# Supplementary material for: Molecular evolution of octopamine receptors in Drosophila
Source: G3 (Bethesda). 2025 Dec 6;16(2):jkaf289. doi: 10.1093/g3journal/jkaf289 (PMC12869069; doi:10.1093/g3journal/jkaf289)
Supplement: jkaf289_Supplementary_Data [file jkaf289_supplementary_data.zip]

Archive with 155 entries (129 files):
- Figure_S1_G3-2025-406309.pdf
- Figure_S2_G3-2025-406309.pdf
- Figure_S3_G3-2025-406309.pdf
- Figure_S4_G3-2025-406309.pdf
- Supplementary Files/
- Supplementary Files/MEME Supplement/
- Supplementary Files/MEME Supplement/Octβ2R/
- Supplementary Files/MEME Supplement/Octβ2R/OctB2R_MEME.json
- Supplementary Files/MEME Supplement/Octβ2R/Octβ2R_MEME.csv
- Supplementary Files/MEME Supplement/Octβ3R/
- Supplementary Files/MEME Supplement/Octβ3R/OctB3R-PF_DNA_15species_alignment_result.json
- Supplementary Files/MEME Supplement/Octβ3R/OctB3R-PG_DNA_15species_Result.json
- Supplementary Files/MEME Supplement/Octβ3R/Octβ3R_PF_MEME.csv
- Supplementary Files/MEME Supplement/Octβ3R/Octβ3R_PG_MEME.csv
- Supplementary Files/Octβ2R structure_annotated.pse
- Supplementary Files/Octβ3R structure_annotated.pse
- Supplementary Files/Supplementary File 1.xlsx
- Supplementary Files/Supplementary File 2.xlsx
- Supplementary Files/Supplementary File 3.docx
- Supplementary Files/Supplementary File 4.geneious
- Supplementary Files/Supplementary File 5.geneious
- Supplementary Files/Supplementary File 6.docx
- Supplementary Files/Supplementary File 7.xlsx
- Supplementary Files/supplementary_PAML_files/
- Supplementary Files/supplementary_PAML_files/Oamb/
- Supplementary Files/supplementary_PAML_files/Oamb/PBorPE/
- Supplementary Files/supplementary_PAML_files/Oamb/PBorPE/Codeml_Ctl_File_Model8a_OAMBPB_cleandata.ctl
- Supplementary Files/supplementary_PAML_files/Oamb/PBorPE/Codeml_Ctl_File_Models_OAMBPB_cleandata.ctl
- Supplementary Files/supplementary_PAML_files/Oamb/PBorPE/OambPB_DNA_14species_alignment.fasta
- Supplementary Files/supplementary_PAML_files/Oamb/PBorPE/OambPB_protein_14species_alignment.txt
- Supplementary Files/supplementary_PAML_files/Oamb/PBorPE/Output_Codeml_OAMBPB_14_cleandata_outfile_Models_01278
- Supplementary Files/supplementary_PAML_files/Oamb/PBorPE/Output_Codeml_OAMBPB_14_cleandata_outfile_Models_8a
- Supplementary Files/supplementary_PAML_files/Oamb/PBorPE/tree_14species_1
- Supplementary Files/supplementary_PAML_files/Oamb/PCorPDorPForPG/
- Supplementary Files/supplementary_PAML_files/Oamb/PCorPDorPForPG/Codeml_Ctl_File_Model8a_OAMBPC_cleandata.ctl
- Supplementary Files/supplementary_PAML_files/Oamb/PCorPDorPForPG/Codeml_Ctl_File_Models_OAMBPC_cleandata.ctl
- Supplementary Files/supplementary_PAML_files/Oamb/PCorPDorPForPG/OambPC_DNA_15species_alignment.fasta
- Supplementary Files/supplementary_PAML_files/Oamb/PCorPDorPForPG/OambPC_protein_15species_alignment.txt
- Supplementary Files/supplementary_PAML_files/Oamb/PCorPDorPForPG/Output_Codeml_OAMBPC_15_cleandata_outfile_Models_01278
- Supplementary Files/supplementary_PAML_files/Oamb/PCorPDorPForPG/Output_Codeml_OAMBPC_15_cleandata_outfile_Models_8a
- Supplementary Files/supplementary_PAML_files/Oamb/PCorPDorPForPG/tree_15species_1
- Supplementary Files/supplementary_PAML_files/Oct-TyrR/
- Supplementary Files/supplementary_PAML_files/Oct-TyrR/Codeml_Ctl_File_Model8a_Oct-TyR_cleandata.ctl
- Supplementary Files/supplementary_PAML_files/Oct-TyrR/Codeml_Ctl_File_Models_Oct-TyrR_cleandata.ctl
- Supplementary Files/supplementary_PAML_files/Oct-TyrR/Oct-TyrR_DNA_15species_alignment.fasta
- Supplementary Files/supplementary_PAML_files/Oct-TyrR/Oct-TyrR_protein_15species_alignment.txt
- Supplementary Files/supplementary_PAML_files/Oct-TyrR/Output_Codeml_Oct-TyrR_15_cleandata_outfile_Models_01278
- Supplementary Files/supplementary_PAML_files/Oct-TyrR/Output_Codeml_Oct-TyrR_15_cleandata_outfile_Models_8a
- Supplementary Files/supplementary_PAML_files/Oct-TyrR/tree_15species_1
- Supplementary Files/supplementary_PAML_files/Octα2R/
- Supplementary Files/supplementary_PAML_files/Octα2R/PAorPB/
- Supplementary Files/supplementary_PAML_files/Octα2R/PAorPB/Codeml_Ctl_File_Model8a_Octα2RPA_cleandata.ctl
- Supplementary Files/supplementary_PAML_files/Octα2R/PAorPB/Codeml_Ctl_File_Models_Octα2RPA_cleandata.ctl
- Supplementary Files/supplementary_PAML_files/Octα2R/PAorPB/Octα2R-PA_DNA_14species_alignment.fasta
- Supplementary Files/supplementary_PAML_files/Octα2R/PAorPB/Octα2R-PA_protein_14species_alignment.txt
- Supplementary Files/supplementary_PAML_files/Octα2R/PAorPB/Output_Codeml_Octα2RPA_14_cleandata_outfile_Models_01278
- Supplementary Files/supplementary_PAML_files/Octα2R/PAorPB/Output_Codeml_Octα2RPA_14_cleandata_outfile_Models_8a
- Supplementary Files/supplementary_PAML_files/Octα2R/PAorPB/tree14_1
- Supplementary Files/supplementary_PAML_files/Octα2R/PC/
- Supplementary Files/supplementary_PAML_files/Octα2R/PC/Codeml_Ctl_File_Model8a_Octα2RPC_cleandata.ctl
- Supplementary Files/supplementary_PAML_files/Octα2R/PC/Codeml_Ctl_File_Models_Octα2RPC_cleandata.ctl
- Supplementary Files/supplementary_PAML_files/Octα2R/PC/Octα2R-PC_DNA_12species_alignment.fasta
- Supplementary Files/supplementary_PAML_files/Octα2R/PC/Octα2R-PC_protein_12species_alignment.txt
- Supplementary Files/supplementary_PAML_files/Octα2R/PC/Output_Codeml_Octα2RPC_12_cleandata_outfile_Models_01278
- Supplementary Files/supplementary_PAML_files/Octα2R/PC/Output_Codeml_Octα2RPC_12_cleandata_outfile_Models_8a
- Supplementary Files/supplementary_PAML_files/Octα2R/PC/tree_12species
- Supplementary Files/supplementary_PAML_files/Octβ1R/
- Supplementary Files/supplementary_PAML_files/Octβ1R/Codeml_Ctl_File_Model8a_OctB1R_cleandata.ctl
- Supplementary Files/supplementary_PAML_files/Octβ1R/Codeml_Ctl_File_Models_OctB1R_cleandata.ctl
- Supplementary Files/supplementary_PAML_files/Octβ1R/OctB1R-PA_DNA_15species_alignment.fasta
- Supplementary Files/supplementary_PAML_files/Octβ1R/OctB1R-PA_protein_15species_alignment.txt
- Supplementary Files/supplementary_PAML_files/Octβ1R/Output_Codeml_OctB1RPA_15_cleandata_outfile_Models_01278
- Supplementary Files/supplementary_PAML_files/Octβ1R/Output_Codeml_OctB1RPA_15_cleandata_outfile_Models_8a
- Supplementary Files/supplementary_PAML_files/Octβ1R/tree_15species_1
- Supplementary Files/supplementary_PAML_files/Octβ2R/
- Supplementary Files/supplementary_PAML_files/Octβ2R/melanogaster/
- Supplementary Files/supplementary_PAML_files/Octβ2R/melanogaster/Codeml_Ctl_File_Model8a_OctB2RPA_cleandata.ctl
- Supplementary Files/supplementary_PAML_files/Octβ2R/melanogaster/Codeml_Ctl_File_Models_OctB2RPA_cleandata.ctl
- Supplementary Files/supplementary_PAML_files/Octβ2R/melanogaster/OctB2R_PA_DNA_15species_alignment.fasta
- Supplementary Files/supplementary_PAML_files/Octβ2R/melanogaster/OctB2R_PA_protein_15species_alignment.txt
- Supplementary Files/supplementary_PAML_files/Octβ2R/melanogaster/Output_Codeml_OctB2R_15_Models_8a_cleandata
- Supplementary Files/supplementary_PAML_files/Octβ2R/melanogaster/Output_Codeml_OctB2R_15_outfile_Models_01278_cleandata
- Supplementary Files/supplementary_PAML_files/Octβ2R/melanogaster/tree_15species_1
- Supplementary Files/supplementary_PAML_files/Octβ2R/mosquito/
- Supplementary Files/supplementary_PAML_files/Octβ2R/mosquito/Anophelinae_species/
- Supplementary Files/supplementary_PAML_files/Octβ2R/mosquito/Anophelinae_species/Codeml_Ctl_File_Model8a_OctB2RPA_M7_cleandata.ctl
- Supplementary Files/supplementary_PAML_files/Octβ2R/mosquito/Anophelinae_species/Codeml_Ctl_File_Models_OctB2R_M7_cleandata.ctl
- Supplementary Files/supplementary_PAML_files/Octβ2R/mosquito/Anophelinae_species/OctB2R_DNA_7species_alignment.fasta
- Supplementary Files/supplementary_PAML_files/Octβ2R/mosquito/Anophelinae_species/OctB2R_protein_7species_alignment.txt
- Supplementary Files/supplementary_PAML_files/Octβ2R/mosquito/Anophelinae_species/Output_Codeml_OctB2R_7species_outfile_Models_01278_cleandata
- Supplementary Files/supplementary_PAML_files/Octβ2R/mosquito/Anophelinae_species/Output_Codeml_OctB2R_7species_outfile_Model_8a_cleandata
- Supplementary Files/supplementary_PAML_files/Octβ2R/mosquito/Anophelinae_species/tree_7species.txt
- Supplementary Files/supplementary_PAML_files/Octβ2R/mosquito/Cellia_species/
- Supplementary Files/supplementary_PAML_files/Octβ2R/mosquito/Cellia_species/Codeml_Ctl_File_Model8a_OctB2RPA_M5_cleandata.ctl
- Supplementary Files/supplementary_PAML_files/Octβ2R/mosquito/Cellia_species/Codeml_Ctl_File_Models_OctB2R_M5_cleandata.ctl
- Supplementary Files/supplementary_PAML_files/Octβ2R/mosquito/Cellia_species/OctB2R_DNA_5species_alignment.fasta
- Supplementary Files/supplementary_PAML_files/Octβ2R/mosquito/Cellia_species/OctB2R_protein_5species_alignment.txt
- Supplementary Files/supplementary_PAML_files/Octβ2R/mosquito/Cellia_species/Output_Codeml_OctB2R_5species_outfile_Models_01278_cleandata
- Supplementary Files/supplementary_PAML_files/Octβ2R/mosquito/Cellia_species/Output_Codeml_OctB2R_5species_outfile_Model_8a_cleandata
- Supplementary Files/supplementary_PAML_files/Octβ2R/mosquito/Cellia_species/tree_5species.txt
- Supplementary Files/supplementary_PAML_files/Octβ2R/mosquito/Culicidae_species/
- Supplementary Files/supplementary_PAML_files/Octβ2R/mosquito/Culicidae_species/Codeml_Ctl_File_Model8a_OctB2RPA_M10_cleandata.ctl
- Supplementary Files/supplementary_PAML_files/Octβ2R/mosquito/Culicidae_species/Codeml_Ctl_File_Models_OctB2R_M10_cleandata.ctl
- Supplementary Files/supplementary_PAML_files/Octβ2R/mosquito/Culicidae_species/OctB2R_DNA_10species_alignment.fasta
- Supplementary Files/supplementary_PAML_files/Octβ2R/mosquito/Culicidae_species/OctB2R_protein_10species_alignment.txt
- Supplementary Files/supplementary_PAML_files/Octβ2R/mosquito/Culicidae_species/Output_Codeml_OctB2R_10species_outfile_Models_01278_cleandata
- Supplementary Files/supplementary_PAML_files/Octβ2R/mosquito/Culicidae_species/Output_Codeml_OctB2R_10species_outfile_Model_8a_cleandata
- Supplementary Files/supplementary_PAML_files/Octβ2R/mosquito/Culicidae_species/tree_10species.txt
- Supplementary Files/supplementary_PAML_files/Octβ2R/virilis-repleta/
- Supplementary Files/supplementary_PAML_files/Octβ2R/virilis-repleta/Codeml_Ctl_File_Model8a_OctB2RPA_vir_cleandata.ctl
- Supplementary Files/supplementary_PAML_files/Octβ2R/virilis-repleta/Codeml_Ctl_File_Models_OctB2RPA_vir_cleandata.ctl
- Supplementary Files/supplementary_PAML_files/Octβ2R/virilis-repleta/OctB2R_PA_DNA_vir_alignment.fasta
- Supplementary Files/supplementary_PAML_files/Octβ2R/virilis-repleta/OctB2R_PA_protein_vir_alignment.txt
- Supplementary Files/supplementary_PAML_files/Octβ2R/virilis-repleta/Output_Codeml_OctB2R_vir_outfile_Models_01278_cleandata
- Supplementary Files/supplementary_PAML_files/Octβ2R/virilis-repleta/Output_Codeml_OctB2R_vir_outfile_Models_8a_cleandata
- Supplementary Files/supplementary_PAML_files/Octβ2R/virilis-repleta/vir_tree.txt
- Supplementary Files/supplementary_PAML_files/Octβ3R/
- Supplementary Files/supplementary_PAML_files/Octβ3R/PF/
- Supplementary Files/supplementary_PAML_files/Octβ3R/PF/Codeml_Ctl_File_Model8a_OctB3RPF_cleandata.ctl
- Supplementary Files/supplementary_PAML_files/Octβ3R/PF/Codeml_Ctl_File_Models_OctB3RPF_cleandata.ctl
- Supplementary Files/supplementary_PAML_files/Octβ3R/PF/OctB3R-PF_DNA_15species_alignment.fasta
- Supplementary Files/supplementary_PAML_files/Octβ3R/PF/OctB3R-PF_protein_15species_alignment.txt
- Supplementary Files/supplementary_PAML_files/Octβ3R/PF/Output_Codeml_OctB3RPF_15_cleandata_outfile_Models_01278
- Supplementary Files/supplementary_PAML_files/Octβ3R/PF/Output_Codeml_OctB3RPF_15_cleandata_outfile_Models_8a
- Supplementary Files/supplementary_PAML_files/Octβ3R/PF/tree_15species_1
- Supplementary Files/supplementary_PAML_files/Octβ3R/PF_PG_3' shared/
- Supplementary Files/supplementary_PAML_files/Octβ3R/PF_PG_3' shared/Codeml_Ctl_File_Model0_3_prime_shared_exons_cleandata.ctl
- Supplementary Files/supplementary_PAML_files/Octβ3R/PF_PG_3' shared/OctB3R-3_prime_shared_exons_DNA_15species_alignment.fasta
- Supplementary Files/supplementary_PAML_files/Octβ3R/PF_PG_3' shared/OctB3R-3_prime_shared_exons_protein_15species_alignment.txt
- Supplementary Files/supplementary_PAML_files/Octβ3R/PF_PG_3' shared/Output_Codeml_OctB3R_3_prime_shared_exons_cleandata_outfile_Model0
- Supplementary Files/supplementary_PAML_files/Octβ3R/PF_PG_3' shared/tree_15species_1
- Supplementary Files/supplementary_PAML_files/Octβ3R/PF_PG_5' shared/
- Supplementary Files/supplementary_PAML_files/Octβ3R/PF_PG_5' shared/Codeml_Ctl_File_Model8a_OctB3R_shared_cleandata.ctl
- Supplementary Files/supplementary_PAML_files/Octβ3R/PF_PG_5' shared/Codeml_Ctl_File_Models_OctB3R_shared_cleandata.ctl
- Supplementary Files/supplementary_PAML_files/Octβ3R/PF_PG_5' shared/OctB3R-shared_DNA_15species_alignment.fasta
- Supplementary Files/supplementary_PAML_files/Octβ3R/PF_PG_5' shared/OctB3R-shared_protein_15species_alignment.txt
- Supplementary Files/supplementary_PAML_files/Octβ3R/PF_PG_5' shared/Output_Codeml_OctB3R_shared_15_cleandata_outfile_Models_01278
- Supplementary Files/supplementary_PAML_files/Octβ3R/PF_PG_5' shared/Output_Codeml_OctB3R_shared_cleandata_outfile_Models_8a
- Supplementary Files/supplementary_PAML_files/Octβ3R/PF_PG_5' shared/tree_15species_1
- Supplementary Files/supplementary_PAML_files/Octβ3R/PF_unique_exon/
- Supplementary Files/supplementary_PAML_files/Octβ3R/PF_unique_exon/Codeml_Ctl_File_Model8a_OctB3R_PFexon_cleandata.ctl
- Supplementary Files/supplementary_PAML_files/Octβ3R/PF_unique_exon/Codeml_Ctl_File_Models_OctB3R_PFexon_cleandata.ctl
- Supplementary Files/supplementary_PAML_files/Octβ3R/PF_unique_exon/Output_Codeml_OctB3R_PFexon_cleandata_outfile_Models_01278
- Supplementary Files/supplementary_PAML_files/Octβ3R/PF_unique_exon/Output_Codeml_OctB3R_PFexon_cleandata_outfile_Models_8a
- Supplementary Files/supplementary_PAML_files/Octβ3R/PF_unique_exon/PFexon_DNA_15species_alignment.fasta
- Supplementary Files/supplementary_PAML_files/Octβ3R/PF_unique_exon/PFexon_protein_15species_alignment.txt
- Supplementary Files/supplementary_PAML_files/Octβ3R/PF_unique_exon/tree_15species_1
- Supplementary Files/supplementary_PAML_files/Octβ3R/PG/
- Supplementary Files/supplementary_PAML_files/Octβ3R/PG/Codeml_Ctl_File_Model8a_OctB3RPG_cleandata.ctl
- Supplementary Files/supplementary_PAML_files/Octβ3R/PG/Codeml_Ctl_File_Models_OctB3RPG_cleandata.ctl
- Supplementary Files/supplementary_PAML_files/Octβ3R/PG/OctB3R-PG_DNA_15species_alignment.fasta
- Supplementary Files/supplementary_PAML_files/Octβ3R/PG/OctB3R-PG_protein_15species_alignment.txt
- Supplementary Files/supplementary_PAML_files/Octβ3R/PG/Output_Codeml_OctB3RPG_15_cleandata_outfile_Models_01278
- Supplementary Files/supplementary_PAML_files/Octβ3R/PG/Output_Codeml_OctB3RPG_15_cleandata_outfile_Models_8a
- Supplementary Files/supplementary_PAML_files/Octβ3R/PG/tree_15species_1
