# Supplementary material for: Molecular evolution of octopamine receptors in Drosophila
Source: G3 (Bethesda). 2025 Dec 6;16(2):jkaf289. doi: 10.1093/g3journal/jkaf289 (PMC12869069; doi:10.1093/g3journal/jkaf289)
Supplement: jkaf289_Supplementary_Data [file jkaf289_supplementary_data.zip › Supplementary Files/MEME Supplement/Octβ2R/OctB2R_MEME.json]

{
  "MLE": {
    "LRT": {
      "0": {
        "4": [
          [
            0.467874289579381
          ],
          [
            0.8337795457303088
          ],
          [
            0
          ],
          [
            0
          ],
          [
            -0.000004626025617682217
          ],
          [
            4.002324222561672
          ],
          [
            0
          ],
          [
            0.8773226585505611
          ],
          [
            0
          ],
          [
            -0.07632158713981596
          ],
          [
            0
          ],
          [
            0
          ],
          [
            0
          ],
          [
            1.624623671952218
          ],
          [
            1.073851449850292
          ],
          [
            0.9135144848711505
          ],
          [
            2.491285296238821
          ],
          [
            0.1238264976816801
          ],
          [
            0.1482836430492291
          ],
          [
            0
          ],
          [
            0
          ],
          [
            0.02000088958659063
          ],
          [
            -0.000004959013990557537
          ],
          [
            2.077717849025369
          ],
          [
            6.379286574265898
          ],
          [
            1.101152735819444
          ],
          [
            -0.000003516154190918996
          ],
          [
            -0.000004693973717273536
          ],
          [
            0
          ],
          [
            0.1702440728894707
          ],
          [
            0
          ],
          [
            0
          ],
          [
            0.5557837956284857
          ],
          [
            0
          ],
          [
            0.1798176195034671
          ],
          [
            0.6478767675283592
          ],
          [
            1.914250480268592
          ],
          [
            0.8671564913422607
          ],
          [
            0.006497080075220651
          ],
          [
            0
          ],
          [
            0.2077389164194869
          ],
          [
            1.497086568019398
          ],
          [
            2.505635215219669
          ],
          [
            0
          ],
          [
            1.157423152475204
          ],
          [
            0.6783102342920984
          ],
          [
            0
          ],
          [
            0.01126390847744574
          ],
          [
            0.2846819365676581
          ],
          [
            0.3123212344467028
          ],
          [
            -0.000007977790565050213
          ],
          [
            0
          ],
          [
            0
          ],
          [
            1.372993315167072
          ],
          [
            0
          ],
          [
            1.391198385872528
          ],
          [
            0.5865028189735533
          ],
          [
            0.6304310785103624
          ],
          [
            0.07772770370485205
          ],
          [
            0.3622512565439067
          ],
          [
            0.4745709043225297
          ],
          [
            1.107388079238916
          ],
          [
            1.857116838210032
          ],
          [
            0
          ],
          [
            0
          ],
          [
            -0.00002296239987042981
          ],
          [
            0.3793165423356903
          ],
          [
            1.162379732019282
          ],
          [
            0.3286750160243344
          ],
          [
            0
          ],
          [
            0
          ],
          [
            0.6383762779220241
          ],
          [
            0.7294103099763802
          ],
          [
            0
          ],
          [
            0.767705697956206
          ],
          [
            5.056190583811919
          ],
          [
            0
          ],
          [
            1.448201731406545
          ],
          [
            1.556768462185531
          ],
          [
            -0.000008668387126320454
          ],
          [
            0
          ],
          [
            0.2121085519260824
          ],
          [
            0.1754422047970472
          ],
          [
            0
          ],
          [
            0.1314942797262937
          ],
          [
            0.02062669911446946
          ],
          [
            0
          ],
          [
            0
          ],
          [
            1.048691905985198
          ],
          [
            0.7736873799378969
          ],
          [
            0.7145596241733863
          ],
          [
            0
          ],
          [
            0.9489280216821285
          ],
          [
            0.8671564913422607
          ],
          [
            0.483634414176322
          ],
          [
            0
          ],
          [
            0.1233872825130469
          ],
          [
            0.5410438914741356
          ],
          [
            0.330555807970569
          ],
          [
            0
          ]
        ],
        "5": [
          [
            1.272200276726608
          ],
          [
            0
          ],
          [
            -0.00002541377566878111
          ],
          [
            1.564696340232846
          ],
          [
            2.110412438297857
          ],
          [
            0.8077905775515468
          ],
          [
            0.8046809705347684
          ],
          [
            -0.000004626025617682217
          ],
          [
            0.0301659957368372
          ],
          [
            -0.00000457450627244782
          ],
          [
            0
          ],
          [
            0.6478767675283592
          ],
          [
            0.7112572288599921
          ],
          [
            0.447635637464991
          ],
          [
            0.1533416504419804
          ],
          [
            2.223737908231005
          ],
          [
            0.112198068469656
          ],
          [
            0
          ],
          [
            -0.000008843655619372726
          ],
          [
            0
          ],
          [
            0.1252210030405685
          ],
          [
            -0.00002296239987042981
          ],
          [
            0
          ],
          [
            0.8519064987280487
          ],
          [
            0
          ],
          [
            0.9097303583007381
          ],
          [
            0.8080761548534419
          ],
          [
            0.3637241970740277
          ],
          [
            0.6697984327448196
          ],
          [
            5.359102698113027
          ],
          [
            -0.00001904179281275731
          ],
          [
            1.290736683156261
          ],
          [
            0.1509905404149521
          ],
          [
            0.211096166643415
          ],
          [
            -0.000004693973717273536
          ],
          [
            0
          ],
          [
            0.0177957892507834
          ],
          [
            2.23025495639693
          ],
          [
            0.2540775525105303
          ],
          [
            -0.00001995791716780104
          ],
          [
            1.0625687998565
          ],
          [
            0
          ],
          [
            0
          ],
          [
            0
          ],
          [
            0.4970594505488641
          ],
          [
            0.1426289853264642
          ],
          [
            0
          ],
          [
            0
          ],
          [
            0.1966064623481536
          ],
          [
            0
          ],
          [
            2.359744344690164
          ],
          [
            -0.000004496069954562643
          ],
          [
            1.295303916420835
          ],
          [
            -0.0001460784786901925
          ],
          [
            0
          ],
          [
            0.3398036269089602
          ],
          [
            1.103577096873238
          ],
          [
            -0.000006971772522845754
          ],
          [
            0.6404447930985242
          ],
          [
            0.7534004994431918
          ],
          [
            0
          ],
          [
            -0.0001460784786901925
          ],
          [
            0.007239181858789578
          ],
          [
            -0.000006971772522845754
          ],
          [
            0
          ],
          [
            0.8271862048578811
          ],
          [
            -0.000005567333868583546
          ],
          [
            -0.000001838603337134259
          ],
          [
            -0.000004693973717273536
          ],
          [
            1.383972277367238
          ],
          [
            -0.00000469436116823374
          ],
          [
            -0.000004704461932902859
          ],
          [
            0
          ],
          [
            0
          ],
          [
            0.1359680070129698
          ],
          [
            0
          ],
          [
            0
          ],
          [
            0.587754075167684
          ],
          [
            0.4601927016493086
          ],
          [
            0.01060280659491752
          ],
          [
            -0.000001838603337134259
          ],
          [
            0
          ],
          [
            0.2779058929839557
          ],
          [
            0.1075128819659916
          ],
          [
            1.284976131379977
          ],
          [
            0
          ],
          [
            -0.000004496069954562643
          ],
          [
            0
          ],
          [
            0
          ],
          [
            0.5017441949264061
          ],
          [
            -0.000004626025617682217
          ],
          [
            0.5715348807421812
          ],
          [
            -0.000005567333868583546
          ],
          [
            -0.0001462230942186338
          ],
          [
            0
          ],
          [
            0.5732410708487166
          ],
          [
            -0.00000469436116823374
          ],
          [
            0
          ],
          [
            0.8656074571519383
          ],
          [
            1.16615380684587
          ]
        ],
        "6": [
          [
            4.236049515328936
          ],
          [
            0
          ],
          [
            0.3310055137698527
          ],
          [
            1.483504390098574
          ],
          [
            1.064300222832305
          ],
          [
            1.001598103975219
          ],
          [
            0.9467457549012579
          ],
          [
            0
          ],
          [
            0.5167034335808651
          ],
          [
            0.0003898216662037157
          ],
          [
            0
          ],
          [
            1.177717670052722
          ],
          [
            1.536609323968293
          ],
          [
            0
          ],
          [
            0
          ],
          [
            0.5884546617593891
          ],
          [
            0
          ],
          [
            0
          ],
          [
            0.2892677649749729
          ],
          [
            1.054112664335751
          ],
          [
            0
          ],
          [
            0
          ],
          [
            0
          ],
          [
            1.530769531374631
          ],
          [
            0.001254324376724014
          ],
          [
            0
          ],
          [
            0.05505981069291721
          ],
          [
            -0.00003153218414553294
          ],
          [
            0
          ],
          [
            5.328297897755284
          ],
          [
            1.011704321098826
          ],
          [
            0.3436750629128298
          ],
          [
            0.3247230989165359
          ],
          [
            1.734301866438173
          ],
          [
            0
          ],
          [
            0
          ],
          [
            1.531548366644181
          ],
          [
            0.9644799426202724
          ],
          [
            6.532521163753174
          ],
          [
            0
          ],
          [
            0.6797826559238302
          ],
          [
            -0.01484904103222107
          ],
          [
            0.1054744273859427
          ],
          [
            0.00001865227960706761
          ],
          [
            3.32204931252048
          ],
          [
            0.2016968020945562
          ],
          [
            0.2441890515789034
          ],
          [
            0
          ],
          [
            0
          ],
          [
            0
          ],
          [
            -0.08925560519143261
          ],
          [
            0
          ],
          [
            1.185573124044517
          ],
          [
            3.117059323401744
          ],
          [
            0
          ],
          [
            0.5039140799692827
          ],
          [
            0.2629959409413587
          ],
          [
            0.1444055342902715
          ],
          [
            1.532273249076617
          ],
          [
            1.288018614446869
          ],
          [
            0.7811980298297954
          ],
          [
            0
          ],
          [
            0
          ],
          [
            0
          ],
          [
            1.072179209312221
          ],
          [
            0.6548154213321453
          ],
          [
            0
          ],
          [
            0
          ],
          [
            0.2857110486939902
          ],
          [
            0
          ],
          [
            0.8565335597291295
          ],
          [
            0
          ],
          [
            2.003553101797266
          ],
          [
            0.4788611239261691
          ],
          [
            0
          ],
          [
            0.4903312771370238
          ],
          [
            0.3250327817485825
          ],
          [
            0
          ],
          [
            0.1385222079835202
          ],
          [
            0.02089119862151989
          ],
          [
            0
          ],
          [
            -0.005820680799047295
          ],
          [
            0
          ],
          [
            0.2786978424156317
          ],
          [
            1.937548863853465
          ],
          [
            1.12797417604633
          ],
          [
            9.850680227134234
          ],
          [
            0
          ],
          [
            0.8440680475911435
          ],
          [
            0.6972838067643821
          ],
          [
            0
          ],
          [
            1.858751223924592
          ],
          [
            1.368677243673968
          ],
          [
            0
          ],
          [
            1.363948163674543
          ],
          [
            0
          ],
          [
            1.848847645938072
          ],
          [
            0.2829716551941104
          ],
          [
            1.490647426717253
          ],
          [
            2.229341231223728
          ]
        ],
        "7": [
          [
            0.4210194112176282
          ],
          [
            1.432504899839074
          ],
          [
            1.154508314736148
          ],
          [
            0.05792183657187167
          ],
          [
            -0.0004816635754139043
          ],
          [
            1.598894908644738
          ],
          [
            0.07530761898605931
          ],
          [
            0
          ],
          [
            1.650327582042848
          ],
          [
            0.1190325293005294
          ],
          [
            0.3363745871153441
          ],
          [
            0
          ],
          [
            1.109785648885264
          ],
          [
            0
          ],
          [
            0.04973927322101446
          ],
          [
            4.224233579757012
          ],
          [
            0.2462061170049452
          ],
          [
            0.2382978202248687
          ],
          [
            -0.00199135863587685
          ],
          [
            1.305959660427945
          ],
          [
            0
          ],
          [
            0
          ],
          [
            0
          ],
          [
            1.42618679412314
          ],
          [
            0.3932421285503338
          ],
          [
            0.8235409273006802
          ],
          [
            0
          ],
          [
            0
          ],
          [
            1.412550638978406
          ],
          [
            0.243602354294687
          ],
          [
            0.8205561789155382
          ],
          [
            -0.2168260909989215
          ],
          [
            0
          ],
          [
            0
          ],
          [
            2.116862227105514
          ],
          [
            0
          ],
          [
            0.6278908078775309
          ],
          [
            0.2596753817561748
          ],
          [
            2.553566910080903
          ],
          [
            1.087693665264542
          ],
          [
            3.006312445724262
          ],
          [
            0.001968680709438786
          ],
          [
            0.9128442492938866
          ],
          [
            0
          ],
          [
            0.7989940360298817
          ],
          [
            0
          ],
          [
            0
          ],
          [
            1.081152845542668
          ],
          [
            0.038166622810067
          ],
          [
            0.3162499055627919
          ],
          [
            0.1054744273859427
          ],
          [
            0.2833720920995049
          ],
          [
            -0.003112076892925586
          ],
          [
            0
          ],
          [
            0
          ],
          [
            0.7890494968203434
          ],
          [
            0.6271389728769634
          ],
          [
            0
          ],
          [
            0.9529787811544459
          ],
          [
            0.6470102086794043
          ],
          [
            1.671331256545589
          ],
          [
            -0.0002851443433584677
          ],
          [
            0
          ],
          [
            0.1243039221296911
          ],
          [
            1.328524437747859
          ],
          [
            0
          ],
          [
            0.02224701644406935
          ],
          [
            1.078446492993223
          ],
          [
            0.9934125649570795
          ],
          [
            0.04682381061378038
          ],
          [
            0
          ],
          [
            1.214748390679745
          ],
          [
            1.505799757741194
          ],
          [
            1.507225056016825
          ],
          [
            0.01010492381021777
          ],
          [
            0
          ],
          [
            -0.07100233913554632
          ],
          [
            1.137890274958451
          ],
          [
            1.737867349987731
          ],
          [
            0.1533416504419804
          ],
          [
            -0.003003281004346547
          ],
          [
            1.191077598039236
          ],
          [
            0.4176322036395206
          ],
          [
            0
          ],
          [
            0
          ],
          [
            0.04299763085684916
          ],
          [
            0.7476755819843994
          ],
          [
            2.105312519287352
          ],
          [
            1.063534748654433
          ],
          [
            -0.000004496069954562643
          ],
          [
            0.6427397788952938
          ],
          [
            0
          ],
          [
            0
          ],
          [
            2.754714219671058
          ],
          [
            0
          ],
          [
            0.06049710335896208
          ],
          [
            2.114261027688208
          ],
          [
            1.330778986956958
          ],
          [
            1.360608512964468
          ],
          [
            0
          ]
        ],
        "8": [
          [
            1.113617827793554
          ],
          [
            0
          ],
          [
            0.3140477556975441
          ],
          [
            1.017164624701422
          ],
          [
            0.4052540279084731
          ],
          [
            0.6864655904834329
          ],
          [
            0.4473239796205952
          ],
          [
            0
          ],
          [
            -0.00000469436116823374
          ],
          [
            0.2285436249311594
          ],
          [
            1.548232057594596
          ],
          [
            1.96633060208698
          ],
          [
            0
          ],
          [
            0.9336044067654043
          ],
          [
            0
          ],
          [
            1.330921922734341
          ],
          [
            0
          ],
          [
            -0.000001783002540278744
          ],
          [
            0.05657410991593892
          ],
          [
            0.05644350925683383
          ],
          [
            0
          ],
          [
            -0.000004101863988914545
          ],
          [
            0.9626629131056106
          ],
          [
            0
          ],
          [
            1.380775793015705
          ],
          [
            0
          ],
          [
            0
          ],
          [
            0.6683250572105024
          ],
          [
            0.9016824246639672
          ],
          [
            0.4658284711257465
          ],
          [
            1.657477231495367
          ],
          [
            1.333394476326205
          ],
          [
            0.1093542691613472
          ],
          [
            0.5793432732963524
          ],
          [
            0
          ],
          [
            0
          ],
          [
            1.529190723954201
          ],
          [
            0.5813341421012339
          ],
          [
            0.9500232692259445
          ],
          [
            0.1100995244589917
          ],
          [
            0.2075246561347619
          ],
          [
            0
          ],
          [
            0
          ],
          [
            -0.000004101863988914545
          ],
          [
            2.131108880174544
          ],
          [
            1.285464725482186
          ],
          [
            0.2905607542031454
          ],
          [
            0.04523665583307235
          ],
          [
            0
          ],
          [
            0
          ],
          [
            0
          ],
          [
            2.09768376760864
          ],
          [
            0
          ],
          [
            2.229322976603566
          ],
          [
            0
          ],
          [
            0.5983271988963352
          ],
          [
            1.415092576896846
          ],
          [
            0.2988494158638275
          ],
          [
            0.2031466920969009
          ],
          [
            0
          ],
          [
            1.739944494174182
          ],
          [
            -0.00000457450627244782
          ],
          [
            1.199689443757507
          ],
          [
            0.4465126369210708
          ],
          [
            1.045568487057537
          ],
          [
            0.6705426522156053
          ],
          [
            4.950396999314748
          ],
          [
            0.3003145663208677
          ],
          [
            0
          ],
          [
            0.8249653108368591
          ],
          [
            -0.000005567333868583546
          ],
          [
            1.038255497456296
          ],
          [
            0.2593196117175687
          ],
          [
            2.278698026198825
          ],
          [
            0.4068264246187212
          ],
          [
            0.4783453580922554
          ],
          [
            2.962204866698364
          ],
          [
            0.8397075894759709
          ],
          [
            0
          ],
          [
            1.191085246513772
          ],
          [
            0.2506056677969219
          ],
          [
            0.2063871775097823
          ],
          [
            2.403711108615823
          ],
          [
            0
          ],
          [
            1.182246359927511
          ],
          [
            3.084659942224778
          ],
          [
            0.04057651155093822
          ],
          [
            0
          ],
          [
            -0.000005567333868583546
          ],
          [
            2.27412228684096
          ],
          [
            7.495685509710452
          ],
          [
            0
          ],
          [
            -0.000006971772522845754
          ],
          [
            0.6714375305617999
          ],
          [
            0.4836830999062478
          ],
          [
            1.003941597175363
          ],
          [
            0
          ],
          [
            -0.000008127649246958413
          ],
          [
            0.02320483107796889
          ],
          [
            0
          ]
        ],
        "21": [
          [
            0.8279167699667269
          ],
          [
            0
          ],
          [
            0
          ],
          [
            0
          ],
          [
            1.776416533674308
          ],
          [
            0
          ],
          [
            0
          ],
          [
            0.5193005336035554
          ],
          [
            0
          ],
          [
            0.6538653000398966
          ],
          [
            1.810079855252674
          ],
          [
            0
          ],
          [
            1.075675475070803
          ],
          [
            1.725301368606068
          ],
          [
            0.8104892812163449
          ],
          [
            1.82075878314334
          ],
          [
            0
          ],
          [
            1.256277280076077
          ],
          [
            0.5617497790483696
          ],
          [
            1.644833612102296
          ],
          [
            0
          ],
          [
            0.5702689347274372
          ],
          [
            0
          ],
          [
            -0.08335703120970095
          ],
          [
            1.977760939079523
          ],
          [
            0.6958909869768775
          ],
          [
            1.508892686796514
          ],
          [
            1.685992164848756
          ],
          [
            0.1108018223002531
          ],
          [
            0
          ],
          [
            0.7274041715444
          ],
          [
            0.5907539074767101
          ],
          [
            0.3739623529882934
          ],
          [
            -0.002642840372494959
          ],
          [
            1.616298654312708
          ],
          [
            1.606564177510734
          ],
          [
            0
          ],
          [
            0.01950372839300485
          ],
          [
            0
          ],
          [
            2.57201399823068
          ],
          [
            0.3000452960096887
          ],
          [
            0
          ],
          [
            0.1238877057741021
          ],
          [
            0.2772595151973078
          ],
          [
            0
          ],
          [
            0
          ],
          [
            0
          ],
          [
            1.559595021065775
          ],
          [
            0.04894119600493951
          ],
          [
            0.3788943310647532
          ],
          [
            0
          ],
          [
            -0.0001460784786901925
          ],
          [
            1.063031021415227
          ],
          [
            0
          ],
          [
            0
          ],
          [
            2.260403366290724
          ],
          [
            0
          ],
          [
            1.485663756734532
          ],
          [
            0
          ],
          [
            1.173363177250081
          ],
          [
            0
          ],
          [
            0
          ],
          [
            2.499097252517217
          ],
          [
            2.099763194884943
          ],
          [
            2.419844155722746
          ],
          [
            2.878234679906384
          ],
          [
            0.8441530083591609
          ],
          [
            0
          ],
          [
            0
          ],
          [
            0
          ],
          [
            0.3871043607913833
          ],
          [
            1.777844672532929
          ],
          [
            0.3851160512534264
          ],
          [
            -0.07710636811087568
          ],
          [
            0.009590585209320324
          ],
          [
            0.03507601802635207
          ],
          [
            0.5535360068872706
          ],
          [
            0
          ],
          [
            2.602400153752335
          ],
          [
            0.1584247347099605
          ],
          [
            -0.0001200227980504565
          ],
          [
            0
          ],
          [
            1.085424083066407
          ],
          [
            0
          ],
          [
            0.1031510023491329
          ],
          [
            0
          ],
          [
            0.7547061301661344
          ],
          [
            1.924344783862885
          ],
          [
            3.079517548341187
          ],
          [
            0.7152546279260932
          ],
          [
            0.9494250514535665
          ],
          [
            1.147910313153055
          ],
          [
            0
          ],
          [
            0
          ],
          [
            0.3295504117390422
          ],
          [
            0
          ],
          [
            0.002640252672911458
          ],
          [
            0
          ],
          [
            0.07257107551278352
          ],
          [
            2.162291696250861
          ]
        ],
        "29": [
          [
            0.2821150351476298
          ],
          [
            -0.000006377154276648866
          ],
          [
            0
          ],
          [
            2.38077372058077
          ],
          [
            1.318486342975241
          ],
          [
            -0.00002296239987042981
          ],
          [
            -0.0000516634818792383
          ],
          [
            0.1568293841301696
          ],
          [
            0.0719544100149001
          ],
          [
            0.1051197660783565
          ],
          [
            -0.000008554253223991282
          ],
          [
            0
          ],
          [
            0.1016824727000518
          ],
          [
            1.091804296658268
          ],
          [
            0
          ],
          [
            -0.00000470407448460719
          ],
          [
            0.04694922133863599
          ],
          [
            0.4905021446908968
          ],
          [
            0
          ],
          [
            -0.000003516154190918996
          ],
          [
            -0.00000470407448460719
          ],
          [
            -0.000004693973717273536
          ],
          [
            -0.000007087715758302693
          ],
          [
            -0.00001995791716780104
          ],
          [
            10.11205297696199
          ],
          [
            -0.000006971772522845754
          ],
          [
            0
          ],
          [
            -0.00001995791716780104
          ],
          [
            0
          ],
          [
            1.300777936091524
          ],
          [
            0
          ],
          [
            0.152116147627293
          ],
          [
            -0.000006962500449958497
          ],
          [
            0.1088048153511636
          ],
          [
            0
          ],
          [
            0.147854373950473
          ],
          [
            -0.000004150121883483848
          ],
          [
            0.1304201698196152
          ],
          [
            0.4707477142889509
          ],
          [
            -0.000005766616981262018
          ],
          [
            0.9526304652765596
          ],
          [
            0
          ],
          [
            0
          ],
          [
            0
          ],
          [
            0.6691499817981565
          ],
          [
            0.2023687826435143
          ],
          [
            0.3146176389766211
          ],
          [
            0
          ],
          [
            -0.00000470407448460719
          ],
          [
            -0.00002296239987042981
          ],
          [
            -0.000006313945190683512
          ],
          [
            -0.000004150121883483848
          ],
          [
            0
          ],
          [
            0
          ],
          [
            -0.000006313945190683512
          ],
          [
            0
          ],
          [
            0.712232074692146
          ],
          [
            1.195847932833097
          ],
          [
            0.7796667259048817
          ],
          [
            -0.00000470407448460719
          ],
          [
            0
          ],
          [
            0.9036692457434619
          ],
          [
            0
          ],
          [
            1.119806935263938
          ],
          [
            0
          ],
          [
            0
          ],
          [
            0
          ],
          [
            0
          ],
          [
            -0.000003516154190918996
          ],
          [
            -0.000004693973717273536
          ],
          [
            0.5432886231515823
          ],
          [
            -0.000008668387126320454
          ],
          [
            0
          ],
          [
            1.504293512539554
          ],
          [
            -0.00000469436116823374
          ],
          [
            0.6338580781060585
          ],
          [
            0
          ],
          [
            0.2494159461545209
          ],
          [
            0.1875056153111068
          ],
          [
            0.4735096961253156
          ],
          [
            0.4896541649441666
          ],
          [
            0.4418449786427878
          ],
          [
            1.707389146342553
          ],
          [
            -0.000004574118822375794
          ],
          [
            0
          ],
          [
            0.01069659901704512
          ],
          [
            -0.000004574118822375794
          ],
          [
            -0.00001904179281275731
          ],
          [
            0
          ],
          [
            1.671616582799871
          ],
          [
            -0.00000457450627244782
          ],
          [
            0.6262883571330313
          ],
          [
            0
          ],
          [
            0
          ],
          [
            0
          ],
          [
            0
          ],
          [
            0
          ],
          [
            0.6690199721381127
          ],
          [
            0.3179046297238912
          ],
          [
            2.005375305323824
          ]
        ],
        "30": [
          [
            0
          ],
          [
            4.205070414879167
          ],
          [
            0
          ],
          [
            0.002812526364621704
          ],
          [
            0.343164172537854
          ],
          [
            0
          ],
          [
            0
          ],
          [
            0
          ],
          [
            0.02946236936839597
          ],
          [
            0.04340855503540553
          ],
          [
            0.05222907059816606
          ],
          [
            0
          ],
          [
            1.484904778370236
          ],
          [
            1.586866224376109
          ],
          [
            0
          ],
          [
            0.2158811310581932
          ],
          [
            0
          ],
          [
            2.929058507477993
          ],
          [
            0.5648486230403478
          ],
          [
            0
          ],
          [
            -0.0001462230942186338
          ],
          [
            0
          ],
          [
            2.109941928017534
          ],
          [
            1.735009299443391
          ],
          [
            0
          ],
          [
            0.6145445614541813
          ],
          [
            -0.127050807469189
          ],
          [
            0.3240192311265311
          ],
          [
            5.773704226411702
          ],
          [
            0
          ],
          [
            0
          ],
          [
            0
          ],
          [
            0
          ],
          [
            0
          ],
          [
            0.6549380222237744
          ],
          [
            0
          ],
          [
            0.7923538339151861
          ],
          [
            2.063984894715198
          ],
          [
            -0.001226688657474995
          ],
          [
            0
          ],
          [
            0
          ],
          [
            0
          ],
          [
            1.495071858207442
          ],
          [
            2.916747075029122
          ],
          [
            0
          ],
          [
            0.4323387698774965
          ],
          [
            0
          ],
          [
            2.088505405010206
          ],
          [
            0.3848881880306223
          ],
          [
            0
          ],
          [
            0
          ],
          [
            0.5815079466621782
          ],
          [
            0
          ],
          [
            0
          ],
          [
            0.1619924293900468
          ],
          [
            0
          ],
          [
            0
          ],
          [
            1.414602558320844
          ],
          [
            0.3830700986364981
          ],
          [
            2.668934188783595
          ],
          [
            0.2132355280827696
          ],
          [
            0
          ],
          [
            0.00571077388747554
          ],
          [
            0
          ],
          [
            0
          ],
          [
            0
          ],
          [
            0
          ],
          [
            0.3128826100043227
          ],
          [
            0.2074317930403566
          ],
          [
            0
          ],
          [
            0
          ],
          [
            0.5366069310999642
          ],
          [
            0.561342145232075
          ],
          [
            0.8143032691786978
          ],
          [
            0
          ],
          [
            1.617599531116198
          ],
          [
            0
          ],
          [
            0
          ],
          [
            1.289787515235858
          ],
          [
            0
          ],
          [
            4.434630325933135
          ],
          [
            0
          ],
          [
            2.653323861488211
          ],
          [
            -0.02535213665538905
          ],
          [
            0
          ],
          [
            0.02359090836315403
          ],
          [
            0
          ],
          [
            5.888784866678698
          ],
          [
            0
          ],
          [
            0.06817830101318378
          ],
          [
            0.1497482156160785
          ],
          [
            0
          ],
          [
            0.01753185480252739
          ],
          [
            5.724387632512453
          ],
          [
            0
          ],
          [
            1.904917599429485
          ],
          [
            0
          ],
          [
            0
          ],
          [
            0
          ],
          [
            1.122654767440814
          ]
        ],
        "35": [
          [
            0.176926806188618
          ],
          [
            0.4135830226355637
          ],
          [
            0.7118059088021127
          ],
          [
            1.271692126560524
          ],
          [
            3.554256746494019
          ],
          [
            0
          ],
          [
            0.01181436413689596
          ],
          [
            1.266297520857051
          ],
          [
            0
          ],
          [
            0
          ],
          [
            0.9770279489084857
          ],
          [
            0
          ],
          [
            0.4126135761647447
          ],
          [
            0.06417215512350083
          ],
          [
            0
          ],
          [
            0.1225215586025357
          ],
          [
            0
          ],
          [
            0
          ],
          [
            0
          ],
          [
            0.9463471417605192
          ],
          [
            0
          ],
          [
            1.40665110280279
          ],
          [
            0
          ],
          [
            0
          ],
          [
            0
          ],
          [
            0
          ],
          [
            -0.01065520104606321
          ],
          [
            0
          ],
          [
            0
          ],
          [
            0
          ],
          [
            1.999804905841017
          ],
          [
            0
          ],
          [
            0.3543836075827862
          ],
          [
            0.001353204294574084
          ],
          [
            2.74554007190924
          ],
          [
            0.4066010340171005
          ],
          [
            0.4552380236732105
          ],
          [
            1.406839497255035
          ],
          [
            1.040347379861288
          ],
          [
            0
          ],
          [
            0
          ],
          [
            1.267616150954758
          ],
          [
            0.361646668409108
          ],
          [
            0.1133286824542949
          ],
          [
            2.806929808948638
          ],
          [
            0
          ],
          [
            0
          ],
          [
            0
          ],
          [
            0
          ],
          [
            1.460426904156222
          ],
          [
            0
          ],
          [
            0.02103055615280169
          ],
          [
            0.00309429571635178
          ],
          [
            0.3059509967069118
          ],
          [
            0
          ],
          [
            0
          ],
          [
            0
          ],
          [
            0
          ],
          [
            2.753963097933806
          ],
          [
            1.205961638932891
          ],
          [
            0.09204917443493343
          ],
          [
            0
          ],
          [
            4.049446764984317
          ],
          [
            1.793417258858824
          ],
          [
            0
          ],
          [
            2.277408303324734
          ],
          [
            6.392896695836406
          ],
          [
            0.08036948472270922
          ],
          [
            0.1511640699495018
          ],
          [
            0
          ],
          [
            1.064035687236952
          ],
          [
            0.8659643385648224
          ],
          [
            1.672843334862101
          ],
          [
            4.7314397025958
          ],
          [
            0.2270208468496122
          ],
          [
            0.05339805312843993
          ],
          [
            0
          ],
          [
            0.555554729336535
          ],
          [
            0
          ],
          [
            2.80791767306512
          ],
          [
            3.496382947602342
          ],
          [
            1.828977579292086
          ],
          [
            0
          ],
          [
            0.1360748319181084
          ],
          [
            0
          ],
          [
            0
          ],
          [
            0
          ],
          [
            0.1836937328575488
          ],
          [
            0.3608960953742866
          ],
          [
            0
          ],
          [
            0
          ],
          [
            0.9771251767015272
          ],
          [
            0.507357805933971
          ],
          [
            0
          ],
          [
            0
          ],
          [
            0
          ],
          [
            0
          ],
          [
            0
          ],
          [
            2.261528605196574
          ],
          [
            0
          ]
        ],
        "41": [
          [
            1.803005743182439
          ],
          [
            0
          ],
          [
            1.985236490429017
          ],
          [
            0
          ],
          [
            0
          ],
          [
            0.2729302853918654
          ],
          [
            0
          ],
          [
            0
          ],
          [
            0.6879040021373015
          ],
          [
            0
          ],
          [
            0
          ],
          [
            0.08484921973628445
          ],
          [
            0.000610248750049891
          ],
          [
            0
          ],
          [
            2.710120407443668
          ],
          [
            0.946231958869717
          ],
          [
            0
          ],
          [
            0
          ],
          [
            3.080900015106636e-7
          ],
          [
            0.7730112268273075
          ],
          [
            0
          ],
          [
            2.590247574914031
          ],
          [
            0.09545474249212305
          ],
          [
            0.2304841132257707
          ],
          [
            1.336489180485302
          ],
          [
            0
          ],
          [
            2.121695702822407
          ],
          [
            0
          ],
          [
            0
          ],
          [
            1.809545027768181
          ],
          [
            2.416446562873233
          ],
          [
            0.1694053724476916
          ],
          [
            0
          ],
          [
            0.009877672478083355
          ],
          [
            0.1540182570302164
          ],
          [
            0
          ],
          [
            0
          ],
          [
            0
          ],
          [
            0
          ],
          [
            0
          ],
          [
            0
          ],
          [
            0
          ],
          [
            0
          ],
          [
            0
          ],
          [
            0
          ],
          [
            0
          ],
          [
            0.291175040860935
          ],
          [
            0
          ],
          [
            3.249166118351923
          ],
          [
            0
          ],
          [
            1.04840645606977
          ],
          [
            0
          ],
          [
            0.7737426687633331
          ],
          [
            0
          ],
          [
            0
          ],
          [
            4.734352084260991
          ],
          [
            0
          ],
          [
            3.678227432906638
          ],
          [
            0
          ],
          [
            0.3781106366741653
          ],
          [
            0
          ],
          [
            1.667333290143176
          ],
          [
            0
          ],
          [
            0
          ],
          [
            3.011090865957115
          ],
          [
            -0.000122517021466706
          ],
          [
            0.6874741479203124
          ],
          [
            0.1004416206197618
          ],
          [
            0
          ],
          [
            0
          ],
          [
            1.145949193657998
          ],
          [
            0
          ],
          [
            0
          ],
          [
            0
          ],
          [
            0.3064296330114189
          ],
          [
            0.8875689640944273
          ],
          [
            0.2995159027303487
          ],
          [
            0
          ],
          [
            0
          ],
          [
            0
          ],
          [
            0
          ],
          [
            2.110718416876594
          ],
          [
            0
          ],
          [
            0.01421559872184019
          ],
          [
            4.969902120615473
          ],
          [
            0
          ],
          [
            0
          ],
          [
            0
          ],
          [
            0
          ],
          [
            1.58096544512226
          ],
          [
            0.2499133753704541
          ],
          [
            0
          ],
          [
            0
          ],
          [
            0
          ],
          [
            0
          ],
          [
            0.4311536925712716
          ],
          [
            0
          ],
          [
            -0.1365092784602524
          ],
          [
            1.7843264844565
          ],
          [
            0
          ]
        ],
        "42": [
          [
            0
          ],
          [
            0
          ],
          [
            2.830804834336362
          ],
          [
            2.13194758814852
          ],
          [
            -0.3344990858983437
          ],
          [
            0
          ],
          [
            0
          ],
          [
            0
          ],
          [
            0
          ],
          [
            0.2618398311131642
          ],
          [
            0
          ],
          [
            1.883545714340315
          ],
          [
            2.914467184515985
          ],
          [
            0
          ],
          [
            1.044905470552706
          ],
          [
            0
          ],
          [
            0.4125414754680321
          ],
          [
            2.226999070520506
          ],
          [
            4.275796748475798
          ],
          [
            0.5681325567830413
          ],
          [
            0.3058264232553967
          ],
          [
            -1.834780725870999
          ],
          [
            0
          ],
          [
            0.7979949062244458
          ],
          [
            -0.68366770786308
          ],
          [
            0
          ],
          [
            1.155073238287642
          ],
          [
            0.002052274639140705
          ],
          [
            0
          ],
          [
            0
          ],
          [
            1.787957015709594
          ],
          [
            0.2179419587793916
          ],
          [
            0.9584722215281829
          ],
          [
            0
          ],
          [
            0
          ],
          [
            0
          ],
          [
            0
          ],
          [
            -0.7626572754801373
          ],
          [
            0
          ],
          [
            -0.00007484176052940938
          ],
          [
            0
          ],
          [
            3.067729449842112
          ],
          [
            0
          ],
          [
            0.6422415807080455
          ],
          [
            0
          ],
          [
            1.108528723644923
          ],
          [
            -0.5866625065584827
          ],
          [
            0.2653195194425848
          ],
          [
            4.859782239486833
          ],
          [
            0
          ],
          [
            4.101743584075123
          ],
          [
            0
          ],
          [
            2.461282694740746
          ],
          [
            0
          ],
          [
            0
          ],
          [
            0
          ],
          [
            0
          ],
          [
            1.787102401671149
          ],
          [
            0.5924446160749568
          ],
          [
            0.2781576298768869
          ],
          [
            1.480663322849693
          ],
          [
            0
          ],
          [
            5.492513933226959
          ],
          [
            0
          ],
          [
            0
          ],
          [
            1.137011145759914
          ],
          [
            0.4821917205913309
          ],
          [
            0
          ],
          [
            0
          ],
          [
            7.270360519913623
          ],
          [
            0
          ],
          [
            0.4193516716195234
          ],
          [
            0.4340328047614577
          ],
          [
            0.01294871612940085
          ],
          [
            0
          ],
          [
            0
          ],
          [
            0.2107551901410858
          ],
          [
            0
          ],
          [
            1.300135489796062
          ],
          [
            0
          ],
          [
            0
          ],
          [
            0
          ],
          [
            0
          ],
          [
            0.4071696384346808
          ],
          [
            0.7065696889918911
          ],
          [
            0
          ],
          [
            0
          ],
          [
            0
          ],
          [
            0.5655326169890742
          ],
          [
            0.1502467789470145
          ],
          [
            0
          ],
          [
            0
          ],
          [
            -0.04981787253954906
          ],
          [
            1.477201890889901
          ],
          [
            0
          ],
          [
            3.218727471846108
          ],
          [
            0
          ],
          [
            0
          ],
          [
            1.649399754543651
          ],
          [
            0
          ]
        ],
        "43": [
          [
            0.1754533443158124
          ],
          [
            1.522985683624682
          ],
          [
            1.441343707627951
          ],
          [
            1.096715889277263
          ],
          [
            0.02826391332638423
          ],
          [
            4.131216569941969
          ],
          [
            0
          ],
          [
            0
          ],
          [
            0
          ],
          [
            1.403875601699809
          ],
          [
            0
          ],
          [
            0.003850960498716915
          ],
          [
            0
          ],
          [
            0.1890318662191319
          ],
          [
            0
          ],
          [
            0
          ],
          [
            2.790238622247571
          ],
          [
            0
          ],
          [
            0
          ],
          [
            0.0517711322226404
          ],
          [
            0
          ],
          [
            1.125863086305685
          ],
          [
            0
          ],
          [
            0
          ],
          [
            3.908223476888139
          ],
          [
            0
          ],
          [
            0
          ],
          [
            0.04953065068660578
          ],
          [
            1.006373064179854
          ],
          [
            0
          ],
          [
            2.544095046332856
          ],
          [
            0
          ],
          [
            0
          ],
          [
            0.2442302930750699
          ],
          [
            0
          ],
          [
            1.243514543037378
          ],
          [
            2.691183278162107
          ],
          [
            0
          ],
          [
            2.704233589812119
          ],
          [
            3.233444630517752
          ],
          [
            0
          ],
          [
            0
          ],
          [
            0.4149429116419157
          ],
          [
            0.5350697325420981
          ],
          [
            0
          ],
          [
            0
          ],
          [
            -0.04246611911850096
          ],
          [
            0.2037956135685732
          ],
          [
            0.8727215320309085
          ],
          [
            1.900525481441292
          ],
          [
            3.302743382917583
          ],
          [
            -0.0002023038019700607
          ],
          [
            0
          ],
          [
            0.01974630219164908
          ],
          [
            3.560697635377011
          ],
          [
            0
          ],
          [
            0.02924022914497471
          ],
          [
            0.4800182679036737
          ],
          [
            0
          ],
          [
            0.436963963155705
          ],
          [
            1.841872103530278
          ],
          [
            0
          ],
          [
            0
          ],
          [
            0
          ],
          [
            -0.03024466608826515
          ],
          [
            0.1903566005178874
          ],
          [
            1.098935021743799
          ],
          [
            0
          ],
          [
            0.1049527493473619
          ],
          [
            0
          ],
          [
            -0.439166753314538
          ],
          [
            0
          ],
          [
            1.085380020775844
          ],
          [
            0.5743687616251378
          ],
          [
            0.7666021056640915
          ],
          [
            1.860134210234762
          ],
          [
            0
          ],
          [
            0.8376811544488731
          ],
          [
            0.1900740852749436
          ],
          [
            0
          ],
          [
            0
          ],
          [
            0
          ],
          [
            0.000998543915557093
          ],
          [
            0.2921804648707251
          ],
          [
            2.809544936511386
          ],
          [
            0
          ],
          [
            2.309565049911853
          ],
          [
            0.5990989376614664
          ],
          [
            0
          ],
          [
            0
          ],
          [
            0.0890420064315407
          ],
          [
            10.26128135339098
          ],
          [
            0
          ],
          [
            0
          ],
          [
            0.544375188099032
          ],
          [
            0
          ],
          [
            0
          ],
          [
            2.642961000139145
          ],
          [
            0
          ],
          [
            0.8686543235961963
          ]
        ],
        "44": [
          [
            3.556856038928615
          ],
          [
            0
          ],
          [
            1.377991196987125
          ],
          [
            0
          ],
          [
            0
          ],
          [
            0
          ],
          [
            0
          ],
          [
            0
          ],
          [
            0
          ],
          [
            1.124301573384329
          ],
          [
            1.319398927550026
          ],
          [
            2.604488814208182
          ],
          [
            1.315335721093291
          ],
          [
            0
          ],
          [
            2.388558412037163
          ],
          [
            1.32605708762118
          ],
          [
            0
          ],
          [
            2.583565630244209
          ],
          [
            0.987892350394219
          ],
          [
            0
          ],
          [
            0.1823087771149687
          ],
          [
            0
          ],
          [
            3.113277012690858
          ],
          [
            1.796176611520053
          ],
          [
            0
          ],
          [
            0
          ],
          [
            1.411815012326898
          ],
          [
            0
          ],
          [
            1.669211088036633
          ],
          [
            2.683257059292259
          ],
          [
            0
          ],
          [
            0.5555757377815951
          ],
          [
            0.08798179900506398
          ],
          [
            0.2281763675296204
          ],
          [
            0.02008291063583556
          ],
          [
            0
          ],
          [
            0.1321457089798344
          ],
          [
            0
          ],
          [
            1.512743318265024
          ],
          [
            0.8407822946292214
          ],
          [
            -0.0004979321118980806
          ],
          [
            6.778676857086211
          ],
          [
            2.236055370054039
          ],
          [
            0
          ],
          [
            2.961653988403569
          ],
          [
            0
          ],
          [
            1.575090455976934
          ],
          [
            0.004516663346322503
          ],
          [
            0.02870109281886357
          ],
          [
            3.509557155522636
          ],
          [
            0
          ],
          [
            0
          ],
          [
            0.8284338439720358
          ],
          [
            1.242984017258735
          ],
          [
            0.7253928836525319
          ],
          [
            0.07529130801098916
          ],
          [
            0
          ],
          [
            2.967421443892633
          ],
          [
            0
          ],
          [
            1.644464060642534
          ],
          [
            1.584478942676697
          ],
          [
            -0.0007157493639908807
          ],
          [
            2.344489747528542
          ],
          [
            2.454233438549153
          ],
          [
            0.6787234543891856
          ],
          [
            0.3377931233605551
          ],
          [
            0
          ],
          [
            0.05761192004040083
          ],
          [
            1.299893805991331
          ],
          [
            0.003565269081200029
          ],
          [
            1.108404106457058
          ],
          [
            0
          ],
          [
            0
          ],
          [
            1.500750533666363
          ],
          [
            5.105570645209539
          ],
          [
            3.562095615924193
          ],
          [
            0.731407454057134
          ],
          [
            0.5799639671197951
          ],
          [
            0
          ],
          [
            1.60687893424857
          ],
          [
            1.918272633450229
          ],
          [
            0
          ],
          [
            0
          ],
          [
            0
          ],
          [
            2.983098446462684
          ],
          [
            0
          ],
          [
            0.2315792736368536
          ],
          [
            0
          ],
          [
            1.131516207508028
          ],
          [
            1.912506349222802
          ],
          [
            0
          ],
          [
            2.592269111748692
          ],
          [
            0.255526613156718
          ],
          [
            2.885991465380968
          ],
          [
            0.01601751132635343
          ],
          [
            0
          ],
          [
            1.092102696873994
          ],
          [
            0.007308959666730175
          ],
          [
            0.5092888279973238
          ],
          [
            0
          ]
        ],
        "45": [
          [
            -0.0004937191254725803
          ],
          [
            0
          ],
          [
            2.068757507462678
          ],
          [
            0
          ],
          [
            0
          ],
          [
            0.1022712402840114
          ],
          [
            2.617007515396054
          ],
          [
            0.9650802731662651
          ],
          [
            4.116769753897515
          ],
          [
            0
          ],
          [
            0.6697843955027167
          ],
          [
            0.01577935213929038
          ],
          [
            2.161378610378563
          ],
          [
            5.433766047667618
          ],
          [
            0
          ],
          [
            2.507452392753194
          ],
          [
            0
          ],
          [
            0
          ],
          [
            1.032618689881403
          ],
          [
            0
          ],
          [
            0
          ],
          [
            1.231144770006964
          ],
          [
            0.0938206444430989
          ],
          [
            0
          ],
          [
            -0.001402368558416356
          ],
          [
            1.962951265524183
          ],
          [
            2.766478078893115
          ],
          [
            0
          ],
          [
            2.328722721197266
          ],
          [
            0.99811258275966
          ],
          [
            0.276310579416247
          ],
          [
            0.8051925881579791
          ],
          [
            0
          ],
          [
            3.729593037414887
          ],
          [
            3.794830916323875
          ],
          [
            1.856916451729262
          ],
          [
            0.212050924265867
          ],
          [
            2.651891455951528
          ],
          [
            1.360922032716786
          ],
          [
            1.898903575143791
          ],
          [
            0
          ],
          [
            0
          ],
          [
            1.279764509276077
          ],
          [
            4.276863885666032
          ],
          [
            0.7661805351718414
          ],
          [
            0
          ],
          [
            0.8984149242436104
          ],
          [
            0
          ],
          [
            0.3459683603392207
          ],
          [
            0.5528317137124787
          ],
          [
            3.951178266096761
          ],
          [
            0
          ],
          [
            0.0334229577005658
          ],
          [
            1.6338556994275
          ],
          [
            0
          ],
          [
            0
          ],
          [
            0.01838683147671816
          ],
          [
            0.6014154423518789
          ],
          [
            1.845882086369286
          ],
          [
            1.239519412929909
          ],
          [
            4.89411740382991
          ],
          [
            6.859737159534987
          ],
          [
            1.378349325330746
          ],
          [
            0.02744260010328503
          ],
          [
            -0.4024032579116152
          ],
          [
            0
          ],
          [
            5.18322151624124
          ],
          [
            1.410230313596443
          ],
          [
            2.375502594882796
          ],
          [
            0.1983465881781115
          ],
          [
            2.576991358163639
          ],
          [
            0
          ],
          [
            0
          ],
          [
            2.533468357137288
          ],
          [
            0.9747345380820391
          ],
          [
            1.629370909419634
          ],
          [
            0.06139416965719136
          ],
          [
            0.3736930091406379
          ],
          [
            0
          ],
          [
            2.634105421207579
          ],
          [
            0.04643096597580154
          ],
          [
            0
          ],
          [
            0.3939517292111532
          ],
          [
            0.1357850028032743
          ],
          [
            0.1701065415294352
          ],
          [
            0.2875045157519196
          ],
          [
            -0.00004342037054527736
          ],
          [
            0
          ],
          [
            2.114300968602549
          ],
          [
            0.01089000922537764
          ],
          [
            1.491905866180247
          ],
          [
            2.799715455733363
          ],
          [
            0.04876839046934833
          ],
          [
            0.2360126699691847
          ],
          [
            1.324754195061828
          ],
          [
            0
          ],
          [
            1.129277632730833
          ],
          [
            2.001476379380961
          ],
          [
            0.6195625644248821
          ],
          [
            7.104768485414439
          ]
        ],
        "46": [
          [
            2.002316767732701
          ],
          [
            0
          ],
          [
            0.6192577571660038
          ],
          [
            1.411434855119793
          ],
          [
            1.887420246800808
          ],
          [
            1.195518235197262
          ],
          [
            2.947183704216584
          ],
          [
            1.418380656693117
          ],
          [
            0
          ],
          [
            0
          ],
          [
            2.425298323432791
          ],
          [
            -0.00342523083480728
          ],
          [
            1.929552833581482
          ],
          [
            0.1995241314124385
          ],
          [
            0.03876588798981828
          ],
          [
            0
          ],
          [
            0
          ],
          [
            0
          ],
          [
            0
          ],
          [
            0.3949526633777651
          ],
          [
            1.108089891788858
          ],
          [
            -0.000004496069954562643
          ],
          [
            0.5324952239392786
          ],
          [
            0
          ],
          [
            0.2074514817542905
          ],
          [
            0
          ],
          [
            0.0006982197930369693
          ],
          [
            0.4932294803974884
          ],
          [
            1.122064029100372
          ],
          [
            0.116126319237523
          ],
          [
            0
          ],
          [
            0.234748821614069
          ],
          [
            1.595855920482691
          ],
          [
            0
          ],
          [
            0
          ],
          [
            0
          ],
          [
            0
          ],
          [
            0.01226946712631616
          ],
          [
            0.04888673032765212
          ],
          [
            0.4105021998394776
          ],
          [
            0.6909104286314047
          ],
          [
            0
          ],
          [
            1.35618412966371
          ],
          [
            0.5003509993281838
          ],
          [
            0.1079581224909809
          ],
          [
            1.200830094797965
          ],
          [
            0.4995668054049958
          ],
          [
            3.429507157803869
          ],
          [
            0.5368540883564918
          ],
          [
            1.205470595968002
          ],
          [
            0
          ],
          [
            0.4739623816577563
          ],
          [
            0
          ],
          [
            0
          ],
          [
            5.80224046155692
          ],
          [
            -0.01979565162088903
          ],
          [
            0.1341210057936379
          ],
          [
            0
          ],
          [
            0.0455168251128697
          ],
          [
            0.9003011185288088
          ],
          [
            0.8236114881862093
          ],
          [
            0.0007292726236727276
          ],
          [
            0
          ],
          [
            0.4057140087249813
          ],
          [
            3.449435029001577
          ],
          [
            3.273145097607731
          ],
          [
            3.90655313450489
          ],
          [
            0
          ],
          [
            1.032735018957695
          ],
          [
            0.01611920805166989
          ],
          [
            2.264010426613947
          ],
          [
            0
          ],
          [
            1.316971579456329
          ],
          [
            1.511345972015096
          ],
          [
            -0.006079907879517066
          ],
          [
            1.26688666897461
          ],
          [
            2.589537111591753
          ],
          [
            0
          ],
          [
            0
          ],
          [
            0
          ],
          [
            -0.000004959013990557537
          ],
          [
            0.2656716739545537
          ],
          [
            0.6527300762539312
          ],
          [
            5.115207596905783
          ],
          [
            1.782111642633858
          ],
          [
            0
          ],
          [
            0.2763118808488585
          ],
          [
            0.3262101675402249
          ],
          [
            0.8711721251175675
          ],
          [
            -0.002208918844985419
          ],
          [
            0
          ],
          [
            0.8902809386517205
          ],
          [
            0.4100884469504962
          ],
          [
            0.8911908011362613
          ],
          [
            0
          ],
          [
            1.099397712575225
          ],
          [
            0
          ],
          [
            2.744095742943777
          ],
          [
            -0.000003516154190918996
          ],
          [
            0
          ]
        ],
        "47": [
          [
            -0.0226656743537319
          ],
          [
            0.4175920731891694
          ],
          [
            0
          ],
          [
            0
          ],
          [
            -0.054859304257036
          ],
          [
            0
          ],
          [
            3.016137806387704
          ],
          [
            -0.002390280176555848
          ],
          [
            0
          ],
          [
            4.213467977517041
          ],
          [
            0
          ],
          [
            0
          ],
          [
            -0.2709620333578613
          ],
          [
            0.8414968435451726
          ],
          [
            1.623402786987626
          ],
          [
            0.6309892704650082
          ],
          [
            0
          ],
          [
            0.3601372376807319
          ],
          [
            6.615288263454431
          ],
          [
            0
          ],
          [
            0.002955866667768703
          ],
          [
            1.061460094418592
          ],
          [
            0
          ],
          [
            1.929366114229921
          ],
          [
            0
          ],
          [
            0
          ],
          [
            0
          ],
          [
            0
          ],
          [
            2.462991143374708
          ],
          [
            1.279923371687318
          ],
          [
            0
          ],
          [
            0
          ],
          [
            0
          ],
          [
            0
          ],
          [
            0
          ],
          [
            3.665390517963786
          ],
          [
            0
          ],
          [
            3.055352779428361
          ],
          [
            0.1758109656718716
          ],
          [
            0
          ],
          [
            0.2754012864598252
          ],
          [
            0
          ],
          [
            0.0595246123687474
          ],
          [
            0.3781575158593711
          ],
          [
            0.04677903258976812
          ],
          [
            0
          ],
          [
            0
          ],
          [
            0.2401840095184298
          ],
          [
            0.1053475826139305
          ],
          [
            0
          ],
          [
            0.8096344013401477
          ],
          [
            -0.06658323138519506
          ],
          [
            0
          ],
          [
            1.508018252716887
          ],
          [
            0.1981823121722783
          ],
          [
            4.41992565767741
          ],
          [
            0.2369529591685762
          ],
          [
            3.658157190047135
          ],
          [
            0.3519047950267549
          ],
          [
            1.393620141459607
          ],
          [
            0.0315794890292409
          ],
          [
            3.152550121893285
          ],
          [
            0.4075609871708394
          ],
          [
            0.05673241259007966
          ],
          [
            0
          ],
          [
            2.971734526051804
          ],
          [
            0
          ],
          [
            -0.02321832157177539
          ],
          [
            0
          ],
          [
            0.009289784110308119
          ],
          [
            3.927965820611092
          ],
          [
            0.3388551886168187
          ],
          [
            0.02734082904306945
          ],
          [
            0
          ],
          [
            0.002593549117449356
          ],
          [
            0.02217123543471189
          ],
          [
            0.1366763950201744
          ],
          [
            1.017449567192273
          ],
          [
            0
          ],
          [
            4.731250101398047
          ],
          [
            0.3484881980401155
          ],
          [
            0.1324551491742767
          ],
          [
            0
          ],
          [
            0.1738321988004259
          ],
          [
            0.4314057867025269
          ],
          [
            1.009880413893768
          ],
          [
            1.84908286125146
          ],
          [
            0
          ],
          [
            -0.009019466384089014
          ],
          [
            0
          ],
          [
            0
          ],
          [
            0
          ],
          [
            1.832435685427527
          ],
          [
            3.084377810223586
          ],
          [
            0
          ],
          [
            0.46925767132646
          ],
          [
            0.03868822265920357
          ],
          [
            0
          ],
          [
            2.384707176551231
          ],
          [
            0
          ]
        ],
        "48": [
          [
            0.7841303028150861
          ],
          [
            -0.0002474253266484538
          ],
          [
            0.001972223118812622
          ],
          [
            0
          ],
          [
            0.9397697389042747
          ],
          [
            0.1884186638035175
          ],
          [
            2.058266422947682
          ],
          [
            3.363646805005629
          ],
          [
            0
          ],
          [
            0.1635882625244705
          ],
          [
            0
          ],
          [
            0
          ],
          [
            2.407619699001131
          ],
          [
            0.3158007761556973
          ],
          [
            0
          ],
          [
            1.018746264465975
          ],
          [
            8.683651137749166
          ],
          [
            0
          ],
          [
            2.439478783273486
          ],
          [
            0
          ],
          [
            0.1858728819228332
          ],
          [
            1.687814445174311
          ],
          [
            1.789349845602558
          ],
          [
            0.5048840428639494
          ],
          [
            0.07007266717170069
          ],
          [
            0
          ],
          [
            7.043046803148641
          ],
          [
            0
          ],
          [
            0.007088484814303797
          ],
          [
            0.9920298421152296
          ],
          [
            0.1677019616991515
          ],
          [
            1.592537313534407
          ],
          [
            0.4791827121910188
          ],
          [
            0
          ],
          [
            0.0016028843835727
          ],
          [
            3.046038514993057
          ],
          [
            0.0131498424644434
          ],
          [
            0.005575182341360119
          ],
          [
            0
          ],
          [
            0
          ],
          [
            0
          ],
          [
            0.07691381225426142
          ],
          [
            1.478489047269392
          ],
          [
            0.6517680088715565
          ],
          [
            0.8065736626067093
          ],
          [
            0.8667662115506829
          ],
          [
            0
          ],
          [
            0.9405703567380783
          ],
          [
            0.05452370982051491
          ],
          [
            0.06666009811871731
          ],
          [
            0
          ],
          [
            0
          ],
          [
            4.291120660193187
          ],
          [
            0
          ],
          [
            0
          ],
          [
            0.3536707383936459
          ],
          [
            2.889959282809741
          ],
          [
            0.8440857797758241
          ],
          [
            2.333996456895335
          ],
          [
            0.1844515465192131
          ],
          [
            3.824821327349383
          ],
          [
            -0.1509836214252971
          ],
          [
            0.08862110266863965
          ],
          [
            5.836076853186256
          ],
          [
            -0.0003373559353150313
          ],
          [
            0
          ],
          [
            0
          ],
          [
            -0.9515145057028462
          ],
          [
            0
          ],
          [
            0
          ],
          [
            -0.0001696280309460008
          ],
          [
            1.768679012715367
          ],
          [
            0.6850312016266855
          ],
          [
            0.1238930195846422
          ],
          [
            0
          ],
          [
            0.9931492197951286
          ],
          [
            0
          ],
          [
            0.04873417578441774
          ],
          [
            4.897644567995869
          ],
          [
            0
          ],
          [
            4.114553347606758
          ],
          [
            0
          ],
          [
            0.09115275324158745
          ],
          [
            -0.1418598379995473
          ],
          [
            0.04363674277648499
          ],
          [
            0
          ],
          [
            0
          ],
          [
            0.6545709879103327
          ],
          [
            2.158319632995102
          ],
          [
            0
          ],
          [
            0.1226589042408364
          ],
          [
            0
          ],
          [
            0.3522241067903167
          ],
          [
            0
          ],
          [
            0
          ],
          [
            4.012577011462753
          ],
          [
            0.3392237233418314
          ],
          [
            3.716077334437017
          ],
          [
            -0.05549440902245806
          ],
          [
            0.501518967182065
          ]
        ],
        "51": [
          [
            3.21117229560727
          ],
          [
            0
          ],
          [
            4.725188119743422
          ],
          [
            1.141810956011192
          ],
          [
            0.09480793042588687
          ],
          [
            1.768411231341133
          ],
          [
            0
          ],
          [
            2.400839437081274
          ],
          [
            0.4757200997011353
          ],
          [
            0.1176189104847651
          ],
          [
            0.02136876487460881
          ],
          [
            0.2804323871602179
          ],
          [
            0
          ],
          [
            -0.0004678505551680701
          ],
          [
            0.9425163085052404
          ],
          [
            2.199457297886319
          ],
          [
            0
          ],
          [
            0.0002712259341421941
          ],
          [
            0.01338891491565164
          ],
          [
            0
          ],
          [
            1.296269692174292
          ],
          [
            0
          ],
          [
            0.0541345980967094
          ],
          [
            6.771061772299191
          ],
          [
            2.450352390023681
          ],
          [
            0.01694341710178549
          ],
          [
            4.325303233369887
          ],
          [
            0.6836160671741993
          ],
          [
            0.3008923804961512
          ],
          [
            0
          ],
          [
            0
          ],
          [
            0
          ],
          [
            0.2159367405822223
          ],
          [
            0.4911396749966386
          ],
          [
            0.03998299981473963
          ],
          [
            0
          ],
          [
            0.4068555033217578
          ],
          [
            0
          ],
          [
            0
          ],
          [
            0
          ],
          [
            1.936913154365335
          ],
          [
            1.500624597943101
          ],
          [
            0.04247124013677706
          ],
          [
            0.007709323667143053
          ],
          [
            3.483779523799811
          ],
          [
            2.632065335776034
          ],
          [
            0
          ],
          [
            2.724219044274619
          ],
          [
            0
          ],
          [
            2.358757533126074
          ],
          [
            0.6544642931514488
          ],
          [
            2.991367453380931
          ],
          [
            0.0002406350091490594
          ],
          [
            1.629027754256754
          ],
          [
            0.755194587067372
          ],
          [
            2.128496381616102
          ],
          [
            0.06406152168727886
          ],
          [
            1.12749867350378
          ],
          [
            0
          ],
          [
            2.825918925863768
          ],
          [
            2.151654388063704
          ],
          [
            0.004814644622456399
          ],
          [
            0
          ],
          [
            0.6149346810058702
          ],
          [
            0.3794609459096563
          ],
          [
            1.339356811498376
          ],
          [
            0
          ],
          [
            0
          ],
          [
            0.8319874548269439
          ],
          [
            0.9208211038072136
          ],
          [
            1.025676997624302
          ],
          [
            0.0148117789185136
          ],
          [
            0.4203371524520989
          ],
          [
            0
          ],
          [
            5.266423426121889
          ],
          [
            0.7442936450809867
          ],
          [
            0.2526782984817117
          ],
          [
            0
          ],
          [
            0.01023051956272525
          ],
          [
            0.005363072219111586
          ],
          [
            0.009461484528301867
          ],
          [
            3.762522672569915
          ],
          [
            0
          ],
          [
            0
          ],
          [
            2.48818362369262
          ],
          [
            3.339146503331889
          ],
          [
            0
          ],
          [
            0.306772295177467
          ],
          [
            0.5220844746841209
          ],
          [
            5.3833220129723
          ],
          [
            0
          ],
          [
            -0.0002222934030911006
          ],
          [
            1.468145371539279
          ],
          [
            0
          ],
          [
            0.04154794403166306
          ],
          [
            0
          ],
          [
            0
          ],
          [
            0.0006092535391672982
          ],
          [
            0
          ],
          [
            0
          ]
        ],
        "52": [
          [
            5.78974583453634
          ],
          [
            0
          ],
          [
            2.371937846758691
          ],
          [
            0
          ],
          [
            1.520203864231682
          ],
          [
            0.6732195855894716
          ],
          [
            0
          ],
          [
            1.610741095941307
          ],
          [
            0.4475537579498479
          ],
          [
            3.769183067394032
          ],
          [
            0.2774979966936542
          ],
          [
            0.948966179275132
          ],
          [
            0.1904149934578925
          ],
          [
            0
          ],
          [
            1.86817601818786
          ],
          [
            0.0111510951540339
          ],
          [
            2.432407159084448
          ],
          [
            1.729748658217964
          ],
          [
            1.347586901366057
          ],
          [
            0.899614344931841
          ],
          [
            7.121384625502586
          ],
          [
            -0.03285257993054813
          ],
          [
            1.250050737351465
          ],
          [
            0.01929071624378054
          ],
          [
            0
          ],
          [
            0
          ],
          [
            0.4916776232767148
          ],
          [
            0
          ],
          [
            0
          ],
          [
            0.04742755009289823
          ],
          [
            0
          ],
          [
            0
          ],
          [
            0
          ],
          [
            0.2385590109190616
          ],
          [
            -0.01982344625888288
          ],
          [
            2.093346417853112
          ],
          [
            0.03711194748271396
          ],
          [
            0.6765102531985363
          ],
          [
            0
          ],
          [
            0.4650338810375274
          ],
          [
            0
          ],
          [
            1.630718856688283
          ],
          [
            1.130777940889161
          ],
          [
            0.7870972527255304
          ],
          [
            1.066614410789228
          ],
          [
            0
          ],
          [
            0.3493214688433426
          ],
          [
            0
          ],
          [
            0
          ],
          [
            0
          ],
          [
            0.00123812809728463
          ],
          [
            0
          ],
          [
            0.09934207869311251
          ],
          [
            1.212468866152982
          ],
          [
            0.04560885149003013
          ],
          [
            0.1657125167018165
          ],
          [
            0.2989888149791398
          ],
          [
            0.01764885516773518
          ],
          [
            -0.09575760273143885
          ],
          [
            0
          ],
          [
            0
          ],
          [
            0.864900016680437
          ],
          [
            0
          ],
          [
            2.48414476492173
          ],
          [
            0
          ],
          [
            0
          ],
          [
            0.296961114059016
          ],
          [
            0
          ],
          [
            0
          ],
          [
            0
          ],
          [
            0.00006015476841980671
          ],
          [
            1.712788417505998
          ],
          [
            -0.0009789324821838363
          ],
          [
            0
          ],
          [
            0
          ],
          [
            0.3458065221099815
          ],
          [
            3.930084876282663
          ],
          [
            0
          ],
          [
            0
          ],
          [
            0
          ],
          [
            0
          ],
          [
            0.6259665807061197
          ],
          [
            0.4960614044759382
          ],
          [
            0.1161660980423704
          ],
          [
            7.173030562053
          ],
          [
            0
          ],
          [
            0.6715707675205493
          ],
          [
            4.410627288492762
          ],
          [
            0
          ],
          [
            0.2628206913088604
          ],
          [
            2.178044540085395
          ],
          [
            0.4316114645070996
          ],
          [
            0.2101018136452808
          ],
          [
            0
          ],
          [
            1.235265328777587
          ],
          [
            2.032783872507473
          ],
          [
            0
          ],
          [
            0
          ],
          [
            0.02755267965139296
          ],
          [
            0
          ]
        ],
        "54": [
          [
            2.42910788147406
          ],
          [
            3.763846013246699
          ],
          [
            4.0886766403896
          ],
          [
            0
          ],
          [
            0.1428774334851326
          ],
          [
            5.267838140362663
          ],
          [
            1.161155919541173
          ],
          [
            1.756567543279729
          ],
          [
            2.461310303650869
          ],
          [
            0.370029237538823
          ],
          [
            5.894975803044929
          ],
          [
            0
          ],
          [
            0.3270673871492207
          ],
          [
            0
          ],
          [
            0.4609379763525254
          ],
          [
            3.120547080894895
          ],
          [
            0
          ],
          [
            1.07485846495895
          ],
          [
            1.628207044286093
          ],
          [
            0
          ],
          [
            4.756762721776283
          ],
          [
            0.6352801448290677
          ],
          [
            0
          ],
          [
            -0.001374774222171027
          ],
          [
            0.02258030813790413
          ],
          [
            0
          ],
          [
            1.479564556115051
          ],
          [
            1.309056263433227
          ],
          [
            0.5628831395266545
          ],
          [
            0
          ],
          [
            0
          ],
          [
            1.201316228090235
          ],
          [
            0.969148744609825
          ],
          [
            1.766293803679915
          ],
          [
            0.01679422500744465
          ],
          [
            0.02080067664184782
          ],
          [
            0.1995383100322528
          ],
          [
            0
          ],
          [
            0.2621784385003565
          ],
          [
            0.7940438061408557
          ],
          [
            0
          ],
          [
            0.3008532551756957
          ],
          [
            4.450479195496243
          ],
          [
            0
          ],
          [
            0
          ],
          [
            0
          ],
          [
            8.431920136097581
          ],
          [
            0
          ],
          [
            0
          ],
          [
            0
          ],
          [
            0.6096579177627248
          ],
          [
            0
          ],
          [
            0
          ],
          [
            0.1812677988866085
          ],
          [
            -0.0001886319325592467
          ],
          [
            0
          ],
          [
            2.249160552217063
          ],
          [
            0.004785681347783566
          ],
          [
            1.539408399386147
          ],
          [
            1.771760679097092
          ],
          [
            0
          ],
          [
            0
          ],
          [
            0.6222376259591158
          ],
          [
            1.672801915161436
          ],
          [
            5.849294584272897
          ],
          [
            0.5041319009577734
          ],
          [
            1.106837511582142
          ],
          [
            1.833632706827217
          ],
          [
            0
          ],
          [
            0
          ],
          [
            3.953519193488532
          ],
          [
            0
          ],
          [
            0.6611021541076099
          ],
          [
            0
          ],
          [
            0
          ],
          [
            -0.0002083524602056741
          ],
          [
            4.957730204556213
          ],
          [
            0.8291440760929021
          ],
          [
            0.6810292823440847
          ],
          [
            0.4247143675080167
          ],
          [
            0
          ],
          [
            2.424491927216778
          ],
          [
            0
          ],
          [
            0.9668109510966332
          ],
          [
            0
          ],
          [
            0.6531600694349606
          ],
          [
            0.004127404684155067
          ],
          [
            0
          ],
          [
            0.3902664173525778
          ],
          [
            0.5477988229152828
          ],
          [
            0.127827159451769
          ],
          [
            1.616744410860576
          ],
          [
            0
          ],
          [
            0.9504067430614924
          ],
          [
            0
          ],
          [
            3.983834962885354
          ],
          [
            0
          ],
          [
            4.993737046039364
          ],
          [
            1.198045483856859
          ],
          [
            3.191896995701242
          ]
        ],
        "55": [
          [
            2.329084883589616
          ],
          [
            0
          ],
          [
            0
          ],
          [
            0.2597284074000754
          ],
          [
            0
          ],
          [
            0
          ],
          [
            0.6383810339038263
          ],
          [
            0.7503084673792628
          ],
          [
            0.3205914909328698
          ],
          [
            1.663217323415168
          ],
          [
            0.0084020064660848
          ],
          [
            1.254340948167766
          ],
          [
            0.01713696138119758
          ],
          [
            0
          ],
          [
            0
          ],
          [
            0
          ],
          [
            0.1535600717106433
          ],
          [
            0
          ],
          [
            0.7024891232662824
          ],
          [
            0
          ],
          [
            0.1066922927980301
          ],
          [
            2.660223555769633
          ],
          [
            0.583719640839881
          ],
          [
            0.09749835652165473
          ],
          [
            1.30420818530267
          ],
          [
            0.1503901994189363
          ],
          [
            1.17036510700072
          ],
          [
            3.322892060704127
          ],
          [
            0
          ],
          [
            0.1678600166669071
          ],
          [
            0
          ],
          [
            2.200501456761764
          ],
          [
            2.599825716276754
          ],
          [
            0.329792877955839
          ],
          [
            0
          ],
          [
            0
          ],
          [
            0.3440511733784462
          ],
          [
            0.01220387496137221
          ],
          [
            2.899751640745293
          ],
          [
            0.8271936433449483
          ],
          [
            0
          ],
          [
            0
          ],
          [
            0
          ],
          [
            1.359228301298899
          ],
          [
            1.505058414207795
          ],
          [
            0.06065871526263322
          ],
          [
            0.177112674814893
          ],
          [
            4.954775237430646
          ],
          [
            0
          ],
          [
            0.711348358375119
          ],
          [
            0
          ],
          [
            1.226259738265597
          ],
          [
            5.019437712198453
          ],
          [
            2.327973670115952
          ],
          [
            0.135766986763393
          ],
          [
            0
          ],
          [
            1.111858997703919
          ],
          [
            0
          ],
          [
            0.02786246330865083
          ],
          [
            2.918104383963424
          ],
          [
            0
          ],
          [
            0.7963458315929586
          ],
          [
            0.543216446642333
          ],
          [
            0.6249248424117155
          ],
          [
            0
          ],
          [
            0
          ],
          [
            1.772738992060852
          ],
          [
            1.205011738351047
          ],
          [
            0.9345587687941901
          ],
          [
            0.686364839620822
          ],
          [
            0
          ],
          [
            0.6056765776655908
          ],
          [
            0
          ],
          [
            0
          ],
          [
            0
          ],
          [
            0.138198284487558
          ],
          [
            0
          ],
          [
            0.3639634719395559
          ],
          [
            2.720245833115825
          ],
          [
            0.6957545355257366
          ],
          [
            -0.225067335323601
          ],
          [
            4.092218682488863
          ],
          [
            0.2500945207356651
          ],
          [
            0.8811940669390168
          ],
          [
            0
          ],
          [
            0.0319967389337279
          ],
          [
            0
          ],
          [
            4.096861891649084
          ],
          [
            0
          ],
          [
            2.779473788513712
          ],
          [
            2.100831528636718
          ],
          [
            1.666062453909774
          ],
          [
            0
          ],
          [
            6.910887374898977
          ],
          [
            2.51644883581227
          ],
          [
            0
          ],
          [
            1.242529252520654
          ],
          [
            4.307116484292159
          ],
          [
            2.417248071762273
          ],
          [
            0
          ]
        ],
        "56": [
          [
            0.006732428728163597
          ],
          [
            0.950980514356587
          ],
          [
            0
          ],
          [
            0
          ],
          [
            0.08068094475984111
          ],
          [
            0
          ],
          [
            0
          ],
          [
            0
          ],
          [
            3.447440805395935
          ],
          [
            2.06801588362395
          ],
          [
            1.28771861433178
          ],
          [
            0
          ],
          [
            0.7920850081100284
          ],
          [
            1.06995952944181
          ],
          [
            2.697321127156123
          ],
          [
            1.474182501107251
          ],
          [
            1.736125800894982
          ],
          [
            2.61316298740585
          ],
          [
            4.170721876371459
          ],
          [
            2.417245840425871
          ],
          [
            0.4750454692811346
          ],
          [
            2.974223765392537
          ],
          [
            1.141928280294124
          ],
          [
            0.5189519250774453
          ],
          [
            2.108537051752705
          ],
          [
            0.09674293418171942
          ],
          [
            1.089858055827591
          ],
          [
            2.480104090802996
          ],
          [
            0.7767277467332647
          ],
          [
            5.120803346222317
          ],
          [
            0
          ],
          [
            0.2834808321248055
          ],
          [
            0
          ],
          [
            0
          ],
          [
            1.171862189720514
          ],
          [
            2.431731784355563
          ],
          [
            0.3096368268216736
          ],
          [
            2.635488350992347
          ],
          [
            1.18605453015148
          ],
          [
            3.289268381791324
          ],
          [
            0
          ],
          [
            -0.1019909040313749
          ],
          [
            0.02144569497621518
          ],
          [
            0.07819352995368689
          ],
          [
            0.5608216640780341
          ],
          [
            1.443838234479884
          ],
          [
            1.896067643191074
          ],
          [
            0.2016366055427241
          ],
          [
            1.849667957238474
          ],
          [
            0
          ],
          [
            1.028756029947893
          ],
          [
            -0.0003695710373108341
          ],
          [
            0
          ],
          [
            0.5503716952011786
          ],
          [
            2.235072466260867
          ],
          [
            0
          ],
          [
            -0.004850374933695889
          ],
          [
            0
          ],
          [
            2.125072958000295
          ],
          [
            -0.003927011768354305
          ],
          [
            0.8632262590551107
          ],
          [
            0
          ],
          [
            0
          ],
          [
            0
          ],
          [
            0.6944935001594175
          ],
          [
            1.322237766219665
          ],
          [
            3.252030189562106
          ],
          [
            0.02494844921240258
          ],
          [
            1.787164289619419
          ],
          [
            0
          ],
          [
            0.7874568266892936
          ],
          [
            0
          ],
          [
            2.900794983328346
          ],
          [
            0
          ],
          [
            2.426137236887207
          ],
          [
            0
          ],
          [
            5.152199432453905
          ],
          [
            1.477814793137341
          ],
          [
            1.008768374865596
          ],
          [
            0
          ],
          [
            0.5399968212145474
          ],
          [
            0
          ],
          [
            1.099620280046423
          ],
          [
            0.3591698918808817
          ],
          [
            3.927090113608294
          ],
          [
            0.03102340815493676
          ],
          [
            0.4400685991143725
          ],
          [
            4.045969211053567
          ],
          [
            0.072225381521406
          ],
          [
            0
          ],
          [
            0.004191285062972838
          ],
          [
            0
          ],
          [
            0
          ],
          [
            2.208664779257489
          ],
          [
            -0.0000910012278012573
          ],
          [
            0.3896106387993115
          ],
          [
            1.629098119269138
          ],
          [
            0.0002819215137357389
          ],
          [
            2.222680025741795
          ],
          [
            0.07601276622896336
          ]
        ],
        "57": [
          [
            3.248956456058025
          ],
          [
            0
          ],
          [
            0
          ],
          [
            0
          ],
          [
            0.02610768983046796
          ],
          [
            0
          ],
          [
            0.3257602974684204
          ],
          [
            0.2964847026664046
          ],
          [
            0
          ],
          [
            -0.000004101863988914545
          ],
          [
            0.635155017141372
          ],
          [
            3.500220489729131
          ],
          [
            0
          ],
          [
            1.17285805839931
          ],
          [
            0
          ],
          [
            1.999141192831118
          ],
          [
            2.393439383273076
          ],
          [
            0.2306904073954712
          ],
          [
            0
          ],
          [
            0.2851453896932696
          ],
          [
            0
          ],
          [
            1.158394708242227
          ],
          [
            0.06171495220606715
          ],
          [
            0
          ],
          [
            0.339194740251159
          ],
          [
            -0.06199117966461642
          ],
          [
            0.4776370953543534
          ],
          [
            1.422487794281238
          ],
          [
            0
          ],
          [
            0
          ],
          [
            0
          ],
          [
            1.592669529801633
          ],
          [
            0
          ],
          [
            0.1647758918486844
          ],
          [
            0.2894932456232304
          ],
          [
            0.01353048715719751
          ],
          [
            0
          ],
          [
            0
          ],
          [
            0.936592675912479
          ],
          [
            0.2617628454005967
          ],
          [
            0.1585770954494237
          ],
          [
            0
          ],
          [
            0
          ],
          [
            0.1142143279908581
          ],
          [
            0.2356697600843276
          ],
          [
            4.778573569343102
          ],
          [
            1.232768408208514
          ],
          [
            0.6009873382676716
          ],
          [
            0.4866041774376484
          ],
          [
            0
          ],
          [
            0.1901053801556856
          ],
          [
            0
          ],
          [
            0.6518269193180686
          ],
          [
            2.431787459188307
          ],
          [
            0.100047538143869
          ],
          [
            1.741043596042694
          ],
          [
            0
          ],
          [
            1.2671023826815
          ],
          [
            0
          ],
          [
            0.8942071043017279
          ],
          [
            0.2949353657360092
          ],
          [
            0
          ],
          [
            0
          ],
          [
            0.6416819286299216
          ],
          [
            0
          ],
          [
            0
          ],
          [
            1.127900814997524
          ],
          [
            0.149350824350897
          ],
          [
            0.3321328606693186
          ],
          [
            3.753274988340387
          ],
          [
            1.564572663702293
          ],
          [
            0
          ],
          [
            0.2416231011803163
          ],
          [
            0.3968538940474104
          ],
          [
            2.630324874119928
          ],
          [
            1.915929132525754
          ],
          [
            3.393191171378888
          ],
          [
            0
          ],
          [
            0
          ],
          [
            -0.00007458205618604552
          ],
          [
            0.4724312500922423
          ],
          [
            1.645402867222167
          ],
          [
            0.02260777856162832
          ],
          [
            1.837734335178077
          ],
          [
            0.04289142683509795
          ],
          [
            -0.2541453682183032
          ],
          [
            1.086415360158156
          ],
          [
            1.045578252382775
          ],
          [
            0
          ],
          [
            0
          ],
          [
            1.194289754374118
          ],
          [
            0
          ],
          [
            0
          ],
          [
            0
          ],
          [
            0
          ],
          [
            2.728207744821383
          ],
          [
            2.579379359286726
          ],
          [
            0
          ],
          [
            2.582990889321373
          ],
          [
            0.03207655562949441
          ]
        ],
        "58": [
          [
            0.449771560913689
          ],
          [
            0.866656135779948
          ],
          [
            0
          ],
          [
            0
          ],
          [
            0
          ],
          [
            0.04592234574404586
          ],
          [
            0
          ],
          [
            0.171231066871016
          ],
          [
            1.619288110550833
          ],
          [
            0
          ],
          [
            0
          ],
          [
            0.0009823196601033146
          ],
          [
            0
          ],
          [
            0.1564418305735984
          ],
          [
            0
          ],
          [
            2.547639830846535
          ],
          [
            0
          ],
          [
            0
          ],
          [
            0
          ],
          [
            0.001652577063481431
          ],
          [
            0
          ],
          [
            0.9884934409417383
          ],
          [
            0
          ],
          [
            0
          ],
          [
            0
          ],
          [
            8.534038426132184
          ],
          [
            0
          ],
          [
            0
          ],
          [
            0
          ],
          [
            2.540114881244591
          ],
          [
            0.04942244985160471
          ],
          [
            0
          ],
          [
            0.2034036237552357
          ],
          [
            -0.02863199188961829
          ],
          [
            0
          ],
          [
            0
          ],
          [
            0.01250384367057222
          ],
          [
            0.02068941166479021
          ],
          [
            0.3197975363719294
          ],
          [
            -0.1491592518502145
          ],
          [
            0
          ],
          [
            0
          ],
          [
            0.09666145757550737
          ],
          [
            0.5111212434240464
          ],
          [
            0
          ],
          [
            0
          ],
          [
            0
          ],
          [
            0
          ],
          [
            0.4207328094243152
          ],
          [
            5.437839540034837
          ],
          [
            0.5667234111360386
          ],
          [
            0
          ],
          [
            0.9173783387237009
          ],
          [
            0
          ],
          [
            0
          ],
          [
            2.948818846384313
          ],
          [
            0.4351667158433514
          ],
          [
            0
          ],
          [
            5.167223654672526
          ],
          [
            4.951483980533403
          ],
          [
            0.1669359581189482
          ],
          [
            0.1057814128215284
          ],
          [
            2.998325655083633
          ],
          [
            0.8768533020792404
          ],
          [
            0.1403047137430988
          ],
          [
            0
          ],
          [
            2.504183598573405
          ],
          [
            0
          ],
          [
            0
          ],
          [
            0
          ],
          [
            0
          ],
          [
            6.019264491615132
          ],
          [
            0
          ],
          [
            0
          ],
          [
            0
          ],
          [
            -0.04268791589424836
          ],
          [
            1.068031845426272
          ],
          [
            0
          ],
          [
            0.4896959017122882
          ],
          [
            0
          ],
          [
            0
          ],
          [
            0
          ],
          [
            0
          ],
          [
            2.271505017598379
          ],
          [
            0
          ],
          [
            0
          ],
          [
            0
          ],
          [
            0.2307492822749708
          ],
          [
            0
          ],
          [
            0
          ],
          [
            0
          ],
          [
            1.205523740562526
          ],
          [
            7.420336489921091
          ],
          [
            0
          ],
          [
            0
          ],
          [
            0
          ],
          [
            0.02224187142595468
          ],
          [
            0.08513460521833593
          ],
          [
            0
          ],
          [
            0.0303567406436116
          ]
        ],
        "62": [
          [
            0.1213401028635559
          ],
          [
            1.093697985464274
          ],
          [
            0
          ],
          [
            2.413996301546831
          ],
          [
            -0.01413803092410149
          ],
          [
            0
          ],
          [
            0
          ],
          [
            1.142711390990172
          ],
          [
            0
          ],
          [
            0.174013074707112
          ],
          [
            3.845489386403074
          ],
          [
            0
          ],
          [
            0.5438030567451619
          ],
          [
            0
          ],
          [
            1.800413622991499
          ],
          [
            0.2536690181877503
          ],
          [
            -0.005840254294668057
          ],
          [
            0
          ],
          [
            0.02714860151874632
          ],
          [
            0
          ],
          [
            0
          ],
          [
            -0.06956248624389616
          ],
          [
            4.542239156167298
          ],
          [
            -1.608507287529136
          ],
          [
            2.437692897271404
          ],
          [
            1.459956126770464
          ],
          [
            1.248803677257641
          ],
          [
            2.900363621368669
          ],
          [
            0
          ],
          [
            1.875403248501129
          ],
          [
            1.127841657278466
          ],
          [
            0
          ],
          [
            0.008177889630744062
          ],
          [
            0.2530914916060496
          ],
          [
            1.247406982813786
          ],
          [
            0.1009894743105235
          ],
          [
            0
          ],
          [
            0
          ],
          [
            0
          ],
          [
            0.4848267126280348
          ],
          [
            2.912124158677123
          ],
          [
            0
          ],
          [
            9.068095067692298
          ],
          [
            1.760800884412973
          ],
          [
            0
          ],
          [
            0
          ],
          [
            1.994263893805531
          ],
          [
            0
          ],
          [
            0
          ],
          [
            3.88660935727718
          ],
          [
            0
          ],
          [
            4.217700244752521
          ],
          [
            1.728206784639681
          ],
          [
            1.252520298344024
          ],
          [
            0
          ],
          [
            0.3032376662210794
          ],
          [
            2.388153608531354
          ],
          [
            2.404918924814396
          ],
          [
            0.4225984742325295
          ],
          [
            2.068486096362271
          ],
          [
            0
          ],
          [
            1.95041542965339
          ],
          [
            0
          ],
          [
            0
          ],
          [
            0.008601057953470104
          ],
          [
            3.090313207991045
          ],
          [
            0.02955810361007138
          ],
          [
            0
          ],
          [
            0
          ],
          [
            0.2940228126984863
          ],
          [
            0
          ],
          [
            4.207183773815188
          ],
          [
            2.381809878015289
          ],
          [
            4.11723820754414
          ],
          [
            3.493822242640299
          ],
          [
            0.01055757993114526
          ],
          [
            0.09153297060957755
          ],
          [
            0.8178279817093426
          ],
          [
            1.021696846449728
          ],
          [
            0.07867759140930275
          ],
          [
            -0.1534747531298422
          ],
          [
            0.08902812982638864
          ],
          [
            3.29107252060119
          ],
          [
            0
          ],
          [
            2.943593283841437
          ],
          [
            0.1503236795454654
          ],
          [
            -0.0002878343955217133
          ],
          [
            0
          ],
          [
            0
          ],
          [
            0.003718389674112643
          ],
          [
            1.536264053941466
          ],
          [
            0
          ],
          [
            0
          ],
          [
            3.988851324907088
          ],
          [
            0.09451716283714973
          ],
          [
            0
          ],
          [
            0.4592046189778642
          ],
          [
            1.159002366339948
          ],
          [
            0
          ],
          [
            0
          ]
        ],
        "64": [
          [
            0.3569600522603622
          ],
          [
            0
          ],
          [
            0
          ],
          [
            0
          ],
          [
            0
          ],
          [
            0.2666395146956226
          ],
          [
            0
          ],
          [
            0
          ],
          [
            0.1369633255736176
          ],
          [
            0
          ],
          [
            1.706108662789319
          ],
          [
            0
          ],
          [
            0
          ],
          [
            0
          ],
          [
            0
          ],
          [
            0
          ],
          [
            0.5635330406775765
          ],
          [
            0
          ],
          [
            0
          ],
          [
            0
          ],
          [
            0
          ],
          [
            0
          ],
          [
            0
          ],
          [
            0
          ],
          [
            0
          ],
          [
            0.8847735122829334
          ],
          [
            0
          ],
          [
            0.1550562306882881
          ],
          [
            0
          ],
          [
            0
          ],
          [
            3.465206469749873
          ],
          [
            0.135470546885827
          ],
          [
            0
          ],
          [
            0
          ],
          [
            0
          ],
          [
            0.4422717118894326
          ],
          [
            0
          ],
          [
            -0.05481545480145655
          ],
          [
            0
          ],
          [
            0
          ],
          [
            0
          ],
          [
            0
          ],
          [
            3.163522427030443
          ],
          [
            0
          ],
          [
            2.785592377813671
          ],
          [
            0
          ],
          [
            0.0005587920178484751
          ],
          [
            0.2318804077655798
          ],
          [
            0
          ],
          [
            1.56176057126568
          ],
          [
            0
          ],
          [
            0
          ],
          [
            0.4092203826009779
          ],
          [
            0.7694723421406451
          ],
          [
            0.9857873280361602
          ],
          [
            0
          ],
          [
            0
          ],
          [
            0.09108781404590616
          ],
          [
            0
          ],
          [
            0
          ],
          [
            0
          ],
          [
            5.112211147816453
          ],
          [
            0
          ],
          [
            0
          ],
          [
            0
          ],
          [
            0.1746846808902518
          ],
          [
            0
          ],
          [
            0
          ],
          [
            -0.002261175305591223
          ],
          [
            0
          ],
          [
            0
          ],
          [
            2.110474465963101
          ],
          [
            0
          ],
          [
            0
          ],
          [
            0
          ],
          [
            0
          ],
          [
            0
          ],
          [
            0
          ],
          [
            1.138404988325824
          ],
          [
            0
          ],
          [
            0
          ],
          [
            1.356807003804391
          ],
          [
            0
          ],
          [
            0
          ],
          [
            3.739780447765732
          ],
          [
            0
          ],
          [
            0
          ],
          [
            0
          ],
          [
            0
          ],
          [
            0
          ],
          [
            0
          ],
          [
            2.065647634232072
          ],
          [
            0
          ],
          [
            0
          ],
          [
            0.4907730054385198
          ],
          [
            1.189305065396304
          ],
          [
            0
          ],
          [
            0
          ],
          [
            1.074585602847932
          ],
          [
            0
          ]
        ],
        "66": [
          [
            0.2083895718265865
          ],
          [
            0
          ],
          [
            0.1093542691613472
          ],
          [
            0
          ],
          [
            0
          ],
          [
            0.02758530499979628
          ],
          [
            1.749100861241203
          ],
          [
            0
          ],
          [
            0
          ],
          [
            -0.001248750465904891
          ],
          [
            0.3269192755270964
          ],
          [
            0
          ],
          [
            0
          ],
          [
            0
          ],
          [
            0.6627161652567892
          ],
          [
            0
          ],
          [
            0.2510613448032615
          ],
          [
            2.517367863695185
          ],
          [
            0
          ],
          [
            0
          ],
          [
            0.00359002908831485
          ],
          [
            1.330973485737644
          ],
          [
            0
          ],
          [
            1.11540429721061
          ],
          [
            2.591971183692863
          ],
          [
            0
          ],
          [
            0
          ],
          [
            0
          ],
          [
            0.2212330351522809
          ],
          [
            0.4898129932102009
          ],
          [
            0
          ],
          [
            0.2226716081168725
          ],
          [
            2.065197104794429
          ],
          [
            2.596474318482386
          ],
          [
            0.007552255311068734
          ],
          [
            0
          ],
          [
            0
          ],
          [
            1.726324240954636
          ],
          [
            0
          ],
          [
            0.2272285762775823
          ],
          [
            1.477100423735251
          ],
          [
            0.08665160468984823
          ],
          [
            0
          ],
          [
            1.518920622657028
          ],
          [
            0.2126925476644743
          ],
          [
            0
          ],
          [
            0
          ],
          [
            0
          ],
          [
            0
          ],
          [
            0.3410122988065112
          ],
          [
            0
          ],
          [
            0.2242141421878543
          ],
          [
            4.851714749801914
          ],
          [
            2.838341901929425
          ],
          [
            2.484473730678594
          ],
          [
            0
          ],
          [
            3.89240329499215
          ],
          [
            0
          ],
          [
            0
          ],
          [
            0.09996778002625462
          ],
          [
            0
          ],
          [
            1.23020328625455
          ],
          [
            0
          ],
          [
            1.216230820603151
          ],
          [
            2.037536073644944
          ],
          [
            2.721532284778622
          ],
          [
            2.631588680639791
          ],
          [
            0.003989894726039722
          ],
          [
            6.876788478898384
          ],
          [
            0
          ],
          [
            0
          ],
          [
            0.05912622629801234
          ],
          [
            0
          ],
          [
            0
          ],
          [
            0
          ],
          [
            1.586659145728561
          ],
          [
            0
          ],
          [
            5.944523410698025
          ],
          [
            0
          ],
          [
            0
          ],
          [
            0.6068157724375567
          ],
          [
            -0.003959990563068061
          ],
          [
            1.129962691391356
          ],
          [
            0
          ],
          [
            0.5637121273970322
          ],
          [
            0.4420334935609489
          ],
          [
            0.00344292994443407
          ],
          [
            1.647674472722123
          ],
          [
            0.01297335843855763
          ],
          [
            1.143210617407796
          ],
          [
            0.3791617358744865
          ],
          [
            0
          ],
          [
            2.763419654764995
          ],
          [
            0.8818448367926521
          ],
          [
            0
          ],
          [
            0
          ],
          [
            0
          ],
          [
            0
          ],
          [
            0
          ],
          [
            0
          ]
        ],
        "68": [
          [
            6.167759934827572
          ],
          [
            0
          ],
          [
            0
          ],
          [
            2.641239428453705
          ],
          [
            0
          ],
          [
            3.372089033105532
          ],
          [
            0
          ],
          [
            0
          ],
          [
            0
          ],
          [
            0
          ],
          [
            0
          ],
          [
            0.270455873169869
          ],
          [
            0
          ],
          [
            0.3416815573772141
          ],
          [
            0
          ],
          [
            0.8340962558848979
          ],
          [
            0
          ],
          [
            1.908578092391814
          ],
          [
            0
          ],
          [
            0.7547781711776018
          ],
          [
            0
          ],
          [
            0.1875056153111068
          ],
          [
            -0.00002599397773295209
          ],
          [
            0
          ],
          [
            -0.000006377154276648866
          ],
          [
            1.39134091287508
          ],
          [
            0
          ],
          [
            0
          ],
          [
            0
          ],
          [
            0
          ],
          [
            0
          ],
          [
            0.4631415003829922
          ],
          [
            0.0003169305662318322
          ],
          [
            0
          ],
          [
            0
          ],
          [
            0
          ],
          [
            2.21376680265616
          ],
          [
            0
          ],
          [
            0
          ],
          [
            0
          ],
          [
            0
          ],
          [
            0
          ],
          [
            1.360688303201009
          ],
          [
            0
          ],
          [
            0
          ],
          [
            0.5677251896582796
          ],
          [
            0.1438620120640479
          ],
          [
            0.2721237951482465
          ],
          [
            0.0370343912862019
          ],
          [
            0.1971587994396558
          ],
          [
            0
          ],
          [
            0
          ],
          [
            1.05730453351514
          ],
          [
            0.5399968212145474
          ],
          [
            0
          ],
          [
            0
          ],
          [
            0
          ],
          [
            0
          ],
          [
            0.5862045270947114
          ],
          [
            0
          ],
          [
            0
          ],
          [
            0
          ],
          [
            3.588059566928575
          ],
          [
            -0.000004574118822375794
          ],
          [
            0.01539432441123267
          ],
          [
            -0.002064076525329028
          ],
          [
            0.429255143576448
          ],
          [
            0
          ],
          [
            0
          ],
          [
            0
          ],
          [
            0
          ],
          [
            0.1081946211463887
          ],
          [
            0
          ],
          [
            -0.0001460784786901925
          ],
          [
            0
          ],
          [
            -0.0000516634818792383
          ],
          [
            0.2153075418445454
          ],
          [
            0.807456248088684
          ],
          [
            0
          ],
          [
            0
          ],
          [
            0
          ],
          [
            0
          ],
          [
            0
          ],
          [
            0
          ],
          [
            0
          ],
          [
            0
          ],
          [
            0
          ],
          [
            0
          ],
          [
            0
          ],
          [
            0
          ],
          [
            0
          ],
          [
            0.7254697062313973
          ],
          [
            0
          ],
          [
            1.47015702986651
          ],
          [
            0
          ],
          [
            0
          ],
          [
            0
          ],
          [
            0
          ],
          [
            0
          ],
          [
            0
          ]
        ],
        "69": [
          [
            0.2379764117587584
          ],
          [
            1.617626575032737
          ],
          [
            2.419159788804055
          ],
          [
            2.276544811227403
          ],
          [
            0
          ],
          [
            0
          ],
          [
            0
          ],
          [
            0
          ],
          [
            0
          ],
          [
            0.01689340990185428
          ],
          [
            0
          ],
          [
            0
          ],
          [
            0.01931816522981222
          ],
          [
            0.16596010628108
          ],
          [
            0
          ],
          [
            0.7765612189848596
          ],
          [
            0.2117982255377271
          ],
          [
            0
          ],
          [
            0
          ],
          [
            0.7528103319626283
          ],
          [
            0
          ],
          [
            0
          ],
          [
            0.3582943457190915
          ],
          [
            0
          ],
          [
            -0.006065211039206986
          ],
          [
            0.8153693781736635
          ],
          [
            0
          ],
          [
            0
          ],
          [
            0
          ],
          [
            0
          ],
          [
            0.1514742921952106
          ],
          [
            0.481565955696837
          ],
          [
            0
          ],
          [
            0
          ],
          [
            0
          ],
          [
            0.7760546819677998
          ],
          [
            1.117697368281554
          ],
          [
            0
          ],
          [
            0.02627944179334207
          ],
          [
            -0.000004496069954562643
          ],
          [
            0
          ],
          [
            0.5589848105552733
          ],
          [
            0
          ],
          [
            -0.000003516154190918996
          ],
          [
            1.249188832450127
          ],
          [
            0
          ],
          [
            0.1836500832485939
          ],
          [
            0
          ],
          [
            -0.0001460784786901925
          ],
          [
            1.013690023861944
          ],
          [
            1.778841361756097
          ],
          [
            0.2584118044024422
          ],
          [
            0
          ],
          [
            0
          ],
          [
            1.9745095351294
          ],
          [
            1.387025069842402
          ],
          [
            0.2563445678380667
          ],
          [
            1.037104381950819
          ],
          [
            1.068070893886826
          ],
          [
            2.852775457078138
          ],
          [
            0
          ],
          [
            0.01821205113851931
          ],
          [
            0.01494870293707606
          ],
          [
            1.038470747386135
          ],
          [
            0
          ],
          [
            0
          ],
          [
            0
          ],
          [
            0
          ],
          [
            0
          ],
          [
            0.01989313187692687
          ],
          [
            0
          ],
          [
            1.256837853420599
          ],
          [
            0
          ],
          [
            0
          ],
          [
            0
          ],
          [
            0
          ],
          [
            -0.000004626025617682217
          ],
          [
            0
          ],
          [
            0
          ],
          [
            0
          ],
          [
            0.579619520086645
          ],
          [
            0.8005568966141965
          ],
          [
            1.511688092123755
          ],
          [
            0
          ],
          [
            1.207702219557092
          ],
          [
            0
          ],
          [
            0
          ],
          [
            0
          ],
          [
            0
          ],
          [
            0
          ],
          [
            0.7838666435978823
          ],
          [
            0
          ],
          [
            0
          ],
          [
            0
          ],
          [
            0
          ],
          [
            0
          ],
          [
            1.3366650102517
          ],
          [
            0
          ],
          [
            0.0008898121037077544
          ],
          [
            1.833082958203438
          ]
        ],
        "71": [
          [
            0.02574220409271533
          ],
          [
            0.4500445009401375
          ],
          [
            0
          ],
          [
            1.217506780654766
          ],
          [
            0.04321191339550978
          ],
          [
            0
          ],
          [
            0.8314307426924401
          ],
          [
            1.935184168545725
          ],
          [
            5.65233258285236
          ],
          [
            0.1233872825130469
          ],
          [
            0.9230430218116297
          ],
          [
            1.397885277991527
          ],
          [
            0
          ],
          [
            2.220826007773177
          ],
          [
            2.601635478071074
          ],
          [
            0.004209115215321191
          ],
          [
            0
          ],
          [
            0
          ],
          [
            0
          ],
          [
            -0.04625911752956213
          ],
          [
            0.4044155527100237
          ],
          [
            0
          ],
          [
            1.307143497256178
          ],
          [
            -0.004130307945047207
          ],
          [
            0.3110968015165625
          ],
          [
            0.9098744754059709
          ],
          [
            1.527599459839092
          ],
          [
            0
          ],
          [
            0
          ],
          [
            2.019238347027496
          ],
          [
            0.4474649648918856
          ],
          [
            3.319309765458037
          ],
          [
            0
          ],
          [
            0.05879473787633316
          ],
          [
            0
          ],
          [
            0
          ],
          [
            0.7573093381351654
          ],
          [
            0
          ],
          [
            0
          ],
          [
            0
          ],
          [
            -0.006456828868998343
          ],
          [
            2.786254032286681
          ],
          [
            1.38785340243377
          ],
          [
            0
          ],
          [
            0.08261660087262968
          ],
          [
            0.6823227320865577
          ],
          [
            0
          ],
          [
            0
          ],
          [
            0
          ],
          [
            2.732281957753624
          ],
          [
            0.4258952861793723
          ],
          [
            1.693386771083119
          ],
          [
            0.2311965485749994
          ],
          [
            0
          ],
          [
            0.1550449062642052
          ],
          [
            0.2710819278084671
          ],
          [
            1.504293512539554
          ],
          [
            3.226511202281849
          ],
          [
            0.7629813779619568
          ],
          [
            0.256359434065061
          ],
          [
            0.28400254217091
          ],
          [
            0.935867472209452
          ],
          [
            -0.01182323933498708
          ],
          [
            3.076768237532939
          ],
          [
            0
          ],
          [
            0.4101561311862518
          ],
          [
            0
          ],
          [
            0.1110199062883694
          ],
          [
            1.245926150915196
          ],
          [
            0.00292507631088057
          ],
          [
            -0.000003516154190918996
          ],
          [
            0
          ],
          [
            0.3741196655298324
          ],
          [
            5.46402317509591
          ],
          [
            0.163027120751245
          ],
          [
            1.141782414028317
          ],
          [
            0
          ],
          [
            0
          ],
          [
            1.534991636420692
          ],
          [
            0
          ],
          [
            0
          ],
          [
            0
          ],
          [
            1.003323808480616
          ],
          [
            0
          ],
          [
            1.401829313580279
          ],
          [
            1.765156994250013
          ],
          [
            1.281997932139006
          ],
          [
            1.614046533876838
          ],
          [
            0.6548641056831919
          ],
          [
            0.8526063087134617
          ],
          [
            1.101517578101046
          ],
          [
            0.6047505388462184
          ],
          [
            2.138508652999384
          ],
          [
            0.000336556234756813
          ],
          [
            0
          ],
          [
            1.119033264243853
          ],
          [
            2.354604303058714
          ],
          [
            2.015369212139561
          ],
          [
            0.446840635831137
          ],
          [
            -0.002165510096325818
          ]
        ],
        "72": [
          [
            0
          ],
          [
            0
          ],
          [
            0
          ],
          [
            1.162036325281363
          ],
          [
            0
          ],
          [
            0
          ],
          [
            0
          ],
          [
            0.09189649039112169
          ],
          [
            1.77363086313883
          ],
          [
            1.191077598039236
          ],
          [
            0
          ],
          [
            0
          ],
          [
            -0.001791006376578252
          ],
          [
            0.1455715946341982
          ],
          [
            0
          ],
          [
            1.902219378476961
          ],
          [
            0.1302450863160836
          ],
          [
            0
          ],
          [
            0
          ],
          [
            0
          ],
          [
            0
          ],
          [
            0
          ],
          [
            -0.00002599397773295209
          ],
          [
            0
          ],
          [
            2.199489815681432
          ],
          [
            0.07807327913324258
          ],
          [
            0.7264093201616753
          ],
          [
            0
          ],
          [
            0
          ],
          [
            0
          ],
          [
            1.2222739197118
          ],
          [
            0
          ],
          [
            0.4755547727132381
          ],
          [
            1.508066712703052
          ],
          [
            0
          ],
          [
            0
          ],
          [
            0.06959038269090811
          ],
          [
            0
          ],
          [
            0
          ],
          [
            -0.000001817740423959435
          ],
          [
            1.372160225149688
          ],
          [
            0
          ],
          [
            0
          ],
          [
            -0.0001462230942186338
          ],
          [
            0
          ],
          [
            0.003986888525616905
          ],
          [
            0
          ],
          [
            0
          ],
          [
            0
          ],
          [
            0
          ],
          [
            1.530429507688897
          ],
          [
            0
          ],
          [
            0
          ],
          [
            0.6915680901407271
          ],
          [
            0.8331050491609382
          ],
          [
            0.2661141557936233
          ],
          [
            0
          ],
          [
            0.4009452454188214
          ],
          [
            0
          ],
          [
            1.18638521910124
          ],
          [
            0.621501924445834
          ],
          [
            0
          ],
          [
            0.6332438442655466
          ],
          [
            1.957310394427896
          ],
          [
            0.122754949754988
          ],
          [
            1.054418666179281
          ],
          [
            0
          ],
          [
            1.375845764330194
          ],
          [
            1.730435448400456
          ],
          [
            0
          ],
          [
            0
          ],
          [
            0.2183179603154493
          ],
          [
            0
          ],
          [
            0
          ],
          [
            0
          ],
          [
            0
          ],
          [
            11.94688494727308
          ],
          [
            0
          ],
          [
            0
          ],
          [
            0.7509467790979265
          ],
          [
            0
          ],
          [
            0
          ],
          [
            0
          ],
          [
            0
          ],
          [
            0
          ],
          [
            0
          ],
          [
            0
          ],
          [
            0
          ],
          [
            0
          ],
          [
            1.879485743211784
          ],
          [
            0
          ],
          [
            0
          ],
          [
            0.5234134467696201
          ],
          [
            1.045670857343822
          ],
          [
            0.3361649578408432
          ],
          [
            1.540808050111956
          ],
          [
            0
          ],
          [
            -0.00371514721879862
          ],
          [
            0
          ],
          [
            0.4146035979082754
          ]
        ],
        "73": [
          [
            1.466909189883033
          ],
          [
            0
          ],
          [
            0
          ],
          [
            0
          ],
          [
            0
          ],
          [
            0
          ],
          [
            0.01150380808694251
          ],
          [
            0
          ],
          [
            0
          ],
          [
            0
          ],
          [
            1.086029235721163
          ],
          [
            0
          ],
          [
            0
          ],
          [
            0.2242526897132748
          ],
          [
            1.144606828139015
          ],
          [
            0
          ],
          [
            0
          ],
          [
            0
          ],
          [
            0
          ],
          [
            1.902329871996699
          ],
          [
            0
          ],
          [
            0.08247729823848005
          ],
          [
            0
          ],
          [
            0.7965523237705696
          ],
          [
            0.2432950951687758
          ],
          [
            0
          ],
          [
            0.08649580594523343
          ],
          [
            -0.02267341744430951
          ],
          [
            0
          ],
          [
            0
          ],
          [
            0
          ],
          [
            0
          ],
          [
            0
          ],
          [
            0
          ],
          [
            0
          ],
          [
            0
          ],
          [
            0
          ],
          [
            0
          ],
          [
            2.047089792481977
          ],
          [
            0
          ],
          [
            0
          ],
          [
            0
          ],
          [
            0
          ],
          [
            0
          ],
          [
            0
          ],
          [
            0
          ],
          [
            0
          ],
          [
            0
          ],
          [
            0
          ],
          [
            0
          ],
          [
            0
          ],
          [
            0
          ],
          [
            0.03866908540152991
          ],
          [
            0.1318731132964999
          ],
          [
            2.562183345207593
          ],
          [
            0.06275402760660853
          ],
          [
            0
          ],
          [
            0
          ],
          [
            0
          ],
          [
            0
          ],
          [
            0
          ],
          [
            0
          ],
          [
            0
          ],
          [
            0
          ],
          [
            0
          ],
          [
            0
          ],
          [
            0
          ],
          [
            0.6997115049337097
          ],
          [
            0
          ],
          [
            0
          ],
          [
            1.560020136306587
          ],
          [
            0
          ],
          [
            0
          ],
          [
            0.49771615568919
          ],
          [
            0
          ],
          [
            0
          ],
          [
            0
          ],
          [
            0
          ],
          [
            0.0177957892507834
          ],
          [
            0.0446136194899438
          ],
          [
            0
          ],
          [
            0
          ],
          [
            0
          ],
          [
            0
          ],
          [
            0.3908567712013777
          ],
          [
            0
          ],
          [
            0.01954175423753668
          ],
          [
            0
          ],
          [
            0
          ],
          [
            0
          ],
          [
            0
          ],
          [
            0
          ],
          [
            0
          ],
          [
            0
          ],
          [
            0.3646773160896117
          ],
          [
            0.7621961529317645
          ],
          [
            0
          ],
          [
            0
          ],
          [
            0
          ],
          [
            0
          ]
        ],
        "74": [
          [
            0
          ],
          [
            0.6335607064705044
          ],
          [
            1.087106732408074
          ],
          [
            1.279323409769553
          ],
          [
            0.6603571281826532
          ],
          [
            1.358666698393325
          ],
          [
            0.7489748078562712
          ],
          [
            0.6740119275463634
          ],
          [
            1.266517004954931
          ],
          [
            0.2428915660758051
          ],
          [
            1.206081680186223
          ],
          [
            0.04254770232734728
          ],
          [
            0
          ],
          [
            0
          ],
          [
            0
          ],
          [
            -0.00000469436116823374
          ],
          [
            0
          ],
          [
            0.8308038875288446
          ],
          [
            0
          ],
          [
            0.3214981714860201
          ],
          [
            0
          ],
          [
            0
          ],
          [
            0
          ],
          [
            0
          ],
          [
            1.197629262981231
          ],
          [
            0
          ],
          [
            0.1110445956269928
          ],
          [
            0.9830473762509833
          ],
          [
            6.11582383896506
          ],
          [
            0.9839968628001898
          ],
          [
            0.8202354885091019
          ],
          [
            0.4750610529736718
          ],
          [
            0.001479740480469616
          ],
          [
            5.355486481357353
          ],
          [
            2.173336581150963
          ],
          [
            0.8950402439229848
          ],
          [
            1.321929077171845
          ],
          [
            0
          ],
          [
            0.4223394147064283
          ],
          [
            1.407362896198357
          ],
          [
            0
          ],
          [
            1.909801972643386
          ],
          [
            0
          ],
          [
            2.219637847188338
          ],
          [
            2.499154259543118
          ],
          [
            0.00289031049836197
          ],
          [
            2.877061394980508
          ],
          [
            0
          ],
          [
            0
          ],
          [
            1.943237717937251
          ],
          [
            0.7397788005074908
          ],
          [
            1.352127679949852
          ],
          [
            3.628407972645281
          ],
          [
            2.991207953914369
          ],
          [
            1.367922818946965
          ],
          [
            0.2327180976229002
          ],
          [
            0.1935342158556352
          ],
          [
            0
          ],
          [
            1.374986747013512
          ],
          [
            0.0005693187465354299
          ],
          [
            0
          ],
          [
            0
          ],
          [
            4.387109874529287
          ],
          [
            0.5816291763548769
          ],
          [
            1.632427784901658
          ],
          [
            0.06869171770122051
          ],
          [
            0
          ],
          [
            0.3854386101808558
          ],
          [
            2.839660509340909
          ],
          [
            0
          ],
          [
            0.1169360848172687
          ],
          [
            2.118407177194626
          ],
          [
            0
          ],
          [
            0.1750852359777326
          ],
          [
            1.08048422501713
          ],
          [
            0
          ],
          [
            0
          ],
          [
            3.417952315683351
          ],
          [
            0
          ],
          [
            0.1461195846429462
          ],
          [
            0
          ],
          [
            1.449793556531006
          ],
          [
            0
          ],
          [
            0.4014069451136244
          ],
          [
            1.142843158812642
          ],
          [
            3.361245291006441
          ],
          [
            0.02708387019141867
          ],
          [
            0
          ],
          [
            0
          ],
          [
            0.8416286234708288
          ],
          [
            0
          ],
          [
            0.5043257049056393
          ],
          [
            1.654930029550535
          ],
          [
            1.03143508747047
          ],
          [
            0.5746667107483674
          ],
          [
            0.3389294082232119
          ],
          [
            4.053960998183889
          ],
          [
            1.850568252480745
          ],
          [
            0.2832660657682702
          ],
          [
            1.232950663748127
          ]
        ],
        "75": [
          [
            0
          ],
          [
            0
          ],
          [
            0.7247428013791151
          ],
          [
            0.1754422047970472
          ],
          [
            0.05009318715676159
          ],
          [
            -0.03172832563073058
          ],
          [
            0
          ],
          [
            0
          ],
          [
            0
          ],
          [
            0
          ],
          [
            0
          ],
          [
            0
          ],
          [
            0
          ],
          [
            0
          ],
          [
            8.751994419292302
          ],
          [
            0.007644749082285074
          ],
          [
            0
          ],
          [
            0
          ],
          [
            0
          ],
          [
            0.006500644595845984
          ],
          [
            0.07323781451101752
          ],
          [
            0
          ],
          [
            0
          ],
          [
            0
          ],
          [
            0
          ],
          [
            0
          ],
          [
            0
          ],
          [
            12.12506927330126
          ],
          [
            0
          ],
          [
            2.852927369139174
          ],
          [
            0
          ],
          [
            0
          ],
          [
            0
          ],
          [
            0
          ],
          [
            0.7042894030111775
          ],
          [
            0
          ],
          [
            0.6274624213724032
          ],
          [
            0
          ],
          [
            0
          ],
          [
            0.4427748603192256
          ],
          [
            0
          ],
          [
            4.539298329789393
          ],
          [
            0
          ],
          [
            0
          ],
          [
            0
          ],
          [
            0
          ],
          [
            0
          ],
          [
            0.9409907437576379
          ],
          [
            0
          ],
          [
            0
          ],
          [
            0
          ],
          [
            0
          ],
          [
            0
          ],
          [
            0
          ],
          [
            0
          ],
          [
            0
          ],
          [
            0
          ],
          [
            0
          ],
          [
            0
          ],
          [
            0.3453285411825604
          ],
          [
            0
          ],
          [
            0
          ],
          [
            0
          ],
          [
            0
          ],
          [
            0
          ],
          [
            0
          ],
          [
            0
          ],
          [
            0.01374608297108182
          ],
          [
            0
          ],
          [
            0
          ],
          [
            0
          ],
          [
            0
          ],
          [
            1.156851810320113
          ],
          [
            0
          ],
          [
            5.606494290925468
          ],
          [
            1.903203461626212
          ],
          [
            0
          ],
          [
            0.8346813356035057
          ],
          [
            0
          ],
          [
            2.206025999606467
          ],
          [
            0
          ],
          [
            0
          ],
          [
            0
          ],
          [
            0
          ],
          [
            0
          ],
          [
            0
          ],
          [
            0
          ],
          [
            0
          ],
          [
            0.3624818529209364
          ],
          [
            0
          ],
          [
            0
          ],
          [
            0
          ],
          [
            0
          ],
          [
            0
          ],
          [
            0
          ],
          [
            0
          ],
          [
            0
          ],
          [
            0
          ],
          [
            0
          ],
          [
            4.958443435794635
          ]
        ],
        "86": [
          [
            0.2047374478006603
          ],
          [
            0.9246186225066211
          ],
          [
            -0.00002600870028324209
          ],
          [
            0
          ],
          [
            0
          ],
          [
            0.6832212622222471
          ],
          [
            0.6596429076173713
          ],
          [
            0.394931101350636
          ],
          [
            0
          ],
          [
            0
          ],
          [
            0
          ],
          [
            0
          ],
          [
            0.0883143270932436
          ],
          [
            -0.000003516154190918996
          ],
          [
            0
          ],
          [
            2.304221951566387
          ],
          [
            0.7327439755428458
          ],
          [
            1.113897045619321
          ],
          [
            1.074857385633866
          ],
          [
            0.4168537575586519
          ],
          [
            0
          ],
          [
            0
          ],
          [
            0.3066063521775959
          ],
          [
            1.87723454667341
          ],
          [
            0.6284371799263262
          ],
          [
            0
          ],
          [
            0.8011187953051824
          ],
          [
            0.2799638170029901
          ],
          [
            1.772918122008605
          ],
          [
            0
          ],
          [
            0.942035935184542
          ],
          [
            0.596026086281146
          ],
          [
            0.701191153184844
          ],
          [
            1.928978043650769
          ],
          [
            0.6205326070298511
          ],
          [
            -0.00000469436116823374
          ],
          [
            0.1507691333312593
          ],
          [
            0.311822602571624
          ],
          [
            1.415816567213735
          ],
          [
            1.209349928663528
          ],
          [
            -0.000004626025617682217
          ],
          [
            0.1386342780475722
          ],
          [
            0.1955031376264387
          ],
          [
            0
          ],
          [
            0
          ],
          [
            1.284881277643876
          ],
          [
            0
          ],
          [
            0.7700501220427256
          ],
          [
            0.8665623840946814
          ],
          [
            1.299682810736154
          ],
          [
            0
          ],
          [
            0
          ],
          [
            0
          ],
          [
            1.340929635856686
          ],
          [
            0
          ],
          [
            0.2882186654764496
          ],
          [
            0.9123659988681432
          ],
          [
            0
          ],
          [
            0
          ],
          [
            0.9069853382513209
          ],
          [
            6.433352553917807
          ],
          [
            0.2580482543728237
          ],
          [
            -0.000004496457402858312
          ],
          [
            -0.0001462230942186338
          ],
          [
            2.651160981069342
          ],
          [
            0.01930302691662433
          ],
          [
            0.5427050801760416
          ],
          [
            0
          ],
          [
            -0.000007977790565050213
          ],
          [
            0.325932901974749
          ],
          [
            0.1189205430224973
          ],
          [
            0.2848694215398488
          ],
          [
            0.5149216661520768
          ],
          [
            0.5291756780555588
          ],
          [
            3.227099994245165
          ],
          [
            0
          ],
          [
            0.1509014453014146
          ],
          [
            0
          ],
          [
            1.420287138850306
          ],
          [
            0.9361392717673169
          ],
          [
            -0.0003214056824596412
          ],
          [
            0.1084575852238103
          ],
          [
            0
          ],
          [
            0.7397584324965898
          ],
          [
            0
          ],
          [
            0.4020129347958878
          ],
          [
            2.203040631698876
          ],
          [
            2.448801114757696
          ],
          [
            0.4257528446381293
          ],
          [
            -0.0000516634818792383
          ],
          [
            -0.003879360540672394
          ],
          [
            0.8222610905529493
          ],
          [
            -0.000004704461932902859
          ],
          [
            4.058793356871369
          ],
          [
            0.1268881500625092
          ],
          [
            0
          ],
          [
            -0.00000470407448460719
          ],
          [
            0.6274748911615511
          ],
          [
            0
          ],
          [
            0.1790817151077739
          ]
        ],
        "87": [
          [
            0
          ],
          [
            0.5233011760727599
          ],
          [
            0
          ],
          [
            0
          ],
          [
            0.6578171775292958
          ],
          [
            -0.004878819066703954
          ],
          [
            0
          ],
          [
            0.5769308573126857
          ],
          [
            0.28808818895115
          ],
          [
            1.455015863684551
          ],
          [
            0.4131857139485966
          ],
          [
            0
          ],
          [
            -0.000004693973717273536
          ],
          [
            0
          ],
          [
            -0.000001835903358227142
          ],
          [
            0.5490228481284909
          ],
          [
            0.4210654489569237
          ],
          [
            0
          ],
          [
            -0.08122429396824771
          ],
          [
            0.01659315499654923
          ],
          [
            0.244919330299993
          ],
          [
            0
          ],
          [
            0
          ],
          [
            -0.000004496457402858312
          ],
          [
            0.9620370689263318
          ],
          [
            2.085209237155528
          ],
          [
            -0.000005766616981262018
          ],
          [
            -0.00006492056148665881
          ],
          [
            2.154274568275408
          ],
          [
            1.124745504046892
          ],
          [
            0
          ],
          [
            1.199751363362701
          ],
          [
            0.7848026618183361
          ],
          [
            0.4548919386275401
          ],
          [
            1.544111396242272
          ],
          [
            0.4545073389020473
          ],
          [
            0.1269803654449468
          ],
          [
            0.8635252937023985
          ],
          [
            0
          ],
          [
            4.017991855880432
          ],
          [
            0.5911652151102942
          ],
          [
            1.703256801067305
          ],
          [
            0
          ],
          [
            0
          ],
          [
            1.675783081546836
          ],
          [
            -0.000004101863988914545
          ],
          [
            -0.000003516154190918996
          ],
          [
            0
          ],
          [
            0.1890024878361736
          ],
          [
            0.4112974149311093
          ],
          [
            1.441686482775729
          ],
          [
            2.811741953449996
          ],
          [
            1.31069888103471
          ],
          [
            0.6716593414700185
          ],
          [
            0
          ],
          [
            -0.0000516634818792383
          ],
          [
            1.430008268168475
          ],
          [
            0
          ],
          [
            1.829004287086924
          ],
          [
            0
          ],
          [
            0.4296215689612062
          ],
          [
            0.164465352995574
          ],
          [
            0.09863887966084661
          ],
          [
            4.615806350039502
          ],
          [
            0
          ],
          [
            0.3854861503836382
          ],
          [
            0.2048853181551777
          ],
          [
            -0.000004693973717273536
          ],
          [
            0.6702852661612759
          ],
          [
            -0.000004496457402858312
          ],
          [
            0
          ],
          [
            -0.000004626025617682217
          ],
          [
            -0.000004574118822375794
          ],
          [
            0
          ],
          [
            1.749527699574948
          ],
          [
            0.9362419240300284
          ],
          [
            0
          ],
          [
            0
          ],
          [
            0
          ],
          [
            0.6205520933628286
          ],
          [
            2.035428539161153
          ],
          [
            0.3379067866094339
          ],
          [
            0.6171414853223567
          ],
          [
            0.946475028783869
          ],
          [
            0
          ],
          [
            0
          ],
          [
            0.7992472119884866
          ],
          [
            0.2896246483438745
          ],
          [
            0.9529790891330343
          ],
          [
            0.03949386073242067
          ],
          [
            0.15032294845237
          ],
          [
            0
          ],
          [
            0.5848782005027395
          ],
          [
            1.493731037118827
          ],
          [
            0
          ],
          [
            -0.000004693973717273536
          ],
          [
            0
          ],
          [
            0
          ],
          [
            0
          ],
          [
            0.3444546344508126
          ]
        ],
        "90": [
          [
            -0.00000470407448460719
          ],
          [
            1.102914070920484
          ],
          [
            0.3495354157891697
          ],
          [
            3.09785321555357
          ],
          [
            0
          ],
          [
            0.007281045045022694
          ],
          [
            0.2056802918832688
          ],
          [
            -0.000005567333868583546
          ],
          [
            0.8115469006721803
          ],
          [
            0.5664436360120604
          ],
          [
            -0.000004626025617682217
          ],
          [
            -0.000001817740423959435
          ],
          [
            0
          ],
          [
            1.119783912631075
          ],
          [
            0
          ],
          [
            1.049969655489523
          ],
          [
            0.1345339642730643
          ],
          [
            0
          ],
          [
            0.2880657955502883
          ],
          [
            0.9211885738420875
          ],
          [
            0.2632374850276697
          ],
          [
            0.01799963264004489
          ],
          [
            0.1515091363446857
          ],
          [
            -0.000004496069954562643
          ],
          [
            0.3079705468837517
          ],
          [
            0.2282610454419007
          ],
          [
            0
          ],
          [
            1.039539153309583
          ],
          [
            0.5412546215423752
          ],
          [
            -0.000005567333868583546
          ],
          [
            -0.000004150121883483848
          ],
          [
            1.358349648357933
          ],
          [
            -0.000007165136866049693
          ],
          [
            1.743035501737911
          ],
          [
            1.425630809806652
          ],
          [
            0.2330156295412635
          ],
          [
            0.6546332323970283
          ],
          [
            1.626212159199572
          ],
          [
            -0.00161073057898875
          ],
          [
            0.6300511839145528
          ],
          [
            0
          ],
          [
            0.6000489556754562
          ],
          [
            0
          ],
          [
            -0.000004496069954562643
          ],
          [
            0
          ],
          [
            1.432922385342657
          ],
          [
            -0.0001460784786901925
          ],
          [
            -0.000008554253223991282
          ],
          [
            0
          ],
          [
            0.7523537150150013
          ],
          [
            0.1525543788134698
          ],
          [
            0.3417580186422278
          ],
          [
            1.571181420894614
          ],
          [
            0.9054999226829494
          ],
          [
            0.2533082456803548
          ],
          [
            0
          ],
          [
            0
          ],
          [
            -0.000003516154190918996
          ],
          [
            1.191691014684643
          ],
          [
            1.443322686841135
          ],
          [
            0.08193359786329779
          ],
          [
            0.2033718016037653
          ],
          [
            0
          ],
          [
            1.334747332095581
          ],
          [
            -0.0001462230942186338
          ],
          [
            0
          ],
          [
            -0.000006962500449958497
          ],
          [
            1.684369982533035
          ],
          [
            0.4027139645396893
          ],
          [
            -0.000005567333868583546
          ],
          [
            0
          ],
          [
            7.469339280705817
          ],
          [
            -0.000001835903358227142
          ],
          [
            0
          ],
          [
            0
          ],
          [
            0
          ],
          [
            0
          ],
          [
            0.3045395584492319
          ],
          [
            -0.000004150121883483848
          ],
          [
            0.2661118074929725
          ],
          [
            -0.000003516154190918996
          ],
          [
            0.03569673422129682
          ],
          [
            1.13010732783102
          ],
          [
            0.2174619089493461
          ],
          [
            0.1959967156933651
          ],
          [
            0
          ],
          [
            0
          ],
          [
            1.047457328801841
          ],
          [
            0.1956551161161002
          ],
          [
            0.8412261280926145
          ],
          [
            0
          ],
          [
            0
          ],
          [
            -0.000006971772522845754
          ],
          [
            -0.0000516634818792383
          ],
          [
            0.388411290288218
          ],
          [
            1.536982822414195
          ],
          [
            0
          ],
          [
            0
          ],
          [
            0
          ],
          [
            0.3610221646789107
          ]
        ],
        "94": [
          [
            0.4004383338159592
          ],
          [
            -0.00001904179281275731
          ],
          [
            0.808921987944391
          ],
          [
            -0.0001462230942186338
          ],
          [
            0
          ],
          [
            0
          ],
          [
            8.827203427656908
          ],
          [
            0
          ],
          [
            -0.000001835903358227142
          ],
          [
            -0.00000457450627244782
          ],
          [
            0
          ],
          [
            0.3005694968954131
          ],
          [
            -0.000004150121883483848
          ],
          [
            0.2608704640222932
          ],
          [
            1.564696340232846
          ],
          [
            0.3458624143530891
          ],
          [
            -0.00000469436116823374
          ],
          [
            0.1398082173013329
          ],
          [
            -0.002527707348740194
          ],
          [
            -0.000004150121883483848
          ],
          [
            1.380317730867201
          ],
          [
            0
          ],
          [
            0.1810403348367124
          ],
          [
            0
          ],
          [
            0
          ],
          [
            -0.000004704461932902859
          ],
          [
            0
          ],
          [
            -0.000003516154190918996
          ],
          [
            0.2915344632538002
          ],
          [
            0.6091823906590683
          ],
          [
            0.639799623464242
          ],
          [
            -0.0008640262884753724
          ],
          [
            0.6080489577982391
          ],
          [
            0
          ],
          [
            0
          ],
          [
            -0.000006971772522845754
          ],
          [
            2.632452764892001
          ],
          [
            -0.000004101863988914545
          ],
          [
            -0.000008127649246958413
          ],
          [
            0.3394486315987564
          ],
          [
            0.3229698153265268
          ],
          [
            -0.000006971772522845754
          ],
          [
            0
          ],
          [
            0.5620960664897083
          ],
          [
            -0.000004150121883483848
          ],
          [
            0
          ],
          [
            2.806294280779237
          ],
          [
            0
          ],
          [
            0
          ],
          [
            -0.00000470407448460719
          ],
          [
            0.3806795074548717
          ],
          [
            2.689391161748318
          ],
          [
            1.202577625027288
          ],
          [
            0
          ],
          [
            -0.000001838603337134259
          ],
          [
            -0.00000469436116823374
          ],
          [
            0.1183216341407132
          ],
          [
            -0.000003516154190918996
          ],
          [
            -0.000006377154276648866
          ],
          [
            0
          ],
          [
            0.6915192065524813
          ],
          [
            0
          ],
          [
            0
          ],
          [
            1.279036281571241
          ],
          [
            0
          ],
          [
            0
          ],
          [
            0
          ],
          [
            -0.000004574118822375794
          ],
          [
            0
          ],
          [
            0
          ],
          [
            -0.000004704461932902859
          ],
          [
            1.941651937669658
          ],
          [
            -0.000003516154190918996
          ],
          [
            0.1291434509010543
          ],
          [
            0
          ],
          [
            0.6388478853557764
          ],
          [
            1.13637978985016
          ],
          [
            0.5503254603160244
          ],
          [
            -0.000005766616981262018
          ],
          [
            0
          ],
          [
            1.970965771019102
          ],
          [
            0.1364755913418847
          ],
          [
            0.2611822908791162
          ],
          [
            0.8909130148237061
          ],
          [
            -0.0001462230942186338
          ],
          [
            0
          ],
          [
            0.1267334802398565
          ],
          [
            -0.000004496069954562643
          ],
          [
            -0.000001835903358227142
          ],
          [
            0.6805659193281848
          ],
          [
            -0.000004496069954562643
          ],
          [
            0
          ],
          [
            0
          ],
          [
            -0.000006377154276648866
          ],
          [
            0.493802189733799
          ],
          [
            0
          ],
          [
            1.797016556600628
          ],
          [
            0.6167847083848201
          ],
          [
            0.6493943462449714
          ],
          [
            0.3286807519975348
          ]
        ],
        "101": [
          [
            0.1137359615456717
          ],
          [
            1.471265736956013
          ],
          [
            0.3904034680399775
          ],
          [
            3.18491228952945
          ],
          [
            0
          ],
          [
            0
          ],
          [
            2.421424658412192
          ],
          [
            0.002615588354856868
          ],
          [
            0
          ],
          [
            3.727995749843032
          ],
          [
            6.808936012870404
          ],
          [
            0
          ],
          [
            0
          ],
          [
            0
          ],
          [
            0.7574516799587769
          ],
          [
            0
          ],
          [
            0.2734351805000443
          ],
          [
            0
          ],
          [
            0.09281680084990995
          ],
          [
            0
          ],
          [
            0
          ],
          [
            0
          ],
          [
            0
          ],
          [
            0
          ],
          [
            1.137523063735056
          ],
          [
            0
          ],
          [
            0.5647073101167166
          ],
          [
            0.005482880684496649
          ],
          [
            0
          ],
          [
            0.3890828081135957
          ],
          [
            0
          ],
          [
            1.556878918758528
          ],
          [
            0
          ],
          [
            0
          ],
          [
            3.698623541312095
          ],
          [
            3.992129967672177
          ],
          [
            0
          ],
          [
            0.4423256202854446
          ],
          [
            1.192179314958317
          ],
          [
            0
          ],
          [
            1.681462762468705
          ],
          [
            1.268715553957726
          ],
          [
            2.660620500552788
          ],
          [
            2.667438488236215
          ],
          [
            1.109895868500523
          ],
          [
            5.213567284989288
          ],
          [
            0
          ],
          [
            6.538786094062388
          ],
          [
            0
          ],
          [
            0
          ],
          [
            1.106891282472986
          ],
          [
            0
          ],
          [
            0.2054663314906868
          ],
          [
            0
          ],
          [
            0
          ],
          [
            0
          ],
          [
            0
          ],
          [
            0
          ],
          [
            0
          ],
          [
            0
          ],
          [
            4.806616587199876
          ],
          [
            0.7919595600467559
          ],
          [
            0
          ],
          [
            0
          ],
          [
            1.08061774896953
          ],
          [
            0
          ],
          [
            0
          ],
          [
            0
          ],
          [
            0.3964002428494737
          ],
          [
            0
          ],
          [
            -0.1440136171868289
          ],
          [
            0.0007592546038281967
          ],
          [
            -0.0160860783633936
          ],
          [
            0
          ],
          [
            1.750963475813343
          ],
          [
            0
          ],
          [
            0
          ],
          [
            0.6047926944634554
          ],
          [
            0
          ],
          [
            0
          ],
          [
            0
          ],
          [
            0
          ],
          [
            0
          ],
          [
            1.312091199185346
          ],
          [
            0.0769348030730086
          ],
          [
            0
          ],
          [
            0
          ],
          [
            0
          ],
          [
            0
          ],
          [
            0
          ],
          [
            0
          ],
          [
            0
          ],
          [
            0.2996936275495301
          ],
          [
            2.636554167709356
          ],
          [
            1.138806514703333
          ],
          [
            0.176151099571797
          ],
          [
            0.01327809767632715
          ],
          [
            0
          ],
          [
            0
          ],
          [
            1.642556138199694
          ]
        ],
        "104": [
          [
            0
          ],
          [
            1.520335246591621
          ],
          [
            0.7842588176753438
          ],
          [
            1.409287016850364
          ],
          [
            0.5234609687660736
          ],
          [
            3.605088267391039
          ],
          [
            0.4082922371164841
          ],
          [
            0.06828295598381828
          ],
          [
            1.380784551971765
          ],
          [
            0.05531276013225295
          ],
          [
            0
          ],
          [
            0
          ],
          [
            1.451825909453618
          ],
          [
            0.03415443960449238
          ],
          [
            1.116986205933458
          ],
          [
            0.6134107625885719
          ],
          [
            0
          ],
          [
            1.632848733621799
          ],
          [
            2.68966201018435
          ],
          [
            0.2200125130853721
          ],
          [
            0
          ],
          [
            0
          ],
          [
            0.5944524559331086
          ],
          [
            1.147757067237308
          ],
          [
            0.4163571084665705
          ],
          [
            4.455750583548969
          ],
          [
            0
          ],
          [
            0
          ],
          [
            0.296314432371318
          ],
          [
            0.2948762263284053
          ],
          [
            0
          ],
          [
            0
          ],
          [
            0.4513098156517898
          ],
          [
            0.1745299313737334
          ],
          [
            0.01594723510091711
          ],
          [
            5.556806693835554
          ],
          [
            0.3893508156345149
          ],
          [
            1.245452960801693
          ],
          [
            0
          ],
          [
            1.792322632106021
          ],
          [
            1.151349556094289
          ],
          [
            5.058796727402679
          ],
          [
            0.4461806768299432
          ],
          [
            4.222627822466222
          ],
          [
            4.389434973902283
          ],
          [
            2.061823625534402
          ],
          [
            0
          ],
          [
            0
          ],
          [
            0
          ],
          [
            1.776433351900536
          ],
          [
            0
          ],
          [
            5.239034161420079
          ],
          [
            0.8812118036605909
          ],
          [
            0
          ],
          [
            0
          ],
          [
            0
          ],
          [
            0.2646823559346672
          ],
          [
            0.5892302556572702
          ],
          [
            1.237166876988283
          ],
          [
            0
          ],
          [
            1.000071309467387
          ],
          [
            0.4704385848244925
          ],
          [
            1.059205919394437
          ],
          [
            0
          ],
          [
            0.1293077285061486
          ],
          [
            0
          ],
          [
            0
          ],
          [
            0
          ],
          [
            0
          ],
          [
            0
          ],
          [
            2.864445823832135
          ],
          [
            0.7163358909758486
          ],
          [
            0.9069384106809508
          ],
          [
            -0.001880089013056363
          ],
          [
            1.784206202950195
          ],
          [
            1.44179997387878
          ],
          [
            0
          ],
          [
            1.016433476192574
          ],
          [
            0.277010796988769
          ],
          [
            1.518490152551415
          ],
          [
            0
          ],
          [
            2.819283708766939
          ],
          [
            0.2346998795778958
          ],
          [
            2.686131084686487
          ],
          [
            0
          ],
          [
            0.197069568611834
          ],
          [
            0
          ],
          [
            1.954299710510547
          ],
          [
            0
          ],
          [
            0.6000489556754562
          ],
          [
            0.140783183724416
          ],
          [
            0
          ],
          [
            2.206061554030015
          ],
          [
            0
          ],
          [
            0.0006301416426524042
          ],
          [
            3.30349643840573
          ],
          [
            0
          ],
          [
            0
          ],
          [
            2.149456743884251
          ],
          [
            3.960765614717495
          ]
        ],
        "105": [
          [
            0.1509056175419801
          ],
          [
            0.2948163875128955
          ],
          [
            1.379093231703223
          ],
          [
            0.1001147496382941
          ],
          [
            0
          ],
          [
            0.006821875794372545
          ],
          [
            0
          ],
          [
            1.519776128522722
          ],
          [
            0
          ],
          [
            1.715238939903827
          ],
          [
            2.489272971834197
          ],
          [
            0
          ],
          [
            0.2086229696860897
          ],
          [
            0
          ],
          [
            0
          ],
          [
            0
          ],
          [
            1.960827439631352
          ],
          [
            0
          ],
          [
            0
          ],
          [
            0
          ],
          [
            0.9208933421110572
          ],
          [
            0
          ],
          [
            0.840427351445399
          ],
          [
            0
          ],
          [
            0
          ],
          [
            -0.01660999895870674
          ],
          [
            5.879427949703235
          ],
          [
            3.558308312560726
          ],
          [
            0
          ],
          [
            0
          ],
          [
            4.181811669886244
          ],
          [
            0.04757878718520914
          ],
          [
            0
          ],
          [
            0
          ],
          [
            0
          ],
          [
            0.7292069385928173
          ],
          [
            0
          ],
          [
            0
          ],
          [
            0
          ],
          [
            2.561775976802657
          ],
          [
            2.996023791283449
          ],
          [
            3.457763435124427
          ],
          [
            0
          ],
          [
            0
          ],
          [
            0
          ],
          [
            0.002343346606934915
          ],
          [
            0
          ],
          [
            0
          ],
          [
            0.2606361174652605
          ],
          [
            0.002594437542128958
          ],
          [
            4.930259041525503
          ],
          [
            0.02438792105056109
          ],
          [
            0.3732063789971107
          ],
          [
            0.07297136154640782
          ],
          [
            2.906665491478449
          ],
          [
            1.240710688249383
          ],
          [
            2.110568638865331
          ],
          [
            0
          ],
          [
            0.02707906049536746
          ],
          [
            0
          ],
          [
            0
          ],
          [
            0
          ],
          [
            0.04700341974567124
          ],
          [
            0.5642584650867803
          ],
          [
            0
          ],
          [
            0.08959155899324145
          ],
          [
            0.6080587104543511
          ],
          [
            0
          ],
          [
            1.179707423058261
          ],
          [
            2.934728954080271
          ],
          [
            6.527036088522166
          ],
          [
            0.04892765214547268
          ],
          [
            0
          ],
          [
            0
          ],
          [
            0.7155070783121431
          ],
          [
            0.4244282196505011
          ],
          [
            0.9707432347838534
          ],
          [
            0
          ],
          [
            2.309048202981788
          ],
          [
            0.07466200220654429
          ],
          [
            0
          ],
          [
            0.1349929562461014
          ],
          [
            5.938768124359129
          ],
          [
            0
          ],
          [
            0
          ],
          [
            0
          ],
          [
            0.01582178813728063
          ],
          [
            1.083617943800569
          ],
          [
            0
          ],
          [
            0
          ],
          [
            0
          ],
          [
            2.306446972202032
          ],
          [
            0
          ],
          [
            0
          ],
          [
            0
          ],
          [
            0.5648071550500262
          ],
          [
            0
          ],
          [
            0
          ],
          [
            0
          ],
          [
            0.84010931660724
          ]
        ],
        "106": [
          [
            0.06369718609382602
          ],
          [
            4.141988978847589
          ],
          [
            0
          ],
          [
            0.5560526167568156
          ],
          [
            0.6137268043850881
          ],
          [
            0
          ],
          [
            0
          ],
          [
            0
          ],
          [
            0.7789827209262299
          ],
          [
            0.7991014051092478
          ],
          [
            0.2032188010318876
          ],
          [
            0.4600366305984096
          ],
          [
            2.250938866407935
          ],
          [
            0
          ],
          [
            1.847982783491904
          ],
          [
            1.902781702039107
          ],
          [
            0.1058020677242766
          ],
          [
            0.3563492703081863
          ],
          [
            0.1228618798111114
          ],
          [
            0.6795902679582397
          ],
          [
            0
          ],
          [
            3.789860863990647
          ],
          [
            0
          ],
          [
            1.712392448800067
          ],
          [
            -0.0000516634818792383
          ],
          [
            0.07422910702869245
          ],
          [
            0.2452496246720983
          ],
          [
            0
          ],
          [
            0.8047261057921915
          ],
          [
            0.6155010931820968
          ],
          [
            0
          ],
          [
            4.39002721671309
          ],
          [
            -0.000006377154276648866
          ],
          [
            0.8684090242998614
          ],
          [
            0
          ],
          [
            0.5715710554639983
          ],
          [
            0.08327819591575292
          ],
          [
            0.5177394551924941
          ],
          [
            0
          ],
          [
            0
          ],
          [
            0
          ],
          [
            0.1318335724216766
          ],
          [
            -0.000006377154276648866
          ],
          [
            1.285630764487198
          ],
          [
            0
          ],
          [
            2.580935226199301
          ],
          [
            0.00110151098636635
          ],
          [
            1.128774096927728
          ],
          [
            0
          ],
          [
            4.975942962129814
          ],
          [
            0
          ],
          [
            0
          ],
          [
            0
          ],
          [
            -0.001435110486475821
          ],
          [
            0
          ],
          [
            -0.00002058169551766298
          ],
          [
            -0.000004704461932902859
          ],
          [
            2.140591535584477
          ],
          [
            0.2462430043812489
          ],
          [
            0
          ],
          [
            0
          ],
          [
            0.2488655172623595
          ],
          [
            0.6333673427851281
          ],
          [
            1.327459040249636
          ],
          [
            3.729696879906037
          ],
          [
            3.208253854236773
          ],
          [
            0
          ],
          [
            -0.000003516154190918996
          ],
          [
            1.082715252955101
          ],
          [
            0.2087824730993866
          ],
          [
            1.212230628652335
          ],
          [
            1.312496016895345
          ],
          [
            0.01934496649504069
          ],
          [
            0
          ],
          [
            0.2858966796017981
          ],
          [
            0
          ],
          [
            -0.03349585500421881
          ],
          [
            0.3261800044269396
          ],
          [
            0
          ],
          [
            0
          ],
          [
            0
          ],
          [
            2.616652458190323
          ],
          [
            0.9030806369695199
          ],
          [
            1.339131180613769
          ],
          [
            3.656671890563338
          ],
          [
            0.6001994190672306
          ],
          [
            0.1504772211923751
          ],
          [
            2.38275234736912
          ],
          [
            0.3647521907281792
          ],
          [
            0.1240201967549375
          ],
          [
            -0.001957503686007556
          ],
          [
            0
          ],
          [
            0
          ],
          [
            0.02585545500841846
          ],
          [
            0
          ],
          [
            0
          ],
          [
            0.05998736641261715
          ],
          [
            0.6523373772938967
          ],
          [
            -0.000005567333868583546
          ],
          [
            0
          ]
        ],
        "107": [
          [
            0
          ],
          [
            0.08184166224882006
          ],
          [
            0
          ],
          [
            0
          ],
          [
            2.106047528323934
          ],
          [
            0
          ],
          [
            0
          ],
          [
            0.8663698017732457
          ],
          [
            0
          ],
          [
            0
          ],
          [
            0
          ],
          [
            0
          ],
          [
            0.03617109159408471
          ],
          [
            0
          ],
          [
            2.836580292197432
          ],
          [
            0.5051670636284342
          ],
          [
            2.61603491165976
          ],
          [
            0
          ],
          [
            0
          ],
          [
            0.2531036554457771
          ],
          [
            0.009597609682259645
          ],
          [
            0.1134808152147002
          ],
          [
            0
          ],
          [
            2.877265557343947
          ],
          [
            0
          ],
          [
            0.01688155919357825
          ],
          [
            0
          ],
          [
            3.681904299204959
          ],
          [
            1.293900732850055
          ],
          [
            4.199227655613804
          ],
          [
            0.4476196540892516
          ],
          [
            0.3780494988120964
          ],
          [
            0
          ],
          [
            0.08898806867897235
          ],
          [
            1.707897114520321
          ],
          [
            0
          ],
          [
            1.088096749693122
          ],
          [
            8.82255995374117
          ],
          [
            2.388958462876843
          ],
          [
            2.966019587825734
          ],
          [
            0.05147409849097073
          ],
          [
            0
          ],
          [
            0.6470242736352532
          ],
          [
            0
          ],
          [
            0
          ],
          [
            0
          ],
          [
            0
          ],
          [
            0.8832292813905127
          ],
          [
            0
          ],
          [
            0
          ],
          [
            0
          ],
          [
            0
          ],
          [
            2.265060637134823
          ],
          [
            0
          ],
          [
            0.4671365275185266
          ],
          [
            0.8962081868483551
          ],
          [
            0.4748442548373575
          ],
          [
            0
          ],
          [
            0
          ],
          [
            0
          ],
          [
            0
          ],
          [
            0
          ],
          [
            0
          ],
          [
            0.3894750027211273
          ],
          [
            0
          ],
          [
            0
          ],
          [
            1.39717121098834
          ],
          [
            0
          ],
          [
            0
          ],
          [
            0.3968392033598285
          ],
          [
            0.5708534110809964
          ],
          [
            0
          ],
          [
            0.0142719218914209
          ],
          [
            2.685823412594054
          ],
          [
            0.2661141557936233
          ],
          [
            0
          ],
          [
            0
          ],
          [
            0.4264643157619759
          ],
          [
            0
          ],
          [
            0.9241305130726474
          ],
          [
            0
          ],
          [
            0
          ],
          [
            0
          ],
          [
            5.137372794972279
          ],
          [
            8.377109833683605
          ],
          [
            1.235948685393687
          ],
          [
            0
          ],
          [
            0
          ],
          [
            0
          ],
          [
            0
          ],
          [
            0.09819646108542912
          ],
          [
            0
          ],
          [
            0.1055020902551469
          ],
          [
            1.402163056597921
          ],
          [
            0.2363644936613269
          ],
          [
            0.3716090232565818
          ],
          [
            0
          ],
          [
            0
          ],
          [
            0.507508956250561
          ],
          [
            0.5420362953493054
          ]
        ],
        "110": [
          [
            0.9278135141054662
          ],
          [
            0.1167590739674083
          ],
          [
            0.07453112630462044
          ],
          [
            0
          ],
          [
            0
          ],
          [
            0.737525523297407
          ],
          [
            0
          ],
          [
            0.1014563375326532
          ],
          [
            6.138389130335057
          ],
          [
            0
          ],
          [
            0.05562198997833434
          ],
          [
            0
          ],
          [
            0
          ],
          [
            1.067352514995825
          ],
          [
            0.4632522541877364
          ],
          [
            3.439529324073334
          ],
          [
            0
          ],
          [
            2.49013873006637
          ],
          [
            0
          ],
          [
            2.87046128934324
          ],
          [
            3.499629552709827
          ],
          [
            2.887116166900881
          ],
          [
            2.525389893996575
          ],
          [
            0
          ],
          [
            -0.16093267030341
          ],
          [
            -0.02035067909388033
          ],
          [
            -0.002821146391944751
          ],
          [
            0
          ],
          [
            0
          ],
          [
            0.5850680427551183
          ],
          [
            0.663243760535174
          ],
          [
            0.6408714968167288
          ],
          [
            2.099932429843584
          ],
          [
            0
          ],
          [
            3.939578878718876
          ],
          [
            1.169577050123479
          ],
          [
            2.731569490737463
          ],
          [
            0
          ],
          [
            2.444453747092766
          ],
          [
            0
          ],
          [
            5.664850464913087
          ],
          [
            0.01126896697475388
          ],
          [
            0.8984941070480232
          ],
          [
            4.499184883169633
          ],
          [
            0
          ],
          [
            0.3104037538589424
          ],
          [
            1.01380077010873
          ],
          [
            -0.01813091854586446
          ],
          [
            0.1470596099006158
          ],
          [
            0
          ],
          [
            0.03965638518384651
          ],
          [
            0
          ],
          [
            0.9854947891439565
          ],
          [
            2.600071441406492
          ],
          [
            0.364055052398399
          ],
          [
            3.578361277142747
          ],
          [
            0.2860813932109139
          ],
          [
            3.632459611410624
          ],
          [
            2.290904334096403
          ],
          [
            0
          ],
          [
            0
          ],
          [
            0
          ],
          [
            1.620169583929837
          ],
          [
            0
          ],
          [
            1.246238427088826
          ],
          [
            0
          ],
          [
            0
          ],
          [
            0.1953728489736264
          ],
          [
            0
          ],
          [
            0
          ],
          [
            0.1885883076520685
          ],
          [
            0.6764966149308407
          ],
          [
            0
          ],
          [
            0.6217649272578498
          ],
          [
            0.244869155108276
          ],
          [
            2.37040700923307
          ],
          [
            0.6622062832914253
          ],
          [
            0
          ],
          [
            0.2180357774932347
          ],
          [
            0
          ],
          [
            1.065198615633712
          ],
          [
            0
          ],
          [
            0
          ],
          [
            0
          ],
          [
            2.827470725389155
          ],
          [
            0.1093012740783621
          ],
          [
            0.6563042426049108
          ],
          [
            2.154830864357237
          ],
          [
            2.170681415603546
          ],
          [
            0
          ],
          [
            0
          ],
          [
            2.238830506960412
          ],
          [
            0
          ],
          [
            0
          ],
          [
            0.4501564426911138
          ],
          [
            0.4872721199059882
          ],
          [
            3.661064806880745
          ],
          [
            1.039823774266168
          ],
          [
            0.1263562213606519
          ],
          [
            0.4216648249579507
          ]
        ],
        "111": [
          [
            0
          ],
          [
            0
          ],
          [
            0.2286174123254483
          ],
          [
            0.1488398674846572
          ],
          [
            0
          ],
          [
            2.681200783156807
          ],
          [
            0.247484188474715
          ],
          [
            0.9230982418704272
          ],
          [
            1.717351484854557
          ],
          [
            0.5242775333950043
          ],
          [
            0
          ],
          [
            0
          ],
          [
            0
          ],
          [
            2.565450400534296
          ],
          [
            0.9503819967720872
          ],
          [
            0
          ],
          [
            1.324637644321403
          ],
          [
            0
          ],
          [
            0
          ],
          [
            0
          ],
          [
            0.06361415733795184
          ],
          [
            0.1261421256442823
          ],
          [
            0.1269803654449468
          ],
          [
            0.4703469138135468
          ],
          [
            0
          ],
          [
            0.1111494701715863
          ],
          [
            1.70510946990732
          ],
          [
            1.039219833795215
          ],
          [
            2.052833056908636
          ],
          [
            0
          ],
          [
            2.230134166940189
          ],
          [
            0
          ],
          [
            1.443426807773992
          ],
          [
            3.369906617319295
          ],
          [
            0
          ],
          [
            0.3095586013245324
          ],
          [
            0.1308633728837378
          ],
          [
            0.5370402273805794
          ],
          [
            0.09965387999075404
          ],
          [
            0
          ],
          [
            1.916680766982388
          ],
          [
            0.1161275540857609
          ],
          [
            0
          ],
          [
            1.976526872021015
          ],
          [
            0
          ],
          [
            0.2427996248422843
          ],
          [
            0.2128390217774054
          ],
          [
            1.203934002614147
          ],
          [
            0.2153075418445454
          ],
          [
            2.567673015955123
          ],
          [
            1.352679907474574
          ],
          [
            0.7767648566436876
          ],
          [
            0.4411771584506816
          ],
          [
            1.862488846673006
          ],
          [
            0.71487255849636
          ],
          [
            0.0651390371458831
          ],
          [
            6.1978459536633
          ],
          [
            0.0009415963493673019
          ],
          [
            0
          ],
          [
            0
          ],
          [
            0
          ],
          [
            1.684181125001309
          ],
          [
            0
          ],
          [
            0.8792990478292282
          ],
          [
            0
          ],
          [
            1.664852353314068
          ],
          [
            0.1479964210268108
          ],
          [
            0.3902064561745568
          ],
          [
            0
          ],
          [
            0.6899620249106633
          ],
          [
            0.04691386569826506
          ],
          [
            0.230350526483349
          ],
          [
            0.9068339909675025
          ],
          [
            0
          ],
          [
            0
          ],
          [
            1.412544592292061
          ],
          [
            0.700638917145703
          ],
          [
            1.275495059289575
          ],
          [
            2.814356224511254
          ],
          [
            4.622218983570672
          ],
          [
            0.09503163608417253
          ],
          [
            1.175664712623529
          ],
          [
            3.489888203367407
          ],
          [
            0
          ],
          [
            0.2972552700211466
          ],
          [
            1.172079787266043
          ],
          [
            0.01400244742130496
          ],
          [
            6.127135962044825
          ],
          [
            1.840215582288664
          ],
          [
            0.9587389186540776
          ],
          [
            0
          ],
          [
            4.601048456498049
          ],
          [
            0
          ],
          [
            1.898102491472233
          ],
          [
            0.5212553498070918
          ],
          [
            1.563319403872814
          ],
          [
            3.171552639387585
          ],
          [
            1.290036715022293
          ],
          [
            0.8370183677577714
          ],
          [
            0
          ]
        ],
        "113": [
          [
            1.6410695553922
          ],
          [
            2.575651932224062
          ],
          [
            0.1618782329269948
          ],
          [
            0
          ],
          [
            0
          ],
          [
            0.946475028783869
          ],
          [
            0.001308411593818448
          ],
          [
            0
          ],
          [
            0.9715942539719293
          ],
          [
            0
          ],
          [
            1.116724936116796
          ],
          [
            0.6364669562939511
          ],
          [
            0.01262733284398365
          ],
          [
            1.466356771661353
          ],
          [
            0.1768207214655675
          ],
          [
            0.616244987215147
          ],
          [
            0.1568835323553586
          ],
          [
            0.6267526217370403
          ],
          [
            0
          ],
          [
            0.6028462054820025
          ],
          [
            0
          ],
          [
            6.814534909800166
          ],
          [
            4.329978694242527
          ],
          [
            0.1293113415096876
          ],
          [
            1.698529794693798
          ],
          [
            0.1279731710024663
          ],
          [
            0
          ],
          [
            0.1113924922515963
          ],
          [
            0.01560834580477888
          ],
          [
            0
          ],
          [
            1.340368963878497
          ],
          [
            2.124818711218666
          ],
          [
            1.572353764367897
          ],
          [
            1.628513851986263
          ],
          [
            2.255955990889007
          ],
          [
            3.022229498638289
          ],
          [
            0
          ],
          [
            1.125405363951977
          ],
          [
            0
          ],
          [
            2.426234908407679
          ],
          [
            2.943783907223249
          ],
          [
            0
          ],
          [
            2.580680212769074
          ],
          [
            0
          ],
          [
            0.6694923472731773
          ],
          [
            0
          ],
          [
            0
          ],
          [
            8.279280776902823
          ],
          [
            0
          ],
          [
            1.500478950543695
          ],
          [
            0
          ],
          [
            0.1047547075809092
          ],
          [
            0
          ],
          [
            -0.07003993539152731
          ],
          [
            0.8548068734810244
          ],
          [
            0.07713397382299547
          ],
          [
            0.2345096187652018
          ],
          [
            0
          ],
          [
            0
          ],
          [
            0.6969554079530269
          ],
          [
            0.6022169631446666
          ],
          [
            1.90143413688957
          ],
          [
            0
          ],
          [
            0.05246868702631957
          ],
          [
            1.830622582399634
          ],
          [
            0
          ],
          [
            0.5740665848745543
          ],
          [
            0
          ],
          [
            0
          ],
          [
            0.1259402066028059
          ],
          [
            0.9811523533798407
          ],
          [
            2.712622675563949
          ],
          [
            0
          ],
          [
            0.06135268734236377
          ],
          [
            0.4847194450151946
          ],
          [
            1.445973109413856
          ],
          [
            0
          ],
          [
            1.519404105933731
          ],
          [
            0
          ],
          [
            0.03424134654072475
          ],
          [
            0.0005708290589865328
          ],
          [
            0.01001611785878254
          ],
          [
            0
          ],
          [
            0
          ],
          [
            1.483976590266678
          ],
          [
            0
          ],
          [
            0
          ],
          [
            1.975596708942248
          ],
          [
            0
          ],
          [
            0.8478143804540359
          ],
          [
            1.147293576088202
          ],
          [
            3.111089626050365
          ],
          [
            2.245469910259793
          ],
          [
            2.61027593218995
          ],
          [
            4.604823408883256
          ],
          [
            0.05022225330894514
          ],
          [
            0
          ],
          [
            2.841714472754276
          ],
          [
            2.725181733093258
          ],
          [
            0
          ]
        ],
        "115": [
          [
            2.035555226704709
          ],
          [
            0.9844050715192445
          ],
          [
            0
          ],
          [
            0
          ],
          [
            -0.006597898319931517
          ],
          [
            0
          ],
          [
            1.285775225302814
          ],
          [
            1.806052007922396
          ],
          [
            0
          ],
          [
            1.295064564736322
          ],
          [
            0
          ],
          [
            0.7078955090971917
          ],
          [
            0
          ],
          [
            3.735893480845462
          ],
          [
            0
          ],
          [
            0
          ],
          [
            5.735069845030715
          ],
          [
            1.197773239495998
          ],
          [
            2.425331573154129
          ],
          [
            1.923324981288498
          ],
          [
            0
          ],
          [
            0
          ],
          [
            0
          ],
          [
            0
          ],
          [
            0
          ],
          [
            1.248982629420009
          ],
          [
            1.814790653171421
          ],
          [
            0.32772046990722
          ],
          [
            0
          ],
          [
            1.289742388811362
          ],
          [
            0
          ],
          [
            1.254505866252885
          ],
          [
            0.8096381238232198
          ],
          [
            0.2809999088473489
          ],
          [
            0
          ],
          [
            0.005388171356578653
          ],
          [
            0.6661522578231285
          ],
          [
            -0.000006962500449958497
          ],
          [
            1.32407575326647
          ],
          [
            0.03131135470968616
          ],
          [
            0.07572691997349779
          ],
          [
            0.6355262874043248
          ],
          [
            0
          ],
          [
            1.646490356668096
          ],
          [
            1.868244489102352
          ],
          [
            3.517438353135532
          ],
          [
            0.5567137299136782
          ],
          [
            0.6027011886141906
          ],
          [
            1.551007408691504
          ],
          [
            2.570077092822736
          ],
          [
            0.209729002539305
          ],
          [
            0.7198292803812194
          ],
          [
            0
          ],
          [
            0
          ],
          [
            0.2041935842052709
          ],
          [
            0.2377916252261052
          ],
          [
            1.3912344358837
          ],
          [
            0
          ],
          [
            0
          ],
          [
            -0.009810525225624644
          ],
          [
            3.243590764904916
          ],
          [
            3.104694512927374
          ],
          [
            0
          ],
          [
            0.7398896853971735
          ],
          [
            0
          ],
          [
            1.376879164573335
          ],
          [
            0.5174742761541715
          ],
          [
            0.6205520933628286
          ],
          [
            0.3901995240824689
          ],
          [
            0.004743169680594406
          ],
          [
            5.354621437128529
          ],
          [
            0.8616436249109789
          ],
          [
            0
          ],
          [
            2.651335618164921
          ],
          [
            0
          ],
          [
            1.15190887412929
          ],
          [
            0.1090636527014688
          ],
          [
            2.034914322880216
          ],
          [
            0.6160318104712488
          ],
          [
            0
          ],
          [
            3.329460526903901
          ],
          [
            0
          ],
          [
            0
          ],
          [
            0.5251515164574982
          ],
          [
            0
          ],
          [
            0.03324675627784757
          ],
          [
            0
          ],
          [
            2.515264600386928
          ],
          [
            -0.0001462230942186338
          ],
          [
            0.01057298349289937
          ],
          [
            0.8536734853358539
          ],
          [
            3.271179916752835
          ],
          [
            0
          ],
          [
            0
          ],
          [
            2.672652433250555
          ],
          [
            0
          ],
          [
            2.82081716312117
          ],
          [
            0
          ],
          [
            0
          ],
          [
            0
          ]
        ],
        "118": [
          [
            -0.005210433635262746
          ],
          [
            1.982105606121983
          ],
          [
            0
          ],
          [
            0.1676527549396951
          ],
          [
            0.6918122715474126
          ],
          [
            0.814977643431007
          ],
          [
            0.142580805240641
          ],
          [
            0.9109184095425924
          ],
          [
            1.886499028534068
          ],
          [
            1.167965318995776
          ],
          [
            1.289786608543928
          ],
          [
            0
          ],
          [
            2.781058507452343
          ],
          [
            0.7673277645263497
          ],
          [
            -0.1443624562570491
          ],
          [
            0
          ],
          [
            0
          ],
          [
            1.314107461090376
          ],
          [
            0.1053181712399365
          ],
          [
            4.98437971777647
          ],
          [
            0.1359072996609925
          ],
          [
            0
          ],
          [
            -0.0006877456943499283
          ],
          [
            0.4255225975607928
          ],
          [
            0
          ],
          [
            0
          ],
          [
            0.617359665903038
          ],
          [
            0.8543284481528239
          ],
          [
            0.4698428226579168
          ],
          [
            0
          ],
          [
            1.489557019032034
          ],
          [
            1.144642526146605
          ],
          [
            -0.0004982651372387181
          ],
          [
            0.6772196564813555
          ],
          [
            0
          ],
          [
            2.133805898457179
          ],
          [
            1.240599921938344
          ],
          [
            3.513227081725134
          ],
          [
            1.664269234100331
          ],
          [
            2.065603132297611
          ],
          [
            0.6479249067103048
          ],
          [
            0
          ],
          [
            0
          ],
          [
            3.506629648854542
          ],
          [
            0
          ],
          [
            0.474417621131991
          ],
          [
            2.275313160989569
          ],
          [
            1.054312631582039
          ],
          [
            0
          ],
          [
            0.9850638098166584
          ],
          [
            2.047115890407134
          ],
          [
            3.634679460001401
          ],
          [
            2.38316455157846
          ],
          [
            0.8805322101946089
          ],
          [
            1.515899961360383
          ],
          [
            0
          ],
          [
            0.3266104936333249
          ],
          [
            0.3279717825518631
          ],
          [
            0
          ],
          [
            -0.006741970606476855
          ],
          [
            0
          ],
          [
            1.137128942242764
          ],
          [
            0.4268470844012882
          ],
          [
            0.8312519686168969
          ],
          [
            0
          ],
          [
            0.5032293963503562
          ],
          [
            0
          ],
          [
            3.577047329902143
          ],
          [
            0
          ],
          [
            0.5418712992026329
          ],
          [
            3.549980617247151
          ],
          [
            2.641033650301509
          ],
          [
            2.103701309629184
          ],
          [
            1.009459622209022
          ],
          [
            -0.0001460784786901925
          ],
          [
            0.4072125992587559
          ],
          [
            0.3731273798503025
          ],
          [
            3.116669987537115
          ],
          [
            2.902434134843553
          ],
          [
            0.03157174009189134
          ],
          [
            1.130932858776216
          ],
          [
            5.12522810397315
          ],
          [
            0.6931520896473984
          ],
          [
            1.726500335500106
          ],
          [
            0
          ],
          [
            0
          ],
          [
            0
          ],
          [
            0.220650472093169
          ],
          [
            0.2077754907928018
          ],
          [
            0
          ],
          [
            0.3235401028966631
          ],
          [
            0
          ],
          [
            0.903352268448085
          ],
          [
            3.350294903810415
          ],
          [
            1.965322537810394
          ],
          [
            0.6210535377022808
          ],
          [
            0.8983935436582655
          ],
          [
            0.2056468539274707
          ],
          [
            0.8895391755286255
          ],
          [
            0.04491125100506821
          ]
        ],
        "119": [
          [
            0.7079006521281919
          ],
          [
            0
          ],
          [
            0
          ],
          [
            0.1407074277171283
          ],
          [
            1.463846042295494
          ],
          [
            1.555729448178063
          ],
          [
            0
          ],
          [
            2.204022876633971
          ],
          [
            1.335651162467496
          ],
          [
            0
          ],
          [
            0.4322826433802618
          ],
          [
            0.02286577682477287
          ],
          [
            0
          ],
          [
            0
          ],
          [
            -0.0000516634818792383
          ],
          [
            0
          ],
          [
            9.80683343751005
          ],
          [
            0.06556471772664452
          ],
          [
            0
          ],
          [
            0
          ],
          [
            1.571173108711662
          ],
          [
            0.6451447558711187
          ],
          [
            -0.06578873079898528
          ],
          [
            0
          ],
          [
            0.5707044166668496
          ],
          [
            0.5991833809035612
          ],
          [
            1.540423031863803
          ],
          [
            0.4155145526318407
          ],
          [
            0.3534724508807905
          ],
          [
            0.2092711652685679
          ],
          [
            0.5842729519986563
          ],
          [
            0
          ],
          [
            0
          ],
          [
            0.3469423168065902
          ],
          [
            1.461939179831319
          ],
          [
            0
          ],
          [
            0
          ],
          [
            0.9930123885214641
          ],
          [
            0.4662851989141075
          ],
          [
            0.7594403589223262
          ],
          [
            0.01021748661826649
          ],
          [
            0.5753586242089597
          ],
          [
            0.08682536279781061
          ],
          [
            0
          ],
          [
            0.5010452083347872
          ],
          [
            0
          ],
          [
            2.625078179788758
          ],
          [
            0.006764424561950477
          ],
          [
            0.0008526346108297389
          ],
          [
            2.097449033300094
          ],
          [
            0.4460892455523435
          ],
          [
            1.939463870565433
          ],
          [
            2.799812413070555
          ],
          [
            3.929038037606418
          ],
          [
            -0.01017888477935713
          ],
          [
            -0.0008639861488362044
          ],
          [
            0.834996740322218
          ],
          [
            0
          ],
          [
            2.346803262830129
          ],
          [
            0.2123977985580296
          ],
          [
            -0.000004101863988914545
          ],
          [
            0
          ],
          [
            0.2874120876285602
          ],
          [
            0.4079944062351117
          ],
          [
            0
          ],
          [
            0
          ],
          [
            1.393361001309835
          ],
          [
            0.7446144612332617
          ],
          [
            0.4688448024121143
          ],
          [
            0
          ],
          [
            1.901701843754058
          ],
          [
            1.298337267384746
          ],
          [
            0.8862787676458197
          ],
          [
            1.516962618807355
          ],
          [
            0
          ],
          [
            0
          ],
          [
            0.7341442335980517
          ],
          [
            0
          ],
          [
            3.019869463762529
          ],
          [
            0.1839065284159602
          ],
          [
            0
          ],
          [
            -0.00000470407448460719
          ],
          [
            0.2031430102052667
          ],
          [
            0.82372688794689
          ],
          [
            0
          ],
          [
            1.69339165683617
          ],
          [
            1.671401273322513
          ],
          [
            0
          ],
          [
            0.2902580586493713
          ],
          [
            0.8942178507303389
          ],
          [
            0
          ],
          [
            2.727839364613143
          ],
          [
            0.1685193196399126
          ],
          [
            2.462564345843553
          ],
          [
            0
          ],
          [
            1.141509369537669
          ],
          [
            0
          ],
          [
            0.07261280849131424
          ],
          [
            0.6226561936376065
          ],
          [
            1.430620319212956
          ]
        ],
        "120": [
          [
            0
          ],
          [
            0
          ],
          [
            0
          ],
          [
            0
          ],
          [
            0.5031488450859172
          ],
          [
            0
          ],
          [
            0.1790946809772151
          ],
          [
            0
          ],
          [
            0
          ],
          [
            0
          ],
          [
            4.415468041536968
          ],
          [
            0
          ],
          [
            3.187516375898987
          ],
          [
            0
          ],
          [
            2.374683662621344
          ],
          [
            0
          ],
          [
            0
          ],
          [
            0
          ],
          [
            0
          ],
          [
            0
          ],
          [
            0
          ],
          [
            0
          ],
          [
            0
          ],
          [
            0
          ],
          [
            1.39974082375921
          ],
          [
            1.567017974679079
          ],
          [
            1.815641004930939
          ],
          [
            0
          ],
          [
            0
          ],
          [
            0
          ],
          [
            0.8773458974015611
          ],
          [
            1.284529781782446
          ],
          [
            0
          ],
          [
            0.7863358557949454
          ],
          [
            0
          ],
          [
            0.6159254589662453
          ],
          [
            0
          ],
          [
            0
          ],
          [
            0.9660009739172253
          ],
          [
            1.400861959822599
          ],
          [
            10.65747522482632
          ],
          [
            0
          ],
          [
            0
          ],
          [
            0.4880384778820357
          ],
          [
            0.6112044357865898
          ],
          [
            0
          ],
          [
            0
          ],
          [
            0
          ],
          [
            0.1183216341407132
          ],
          [
            0.282117156708555
          ],
          [
            3.170153069212027
          ],
          [
            0
          ],
          [
            0
          ],
          [
            0
          ],
          [
            1.835495206182078
          ],
          [
            0
          ],
          [
            0.1916444357913889
          ],
          [
            0
          ],
          [
            -0.003065041037274341
          ],
          [
            0.5882177315511754
          ],
          [
            0
          ],
          [
            0
          ],
          [
            0
          ],
          [
            0.9212013443442615
          ],
          [
            -0.000004574118822375794
          ],
          [
            0
          ],
          [
            0
          ],
          [
            0
          ],
          [
            0
          ],
          [
            0.7719280705085865
          ],
          [
            0
          ],
          [
            0.1724673094912461
          ],
          [
            -0.01854889505293045
          ],
          [
            0
          ],
          [
            -0.002498574457330704
          ],
          [
            0
          ],
          [
            0.3252401504816476
          ],
          [
            0
          ],
          [
            3.3437391926354
          ],
          [
            0.1598672788159945
          ],
          [
            0
          ],
          [
            0
          ],
          [
            0
          ],
          [
            0
          ],
          [
            0.1162934861001297
          ],
          [
            0
          ],
          [
            0.7964398902263845
          ],
          [
            0
          ],
          [
            0
          ],
          [
            0
          ],
          [
            0
          ],
          [
            0
          ],
          [
            0.526481736784497
          ],
          [
            0
          ],
          [
            0.1058489451676365
          ],
          [
            1.04333530629269
          ],
          [
            0
          ],
          [
            0.3195205698316386
          ],
          [
            1.026192653135894
          ],
          [
            0
          ]
        ],
        "123": [
          [
            0.1271120094194735
          ],
          [
            0.6393080291048534
          ],
          [
            1.991330638181985
          ],
          [
            0
          ],
          [
            0
          ],
          [
            -0.000004496457402858312
          ],
          [
            0.8157116049634041
          ],
          [
            0
          ],
          [
            -0.004725429090804312
          ],
          [
            1.066838635087947
          ],
          [
            0
          ],
          [
            0
          ],
          [
            0
          ],
          [
            0.2207163471506384
          ],
          [
            0
          ],
          [
            1.673835350734098
          ],
          [
            -0.00000457450627244782
          ],
          [
            -0.0001462230942186338
          ],
          [
            0
          ],
          [
            0
          ],
          [
            0
          ],
          [
            0.1385104129662196
          ],
          [
            0
          ],
          [
            0.6689059013622156
          ],
          [
            0.1011687748805912
          ],
          [
            0.3479186296104295
          ],
          [
            0
          ],
          [
            0
          ],
          [
            0
          ],
          [
            0
          ],
          [
            0
          ],
          [
            0
          ],
          [
            0
          ],
          [
            0
          ],
          [
            0
          ],
          [
            0
          ],
          [
            0
          ],
          [
            0.662311151972343
          ],
          [
            0
          ],
          [
            0
          ],
          [
            -0.000005567333868583546
          ],
          [
            0
          ],
          [
            0
          ],
          [
            0
          ],
          [
            0
          ],
          [
            5.42477326686836
          ],
          [
            0.4598714469460106
          ],
          [
            -0.000004704461932902859
          ],
          [
            0.2221426743016046
          ],
          [
            1.756277332646086
          ],
          [
            0.4503761357069429
          ],
          [
            0.1625543511502627
          ],
          [
            1.877308986235985
          ],
          [
            0.2614139436628165
          ],
          [
            0.3363792003953954
          ],
          [
            0
          ],
          [
            0.2454525475246072
          ],
          [
            0.5548577312768472
          ],
          [
            0
          ],
          [
            0
          ],
          [
            1.598406944384635
          ],
          [
            0.2204360023026162
          ],
          [
            0
          ],
          [
            0
          ],
          [
            0
          ],
          [
            0.00321081158562464
          ],
          [
            0
          ],
          [
            0.1472253755103239
          ],
          [
            0
          ],
          [
            1.366640580034392
          ],
          [
            0.7028688899913149
          ],
          [
            0
          ],
          [
            0.1224946399090214
          ],
          [
            0.3227173911585126
          ],
          [
            0.3542259981481664
          ],
          [
            0
          ],
          [
            2.627753471076485
          ],
          [
            0
          ],
          [
            0
          ],
          [
            0
          ],
          [
            10.12964184506905
          ],
          [
            -0.000004574118822375794
          ],
          [
            0
          ],
          [
            0
          ],
          [
            0
          ],
          [
            0.1339040334775632
          ],
          [
            0
          ],
          [
            0
          ],
          [
            0
          ],
          [
            0
          ],
          [
            0
          ],
          [
            1.241813562865374
          ],
          [
            0.01455091543654419
          ],
          [
            0
          ],
          [
            0
          ],
          [
            0.1414274539307101
          ],
          [
            1.884703231724352
          ],
          [
            0.001935913351637453
          ],
          [
            1.123359509674337
          ],
          [
            1.178195808681544
          ]
        ],
        "133": [
          [
            -0.0001462230942186338
          ],
          [
            0.4344347752330719
          ],
          [
            0.4938016727709673
          ],
          [
            3.380052421127466
          ],
          [
            1.959106333537221
          ],
          [
            0
          ],
          [
            0.6780099569355045
          ],
          [
            0.208894840503639
          ],
          [
            0
          ],
          [
            0.6253117945542392
          ],
          [
            0
          ],
          [
            -0.000008668387126320454
          ],
          [
            -0.00000469436116823374
          ],
          [
            -0.000004626025617682217
          ],
          [
            0.7143179721458388
          ],
          [
            0.1358925790822632
          ],
          [
            0.1026731613142573
          ],
          [
            -0.00001995791716780104
          ],
          [
            0
          ],
          [
            -0.000001835903358227142
          ],
          [
            3.076857981749136
          ],
          [
            -0.0001460784786901925
          ],
          [
            -0.000004101863988914545
          ],
          [
            0.5043105868598659
          ],
          [
            0.1987034980301949
          ],
          [
            -0.000006971772522845754
          ],
          [
            0.2899874418016424
          ],
          [
            -0.000003516154190918996
          ],
          [
            0.709734389048652
          ],
          [
            -0.03075681264008878
          ],
          [
            0
          ],
          [
            0.2046462856474776
          ],
          [
            0
          ],
          [
            0
          ],
          [
            1.083410761171521
          ],
          [
            -0.000007165136866049693
          ],
          [
            0
          ],
          [
            1.64706379123697
          ],
          [
            0
          ],
          [
            0.6865196117023622
          ],
          [
            -0.00002296239987042981
          ],
          [
            0
          ],
          [
            0.2422935655163272
          ],
          [
            1.230705090611245
          ],
          [
            0
          ],
          [
            0
          ],
          [
            0
          ],
          [
            1.250305914260746
          ],
          [
            0
          ],
          [
            0
          ],
          [
            2.073398549736901
          ],
          [
            0
          ],
          [
            0.4797385776174323
          ],
          [
            -0.000005567333868583546
          ],
          [
            0
          ],
          [
            -0.000005567333868583546
          ],
          [
            0.2623951501203763
          ],
          [
            0
          ],
          [
            0
          ],
          [
            -0.000004101863988914545
          ],
          [
            1.108838099835626
          ],
          [
            0.3228895270300178
          ],
          [
            0
          ],
          [
            -0.000001783002540278744
          ],
          [
            0.1540468254671232
          ],
          [
            1.534937164046557
          ],
          [
            0
          ],
          [
            0.1443933286359602
          ],
          [
            0.9470447690412769
          ],
          [
            0.008132832635979526
          ],
          [
            -0.0000516634818792383
          ],
          [
            0
          ],
          [
            0.5702689347274372
          ],
          [
            -0.0000516634818792383
          ],
          [
            -0.00000457450627244782
          ],
          [
            -0.000006313945190683512
          ],
          [
            0.5228713055587093
          ],
          [
            2.936651389574564
          ],
          [
            1.381032224840421
          ],
          [
            -0.00002296239987042981
          ],
          [
            0
          ],
          [
            -0.000004101863988914545
          ],
          [
            0
          ],
          [
            0.6103972812384253
          ],
          [
            0
          ],
          [
            1.085786023577047
          ],
          [
            -0.00000457450627244782
          ],
          [
            0
          ],
          [
            0.9665119887108631
          ],
          [
            2.770698258665135
          ],
          [
            0
          ],
          [
            0.1958822210745055
          ],
          [
            -0.00002296239987042981
          ],
          [
            0
          ],
          [
            0.6971855456689191
          ],
          [
            -0.000005567333868583546
          ],
          [
            0
          ],
          [
            0.1575384621527576
          ],
          [
            0.6147826064720938
          ],
          [
            0.725835918148249
          ]
        ],
        "134": [
          [
            3.70214818307344
          ],
          [
            0.2117982255377271
          ],
          [
            0.8700535118129444
          ],
          [
            0.4822658128633108
          ],
          [
            0
          ],
          [
            -0.000006377154276648866
          ],
          [
            0.2372460066596744
          ],
          [
            0.1630983217347506
          ],
          [
            0
          ],
          [
            1.200457866098798
          ],
          [
            0.765810477456963
          ],
          [
            0.5382175023199522
          ],
          [
            -0.0001462230942186338
          ],
          [
            0
          ],
          [
            0
          ],
          [
            0.6767451563249764
          ],
          [
            0.9235988484967983
          ],
          [
            0.446899574984549
          ],
          [
            -0.000005567333868583546
          ],
          [
            0
          ],
          [
            0.6666006983984403
          ],
          [
            0.6695540192522067
          ],
          [
            0.9179645440629933
          ],
          [
            -0.000004101863988914545
          ],
          [
            0
          ],
          [
            0
          ],
          [
            0
          ],
          [
            -0.00001995791716780104
          ],
          [
            1.437168121554286
          ],
          [
            0.1881852457363387
          ],
          [
            0.0167551687065739
          ],
          [
            0
          ],
          [
            0
          ],
          [
            0
          ],
          [
            1.987461051961638
          ],
          [
            0.649213906851049
          ],
          [
            0
          ],
          [
            0.6920689071946668
          ],
          [
            0
          ],
          [
            0
          ],
          [
            -0.000001838603337134259
          ],
          [
            0.08383311834132456
          ],
          [
            0
          ],
          [
            -0.000007087715758302693
          ],
          [
            1.229175958375151
          ],
          [
            0
          ],
          [
            0
          ],
          [
            -0.0001462230942186338
          ],
          [
            -0.000004101863988914545
          ],
          [
            0
          ],
          [
            0.1202437375625749
          ],
          [
            0.1985496260582273
          ],
          [
            0.7818009102387613
          ],
          [
            0.08125889930972363
          ],
          [
            -0.000001817740423959435
          ],
          [
            0.3826856877126481
          ],
          [
            -0.000004693973717273536
          ],
          [
            0
          ],
          [
            -0.000007977790565050213
          ],
          [
            1.463274741485193
          ],
          [
            0.8096446028241964
          ],
          [
            0
          ],
          [
            2.634094776059875
          ],
          [
            2.103454466696718
          ],
          [
            0.1362118880560601
          ],
          [
            0.6783135149532704
          ],
          [
            0
          ],
          [
            0.6344687321947369
          ],
          [
            0.1524386086574872
          ],
          [
            0.6671099205090307
          ],
          [
            0
          ],
          [
            1.014242789888023
          ],
          [
            2.160537157312405
          ],
          [
            0
          ],
          [
            1.653475109652852
          ],
          [
            -0.00002541377566878111
          ],
          [
            0
          ],
          [
            0.8399564850840271
          ],
          [
            -0.000004496069954562643
          ],
          [
            0
          ],
          [
            -0.000004150121883483848
          ],
          [
            -0.00002296239987042981
          ],
          [
            0
          ],
          [
            1.35286329670393
          ],
          [
            0
          ],
          [
            0
          ],
          [
            1.001834870233335
          ],
          [
            0
          ],
          [
            0.243955438821601
          ],
          [
            1.387725897154723
          ],
          [
            0.9825228948285485
          ],
          [
            0.0009832287123714423
          ],
          [
            0
          ],
          [
            0
          ],
          [
            0
          ],
          [
            -0.0001462230942186338
          ],
          [
            0
          ],
          [
            0
          ],
          [
            -0.000004496069954562643
          ],
          [
            0
          ]
        ],
        "135": [
          [
            0
          ],
          [
            0
          ],
          [
            0
          ],
          [
            0
          ],
          [
            0
          ],
          [
            0
          ],
          [
            0
          ],
          [
            0
          ],
          [
            0.7382210114918806
          ],
          [
            0
          ],
          [
            2.048328615153814
          ],
          [
            1.065155143653818
          ],
          [
            0
          ],
          [
            0
          ],
          [
            2.216101655369073
          ],
          [
            0.004015051126863511
          ],
          [
            0
          ],
          [
            1.465959619986755
          ],
          [
            0
          ],
          [
            4.798983200089495
          ],
          [
            0.07529880177229842
          ],
          [
            3.863777239240598
          ],
          [
            0
          ],
          [
            2.333543277303349
          ],
          [
            0
          ],
          [
            0
          ],
          [
            0
          ],
          [
            2.496394597790331
          ],
          [
            0
          ],
          [
            0
          ],
          [
            0
          ],
          [
            0
          ],
          [
            5.65711065742736
          ],
          [
            0
          ],
          [
            0
          ],
          [
            3.560234935633268
          ],
          [
            2.39539621948061
          ],
          [
            0
          ],
          [
            0
          ],
          [
            0
          ],
          [
            1.707928291812671
          ],
          [
            0
          ],
          [
            0
          ],
          [
            0
          ],
          [
            0.02547017083863778
          ],
          [
            0
          ],
          [
            0
          ],
          [
            1.039006004536347
          ],
          [
            0
          ],
          [
            0
          ],
          [
            0
          ],
          [
            0
          ],
          [
            0
          ],
          [
            0.2492532740321494
          ],
          [
            0
          ],
          [
            -0.001513142133411804
          ],
          [
            0
          ],
          [
            0
          ],
          [
            0
          ],
          [
            1.559147914065608
          ],
          [
            0
          ],
          [
            0
          ],
          [
            0.943294580251461
          ],
          [
            0
          ],
          [
            2.756850913564573
          ],
          [
            0
          ],
          [
            0
          ],
          [
            4.040054331778123
          ],
          [
            0.00322895575536819
          ],
          [
            0
          ],
          [
            0.2787738791555086
          ],
          [
            0
          ],
          [
            0
          ],
          [
            0
          ],
          [
            2.393085870090346
          ],
          [
            0
          ],
          [
            0.5849631447057533
          ],
          [
            0
          ],
          [
            -0.01230407296647229
          ],
          [
            0.002537565251216733
          ],
          [
            0
          ],
          [
            0.4637310418165406
          ],
          [
            0
          ],
          [
            0
          ],
          [
            0
          ],
          [
            0
          ],
          [
            0
          ],
          [
            0
          ],
          [
            0
          ],
          [
            0
          ],
          [
            0.8757544888341684
          ],
          [
            1.799855480892084
          ],
          [
            0
          ],
          [
            0
          ],
          [
            0.2883311774612594
          ],
          [
            0
          ],
          [
            0
          ],
          [
            0.02458566606396317
          ],
          [
            0
          ],
          [
            1.507798379709662
          ]
        ],
        "136": [
          [
            -0.00002296239987042981
          ],
          [
            -0.00000457450627244782
          ],
          [
            -0.000004101863988914545
          ],
          [
            0.1523411811086071
          ],
          [
            1.018004636127202
          ],
          [
            -0.00001904179281275731
          ],
          [
            7.550974138219448
          ],
          [
            -0.000005766616981262018
          ],
          [
            0.7517421678166727
          ],
          [
            -0.000007165136866049693
          ],
          [
            0.9511579922234326
          ],
          [
            0
          ],
          [
            -0.000004496457402858312
          ],
          [
            0
          ],
          [
            0
          ],
          [
            0
          ],
          [
            1.557060355779313
          ],
          [
            0.4983670308965387
          ],
          [
            0.5862045270947114
          ],
          [
            0.3570389115661285
          ],
          [
            -0.001103778120253196
          ],
          [
            0.2898272272445759
          ],
          [
            0
          ],
          [
            0.1090636527014688
          ],
          [
            -0.0001462230942186338
          ],
          [
            0.1524588249592256
          ],
          [
            -0.0000516634818792383
          ],
          [
            0.6386898963082146
          ],
          [
            0.1984011113523749
          ],
          [
            -0.000004574118822375794
          ],
          [
            0
          ],
          [
            1.195674768449603
          ],
          [
            -0.000004101863988914545
          ],
          [
            0
          ],
          [
            0
          ],
          [
            0.9387810682001145
          ],
          [
            -0.00001995791716780104
          ],
          [
            0.3613701330583368
          ],
          [
            0
          ],
          [
            0
          ],
          [
            -0.000004704461932902859
          ],
          [
            0.8767911326170044
          ],
          [
            0.6322449690247645
          ],
          [
            0
          ],
          [
            2.357745978313837
          ],
          [
            -0.00000457450627244782
          ],
          [
            0.6512927489460694
          ],
          [
            0
          ],
          [
            0.2480249474017739
          ],
          [
            -0.000004693973717273536
          ],
          [
            0.6156029466527624
          ],
          [
            0.2624880973816843
          ],
          [
            1.645538289567103
          ],
          [
            0
          ],
          [
            0.3908700523989914
          ],
          [
            0.1168496942443866
          ],
          [
            1.358717739148751
          ],
          [
            0.858719794900626
          ],
          [
            -0.0000516634818792383
          ],
          [
            0
          ],
          [
            0.6285786797573039
          ],
          [
            0
          ],
          [
            0
          ],
          [
            0
          ],
          [
            -0.000004574118822375794
          ],
          [
            0
          ],
          [
            0.4570856566675303
          ],
          [
            1.160613171780721
          ],
          [
            0
          ],
          [
            0
          ],
          [
            0
          ],
          [
            0.4546002880904076
          ],
          [
            -0.000007977790565050213
          ],
          [
            0
          ],
          [
            0
          ],
          [
            0
          ],
          [
            0.4916297308615221
          ],
          [
            -0.000005567333868583546
          ],
          [
            0
          ],
          [
            -0.000004101863988914545
          ],
          [
            0.3017800771350885
          ],
          [
            0.4037969634210512
          ],
          [
            0.7433277310121156
          ],
          [
            0.9908432824465692
          ],
          [
            -0.000004150121883483848
          ],
          [
            0.188969144698504
          ],
          [
            1.0282361174459
          ],
          [
            0.2249582003386728
          ],
          [
            0.8347492163120549
          ],
          [
            0
          ],
          [
            -0.00002296239987042981
          ],
          [
            0
          ],
          [
            2.217141575820527
          ],
          [
            1.217024520858416
          ],
          [
            1.682610827849501
          ],
          [
            0.012089738802878
          ],
          [
            1.317882426290275
          ],
          [
            0.8908255655007196
          ],
          [
            -0.000004101863988914545
          ],
          [
            -0.01010199028767289
          ]
        ],
        "137": [
          [
            0
          ],
          [
            1.235795704196278
          ],
          [
            0
          ],
          [
            0
          ],
          [
            0
          ],
          [
            0
          ],
          [
            0
          ],
          [
            0
          ],
          [
            3.419071762840105
          ],
          [
            0
          ],
          [
            0
          ],
          [
            0
          ],
          [
            0
          ],
          [
            0
          ],
          [
            0
          ],
          [
            0
          ],
          [
            0
          ],
          [
            0
          ],
          [
            0
          ],
          [
            6.748005956786088
          ],
          [
            0
          ],
          [
            0
          ],
          [
            0
          ],
          [
            0
          ],
          [
            0
          ],
          [
            1.999703993458297
          ],
          [
            0
          ],
          [
            0
          ],
          [
            0
          ],
          [
            0.868095455292412
          ],
          [
            0
          ],
          [
            1.066165151509594
          ],
          [
            0.00824683585758379
          ],
          [
            -0.1949407205474571
          ],
          [
            0
          ],
          [
            0
          ],
          [
            0
          ],
          [
            0
          ],
          [
            0
          ],
          [
            3.357275109745757
          ],
          [
            0
          ],
          [
            0.8579188870897525
          ],
          [
            0
          ],
          [
            0
          ],
          [
            2.438953115901079
          ],
          [
            0
          ],
          [
            4.268406035889903
          ],
          [
            0
          ],
          [
            0.3182158921807101
          ],
          [
            0
          ],
          [
            0
          ],
          [
            1.410490198984945
          ],
          [
            4.364168295729669
          ],
          [
            0
          ],
          [
            3.699399010622606
          ],
          [
            0
          ],
          [
            0
          ],
          [
            0
          ],
          [
            0
          ],
          [
            -0.00861977959873883
          ],
          [
            0.494894779940438
          ],
          [
            0
          ],
          [
            0.0848895395524778
          ],
          [
            0
          ],
          [
            1.023342121444152
          ],
          [
            0
          ],
          [
            0.3530787606598125
          ],
          [
            0
          ],
          [
            0.5645962282611023
          ],
          [
            2.163371456841446
          ],
          [
            0.001641425456952561
          ],
          [
            2.697160040595705
          ],
          [
            0.4537281415225536
          ],
          [
            0
          ],
          [
            0
          ],
          [
            0
          ],
          [
            0.07306820878790177
          ],
          [
            0
          ],
          [
            0
          ],
          [
            0
          ],
          [
            0
          ],
          [
            0
          ],
          [
            2.240158753254683
          ],
          [
            0
          ],
          [
            0.2019972360210716
          ],
          [
            1.393847021260626
          ],
          [
            0
          ],
          [
            0
          ],
          [
            0
          ],
          [
            3.90447524930272
          ],
          [
            0
          ],
          [
            0
          ],
          [
            0
          ],
          [
            0.6415417735734792
          ],
          [
            0
          ],
          [
            2.485321590593834
          ],
          [
            3.350371283500337
          ],
          [
            0.01100149658019944
          ],
          [
            0
          ],
          [
            0.2519521920691119
          ]
        ],
        "138": [
          [
            0.4568649616625819
          ],
          [
            0.176151099571797
          ],
          [
            0
          ],
          [
            0.5468270414794674
          ],
          [
            0
          ],
          [
            0
          ],
          [
            0.866798113903485
          ],
          [
            0
          ],
          [
            6.58897194680593
          ],
          [
            0.9749559929030731
          ],
          [
            0.01178975343385957
          ],
          [
            0.6092182673216797
          ],
          [
            0.219459653198431
          ],
          [
            0.1479060610867258
          ],
          [
            4.633371251993005
          ],
          [
            2.044239335437389
          ],
          [
            0
          ],
          [
            0.003091399897229508
          ],
          [
            0
          ],
          [
            0
          ],
          [
            0
          ],
          [
            0
          ],
          [
            0.3233724623628476
          ],
          [
            0
          ],
          [
            0
          ],
          [
            0
          ],
          [
            0
          ],
          [
            0
          ],
          [
            0.1575389077577896
          ],
          [
            0
          ],
          [
            0
          ],
          [
            0
          ],
          [
            0
          ],
          [
            0
          ],
          [
            0.3544370494364557
          ],
          [
            1.620131063038642
          ],
          [
            1.177306924777348
          ],
          [
            1.092380308068194
          ],
          [
            0
          ],
          [
            0.1179019329841893
          ],
          [
            0
          ],
          [
            0
          ],
          [
            0.2531307373384202
          ],
          [
            0.1930025542129243
          ],
          [
            0.009866778311952373
          ],
          [
            0
          ],
          [
            0
          ],
          [
            0
          ],
          [
            0
          ],
          [
            0
          ],
          [
            0.5643593572432124
          ],
          [
            0
          ],
          [
            0
          ],
          [
            0
          ],
          [
            0.2324264218803975
          ],
          [
            0
          ],
          [
            3.283530874373284
          ],
          [
            0
          ],
          [
            0
          ],
          [
            0
          ],
          [
            0.9952963511246651
          ],
          [
            0
          ],
          [
            0.2292648026229358
          ],
          [
            0
          ],
          [
            0
          ],
          [
            0
          ],
          [
            0.04981273734222214
          ],
          [
            -0.000143638724502182
          ],
          [
            0
          ],
          [
            0
          ],
          [
            2.194345236231189
          ],
          [
            0
          ],
          [
            0.03617862917452896
          ],
          [
            1.69614605563963
          ],
          [
            1.59238953365977
          ],
          [
            0.0003251073459651366
          ],
          [
            0
          ],
          [
            0.02774542561379434
          ],
          [
            0
          ],
          [
            0
          ],
          [
            0
          ],
          [
            0
          ],
          [
            0.8672063490533048
          ],
          [
            0
          ],
          [
            0.5369317039013382
          ],
          [
            4.064272327622611
          ],
          [
            0
          ],
          [
            0
          ],
          [
            1.420270712574357
          ],
          [
            -0.00004130987265682506
          ],
          [
            0.06651649818702055
          ],
          [
            0.8796105380888264
          ],
          [
            0.6923258266650727
          ],
          [
            0.003513621349910068
          ],
          [
            0
          ],
          [
            0
          ],
          [
            0
          ],
          [
            0.360449420361185
          ],
          [
            0.616044896304679
          ],
          [
            0.2152929687614957
          ]
        ],
        "139": [
          [
            0
          ],
          [
            0
          ],
          [
            0
          ],
          [
            0
          ],
          [
            2.937557323485454
          ],
          [
            0
          ],
          [
            0
          ],
          [
            0
          ],
          [
            0.08990456803492464
          ],
          [
            0
          ],
          [
            0.815218540305267
          ],
          [
            0.6110051458518839
          ],
          [
            0
          ],
          [
            4.099186860152138
          ],
          [
            0.6090863443716295
          ],
          [
            1.020133420944315
          ],
          [
            0.0005770154631790092
          ],
          [
            0
          ],
          [
            0
          ],
          [
            3.567244731521814
          ],
          [
            0
          ],
          [
            0.3495930543113559
          ],
          [
            -0.000004496457402858312
          ],
          [
            0.4137743698595386
          ],
          [
            0.6091823906590683
          ],
          [
            1.27165756391345
          ],
          [
            0.2472713634972372
          ],
          [
            2.25411165994327
          ],
          [
            0.1368120659297531
          ],
          [
            0.01341632574516893
          ],
          [
            0.03044870883549677
          ],
          [
            0.0129468502994321
          ],
          [
            0
          ],
          [
            1.270416214823015
          ],
          [
            1.865624039680934
          ],
          [
            1.118613114461574
          ],
          [
            0.8635252937023985
          ],
          [
            0.0008546558464672671
          ],
          [
            0
          ],
          [
            0.3054072859426071
          ],
          [
            1.919583862082771
          ],
          [
            1.188050199702516
          ],
          [
            2.167502104871755
          ],
          [
            -0.02838881367214441
          ],
          [
            2.084847452390576
          ],
          [
            0.8519064987280487
          ],
          [
            1.676741285512854
          ],
          [
            0
          ],
          [
            0.9391353062389527
          ],
          [
            -0.00002541377566878111
          ],
          [
            0.3760723570619007
          ],
          [
            8.502665178347364
          ],
          [
            1.803503982823678
          ],
          [
            0
          ],
          [
            2.740675610328907
          ],
          [
            0
          ],
          [
            1.533992210752572
          ],
          [
            0
          ],
          [
            0
          ],
          [
            0.1250045795072054
          ],
          [
            0.1537496677760402
          ],
          [
            1.189543874999188
          ],
          [
            0.02932805748536893
          ],
          [
            0
          ],
          [
            0.1479159103716512
          ],
          [
            1.46196144864782
          ],
          [
            2.401783774313298
          ],
          [
            0
          ],
          [
            1.317882996971687
          ],
          [
            0
          ],
          [
            1.746637304472756
          ],
          [
            0.9049446990487482
          ],
          [
            0
          ],
          [
            1.299487049199911
          ],
          [
            0
          ],
          [
            0.1527481137608788
          ],
          [
            0.8788010259026606
          ],
          [
            0.6813229215566352
          ],
          [
            0
          ],
          [
            0
          ],
          [
            1.479400921954827
          ],
          [
            2.76449684385755
          ],
          [
            0.4205714336767734
          ],
          [
            0
          ],
          [
            0
          ],
          [
            1.092838172663214
          ],
          [
            0.06487193712024464
          ],
          [
            2.089130831261087
          ],
          [
            0
          ],
          [
            0.1086443147791627
          ],
          [
            0
          ],
          [
            0.3829772784472212
          ],
          [
            2.628199441803918
          ],
          [
            0.8188883987327102
          ],
          [
            1.489837269562916
          ],
          [
            0.1680554317426299
          ],
          [
            0
          ],
          [
            2.786490424504684
          ],
          [
            0.7842355517001245
          ],
          [
            0
          ]
        ],
        "141": [
          [
            0.05659486168112693
          ],
          [
            0
          ],
          [
            0
          ],
          [
            0.4658284711257465
          ],
          [
            0.4790774756704081
          ],
          [
            0
          ],
          [
            0.5192218369079171
          ],
          [
            1.759065955472828
          ],
          [
            0
          ],
          [
            0.2330619137079708
          ],
          [
            0
          ],
          [
            0.108570867829858
          ],
          [
            0
          ],
          [
            0
          ],
          [
            0.1121930813391714
          ],
          [
            0.6438474751805074
          ],
          [
            0
          ],
          [
            1.801320698996541
          ],
          [
            0.4803301195125265
          ],
          [
            0.5800911794536034
          ],
          [
            0.4424827762878891
          ],
          [
            1.396005842959163
          ],
          [
            0
          ],
          [
            2.51541324446471
          ],
          [
            0
          ],
          [
            0
          ],
          [
            0
          ],
          [
            0.4157913976644068
          ],
          [
            0.3223037725556424
          ],
          [
            -0.0001460784786901925
          ],
          [
            0.1956551161161002
          ],
          [
            0.4642111887249172
          ],
          [
            0.0543319641565958
          ],
          [
            0
          ],
          [
            0
          ],
          [
            1.454173689544632
          ],
          [
            0
          ],
          [
            0
          ],
          [
            2.366256858480707
          ],
          [
            2.458512193562967
          ],
          [
            0
          ],
          [
            0
          ],
          [
            0
          ],
          [
            0.244356054341452
          ],
          [
            6.290036835158599
          ],
          [
            6.257833028633257
          ],
          [
            0
          ],
          [
            0
          ],
          [
            0.4916208893754828
          ],
          [
            0
          ],
          [
            0
          ],
          [
            0.4472076717663995
          ],
          [
            0
          ],
          [
            0
          ],
          [
            0.0991772028717044
          ],
          [
            0
          ],
          [
            0
          ],
          [
            1.61364403875708
          ],
          [
            0.01941282464200356
          ],
          [
            0.9950013963265967
          ],
          [
            0
          ],
          [
            0
          ],
          [
            0
          ],
          [
            0.504801064977368
          ],
          [
            -0.05647200874923897
          ],
          [
            0.1178123562326974
          ],
          [
            0
          ],
          [
            0
          ],
          [
            0.000915169366599855
          ],
          [
            0
          ],
          [
            0
          ],
          [
            0
          ],
          [
            0.1343726963703133
          ],
          [
            -0.00001904179281275731
          ],
          [
            0
          ],
          [
            2.782300207147557
          ],
          [
            0.3576844459336996
          ],
          [
            0.03330614494511508
          ],
          [
            0
          ],
          [
            0.1156030952985674
          ],
          [
            0.1533146087360571
          ],
          [
            0.4169610927572407
          ],
          [
            1.654877557022267
          ],
          [
            0
          ],
          [
            0
          ],
          [
            0
          ],
          [
            -0.00002296239987042981
          ],
          [
            0.5159030793515953
          ],
          [
            1.530046498805653
          ],
          [
            1.513500579393991
          ],
          [
            0
          ],
          [
            0
          ],
          [
            0.303744058635246
          ],
          [
            0
          ],
          [
            0.4894511719244363
          ],
          [
            0
          ],
          [
            0
          ],
          [
            1.634705126081933
          ],
          [
            0
          ],
          [
            0
          ]
        ],
        "143": [
          [
            0.3537149874461605
          ],
          [
            0.08565123134640373
          ],
          [
            0
          ],
          [
            0
          ],
          [
            0
          ],
          [
            0
          ],
          [
            1.684082016918545
          ],
          [
            0
          ],
          [
            1.689724957295248
          ],
          [
            0
          ],
          [
            1.192499512987951
          ],
          [
            0.004175100667438869
          ],
          [
            1.850337628589873
          ],
          [
            0.6525600372998852
          ],
          [
            0
          ],
          [
            0
          ],
          [
            0
          ],
          [
            2.639109465586778
          ],
          [
            0.7968512558141398
          ],
          [
            0.03324470304698224
          ],
          [
            0
          ],
          [
            0.1634721247677149
          ],
          [
            0
          ],
          [
            0.8252977394857055
          ],
          [
            0
          ],
          [
            1.057795419661602
          ],
          [
            0
          ],
          [
            0.643896167499804
          ],
          [
            1.947934277249331
          ],
          [
            0
          ],
          [
            0
          ],
          [
            0
          ],
          [
            0.3714815829652807
          ],
          [
            0
          ],
          [
            0
          ],
          [
            0.005644743081255399
          ],
          [
            3.224609233454515
          ],
          [
            0.8388550651551583
          ],
          [
            0
          ],
          [
            0.5264561628477757
          ],
          [
            0
          ],
          [
            0
          ],
          [
            3.365687617643225
          ],
          [
            1.086404396480901
          ],
          [
            7.313527430410467
          ],
          [
            0
          ],
          [
            0
          ],
          [
            0.7594897682614743
          ],
          [
            1.10901248770849
          ],
          [
            1.720522613146493
          ],
          [
            0
          ],
          [
            1.345483333403877
          ],
          [
            0.1552344240522636
          ],
          [
            0
          ],
          [
            1.974084378309215
          ],
          [
            2.952020763195961
          ],
          [
            0.9512269130781377
          ],
          [
            0
          ],
          [
            0
          ],
          [
            0.5269300464287667
          ],
          [
            7.481017518679302
          ],
          [
            0
          ],
          [
            0
          ],
          [
            0.6334212954327896
          ],
          [
            0.4339033721251013
          ],
          [
            0.2249632868468439
          ],
          [
            3.284259293107802
          ],
          [
            0
          ],
          [
            0
          ],
          [
            0
          ],
          [
            1.017676023603997
          ],
          [
            0
          ],
          [
            0.4347900238980245
          ],
          [
            1.424695840279213
          ],
          [
            0
          ],
          [
            0
          ],
          [
            0.477360042114789
          ],
          [
            0.2171612309588085
          ],
          [
            1.143260276186261
          ],
          [
            0
          ],
          [
            0
          ],
          [
            0.09045739021527055
          ],
          [
            2.564779430070111
          ],
          [
            0
          ],
          [
            5.081843488978407
          ],
          [
            0
          ],
          [
            6.246373266176334
          ],
          [
            0
          ],
          [
            0
          ],
          [
            0
          ],
          [
            0
          ],
          [
            0.3450766830564973
          ],
          [
            0.04375572685626139
          ],
          [
            0
          ],
          [
            2.811911246510888
          ],
          [
            0.4343906115464939
          ],
          [
            0
          ],
          [
            0
          ],
          [
            0.1198198117052485
          ],
          [
            1.346429529220039
          ]
        ],
        "145": [
          [
            0
          ],
          [
            0
          ],
          [
            0.05289896294882368
          ],
          [
            0
          ],
          [
            0.1087911956360941
          ],
          [
            0
          ],
          [
            0.9698784979804742
          ],
          [
            -0.0007748771231845808
          ],
          [
            0
          ],
          [
            0.0528987406442667
          ],
          [
            0
          ],
          [
            0
          ],
          [
            0
          ],
          [
            0.729715138280973
          ],
          [
            0.1514716460324053
          ],
          [
            0
          ],
          [
            0
          ],
          [
            0
          ],
          [
            0
          ],
          [
            0
          ],
          [
            0
          ],
          [
            0
          ],
          [
            0
          ],
          [
            0
          ],
          [
            0.6709101302784362
          ],
          [
            0
          ],
          [
            0
          ],
          [
            0
          ],
          [
            0
          ],
          [
            9.316653615046015
          ],
          [
            0
          ],
          [
            0
          ],
          [
            0
          ],
          [
            0.2870068187720207
          ],
          [
            1.430171990919675
          ],
          [
            0.02940693270188888
          ],
          [
            0
          ],
          [
            0.1564641123650468
          ],
          [
            0.4987129588814199
          ],
          [
            0.1395142949730612
          ],
          [
            0
          ],
          [
            0
          ],
          [
            7.189746775455021
          ],
          [
            0
          ],
          [
            0
          ],
          [
            0
          ],
          [
            0
          ],
          [
            0
          ],
          [
            0
          ],
          [
            0.8827837881076448
          ],
          [
            0
          ],
          [
            0
          ],
          [
            0
          ],
          [
            0
          ],
          [
            0.8920632470486751
          ],
          [
            0
          ],
          [
            0
          ],
          [
            0.7017719189078164
          ],
          [
            0
          ],
          [
            0
          ],
          [
            0
          ],
          [
            -0.01182226896319705
          ],
          [
            0
          ],
          [
            5.693763635793673
          ],
          [
            7.88809023929069
          ],
          [
            2.163808797565551
          ],
          [
            3.090108267322393
          ],
          [
            0.2940377911809904
          ],
          [
            0.7039843968502169
          ],
          [
            0
          ],
          [
            0
          ],
          [
            0
          ],
          [
            0.2925153987248592
          ],
          [
            0
          ],
          [
            0
          ],
          [
            -0.0001714347978634123
          ],
          [
            0
          ],
          [
            0
          ],
          [
            0
          ],
          [
            0
          ],
          [
            0
          ],
          [
            0
          ],
          [
            0.6073835382312929
          ],
          [
            0
          ],
          [
            2.754157071470168
          ],
          [
            0
          ],
          [
            0
          ],
          [
            2.279299468956161
          ],
          [
            0
          ],
          [
            0
          ],
          [
            0.7542100468226991
          ],
          [
            0
          ],
          [
            0
          ],
          [
            0.00391443987542317
          ],
          [
            0
          ],
          [
            0
          ],
          [
            0
          ],
          [
            0
          ],
          [
            0.02053068773582822
          ],
          [
            0
          ]
        ],
        "147": [
          [
            0.1679707702453896
          ],
          [
            0.1088849554122682
          ],
          [
            0
          ],
          [
            0.04576421144252407
          ],
          [
            0
          ],
          [
            0
          ],
          [
            2.103739522439607
          ],
          [
            0.262332510745793
          ],
          [
            0.5705595829066894
          ],
          [
            1.328797699665962
          ],
          [
            1.522653502956764
          ],
          [
            0.3327829252595755
          ],
          [
            0.06570114198373034
          ],
          [
            2.280174579288477
          ],
          [
            0
          ],
          [
            0
          ],
          [
            0
          ],
          [
            1.183861485407238
          ],
          [
            0
          ],
          [
            0.1093456182503516
          ],
          [
            0.1185913057696837
          ],
          [
            1.672347823517178
          ],
          [
            0
          ],
          [
            0.1097584114353438
          ],
          [
            0
          ],
          [
            -0.001393166256129064
          ],
          [
            -0.0277533808206698
          ],
          [
            0
          ],
          [
            1.26784319357072
          ],
          [
            0
          ],
          [
            0.04244743420108676
          ],
          [
            0
          ],
          [
            2.308303406661565
          ],
          [
            0
          ],
          [
            0.6763958957895433
          ],
          [
            0
          ],
          [
            3.691881182902257
          ],
          [
            1.162251731973605
          ],
          [
            0
          ],
          [
            0.7962775879654203
          ],
          [
            0
          ],
          [
            8.536765523152308
          ],
          [
            0.6560986464681946
          ],
          [
            0.02908303454641015
          ],
          [
            0.04760710515885336
          ],
          [
            0.03040607775249526
          ],
          [
            0.6613567002515239
          ],
          [
            0.93925814059142
          ],
          [
            1.298563325555136
          ],
          [
            0
          ],
          [
            2.775905642320815
          ],
          [
            0.2644539275574616
          ],
          [
            0
          ],
          [
            0
          ],
          [
            0.4446123789995937
          ],
          [
            0
          ],
          [
            0
          ],
          [
            0
          ],
          [
            0
          ],
          [
            0.007890528710689182
          ],
          [
            2.922473266473411
          ],
          [
            0
          ],
          [
            1.799791060223487
          ],
          [
            1.196635243713331
          ],
          [
            0.140909180153578
          ],
          [
            0
          ],
          [
            0.2210699364469804
          ],
          [
            0
          ],
          [
            0.1435571830870899
          ],
          [
            0.3948438462244184
          ],
          [
            0.1038302582472355
          ],
          [
            0
          ],
          [
            0
          ],
          [
            0
          ],
          [
            -0.0001460784786901925
          ],
          [
            0
          ],
          [
            1.24191988913099
          ],
          [
            0.3298732563490709
          ],
          [
            0
          ],
          [
            1.890400846169989
          ],
          [
            0.706280362365618
          ],
          [
            0
          ],
          [
            0.1314535105132038
          ],
          [
            1.482402385786614
          ],
          [
            0
          ],
          [
            1.097221112370043
          ],
          [
            3.663172520049933
          ],
          [
            0.0123685596718488
          ],
          [
            0
          ],
          [
            0
          ],
          [
            0.9074352493025373
          ],
          [
            1.726165385522414
          ],
          [
            0
          ],
          [
            2.604770319034003
          ],
          [
            4.105145049572094
          ],
          [
            0.3571492510529346
          ],
          [
            0
          ],
          [
            0
          ],
          [
            0.5658021454750539
          ],
          [
            0.03885458474557879
          ]
        ],
        "149": [
          [
            1.293690780331744
          ],
          [
            0
          ],
          [
            0.8872439818136897
          ],
          [
            0.1262064884589336
          ],
          [
            0
          ],
          [
            0.4284449229364
          ],
          [
            -0.03858010282056057
          ],
          [
            0
          ],
          [
            0
          ],
          [
            0
          ],
          [
            0
          ],
          [
            0
          ],
          [
            0.5749551131263075
          ],
          [
            0
          ],
          [
            0
          ],
          [
            4.890595532494729
          ],
          [
            0
          ],
          [
            0.9522652547683776
          ],
          [
            0.7263759313820053
          ],
          [
            0.4744123712878618
          ],
          [
            0
          ],
          [
            0.01683831834834848
          ],
          [
            1.061953406099882
          ],
          [
            0
          ],
          [
            0
          ],
          [
            0.02270511859173041
          ],
          [
            0
          ],
          [
            0.1727542709809455
          ],
          [
            0.142580805240641
          ],
          [
            0
          ],
          [
            0
          ],
          [
            0
          ],
          [
            0
          ],
          [
            0
          ],
          [
            0
          ],
          [
            0.5201254533281485
          ],
          [
            0
          ],
          [
            -0.0009138114971207756
          ],
          [
            0.4110914391036076
          ],
          [
            0.5238652618559065
          ],
          [
            0
          ],
          [
            0
          ],
          [
            8.107347325678646
          ],
          [
            0
          ],
          [
            0
          ],
          [
            0.2592271950051455
          ],
          [
            0
          ],
          [
            0
          ],
          [
            0
          ],
          [
            0
          ],
          [
            2.278910067114793
          ],
          [
            2.642587132255116
          ],
          [
            0
          ],
          [
            0.03434488220487708
          ],
          [
            0.2317436535454362
          ],
          [
            0
          ],
          [
            0
          ],
          [
            0.5279131331171598
          ],
          [
            0.4758732370348788
          ],
          [
            0
          ],
          [
            0
          ],
          [
            0
          ],
          [
            0
          ],
          [
            0
          ],
          [
            0.3614375309102655
          ],
          [
            2.719783208968337
          ],
          [
            0.006493917045293784
          ],
          [
            0
          ],
          [
            -0.00534899872889838
          ],
          [
            0
          ],
          [
            0
          ],
          [
            9.867208446354848
          ],
          [
            0.1508010959770409
          ],
          [
            0.2640771964089126
          ],
          [
            0.9517888180312539
          ],
          [
            0
          ],
          [
            -0.0009534468530461027
          ],
          [
            0
          ],
          [
            0
          ],
          [
            0.8029419463122913
          ],
          [
            0
          ],
          [
            0
          ],
          [
            0
          ],
          [
            0
          ],
          [
            0
          ],
          [
            0
          ],
          [
            -0.01570999312658472
          ],
          [
            0
          ],
          [
            0
          ],
          [
            0
          ],
          [
            0
          ],
          [
            0
          ],
          [
            0.01056836525575022
          ],
          [
            0
          ],
          [
            0.6172914710155908
          ],
          [
            0.0512159498502669
          ],
          [
            0
          ],
          [
            0.2875777280652798
          ],
          [
            0
          ],
          [
            0.2367927112043162
          ]
        ],
        "150": [
          [
            0
          ],
          [
            2.396306758595564
          ],
          [
            0.02541895972370156
          ],
          [
            1.991599537412455
          ],
          [
            0
          ],
          [
            1.739634913166242
          ],
          [
            2.978665928488638
          ],
          [
            0
          ],
          [
            0.3394756563049341
          ],
          [
            0.1153019658923569
          ],
          [
            0
          ],
          [
            0
          ],
          [
            0.009287247386449593
          ],
          [
            4.593979179709656
          ],
          [
            0.5114334842458774
          ],
          [
            0
          ],
          [
            0
          ],
          [
            0.7451091761046129
          ],
          [
            7.055509015123441
          ],
          [
            1.29955659418674
          ],
          [
            0
          ],
          [
            0.01786806861534274
          ],
          [
            0
          ],
          [
            5.228041953040915
          ],
          [
            0.01383354109290735
          ],
          [
            0
          ],
          [
            0
          ],
          [
            0
          ],
          [
            0
          ],
          [
            0
          ],
          [
            0
          ],
          [
            2.644886010067019
          ],
          [
            -0.0009624010983415587
          ],
          [
            6.309152898040651
          ],
          [
            0
          ],
          [
            0
          ],
          [
            2.838796324805045
          ],
          [
            0.1031510023491329
          ],
          [
            0.5444755983616361
          ],
          [
            0
          ],
          [
            0
          ],
          [
            0.1898153132722769
          ],
          [
            3.362485922316196
          ],
          [
            1.338858158492854
          ],
          [
            0
          ],
          [
            0
          ],
          [
            0
          ],
          [
            1.374861781779202
          ],
          [
            1.795905089632356
          ],
          [
            0.1267908688578459
          ],
          [
            7.163569843576951
          ],
          [
            1.341970662343243
          ],
          [
            0.3435674842502294
          ],
          [
            0
          ],
          [
            0.1387084928952049
          ],
          [
            0.06649377107058285
          ],
          [
            0
          ],
          [
            0
          ],
          [
            1.378328900158309
          ],
          [
            0
          ],
          [
            0
          ],
          [
            2.151408388444253
          ],
          [
            0.9400220361252032
          ],
          [
            3.429823693020701
          ],
          [
            0
          ],
          [
            0.8552869697021492
          ],
          [
            0
          ],
          [
            0
          ],
          [
            8.451849039309927
          ],
          [
            1.367807702402914
          ],
          [
            0
          ],
          [
            0
          ],
          [
            0.5252125313464688
          ],
          [
            0
          ],
          [
            0
          ],
          [
            -0.004675097598088485
          ],
          [
            1.823815354795457
          ],
          [
            1.242825248127332
          ],
          [
            0.1223799414973143
          ],
          [
            3.709871244224601
          ],
          [
            0.9802764390397911
          ],
          [
            0.8127944957666706
          ],
          [
            -0.0001037957634011377
          ],
          [
            0
          ],
          [
            2.409386846964928
          ],
          [
            3.472736019920475
          ],
          [
            1.942384596881716
          ],
          [
            1.828871384772867
          ],
          [
            0.07132039008126867
          ],
          [
            0.8271386493634196
          ],
          [
            2.943436582912213
          ],
          [
            0.9999993637728011
          ],
          [
            0.4944127049895712
          ],
          [
            0
          ],
          [
            -0.003082200515002853
          ],
          [
            0
          ],
          [
            0.1361158844261396
          ],
          [
            2.470923034649402
          ],
          [
            2.012449175462905
          ],
          [
            3.347709819770792
          ]
        ],
        "155": [
          [
            0.01606762302752429
          ],
          [
            1.604877131544058
          ],
          [
            0
          ],
          [
            1.269861070469965
          ],
          [
            1.172533225215012
          ],
          [
            0
          ],
          [
            0.3400501212629763
          ],
          [
            0
          ],
          [
            3.733749788625872
          ],
          [
            0.0009117365727675519
          ],
          [
            1.031704985013199
          ],
          [
            0.7711352857444993
          ],
          [
            2.903664011805674
          ],
          [
            0
          ],
          [
            0.2925368968060624
          ],
          [
            0
          ],
          [
            7.749601629977008
          ],
          [
            0
          ],
          [
            0.4850067372010756
          ],
          [
            0.00881571073254861
          ],
          [
            0
          ],
          [
            0
          ],
          [
            5.596764696667698
          ],
          [
            0
          ],
          [
            0.0007087622001833438
          ],
          [
            0.7231091319183065
          ],
          [
            0.3810229087339394
          ],
          [
            0
          ],
          [
            0
          ],
          [
            0
          ],
          [
            2.938325015428553
          ],
          [
            0
          ],
          [
            0.6696092235461251
          ],
          [
            4.084716535616259
          ],
          [
            0
          ],
          [
            0.6190010809100102
          ],
          [
            0.05158713580911467
          ],
          [
            0.008974332145129438
          ],
          [
            1.977076757626747
          ],
          [
            0.04750838524827827
          ],
          [
            2.347707975590012
          ],
          [
            5.997105798889152
          ],
          [
            5.384841415776421
          ],
          [
            0
          ],
          [
            1.179376511055587
          ],
          [
            0.6581563664982326
          ],
          [
            1.825550028612277
          ],
          [
            0
          ],
          [
            0
          ],
          [
            0.9217819912527574
          ],
          [
            0
          ],
          [
            0
          ],
          [
            0
          ],
          [
            0.2532010807896938
          ],
          [
            0.6903503187654394
          ],
          [
            0.3293877581325049
          ],
          [
            0.9177884527737348
          ],
          [
            0
          ],
          [
            0
          ],
          [
            0.2917522247871887
          ],
          [
            0.7376639762468926
          ],
          [
            0
          ],
          [
            0.0004364213911713932
          ],
          [
            0
          ],
          [
            0
          ],
          [
            3.495813718995144
          ],
          [
            0
          ],
          [
            0.1064624045951419
          ],
          [
            0
          ],
          [
            0
          ],
          [
            0
          ],
          [
            0.3203218283673692
          ],
          [
            1.201493570875648
          ],
          [
            0.08346686164204442
          ],
          [
            2.137993973267633
          ],
          [
            5.266138150145203
          ],
          [
            0
          ],
          [
            0
          ],
          [
            0.002965459340572352
          ],
          [
            0
          ],
          [
            -0.0004126391406060748
          ],
          [
            -0.003833828243287485
          ],
          [
            0.6228616988123008
          ],
          [
            0.05450457187062341
          ],
          [
            5.740982840086886
          ],
          [
            0.3040579022187089
          ],
          [
            1.078622311712358
          ],
          [
            0
          ],
          [
            2.824392610422173
          ],
          [
            -0.0652254489296098
          ],
          [
            0
          ],
          [
            0.4682937084556755
          ],
          [
            1.110778212405947
          ],
          [
            0
          ],
          [
            0
          ],
          [
            3.560762126072987
          ],
          [
            0
          ],
          [
            0
          ],
          [
            2.558724682102351
          ],
          [
            0.01353280899230214
          ]
        ],
        "156": [
          [
            0.0609712310533439
          ],
          [
            0.05005160949136211
          ],
          [
            8.083205905012207
          ],
          [
            0
          ],
          [
            4.35398287165188
          ],
          [
            0.1527958493231836
          ],
          [
            0.1931217127596341
          ],
          [
            0.02554020916409172
          ],
          [
            0.257604004408492
          ],
          [
            1.620394807660318
          ],
          [
            0.03517911070809987
          ],
          [
            0.249424753346517
          ],
          [
            0.4504339419309744
          ],
          [
            0.6254043680644799
          ],
          [
            0.1315388032345055
          ],
          [
            0
          ],
          [
            2.005704904139506
          ],
          [
            1.353872397751815
          ],
          [
            0
          ],
          [
            -0.1564712900325702
          ],
          [
            0
          ],
          [
            0
          ],
          [
            0.5433069490278797
          ],
          [
            0.0294298346532571
          ],
          [
            1.030298620251983
          ],
          [
            2.584592258810119
          ],
          [
            2.876219399682086
          ],
          [
            0
          ],
          [
            0
          ],
          [
            0
          ],
          [
            3.383748457872784
          ],
          [
            0.3775772555464982
          ],
          [
            0
          ],
          [
            0
          ],
          [
            1.361415247562348
          ],
          [
            0.8298952631778178
          ],
          [
            2.270017280982941
          ],
          [
            0
          ],
          [
            -0.2241645690197345
          ],
          [
            0.07320847901074501
          ],
          [
            0
          ],
          [
            0
          ],
          [
            0.988381994830462
          ],
          [
            0
          ],
          [
            0.8425980816162593
          ],
          [
            0.03507889101932449
          ],
          [
            0
          ],
          [
            -0.03505573559331765
          ],
          [
            0
          ],
          [
            0
          ],
          [
            0
          ],
          [
            0.1746094518310599
          ],
          [
            2.358910891596977
          ],
          [
            4.189972192450242
          ],
          [
            0
          ],
          [
            0
          ],
          [
            0
          ],
          [
            0
          ],
          [
            0
          ],
          [
            1.133455259146643
          ],
          [
            0
          ],
          [
            1.6730080091193
          ],
          [
            3.015327704133028
          ],
          [
            0.1343109835623011
          ],
          [
            2.244671529411818
          ],
          [
            3.48420537535965
          ],
          [
            -0.00164452544996152
          ],
          [
            2.868700787391532
          ],
          [
            -0.0001784932439505837
          ],
          [
            0.8907676931895594
          ],
          [
            3.097828159608795
          ],
          [
            0
          ],
          [
            0.5733819486138572
          ],
          [
            0.7157068294902302
          ],
          [
            0.3166617090481054
          ],
          [
            2.364956769043033
          ],
          [
            1.80529490769284
          ],
          [
            2.717835724085816
          ],
          [
            1.872962162401251
          ],
          [
            0
          ],
          [
            0.004547078119131243
          ],
          [
            1.607076327292731
          ],
          [
            0.2613227541370691
          ],
          [
            0.04704631057056474
          ],
          [
            4.789042106270529
          ],
          [
            1.469505240362025
          ],
          [
            0.2059805650415711
          ],
          [
            0
          ],
          [
            0
          ],
          [
            0.05328987105691851
          ],
          [
            0
          ],
          [
            0.7685236173665118
          ],
          [
            0
          ],
          [
            -0.01423333347425171
          ],
          [
            0.03472572417125264
          ],
          [
            0.08314703568258608
          ],
          [
            1.158099025177492
          ],
          [
            0
          ],
          [
            0.1544056608759377
          ],
          [
            0.3122288566639497
          ]
        ],
        "158": [
          [
            -0.3907137591795973
          ],
          [
            0
          ],
          [
            1.007702476256966
          ],
          [
            0.6640531170886419
          ],
          [
            4.283684071406192
          ],
          [
            0.03179859599900681
          ],
          [
            0
          ],
          [
            0
          ],
          [
            0
          ],
          [
            -0.27990612669943
          ],
          [
            0
          ],
          [
            0
          ],
          [
            0
          ],
          [
            0
          ],
          [
            2.197859092890511
          ],
          [
            0.3265277180413904
          ],
          [
            0
          ],
          [
            2.627954305946226
          ],
          [
            0
          ],
          [
            0
          ],
          [
            1.22088453708799
          ],
          [
            3.821973325680332
          ],
          [
            4.228912737464917
          ],
          [
            0
          ],
          [
            0.5374008081288935
          ],
          [
            0
          ],
          [
            0.06442472488951978
          ],
          [
            0
          ],
          [
            0.7783022232845695
          ],
          [
            1.989724724278204
          ],
          [
            0.4163706919170949
          ],
          [
            0.4132680140432541
          ],
          [
            1.674680687563324
          ],
          [
            0.00430087171299931
          ],
          [
            0.03387116258478784
          ],
          [
            2.972342279246234
          ],
          [
            0
          ],
          [
            0
          ],
          [
            0.2779942835463771
          ],
          [
            0.3622185746403801
          ],
          [
            0.9697410089671763
          ],
          [
            0.8072333411771098
          ],
          [
            0
          ],
          [
            0
          ],
          [
            7.315576483533491
          ],
          [
            2.42648355453521
          ],
          [
            2.679031640736767
          ],
          [
            1.248767976837847
          ],
          [
            2.925249215052759
          ],
          [
            0
          ],
          [
            0
          ],
          [
            0
          ],
          [
            0.6046446451419456
          ],
          [
            0
          ],
          [
            -0.1578113341493435
          ],
          [
            3.761807704833188
          ],
          [
            0.4409553272536826
          ],
          [
            2.453236912156683
          ],
          [
            2.089243405289167
          ],
          [
            0.01660064083822022
          ],
          [
            0
          ],
          [
            1.904025612899162
          ],
          [
            0
          ],
          [
            0
          ],
          [
            0.03284769877778615
          ],
          [
            0.07302595927114908
          ],
          [
            0
          ],
          [
            0.1319463335936888
          ],
          [
            0.7467330186494934
          ],
          [
            0
          ],
          [
            0.2712564124466539
          ],
          [
            0
          ],
          [
            0
          ],
          [
            0
          ],
          [
            0.6363495024492636
          ],
          [
            0.01498577828223802
          ],
          [
            0.9647638380851049
          ],
          [
            0.5439288846620798
          ],
          [
            0
          ],
          [
            0.6186133805330627
          ],
          [
            -0.0009779120012467502
          ],
          [
            0.007268080064591231
          ],
          [
            0.7342353009305356
          ],
          [
            0.01837917409072531
          ],
          [
            0
          ],
          [
            0
          ],
          [
            1.358336184861088
          ],
          [
            4.409735587450598
          ],
          [
            0
          ],
          [
            0
          ],
          [
            0.1207720091588627
          ],
          [
            0.5652015225736022
          ],
          [
            2.90848640476446
          ],
          [
            0
          ],
          [
            0.4481960739697683
          ],
          [
            0
          ],
          [
            0
          ],
          [
            0
          ],
          [
            -0.0023339583822235
          ],
          [
            2.224838712668628
          ]
        ],
        "160": [
          [
            0
          ],
          [
            0
          ],
          [
            0
          ],
          [
            1.32983390979286
          ],
          [
            0
          ],
          [
            1.869302836479875
          ],
          [
            0.1065135139919846
          ],
          [
            0
          ],
          [
            2.563518228110667
          ],
          [
            3.801532842321684
          ],
          [
            1.526876766969615
          ],
          [
            0.5300203093301548
          ],
          [
            0.007427812396883837
          ],
          [
            1.476682517972904
          ],
          [
            0.1460603275733803
          ],
          [
            0.5139179391643935
          ],
          [
            0.5726030360470986
          ],
          [
            0.06617465123062516
          ],
          [
            1.486118807673307
          ],
          [
            0
          ],
          [
            1.113227926757119
          ],
          [
            0
          ],
          [
            2.871941969682936
          ],
          [
            2.802744722022688
          ],
          [
            0.1064055011181182
          ],
          [
            1.400354880910285
          ],
          [
            0.2986655368773654
          ],
          [
            2.684833108238657
          ],
          [
            1.011617528818064
          ],
          [
            0
          ],
          [
            0
          ],
          [
            0
          ],
          [
            0.7064361397455698
          ],
          [
            0.008311415827279234
          ],
          [
            0.8638650211475181
          ],
          [
            0.2202606965372524
          ],
          [
            1.161666489140579
          ],
          [
            1.645461471468934
          ],
          [
            0.5054233820268905
          ],
          [
            1.834306153189658
          ],
          [
            0.2724128571600559
          ],
          [
            5.0861405522826
          ],
          [
            0.00174237140094391
          ],
          [
            0.1170484544273336
          ],
          [
            2.646428698554693
          ],
          [
            0.003713165035541977
          ],
          [
            1.174145687114031
          ],
          [
            1.900082883597065
          ],
          [
            0.03614972425803842
          ],
          [
            0
          ],
          [
            0.4246884307531218
          ],
          [
            1.350675883204445
          ],
          [
            0
          ],
          [
            0.009456891409840296
          ],
          [
            -0.001422802137156509
          ],
          [
            0.00001486418369012199
          ],
          [
            0.5698337501052464
          ],
          [
            0.2908912487447139
          ],
          [
            0.225280366070038
          ],
          [
            1.276731570591835
          ],
          [
            3.382461252393867
          ],
          [
            0.3982906724984332
          ],
          [
            0
          ],
          [
            0
          ],
          [
            0
          ],
          [
            0.05008603815853974
          ],
          [
            1.181002506163544
          ],
          [
            0.05973448058033881
          ],
          [
            0.05628513730738405
          ],
          [
            0.6710038544960355
          ],
          [
            2.358047351455163
          ],
          [
            0.7293264977504847
          ],
          [
            0.03400615561181297
          ],
          [
            3.436700718263552
          ],
          [
            4.812209964575686
          ],
          [
            0.09434892090369118
          ],
          [
            0
          ],
          [
            0
          ],
          [
            0.4195850173720999
          ],
          [
            0.003754842798116442
          ],
          [
            0.463853419560337
          ],
          [
            1.588810326349218
          ],
          [
            0
          ],
          [
            0
          ],
          [
            0.1626720227132594
          ],
          [
            0.25000796676823
          ],
          [
            0
          ],
          [
            0.4779447394070075
          ],
          [
            0
          ],
          [
            2.056803242969814
          ],
          [
            0.1148757492565764
          ],
          [
            0.03318564199837937
          ],
          [
            0.6430069118272854
          ],
          [
            0
          ],
          [
            3.576708716083928
          ],
          [
            0.1479297552717256
          ],
          [
            1.538901992733393
          ],
          [
            0.0866606281022797
          ],
          [
            1.457325443660118
          ],
          [
            0
          ]
        ],
        "161": [
          [
            0.1774217263095963
          ],
          [
            2.726311977556986
          ],
          [
            0
          ],
          [
            0.5400717794704022
          ],
          [
            4.861708783728602
          ],
          [
            0.6859404358451258
          ],
          [
            0.3168716725593193
          ],
          [
            0.04697051054519363
          ],
          [
            0
          ],
          [
            0.1106280241879567
          ],
          [
            -0.000004959013990557537
          ],
          [
            0.4795890246176278
          ],
          [
            0
          ],
          [
            0
          ],
          [
            0
          ],
          [
            1.328871376521466
          ],
          [
            0.6446281381798613
          ],
          [
            0
          ],
          [
            0.1587684078138629
          ],
          [
            3.509853775449049
          ],
          [
            0.1065895577723737
          ],
          [
            0.04164610860949836
          ],
          [
            0
          ],
          [
            0
          ],
          [
            0
          ],
          [
            2.21043079086467
          ],
          [
            0
          ],
          [
            1.138846055571371
          ],
          [
            1.123655346003023
          ],
          [
            0
          ],
          [
            0.2211783902355755
          ],
          [
            0
          ],
          [
            1.907288454003236
          ],
          [
            0
          ],
          [
            0
          ],
          [
            4.222858187743753
          ],
          [
            2.859539331228998
          ],
          [
            0.379790098147744
          ],
          [
            0
          ],
          [
            0.004770147950971193
          ],
          [
            0.1088385431578303
          ],
          [
            0
          ],
          [
            -0.00002296239987042981
          ],
          [
            0.4553885217228597
          ],
          [
            0.9804684319082035
          ],
          [
            0.004773558887279705
          ],
          [
            0
          ],
          [
            0.3617727368674721
          ],
          [
            0
          ],
          [
            0.6221072253692626
          ],
          [
            -0.0001460784786901925
          ],
          [
            0
          ],
          [
            0
          ],
          [
            2.4538575751913
          ],
          [
            3.631983201008701
          ],
          [
            0
          ],
          [
            0.01108726155326423
          ],
          [
            0
          ],
          [
            0.4965740781871943
          ],
          [
            0
          ],
          [
            6.547290900611554
          ],
          [
            0.5965768013898298
          ],
          [
            0.22210270866114
          ],
          [
            0
          ],
          [
            0
          ],
          [
            0.4362476226287413
          ],
          [
            0.3235401028966631
          ],
          [
            0.6268540701547813
          ],
          [
            -0.0006957294746356979
          ],
          [
            0
          ],
          [
            0
          ],
          [
            0
          ],
          [
            1.731751157191674
          ],
          [
            0
          ],
          [
            0
          ],
          [
            0.3829772784472212
          ],
          [
            0
          ],
          [
            0.446840635831137
          ],
          [
            0
          ],
          [
            1.406841819282945
          ],
          [
            0
          ],
          [
            0.3031264179784081
          ],
          [
            0.07419330227310894
          ],
          [
            0
          ],
          [
            0
          ],
          [
            0
          ],
          [
            0
          ],
          [
            0.3945216770694628
          ],
          [
            0
          ],
          [
            0
          ],
          [
            0
          ],
          [
            0
          ],
          [
            0.8316875996785242
          ],
          [
            0.9757497509014499
          ],
          [
            0.8114841569645428
          ],
          [
            0
          ],
          [
            0.3970748014618835
          ],
          [
            0
          ],
          [
            1.927075201258411
          ],
          [
            0.451874237072289
          ]
        ],
        "172": [
          [
            0.06585876578589733
          ],
          [
            1.48498616880153
          ],
          [
            0.3045395584492319
          ],
          [
            0
          ],
          [
            2.260162948632001
          ],
          [
            1.877789873006783
          ],
          [
            -0.000004574118822375794
          ],
          [
            0.1058020677242766
          ],
          [
            0.349293654166452
          ],
          [
            0.6805350877655485
          ],
          [
            2.404708924305691
          ],
          [
            0
          ],
          [
            5.450057452598212
          ],
          [
            0.002744698350362285
          ],
          [
            0
          ],
          [
            2.853501814951827
          ],
          [
            0.008272802106731092
          ],
          [
            0
          ],
          [
            0
          ],
          [
            0.4419550160977899
          ],
          [
            1.489984882329587
          ],
          [
            0
          ],
          [
            0.7305296218288362
          ],
          [
            3.775998253782568
          ],
          [
            0
          ],
          [
            0
          ],
          [
            0
          ],
          [
            0.9204632005636135
          ],
          [
            0
          ],
          [
            0.140691143724311
          ],
          [
            0.7349377758418569
          ],
          [
            3.598665098548416
          ],
          [
            0.07989651769511141
          ],
          [
            -0.000004101863988914545
          ],
          [
            0.1501033550829867
          ],
          [
            -0.0000516634818792383
          ],
          [
            0
          ],
          [
            0
          ],
          [
            0.8738385237920028
          ],
          [
            1.181440521675643
          ],
          [
            1.247892820354238
          ],
          [
            1.232645511001156
          ],
          [
            1.475175544749966
          ],
          [
            0.2395523921963658
          ],
          [
            0.337855531416853
          ],
          [
            1.573783472584616
          ],
          [
            0
          ],
          [
            0.2033718016037653
          ],
          [
            0.298156414987222
          ],
          [
            0.8824071960580753
          ],
          [
            0.6464509455130063
          ],
          [
            5.898624657872546
          ],
          [
            1.003071743559978
          ],
          [
            0
          ],
          [
            0
          ],
          [
            2.361267054876958
          ],
          [
            0.2650056305202142
          ],
          [
            0
          ],
          [
            -0.00221275347767147
          ],
          [
            1.69331388053152
          ],
          [
            0
          ],
          [
            0.3228895270300178
          ],
          [
            0.372626205885318
          ],
          [
            0.1079606329691671
          ],
          [
            0.0007646450084024536
          ],
          [
            0.4276380823192554
          ],
          [
            0.3697813921625155
          ],
          [
            0.5864473578709308
          ],
          [
            0.4566330498270403
          ],
          [
            -0.000006962500449958497
          ],
          [
            0.2094522990003682
          ],
          [
            0
          ],
          [
            0.0263548386295156
          ],
          [
            3.222364350843108
          ],
          [
            0.13310206547904
          ],
          [
            0
          ],
          [
            0
          ],
          [
            0.1785115504247798
          ],
          [
            0
          ],
          [
            0
          ],
          [
            1.846135403686723
          ],
          [
            2.132994326014639
          ],
          [
            0
          ],
          [
            1.351322035303262
          ],
          [
            0.4129939996422358
          ],
          [
            1.290503219833038
          ],
          [
            1.193792408957513
          ],
          [
            0
          ],
          [
            0.7910708181569639
          ],
          [
            1.383673486094537
          ],
          [
            0.4480531227132722
          ],
          [
            0
          ],
          [
            0.3015532754672385
          ],
          [
            0
          ],
          [
            1.213590953500443
          ],
          [
            1.414793898793661
          ],
          [
            0.4910321849189856
          ],
          [
            0.5129356464989137
          ],
          [
            2.137446092859221
          ],
          [
            0
          ]
        ],
        "238": [
          [
            0
          ],
          [
            0.04394392572974937
          ],
          [
            0.544349191466857
          ],
          [
            0
          ],
          [
            0
          ],
          [
            0.8907162344070088
          ],
          [
            0.191069167612504
          ],
          [
            1.018152010479866
          ],
          [
            0.2025549721048883
          ],
          [
            3.392663641988158
          ],
          [
            2.455594572140004
          ],
          [
            3.157332226926201
          ],
          [
            2.695021940218986
          ],
          [
            0.2595018564241229
          ],
          [
            0.6186316633468145
          ],
          [
            0.8862830145954206
          ],
          [
            0
          ],
          [
            0.4524244257002223
          ],
          [
            0.2678701810555282
          ],
          [
            0
          ],
          [
            0.2577669099398392
          ],
          [
            0
          ],
          [
            0
          ],
          [
            1.170893883625787
          ],
          [
            0.8094712401119466
          ],
          [
            0
          ],
          [
            0.00219088804617229
          ],
          [
            0
          ],
          [
            0
          ],
          [
            3.73373018173033
          ],
          [
            2.783000330090822
          ],
          [
            3.464147102302974
          ],
          [
            1.26354394707748
          ],
          [
            2.406113927004935
          ],
          [
            0
          ],
          [
            0
          ],
          [
            4.109925253413799
          ],
          [
            1.276904170363544
          ],
          [
            6.416357328435367
          ],
          [
            1.022049746899889
          ],
          [
            2.469693959590501
          ],
          [
            0
          ],
          [
            -0.001638682080049136
          ],
          [
            1.693103123305676
          ],
          [
            0.1958564685441218
          ],
          [
            0
          ],
          [
            1.479649247646194
          ],
          [
            0
          ],
          [
            0
          ],
          [
            0.8093724678334269
          ],
          [
            0.9836258208756448
          ],
          [
            0.5694574120700153
          ],
          [
            0
          ],
          [
            0
          ],
          [
            0
          ],
          [
            0.3626224280947525
          ],
          [
            2.232429921817356
          ],
          [
            0
          ],
          [
            1.272234131667673
          ],
          [
            1.199603819870489
          ],
          [
            0
          ],
          [
            0
          ],
          [
            0.09865001164481413
          ],
          [
            0
          ],
          [
            0
          ],
          [
            2.833407658193281
          ],
          [
            1.986889790315143
          ],
          [
            0.2435620190233152
          ],
          [
            0
          ],
          [
            0.003386283504916321
          ],
          [
            0.0784448987449693
          ],
          [
            2.105614014722285
          ],
          [
            0.2506079130645453
          ],
          [
            2.81962690661301
          ],
          [
            0.5831602064791426
          ],
          [
            -0.000004693973717273536
          ],
          [
            0
          ],
          [
            0.2045057501411378
          ],
          [
            -0.00000470407448460719
          ],
          [
            0.2369079338885101
          ],
          [
            5.596710411440299
          ],
          [
            0.7602295648640904
          ],
          [
            0.3596971436599219
          ],
          [
            1.043242476533795
          ],
          [
            0
          ],
          [
            1.9579200322855
          ],
          [
            1.435677301081775
          ],
          [
            3.533161142715983
          ],
          [
            0.1300003570076385
          ],
          [
            0
          ],
          [
            0.1291434509010543
          ],
          [
            0.950862966851787
          ],
          [
            0.4593639089096655
          ],
          [
            2.590309277917854
          ],
          [
            0
          ],
          [
            1.725769042018335
          ],
          [
            2.163075159814639
          ],
          [
            3.563715276156792
          ],
          [
            -0.002199651391904922
          ],
          [
            0.05581401294383426
          ]
        ],
        "243": [
          [
            0.7181513966306596
          ],
          [
            0
          ],
          [
            0.4148741532951412
          ],
          [
            -0.000004496457402858312
          ],
          [
            0.8413862319851582
          ],
          [
            0
          ],
          [
            0
          ],
          [
            0
          ],
          [
            0.8641946525813538
          ],
          [
            0.1607512347055433
          ],
          [
            0.5366628984327697
          ],
          [
            0
          ],
          [
            1.621184185583949
          ],
          [
            0.4825268170752253
          ],
          [
            -0.00000469436116823374
          ],
          [
            0.1388861268562849
          ],
          [
            0
          ],
          [
            0.6822079370553205
          ],
          [
            0
          ],
          [
            0
          ],
          [
            3.565714782510035
          ],
          [
            0
          ],
          [
            0.02333640441107931
          ],
          [
            0.4594815924133755
          ],
          [
            0
          ],
          [
            0
          ],
          [
            0
          ],
          [
            0
          ],
          [
            1.614329170412148
          ],
          [
            0
          ],
          [
            0.01811071917489215
          ],
          [
            0
          ],
          [
            0
          ],
          [
            0
          ],
          [
            0.1030856893894665
          ],
          [
            0
          ],
          [
            0.3782419627693443
          ],
          [
            0
          ],
          [
            0
          ],
          [
            0.8464703158796709
          ],
          [
            0.4523919164163281
          ],
          [
            0
          ],
          [
            0.2725847219752069
          ],
          [
            0.1253189516021891
          ],
          [
            0.3804505648409879
          ],
          [
            0.42846689297631
          ],
          [
            0
          ],
          [
            0.3343912276060443
          ],
          [
            -0.009235306224088191
          ],
          [
            0.1478830789591825
          ],
          [
            1.355973044788211
          ],
          [
            0
          ],
          [
            0
          ],
          [
            -0.00000470407448460719
          ],
          [
            0.3049076059381441
          ],
          [
            1.604721062522835
          ],
          [
            0
          ],
          [
            -0.000004496457402858312
          ],
          [
            0
          ],
          [
            0
          ],
          [
            6.023067132139161
          ],
          [
            0
          ],
          [
            0
          ],
          [
            1.193382312833116
          ],
          [
            0
          ],
          [
            0
          ],
          [
            0.3799405110846727
          ],
          [
            0.03672875224206962
          ],
          [
            0
          ],
          [
            0.3668266067775718
          ],
          [
            -0.0001460784786901925
          ],
          [
            -0.000006377154276648866
          ],
          [
            1.107512468360433
          ],
          [
            -0.0000516634818792383
          ],
          [
            0
          ],
          [
            0
          ],
          [
            0
          ],
          [
            3.600136807053079
          ],
          [
            0.4326786650902577
          ],
          [
            1.064847341987662
          ],
          [
            0
          ],
          [
            0
          ],
          [
            0
          ],
          [
            -0.000004101863988914545
          ],
          [
            0.3812802288027441
          ],
          [
            1.515353246135788
          ],
          [
            0
          ],
          [
            0.0446985051762141
          ],
          [
            1.184117955822572
          ],
          [
            0.4598084368476982
          ],
          [
            0.1047336908679135
          ],
          [
            -0.00002296239987042981
          ],
          [
            0.4101670184845752
          ],
          [
            4.407656546899588
          ],
          [
            0.7291190653267527
          ],
          [
            2.367765048655244
          ],
          [
            -0.000006962500449958497
          ],
          [
            0.5025651366090571
          ],
          [
            5.554578723815936
          ],
          [
            0.1062739961573058
          ]
        ],
        "315": [
          [
            0
          ],
          [
            3.919537038921284
          ],
          [
            0
          ],
          [
            1.598521923678327
          ],
          [
            0
          ],
          [
            0
          ],
          [
            0.5092835920602639
          ],
          [
            0.4669128551619863
          ],
          [
            0
          ],
          [
            0
          ],
          [
            5.331803169469147
          ],
          [
            0
          ],
          [
            0
          ],
          [
            0
          ],
          [
            0
          ],
          [
            0
          ],
          [
            0.01249636512929442
          ],
          [
            0
          ],
          [
            0
          ],
          [
            0
          ],
          [
            2.759505578759729
          ],
          [
            0
          ],
          [
            0.6259698888643115
          ],
          [
            0
          ],
          [
            0.2328574829735857
          ],
          [
            0.007128114625899684
          ],
          [
            0.1342924659701481
          ],
          [
            0
          ],
          [
            0
          ],
          [
            0
          ],
          [
            0.05402248728453074
          ],
          [
            0.3577792042273771
          ],
          [
            0
          ],
          [
            0
          ],
          [
            1.099789893966346
          ],
          [
            0
          ],
          [
            0
          ],
          [
            0.4015284787012163
          ],
          [
            0.06505370286716072
          ],
          [
            0
          ],
          [
            0
          ],
          [
            0
          ],
          [
            0
          ],
          [
            0.5731393813208356
          ],
          [
            0
          ],
          [
            0
          ],
          [
            0
          ],
          [
            1.505000010240408
          ],
          [
            0
          ],
          [
            6.571827853484038
          ],
          [
            0
          ],
          [
            0.07594951778143866
          ],
          [
            0
          ],
          [
            0
          ],
          [
            0
          ],
          [
            0
          ],
          [
            0
          ],
          [
            0
          ],
          [
            0
          ],
          [
            0
          ],
          [
            2.624804430813853
          ],
          [
            0
          ],
          [
            4.935359795555428
          ],
          [
            0
          ],
          [
            0
          ],
          [
            0
          ],
          [
            0
          ],
          [
            0
          ],
          [
            0
          ],
          [
            0
          ],
          [
            0
          ],
          [
            -0.1920899823909039
          ],
          [
            0
          ],
          [
            1.810650934062252
          ],
          [
            0
          ],
          [
            0
          ],
          [
            11.13305938978267
          ],
          [
            0
          ],
          [
            0
          ],
          [
            -0.37606416167867
          ],
          [
            0.2374192646593656
          ],
          [
            0
          ],
          [
            1.888831057666081
          ],
          [
            0
          ],
          [
            2.806199663682357
          ],
          [
            0
          ],
          [
            0.1532499940311567
          ],
          [
            -0.04694990558275691
          ],
          [
            0.01628092856016394
          ],
          [
            1.425449949628771
          ],
          [
            3.188293962333169
          ],
          [
            1.18719356449521
          ],
          [
            0.4017917633424872
          ],
          [
            0
          ],
          [
            0.2139076451468185
          ],
          [
            0
          ],
          [
            1.391951773554958
          ],
          [
            3.65523773995811
          ],
          [
            7.576706305447694
          ],
          [
            0
          ]
        ],
        "318": [
          [
            1.247307125223756
          ],
          [
            0
          ],
          [
            0.2509885616674801
          ],
          [
            1.063218367946867
          ],
          [
            2.119890469549652
          ],
          [
            -0.003685004055654417
          ],
          [
            0.4623536529252803
          ],
          [
            2.541945633350359
          ],
          [
            0.02779241930976895
          ],
          [
            0
          ],
          [
            0.1218158332257104
          ],
          [
            1.990220431566229
          ],
          [
            6.350706566657557
          ],
          [
            1.080330195449157
          ],
          [
            0.3206278196754013
          ],
          [
            0
          ],
          [
            0
          ],
          [
            0.7939873233093522
          ],
          [
            0
          ],
          [
            0.9697357546296672
          ],
          [
            0
          ],
          [
            3.680138262662219
          ],
          [
            3.62448668145128
          ],
          [
            4.979336742156832
          ],
          [
            0
          ],
          [
            0
          ],
          [
            1.260601577228403
          ],
          [
            0
          ],
          [
            0.0123067756911297
          ],
          [
            1.612309543101595
          ],
          [
            0
          ],
          [
            -0.000596968182691171
          ],
          [
            0.2218616593182503
          ],
          [
            0.9604202457054924
          ],
          [
            0
          ],
          [
            0
          ],
          [
            0.5011944474572445
          ],
          [
            4.342659595524871
          ],
          [
            0.1993938351020148
          ],
          [
            1.60997217506992
          ],
          [
            0.3073534644386413
          ],
          [
            1.419036724951425
          ],
          [
            0.5223082036509084
          ],
          [
            0
          ],
          [
            0
          ],
          [
            0
          ],
          [
            -0.0002821906719105982
          ],
          [
            0.3485148005695358
          ],
          [
            0
          ],
          [
            3.611971888520841
          ],
          [
            0
          ],
          [
            0.1837489892170758
          ],
          [
            1.958660893058294
          ],
          [
            0.9971521198628395
          ],
          [
            -0.0009364857901985602
          ],
          [
            0.02117042257739143
          ],
          [
            1.020953341357661
          ],
          [
            1.27553645741358
          ],
          [
            3.407312586324586
          ],
          [
            0.01630230059187099
          ],
          [
            0.9637706536848825
          ],
          [
            1.455792141041329
          ],
          [
            0
          ],
          [
            1.971518589229596
          ],
          [
            1.802285767548078
          ],
          [
            0.6081320132598123
          ],
          [
            0
          ],
          [
            -0.000003516154190918996
          ],
          [
            0.7373392074124894
          ],
          [
            3.199788263632456
          ],
          [
            0.8692429785048681
          ],
          [
            0
          ],
          [
            0
          ],
          [
            0.1116354712595466
          ],
          [
            3.296611431832758
          ],
          [
            1.13610142579742
          ],
          [
            0.2387412075438178
          ],
          [
            0.2085719820933498
          ],
          [
            0
          ],
          [
            0.7247854481634093
          ],
          [
            0
          ],
          [
            0
          ],
          [
            0.8077975237816446
          ],
          [
            0.2742765234696734
          ],
          [
            0
          ],
          [
            1.163127276973064
          ],
          [
            0
          ],
          [
            1.152776878049067
          ],
          [
            0.00998378153632018
          ],
          [
            0
          ],
          [
            0.1480115654537997
          ],
          [
            1.857471641142361
          ],
          [
            -0.01190604623228353
          ],
          [
            1.556254263449482
          ],
          [
            0
          ],
          [
            2.237210935769525
          ],
          [
            0
          ],
          [
            1.452688148070742
          ],
          [
            0
          ],
          [
            0.2545488422560993
          ]
        ],
        "319": [
          [
            0
          ],
          [
            0
          ],
          [
            -0.895732763846695
          ],
          [
            -0.7194356813659866
          ],
          [
            0
          ],
          [
            0
          ],
          [
            0.1103347027685757
          ],
          [
            0
          ],
          [
            -0.002685330629361715
          ],
          [
            0
          ],
          [
            0.3814245569524815
          ],
          [
            0.01259378307153725
          ],
          [
            1.133094412107141
          ],
          [
            0.9564391313418028
          ],
          [
            2.613417764833954
          ],
          [
            0.002322001708321864
          ],
          [
            -0.002288699502408065
          ],
          [
            0
          ],
          [
            0
          ],
          [
            0.006179091403467396
          ],
          [
            0.03646746648747268
          ],
          [
            0
          ],
          [
            0.07408600448137292
          ],
          [
            0
          ],
          [
            0
          ],
          [
            0
          ],
          [
            8.413460067709963
          ],
          [
            0
          ],
          [
            2.803910701577628
          ],
          [
            0.7719838324748878
          ],
          [
            0
          ],
          [
            0
          ],
          [
            0
          ],
          [
            0
          ],
          [
            0
          ],
          [
            2.739897129272379
          ],
          [
            16.87243831641501
          ],
          [
            0
          ],
          [
            2.977213151664557
          ],
          [
            0.7393063330333121
          ],
          [
            0
          ],
          [
            1.904155693916948
          ],
          [
            0
          ],
          [
            0
          ],
          [
            0.2273810763758561
          ],
          [
            0
          ],
          [
            2.360968871296336
          ],
          [
            -0.140449509056026
          ],
          [
            0
          ],
          [
            4.225784656344786
          ],
          [
            0
          ],
          [
            0
          ],
          [
            8.759280749267496
          ],
          [
            0
          ],
          [
            0.0315593612756544
          ],
          [
            0
          ],
          [
            0
          ],
          [
            0.6776794249193614
          ],
          [
            0
          ],
          [
            0
          ],
          [
            0
          ],
          [
            0.2820233234771763
          ],
          [
            0.01237051961764735
          ],
          [
            0.1564147833047684
          ],
          [
            0
          ],
          [
            0
          ],
          [
            0.3615158854169209
          ],
          [
            0.2516727116765338
          ],
          [
            0
          ],
          [
            0.6256407612375483
          ],
          [
            -0.0001024914974721014
          ],
          [
            0
          ],
          [
            0.3064425780804427
          ],
          [
            0
          ],
          [
            0
          ],
          [
            0
          ],
          [
            2.238817551261945
          ],
          [
            0
          ],
          [
            0
          ],
          [
            0
          ],
          [
            0
          ],
          [
            -0.2017253325123534
          ],
          [
            0
          ],
          [
            0.2778449038311237
          ],
          [
            0
          ],
          [
            0
          ],
          [
            0
          ],
          [
            0
          ],
          [
            0.1244599800518529
          ],
          [
            0.03815674329027274
          ],
          [
            0
          ],
          [
            0
          ],
          [
            0.6179055050744893
          ],
          [
            5.038407289122382
          ],
          [
            4.273759446911768
          ],
          [
            0
          ],
          [
            0.03282918684574554
          ],
          [
            0
          ],
          [
            0.002448446263940696
          ],
          [
            0.2824562053929682
          ]
        ],
        "320": [
          [
            0.1017450284740598
          ],
          [
            1.868348089337548
          ],
          [
            -0.001968563029777215
          ],
          [
            -0.000005766616981262018
          ],
          [
            0
          ],
          [
            1.4412549675368
          ],
          [
            0
          ],
          [
            0
          ],
          [
            0.2230338417499027
          ],
          [
            0.1927155589230409
          ],
          [
            1.253114375120777
          ],
          [
            0.0009631571826105301
          ],
          [
            -0.000003516154190918996
          ],
          [
            0.4052540279084731
          ],
          [
            0.04984546005788104
          ],
          [
            0.2172634713293107
          ],
          [
            0.586989972552356
          ],
          [
            0.6716593414700185
          ],
          [
            0.03466866348657049
          ],
          [
            0
          ],
          [
            0.9032597747970428
          ],
          [
            0.2646990812343404
          ],
          [
            2.686178605053954
          ],
          [
            0.3384930122947516
          ],
          [
            0
          ],
          [
            0.6183322992264699
          ],
          [
            0.0007459415092299082
          ],
          [
            1.870713534937561
          ],
          [
            0
          ],
          [
            0.5704171345234705
          ],
          [
            0.2533861282839567
          ],
          [
            -0.000003516154190918996
          ],
          [
            0.7215856647674208
          ],
          [
            0.000004819846374459757
          ],
          [
            1.676893427992574
          ],
          [
            5.944229569030327
          ],
          [
            0.07387013199015158
          ],
          [
            0
          ],
          [
            0.3887033823866162
          ],
          [
            0.1688415423204148
          ],
          [
            1.796775292469611
          ],
          [
            0
          ],
          [
            0
          ],
          [
            0.3268883136447585
          ],
          [
            3.273155111273109
          ],
          [
            0.2925999884317214
          ],
          [
            0.6666006983984403
          ],
          [
            0.01714084602053845
          ],
          [
            0.3068686744273208
          ],
          [
            1.210511744932774
          ],
          [
            1.93892650792079
          ],
          [
            0.9850629176120975
          ],
          [
            0.02652926122065224
          ],
          [
            1.584114742939484
          ],
          [
            0
          ],
          [
            0.867193861569902
          ],
          [
            0.77579600370305
          ],
          [
            0.1446788586422016
          ],
          [
            0.1208635985072704
          ],
          [
            -0.0007584756190404107
          ],
          [
            1.71580229799331
          ],
          [
            0.9656028505581205
          ],
          [
            0.1280505993665244
          ],
          [
            0.7607702503947138
          ],
          [
            -0.0001460784786901925
          ],
          [
            0.9504118788341849
          ],
          [
            0
          ],
          [
            1.613549429000201
          ],
          [
            3.893877706416035
          ],
          [
            3.790787689928635
          ],
          [
            1.272200276726608
          ],
          [
            1.456415863738798
          ],
          [
            1.007228291939981
          ],
          [
            0
          ],
          [
            1.524022312193992
          ],
          [
            0.9004252059965729
          ],
          [
            -0.001619098720460954
          ],
          [
            0.3852205396465891
          ],
          [
            0.98210340858083
          ],
          [
            1.86005820516559
          ],
          [
            0
          ],
          [
            0.9164006381878416
          ],
          [
            0
          ],
          [
            0.6768373229891225
          ],
          [
            -0.00001904179281275731
          ],
          [
            0.6706535807247036
          ],
          [
            0.2865879591577993
          ],
          [
            0.1819088308649555
          ],
          [
            0.1447630383709857
          ],
          [
            1.083114066463949
          ],
          [
            0
          ],
          [
            0.1312242309722862
          ],
          [
            0.5200972477075538
          ],
          [
            2.31944109714637
          ],
          [
            0
          ],
          [
            0
          ],
          [
            1.277203873569661
          ],
          [
            0
          ],
          [
            2.130568446788359
          ],
          [
            1.101066353764693
          ]
        ],
        "323": [
          [
            0.05086844454405792
          ],
          [
            3.760605325023413
          ],
          [
            0
          ],
          [
            0.8110222944384979
          ],
          [
            1.04318370123179
          ],
          [
            3.598384183476846
          ],
          [
            0
          ],
          [
            -0.00000469436116823374
          ],
          [
            3.677262419800748
          ],
          [
            0.3297304920310715
          ],
          [
            0.2973685168108346
          ],
          [
            0.8003664826702206
          ],
          [
            2.651181426135629
          ],
          [
            1.817069797532959
          ],
          [
            0.8376003462102943
          ],
          [
            0.4359707881840329
          ],
          [
            1.442947582213943
          ],
          [
            0
          ],
          [
            0.7028777890612261
          ],
          [
            0.06321744991060996
          ],
          [
            2.699445511609341
          ],
          [
            0
          ],
          [
            0
          ],
          [
            0.1498776899757743
          ],
          [
            0
          ],
          [
            0
          ],
          [
            5.372279899141137
          ],
          [
            0
          ],
          [
            0
          ],
          [
            0
          ],
          [
            0.5385787307327163
          ],
          [
            0.1820361799310781
          ],
          [
            0
          ],
          [
            3.166626315542555
          ],
          [
            2.889795554096196
          ],
          [
            0.3211791126527501
          ],
          [
            0.08784401974119405
          ],
          [
            0
          ],
          [
            0.2373941080608901
          ],
          [
            0.3531212049267864
          ],
          [
            1.385785803303591
          ],
          [
            1.482716571843554
          ],
          [
            1.566237119716298
          ],
          [
            1.804398985609211
          ],
          [
            0
          ],
          [
            -0.0005529858113462183
          ],
          [
            0.442036696003818
          ],
          [
            0
          ],
          [
            1.450733751262703
          ],
          [
            1.055826448064202
          ],
          [
            0.9328588432674749
          ],
          [
            0
          ],
          [
            3.350065397576735
          ],
          [
            0
          ],
          [
            3.710234788494674
          ],
          [
            0
          ],
          [
            0
          ],
          [
            0
          ],
          [
            0.3450705194955006
          ],
          [
            2.564741192245847
          ],
          [
            0
          ],
          [
            0
          ],
          [
            0.1439298857555329
          ],
          [
            2.283275050972563
          ],
          [
            0
          ],
          [
            0
          ],
          [
            1.629484838268262
          ],
          [
            1.748346720295338
          ],
          [
            0
          ],
          [
            2.747092711839478
          ],
          [
            0
          ],
          [
            0.09459927537406543
          ],
          [
            0
          ],
          [
            0
          ],
          [
            0
          ],
          [
            0
          ],
          [
            0
          ],
          [
            0.3271832614521628
          ],
          [
            0
          ],
          [
            3.794178925987147
          ],
          [
            0.09968218085087344
          ],
          [
            0
          ],
          [
            0.5656152557182921
          ],
          [
            0
          ],
          [
            0
          ],
          [
            0
          ],
          [
            1.252645023067288
          ],
          [
            0
          ],
          [
            4.70314381522666
          ],
          [
            0.04287175557310974
          ],
          [
            1.848401694557232
          ],
          [
            0
          ],
          [
            0.1393959861910155
          ],
          [
            0
          ],
          [
            0.083997568312558
          ],
          [
            1.936002216266367
          ],
          [
            0
          ],
          [
            2.132792093478905
          ],
          [
            2.332033242044872
          ],
          [
            0.9022464782753126
          ]
        ],
        "326": [
          [
            -0.02347273144848572
          ],
          [
            0
          ],
          [
            0.7450169970607305
          ],
          [
            0
          ],
          [
            0
          ],
          [
            0
          ],
          [
            0
          ],
          [
            0.10663176956934
          ],
          [
            0
          ],
          [
            0
          ],
          [
            0
          ],
          [
            0.2155315738912194
          ],
          [
            0
          ],
          [
            -0.000659468278556119
          ],
          [
            0
          ],
          [
            0
          ],
          [
            1.980218444392676
          ],
          [
            0
          ],
          [
            0
          ],
          [
            4.442593006702666
          ],
          [
            0
          ],
          [
            0.1288322885013784
          ],
          [
            -0.00327337841832076
          ],
          [
            0.1738118680861973
          ],
          [
            -0.0006875701238442389
          ],
          [
            0.1819168065724881
          ],
          [
            3.194781577926776
          ],
          [
            0
          ],
          [
            0.08013294095663781
          ],
          [
            0
          ],
          [
            0
          ],
          [
            0
          ],
          [
            0
          ],
          [
            0.05313139252574217
          ],
          [
            0
          ],
          [
            1.202600117714638
          ],
          [
            0
          ],
          [
            0.7997949931694563
          ],
          [
            0.9649778892703296
          ],
          [
            0
          ],
          [
            0
          ],
          [
            0
          ],
          [
            0
          ],
          [
            0.4936888398910924
          ],
          [
            5.59538535399188
          ],
          [
            0
          ],
          [
            0
          ],
          [
            0.1910871724615362
          ],
          [
            0
          ],
          [
            0.1080653600468438
          ],
          [
            0.3169312210251789
          ],
          [
            0.03638020976259781
          ],
          [
            0.7966845975929999
          ],
          [
            0
          ],
          [
            0
          ],
          [
            0
          ],
          [
            0
          ],
          [
            0.1147777549727387
          ],
          [
            0
          ],
          [
            0
          ],
          [
            0.04202984263536536
          ],
          [
            0
          ],
          [
            1.526201353743957
          ],
          [
            0.1629365781679013
          ],
          [
            0.1305041490202044
          ],
          [
            0
          ],
          [
            0
          ],
          [
            0
          ],
          [
            0.09090298204223757
          ],
          [
            0
          ],
          [
            3.936809377530444
          ],
          [
            0.02450551801809553
          ],
          [
            0
          ],
          [
            0
          ],
          [
            0
          ],
          [
            2.529763450504053
          ],
          [
            0
          ],
          [
            0
          ],
          [
            0
          ],
          [
            -0.0001516600930884238
          ],
          [
            0.3641944932976671
          ],
          [
            0
          ],
          [
            0
          ],
          [
            0.5991732434413848
          ],
          [
            2.301126819707818
          ],
          [
            0
          ],
          [
            -0.000004496069954562643
          ],
          [
            0.1972865444565599
          ],
          [
            0
          ],
          [
            0
          ],
          [
            0
          ],
          [
            0
          ],
          [
            0.3285278779435785
          ],
          [
            0
          ],
          [
            0
          ],
          [
            0
          ],
          [
            0
          ],
          [
            0.4404873587516462
          ],
          [
            0.6340421317652769
          ],
          [
            0
          ]
        ],
        "327": [
          [
            0.05268325616165548
          ],
          [
            1.419680267444061
          ],
          [
            1.247970483746528
          ],
          [
            1.831005353865862
          ],
          [
            -0.0006862686482307367
          ],
          [
            1.176380337860209
          ],
          [
            0.213599536999002
          ],
          [
            2.034199393031628
          ],
          [
            0.1375818203989851
          ],
          [
            0.3688667116728226
          ],
          [
            0.5556236181497631
          ],
          [
            0.7736654414033701
          ],
          [
            0
          ],
          [
            0.005394290593912388
          ],
          [
            0
          ],
          [
            0.05558263349049497
          ],
          [
            0
          ],
          [
            0.001420525634607372
          ],
          [
            0.04980316225387327
          ],
          [
            0
          ],
          [
            5.381539651222567
          ],
          [
            0
          ],
          [
            0.1047272048636216
          ],
          [
            1.354150821532279
          ],
          [
            0
          ],
          [
            0
          ],
          [
            0.3593284803655585
          ],
          [
            0.5351731126286516
          ],
          [
            1.43527320958367
          ],
          [
            4.602931661023085
          ],
          [
            1.214798912269909
          ],
          [
            0
          ],
          [
            0
          ],
          [
            0
          ],
          [
            0
          ],
          [
            0
          ],
          [
            0
          ],
          [
            0.5923346456748817
          ],
          [
            0
          ],
          [
            0.1114656192089605
          ],
          [
            -0.000003516154190918996
          ],
          [
            -0.000008668387126320454
          ],
          [
            1.319854377077277
          ],
          [
            -0.001655271672113656
          ],
          [
            2.806935276108927
          ],
          [
            2.198175713599074
          ],
          [
            0
          ],
          [
            0
          ],
          [
            0.2011885158952076
          ],
          [
            2.125608782867857
          ],
          [
            0.1613347424668845
          ],
          [
            0.1044465651194706
          ],
          [
            3.672456976404455
          ],
          [
            0
          ],
          [
            0.4256901771369641
          ],
          [
            0.6544539593373102
          ],
          [
            0
          ],
          [
            -0.000004693973717273536
          ],
          [
            0.9747340310808958
          ],
          [
            1.32355696597655
          ],
          [
            3.321657075926581
          ],
          [
            0
          ],
          [
            -0.000007087715758302693
          ],
          [
            0
          ],
          [
            0.1340275540562175
          ],
          [
            0
          ],
          [
            0
          ],
          [
            3.565689023423726
          ],
          [
            0.8946499477851049
          ],
          [
            0.1598747913124825
          ],
          [
            0.1764593820368816
          ],
          [
            0.02965579820950381
          ],
          [
            0.1959967156933651
          ],
          [
            -0.000004101863988914545
          ],
          [
            0
          ],
          [
            0
          ],
          [
            0
          ],
          [
            0.7463635208240724
          ],
          [
            1.12797417604633
          ],
          [
            3.115796988568874
          ],
          [
            0
          ],
          [
            0
          ],
          [
            0.0082397237258931
          ],
          [
            0
          ],
          [
            0
          ],
          [
            0
          ],
          [
            0
          ],
          [
            -0.000004101863988914545
          ],
          [
            2.563088066379905
          ],
          [
            1.370402549435887
          ],
          [
            0.1500210644658821
          ],
          [
            0.3473351148808561
          ],
          [
            0.9405115678212788
          ],
          [
            0.7823965375670383
          ],
          [
            0
          ],
          [
            0.7271487571634871
          ],
          [
            1.201727724702138
          ],
          [
            2.606600064910356
          ],
          [
            0
          ],
          [
            0
          ]
        ],
        "329": [
          [
            0
          ],
          [
            -0.02050167417715443
          ],
          [
            0.644215239310526
          ],
          [
            0
          ],
          [
            0
          ],
          [
            0
          ],
          [
            0
          ],
          [
            3.884385430868377
          ],
          [
            0.7582331385380741
          ],
          [
            1.618447873461918
          ],
          [
            0.867356190178171
          ],
          [
            0.660008471251885
          ],
          [
            0.079502448877939
          ],
          [
            0
          ],
          [
            0
          ],
          [
            0
          ],
          [
            -0.0005325719995141753
          ],
          [
            2.490510561974737
          ],
          [
            0
          ],
          [
            0
          ],
          [
            0
          ],
          [
            0.7897687362151657
          ],
          [
            2.527652396837397
          ],
          [
            0
          ],
          [
            0
          ],
          [
            0.04869234661062194
          ],
          [
            0
          ],
          [
            2.073758711911566
          ],
          [
            0.07916295270479878
          ],
          [
            1.006673099349626
          ],
          [
            0
          ],
          [
            0
          ],
          [
            0
          ],
          [
            2.013547956678707
          ],
          [
            2.042117657321135
          ],
          [
            0.1027592631986778
          ],
          [
            0
          ],
          [
            1.550160969122032
          ],
          [
            0
          ],
          [
            0.1508010959770409
          ],
          [
            0.2173390318088053
          ],
          [
            0
          ],
          [
            0.440012372606887
          ],
          [
            0
          ],
          [
            0
          ],
          [
            0.069113564847882
          ],
          [
            0
          ],
          [
            0.6335204335377256
          ],
          [
            0
          ],
          [
            0
          ],
          [
            0
          ],
          [
            0
          ],
          [
            0
          ],
          [
            0.3078300291923171
          ],
          [
            0
          ],
          [
            0.1022888581944841
          ],
          [
            0
          ],
          [
            0.5537443631913845
          ],
          [
            0.6455512259736622
          ],
          [
            0.0003147813201991312
          ],
          [
            0
          ],
          [
            0
          ],
          [
            0.1161541348449617
          ],
          [
            0
          ],
          [
            0
          ],
          [
            0
          ],
          [
            0.08483805713699155
          ],
          [
            0
          ],
          [
            0.528650486034266
          ],
          [
            0
          ],
          [
            1.547759718581922
          ],
          [
            0
          ],
          [
            0
          ],
          [
            0.766515313580328
          ],
          [
            0.367648219493951
          ],
          [
            -0.02005191995812083
          ],
          [
            0.958407675932655
          ],
          [
            4.032350790616853
          ],
          [
            0.09487754482597666
          ],
          [
            0
          ],
          [
            0
          ],
          [
            0
          ],
          [
            0
          ],
          [
            1.386651266158722
          ],
          [
            1.035793368384738
          ],
          [
            0
          ],
          [
            0.400037996074829
          ],
          [
            1.664796772800855
          ],
          [
            4.147713174620009
          ],
          [
            0
          ],
          [
            4.024306047067448
          ],
          [
            0
          ],
          [
            0.6296402817385314
          ],
          [
            0
          ],
          [
            0.2117982098991291
          ],
          [
            0
          ],
          [
            0
          ],
          [
            0
          ],
          [
            0.3443403094806001
          ],
          [
            0
          ]
        ],
        "338": [
          [
            2.625294953858635
          ],
          [
            -0.00002600870028324209
          ],
          [
            0.3020517337865307
          ],
          [
            0
          ],
          [
            -0.000003516154190918996
          ],
          [
            1.636052620357027
          ],
          [
            0.3095569019577589
          ],
          [
            0
          ],
          [
            0.7009840721421128
          ],
          [
            -0.00000469436116823374
          ],
          [
            -0.0001462230942186338
          ],
          [
            0.4503755111345669
          ],
          [
            0.6534387732830709
          ],
          [
            0
          ],
          [
            -0.0003876170782319832
          ],
          [
            0
          ],
          [
            0
          ],
          [
            1.797183293228667
          ],
          [
            -0.000004626025617682217
          ],
          [
            0.6235052688763894
          ],
          [
            0.3889251197262986
          ],
          [
            -0.00000469436116823374
          ],
          [
            0
          ],
          [
            0.6046065691247762
          ],
          [
            0
          ],
          [
            0.9073430230198696
          ],
          [
            0.8048025625420117
          ],
          [
            1.360271861694361
          ],
          [
            -0.000006971772522845754
          ],
          [
            0
          ],
          [
            1.961672271783797
          ],
          [
            0
          ],
          [
            0
          ],
          [
            0
          ],
          [
            0
          ],
          [
            0.6544296577049558
          ],
          [
            -0.00002541377566878111
          ],
          [
            -0.000006377154276648866
          ],
          [
            0.8647969807029767
          ],
          [
            0
          ],
          [
            0
          ],
          [
            0
          ],
          [
            1.650324957876329
          ],
          [
            0.8426244527248308
          ],
          [
            0.355308519622664
          ],
          [
            0.1998955642297346
          ],
          [
            0.8898105496943032
          ],
          [
            0
          ],
          [
            1.371446765294067
          ],
          [
            0.2662131777515135
          ],
          [
            0.1090809149009075
          ],
          [
            0.5739736543390137
          ],
          [
            0.649134007835066
          ],
          [
            -0.00002296239987042981
          ],
          [
            0
          ],
          [
            0.1016824727000518
          ],
          [
            0.7523537150150013
          ],
          [
            0
          ],
          [
            0
          ],
          [
            0.6779564510526335
          ],
          [
            0
          ],
          [
            0.2039278687055308
          ],
          [
            2.139308585926344
          ],
          [
            1.467902751625754
          ],
          [
            0
          ],
          [
            -0.000004496069954562643
          ],
          [
            0
          ],
          [
            0.5921095438039039
          ],
          [
            0.2271004628840032
          ],
          [
            0
          ],
          [
            -0.000005766616981262018
          ],
          [
            2.106041552100137
          ],
          [
            0.3797995952680893
          ],
          [
            0.4091552636877118
          ],
          [
            0
          ],
          [
            3.295869116240112
          ],
          [
            0
          ],
          [
            -0.0001462230942186338
          ],
          [
            -0.000007165136866049693
          ],
          [
            0.3470807450423798
          ],
          [
            0.3809812569497844
          ],
          [
            0
          ],
          [
            0.3647521907281792
          ],
          [
            0.3024930817215541
          ],
[truncated: 740,100 more chars]
