# Supplementary material for: Molecular evolution of octopamine receptors in Drosophila
Source: G3 (Bethesda). 2025 Dec 6;16(2):jkaf289. doi: 10.1093/g3journal/jkaf289 (PMC12869069; doi:10.1093/g3journal/jkaf289)
Supplement: jkaf289_Supplementary_Data [file jkaf289_supplementary_data.zip › Supplementary Files/MEME Supplement/Octβ2R/Octβ2R_MEME.csv]

Site	Partition	&alpha;	&beta;<sup>1</sup>	p<sup>1</sup>	&beta;<sup>+</sup>	p<sup>+</sup>	LRT	p-value	# branches under selection	Total branch length	MEME LogL	FEL LogL	FEL &alpha;	FEL &beta;
1	1	0.00	0.00	1.00	0.00	0.00	0.00	1.00	0.00	0.00	0.00	0.00	1.00	0.00
2	1	0.00	0.00	1.00	0.00	0.00	0.00	1.00	0.00	0.00	0.00	0.00	1.00	0.00
3	1	0.00	0.00	1.00	0.00	0.00	0.00	1.00	0.00	0.00	0.00	0.00	1.00	0.00
4	1	25.92	0.00	0.00	1.10	1.00	0.00	0.67	0.00	0.00	-6.71	-6.71	1.00	26.18
5	1	0.00	0.00	0.00	36.60	1.00	4.24	0.03	1.00	0.00	-14.44	-10.57	0.02	10.07
6	1	0.00	0.00	0.00	1.98	1.00	0.49	0.32	0.00	0.00	-17.31	-10.50	0.00	14.82
7	1	0.00	0.00	0.00	9.23	1.00	0.74	0.35	0.00	0.00	-20.86	-8.09	0.00	0.00
8	1	2.76	0.23	0.00	5.70	1.00	0.14	0.52	0.00	0.00	-3.50	-15.86	1.00	0.00
9	1	0.00	0.00	0.00	4.35	1.00	1.82	0.12	0.00	0.00	-6.85	-12.98	1.00	5.18
10	1	0.00	0.00	1.00	0.00	0.00	0.00	1.00	0.00	0.00	0.00	0.00	1.00	0.00
11	1	5.68	0.00	0.00	0.83	1.00	0.00	0.67	0.00	0.00	-9.01	-9.01	1.00	5.80
12	1	0.00	0.00	1.00	0.00	0.00	0.00	1.00	0.00	0.00	0.00	0.00	1.00	0.00
13	1	0.00	0.00	1.00	0.00	0.00	0.00	1.00	0.00	0.00	0.00	0.00	1.00	0.00
14	1	0.00	0.00	1.00	0.00	0.00	0.00	1.00	0.00	0.00	0.00	0.00	1.00	0.00
15	1	0.00	0.00	1.00	0.00	0.00	0.00	1.00	0.00	0.00	0.00	0.00	1.00	0.00
16	1	22.53	0.00	0.00	5.71	1.00	0.00	0.67	0.00	0.00	-11.26	-11.26	1.00	22.83
17	1	0.00	0.00	1.00	0.00	0.00	0.00	1.00	0.00	0.00	0.00	0.00	1.00	0.00
18	1	0.00	0.00	1.00	0.00	0.00	0.00	1.00	0.00	0.00	0.00	0.00	1.00	0.00
19	1	11.97	0.00	0.00	1.08	1.00	0.00	0.67	0.00	0.00	-15.54	-15.54	1.00	12.12
20	1	0.00	0.00	1.00	0.00	0.00	0.00	1.00	0.00	0.00	0.00	0.00	1.00	0.00
21	1	0.00	0.00	1.00	0.00	0.00	0.00	1.00	0.00	0.00	0.00	0.00	1.00	0.00
22	1	5.72	2.14	0.00	15.96	1.00	0.06	0.55	0.00	0.00	-26.19	-21.84	0.01	0.00
23	1	0.00	0.00	1.00	0.00	0.00	0.00	1.00	0.00	0.00	0.00	0.00	1.00	0.00
24	1	40.54	3.68	0.00	3.81	1.00	0.00	0.67	0.00	0.00	-23.08	-23.08	1.00	40.17
25	1	0.00	0.00	1.00	0.00	0.00	0.00	1.00	0.00	0.00	0.00	0.00	1.00	0.00
26	1	0.00	0.00	1.00	0.00	0.00	0.00	1.00	0.00	0.00	0.00	0.00	1.00	0.00
27	1	4.92	0.00	0.00	0.42	1.00	0.00	0.67	0.00	0.00	-10.79	-10.79	1.00	4.97
28	1	17.15	0.00	0.00	1.74	1.00	0.00	0.67	0.00	0.00	-15.91	-15.91	1.00	16.89
29	1	12.58	0.00	0.00	0.95	1.00	0.00	0.67	0.00	0.00	-10.36	-10.35	1.00	12.10
30	1	0.03	0.01	0.00	130.78	1.00	2.11	0.03	1.00	0.00	-11.74	-11.71	0.97	0.14
31	1	11.92	0.00	0.00	18.62	1.00	0.03	0.44	2.00	0.00	-18.15	-22.39	1.00	0.00
32	1	10.37	4.68	0.00	4.89	1.00	0.00	0.67	0.00	0.00	-24.06	-24.06	1.00	10.02
33	1	25.92	0.00	0.00	1.10	1.00	0.00	0.67	0.00	0.00	-6.71	-6.71	1.00	26.18
34	1	52.47	0.00	0.00	19.55	1.00	0.00	0.67	0.00	0.00	-13.67	-13.56	0.90	52.79
35	1	48.80	0.00	0.00	5.13	1.00	0.00	0.67	0.00	0.00	-7.30	-7.30	1.00	49.98
36	1	12.73	7.61	0.00	110.24	1.00	0.51	0.31	0.00	0.00	-35.78	-40.38	1.00	110.54
37	1	71.32	12.73	0.00	12.18	1.00	0.00	0.67	0.00	0.00	-36.66	-36.66	1.00	69.07
38	1	23.04	13.51	0.00	13.03	1.00	0.00	0.67	0.00	0.00	-28.96	-28.96	1.00	23.18
39	1	83.21	8.25	0.00	20.13	1.00	0.00	0.67	0.00	0.00	-29.67	-29.68	1.00	81.91
40	1	193.17	10.89	0.00	6.54	1.00	0.00	0.67	0.00	0.00	-27.27	-27.27	1.00	192.75
41	1	19.65	12.76	0.00	18.52	1.00	0.00	0.67	0.00	0.00	-29.74	-29.74	1.00	20.30
42	1	4.83	4.83	0.00	306.28	1.00	1.53	0.17	1.00	0.00	-42.94	-35.23	0.00	298.23
43	1	6.54	6.54	0.00	964.97	1.00	3.35	0.06	1.00	0.00	-37.80	-36.57	0.29	208.48
44	1	16.02	1.49	0.00	99.08	1.00	0.20	0.40	0.00	0.00	-32.22	-26.85	0.00	28.90
45	1	0.00	0.00	0.00	1486.92	1.00	5.81	0.02	1.00	0.00	-37.86	-26.71	0.00	31.44
46	1	12.49	1.04	0.00	28.65	1.00	0.28	0.54	0.00	0.00	-36.74	-26.74	0.00	0.00
47	1	0.00	0.00	0.00	17.02	1.00	1.29	0.22	2.00	0.00	-9.05	-17.04	1.00	2.92
48	1	29.60	22.09	0.00	45.11	1.00	0.01	0.52	0.00	0.00	-24.58	-29.69	1.00	19.59
49	1	2.63	0.00	0.00	1291.38	1.00	-0.00	0.96	0.00	0.00	-42.76	-8.68	0.00	26.46
50	1	26.46	20.14	0.00	20.31	1.00	0.00	0.67	0.00	0.00	-12.41	-12.41	1.00	24.24
51	1	20.65	13.69	0.00	12.16	1.00	0.00	0.67	0.00	0.00	-9.76	-9.76	1.00	19.75
52	1	17.09	1.42	0.00	18.51	1.00	0.00	0.65	0.00	0.00	-34.28	-13.04	0.00	22.07
53	1	16.42	12.34	0.00	23.97	1.00	-0.00	0.96	0.00	0.00	-31.37	-10.43	0.00	11.90
54	1	0.00	0.00	1.00	0.00	0.00	0.00	1.00	0.00	0.00	0.00	0.00	1.00	0.00
55	1	0.00	0.00	0.00	13.62	1.00	0.04	0.58	0.00	0.00	-36.42	-6.94	0.00	4.06
56	1	0.00	0.00	0.00	90.64	1.00	1.11	0.31	0.00	0.00	-33.30	-16.05	0.00	24.85
57	1	0.01	0.00	0.00	11.46	1.00	0.81	0.44	0.00	0.00	-20.20	-16.47	0.02	8.12
58	1	0.00	0.00	0.00	125.44	1.00	3.28	0.05	0.00	0.00	-26.62	-15.29	0.00	10.21
59	1	0.30	0.00	0.00	75.12	1.00	0.31	0.27	1.00	0.00	-36.18	-15.57	0.00	23.51
60	1	42.49	0.00	0.00	16.85	1.00	0.00	0.67	0.00	0.00	-33.07	-32.97	0.90	42.62
61	1	24.07	17.31	0.00	18.10	1.00	0.00	0.67	0.00	0.00	-25.13	-25.13	1.00	24.65
62	1	103.46	12.05	0.00	18.38	1.00	0.00	0.67	0.00	0.00	-29.01	-29.01	1.00	103.35
63	1	3.38	1.28	0.00	130.66	1.00	1.10	0.35	0.00	0.00	-42.14	-32.65	0.00	55.12
64	1	27.72	0.00	0.00	24.43	1.00	0.00	0.67	0.00	0.00	-31.13	-30.57	0.57	28.14
65	1	35.27	2.74	0.00	222.47	1.00	0.57	0.17	0.00	0.00	-19.31	-24.35	1.00	26.67
66	1	47.13	26.28	0.00	35.30	1.00	0.00	0.67	0.00	0.00	-41.87	-41.87	1.00	46.92
67	1	13.03	0.45	0.00	26.28	1.00	0.07	0.46	1.00	0.00	-26.96	-24.86	0.12	46.71
68	1	11.44	10.36	0.00	10.13	1.00	0.00	0.67	0.00	0.00	-28.25	-28.25	1.00	11.18
69	1	10.21	0.00	0.00	26.71	1.00	0.11	0.27	1.00	0.00	-9.30	-14.94	1.00	12.77
70	1	9.78	0.00	0.00	16.85	1.00	0.13	0.36	1.00	0.00	-13.87	-17.08	1.00	0.00
71	1	7.61	4.75	0.00	5.25	1.00	0.00	0.67	0.00	0.00	-18.20	-18.20	1.00	7.46
72	1	0.02	0.00	0.00	3.99	1.00	0.12	0.56	0.00	0.00	-16.75	-9.13	0.00	5.57
73	1	0.27	0.00	0.00	32.47	1.00	2.14	0.03	1.00	0.00	-9.76	-12.44	1.00	0.10
74	1	8.43	0.00	0.00	112.13	1.00	2.51	0.02	1.00	0.00	-6.49	-17.16	1.00	15.80
75	1	0.00	0.00	0.00	340.44	1.00	10.66	0.01	1.00	0.00	-15.68	-12.69	0.05	0.00
76	1	18.28	0.00	0.00	71.14	1.00	0.93	0.11	1.00	0.00	-26.62	-20.32	0.00	16.46
77	1	11.47	1.33	0.00	2.95	1.00	0.00	0.67	0.00	0.00	-17.33	-17.33	1.00	11.70
78	1	3.83	0.00	0.00	0.47	1.00	0.00	0.67	0.00	0.00	-7.84	-7.84	1.00	3.83
79	1	4.54	0.00	0.00	0.35	1.00	0.00	0.67	0.00	0.00	-7.73	-7.73	1.00	4.64
80	1	11.36	0.00	0.00	0.69	1.00	0.00	0.67	0.00	0.00	-14.93	-14.93	1.00	11.60
81	1	6.17	1.77	0.00	2.04	1.00	0.00	0.67	0.00	0.00	-13.65	-13.65	1.00	6.12
82	1	20.75	0.00	0.00	1.26	1.00	0.00	0.67	0.00	0.00	-14.03	-14.03	1.00	20.83
83	1	10.41	0.00	0.00	1.21	1.00	0.00	0.67	0.00	0.00	-15.34	-15.34	1.00	10.46
84	1	5.40	0.00	0.00	0.53	1.00	0.00	0.67	0.00	0.00	-7.99	-7.99	1.00	5.37
85	1	19.29	0.00	0.00	1.00	1.00	0.00	0.67	0.00	0.00	-14.60	-14.60	1.00	19.16
86	1	15.64	0.00	0.00	0.87	1.00	0.00	0.67	0.00	0.00	-14.00	-14.00	1.00	15.25
87	1	0.00	0.00	0.00	3.82	1.00	1.31	0.14	0.00	0.00	-8.16	-11.30	1.00	0.04
88	1	0.00	0.00	0.00	10.32	1.00	1.41	0.16	0.00	0.00	-15.29	-13.44	0.16	0.03
89	1	0.00	0.00	1.00	0.00	0.00	0.00	1.00	0.00	0.00	0.00	0.00	1.00	0.00
90	1	0.00	0.00	1.00	0.00	0.00	0.00	1.00	0.00	0.00	0.00	0.00	1.00	0.00
91	1	0.06	0.03	0.00	16.49	1.00	0.16	0.48	1.00	0.00	-9.63	-9.28	0.70	0.00
92	1	8.06	0.00	0.00	0.57	1.00	0.00	0.67	0.00	0.00	-10.56	-10.56	1.00	7.89
93	1	0.00	0.00	1.00	0.00	0.00	0.00	1.00	0.00	0.00	0.00	0.00	1.00	0.00
94	1	0.00	0.00	1.00	0.00	0.00	0.00	1.00	0.00	0.00	0.00	0.00	1.00	0.00
95	1	0.00	0.00	0.00	1.88	1.00	0.67	0.17	1.00	0.00	-11.33	-8.31	0.05	0.00
96	1	62.68	1.20	0.00	2.57	1.00	0.00	0.67	0.00	0.00	-17.84	-17.84	1.00	65.59
97	1	0.00	0.00	1.00	0.00	0.00	0.00	1.00	0.00	0.00	0.00	0.00	1.00	0.00
98	1	0.00	0.00	1.00	0.00	0.00	0.00	1.00	0.00	0.00	0.00	0.00	1.00	0.00
99	1	4.95	0.00	0.00	0.54	1.00	0.00	0.67	0.00	0.00	-8.38	-8.39	1.00	5.02
100	1	5.54	1.83	0.00	1.75	1.00	0.00	0.67	0.00	0.00	-12.31	-12.31	1.00	5.32
101	1	18.87	5.57	0.00	6.22	1.00	0.00	0.67	0.00	0.00	-21.46	-21.47	1.00	20.14
102	1	10.01	0.00	0.00	49.78	1.00	1.34	0.18	2.00	0.00	-25.39	-23.16	0.11	27.30
103	1	10.82	0.00	0.00	0.58	1.00	0.00	0.67	0.00	0.00	-11.11	-11.11	1.00	10.56
104	1	11.97	4.28	0.00	4.20	1.00	0.00	0.67	0.00	0.00	-20.49	-20.49	1.00	12.31
105	1	0.01	0.00	0.00	75.86	1.00	4.87	0.04	2.00	0.00	-21.56	-18.53	0.05	0.00
106	1	13.95	0.00	0.00	63.25	1.00	0.69	0.29	0.00	0.00	-32.98	-32.35	0.54	21.15
107	1	0.00	0.00	0.00	5.19	1.00	1.40	0.16	0.00	0.00	-19.08	-12.20	0.00	6.08
108	1	19.06	0.00	0.00	20.14	1.00	-0.00	1.00	1.00	0.00	-34.27	-21.95	0.00	30.33
109	1	19.68	0.00	0.00	11.60	1.00	0.00	0.67	0.00	0.00	-18.43	-18.44	1.00	20.01
110	1	10.07	6.86	0.00	6.70	1.00	0.00	0.67	0.00	0.00	-24.15	-24.15	1.00	10.14
111	1	10.48	5.39	0.00	23.94	1.00	0.11	0.55	0.00	0.00	-25.92	-26.96	1.00	5.26
112	1	0.00	0.00	0.00	6.34	1.00	2.07	0.13	0.00	0.00	-23.00	-17.72	0.01	7.59
113	1	12.59	9.07	0.00	10.08	1.00	0.00	0.67	0.00	0.00	-31.54	-31.54	1.00	12.77
114	1	5.54	2.75	0.00	66.11	1.00	0.67	0.40	0.00	0.00	-18.24	-26.35	1.00	7.09
115	1	6.40	1.45	0.00	2.40	1.00	0.00	0.67	0.00	0.00	-17.44	-17.44	1.00	6.42
116	1	0.00	0.00	0.00	637.14	1.00	9.53	0.01	1.00	0.00	-20.31	-12.67	0.00	21.82
117	1	4.17	1.95	0.00	2.15	1.00	0.00	0.67	0.00	0.00	-14.23	-14.23	1.00	4.18
118	1	4.23	2.52	0.00	3.97	1.00	0.00	0.67	0.00	0.00	-14.17	-14.17	1.00	4.19
119	1	0.00	0.00	0.00	7.31	1.00	1.52	0.24	0.00	0.00	-21.14	-10.79	0.00	4.56
120	1	0.00	0.00	0.00	7.63	1.00	2.23	0.09	0.00	0.00	-27.02	-16.36	0.00	15.63
121	1	0.00	0.00	0.00	100000.00	1.00	12.99	0.01	1.00	0.00	-23.75	-12.92	0.00	16.32
122	1	0.00	0.00	1.00	0.00	0.00	0.00	1.00	0.00	0.00	0.00	0.00	1.00	0.00
123	1	0.00	0.00	1.00	0.00	0.00	0.00	1.00	0.00	0.00	0.00	0.00	1.00	0.00
124	1	4.09	0.00	0.00	147.09	1.00	1.35	0.11	1.00	0.00	-15.60	-14.36	0.29	0.00
125	1	5.18	0.00	0.00	0.49	1.00	0.00	0.67	0.00	0.00	-8.39	-8.39	1.00	5.02
126	1	25.25	0.18	0.00	18.36	1.00	0.00	0.67	0.00	0.00	-25.55	-25.51	0.96	25.50
127	1	10.24	7.36	0.00	8.34	1.00	0.00	0.67	0.00	0.00	-26.07	-26.07	1.00	10.26
128	1	0.00	0.00	1.00	0.00	0.00	0.00	1.00	0.00	0.00	0.00	0.00	1.00	0.00
129	1	0.00	0.00	1.00	0.00	0.00	0.00	1.00	0.00	0.00	0.00	0.00	1.00	0.00
130	1	3.38	0.00	0.00	0.23	1.00	0.00	0.67	0.00	0.00	-9.61	-9.61	1.00	3.31
131	1	7.54	0.00	0.00	1.06	1.00	0.00	0.67	0.00	0.00	-8.30	-8.30	1.00	7.52
132	1	0.00	0.00	1.00	0.00	0.00	0.00	1.00	0.00	0.00	0.00	0.00	1.00	0.00
133	1	7.93	0.00	0.00	0.55	1.00	0.00	0.67	0.00	0.00	-12.07	-12.07	1.00	7.77
134	1	0.00	0.00	0.00	1.85	1.00	0.52	0.28	0.00	0.00	-9.29	-8.85	0.65	0.00
135	1	0.00	0.00	0.00	2.35	1.00	1.01	0.14	1.00	0.00	-7.47	-8.34	1.00	5.80
136	1	22.37	0.00	0.00	35.33	1.00	0.09	0.28	1.00	0.00	-31.18	-20.01	0.00	19.06
137	1	0.00	0.00	0.00	1.62	1.00	0.41	0.33	0.00	0.00	-14.31	-8.77	0.00	5.73
138	1	6.52	0.00	0.00	164.48	1.00	3.99	0.04	0.00	0.00	-39.50	-21.63	0.00	30.55
139	1	13.28	0.00	0.00	17.50	1.00	-0.00	1.00	0.00	0.00	-20.03	-10.39	0.00	41.03
140	1	0.00	0.00	0.00	5.16	1.00	1.42	0.23	1.00	0.00	-12.17	-13.34	1.00	9.59
141	1	21.29	0.00	0.00	12.92	1.00	0.00	0.67	0.00	0.00	-16.30	-16.28	0.97	21.67
142	1	2.99	0.00	0.00	104.07	1.00	4.44	0.03	1.00	0.00	-25.95	-15.96	0.00	23.11
143	1	12.25	9.80	0.00	10.53	1.00	0.00	0.67	0.00	0.00	-26.23	-26.24	1.00	12.60
144	1	0.00	0.00	0.00	152.08	1.00	2.60	0.11	1.00	0.00	-22.21	-21.09	0.32	8.25
145	1	27.93	0.00	0.00	3.93	1.00	0.00	0.67	0.00	0.00	-7.14	-7.14	1.00	28.49
146	1	8.39	0.00	0.00	1075.81	1.00	6.39	0.04	1.00	0.00	-7.97	-14.53	1.00	33.65
147	1	52.34	0.00	0.00	2.88	1.00	0.00	0.67	0.00	0.00	-7.12	-7.12	1.00	52.80
148	1	7.82	0.20	0.00	14.58	1.00	-0.01	0.99	0.00	0.00	-24.49	-21.50	0.05	7.21
149	1	44.02	11.93	0.00	13.11	1.00	0.00	0.67	0.00	0.00	-32.02	-32.02	1.00	44.97
150	1	22.33	0.00	0.00	56.48	1.00	0.47	0.21	1.00	0.00	-19.62	-20.17	1.00	26.41
151	1	0.00	0.00	0.00	31.06	1.00	4.13	0.07	2.00	0.00	-22.15	-21.44	0.49	0.00
152	1	25.10	8.53	0.00	7.93	1.00	0.00	0.67	0.00	0.00	-27.79	-27.79	1.00	25.35
153	1	23.20	1.74	0.00	2.03	1.00	0.00	0.67	0.00	0.00	-21.27	-21.27	1.00	23.34
154	1	19.25	8.82	0.00	9.28	1.00	0.00	0.67	0.00	0.00	-25.59	-25.59	1.00	19.25
155	1	19.91	3.01	0.00	2.81	1.00	0.00	0.67	0.00	0.00	-11.56	-11.56	1.00	19.78
156	1	13.25	13.25	0.00	15.37	1.00	-0.00	0.98	0.00	0.00	-31.87	-22.21	0.00	15.92
157	1	15.11	0.00	0.00	151.80	1.00	0.73	0.34	0.00	0.00	-36.51	-20.23	0.00	10.98
158	1	44.13	0.00	0.00	39.00	1.00	0.00	0.67	0.00	0.00	-30.63	-29.64	0.37	54.50
159	1	19.19	1.63	0.00	20.61	1.00	0.01	0.54	0.00	0.00	-36.92	-29.04	0.00	4.25
160	1	47.96	1.84	0.00	9.71	1.00	0.00	0.67	0.00	0.00	-22.45	-22.45	1.00	49.57
161	1	2.76	2.76	0.00	2354.95	1.00	4.11	0.03	2.00	0.00	-29.51	-28.10	0.24	69.50
162	1	5.51	0.00	0.00	22.88	1.00	0.10	0.48	1.00	0.00	-8.46	-15.15	1.00	0.00
163	1	0.00	0.00	1.00	0.00	0.00	0.00	1.00	0.00	0.00	0.00	0.00	1.00	0.00
164	1	0.00	0.00	1.00	0.00	0.00	0.00	1.00	0.00	0.00	0.00	0.00	1.00	0.00
165	1	10.46	0.00	0.00	1.26	1.00	0.00	0.67	0.00	0.00	-8.71	-8.71	1.00	10.72
166	1	0.00	0.00	1.00	0.00	0.00	0.00	1.00	0.00	0.00	0.00	0.00	1.00	0.00
167	1	0.00	0.00	1.00	0.00	0.00	0.00	1.00	0.00	0.00	0.00	0.00	1.00	0.00
168	1	0.00	0.00	1.00	0.00	0.00	0.00	1.00	0.00	0.00	0.00	0.00	1.00	0.00
169	1	0.00	0.00	1.00	0.00	0.00	0.00	1.00	0.00	0.00	0.00	0.00	1.00	0.00
170	1	0.00	0.00	1.00	0.00	0.00	0.00	1.00	0.00	0.00	0.00	0.00	1.00	0.00
171	1	14.04	6.77	0.00	11.38	1.00	0.00	0.67	0.00	0.00	-24.43	-24.43	1.00	13.92
172	1	0.00	0.00	1.00	0.00	0.00	0.00	1.00	0.00	0.00	0.00	0.00	1.00	0.00
173	1	0.00	0.00	0.00	21.98	1.00	1.80	0.14	0.00	0.00	-18.28	-13.49	0.01	3.93
174	1	0.00	0.00	1.00	0.00	0.00	0.00	1.00	0.00	0.00	0.00	0.00	1.00	0.00
175	1	0.00	0.00	1.00	0.00	0.00	0.00	1.00	0.00	0.00	0.00	0.00	1.00	0.00
176	1	5.24	0.00	0.00	0.54	1.00	0.00	0.67	0.00	0.00	-10.70	-10.70	1.00	5.15
177	1	20.15	0.00	0.00	4.16	1.00	0.00	0.67	0.00	0.00	-6.82	-6.82	1.00	19.58
178	1	5.54	0.00	0.00	0.52	1.00	0.00	0.67	0.00	0.00	-8.75	-8.75	1.00	5.47
179	1	0.00	0.00	1.00	0.00	0.00	0.00	1.00	0.00	0.00	0.00	0.00	1.00	0.00
180	1	0.00	0.00	1.00	0.00	0.00	0.00	1.00	0.00	0.00	0.00	0.00	1.00	0.00
181	1	5.34	0.00	0.00	0.50	1.00	0.00	0.67	0.00	0.00	-8.59	-8.59	1.00	5.18
182	1	0.00	0.00	1.00	0.00	0.00	0.00	1.00	0.00	0.00	0.00	0.00	1.00	0.00
183	1	14.35	0.00	0.00	0.56	1.00	0.00	0.67	0.00	0.00	-7.70	-7.70	1.00	14.37
184	1	0.00	0.00	1.00	0.00	0.00	0.00	1.00	0.00	0.00	0.00	0.00	1.00	0.00
185	1	0.00	0.00	1.00	0.00	0.00	0.00	1.00	0.00	0.00	0.00	0.00	1.00	0.00
186	1	0.00	0.00	1.00	0.00	0.00	0.00	1.00	0.00	0.00	0.00	0.00	1.00	0.00
187	1	14.35	0.00	0.00	0.56	1.00	0.00	0.67	0.00	0.00	-7.68	-7.68	1.00	14.37
188	1	0.00	0.00	1.00	0.00	0.00	0.00	1.00	0.00	0.00	0.00	0.00	1.00	0.00
189	1	0.00	0.00	1.00	0.00	0.00	0.00	1.00	0.00	0.00	0.00	0.00	1.00	0.00
190	1	0.00	0.00	1.00	0.00	0.00	0.00	1.00	0.00	0.00	0.00	0.00	1.00	0.00
191	1	0.00	0.00	1.00	0.00	0.00	0.00	1.00	0.00	0.00	0.00	0.00	1.00	0.00
192	1	0.00	0.00	1.00	0.00	0.00	0.00	1.00	0.00	0.00	0.00	0.00	1.00	0.00
193	1	0.00	0.00	1.00	0.00	0.00	0.00	1.00	0.00	0.00	0.00	0.00	1.00	0.00
194	1	0.00	0.00	1.00	0.00	0.00	0.00	1.00	0.00	0.00	0.00	0.00	1.00	0.00
195	1	0.00	0.00	1.00	0.00	0.00	0.00	1.00	0.00	0.00	0.00	0.00	1.00	0.00
196	1	0.00	0.00	1.00	0.00	0.00	0.00	1.00	0.00	0.00	0.00	0.00	1.00	0.00
197	1	0.00	0.00	1.00	0.00	0.00	0.00	1.00	0.00	0.00	0.00	0.00	1.00	0.00
198	1	0.00	0.00	1.00	0.00	0.00	0.00	1.00	0.00	0.00	0.00	0.00	1.00	0.00
199	1	0.00	0.00	1.00	0.00	0.00	0.00	1.00	0.00	0.00	0.00	0.00	1.00	0.00
200	1	0.00	0.00	1.00	0.00	0.00	0.00	1.00	0.00	0.00	0.00	0.00	1.00	0.00
201	1	0.00	0.00	1.00	0.00	0.00	0.00	1.00	0.00	0.00	0.00	0.00	1.00	0.00
202	1	0.00	0.00	1.00	0.00	0.00	0.00	1.00	0.00	0.00	0.00	0.00	1.00	0.00
203	1	0.00	0.00	1.00	0.00	0.00	0.00	1.00	0.00	0.00	0.00	0.00	1.00	0.00
204	1	0.00	0.00	1.00	0.00	0.00	0.00	1.00	0.00	0.00	0.00	0.00	1.00	0.00
205	1	0.00	0.00	1.00	0.00	0.00	0.00	1.00	0.00	0.00	0.00	0.00	1.00	0.00
206	1	0.00	0.00	1.00	0.00	0.00	0.00	1.00	0.00	0.00	0.00	0.00	1.00	0.00
207	1	0.00	0.00	1.00	0.00	0.00	0.00	1.00	0.00	0.00	0.00	0.00	1.00	0.00
208	1	0.00	0.00	1.00	0.00	0.00	0.00	1.00	0.00	0.00	0.00	0.00	1.00	0.00
209	1	0.00	0.00	1.00	0.00	0.00	0.00	1.00	0.00	0.00	0.00	0.00	1.00	0.00
210	1	0.00	0.00	1.00	0.00	0.00	0.00	1.00	0.00	0.00	0.00	0.00	1.00	0.00
211	1	0.00	0.00	1.00	0.00	0.00	0.00	1.00	0.00	0.00	0.00	0.00	1.00	0.00
212	1	0.00	0.00	1.00	0.00	0.00	0.00	1.00	0.00	0.00	0.00	0.00	1.00	0.00
213	1	0.00	0.00	1.00	0.00	0.00	0.00	1.00	0.00	0.00	0.00	0.00	1.00	0.00
214	1	0.00	0.00	1.00	0.00	0.00	0.00	1.00	0.00	0.00	0.00	0.00	1.00	0.00
215	1	0.00	0.00	1.00	0.00	0.00	0.00	1.00	0.00	0.00	0.00	0.00	1.00	0.00
216	1	0.00	0.00	1.00	0.00	0.00	0.00	1.00	0.00	0.00	0.00	0.00	1.00	0.00
217	1	0.00	0.00	1.00	0.00	0.00	0.00	1.00	0.00	0.00	0.00	0.00	1.00	0.00
218	1	0.00	0.00	1.00	0.00	0.00	0.00	1.00	0.00	0.00	0.00	0.00	1.00	0.00
219	1	0.00	0.00	1.00	0.00	0.00	0.00	1.00	0.00	0.00	0.00	0.00	1.00	0.00
220	1	0.00	0.00	1.00	0.00	0.00	0.00	1.00	0.00	0.00	0.00	0.00	1.00	0.00
221	1	0.00	0.00	1.00	0.00	0.00	0.00	1.00	0.00	0.00	0.00	0.00	1.00	0.00
222	1	0.00	0.00	1.00	0.00	0.00	0.00	1.00	0.00	0.00	0.00	0.00	1.00	0.00
223	1	0.00	0.00	1.00	0.00	0.00	0.00	1.00	0.00	0.00	0.00	0.00	1.00	0.00
224	1	0.00	0.00	1.00	0.00	0.00	0.00	1.00	0.00	0.00	0.00	0.00	1.00	0.00
225	1	0.00	0.00	1.00	0.00	0.00	0.00	1.00	0.00	0.00	0.00	0.00	1.00	0.00
226	1	0.00	0.00	1.00	0.00	0.00	0.00	1.00	0.00	0.00	0.00	0.00	1.00	0.00
227	1	0.00	0.00	1.00	0.00	0.00	0.00	1.00	0.00	0.00	0.00	0.00	1.00	0.00
228	1	0.00	0.00	1.00	0.00	0.00	0.00	1.00	0.00	0.00	0.00	0.00	1.00	0.00
229	1	0.00	0.00	1.00	0.00	0.00	0.00	1.00	0.00	0.00	0.00	0.00	1.00	0.00
230	1	0.00	0.00	1.00	0.00	0.00	0.00	1.00	0.00	0.00	0.00	0.00	1.00	0.00
231	1	0.00	0.00	1.00	0.00	0.00	0.00	1.00	0.00	0.00	0.00	0.00	1.00	0.00
232	1	0.00	0.00	1.00	0.00	0.00	0.00	1.00	0.00	0.00	0.00	0.00	1.00	0.00
233	1	0.00	0.00	1.00	0.00	0.00	0.00	1.00	0.00	0.00	0.00	0.00	1.00	0.00
234	1	0.00	0.00	1.00	0.00	0.00	0.00	1.00	0.00	0.00	0.00	0.00	1.00	0.00
235	1	3.72	0.00	0.00	0.44	1.00	0.00	0.67	0.00	0.00	-9.90	-9.90	1.00	3.73
236	1	0.00	0.00	1.00	0.00	0.00	0.00	1.00	0.00	0.00	0.00	0.00	1.00	0.00
237	1	22.93	1.16	0.00	4.04	1.00	0.00	0.67	0.00	0.00	-22.00	-22.00	1.00	23.80
238	1	0.00	0.00	1.00	0.00	0.00	0.00	1.00	0.00	0.00	0.00	0.00	1.00	0.00
239	1	0.00	0.00	0.00	62.58	1.00	4.10	0.04	2.00	0.00	-23.02	-16.09	0.00	19.76
240	1	0.00	0.00	1.00	0.00	0.00	0.00	1.00	0.00	0.00	0.00	0.00	1.00	0.00
241	1	0.00	0.00	1.00	0.00	0.00	0.00	1.00	0.00	0.00	0.00	0.00	1.00	0.00
242	1	0.00	0.00	1.00	0.00	0.00	0.00	1.00	0.00	0.00	0.00	0.00	1.00	0.00
243	1	0.00	0.00	1.00	0.00	0.00	0.00	1.00	0.00	0.00	0.00	0.00	1.00	0.00
244	1	3.60	0.00	0.00	157.18	1.00	1.29	0.12	1.00	0.00	-16.87	-14.93	0.14	7.25
245	1	0.00	0.00	1.00	0.00	0.00	0.00	1.00	0.00	0.00	0.00	0.00	1.00	0.00
246	1	0.00	0.00	1.00	0.00	0.00	0.00	1.00	0.00	0.00	0.00	0.00	1.00	0.00
247	1	0.00	0.00	1.00	0.00	0.00	0.00	1.00	0.00	0.00	0.00	0.00	1.00	0.00
248	1	0.00	0.00	1.00	0.00	0.00	0.00	1.00	0.00	0.00	0.00	0.00	1.00	0.00
249	1	0.00	0.00	1.00	0.00	0.00	0.00	1.00	0.00	0.00	0.00	0.00	1.00	0.00
250	1	76.87	0.00	0.00	4.09	1.00	0.00	0.67	0.00	0.00	-7.49	-7.49	1.00	77.78
251	1	0.00	0.00	1.00	0.00	0.00	0.00	1.00	0.00	0.00	0.00	0.00	1.00	0.00
252	1	7.25	0.00	0.00	1.03	1.00	0.00	0.67	0.00	0.00	-10.52	-10.52	1.00	7.22
253	1	5.60	0.00	0.00	0.53	1.00	0.00	0.67	0.00	0.00	-7.82	-7.82	1.00	5.53
254	1	0.00	0.00	1.00	0.00	0.00	0.00	1.00	0.00	0.00	0.00	0.00	1.00	0.00
255	1	0.00	0.00	1.00	0.00	0.00	0.00	1.00	0.00	0.00	0.00	0.00	1.00	0.00
256	1	0.00	0.00	1.00	0.00	0.00	0.00	1.00	0.00	0.00	0.00	0.00	1.00	0.00
257	1	5.13	0.00	0.00	0.66	1.00	0.00	0.67	0.00	0.00	-17.52	-17.52	1.00	5.07
258	1	0.00	0.00	1.00	0.00	0.00	0.00	1.00	0.00	0.00	0.00	0.00	1.00	0.00
259	1	0.00	0.00	1.00	0.00	0.00	0.00	1.00	0.00	0.00	0.00	0.00	1.00	0.00
260	1	5.81	0.00	0.00	0.58	1.00	0.00	0.67	0.00	0.00	-8.92	-8.92	1.00	5.71
261	1	0.00	0.00	1.00	0.00	0.00	0.00	1.00	0.00	0.00	0.00	0.00	1.00	0.00
262	1	0.00	0.00	1.00	0.00	0.00	0.00	1.00	0.00	0.00	0.00	0.00	1.00	0.00
263	1	0.00	0.00	1.00	0.00	0.00	0.00	1.00	0.00	0.00	0.00	0.00	1.00	0.00
264	1	0.00	0.00	1.00	0.00	0.00	0.00	1.00	0.00	0.00	0.00	0.00	1.00	0.00
265	1	0.00	0.00	1.00	0.00	0.00	0.00	1.00	0.00	0.00	0.00	0.00	1.00	0.00
266	1	0.00	0.00	1.00	0.00	0.00	0.00	1.00	0.00	0.00	0.00	0.00	1.00	0.00
267	1	4.57	0.00	0.00	0.52	1.00	0.00	0.67	0.00	0.00	-9.63	-9.62	1.00	4.62
268	1	0.00	0.00	1.00	0.00	0.00	0.00	1.00	0.00	0.00	0.00	0.00	1.00	0.00
269	1	0.00	0.00	1.00	0.00	0.00	0.00	1.00	0.00	0.00	0.00	0.00	1.00	0.00
270	1	3.48	0.00	0.00	0.54	1.00	0.00	0.67	0.00	0.00	-9.49	-9.49	1.00	3.53
271	1	0.00	0.00	1.00	0.00	0.00	0.00	1.00	0.00	0.00	0.00	0.00	1.00	0.00
272	1	0.00	0.00	1.00	0.00	0.00	0.00	1.00	0.00	0.00	0.00	0.00	1.00	0.00
273	1	11.37	0.00	0.00	1.28	1.00	0.00	0.67	0.00	0.00	-15.12	-15.12	1.00	11.42
274	1	0.00	0.00	1.00	0.00	0.00	0.00	1.00	0.00	0.00	0.00	0.00	1.00	0.00
275	1	0.00	0.00	1.00	0.00	0.00	0.00	1.00	0.00	0.00	0.00	0.00	1.00	0.00
276	1	0.00	0.00	1.00	0.00	0.00	0.00	1.00	0.00	0.00	0.00	0.00	1.00	0.00
277	1	5.22	0.00	0.00	0.51	1.00	0.00	0.67	0.00	0.00	-7.46	-7.46	1.00	5.20
278	1	5.23	0.00	0.00	0.42	1.00	0.00	0.67	0.00	0.00	-7.89	-7.89	1.00	5.02
279	1	0.00	0.00	1.00	0.00	0.00	0.00	1.00	0.00	0.00	0.00	0.00	1.00	0.00
280	1	0.00	0.00	1.00	0.00	0.00	0.00	1.00	0.00	0.00	0.00	0.00	1.00	0.00
281	1	5.12	0.00	0.00	0.49	1.00	0.00	0.67	0.00	0.00	-8.15	-8.15	1.00	5.06
282	1	5.55	0.00	0.00	0.56	1.00	0.00	0.67	0.00	0.00	-8.45	-8.45	1.00	5.73
283	1	0.00	0.00	1.00	0.00	0.00	0.00	1.00	0.00	0.00	0.00	0.00	1.00	0.00
284	1	0.00	0.00	1.00	0.00	0.00	0.00	1.00	0.00	0.00	0.00	0.00	1.00	0.00
285	1	0.00	0.00	1.00	0.00	0.00	0.00	1.00	0.00	0.00	0.00	0.00	1.00	0.00
286	1	0.00	0.00	1.00	0.00	0.00	0.00	1.00	0.00	0.00	0.00	0.00	1.00	0.00
287	1	5.22	0.00	0.00	0.50	1.00	0.00	0.67	0.00	0.00	-11.98	-11.98	1.00	5.15
288	1	5.12	0.00	0.00	0.49	1.00	0.00	0.67	0.00	0.00	-7.91	-7.91	1.00	5.06
289	1	0.00	0.00	1.00	0.00	0.00	0.00	1.00	0.00	0.00	0.00	0.00	1.00	0.00
290	1	5.16	0.00	0.00	0.39	1.00	0.00	0.67	0.00	0.00	-11.49	-11.49	1.00	5.27
291	1	5.96	0.00	0.00	0.58	1.00	0.00	0.67	0.00	0.00	-9.15	-9.15	1.00	6.07
292	1	0.00	0.00	1.00	0.00	0.00	0.00	1.00	0.00	0.00	0.00	0.00	1.00	0.00
293	1	3.62	0.00	0.00	0.62	1.00	0.00	0.67	0.00	0.00	-7.21	-7.21	1.00	3.67
294	1	3.13	0.00	0.00	0.21	1.00	0.00	0.67	0.00	0.00	-8.25	-8.25	1.00	3.07
295	1	0.00	0.00	1.00	0.00	0.00	0.00	1.00	0.00	0.00	0.00	0.00	1.00	0.00
296	1	8.72	0.00	0.00	0.58	1.00	0.00	0.67	0.00	0.00	-16.21	-16.21	1.00	8.89
297	1	0.00	0.00	1.00	0.00	0.00	0.00	1.00	0.00	0.00	0.00	0.00	1.00	0.00
298	1	5.32	0.00	0.00	0.82	1.00	0.00	0.67	0.00	0.00	-8.73	-8.73	1.00	5.31
299	1	0.00	0.00	1.00	0.00	0.00	0.00	1.00	0.00	0.00	0.00	0.00	1.00	0.00
300	1	0.00	0.00	1.00	0.00	0.00	0.00	1.00	0.00	0.00	0.00	0.00	1.00	0.00
301	1	20.92	0.00	0.00	1.26	1.00	0.00	0.67	0.00	0.00	-16.32	-16.32	1.00	21.22
302	1	0.00	0.00	1.00	0.00	0.00	0.00	1.00	0.00	0.00	0.00	0.00	1.00	0.00
303	1	0.00	0.00	1.00	0.00	0.00	0.00	1.00	0.00	0.00	0.00	0.00	1.00	0.00
304	1	10.43	0.00	0.00	1.28	1.00	0.00	0.67	0.00	0.00	-11.50	-11.50	1.00	10.34
305	1	25.86	0.00	0.00	1.58	1.00	0.00	0.67	0.00	0.00	-6.24	-6.24	1.00	26.18
306	1	0.00	0.00	1.00	0.00	0.00	0.00	1.00	0.00	0.00	0.00	0.00	1.00	0.00
307	1	0.00	0.00	1.00	0.00	0.00	0.00	1.00	0.00	0.00	0.00	0.00	1.00	0.00
308	1	0.00	0.00	1.00	0.00	0.00	0.00	1.00	0.00	0.00	0.00	0.00	1.00	0.00
309	1	0.00	0.00	1.00	0.00	0.00	0.00	1.00	0.00	0.00	0.00	0.00	1.00	0.00
310	1	11.66	0.00	0.00	1.42	1.00	0.00	0.67	0.00	0.00	-6.80	-6.79	1.00	11.62
311	1	0.00	0.00	1.00	0.00	0.00	0.00	1.00	0.00	0.00	0.00	0.00	1.00	0.00
312	1	0.00	0.00	1.00	0.00	0.00	0.00	1.00	0.00	0.00	0.00	0.00	1.00	0.00
313	1	25.86	0.00	0.00	1.58	1.00	0.00	0.67	0.00	0.00	-6.36	-6.36	1.00	26.18
314	1	5.37	0.00	0.00	0.54	1.00	0.00	0.67	0.00	0.00	-10.22	-10.22	1.00	5.27
315	1	43.86	0.00	0.00	4.00	1.00	0.00	0.67	0.00	0.00	-13.69	-13.69	1.00	43.98
316	1	24.47	0.00	0.00	82.86	1.00	0.88	0.20	1.00	0.00	-29.20	-28.45	0.47	32.41
317	1	21.17	7.04	0.00	8.10	1.00	0.00	0.67	0.00	0.00	-26.87	-26.87	1.00	20.88
318	1	50.17	0.00	0.00	2.59	1.00	0.00	0.67	0.00	0.00	-6.98	-6.98	1.00	49.98
319	1	0.00	0.00	0.00	9.01	1.00	1.22	0.27	0.00	0.00	-25.14	-21.42	0.02	4.29
320	1	9.05	0.00	0.00	790.60	1.00	4.27	0.06	3.00	0.00	-22.10	-26.69	1.00	26.35
321	1	0.00	0.00	0.00	132.27	1.00	6.51	0.01	1.00	0.00	-17.62	-10.85	0.00	0.00
322	1	5.54	0.00	0.00	0.52	1.00	0.00	0.67	0.00	0.00	-6.80	-6.80	1.00	5.47
323	1	15.03	11.12	0.00	11.46	1.00	0.00	0.67	0.00	0.00	-23.21	-23.21	1.00	15.95
324	1	0.00	0.00	0.00	6.65	1.00	0.76	0.37	0.00	0.00	-9.41	-18.74	1.00	0.00
325	1	8.28	4.42	0.00	4.17	1.00	0.00	0.67	0.00	0.00	-21.40	-21.40	1.00	8.23
326	1	4.69	0.00	0.00	0.70	1.00	0.00	0.67	0.00	0.00	-10.52	-10.50	0.98	4.17
327	1	12.74	1.77	0.00	427.72	1.00	5.00	0.02	1.00	0.00	-31.69	-24.85	0.00	43.36
328	1	0.01	0.00	0.00	12.34	1.00	0.59	0.34	2.00	0.00	-19.93	-13.98	0.00	12.07
329	1	0.00	0.00	1.00	0.00	0.00	0.00	1.00	0.00	0.00	0.00	0.00	1.00	0.00
330	1	6.27	6.27	0.00	1064.30	1.00	4.16	0.01	1.00	0.00	-27.52	-29.70	1.00	12.20
331	1	715.14	0.00	0.00	0.00	1.00	0.00	0.67	0.00	0.00	-8.20	-8.20	1.00	706.25
332	1	0.00	0.00	1.00	0.00	0.00	0.00	1.00	0.00	0.00	0.00	0.00	1.00	0.00
333	1	0.00	0.00	1.00	0.00	0.00	0.00	1.00	0.00	0.00	0.00	0.00	1.00	0.00
334	1	0.00	0.00	1.00	0.00	0.00	0.00	1.00	0.00	0.00	0.00	0.00	1.00	0.00
335	1	0.00	0.00	1.00	0.00	0.00	0.00	1.00	0.00	0.00	0.00	0.00	1.00	0.00
336	1	0.00	0.00	1.00	0.00	0.00	0.00	1.00	0.00	0.00	0.00	0.00	1.00	0.00
337	1	25.86	0.00	0.00	1.58	1.00	0.00	0.67	0.00	0.00	-6.36	-6.36	1.00	26.18
338	1	0.00	0.00	1.00	0.00	0.00	0.00	1.00	0.00	0.00	0.00	0.00	1.00	0.00
339	1	0.00	0.00	0.00	124.62	1.00	1.82	0.07	1.00	0.00	-12.52	-9.50	0.05	0.00
340	1	13.19	0.00	0.00	1.53	1.00	0.00	0.67	0.00	0.00	-9.02	-9.02	1.00	13.15
341	1	0.00	0.00	1.00	0.00	0.00	0.00	1.00	0.00	0.00	0.00	0.00	1.00	0.00
342	1	0.00	0.00	1.00	0.00	0.00	0.00	1.00	0.00	0.00	0.00	0.00	1.00	0.00
343	1	12.72	0.00	0.00	1.37	1.00	0.00	0.67	0.00	0.00	-9.34	-9.34	1.00	12.78
344	1	5.83	0.00	0.00	0.59	1.00	0.00	0.67	0.00	0.00	-8.99	-8.99	1.00	5.73
345	1	13.41	0.00	0.00	0.95	1.00	0.00	0.67	0.00	0.00	-12.98	-12.98	1.00	13.25
346	1	10000.00	0.00	0.00	0.00	1.00	0.00	0.67	0.00	0.00	-9.59	-9.59	1.00	10000.00
347	1	0.00	0.00	1.00	0.00	0.00	0.00	1.00	0.00	0.00	0.00	0.00	1.00	0.00
348	1	32.64	0.00	0.00	7.63	1.00	0.00	0.67	0.00	0.00	-13.61	-13.61	1.00	32.12
349	1	5.66	0.00	0.00	0.50	1.00	0.00	0.67	0.00	0.00	-8.83	-8.83	1.00	5.53
350	1	0.00	0.00	1.00	0.00	0.00	0.00	1.00	0.00	0.00	0.00	0.00	1.00	0.00
351	1	0.00	0.00	1.00	0.00	0.00	0.00	1.00	0.00	0.00	0.00	0.00	1.00	0.00
352	1	12.51	0.00	0.00	1.48	1.00	0.00	0.67	0.00	0.00	-8.84	-8.84	1.00	12.46
353	1	0.00	0.00	1.00	0.00	0.00	0.00	1.00	0.00	0.00	0.00	0.00	1.00	0.00
354	1	10.45	0.00	0.00	0.80	1.00	0.00	0.67	0.00	0.00	-12.75	-12.74	1.00	10.19
355	1	0.00	0.00	1.00	0.00	0.00	0.00	1.00	0.00	0.00	0.00	0.00	1.00	0.00
356	1	0.00	0.00	1.00	0.00	0.00	0.00	1.00	0.00	0.00	0.00	0.00	1.00	0.00
357	1	25.86	0.00	0.00	1.58	1.00	0.00	0.67	0.00	0.00	-6.36	-6.36	1.00	26.18
358	1	3.50	0.00	0.00	0.43	1.00	0.00	0.67	0.00	0.00	-7.57	-7.57	1.00	3.52
359	1	0.00	0.00	1.00	0.00	0.00	0.00	1.00	0.00	0.00	0.00	0.00	1.00	0.00
360	1	0.00	0.00	1.00	0.00	0.00	0.00	1.00	0.00	0.00	0.00	0.00	1.00	0.00
361	1	0.00	0.00	1.00	0.00	0.00	0.00	1.00	0.00	0.00	0.00	0.00	1.00	0.00
362	1	4.79	0.00	0.00	0.46	1.00	0.00	0.67	0.00	0.00	-7.78	-7.78	1.00	4.64
363	1	34.42	0.00	0.00	3.58	1.00	0.00	0.67	0.00	0.00	-8.99	-8.99	1.00	34.50
364	1	5.29	0.00	0.00	0.54	1.00	0.00	0.67	0.00	0.00	-7.04	-7.04	1.00	5.47
365	1	7.26	0.00	0.00	0.86	1.00	0.00	0.67	0.00	0.00	-9.04	-9.04	1.00	7.40
366	1	4.79	0.00	0.00	0.46	1.00	0.00	0.67	0.00	0.00	-7.78	-7.78	1.00	4.64
367	1	0.00	0.00	1.00	0.00	0.00	0.00	1.00	0.00	0.00	0.00	0.00	1.00	0.00
368	1	15.66	0.00	0.00	0.90	1.00	0.00	0.67	0.00	0.00	-6.48	-6.48	1.00	15.80
369	1	0.00	0.00	1.00	0.00	0.00	0.00	1.00	0.00	0.00	0.00	0.00	1.00	0.00
370	1	0.00	0.00	1.00	0.00	0.00	0.00	1.00	0.00	0.00	0.00	0.00	1.00	0.00
371	1	7.85	0.00	0.00	1.38	1.00	0.00	0.67	0.00	0.00	-12.27	-12.27	1.00	8.35
372	1	0.00	0.00	1.00	0.00	0.00	0.00	1.00	0.00	0.00	0.00	0.00	1.00	0.00
373	1	0.00	0.00	1.00	0.00	0.00	0.00	1.00	0.00	0.00	0.00	0.00	1.00	0.00
374	1	16.82	0.00	0.00	1.72	1.00	0.00	0.67	0.00	0.00	-14.27	-14.27	1.00	16.56
375	1	0.00	0.00	1.00	0.00	0.00	0.00	1.00	0.00	0.00	0.00	0.00	1.00	0.00
376	1	0.00	0.00	1.00	0.00	0.00	0.00	1.00	0.00	0.00	0.00	0.00	1.00	0.00
377	1	194.81	0.00	0.00	10.05	1.00	0.00	0.67	0.00	0.00	-7.78	-7.78	1.00	209.33
378	1	5.22	0.00	0.00	0.51	1.00	0.00	0.67	0.00	0.00	-7.45	-7.45	1.00	5.20
379	1	0.00	0.00	1.00	0.00	0.00	0.00	1.00	0.00	0.00	0.00	0.00	1.00	0.00
380	1	4.30	0.00	0.00	0.69	1.00	0.00	0.67	0.00	0.00	-7.74	-7.74	1.00	4.16
381	1	0.00	0.00	1.00	0.00	0.00	0.00	1.00	0.00	0.00	0.00	0.00	1.00	0.00
382	1	0.00	0.00	1.00	0.00	0.00	0.00	1.00	0.00	0.00	0.00	0.00	1.00	0.00
383	1	4.01	0.00	0.00	0.57	1.00	0.00	0.67	0.00	0.00	-8.59	-8.59	1.00	4.16
384	1	11.74	0.00	0.00	205.23	1.00	1.41	0.10	1.00	0.00	-25.14	-19.53	0.00	5.60
385	1	0.00	0.00	1.00	0.00	0.00	0.00	1.00	0.00	0.00	0.00	0.00	1.00	0.00
386	1	0.00	0.00	1.00	0.00	0.00	0.00	1.00	0.00	0.00	0.00	0.00	1.00	0.00
387	1	16.01	0.00	0.00	2.36	1.00	0.00	0.67	0.00	0.00	-6.49	-6.49	1.00	15.80
388	1	11.75	0.00	0.00	1.30	1.00	0.00	0.67	0.00	0.00	-12.55	-12.54	1.00	11.80
389	1	5.71	0.00	0.00	0.67	1.00	0.00	0.67	0.00	0.00	-11.84	-11.84	1.00	5.74
390	1	0.00	0.00	1.00	0.00	0.00	0.00	1.00	0.00	0.00	0.00	0.00	1.00	0.00
391	1	0.00	0.00	1.00	0.00	0.00	0.00	1.00	0.00	0.00	0.00	0.00	1.00	0.00
392	1	4.54	0.00	0.00	0.35	1.00	0.00	0.67	0.00	0.00	-7.73	-7.73	1.00	4.64
393	1	0.00	0.00	1.00	0.00	0.00	0.00	1.00	0.00	0.00	0.00	0.00	1.00	0.00
394	1	0.00	0.00	1.00	0.00	0.00	0.00	1.00	0.00	0.00	0.00	0.00	1.00	0.00
395	1	3.38	0.00	0.00	0.52	1.00	0.00	0.67	0.00	0.00	-9.08	-9.08	1.00	3.39
396	1	0.00	0.00	1.00	0.00	0.00	0.00	1.00	0.00	0.00	0.00	0.00	1.00	0.00
397	1	13.84	0.00	0.00	1.61	1.00	0.00	0.67	0.00	0.00	-11.32	-11.32	1.00	13.54
398	1	5.11	0.00	0.00	0.73	1.00	0.00	0.67	0.00	0.00	-7.08	-7.08	1.00	5.13
399	1	0.00	0.00	1.00	0.00	0.00	0.00	1.00	0.00	0.00	0.00	0.00	1.00	0.00
400	1	0.00	0.00	1.00	0.00	0.00	0.00	1.00	0.00	0.00	0.00	0.00	1.00	0.00
401	1	5.77	0.00	0.00	0.79	1.00	0.00	0.67	0.00	0.00	-12.51	-12.51	1.00	5.82
402	1	7.20	0.00	0.00	0.64	1.00	0.00	0.67	0.00	0.00	-8.37	-8.37	1.00	7.11
403	1	4.54	0.00	0.00	0.35	1.00	0.00	0.67	0.00	0.00	-7.51	-7.51	1.00	4.64
404	1	0.00	0.00	1.00	0.00	0.00	0.00	1.00	0.00	0.00	0.00	0.00	1.00	0.00
405	1	0.00	0.00	1.00	0.00	0.00	0.00	1.00	0.00	0.00	0.00	0.00	1.00	0.00
406	1	0.00	0.00	1.00	0.00	0.00	0.00	1.00	0.00	0.00	0.00	0.00	1.00	0.00
407	1	0.00	0.00	1.00	0.00	0.00	0.00	1.00	0.00	0.00	0.00	0.00	1.00	0.00
408	1	0.00	0.00	1.00	0.00	0.00	0.00	1.00	0.00	0.00	0.00	0.00	1.00	0.00
409	1	0.00	0.00	1.00	0.00	0.00	0.00	1.00	0.00	0.00	0.00	0.00	1.00	0.00
410	1	0.00	0.00	1.00	0.00	0.00	0.00	1.00	0.00	0.00	0.00	0.00	1.00	0.00
411	1	0.00	0.00	1.00	0.00	0.00	0.00	1.00	0.00	0.00	0.00	0.00	1.00	0.00
412	1	13.08	0.00	0.00	1.54	1.00	0.00	0.67	0.00	0.00	-12.05	-12.05	1.00	12.91
413	1	0.00	0.00	1.00	0.00	0.00	0.00	1.00	0.00	0.00	0.00	0.00	1.00	0.00
414	1	0.00	0.00	1.00	0.00	0.00	0.00	1.00	0.00	0.00	0.00	0.00	1.00	0.00
415	1	0.00	0.00	1.00	0.00	0.00	0.00	1.00	0.00	0.00	0.00	0.00	1.00	0.00
416	1	0.00	0.00	1.00	0.00	0.00	0.00	1.00	0.00	0.00	0.00	0.00	1.00	0.00
417	1	0.00	0.00	1.00	0.00	0.00	0.00	1.00	0.00	0.00	0.00	0.00	1.00	0.00
418	1	0.00	0.00	1.00	0.00	0.00	0.00	1.00	0.00	0.00	0.00	0.00	1.00	0.00
419	1	0.00	0.00	1.00	0.00	0.00	0.00	1.00	0.00	0.00	0.00	0.00	1.00	0.00
420	1	0.00	0.00	1.00	0.00	0.00	0.00	1.00	0.00	0.00	0.00	0.00	1.00	0.00
421	1	0.00	0.00	1.00	0.00	0.00	0.00	1.00	0.00	0.00	0.00	0.00	1.00	0.00
422	1	0.00	0.00	1.00	0.00	0.00	0.00	1.00	0.00	0.00	0.00	0.00	1.00	0.00
423	1	0.00	0.00	1.00	0.00	0.00	0.00	1.00	0.00	0.00	0.00	0.00	1.00	0.00
424	1	0.00	0.00	1.00	0.00	0.00	0.00	1.00	0.00	0.00	0.00	0.00	1.00	0.00
425	1	68.90	0.00	0.00	2.58	1.00	0.00	0.67	0.00	0.00	-9.15	-9.14	1.00	64.08
426	1	0.00	0.00	1.00	0.00	0.00	0.00	1.00	0.00	0.00	0.00	0.00	1.00	0.00
427	1	0.00	0.00	1.00	0.00	0.00	0.00	1.00	0.00	0.00	0.00	0.00	1.00	0.00
428	1	0.00	0.00	1.00	0.00	0.00	0.00	1.00	0.00	0.00	0.00	0.00	1.00	0.00
429	1	2.80	0.00	0.00	0.47	1.00	0.00	0.67	0.00	0.00	-9.37	-9.37	1.00	2.78
430	1	0.00	0.00	1.00	0.00	0.00	0.00	1.00	0.00	0.00	0.00	0.00	1.00	0.00
431	1	0.00	0.00	1.00	0.00	0.00	0.00	1.00	0.00	0.00	0.00	0.00	1.00	0.00
432	1	0.00	0.00	1.00	0.00	0.00	0.00	1.00	0.00	0.00	0.00	0.00	1.00	0.00
433	1	0.00	0.00	1.00	0.00	0.00	0.00	1.00	0.00	0.00	0.00	0.00	1.00	0.00
434	1	0.00	0.00	1.00	0.00	0.00	0.00	1.00	0.00	0.00	0.00	0.00	1.00	0.00
435	1	0.00	0.00	1.00	0.00	0.00	0.00	1.00	0.00	0.00	0.00	0.00	1.00	0.00
436	1	0.00	0.00	1.00	0.00	0.00	0.00	1.00	0.00	0.00	0.00	0.00	1.00	0.00
437	1	0.00	0.00	1.00	0.00	0.00	0.00	1.00	0.00	0.00	0.00	0.00	1.00	0.00
438	1	0.00	0.00	1.00	0.00	0.00	0.00	1.00	0.00	0.00	0.00	0.00	1.00	0.00
439	1	0.00	0.00	1.00	0.00	0.00	0.00	1.00	0.00	0.00	0.00	0.00	1.00	0.00
440	1	12.26	0.00	0.00	1.46	1.00	0.00	0.67	0.00	0.00	-9.78	-9.78	1.00	12.22
441	1	0.00	0.00	1.00	0.00	0.00	0.00	1.00	0.00	0.00	0.00	0.00	1.00	0.00
442	1	0.00	0.00	1.00	0.00	0.00	0.00	1.00	0.00	0.00	0.00	0.00	1.00	0.00
443	1	0.00	0.00	1.00	0.00	0.00	0.00	1.00	0.00	0.00	0.00	0.00	1.00	0.00
444	1	0.00	0.00	1.00	0.00	0.00	0.00	1.00	0.00	0.00	0.00	0.00	1.00	0.00
445	1	5.44	0.00	0.00	0.78	1.00	0.00	0.67	0.00	0.00	-13.91	-13.91	0.99	5.58
446	1	0.00	0.00	1.00	0.00	0.00	0.00	1.00	0.00	0.00	0.00	0.00	1.00	0.00
447	1	46.64	0.00	0.00	8.63	1.00	0.00	0.67	0.00	0.00	-8.66	-8.66	1.00	47.00
448	1	7.88	0.00	0.00	0.95	1.00	0.00	0.67	0.00	0.00	-10.63	-10.63	1.00	7.86
449	1	0.00	0.00	1.00	0.00	0.00	0.00	1.00	0.00	0.00	0.00	0.00	1.00	0.00
450	1	0.00	0.00	1.00	0.00	0.00	0.00	1.00	0.00	0.00	0.00	0.00	1.00	0.00
451	1	48.80	0.00	0.00	4.19	1.00	0.00	0.67	0.00	0.00	-17.81	-17.81	1.00	48.93
452	1	0.00	0.00	1.00	0.00	0.00	0.00	1.00	0.00	0.00	0.00	0.00	1.00	0.00
453	1	5.54	0.00	0.00	0.52	1.00	0.00	0.67	0.00	0.00	-7.01	-7.01	1.00	5.47
454	1	0.00	0.00	1.00	0.00	0.00	0.00	1.00	0.00	0.00	0.00	0.00	1.00	0.00
455	1	5.46	0.00	0.00	0.62	1.00	0.00	0.67	0.00	0.00	-8.51	-8.51	1.00	5.36
456	1	187.05	0.00	0.00	2.63	1.00	0.00	0.67	0.00	0.00	-8.22	-8.22	1.00	182.75
457	1	0.01	0.00	0.00	1.53	1.00	0.24	0.37	1.00	0.00	-8.09	-8.36	1.00	6.36
458	1	4.91	0.00	0.00	125.79	1.00	5.49	0.02	2.00	0.00	-13.90	-21.43	1.00	0.00
459	1	0.00	0.00	1.00	0.00	0.00	0.00	1.00	0.00	0.00	0.00	0.00	1.00	0.00
460	1	14.13	0.00	0.00	3.18	1.00	0.00	0.67	0.00	0.00	-9.29	-9.29	1.00	14.37
461	1	0.00	0.00	1.00	0.00	0.00	0.00	1.00	0.00	0.00	0.00	0.00	1.00	0.00
462	1	12.58	0.00	0.00	0.95	1.00	0.00	0.67	0.00	0.00	-12.10	-12.10	1.00	12.10
463	1	23.26	1.25	0.00	2.13	1.00	0.00	0.67	0.00	0.00	-13.78	-13.78	1.00	23.27
464	1	22.61	0.00	0.00	3.28	1.00	0.00	0.67	0.00	0.00	-10.64	-10.64	1.00	22.82
465	1	20.48	0.00	0.00	48.92	1.00	0.12	0.24	1.00	0.00	-12.03	-22.39	1.00	10.25
466	1	24.82	0.00	0.00	2.41	1.00	0.00	0.67	0.00	0.00	-14.94	-14.94	1.00	24.46
467	1	4.80	0.00	0.00	0.56	1.00	0.00	0.67	0.00	0.00	-9.77	-9.77	1.00	4.79
468	1	0.00	0.00	1.00	0.00	0.00	0.00	1.00	0.00	0.00	0.00	0.00	1.00	0.00
469	1	8.10	0.00	0.00	0.57	1.00	0.00	0.67	0.00	0.00	-11.84	-11.84	1.00	7.94
470	1	0.00	0.00	1.00	0.00	0.00	0.00	1.00	0.00	0.00	0.00	0.00	1.00	0.00
471	1	0.00	0.00	1.00	0.00	0.00	0.00	1.00	0.00	0.00	0.00	0.00	1.00	0.00
472	1	17.24	0.00	0.00	2.97	1.00	0.00	0.67	0.00	0.00	-7.82	-7.82	1.00	16.56
473	1	5.71	0.00	0.00	0.86	1.00	0.00	0.67	0.00	0.00	-7.95	-7.95	1.00	5.70
474	1	0.00	0.00	1.00	0.00	0.00	0.00	1.00	0.00	0.00	0.00	0.00	1.00	0.00
475	1	0.00	0.00	1.00	0.00	0.00	0.00	1.00	0.00	0.00	0.00	0.00	1.00	0.00
476	1	445.95	0.00	0.00	0.00	1.00	0.00	0.67	0.00	0.00	-10.33	-10.32	0.98	433.44
477	1	4.60	0.00	0.00	0.43	1.00	0.00	0.67	0.00	0.00	-9.70	-9.70	1.00	4.72
478	1	4.74	0.00	0.00	0.52	1.00	0.00	0.67	0.00	0.00	-10.05	-10.05	1.00	4.81
479	1	19.14	0.00	0.00	1.91	1.00	0.00	0.67	0.00	0.00	-13.67	-13.67	1.00	19.05
480	1	0.00	0.00	1.00	0.00	0.00	0.00	1.00	0.00	0.00	0.00	0.00	1.00	0.00
481	1	0.00	0.00	1.00	0.00	0.00	0.00	1.00	0.00	0.00	0.00	0.00	1.00	0.00
482	1	0.00	0.00	1.00	0.00	0.00	0.00	1.00	0.00	0.00	0.00	0.00	1.00	0.00
483	1	0.00	0.00	1.00	0.00	0.00	0.00	1.00	0.00	0.00	0.00	0.00	1.00	0.00
484	1	0.00	0.00	1.00	0.00	0.00	0.00	1.00	0.00	0.00	0.00	0.00	1.00	0.00
485	1	4.74	0.00	0.00	0.52	1.00	0.00	0.67	0.00	0.00	-9.94	-9.94	1.00	4.81
486	1	0.00	0.00	1.00	0.00	0.00	0.00	1.00	0.00	0.00	0.00	0.00	1.00	0.00
487	1	0.00	0.00	1.00	0.00	0.00	0.00	1.00	0.00	0.00	0.00	0.00	1.00	0.00
488	1	50.17	0.00	0.00	2.59	1.00	0.00	0.67	0.00	0.00	-6.75	-6.75	1.00	49.98
489	1	21.27	0.00	0.00	3.56	1.00	0.00	0.67	0.00	0.00	-17.11	-17.11	1.00	21.84
490	1	0.00	0.00	1.00	0.00	0.00	0.00	1.00	0.00	0.00	0.00	0.00	1.00	0.00
491	1	0.00	0.00	1.00	0.00	0.00	0.00	1.00	0.00	0.00	0.00	0.00	1.00	0.00
492	1	0.00	0.00	1.00	0.00	0.00	0.00	1.00	0.00	0.00	0.00	0.00	1.00	0.00
493	1	0.00	0.00	1.00	0.00	0.00	0.00	1.00	0.00	0.00	0.00	0.00	1.00	0.00
494	1	4.95	0.00	0.00	0.54	1.00	0.00	0.67	0.00	0.00	-9.47	-9.47	1.00	5.02
495	1	0.00	0.00	1.00	0.00	0.00	0.00	1.00	0.00	0.00	0.00	0.00	1.00	0.00
496	1	0.00	0.00	1.00	0.00	0.00	0.00	1.00	0.00	0.00	0.00	0.00	1.00	0.00
497	1	0.00	0.00	1.00	0.00	0.00	0.00	1.00	0.00	0.00	0.00	0.00	1.00	0.00
498	1	0.00	0.00	1.00	0.00	0.00	0.00	1.00	0.00	0.00	0.00	0.00	1.00	0.00
499	1	0.00	0.00	1.00	0.00	0.00	0.00	1.00	0.00	0.00	0.00	0.00	1.00	0.00
500	1	0.00	0.00	1.00	0.00	0.00	0.00	1.00	0.00	0.00	0.00	0.00	1.00	0.00
501	1	150.42	0.00	0.00	2.14	1.00	0.00	0.67	0.00	0.00	-8.19	-8.19	1.00	150.05
502	1	3.50	0.00	0.00	0.24	1.00	0.00	0.67	0.00	0.00	-10.96	-10.96	1.00	3.43
503	1	0.00	0.00	1.00	0.00	0.00	0.00	1.00	0.00	0.00	0.00	0.00	1.00	0.00
504	1	0.00	0.00	1.00	0.00	0.00	0.00	1.00	0.00	0.00	0.00	0.00	1.00	0.00
505	1	194.81	0.00	0.00	10.05	1.00	0.00	0.67	0.00	0.00	-7.78	-7.78	1.00	209.33
506	1	0.00	0.00	1.00	0.00	0.00	0.00	1.00	0.00	0.00	0.00	0.00	1.00	0.00
507	1	0.00	0.00	1.00	0.00	0.00	0.00	1.00	0.00	0.00	0.00	0.00	1.00	0.00
508	1	0.00	0.00	0.00	22.84	1.00	0.95	0.26	2.00	0.00	-3.64	-15.31	1.00	0.00
509	1	19.95	0.00	0.00	1.79	1.00	0.00	0.67	0.00	0.00	-6.97	-6.97	1.00	19.65
510	1	10.75	0.00	0.00	1.23	1.00	0.00	0.67	0.00	0.00	-11.15	-11.15	1.00	10.79
511	1	33.10	0.00	0.00	3.52	1.00	0.00	0.67	0.00	0.00	-7.24	-7.24	1.00	33.17
512	1	3.50	0.00	0.00	0.43	1.00	0.00	0.67	0.00	0.00	-7.57	-7.57	1.00	3.52
513	1	4.92	0.00	0.00	0.47	1.00	0.00	0.67	0.00	0.00	-10.59	-10.59	1.00	4.86
514	1	0.00	0.00	1.00	0.00	0.00	0.00	1.00	0.00	0.00	0.00	0.00	1.00	0.00
515	1	0.00	0.00	1.00	0.00	0.00	0.00	1.00	0.00	0.00	0.00	0.00	1.00	0.00
516	1	0.00	0.00	0.00	1.62	1.00	0.27	0.31	1.00	0.00	-6.93	-8.80	1.00	28.30
517	1	0.00	0.00	1.00	0.00	0.00	0.00	1.00	0.00	0.00	0.00	0.00	1.00	0.00
518	1	0.00	0.00	1.00	0.00	0.00	0.00	1.00	0.00	0.00	0.00	0.00	1.00	0.00
519	1	0.00	0.00	1.00	0.00	0.00	0.00	1.00	0.00	0.00	0.00	0.00	1.00	0.00
520	1	5.22	0.00	0.00	0.50	1.00	0.00	0.67	0.00	0.00	-7.34	-7.34	1.00	5.15
521	1	5.54	0.00	0.00	0.52	1.00	0.00	0.67	0.00	0.00	-7.01	-7.01	1.00	5.47
522	1	26.45	0.00	0.00	3.10	1.00	0.00	0.67	0.00	0.00	-6.52	-6.52	1.00	26.63
523	1	0.00	0.00	1.00	0.00	0.00	0.00	1.00	0.00	0.00	0.00	0.00	1.00	0.00
524	1	5.22	0.00	0.00	0.50	1.00	0.00	0.67	0.00	0.00	-7.34	-7.34	1.00	5.15
525	1	49.11	0.00	0.00	4.18	1.00	0.00	0.67	0.00	0.00	-6.95	-6.95	1.00	49.64
526	1	26.45	0.00	0.00	3.10	1.00	0.00	0.67	0.00	0.00	-6.39	-6.39	1.00	26.63
527	1	0.00	0.00	1.00	0.00	0.00	0.00	1.00	0.00	0.00	0.00	0.00	1.00	0.00
528	1	3.17	0.00	0.00	0.22	1.00	0.00	0.67	0.00	0.00	-7.77	-7.77	1.00	3.11
529	1	0.00	0.00	1.00	0.00	0.00	0.00	1.00	0.00	0.00	0.00	0.00	1.00	0.00
530	1	0.00	0.00	1.00	0.00	0.00	0.00	1.00	0.00	0.00	0.00	0.00	1.00	0.00
531	1	0.00	0.00	1.00	0.00	0.00	0.00	1.00	0.00	0.00	0.00	0.00	1.00	0.00
532	1	0.00	0.00	1.00	0.00	0.00	0.00	1.00	0.00	0.00	0.00	0.00	1.00	0.00
533	1	1902.57	0.00	0.00	0.00	1.00	0.00	0.67	0.00	0.00	-9.64	-9.64	1.00	1801.73
534	1	0.00	0.00	1.00	0.00	0.00	0.00	1.00	0.00	0.00	0.00	0.00	1.00	0.00
535	1	0.00	0.00	1.00	0.00	0.00	0.00	1.00	0.00	0.00	0.00	0.00	1.00	0.00
536	1	0.00	0.00	1.00	0.00	0.00	0.00	1.00	0.00	0.00	0.00	0.00	1.00	0.00
537	1	0.00	0.00	1.00	0.00	0.00	0.00	1.00	0.00	0.00	0.00	0.00	1.00	0.00
538	1	5.32	0.00	0.00	0.72	1.00	0.00	0.67	0.00	0.00	-9.87	-9.86	0.99	5.58
539	1	0.00	0.00	1.00	0.00	0.00	0.00	1.00	0.00	0.00	0.00	0.00	1.00	0.00
540	1	4.71	0.00	0.00	0.48	1.00	0.00	0.67	0.00	0.00	-10.17	-10.17	1.00	4.80
541	1	10.00	0.00	0.00	1.18	1.00	0.00	0.67	0.00	0.00	-11.98	-11.98	1.00	10.04
542	1	5.02	0.00	0.00	0.51	1.00	0.00	0.67	0.00	0.00	-8.20	-8.20	1.00	5.18
543	1	5.25	0.00	0.00	0.49	1.00	0.00	0.67	0.00	0.00	-7.76	-7.76	1.00	5.09
544	1	0.00	0.00	1.00	0.00	0.00	0.00	1.00	0.00	0.00	0.00	0.00	1.00	0.00
545	1	247.48	0.00	0.00	0.00	1.00	0.00	0.67	0.00	0.00	-12.19	-12.17	0.98	237.97
546	1	0.00	0.00	1.00	0.00	0.00	0.00	1.00	0.00	0.00	0.00	0.00	1.00	0.00
547	1	0.00	0.00	1.00	0.00	0.00	0.00	1.00	0.00	0.00	0.00	0.00	1.00	0.00
548	1	0.00	0.00	1.00	0.00	0.00	0.00	1.00	0.00	0.00	0.00	0.00	1.00	0.00
549	1	4.79	0.00	0.00	0.46	1.00	0.00	0.67	0.00	0.00	-10.56	-10.56	1.00	4.83
550	1	0.00	0.00	1.00	0.00	0.00	0.00	1.00	0.00	0.00	0.00	0.00	1.00	0.00
551	1	0.00	0.00	1.00	0.00	0.00	0.00	1.00	0.00	0.00	0.00	0.00	1.00	0.00
552	1	0.00	0.00	1.00	0.00	0.00	0.00	1.00	0.00	0.00	0.00	0.00	1.00	0.00
553	1	0.00	0.00	1.00	0.00	0.00	0.00	1.00	0.00	0.00	0.00	0.00	1.00	0.00
554	1	0.00	0.00	1.00	0.00	0.00	0.00	1.00	0.00	0.00	0.00	0.00	1.00	0.00
555	1	0.00	0.00	1.00	0.00	0.00	0.00	1.00	0.00	0.00	0.00	0.00	1.00	0.00
