# Supplementary material for: Molecular evolution of octopamine receptors in Drosophila
Source: G3 (Bethesda). 2025 Dec 6;16(2):jkaf289. doi: 10.1093/g3journal/jkaf289 (PMC12869069; doi:10.1093/g3journal/jkaf289)
Supplement: jkaf289_Supplementary_Data [file jkaf289_supplementary_data.zip › Supplementary Files/MEME Supplement/Octβ3R/OctB3R-PF_DNA_15species_alignment_result.json]

{
  "MLE": {
    "LRT": {
      "0": {
        "4": [
          [
            0
          ],
          [
            0.7358538067939158
          ],
          [
            0.2978632001800179
          ],
          [
            0.0005489015297683864
          ],
          [
            -0.01806515727783164
          ],
          [
            -0.00001977165621447341
          ],
          [
            0
          ],
          [
            -0.00002282946420439913
          ],
          [
            1.23829410248543
          ],
          [
            0
          ],
          [
            0
          ],
          [
            0.6046608803053921
          ],
          [
            0.01158611089511652
          ],
          [
            0.5193676781161187
          ],
          [
            0.3771663084220513
          ],
          [
            0.3143498516106256
          ],
          [
            0.3780061226708362
          ],
          [
            -0.00002359586864209007
          ],
          [
            0
          ],
          [
            -0.00001977165621447341
          ],
          [
            0
          ],
          [
            -0.00001235688337430929
          ],
          [
            0.559643560275191
          ],
          [
            0.9696864720143168
          ],
          [
            0
          ],
          [
            3.687561499004026
          ],
          [
            1.744643159388367
          ],
          [
            0.200542276607429
          ],
          [
            2.421357954758093
          ],
          [
            -0.00001207363015964802
          ],
          [
            -0.0000220072674039784
          ],
          [
            1.303041866448091
          ],
          [
            0.8913165866393626
          ],
          [
            -0.00002489729362231685
          ],
          [
            0
          ],
          [
            0.80658273528649
          ],
          [
            0
          ],
          [
            -0.00002359586864209007
          ],
          [
            0.3352579578357613
          ],
          [
            0
          ],
          [
            0
          ],
          [
            -0.00002240881359849567
          ],
          [
            0.4664581800824692
          ],
          [
            0.6233535619466899
          ],
          [
            0.1511394371076555
          ],
          [
            0.8964441891248391
          ],
          [
            0.740043843362109
          ],
          [
            1.445581247648015
          ],
          [
            -6.346178409444292e-7
          ],
          [
            0.8876156842930918
          ],
          [
            0
          ],
          [
            1.260610530317589
          ],
          [
            1.050143892009348
          ],
          [
            1.135604407855379
          ],
          [
            0.9095060562356849
          ],
          [
            0
          ],
          [
            0
          ],
          [
            -0.00004229218761508946
          ],
          [
            0.7410427129163573
          ],
          [
            0.7705266078717656
          ],
          [
            0.6960503017633819
          ],
          [
            0.1711120778872512
          ],
          [
            1.322917179687057
          ],
          [
            0
          ],
          [
            -0.00001207363015964802
          ],
          [
            1.273410645390722
          ],
          [
            0
          ],
          [
            2.579833861271208
          ],
          [
            0
          ],
          [
            0.6952830706841411
          ],
          [
            0.9390113086581984
          ],
          [
            0.7150908985015398
          ],
          [
            0.6077873498666762
          ],
          [
            0.6153051656301542
          ],
          [
            -0.00002359586864209007
          ],
          [
            0.2332286589855173
          ],
          [
            0.5353464156443444
          ],
          [
            1.637018603720374
          ],
          [
            2.408126935924354
          ],
          [
            -0.00002162735614419375
          ],
          [
            0.62830141723623
          ],
          [
            1.112053930007271
          ],
          [
            1.049744042256837
          ],
          [
            0
          ],
          [
            0
          ],
          [
            0
          ],
          [
            -0.00002240881359849567
          ],
          [
            -0.00002240881359849567
          ],
          [
            0
          ],
          [
            0
          ],
          [
            0
          ],
          [
            -0.00001207363015964802
          ],
          [
            0
          ],
          [
            0.4643987894411694
          ],
          [
            -0.00002271622013427788
          ],
          [
            1.238786070370395
          ],
          [
            0.6451791979647084
          ],
          [
            0
          ],
          [
            0
          ],
          [
            0
          ]
        ],
        "8": [
          [
            1.272532654839502
          ],
          [
            1.289954539371006
          ],
          [
            1.158143662147832
          ],
          [
            0.9005371549795882
          ],
          [
            0.4710150990634432
          ],
          [
            0.4205756027175234
          ],
          [
            1.067100352395848
          ],
          [
            0.2106592182839329
          ],
          [
            0.5565156188574925
          ],
          [
            0
          ],
          [
            0
          ],
          [
            0
          ],
          [
            -0.00002141738168326413
          ],
          [
            0.1940408888387815
          ],
          [
            0.2361185559425927
          ],
          [
            0
          ],
          [
            0
          ],
          [
            0
          ],
          [
            0.9274635213993996
          ],
          [
            1.355321055042651
          ],
          [
            0.6281869199948602
          ],
          [
            1.398970819182217
          ],
          [
            0.5484654319744067
          ],
          [
            0
          ],
          [
            0.890270763174918
          ],
          [
            0.3351561578768596
          ],
          [
            0
          ],
          [
            0
          ],
          [
            2.628787029926766
          ],
          [
            0.1768957880966369
          ],
          [
            1.375375787129936
          ],
          [
            0.2398694828171628
          ],
          [
            0.5865631298946976
          ],
          [
            0.582966226286942
          ],
          [
            0.1655703414158634
          ],
          [
            0
          ],
          [
            1.001519896530951
          ],
          [
            3.476496668999211
          ],
          [
            0
          ],
          [
            0.6810139805132849
          ],
          [
            0.6187658213506921
          ],
          [
            0.9964849521353507
          ],
          [
            0.3400781547508949
          ],
          [
            0
          ],
          [
            0.2848743889000218
          ],
          [
            -0.00002162735614419375
          ],
          [
            1.580759369545891
          ],
          [
            0
          ],
          [
            0.7457626233221717
          ],
          [
            0.43050209909212
          ],
          [
            0.0003873819358091168
          ],
          [
            0
          ],
          [
            -0.00236519225259002
          ],
          [
            0
          ],
          [
            0
          ],
          [
            0.2853491883212129
          ],
          [
            0.7974632543555842
          ],
          [
            0.1644708954575407
          ],
          [
            0.003414631856344386
          ],
          [
            0.6367391815558641
          ],
          [
            0
          ],
          [
            1.311205822306768
          ],
          [
            0.1655703414158634
          ],
          [
            0.822682827600854
          ],
          [
            0
          ],
          [
            1.048522167385105
          ],
          [
            -0.00002862297346695186
          ],
          [
            0
          ],
          [
            0.02708509918340951
          ],
          [
            -6.288940621601569e-7
          ],
          [
            1.589590946274598
          ],
          [
            1.222517940593999
          ],
          [
            -0.00002141738168326413
          ],
          [
            1.678005464976355
          ],
          [
            0
          ],
          [
            0
          ],
          [
            1.715701822106531
          ],
          [
            0.3700735025558117
          ],
          [
            0
          ],
          [
            0.225995744943674
          ],
          [
            0
          ],
          [
            1.987186061549437
          ],
          [
            0.6451732307797435
          ],
          [
            0
          ],
          [
            1.585143005586581
          ],
          [
            0
          ],
          [
            0
          ],
          [
            1.278969333458921
          ],
          [
            0.4376265980712795
          ],
          [
            4.888874150741543
          ],
          [
            0.9381077710388581
          ],
          [
            0
          ],
          [
            4.101889096236537
          ],
          [
            0.2556359967767747
          ],
          [
            1.020402368604225
          ],
          [
            0.6196176404611258
          ],
          [
            1.576717271993449
          ],
          [
            0.199524993478196
          ],
          [
            1.297366574000925
          ],
          [
            0
          ]
        ],
        "12": [
          [
            0.3649640437471824
          ],
          [
            0
          ],
          [
            2.316497198082608
          ],
          [
            0
          ],
          [
            0
          ],
          [
            0
          ],
          [
            0
          ],
          [
            0.3561769329679407
          ],
          [
            0
          ],
          [
            1.313193191884803
          ],
          [
            0.1605418240085221
          ],
          [
            0.6215808668203984
          ],
          [
            0.2410970742373983
          ],
          [
            0
          ],
          [
            0
          ],
          [
            0
          ],
          [
            0
          ],
          [
            0.6302621188392266
          ],
          [
            0
          ],
          [
            0
          ],
          [
            0
          ],
          [
            -0.00002141738168326413
          ],
          [
            0.8910645343553512
          ],
          [
            0
          ],
          [
            0
          ],
          [
            0.9153596834072779
          ],
          [
            0.1739264849407718
          ],
          [
            -0.00002359586864209007
          ],
          [
            1.014927786254514
          ],
          [
            0.7058459847817531
          ],
          [
            -0.00002623054835382277
          ],
          [
            0.7799623114576697
          ],
          [
            0
          ],
          [
            1.019236737145345
          ],
          [
            0.1689587687797101
          ],
          [
            0
          ],
          [
            -0.00002162735614419375
          ],
          [
            0.1562564413149268
          ],
          [
            0.9110555580400899
          ],
          [
            0.525156550870328
          ],
          [
            0
          ],
          [
            0.7033981112036436
          ],
          [
            0
          ],
          [
            2.457073312796894
          ],
          [
            0.5635762611431296
          ],
          [
            1.162945873491882
          ],
          [
            -0.00002300598300397638
          ],
          [
            0.3091750378684957
          ],
          [
            0.0768203149202833
          ],
          [
            -6.34381684960772e-7
          ],
          [
            0.9325452660515694
          ],
          [
            0.3476898847939118
          ],
          [
            -0.00002300598300397638
          ],
          [
            1.058203120618273
          ],
          [
            0.2398694828171628
          ],
          [
            0
          ],
          [
            0.6606418758826997
          ],
          [
            0
          ],
          [
            0.6298075565192001
          ],
          [
            0.6130786283458249
          ],
          [
            0
          ],
          [
            0
          ],
          [
            0.7709168992263109
          ],
          [
            0
          ],
          [
            0.6227108511235002
          ],
          [
            -0.00001430590515916208
          ],
          [
            0.382292830229467
          ],
          [
            0
          ],
          [
            0.5612038225556404
          ],
          [
            0
          ],
          [
            1.976520257203219
          ],
          [
            1.200240963535837
          ],
          [
            -0.00002240881359849567
          ],
          [
            0.4718791979952108
          ],
          [
            0
          ],
          [
            0
          ],
          [
            0.6006316352767165
          ],
          [
            0
          ],
          [
            0.7453048656112706
          ],
          [
            0.5618119270380788
          ],
          [
            0
          ],
          [
            0
          ],
          [
            0
          ],
          [
            0.6642699046581164
          ],
          [
            0
          ],
          [
            0.1665423451828012
          ],
          [
            2.050572719946469
          ],
          [
            0.645035144624746
          ],
          [
            0.6153051656301542
          ],
          [
            1.102984082346683
          ],
          [
            0
          ],
          [
            -0.00001469647366292293
          ],
          [
            2.207964100887267
          ],
          [
            0.9184942497670292
          ],
          [
            0
          ],
          [
            0
          ],
          [
            0.4494224473476827
          ],
          [
            1.510298664106788
          ],
          [
            1.251827324992849
          ],
          [
            -0.00002300598300397638
          ]
        ],
        "20": [
          [
            0.8249943952543788
          ],
          [
            1.16534763734213
          ],
          [
            0
          ],
          [
            0.1887188443212473
          ],
          [
            0
          ],
          [
            -0.00002300598300397638
          ],
          [
            0.1665423451828012
          ],
          [
            0
          ],
          [
            0
          ],
          [
            0.572066871040569
          ],
          [
            0
          ],
          [
            0
          ],
          [
            0
          ],
          [
            -0.00002623054835382277
          ],
          [
            1.552827862652435
          ],
          [
            0.6224458618290711
          ],
          [
            0
          ],
          [
            0.8819924632498974
          ],
          [
            0.431391889018883
          ],
          [
            1.42896177154654
          ],
          [
            0.9712813330680881
          ],
          [
            -0.00002299869926947196
          ],
          [
            0.7234911024815744
          ],
          [
            1.316935606236555
          ],
          [
            0
          ],
          [
            -0.0000220072674039784
          ],
          [
            1.875462577630639
          ],
          [
            0.6193301564775133
          ],
          [
            1.171721214175395
          ],
          [
            1.75503005541265
          ],
          [
            1.585848677506483
          ],
          [
            1.968495067174018
          ],
          [
            0.08543576883594994
          ],
          [
            0.4938583348787446
          ],
          [
            0
          ],
          [
            1.381783364879976
          ],
          [
            0
          ],
          [
            0.9960692165967693
          ],
          [
            0
          ],
          [
            0.483222684460852
          ],
          [
            0.8259095605535478
          ],
          [
            0.1631576404090893
          ],
          [
            0.4551790583174835
          ],
          [
            3.401691597195448
          ],
          [
            0.22492387525757
          ],
          [
            0
          ],
          [
            0
          ],
          [
            0.0292506549589362
          ],
          [
            0.6393142895819395
          ],
          [
            0
          ],
          [
            0.8022731065558872
          ],
          [
            0
          ],
          [
            0.5908853246925538
          ],
          [
            0
          ],
          [
            2.733376023340121
          ],
          [
            0.6596523636114391
          ],
          [
            0.3945268560391888
          ],
          [
            0
          ],
          [
            0
          ],
          [
            0
          ],
          [
            0.6964789746051494
          ],
          [
            4.920347313268159
          ],
          [
            -0.00002300598300397638
          ],
          [
            0.9913363681478131
          ],
          [
            0
          ],
          [
            0
          ],
          [
            4.232096207153383
          ],
          [
            0.3141337559777071
          ],
          [
            0
          ],
          [
            0.198580393949598
          ],
          [
            0
          ],
          [
            1.98725365719163
          ],
          [
            1.4419672209035
          ],
          [
            0
          ],
          [
            0
          ],
          [
            0.5124134829029288
          ],
          [
            0
          ],
          [
            0.3827325826692771
          ],
          [
            0
          ],
          [
            0.6817187164384766
          ],
          [
            0
          ],
          [
            0.2397784217541208
          ],
          [
            0
          ],
          [
            1.394108434548226
          ],
          [
            0
          ],
          [
            0.404230614643339
          ],
          [
            0.6934761172670463
          ],
          [
            0
          ],
          [
            0.1901919149117219
          ],
          [
            0
          ],
          [
            0
          ],
          [
            0.4450448140828769
          ],
          [
            0
          ],
          [
            0
          ],
          [
            1.823890231375628
          ],
          [
            1.409255099934292
          ],
          [
            0.4173232891279568
          ],
          [
            1.257397845157104
          ],
          [
            0
          ],
          [
            0.1994026582586166
          ]
        ],
        "21": [
          [
            0
          ],
          [
            2.256622642040234
          ],
          [
            0.8554230803226943
          ],
          [
            0
          ],
          [
            0
          ],
          [
            1.826517099841574
          ],
          [
            0
          ],
          [
            2.424837401960687
          ],
          [
            3.395083785444896
          ],
          [
            1.198620142439125
          ],
          [
            0
          ],
          [
            0.2793830558662016
          ],
          [
            0
          ],
          [
            2.064202466885313
          ],
          [
            0
          ],
          [
            0.2756115301599884
          ],
          [
            0
          ],
          [
            4.611328394259573
          ],
          [
            0.004328497193505143
          ],
          [
            0.8345975869353524
          ],
          [
            0.1919091262042301
          ],
          [
            0
          ],
          [
            1.076733763000757
          ],
          [
            0.07467507021927133
          ],
          [
            0
          ],
          [
            3.439689101722088
          ],
          [
            0.071302630189642
          ],
          [
            0.2193997693638465
          ],
          [
            0.8792252119534716
          ],
          [
            0.007161216452743702
          ],
          [
            0
          ],
          [
            2.9601384751981
          ],
          [
            0
          ],
          [
            0.9257079095945997
          ],
          [
            0.6210005316029523
          ],
          [
            0.728765334592687
          ],
          [
            0.4076084672378286
          ],
          [
            0.4394332147721371
          ],
          [
            0.7596030596804582
          ],
          [
            -0.05207370253243937
          ],
          [
            0.1716461567222325
          ],
          [
            2.979119273964308
          ],
          [
            0.2341973448053523
          ],
          [
            0.9883572462083734
          ],
          [
            -0.00295509921649284
          ],
          [
            0
          ],
          [
            2.587142155141819
          ],
          [
            0
          ],
          [
            0
          ],
          [
            0
          ],
          [
            1.073502319736498
          ],
          [
            0.767608181816513
          ],
          [
            0.2217548167756931
          ],
          [
            2.255819883016855
          ],
          [
            1.849884414610262
          ],
          [
            1.021881645773568
          ],
          [
            0.00573834621222602
          ],
          [
            0
          ],
          [
            1.800399298638581
          ],
          [
            0.58811285823883
          ],
          [
            2.485964321985684
          ],
          [
            0.6657097193821961
          ],
          [
            0.6694591323760051
          ],
          [
            0.678992777456557
          ],
          [
            0
          ],
          [
            0
          ],
          [
            0
          ],
          [
            0
          ],
          [
            0.7773777639537087
          ],
          [
            0
          ],
          [
            2.529158758519749
          ],
          [
            3.789138158705825
          ],
          [
            0.001698345130478174
          ],
          [
            0.2619775502905028
          ],
          [
            0
          ],
          [
            1.95581205740902
          ],
          [
            2.607232335629565
          ],
          [
            0.1499123585739497
          ],
          [
            0
          ],
          [
            0.3368426397479567
          ],
          [
            0
          ],
          [
            -0.0004983586353972669
          ],
          [
            0
          ],
          [
            1.56987139179175
          ],
          [
            1.76891432082801
          ],
          [
            0
          ],
          [
            1.783532858287185
          ],
          [
            0.3601145539306643
          ],
          [
            1.015726414187213
          ],
          [
            0.2070605208969454
          ],
          [
            1.932078760544734
          ],
          [
            0.2934720712483525
          ],
          [
            0.9281690387774972
          ],
          [
            0
          ],
          [
            0.6895083772709931
          ],
          [
            5.344866102553205
          ],
          [
            4.199310846917186
          ],
          [
            1.536469407473184
          ],
          [
            2.750560995164982
          ],
          [
            0
          ]
        ],
        "22": [
          [
            0.6707118237888494
          ],
          [
            2.406321715229211
          ],
          [
            0.0008246351398284446
          ],
          [
            0.7047912998718644
          ],
          [
            0
          ],
          [
            0.8407660306916327
          ],
          [
            0.03413390176132225
          ],
          [
            1.346760923353468
          ],
          [
            0
          ],
          [
            2.552909539991283
          ],
          [
            0
          ],
          [
            1.253219355683676
          ],
          [
            0
          ],
          [
            1.99824042052807
          ],
          [
            -0.00001430590515916208
          ],
          [
            0
          ],
          [
            1.370671119489383
          ],
          [
            0.3900962265264951
          ],
          [
            0.04013118725380593
          ],
          [
            0.3766569791738306
          ],
          [
            0.04115968527116465
          ],
          [
            1.790699510056285
          ],
          [
            0
          ],
          [
            5.656672995880342
          ],
          [
            0
          ],
          [
            0.1962180841724006
          ],
          [
            0
          ],
          [
            0
          ],
          [
            0
          ],
          [
            0
          ],
          [
            0.5484583564504462
          ],
          [
            0.6130786283458249
          ],
          [
            0.5837323727306014
          ],
          [
            0
          ],
          [
            0
          ],
          [
            0
          ],
          [
            0
          ],
          [
            0.3292121824411645
          ],
          [
            1.511448335688634
          ],
          [
            2.76434961374877
          ],
          [
            0.2441165008855535
          ],
          [
            0.1840821484862616
          ],
          [
            -0.1062927501648119
          ],
          [
            -0.03771516055486757
          ],
          [
            0
          ],
          [
            0
          ],
          [
            1.303156877574491
          ],
          [
            1.91015357000466
          ],
          [
            1.230287613057691
          ],
          [
            0
          ],
          [
            0.6649824480906048
          ],
          [
            0.4240617859339579
          ],
          [
            1.632731418222917
          ],
          [
            0
          ],
          [
            -0.000464980948457594
          ],
          [
            1.005084070337958
          ],
          [
            0.8814173783801849
          ],
          [
            0
          ],
          [
            1.425916674834529
          ],
          [
            0.01313817740674494
          ],
          [
            1.55914088977292
          ],
          [
            0
          ],
          [
            1.525135281525369
          ],
          [
            1.043888845394868
          ],
          [
            4.052834865668181
          ],
          [
            0.2623084984085651
          ],
          [
            0.5952312197402634
          ],
          [
            0.01299958950804125
          ],
          [
            0.03619291121846402
          ],
          [
            0
          ],
          [
            -0.00002141738168326413
          ],
          [
            0
          ],
          [
            2.390833119919112
          ],
          [
            0
          ],
          [
            0.05212496962143476
          ],
          [
            0.9843437692077259
          ],
          [
            0.6210601189709095
          ],
          [
            1.797587272721287
          ],
          [
            0
          ],
          [
            0
          ],
          [
            -0.00004229218761508946
          ],
          [
            1.899134669989099
          ],
          [
            1.629824483762512
          ],
          [
            0
          ],
          [
            1.152191004972806
          ],
          [
            0
          ],
          [
            0.607954951591914
          ],
          [
            1.967266690504516
          ],
          [
            0
          ],
          [
            0
          ],
          [
            1.443876068333939
          ],
          [
            0.3830449380636409
          ],
          [
            0.3051752540713863
          ],
          [
            0
          ],
          [
            0
          ],
          [
            0.4875900927294055
          ],
          [
            0
          ],
          [
            0.9400255697584825
          ],
          [
            0.6107610783973314
          ],
          [
            0
          ]
        ],
        "23": [
          [
            1.748789358367322
          ],
          [
            1.512665811373946
          ],
          [
            0
          ],
          [
            2.614844385345172
          ],
          [
            1.812681354683519
          ],
          [
            1.315585122836925
          ],
          [
            1.471685016535702
          ],
          [
            0.02558219829668218
          ],
          [
            0
          ],
          [
            0.6638871255267205
          ],
          [
            1.707616482644575
          ],
          [
            0
          ],
          [
            1.380183006662865
          ],
          [
            0.003355884318352764
          ],
          [
            1.44489207692693
          ],
          [
            -0.0004911642604952249
          ],
          [
            2.423764470961125
          ],
          [
            0.4683530666878681
          ],
          [
            0
          ],
          [
            0.07791202605839942
          ],
          [
            0.07929152900547365
          ],
          [
            0.2978632001800179
          ],
          [
            0.6633524316359178
          ],
          [
            2.326193148577133
          ],
          [
            0
          ],
          [
            0
          ],
          [
            0.5911015632447416
          ],
          [
            1.425303951171877
          ],
          [
            0
          ],
          [
            0.3731881427383641
          ],
          [
            0.5976330958575424
          ],
          [
            0
          ],
          [
            0
          ],
          [
            4.040974226513054
          ],
          [
            0
          ],
          [
            0
          ],
          [
            0.2235847151324606
          ],
          [
            1.256612470540986
          ],
          [
            0.8777143471940363
          ],
          [
            -0.00007137442391780269
          ],
          [
            -0.00002359586864209007
          ],
          [
            3.912533297470496
          ],
          [
            0.5953267101070026
          ],
          [
            0
          ],
          [
            0
          ],
          [
            0.2220553778752254
          ],
          [
            0.921722536208172
          ],
          [
            -0.1166283957944358
          ],
          [
            3.668446969196054
          ],
          [
            0
          ],
          [
            0.1414408129585425
          ],
          [
            3.347084451648769
          ],
          [
            0.08331534426592668
          ],
          [
            4.437184176869799
          ],
          [
            1.942851952985173
          ],
          [
            1.042106320770529
          ],
          [
            0.6891603638439463
          ],
          [
            9.02250147815269
          ],
          [
            0.1042105333221173
          ],
          [
            0
          ],
          [
            1.236484614196435
          ],
          [
            1.885471862514631
          ],
          [
            0
          ],
          [
            1.641625438810451
          ],
          [
            0.5896296936102488
          ],
          [
            0
          ],
          [
            1.049658629437658
          ],
          [
            0.6831186108290623
          ],
          [
            0.3366094335620886
          ],
          [
            0.3248176671505725
          ],
          [
            0
          ],
          [
            0
          ],
          [
            0.05957895969836358
          ],
          [
            0
          ],
          [
            2.487681896674502
          ],
          [
            0
          ],
          [
            5.281902945821294
          ],
          [
            2.496565542795917
          ],
          [
            1.968754162468983
          ],
          [
            0.6138428437248535
          ],
          [
            1.604044977295835
          ],
          [
            0.335617186250083
          ],
          [
            3.048790531465436
          ],
          [
            0
          ],
          [
            0
          ],
          [
            0
          ],
          [
            3.246039806378583
          ],
          [
            1.462726298434109
          ],
          [
            4.263828371771943
          ],
          [
            3.263952592043125
          ],
          [
            0.04974519012208489
          ],
          [
            0.4164199931877661
          ],
          [
            0.8434959543664533
          ],
          [
            1.633382984857434
          ],
          [
            0
          ],
          [
            4.492787438804612
          ],
          [
            0.3797113469733766
          ],
          [
            0
          ],
          [
            2.486876124112776
          ],
          [
            0.4779552339090927
          ]
        ],
        "24": [
          [
            0.7154950380276439
          ],
          [
            0
          ],
          [
            0
          ],
          [
            2.438176997632972
          ],
          [
            0
          ],
          [
            0
          ],
          [
            0.184716441180214
          ],
          [
            0.5446766100725995
          ],
          [
            0
          ],
          [
            0
          ],
          [
            0
          ],
          [
            -0.0000220072674039784
          ],
          [
            0.7053556686435876
          ],
          [
            0.9455990678388915
          ],
          [
            0.1299722682910804
          ],
          [
            0
          ],
          [
            0
          ],
          [
            0.02159476185249076
          ],
          [
            2.08243785771672
          ],
          [
            0.0006024029195614844
          ],
          [
            0
          ],
          [
            0.4101957547871642
          ],
          [
            0
          ],
          [
            0
          ],
          [
            0.4684611254155051
          ],
          [
            0
          ],
          [
            1.273869886112223
          ],
          [
            0
          ],
          [
            0.3987255127367533
          ],
          [
            0
          ],
          [
            0.193473573654078
          ],
          [
            2.62108076755402
          ],
          [
            0
          ],
          [
            2.17003827632422
          ],
          [
            0.323825845228761
          ],
          [
            0.001920139617133998
          ],
          [
            1.254343899971918
          ],
          [
            0
          ],
          [
            0
          ],
          [
            0.4542036976006827
          ],
          [
            0
          ],
          [
            0.6587143889720366
          ],
          [
            0.001084769559966503
          ],
          [
            0
          ],
          [
            2.66663177761345
          ],
          [
            0.02985448459487472
          ],
          [
            0
          ],
          [
            0.5890403364945627
          ],
          [
            0
          ],
          [
            0
          ],
          [
            0
          ],
          [
            0.5462562392832879
          ],
          [
            0.4384551329947186
          ],
          [
            0
          ],
          [
            0
          ],
          [
            0.4492593982224555
          ],
          [
            0
          ],
          [
            -0.00002359586864209007
          ],
          [
            1.58587857736844
          ],
          [
            0
          ],
          [
            5.887513189064407
          ],
          [
            2.068787360472207
          ],
          [
            1.2962719792828
          ],
          [
            0
          ],
          [
            5.039996369325436
          ],
          [
            0
          ],
          [
            -0.00001977165621447341
          ],
          [
            0
          ],
          [
            1.852775075508532
          ],
          [
            0.2353872420329282
          ],
          [
            2.125100169302073
          ],
          [
            1.626536398714975
          ],
          [
            0.6703945620409257
          ],
          [
            1.341777545308734
          ],
          [
            0.5493035444056247
          ],
          [
            0
          ],
          [
            0.6296937320289029
          ],
          [
            0.6732546862871338
          ],
          [
            2.796201975334483
          ],
          [
            1.03767283919186
          ],
          [
            0
          ],
          [
            2.697695091398614
          ],
          [
            0.9814114501945213
          ],
          [
            0
          ],
          [
            0.8183130074485234
          ],
          [
            0
          ],
          [
            0.5076056160818432
          ],
          [
            0
          ],
          [
            2.083894454769975
          ],
          [
            1.081508019502895
          ],
          [
            1.251773363144494
          ],
          [
            1.586043170742368
          ],
          [
            1.127875134014353
          ],
          [
            0
          ],
          [
            1.38970112536839
          ],
          [
            0.995366813543832
          ],
          [
            0
          ],
          [
            2.000330665795882
          ],
          [
            2.218090248871917
          ],
          [
            0.6639107899329417
          ]
        ],
        "25": [
          [
            1.121079065907772
          ],
          [
            0.5438707611334266
          ],
          [
            6.106847876805588
          ],
          [
            0.5666232938141391
          ],
          [
            3.887477697561504
          ],
          [
            0
          ],
          [
            0
          ],
          [
            0
          ],
          [
            0
          ],
          [
            0.0006726381421913175
          ],
          [
            0
          ],
          [
            0
          ],
          [
            1.532453682404096
          ],
          [
            0
          ],
          [
            2.775791390592808
          ],
          [
            0.07517265260225514
          ],
          [
            0.8986785006324709
          ],
          [
            -0.00002240881359849567
          ],
          [
            0.5347619769396843
          ],
          [
            0
          ],
          [
            0
          ],
          [
            0.9041730085096518
          ],
          [
            0
          ],
          [
            0
          ],
          [
            0.00179700579000297
          ],
          [
            1.649793943187966
          ],
          [
            0.755782028652888
          ],
          [
            0.609468282591294
          ],
          [
            1.402023256683044
          ],
          [
            0.4871347720114656
          ],
          [
            3.357312698278868
          ],
          [
            0
          ],
          [
            0.1373973556546133
          ],
          [
            0.03151570072660448
          ],
          [
            0
          ],
          [
            -0.1431985960510218
          ],
          [
            0.3821905011995774
          ],
          [
            0
          ],
          [
            0
          ],
          [
            0
          ],
          [
            2.248957784153959
          ],
          [
            0
          ],
          [
            0.1314622331890334
          ],
          [
            0.6742805053288379
          ],
          [
            0
          ],
          [
            1.994029550990021
          ],
          [
            0.5836584319323634
          ],
          [
            0
          ],
          [
            0
          ],
          [
            0
          ],
          [
            0
          ],
          [
            1.049626321364876
          ],
          [
            0
          ],
          [
            0
          ],
          [
            1.121043677161992
          ],
          [
            2.396370618934682
          ],
          [
            1.102649785219121
          ],
          [
            2.034288392955869
          ],
          [
            4.483513785232596
          ],
          [
            0.309955425101748
          ],
          [
            0
          ],
          [
            0
          ],
          [
            0.1735262340455819
          ],
          [
            2.036629401717061
          ],
          [
            0
          ],
          [
            0
          ],
          [
            0
          ],
          [
            0
          ],
          [
            0.5496467262184481
          ],
          [
            0
          ],
          [
            0
          ],
          [
            0
          ],
          [
            0.2524179740405188
          ],
          [
            2.570157841221729
          ],
          [
            0
          ],
          [
            0.2170736168091665
          ],
          [
            0
          ],
          [
            3.626696203961945
          ],
          [
            0.1836023972786656
          ],
          [
            0.7215525310551243
          ],
          [
            1.318034751288643
          ],
          [
            2.014080137153698
          ],
          [
            0.9493201094614179
          ],
          [
            3.36105749985461
          ],
          [
            2.743857512576675
          ],
          [
            0.9759396262412494
          ],
          [
            0
          ],
          [
            0
          ],
          [
            0
          ],
          [
            0
          ],
          [
            -0.00002162735614419375
          ],
          [
            0
          ],
          [
            0.3175902609810812
          ],
          [
            0
          ],
          [
            1.00156262175431
          ],
          [
            1.344013967046934
          ],
          [
            0
          ],
          [
            4.446601227413844
          ],
          [
            1.222427014245582
          ],
          [
            0.1668308977929165
          ]
        ],
        "31": [
          [
            0.6675177721326975
          ],
          [
            0.08823131645716131
          ],
          [
            1.137416447954834
          ],
          [
            0
          ],
          [
            0
          ],
          [
            0
          ],
          [
            0.1818197260995333
          ],
          [
            1.098789283774881
          ],
          [
            1.010127053673514
          ],
          [
            0
          ],
          [
            0.2312152602713269
          ],
          [
            0.3564490315213291
          ],
          [
            0.1090811056035079
          ],
          [
            0.5849449131161677
          ],
          [
            0.1661360917569965
          ],
          [
            -0.0005105178166786573
          ],
          [
            0
          ],
          [
            0
          ],
          [
            0.819532567594699
          ],
          [
            0.3629759864892037
          ],
          [
            0.04151380875737942
          ],
          [
            4.668605794323128
          ],
          [
            0
          ],
          [
            0.01278229837409128
          ],
          [
            0
          ],
          [
            -0.008932332099035989
          ],
          [
            0.03410366877126592
          ],
          [
            0
          ],
          [
            0.8080239399489955
          ],
          [
            2.635877112306638
          ],
          [
            1.064206492917556
          ],
          [
            -0.0003073239721231857
          ],
          [
            3.384146529533211
          ],
          [
            0.6388139387724934
          ],
          [
            0.2365135101966942
          ],
          [
            3.124061353053797
          ],
          [
            0.2639555817657282
          ],
          [
            0
          ],
          [
            1.779412163333497
          ],
          [
            0
          ],
          [
            3.341751932420813
          ],
          [
            0.6410869039997777
          ],
          [
            0
          ],
          [
            0
          ],
          [
            0
          ],
          [
            0.8790571721383174
          ],
          [
            3.517494095811795
          ],
          [
            2.641804595606416
          ],
          [
            0
          ],
          [
            0.07479015989805049
          ],
          [
            2.065354069726816
          ],
          [
            0
          ],
          [
            4.076125058466374
          ],
          [
            2.087625079844621
          ],
          [
            1.009350230478333
          ],
          [
            0.550605475415523
          ],
          [
            2.589272636231236
          ],
          [
            0.4042126801790609
          ],
          [
            0.8205517289136779
          ],
          [
            -0.0817731539190305
          ],
          [
            0
          ],
          [
            0
          ],
          [
            1.694269417650126
          ],
          [
            1.051228590950942
          ],
          [
            0
          ],
          [
            2.686530638187065
          ],
          [
            1.924040081558875
          ],
          [
            3.31699246706799
          ],
          [
            0.07070426334869495
          ],
          [
            0.3364581477119692
          ],
          [
            1.119656282538184
          ],
          [
            0.02972712177680847
          ],
          [
            3.207856639397143
          ],
          [
            0
          ],
          [
            3.042082214824667
          ],
          [
            3.073706524727147
          ],
          [
            0.4958746402753889
          ],
          [
            -0.00004229218761508946
          ],
          [
            0
          ],
          [
            0.04684194554660337
          ],
          [
            0
          ],
          [
            1.839237430246556
          ],
          [
            0
          ],
          [
            3.963825395292368
          ],
          [
            0.6239292466218274
          ],
          [
            0.6485299662618651
          ],
          [
            -0.00001207363015964802
          ],
          [
            1.069731556290016
          ],
          [
            1.067173715291823
          ],
          [
            0
          ],
          [
            0.4853032493851153
          ],
          [
            0.06785169000541202
          ],
          [
            0
          ],
          [
            0.8467779827626245
          ],
          [
            0
          ],
          [
            1.270089685919636
          ],
          [
            0.209041775612878
          ],
          [
            2.767601048603424
          ],
          [
            0
          ],
          [
            0.5416222976858123
          ]
        ],
        "32": [
          [
            1.906520154028581
          ],
          [
            2.249227053755195
          ],
          [
            0
          ],
          [
            0
          ],
          [
            0
          ],
          [
            0
          ],
          [
            0
          ],
          [
            0.5963226667092343
          ],
          [
            -0.00002141738168326413
          ],
          [
            0.470638965630755
          ],
          [
            4.919768698055289
          ],
          [
            2.04990673663287
          ],
          [
            3.046641478925064
          ],
          [
            0
          ],
          [
            0.8250574295839534
          ],
          [
            0.313446070769281
          ],
          [
            -0.00002359586864209007
          ],
          [
            0
          ],
          [
            1.137427872568828
          ],
          [
            -0.00001235688337430929
          ],
          [
            0
          ],
          [
            -0.00002692267267256909
          ],
          [
            0.9574205104184408
          ],
          [
            0
          ],
          [
            1.845677497954931
          ],
          [
            0.4943528388845664
          ],
          [
            0
          ],
          [
            0
          ],
          [
            0
          ],
          [
            0
          ],
          [
            0.309955425101748
          ],
          [
            0.4660465746224851
          ],
          [
            2.947626869490158
          ],
          [
            0.9875961475757791
          ],
          [
            0
          ],
          [
            1.120772427696799
          ],
          [
            0
          ],
          [
            0
          ],
          [
            0.3319627417176108
          ],
          [
            0
          ],
          [
            1.276785226244666
          ],
          [
            0
          ],
          [
            0.6061545686607701
          ],
          [
            1.699174807494714
          ],
          [
            0.4614935064925696
          ],
          [
            1.154968370408877
          ],
          [
            1.523160559409725
          ],
          [
            0
          ],
          [
            0
          ],
          [
            0.7009809471698674
          ],
          [
            0.6067515954862124
          ],
          [
            1.090448005618327
          ],
          [
            0.407632438291774
          ],
          [
            0
          ],
          [
            0
          ],
          [
            3.2782199005416
          ],
          [
            -0.00002489729362231685
          ],
          [
            0.05774689941632971
          ],
          [
            0
          ],
          [
            0.6564408174158132
          ],
          [
            1.30192415372402
          ],
          [
            0.324468306808221
          ],
          [
            0
          ],
          [
            0
          ],
          [
            0.6183820755752549
          ],
          [
            -0.0000220072674039784
          ],
          [
            0
          ],
          [
            0
          ],
          [
            0.1932535480937965
          ],
          [
            0.5701445598882771
          ],
          [
            0.7302979297799581
          ],
          [
            0
          ],
          [
            0
          ],
          [
            -0.00002271622013427788
          ],
          [
            -0.00002623054835382277
          ],
          [
            0.1701146332290868
          ],
          [
            0
          ],
          [
            0
          ],
          [
            0.9080369637808836
          ],
          [
            0
          ],
          [
            1.236394846572082
          ],
          [
            0
          ],
          [
            1.88143364276711
          ],
          [
            -6.288940621601569e-7
          ],
          [
            4.572106544369241
          ],
          [
            0.6603164758421727
          ],
          [
            0
          ],
          [
            0.4698769695985412
          ],
          [
            0.5792740838429999
          ],
          [
            1.214567216050554
          ],
          [
            0.5120993716363813
          ],
          [
            0.5761966371947267
          ],
          [
            0.6594081461948633
          ],
          [
            1.375504097530175
          ],
          [
            1.333929259661126
          ],
          [
            0.2249273351953782
          ],
          [
            7.589474105433929
          ],
          [
            1.283934087698828
          ],
          [
            0
          ],
          [
            1.044630604187407
          ]
        ],
        "34": [
          [
            0
          ],
          [
            0.02384776528686672
          ],
          [
            0
          ],
          [
            0
          ],
          [
            0.146083156521577
          ],
          [
            0.04023766643861393
          ],
          [
            0
          ],
          [
            0
          ],
          [
            5.107746082997032
          ],
          [
            5.036113542291247
          ],
          [
            -0.3013720550831209
          ],
          [
            0
          ],
          [
            0
          ],
          [
            7.698573091892605
          ],
          [
            0.6417920724389177
          ],
          [
            0.4288250649670999
          ],
          [
            0.198578384913958
          ],
          [
            0.1941339679332046
          ],
          [
            0
          ],
          [
            4.824312100496243
          ],
          [
            1.143268595476549
          ],
          [
            0
          ],
          [
            0
          ],
          [
            0
          ],
          [
            -0.01974017250715576
          ],
          [
            0.3543164277965758
          ],
          [
            0
          ],
          [
            0.0002715819909155925
          ],
          [
            2.348027396698825
          ],
          [
            0
          ],
          [
            0.1830726255610386
          ],
          [
            0.08178005444066372
          ],
          [
            0
          ],
          [
            0
          ],
          [
            0
          ],
          [
            0
          ],
          [
            3.057897962724184
          ],
          [
            0
          ],
          [
            0
          ],
          [
            0.7382993385099752
          ],
          [
            0.03447882390664603
          ],
          [
            0.04608852723599455
          ],
          [
            0
          ],
          [
            0.06850270182376761
          ],
          [
            1.439593724969193
          ],
          [
            1.984183133002233
          ],
          [
            3.018684730024084
          ],
          [
            0
          ],
          [
            0.1512438954507616
          ],
          [
            0
          ],
          [
            0
          ],
          [
            1.975537658805553
          ],
          [
            2.238316150512517
          ],
          [
            0
          ],
          [
            1.656809918719688
          ],
          [
            0
          ],
          [
            0
          ],
          [
            0
          ],
          [
            -0.01599242984379146
          ],
          [
            0
          ],
          [
            0
          ],
          [
            4.516268108189692
          ],
          [
            1.500268146518266
          ],
          [
            0.9566811004435607
          ],
          [
            0
          ],
          [
            0
          ],
          [
            0.5396840604327338
          ],
          [
            4.093028945247298
          ],
          [
            0.02461875670351787
          ],
          [
            0
          ],
          [
            15.12374121357061
          ],
          [
            0
          ],
          [
            1.270179889058724
          ],
          [
            9.670949276976252
          ],
          [
            0
          ],
          [
            0
          ],
          [
            1.444364334894921
          ],
          [
            -0.001771256989741232
          ],
          [
            0.05370354660556131
          ],
          [
            0
          ],
          [
            0.119437917162017
          ],
          [
            0.8003649584040744
          ],
          [
            0.4074986115452504
          ],
          [
            8.060170155259023
          ],
          [
            0
          ],
          [
            5.303750614217435
          ],
          [
            0
          ],
          [
            0
          ],
          [
            -0.0104738939005955
          ],
          [
            3.185794269741734
          ],
          [
            -0.308480788866305
          ],
          [
            0
          ],
          [
            0
          ],
          [
            0.6382862792772386
          ],
          [
            0
          ],
          [
            0
          ],
          [
            2.935771768193511
          ],
          [
            -0.009736638338523562
          ],
          [
            0.307701381332862
          ],
          [
            5.609120139067905
          ]
        ],
        "35": [
          [
            0.3268161766553987
          ],
          [
            0
          ],
          [
            1.521756001079218
          ],
          [
            0.01706770887214049
          ],
          [
            0
          ],
          [
            0.1160609797635459
          ],
          [
            0.04823109467037057
          ],
          [
            2.958606774717957
          ],
          [
            4.843791345656818
          ],
          [
            0
          ],
          [
            1.360809787120878
          ],
          [
            0
          ],
          [
            0.3390400442245749
          ],
          [
            0
          ],
          [
            0
          ],
          [
            0
          ],
          [
            0
          ],
          [
            0
          ],
          [
            0
          ],
          [
            0.235645027820901
          ],
          [
            0
          ],
          [
            11.24779269636693
          ],
          [
            0
          ],
          [
            0
          ],
          [
            1.849742657401954
          ],
          [
            0.5400112672342345
          ],
          [
            0.05766534028014547
          ],
          [
            0
          ],
          [
            0
          ],
          [
            0.2348698430970657
          ],
          [
            0.3964656371458375
          ],
          [
            0
          ],
          [
            6.318318266102061
          ],
          [
            0
          ],
          [
            1.118196440152381
          ],
          [
            0.07787566722873862
          ],
          [
            0
          ],
          [
            3.159083333393319
          ],
          [
            0.4414847341459804
          ],
          [
            1.514092071293881
          ],
          [
            0.287805291401817
          ],
          [
            0.7674360669945628
          ],
          [
            0
          ],
          [
            0
          ],
          [
            0
          ],
          [
            0
          ],
          [
            0
          ],
          [
            6.409024334359174
          ],
          [
            0.4132876712536344
          ],
          [
            0
          ],
          [
            0
          ],
          [
            0
          ],
          [
            0.2315727431128281
          ],
          [
            0.5158680830888294
          ],
          [
            0
          ],
          [
            0.288794575441166
          ],
          [
            0
          ],
          [
            2.034309418171915
          ],
          [
            2.43937834989589
          ],
          [
            0
          ],
          [
            5.62026780482821
          ],
          [
            2.61719870828621
          ],
          [
            0
          ],
          [
            0
          ],
          [
            0
          ],
          [
            0.7163783018481098
          ],
          [
            0.1064567608715663
          ],
          [
            0
          ],
          [
            1.939794950122973
          ],
          [
            0
          ],
          [
            2.109258001819327
          ],
          [
            0.5904394340903707
          ],
          [
            2.84290087126238
          ],
          [
            0.2046475683221622
          ],
          [
            1.511595730726249
          ],
          [
            0.4630892705644882
          ],
          [
            0.4976909718555902
          ],
          [
            0.01410434637853086
          ],
          [
            0
          ],
          [
            0
          ],
          [
            0
          ],
          [
            0.3125742454513443
          ],
          [
            0
          ],
          [
            0
          ],
          [
            0
          ],
          [
            0.00145513459181501
          ],
          [
            0.09346279082085118
          ],
          [
            2.1726933346512
          ],
          [
            0
          ],
          [
            0
          ],
          [
            0
          ],
          [
            1.160379748941217
          ],
          [
            0
          ],
          [
            0
          ],
          [
            0.8786144570272256
          ],
          [
            0.08823996269200052
          ],
          [
            0
          ],
          [
            0
          ],
          [
            0
          ],
          [
            0.5174456718733751
          ]
        ],
        "43": [
          [
            2.631705202887922
          ],
          [
            0
          ],
          [
            1.901832200232022
          ],
          [
            0
          ],
          [
            0.2970162983414966
          ],
          [
            2.59824555461725
          ],
          [
            0.1930137673713759
          ],
          [
            0.5999823293807367
          ],
          [
            0
          ],
          [
            1.381443899491686
          ],
          [
            1.041486544904416
          ],
          [
            0
          ],
          [
            0.1850144876361881
          ],
          [
            0
          ],
          [
            1.479208707187496
          ],
          [
            1.466692542759233
          ],
          [
            0
          ],
          [
            1.07495350471585
          ],
          [
            0
          ],
          [
            2.369195359530053
          ],
          [
            4.107405757785621
          ],
          [
            0
          ],
          [
            0
          ],
          [
            0
          ],
          [
            3.087883576024282
          ],
          [
            0
          ],
          [
            4.135886944700786
          ],
          [
            0.9625030633574667
          ],
          [
            4.287427357630182
          ],
          [
            0.6114983919108425
          ],
          [
            0
          ],
          [
            0.9240975334940202
          ],
          [
            0.2139908479901536
          ],
          [
            2.477671511111858
          ],
          [
            0.9569302171756533
          ],
          [
            0
          ],
          [
            0.8128905737317922
          ],
          [
            1.082187521930088
          ],
          [
            -0.003037717491039871
          ],
          [
            0.9589456318462197
          ],
          [
            0
          ],
          [
            1.076453592255618
          ],
          [
            0
          ],
          [
            0.6787383193868379
          ],
          [
            0
          ],
          [
            0
          ],
          [
            0.0731114167382998
          ],
          [
            0
          ],
          [
            0
          ],
          [
            3.725750877692626
          ],
          [
            1.898850320091476
          ],
          [
            3.464739181705539
          ],
          [
            0
          ],
          [
            0.4900079772753898
          ],
          [
            0
          ],
          [
            0.3009474686013789
          ],
          [
            0
          ],
          [
            0
          ],
          [
            -0.00045105237417431
          ],
          [
            0
          ],
          [
            0.7757462900156753
          ],
          [
            0.2061072777132935
          ],
          [
            0.3316723677982196
          ],
          [
            0
          ],
          [
            0.00338281542379093
          ],
          [
            2.435903099396917
          ],
          [
            4.272099736323064
          ],
          [
            3.931384801937462
          ],
          [
            0
          ],
          [
            4.365157980918255
          ],
          [
            0
          ],
          [
            3.062565522843016
          ],
          [
            0
          ],
          [
            1.696777193583245
          ],
          [
            1.914238913687072
          ],
          [
            0
          ],
          [
            0
          ],
          [
            0
          ],
          [
            2.288528444974403
          ],
          [
            0
          ],
          [
            2.112576386080498
          ],
          [
            0.7318274863489052
          ],
          [
            0.1800184906278872
          ],
          [
            0
          ],
          [
            0
          ],
          [
            0
          ],
          [
            1.45484051183184
          ],
          [
            2.471800773133118
          ],
          [
            0.6508016749581067
          ],
          [
            0.03956703093636094
          ],
          [
            0.03211524457177717
          ],
          [
            0.4585236147640472
          ],
          [
            0
          ],
          [
            0
          ],
          [
            3.640302780204763
          ],
          [
            -0.0002690885600316051
          ],
          [
            1.527938023671638
          ],
          [
            0.7248804237435991
          ],
          [
            1.289234602215622
          ],
          [
            0.004128296620372396
          ]
        ],
        "44": [
          [
            0.2073552026906498
          ],
          [
            0.0134713307243004
          ],
          [
            2.479860013248761
          ],
          [
            0
          ],
          [
            0
          ],
          [
            2.00904936107392
          ],
          [
            0
          ],
          [
            0.3768890061162722
          ],
          [
            0
          ],
          [
            1.588244916180699
          ],
          [
            4.81955727527756
          ],
          [
            1.728398206241366
          ],
          [
            0.009610484485207849
          ],
          [
            0.4659981104381075
          ],
          [
            0.7136321851930205
          ],
          [
            3.255766675584354
          ],
          [
            1.218245668289526
          ],
          [
            0
          ],
          [
            0
          ],
          [
            0
          ],
          [
            3.479785483637372
          ],
          [
            2.298798932914643
          ],
          [
            0
          ],
          [
            1.35014202579525
          ],
          [
            1.747915287740263
          ],
          [
            0.488864293869554
          ],
          [
            2.925147009701845
          ],
          [
            0
          ],
          [
            0.3479715191988291
          ],
          [
            0
          ],
          [
            0.05434603660845028
          ],
          [
            0.786857683257864
          ],
          [
            0
          ],
          [
            0
          ],
          [
            0
          ],
          [
            0.5607372705609421
          ],
          [
            1.395734264001348
          ],
          [
            0
          ],
          [
            2.193221500853589
          ],
          [
            0.2155965102945174
          ],
          [
            0.001477629431541061
          ],
          [
            0
          ],
          [
            -0.001183638063139369
          ],
          [
            0
          ],
          [
            1.024290970837129
          ],
          [
            0.9639767544422426
          ],
          [
            2.236495751139444
          ],
          [
            1.774252779397649
          ],
          [
            0.9098240714321122
          ],
          [
            0
          ],
          [
            0
          ],
          [
            1.431049255587666
          ],
          [
            0
          ],
          [
            0
          ],
          [
            0
          ],
          [
            0
          ],
          [
            0
          ],
          [
            1.20553402527004
          ],
          [
            0.2847524405718787
          ],
          [
            0.2629489982150091
          ],
          [
            4.238469539947012
          ],
          [
            0.4498551474399477
          ],
          [
            2.844744372063332
          ],
          [
            -0.1525496468588159
          ],
          [
            0.4315953039756124
          ],
          [
            2.079509681145616
          ],
          [
            0
          ],
          [
            0
          ],
          [
            0
          ],
          [
            1.541118492970519
          ],
          [
            0
          ],
          [
            0.01829198384443487
          ],
          [
            2.935603637831761
          ],
          [
            9.600616901805921
          ],
          [
            6.21444560837385
          ],
          [
            1.188395377002792
          ],
          [
            0.04150130437253097
          ],
          [
            3.646554573251038
          ],
          [
            0
          ],
          [
            2.800991745992846
          ],
          [
            3.509551082396939
          ],
          [
            2.800034708794506
          ],
          [
            0
          ],
          [
            4.372119653507951
          ],
          [
            2.131726304882676
          ],
          [
            3.682585525587363
          ],
          [
            0
          ],
          [
            0.1210510587971356
          ],
          [
            0
          ],
          [
            2.588024199357875
          ],
          [
            1.088892471196409
          ],
          [
            2.780415634752075
          ],
          [
            0
          ],
          [
            0.6985793549409607
          ],
          [
            0
          ],
          [
            3.430463908021608
          ],
          [
            0.004354840113869329
          ],
          [
            0.4816612300519054
          ],
          [
            0
          ],
          [
            0
          ]
        ],
        "46": [
          [
            0
          ],
          [
            0.2855371818592261
          ],
          [
            0
          ],
          [
            1.197506923120045
          ],
          [
            0
          ],
          [
            0.2644759568542625
          ],
          [
            0
          ],
          [
            2.624103587040302
          ],
          [
            1.96061873768214
          ],
          [
            0.5829784264951172
          ],
          [
            2.55933948757594
          ],
          [
            0
          ],
          [
            0
          ],
          [
            2.007442943434576
          ],
          [
            0.9599237932540845
          ],
          [
            0
          ],
          [
            0.5836205927848539
          ],
          [
            0.04870597102080154
          ],
          [
            0
          ],
          [
            2.897126783321021
          ],
          [
            1.553366694111482
          ],
          [
            2.884793016001424
          ],
          [
            6.086942641106489
          ],
          [
            0
          ],
          [
            0
          ],
          [
            0.2841121396715351
          ],
          [
            0
          ],
          [
            0
          ],
          [
            0
          ],
          [
            -0.0003862954418565323
          ],
          [
            0
          ],
          [
            0.5727769621880157
          ],
          [
            0
          ],
          [
            0
          ],
          [
            1.426143000907956
          ],
          [
            1.250200013711847
          ],
          [
            0
          ],
          [
            1.697349790491863
          ],
          [
            5.511187938819894
          ],
          [
            0
          ],
          [
            3.216830318300026
          ],
          [
            0
          ],
          [
            2.114668949291541
          ],
          [
            1.383025159778363
          ],
          [
            2.243746432427621
          ],
          [
            5.720400264437629
          ],
          [
            2.366315429342457
          ],
          [
            0.1223405111674651
          ],
          [
            0.1424021992765461
          ],
          [
            0.4287530528118637
          ],
          [
            1.300749526435382
          ],
          [
            0.01105970218288377
          ],
          [
            0.3587778341387065
          ],
          [
            1.482628094577706
          ],
          [
            0.9566884116009504
          ],
          [
            0
          ],
          [
            1.356971391375822
          ],
          [
            0.4169672133153597
          ],
          [
            2.769391283853061
          ],
          [
            0
          ],
          [
            5.335926985494659
          ],
          [
            0
          ],
          [
            0
          ],
          [
            0.6161714789054145
          ],
          [
            0.4408616195821224
          ],
          [
            0
          ],
          [
            0
          ],
          [
            0.1358028980972534
          ],
          [
            1.033586513882511
          ],
          [
            0.5475273280927411
          ],
          [
            0.9757849207382066
          ],
          [
            0.2150614100036279
          ],
          [
            5.223009624244199
          ],
          [
            3.646501149131602
          ],
          [
            0
          ],
          [
            0.653381228821992
          ],
          [
            0
          ],
          [
            0.4154849973801902
          ],
          [
            1.393903831562298
          ],
          [
            0.4278412349259852
          ],
          [
            0
          ],
          [
            0
          ],
          [
            0.04289664179333386
          ],
          [
            0.411719523129392
          ],
          [
            0
          ],
          [
            0.1009253647790587
          ],
          [
            2.319795389563581
          ],
          [
            0.452503862598796
          ],
          [
            1.988139658199643
          ],
          [
            1.221844967099287
          ],
          [
            0.01553566207329737
          ],
          [
            1.179776122753438
          ],
          [
            0
          ],
          [
            0
          ],
          [
            0
          ],
          [
            0
          ],
          [
            0
          ],
          [
            0
          ],
          [
            3.186086981290984
          ],
          [
            0.4475700336406305
          ]
        ],
        "47": [
          [
            0
          ],
          [
            0
          ],
          [
            2.351480982412973
          ],
          [
            0
          ],
          [
            0.1820541562261155
          ],
          [
            0.344696703218176
          ],
          [
            0
          ],
          [
            0
          ],
          [
            0
          ],
          [
            0.06124662340931764
          ],
          [
            3.378877386933397
          ],
          [
            0
          ],
          [
            -0.09363896760868329
          ],
          [
            0.001057478825480018
          ],
          [
            0
          ],
          [
            0.4567624913892132
          ],
          [
            0
          ],
          [
            0
          ],
          [
            0.005645131389400149
          ],
          [
            1.741301345580283
          ],
          [
            0
          ],
          [
            1.454279559964277
          ],
          [
            2.136082195863068
          ],
          [
            0.1495153245319401
          ],
          [
            0.3296941105129605
          ],
          [
            0
          ],
          [
            0.1127581647457845
          ],
          [
            3.988414871257923
          ],
          [
            0
          ],
          [
            0
          ],
          [
            2.422479852307717
          ],
          [
            0
          ],
          [
            0.04021447723685867
          ],
          [
            0
          ],
          [
            0
          ],
          [
            2.65225171923295
          ],
          [
            -0.1988529062952296
          ],
          [
            0.455302299494889
          ],
          [
            2.525237245117737
          ],
          [
            0.08830065916883711
          ],
          [
            0.2944690775525629
          ],
          [
            0.1820040712944717
          ],
          [
            1.075055150763589
          ],
          [
            0.04428310568232519
          ],
          [
            0
          ],
          [
            0.4968853445532986
          ],
          [
            0
          ],
          [
            1.887134107256699
          ],
          [
            0
          ],
          [
            0
          ],
          [
            0
          ],
          [
            0
          ],
          [
            0.1313453220471246
          ],
          [
            0
          ],
          [
            0.02283241030905003
          ],
          [
            0
          ],
          [
            0.7512994114859097
          ],
          [
            0
          ],
          [
            0.2840591170281428
          ],
          [
            0
          ],
          [
            5.002406708172657
          ],
          [
            0
          ],
          [
            0.47977920734305
          ],
          [
            0
          ],
          [
            0
          ],
          [
            0.01224057143444668
          ],
          [
            0.1294330432155562
          ],
          [
            0
          ],
          [
            0
          ],
          [
            0
          ],
          [
            0
          ],
          [
            0
          ],
          [
            0
          ],
          [
            2.196397906703353
          ],
          [
            0
          ],
          [
            0
          ],
          [
            0.610948258054151
          ],
          [
            5.244289510660721
          ],
          [
            0
          ],
          [
            1.147414470702756
          ],
          [
            -0.9334311108261062
          ],
          [
            0
          ],
          [
            0
          ],
          [
            0.3834561466341455
          ],
          [
            1.030397061732216
          ],
          [
            0
          ],
          [
            0
          ],
          [
            0
          ],
          [
            0
          ],
          [
            0
          ],
          [
            0
          ],
          [
            0.4447603725964342
          ],
          [
            3.824614450487601
          ],
          [
            0
          ],
          [
            0
          ],
          [
            0.06288707926567838
          ],
          [
            0.8835654233389505
          ],
          [
            2.92670847126314
          ],
          [
            0
          ],
          [
            0
          ]
        ],
        "48": [
          [
            0.6436775651459392
          ],
          [
            0
          ],
          [
            2.811299706356778
          ],
          [
            0
          ],
          [
            0.6833359203028238
          ],
          [
            5.576033872983501
          ],
          [
            3.170700768162703
          ],
          [
            2.427791352121133
          ],
          [
            1.59030016784201
          ],
          [
            0.01420342034529654
          ],
          [
            0
          ],
          [
            4.147421042172752
          ],
          [
            3.028896395248481
          ],
          [
            2.487149265743845
          ],
          [
            1.156389854494847
          ],
          [
            0
          ],
          [
            1.659401214285865
          ],
          [
            0
          ],
          [
            0.3863649408616254
          ],
          [
            0
          ],
          [
            0
          ],
          [
            0.152368821366835
          ],
          [
            4.380091277778291
          ],
          [
            0.03016390055804408
          ],
          [
            0
          ],
          [
            0.2680168598219552
          ],
          [
            0.01682324953527825
          ],
          [
            0.04930410255706619
          ],
          [
            2.445708752680204
          ],
          [
            0
          ],
          [
            0
          ],
          [
            0.3891836405837381
          ],
          [
            0.5392081845380687
          ],
          [
            0
          ],
          [
            1.835767346199354
          ],
          [
            0
          ],
          [
            1.302219572493819
          ],
          [
            0
          ],
          [
            -0.00154604560312066
          ],
          [
            2.269689586045835
          ],
          [
            0
          ],
          [
            0.2261962672429902
          ],
          [
            0
          ],
          [
            7.054376476381265
          ],
          [
            0
          ],
          [
            1.589447494585485
          ],
          [
            1.653546651457383
          ],
          [
            6.833437738201759
          ],
          [
            1.732305962121643
          ],
          [
            0
          ],
          [
            0.03014272499657267
          ],
          [
            0.3757552713528014
          ],
          [
            1.322463786506262
          ],
          [
            0.8941731139982139
          ],
          [
            0.3269493710108478
          ],
          [
            1.137416366137565
          ],
          [
            0
          ],
          [
            0
          ],
          [
            0
          ],
          [
            0.6454345694326378
          ],
          [
            3.014227510732333
          ],
          [
            1.951558476808671
          ],
          [
            0.1194511160101825
          ],
          [
            1.530679003792912
          ],
          [
            0.02912829010757889
          ],
          [
            1.137637303667084
          ],
          [
            1.57365501827358
          ],
          [
            0
          ],
          [
            0.138058305531068
          ],
          [
            2.541256469578002
          ],
          [
            1.051744484827339
          ],
          [
            0.9721637719143885
          ],
          [
            0.602001776158609
          ],
          [
            0.6571526430511483
          ],
          [
            0
          ],
          [
            0
          ],
          [
            0
          ],
          [
            0
          ],
          [
            2.931401402779109
          ],
          [
            1.648045879733907
          ],
          [
            0
          ],
          [
            0
          ],
          [
            0
          ],
          [
            0.001193524721379902
          ],
          [
            0.2786711691651931
          ],
          [
            1.75969898719184
          ],
          [
            0
          ],
          [
            -0.01789285513449812
          ],
          [
            7.210232307743482
          ],
          [
            0
          ],
          [
            4.547770431445805
          ],
          [
            3.815695571885485
          ],
          [
            0
          ],
          [
            1.454175304693592
          ],
          [
            1.192402287509204
          ],
          [
            1.852056343575292
          ],
          [
            3.654592895348586
          ],
          [
            0.3654044622602299
          ],
          [
            0
          ],
          [
            0
          ]
        ],
        "49": [
          [
            0
          ],
          [
            0
          ],
          [
            0.3818200111890846
          ],
          [
            -0.00004834399385522659
          ],
          [
            0.4271535184777306
          ],
          [
            0.09659574908503998
          ],
          [
            1.727261302707753
          ],
          [
            1.343676571396777
          ],
          [
            0.6620352696638037
          ],
          [
            0
          ],
          [
            0.6219218034261829
          ],
          [
            0
          ],
          [
            0.9142009731716314
          ],
          [
            1.85981274288357
          ],
          [
            1.144620055264621
          ],
          [
            1.154225530530539
          ],
          [
            1.098265835353516
          ],
          [
            0.7816246389077008
          ],
          [
            3.821303432661686
          ],
          [
            0
          ],
          [
            0
          ],
          [
            0.6836893061240517
          ],
          [
            0
          ],
          [
            0
          ],
          [
            3.385136654228091
          ],
          [
            0.887794160845992
          ],
          [
            0
          ],
          [
            0.1066720810229569
          ],
          [
            0
          ],
          [
            0
          ],
          [
            0.6556867274986047
          ],
          [
            0.4868115698655018
          ],
          [
            1.625086953154558
          ],
          [
            0.08965819512233963
          ],
          [
            0
          ],
          [
            0.00004992825558503
          ],
          [
            0.01391066148903519
          ],
          [
            0
          ],
          [
            0
          ],
          [
            0.3070860805807527
          ],
          [
            1.596256621143496
          ],
          [
            1.830649066706062
          ],
          [
            1.518878906023318
          ],
          [
            0
          ],
          [
            1.885815441820462
          ],
          [
            0
          ],
          [
            0
          ],
          [
            0
          ],
          [
            0
          ],
          [
            -0.001837910990957425
          ],
          [
            1.186007731538929
          ],
          [
            4.275938432670181
          ],
          [
            1.019387795440934
          ],
          [
            0.2159976261589449
          ],
          [
            0
          ],
          [
            0
          ],
          [
            0.4521177240742702
          ],
          [
            3.685852428572431
          ],
          [
            0.1868834092686598
          ],
          [
            0
          ],
          [
            -0.007407064059997026
          ],
          [
            0
          ],
          [
            0.6653249990564305
          ],
          [
            0
          ],
          [
            0.128029585555737
          ],
          [
            0
          ],
          [
            0.4860678441666337
          ],
          [
            0.2556359967767747
          ],
          [
            0
          ],
          [
            0.4351129854447606
          ],
          [
            0
          ],
          [
            0.5794867913949275
          ],
          [
            1.413783024479269
          ],
          [
            0
          ],
          [
            1.6241890476443
          ],
          [
            1.454071700677886
          ],
          [
            2.461254854547619
          ],
          [
            1.48255928898557
          ],
          [
            0.1836784963066798
          ],
          [
            4.800555486953748
          ],
          [
            2.446443242157127
          ],
          [
            -0.000834787931474068
          ],
          [
            0.397671581893988
          ],
          [
            1.024267690531051
          ],
          [
            0.8055670349487727
          ],
          [
            1.577475943604718
          ],
          [
            3.624120893713744
          ],
          [
            0
          ],
          [
            1.196424499271803
          ],
          [
            0
          ],
          [
            0
          ],
          [
            2.411154687245528
          ],
          [
            1.53324878434703
          ],
          [
            1.169036299627695
          ],
          [
            0
          ],
          [
            0.3485307440679826
          ],
          [
            1.263056917646033
          ],
          [
            -0.00001469647366292293
          ],
          [
            0.9526970462803739
          ],
          [
            1.4835592346966
          ]
        ],
        "50": [
          [
            0
          ],
          [
            0
          ],
          [
            0.09387473715340633
          ],
          [
            1.057954611763797
          ],
          [
            0.2055877990445865
          ],
          [
            -0.1999830063781971
          ],
          [
            0.5511462202190316
          ],
          [
            -0.4133392647137697
          ],
          [
            1.761133671071491
          ],
          [
            0
          ],
          [
            0
          ],
          [
            0.6790089790243563
          ],
          [
            4.451367793004231
          ],
          [
            1.995122506881238
          ],
          [
            0.2517652054512638
          ],
          [
            0.1470669051919344
          ],
          [
            1.005499416686803
          ],
          [
            0.1872126947760648
          ],
          [
            0
          ],
          [
            0.2833739216376401
          ],
          [
            0
          ],
          [
            1.753528015078487
          ],
          [
            0.4711981612605456
          ],
          [
            0
          ],
          [
            0.6925039264289268
          ],
          [
            0
          ],
          [
            0
          ],
          [
            0.8022666647394914
          ],
          [
            1.822150395904323
          ],
          [
            2.216373862481142
          ],
          [
            0.3937891223516488
          ],
          [
            1.170594456433975
          ],
          [
            -0.1583555767115215
          ],
          [
            0
          ],
          [
            1.945785396493314
          ],
          [
            0
          ],
          [
            6.302601623792398
          ],
          [
            0.976264556859249
          ],
          [
            0
          ],
          [
            0.4616072879241315
          ],
          [
            0.2982382590542727
          ],
          [
            0.103610074821006
          ],
          [
            0.4350009793766105
          ],
          [
            0.6303425740433894
          ],
          [
            1.141844671924559
          ],
          [
            1.729168351017059
          ],
          [
            0.7034277869734566
          ],
          [
            4.049500507886592
          ],
          [
            1.173125572416424
          ],
          [
            0.928699282015252
          ],
          [
            0
          ],
          [
            1.863279294672168
          ],
          [
            0.5753388563878836
          ],
          [
            0.02904152831791151
          ],
          [
            0.7671911002653644
          ],
          [
            4.729450672329811
          ],
          [
            1.776126791232535
          ],
          [
            2.108643312831973
          ],
          [
            0.3226787510350988
          ],
          [
            0
          ],
          [
            -0.0005708155332229126
          ],
          [
            0.7289331047350487
          ],
          [
            1.689867946605929
          ],
          [
            0
          ],
          [
            0
          ],
          [
            1.648689561461367
          ],
          [
            0.6074877808154326
          ],
          [
            0.09961315883331423
          ],
          [
            0
          ],
          [
            3.91732118481778
          ],
          [
            0
          ],
          [
            4.916240485105938
          ],
          [
            1.519999080665983
          ],
          [
            0.02398822031169345
          ],
          [
            0.9317554816701232
          ],
          [
            3.528681195982294
          ],
          [
            0.9893595622519626
          ],
          [
            2.115592720016309
          ],
          [
            0
          ],
          [
            0
          ],
          [
            -0.08985299333540553
          ],
          [
            10.1177557119892
          ],
          [
            0
          ],
          [
            2.673181338252864
          ],
          [
            0
          ],
          [
            0
          ],
          [
            2.434245518927924
          ],
          [
            0.0317330362666155
          ],
          [
            0.3224995158699286
          ],
          [
            0.5027123656395247
          ],
          [
            1.435526637716521
          ],
          [
            0
          ],
          [
            0
          ],
          [
            0
          ],
          [
            1.864985566099769
          ],
          [
            0.4664981006042694
          ],
          [
            0.000430927368576306
          ],
          [
            0.06955599247291389
          ],
          [
            0.0121248423902216
          ],
          [
            -0.002765606242874696
          ]
        ],
        "51": [
          [
            0.404230614643339
          ],
          [
            0
          ],
          [
            -0.00004846761466659188
          ],
          [
            0.1709563101026248
          ],
          [
            -0.00002738538741553498
          ],
          [
            -0.00002489729362231685
          ],
          [
            3.588292818734999
          ],
          [
            0
          ],
          [
            0.2040325121318425
          ],
          [
            1.534855852465824
          ],
          [
            0
          ],
          [
            0
          ],
          [
            1.560982201570464
          ],
          [
            0
          ],
          [
            0
          ],
          [
            0
          ],
          [
            0.576128362570806
          ],
          [
            1.813194897790218
          ],
          [
            0.6587143889720366
          ],
          [
            0
          ],
          [
            1.323129268247349
          ],
          [
            0.506806427010229
          ],
          [
            0
          ],
          [
            0
          ],
          [
            0
          ],
          [
            0.2564280528785083
          ],
          [
            0.2036392281177903
          ],
          [
            -0.00002300598300397638
          ],
          [
            1.837652183976154
          ],
          [
            0.9323519874188619
          ],
          [
            0.1193067657279911
          ],
          [
            -6.152539846482341e-7
          ],
          [
            0.0110338764586615
          ],
          [
            0
          ],
          [
            1.162049945198291
          ],
          [
            0
          ],
          [
            0
          ],
          [
            2.048011277064983
          ],
          [
            0
          ],
          [
            -0.00002359586864209007
          ],
          [
            0
          ],
          [
            0.6469247793806048
          ],
          [
            1.01481732665701
          ],
          [
            0.2112652215290751
          ],
          [
            0.3653988211049288
          ],
          [
            0
          ],
          [
            0
          ],
          [
            0
          ],
          [
            1.080875075492862
          ],
          [
            0.4506578925682767
          ],
          [
            0
          ],
          [
            0.6428497885570721
          ],
          [
            3.647268448543556
          ],
          [
            0
          ],
          [
            0.6191765293753093
          ],
          [
            -0.00002271622013427788
          ],
          [
            -0.00001235688337430929
          ],
          [
            0
          ],
          [
            0.7670670212430011
          ],
          [
            0.1631297689342581
          ],
          [
            0
          ],
          [
            0
          ],
          [
            0.5232047239719719
          ],
          [
            0
          ],
          [
            0.6387926086811895
          ],
          [
            0
          ],
          [
            0.6556696818291101
          ],
          [
            0.2900970454560721
          ],
          [
            -0.00001469647366292293
          ],
          [
            0
          ],
          [
            -0.00002299869926947196
          ],
          [
            2.240350103245106
          ],
          [
            0.2518715092204147
          ],
          [
            1.835096646298961
          ],
          [
            1.507776008089174
          ],
          [
            0
          ],
          [
            2.392545523033355
          ],
          [
            0
          ],
          [
            0
          ],
          [
            0
          ],
          [
            0
          ],
          [
            1.034318025932905
          ],
          [
            0
          ],
          [
            1.772532502065943
          ],
          [
            0
          ],
          [
            1.848112765893077
          ],
          [
            0.6821228606597991
          ],
          [
            0.4664581800824692
          ],
          [
            1.766232649005325
          ],
          [
            -0.01719994279763171
          ],
          [
            0
          ],
          [
            0
          ],
          [
            0
          ],
          [
            -0.00004834399385522659
          ],
          [
            0
          ],
          [
            0.7913266767467704
          ],
          [
            -0.00001977165621447341
          ],
          [
            0
          ],
          [
            -0.00001977165621447341
          ],
          [
            0
          ]
        ],
        "52": [
          [
            0.05206543143573583
          ],
          [
            0.1905142946810763
          ],
          [
            0
          ],
          [
            2.24033702223759
          ],
          [
            0.6200531892726318
          ],
          [
            0.6847497115165879
          ],
          [
            0.5336266528279126
          ],
          [
            0.6871575380116255
          ],
          [
            0.536277956969478
          ],
          [
            0.9543873363537436
          ],
          [
            2.118315972574205
          ],
          [
            0
          ],
          [
            0
          ],
          [
            0
          ],
          [
            -0.00004229218761508946
          ],
          [
            1.150259566364369
          ],
          [
            4.13690060510293
          ],
          [
            0
          ],
          [
            0
          ],
          [
            0
          ],
          [
            0
          ],
          [
            2.271964781224103
          ],
          [
            2.795215732152908
          ],
          [
            0.7545314951370443
          ],
          [
            0
          ],
          [
            0
          ],
          [
            1.544166423889543
          ],
          [
            0.9450851785566741
          ],
          [
            0.7774316653320881
          ],
          [
            0.07261545307012085
          ],
          [
            0.0961613631600784
          ],
          [
            1.013899391425909
          ],
          [
            0.1424781493763909
          ],
          [
            0
          ],
          [
            0.4087017664569643
          ],
          [
            6.45629372182384
          ],
          [
            0
          ],
          [
            0.008524021629632728
          ],
          [
            0
          ],
          [
            0
          ],
          [
            0
          ],
          [
            0
          ],
          [
            0
          ],
          [
            0.9379303650904021
          ],
          [
            0.2006668900508579
          ],
          [
            0
          ],
          [
            1.176612591703318
          ],
          [
            0
          ],
          [
            0
          ],
          [
            0
          ],
          [
            1.946535885859461
          ],
          [
            0
          ],
          [
            0
          ],
          [
            0
          ],
          [
            0
          ],
          [
            0
          ],
          [
            -0.0002845772308361916
          ],
          [
            1.802484297276507
          ],
          [
            2.379277396168582
          ],
          [
            0.5072023126539875
          ],
          [
            0
          ],
          [
            0.2279115767514526
          ],
          [
            0.6800910991416877
          ],
          [
            0
          ],
          [
            2.492124386106912
          ],
          [
            0
          ],
          [
            0
          ],
          [
            1.20633235990244
          ],
          [
            0.4634243671012399
          ],
          [
            0.0764188119990763
          ],
          [
            0.3243976793889232
          ],
          [
            0
          ],
          [
            0.1812084339734952
          ],
          [
            1.23317010162669
          ],
          [
            0.04428312282141889
          ],
          [
            4.558545535414556
          ],
          [
            0.1657015499734484
          ],
          [
            0.3462383303763588
          ],
          [
            0.06838575574862915
          ],
          [
            0.5833125973584252
          ],
          [
            2.041047662000128
          ],
          [
            0.4396107277952375
          ],
          [
            0
          ],
          [
            1.816999750518612
          ],
          [
            6.965589117513304
          ],
          [
            0.3521501331173198
          ],
          [
            3.950558919850984
          ],
          [
            0
          ],
          [
            3.651017855033516
          ],
          [
            0
          ],
          [
            0.3602876376697033
          ],
          [
            0.4051694661383998
          ],
          [
            -0.0000220072674039784
          ],
          [
            1.55357355397474
          ],
          [
            0
          ],
          [
            0
          ],
          [
            1.934770616967178
          ],
          [
            0.07564669209877906
          ],
          [
            0
          ],
          [
            2.481685078476037
          ]
        ],
        "54": [
          [
            4.936749666046133
          ],
          [
            0.1583509622756907
          ],
          [
            0
          ],
          [
            2.025923375203703
          ],
          [
            0.00936542088705039
          ],
          [
            2.668423136976493
          ],
          [
            0.003017329537684077
          ],
          [
            0
          ],
          [
            0
          ],
          [
            0.7019053764917516
          ],
          [
            0
          ],
          [
            0
          ],
          [
            3.149134087535302
          ],
          [
            0.0001664391019957634
          ],
          [
            0
          ],
          [
            0
          ],
          [
            1.453710227350157
          ],
          [
            1.175515179221541
          ],
          [
            2.303678672172424
          ],
          [
            0
          ],
          [
            0
          ],
          [
            0
          ],
          [
            0
          ],
          [
            0.9379886946638081
          ],
          [
            0.5671062745287401
          ],
          [
            0.1688706072442869
          ],
          [
            0.7805504897015965
          ],
          [
            0
          ],
          [
            5.941253501934312
          ],
          [
            0
          ],
          [
            0
          ],
          [
            2.950569021937326
          ],
          [
            1.746440411934337
          ],
          [
            0.01471765615616505
          ],
          [
            0.130781792559354
          ],
          [
            3.799825134038201
          ],
          [
            2.053564343984526
          ],
          [
            0
          ],
          [
            0.007139338870160827
          ],
          [
            -0.001262417931911841
          ],
          [
            0
          ],
          [
            0.000872511338158688
          ],
          [
            1.988242576314079
          ],
          [
            1.998865898260178
          ],
          [
            -0.1374554949271527
          ],
          [
            0
          ],
          [
            0
          ],
          [
            0
          ],
          [
            0
          ],
          [
            0.8400518949309728
          ],
          [
            0
          ],
          [
            5.750624218208202
          ],
          [
            0.1495212220987838
          ],
          [
            0
          ],
          [
            4.572229913198676
          ],
          [
            0
          ],
          [
            0
          ],
          [
            0
          ],
          [
            0.06850477953776135
          ],
          [
            0
          ],
          [
            -0.1114716184751785
          ],
          [
            0.3078004963738792
          ],
          [
            0.1495515184929843
          ],
          [
            1.291327804990622
          ],
          [
            0
          ],
          [
            0.5825937839667432
          ],
          [
            0.3143963508501635
          ],
          [
            1.294515915554321
          ],
          [
            0.3485962133530194
          ],
          [
            1.596565976420173
          ],
          [
            0.3337957862110841
          ],
          [
            1.161976484322132
          ],
          [
            0
          ],
          [
            0
          ],
          [
            0.5311508120351149
          ],
          [
            2.222960013301311
          ],
          [
            1.972362058267102
          ],
          [
            0
          ],
          [
            0.0008727036910727293
          ],
          [
            0.183505054331448
          ],
          [
            -0.03444987838212654
          ],
          [
            -0.001462031519352536
          ],
          [
            0.0130221102192607
          ],
          [
            1.799227627998938
          ],
          [
            0
          ],
          [
            3.874124470005889
          ],
          [
            0.8381394743438051
          ],
          [
            0
          ],
          [
            0
          ],
          [
            2.345206786451563
          ],
          [
            0.2528333582384192
          ],
          [
            1.015959412097438
          ],
          [
            0
          ],
          [
            0.4327865266920874
          ],
          [
            0
          ],
          [
            0
          ],
          [
            3.717856538433459
          ],
          [
            0.2750534993051019
          ],
          [
            -0.002634982942872455
          ],
          [
            1.32417656692278
          ]
        ],
        "55": [
          [
            0
          ],
          [
            1.197327228214668
          ],
          [
            2.176211751967863
          ],
          [
            3.434798744025059
          ],
          [
            0
          ],
          [
            1.911630112619555
          ],
          [
            0
          ],
          [
            2.025050846016519
          ],
          [
            0
          ],
          [
            2.966980248495091
          ],
          [
            1.072070330884671
          ],
          [
            0
          ],
          [
            0.9395481966460864
          ],
          [
            1.70421233796705
          ],
          [
            5.206453108816532
          ],
          [
            0
          ],
          [
            0.2351039085390241
          ],
          [
            0
          ],
          [
            0
          ],
          [
            0
          ],
          [
            0.1086424051239874
          ],
          [
            0
          ],
          [
            0
          ],
          [
            1.012644360714042
          ],
          [
            0
          ],
          [
            0
          ],
          [
            0
          ],
          [
            0
          ],
          [
            0.1183082226565091
          ],
          [
            0.4409186275832653
          ],
          [
            4.84757025237419
          ],
          [
            1.068731025946803
          ],
          [
            0.1614433117119205
          ],
          [
            0
          ],
          [
            0.009910280671228122
          ],
          [
            0
          ],
          [
            0.1694981450164619
          ],
          [
            0
          ],
          [
            0
          ],
          [
            1.389031496591699
          ],
          [
            1.25667701331264
          ],
          [
            0
          ],
          [
            3.750615625597902
          ],
          [
            0.03672416845799376
          ],
          [
            0.2438801281253262
          ],
          [
            -0.209314141058826
          ],
          [
            2.155843170570435
          ],
          [
            0
          ],
          [
            0
          ],
          [
            0.832491179623517
          ],
          [
            0.004865556533147242
          ],
          [
            0
          ],
          [
            0.1945946447756342
          ],
          [
            4.823296592399657
          ],
          [
            0
          ],
          [
            0
          ],
          [
            0
          ],
          [
            -0.006465499514533235
          ],
          [
            0.002978688867983692
          ],
          [
            0
          ],
          [
            0
          ],
          [
            0
          ],
          [
            3.337683463261044
          ],
          [
            -0.4338327286208283
          ],
          [
            0.8558190569638668
          ],
          [
            0.03699479348686907
          ],
          [
            -0.03882285809667962
          ],
          [
            0
          ],
          [
            0.04992395225977475
          ],
          [
            0
          ],
          [
            4.104329465037143
          ],
          [
            3.019652996433805
          ],
          [
            3.330055598280339
          ],
          [
            1.638096253372673
          ],
          [
            0
          ],
          [
            0
          ],
          [
            0.3042729441045964
          ],
          [
            1.969617360573288
          ],
          [
            0
          ],
          [
            1.011068794884473
          ],
          [
            0
          ],
          [
            1.209657249207233
          ],
          [
            0.01370575183035783
          ],
          [
            2.283570269650909
          ],
          [
            0.02441257055996715
          ],
          [
            0.04626531087956209
          ],
          [
            0
          ],
          [
            0.1505489753126739
          ],
          [
            2.342073637654664
          ],
          [
            0
          ],
          [
            4.017582764456222
          ],
          [
            0
          ],
          [
            2.265986672302688
          ],
          [
            0
          ],
          [
            0
          ],
          [
            0
          ],
          [
            0
          ],
          [
            0.5858010587549245
          ],
          [
            0.2807155211190207
          ],
          [
            2.471888063163078
          ]
        ],
        "56": [
          [
            0
          ],
          [
            0
          ],
          [
            0
          ],
          [
            0
          ],
          [
            0
          ],
          [
            0
          ],
          [
            0.8961205281366134
          ],
          [
            0.01285870073816398
          ],
          [
            1.19888613552606
          ],
          [
            0
          ],
          [
            0
          ],
          [
            1.337831840126192
          ],
          [
            0.1868790987456421
          ],
          [
            0.01927822928225709
          ],
          [
            0.2400018062453952
          ],
          [
            -0.02889945754140655
          ],
          [
            -0.4618269225870932
          ],
          [
            0
          ],
          [
            0.5568492051864098
          ],
          [
            0
          ],
          [
            0
          ],
          [
            0.6421371081237339
          ],
          [
            2.507572985716493
          ],
          [
            0
          ],
          [
            0
          ],
          [
            0.240811342708497
          ],
          [
            0
          ],
          [
            0.004933355644141102
          ],
          [
            0.4530547191438146
          ],
          [
            1.042645576153987
          ],
          [
            0.9694482145077359
          ],
          [
            0
          ],
          [
            0
          ],
          [
            1.829487662478968
          ],
          [
            0.06074015659345378
          ],
          [
            0.7467095075564174
          ],
          [
            2.232564068432652
          ],
          [
            0.1201557026508766
          ],
          [
            0.08085500368514431
          ],
          [
            2.02220763136372
          ],
          [
            0
          ],
          [
            0.6191043051414198
          ],
          [
            0
          ],
          [
            -0.007049102581802913
          ],
          [
            0.06820604607239034
          ],
          [
            1.267956588794334
          ],
          [
            0.7120907786058126
          ],
          [
            0
          ],
          [
            0
          ],
          [
            0
          ],
          [
            0.592411738339635
          ],
          [
            0
          ],
          [
            0.04395251218276996
          ],
          [
            0
          ],
          [
            0.04172443064700104
          ],
          [
            0
          ],
          [
            4.652711151478954
          ],
          [
            -0.0002637428129332875
          ],
          [
            0
          ],
          [
            -0.05035787873953979
          ],
          [
            -0.0552383563054093
          ],
          [
            -0.001123230431289812
          ],
          [
            0
          ],
          [
            2.058697301970156
          ],
          [
            0
          ],
          [
            0
          ],
          [
            1.404660376650696
          ],
          [
            0
          ],
          [
            0
          ],
          [
            -0.0002865568189491796
          ],
          [
            0
          ],
          [
            0.004935887868612099
          ],
          [
            0.005834223486395729
          ],
          [
            0.945350093826562
          ],
          [
            4.918539050813521
          ],
          [
            0.09528851237369196
          ],
          [
            0
          ],
          [
            1.704423477024719
          ],
          [
            1.517581048383462
          ],
          [
            3.327951326261164
          ],
          [
            0.1301151391648716
          ],
          [
            0
          ],
          [
            0
          ],
          [
            0.7626902895835457
          ],
          [
            0
          ],
          [
            0
          ],
          [
            0
          ],
          [
            0.300599222475384
          ],
          [
            0.2326917749908617
          ],
          [
            0
          ],
          [
            0
          ],
          [
            0
          ],
          [
            0.3021324243805168
          ],
          [
            0.3329087742444443
          ],
          [
            2.579412798793641
          ],
          [
            0
          ],
          [
            0
          ],
          [
            0.0003042423692392049
          ],
          [
            2.470036858601951
          ],
          [
            2.038903982249167
          ]
        ],
        "59": [
          [
            -1.412422030264693
          ],
          [
            0
          ],
          [
            0
          ],
          [
            0.07568449393643562
          ],
          [
            0
          ],
          [
            0
          ],
          [
            0
          ],
          [
            0
          ],
          [
            0
          ],
          [
            0
          ],
          [
            1.675549764897198
          ],
          [
            0.1039365735703228
          ],
          [
            -0.5408925956026991
          ],
          [
            0
          ],
          [
            0
          ],
          [
            2.716214609944529
          ],
          [
            0
          ],
          [
            0
          ],
          [
            -0.001770364539808611
          ],
          [
            0
          ],
          [
            -0.01415140468844811
          ],
          [
            1.357965596830795
          ],
          [
            4.999002637552195
          ],
          [
            0
          ],
          [
            0
          ],
          [
            1.073581922722596
          ],
          [
            0.9129009097727163
          ],
          [
            -0.3298316656561298
          ],
          [
            4.271900948690188
          ],
          [
            0.1891439045334664
          ],
          [
            0
          ],
          [
            -0.2233740850250996
          ],
          [
            1.854766908093751
          ],
          [
            0.7401168193022158
          ],
          [
            0
          ],
          [
            0.07520511815914688
          ],
          [
            2.689547866492248
          ],
          [
            0
          ],
          [
            2.847564040244215
          ],
          [
            0
          ],
          [
            0.6405253245048783
          ],
          [
            0.7284256737276635
          ],
          [
            0.1657096712896191
          ],
          [
            0
          ],
          [
            0.4166316455171426
          ],
          [
            0.4315131328522313
          ],
          [
            0
          ],
          [
            1.04761703489774
          ],
          [
            0.1980324623572045
          ],
          [
            -1.942300444953361
          ],
          [
            0.9742901263913808
          ],
          [
            0.2169634088212291
          ],
          [
            0.03797414720159509
          ],
          [
            0
          ],
          [
            0.7788935397134935
          ],
          [
            0.2582747649876893
          ],
          [
            0
          ],
          [
            0
          ],
          [
            0
          ],
          [
            6.90522533859442
          ],
          [
            0
          ],
          [
            0
          ],
          [
            0
          ],
          [
            3.846878966167154
          ],
          [
            0
          ],
          [
            0
          ],
          [
            0
          ],
          [
            0
          ],
          [
            0.01128469863301973
          ],
          [
            0.1912442156266394
          ],
          [
            0.6056594847346872
          ],
          [
            0.4713160321527283
          ],
          [
            0
          ],
          [
            0
          ],
          [
            0
          ],
          [
            0
          ],
          [
            0
          ],
          [
            0
          ],
          [
            0.2849871150404937
          ],
          [
            0
          ],
          [
            0.1579779256031202
          ],
          [
            0.03069481041617905
          ],
          [
            0
          ],
          [
            1.02007609072561
          ],
          [
            0
          ],
          [
            0.153070719232673
          ],
          [
            0
          ],
          [
            0
          ],
          [
            4.844769809686511
          ],
          [
            0
          ],
          [
            0
          ],
          [
            0.5478641028441302
          ],
          [
            2.500504811871011
          ],
          [
            0
          ],
          [
            0
          ],
          [
            0
          ],
          [
            0.3577136793462898
          ],
          [
            1.739488960838827
          ],
          [
            13.54205325992081
          ],
          [
            2.925268334026796
          ]
        ],
        "60": [
          [
            4.440603021353375
          ],
          [
            4.226693448818022
          ],
          [
            0.2732657083758134
          ],
          [
            0.1732063547898797
          ],
          [
            0
          ],
          [
            0.820032462470941
          ],
          [
            0.2589189463146973
          ],
          [
            0
          ],
          [
            1.501687580624207
          ],
          [
            0.2632784815345808
          ],
          [
            0
          ],
          [
            0
          ],
          [
            0
          ],
          [
            1.962117843118946
          ],
          [
            0
          ],
          [
            -0.00005934377445271366
          ],
          [
            2.313502401549776
          ],
          [
            0
          ],
          [
            0.3636826697346223
          ],
          [
            3.260782791175703
          ],
          [
            0
          ],
          [
            2.073553696065545
          ],
          [
            0.4185090435311487
          ],
          [
            0
          ],
          [
            0
          ],
          [
            0.6367455077023259
          ],
          [
            3.041818836173583
          ],
          [
            0.02462567469294896
          ],
          [
            0.02696204701710059
          ],
          [
            0
          ],
          [
            0
          ],
          [
            0.02696867987607021
          ],
          [
            0
          ],
          [
            0
          ],
          [
            0.04005861369304142
          ],
          [
            0
          ],
          [
            0
          ],
          [
            0
          ],
          [
            0.5401792907549385
          ],
          [
            1.896405762622834
          ],
          [
            0.3246310786526223
          ],
          [
            0.002124888299270822
          ],
          [
            1.231206566570002
          ],
          [
            1.918856317140261
          ],
          [
            0
          ],
          [
            0
          ],
          [
            0
          ],
          [
            0.7289423888371402
          ],
          [
            2.084240649340533
          ],
          [
            4.583574707462276
          ],
          [
            0.1810895654995974
          ],
          [
            1.066274257245887
          ],
          [
            7.327204345477206
          ],
          [
            0.4619492605582565
          ],
          [
            3.361811518841886
          ],
          [
            0.07557427885748069
          ],
          [
            0
          ],
          [
            0.9774958130539346
          ],
          [
            0
          ],
          [
            0
          ],
          [
            1.770414070824309
          ],
          [
            0.001430066322321011
          ],
          [
            0.3079919410984928
          ],
          [
            0
          ],
          [
            1.145902548335897
          ],
          [
            5.806215788227981
          ],
          [
            0.717688829895522
          ],
          [
            0
          ],
          [
            3.964506482091323
          ],
          [
            0.3307231861028548
          ],
          [
            0.6474822374002898
          ],
          [
            0
          ],
          [
            9.615947563788083
          ],
          [
            0
          ],
          [
            0
          ],
          [
            0
          ],
          [
            1.389318018273219
          ],
          [
            0.9204019584050442
          ],
          [
            3.870173270836254
          ],
          [
            0
          ],
          [
            0.6566155814605992
          ],
          [
            1.188365363486724
          ],
          [
            0
          ],
          [
            2.184367734299137
          ],
          [
            0.400306830040364
          ],
          [
            0.5739701328704179
          ],
          [
            1.170950106992066
          ],
          [
            5.579374497747921
          ],
          [
            1.489259755327154
          ],
          [
            2.981011783664137
          ],
          [
            3.012646607123706
          ],
          [
            3.132593329795732
          ],
          [
            0.4226747614084942
          ],
          [
            0
          ],
          [
            0.0516342971572854
          ],
          [
            0
          ],
          [
            4.88431443113425
          ],
          [
            2.881582878462851
          ],
          [
            3.473027489933095
          ],
          [
            0
          ]
        ],
        "61": [
          [
            0
          ],
          [
            0
          ],
          [
            -0.00002738538741553498
          ],
          [
            0
          ],
          [
            0
          ],
          [
            1.205471410110732
          ],
          [
            0
          ],
          [
            0.6732546862871338
          ],
          [
            0.0001333122958797617
          ],
          [
            0.7636832103814868
          ],
          [
            -0.00002738538741553498
          ],
          [
            1.904928190774839
          ],
          [
            0
          ],
          [
            0.2619576664111278
          ],
          [
            0.002583681306738583
          ],
          [
            -0.00002141738168326413
          ],
          [
            0.377561274193031
          ],
          [
            0
          ],
          [
            0.6222133469191036
          ],
          [
            0
          ],
          [
            0.8512513997504279
          ],
          [
            0.4587724907172088
          ],
          [
            -0.00002359586864209007
          ],
          [
            1.303004613321303
          ],
          [
            0
          ],
          [
            0.1603845611654435
          ],
          [
            2.419840522436694
          ],
          [
            0
          ],
          [
            -0.00002271622013427788
          ],
          [
            0
          ],
          [
            1.63837730395803
          ],
          [
            0.2913946820301589
          ],
          [
            0.008189760999599116
          ],
          [
            0
          ],
          [
            0
          ],
          [
            0
          ],
          [
            -0.0000220072674039784
          ],
          [
            0.53219757351075
          ],
          [
            1.899236111798526
          ],
          [
            0
          ],
          [
            0
          ],
          [
            0
          ],
          [
            0
          ],
          [
            -0.00002623054835382277
          ],
          [
            -0.00001207363015964802
          ],
          [
            3.578857394479048
          ],
          [
            0.602261115472519
          ],
          [
            0.252542624345093
          ],
          [
            -0.00001207363015964802
          ],
          [
            0.07941393966873989
          ],
          [
            0.3129234005300958
          ],
          [
            0.4301612256124834
          ],
          [
            0
          ],
          [
            0.2573640931893024
          ],
          [
            0.4284510174352469
          ],
          [
            0
          ],
          [
            1.193713376729786
          ],
          [
            0
          ],
          [
            1.913159344477421
          ],
          [
            1.838733407313079
          ],
          [
            0.1902058588921882
          ],
          [
            0.4709805846344324
          ],
          [
            2.11803177641108
          ],
          [
            0.7523393130761349
          ],
          [
            0
          ],
          [
            1.160745234297558
          ],
          [
            0.2798388335500093
          ],
          [
            0.6172310096488971
          ],
          [
            0
          ],
          [
            0.2277498348146061
          ],
          [
            0
          ],
          [
            0.6653944471449584
          ],
          [
            2.050325633255877
          ],
          [
            -0.00001977165621447341
          ],
          [
            0
          ],
          [
            1.189490205472552
          ],
          [
            1.341825126803929
          ],
          [
            0
          ],
          [
            -0.00002282946420439913
          ],
          [
            0.8193877770171554
          ],
          [
            0
          ],
          [
            2.307671149081248
          ],
          [
            0
          ],
          [
            1.686360595036881
          ],
          [
            -0.00002162735614419375
          ],
          [
            1.985579686723476
          ],
          [
            0.5120993716363813
          ],
          [
            0
          ],
          [
            0.5774269238140413
          ],
          [
            1.848771099837485
          ],
          [
            1.335331999788437
          ],
          [
            0.7209312669643424
          ],
          [
            -0.00004846761466659188
          ],
          [
            0
          ],
          [
            0
          ],
          [
            0.4669822181707737
          ],
          [
            0
          ],
          [
            0
          ],
          [
            -0.00001469647366292293
          ],
          [
            1.000407478486192
          ]
        ],
        "62": [
          [
            2.154254516436147
          ],
          [
            1.261473227255184
          ],
          [
            0.9762186883825166
          ],
          [
            0
          ],
          [
            0
          ],
          [
            0.392913020450731
          ],
          [
            0.03249525971677514
          ],
          [
            1.21723651002797
          ],
          [
            0.01038720237528423
          ],
          [
            0
          ],
          [
            0.3854591104495526
          ],
          [
            0.2149795101158674
          ],
          [
            0
          ],
          [
            1.05168689523066
          ],
          [
            0.4287338060358294
          ],
          [
            0
          ],
          [
            -0.0001124007246247061
          ],
          [
            0.3869536942956522
          ],
          [
            0.1989866787198551
          ],
          [
            0.007990013362224602
          ],
          [
            0
          ],
          [
            0
          ],
          [
            0
          ],
          [
            1.390424422987216
          ],
          [
            0
          ],
          [
            0.3169586672030604
          ],
          [
            -0.0003592712046369684
          ],
          [
            2.933223528887488
          ],
          [
            3.181565835960534
          ],
          [
            8.001919557819392
          ],
          [
            1.237196742883647
          ],
          [
            1.120049479990954
          ],
          [
            1.355905394940812
          ],
          [
            0
          ],
          [
            0
          ],
          [
            0
          ],
          [
            -0.00002623054835382277
          ],
          [
            0
          ],
          [
            1.674080551666123
          ],
          [
            3.090145779630511
          ],
          [
            0.1989347410962381
          ],
          [
            0.4957815142423669
          ],
          [
            0.08455322318554437
          ],
          [
            1.06204453743279
          ],
          [
            0
          ],
          [
            0
          ],
          [
            1.408439545200807
          ],
          [
            0.5956000802623791
          ],
          [
            0
          ],
          [
            0.4700496079392451
          ],
          [
            2.594696443221167
          ],
          [
            0.0000661698304611491
          ],
          [
            0
          ],
          [
            0
          ],
          [
            2.866306480829643
          ],
          [
            0.4811962910158769
          ],
          [
            1.770818514405022
          ],
          [
            0.6077376257049778
          ],
          [
            -0.007627517204774392
          ],
          [
            -0.103105519971308
          ],
          [
            0.2499651734952124
          ],
          [
            0
          ],
          [
            0.3626103105171339
          ],
          [
            0.02454176912898731
          ],
          [
            1.422403170300129
          ],
          [
            0.1510968383370326
          ],
          [
            0.05858088660435357
          ],
          [
            1.321136118615154
          ],
          [
            0.875761752646433
          ],
          [
            0
          ],
          [
            0.08733788604951087
          ],
          [
            1.548012612528062
          ],
          [
            0
          ],
          [
            0
          ],
          [
            3.34351203201301
          ],
          [
            1.792214517236268
          ],
          [
            0
          ],
          [
            4.565863423295689
          ],
          [
            0.001338976267412306
          ],
          [
            0
          ],
          [
            0.7825027837050555
          ],
          [
            0.001425726419725493
          ],
          [
            0
          ],
          [
            0.01820430295782671
          ],
          [
            0
          ],
          [
            0.05537070486916207
          ],
          [
            0.2345892548503059
          ],
          [
            2.544030152614255
          ],
          [
            1.477769202387542
          ],
          [
            0.1871695942267664
          ],
          [
            0
          ],
          [
            0.2187859300950024
          ],
          [
            0.5528373197349481
          ],
          [
            4.738492178780497
          ],
          [
            0
          ],
          [
            1.368311824665795
          ],
          [
            5.611063257974557
          ],
          [
            9.02802393175753
          ],
          [
            0
          ],
          [
            0
          ]
        ],
        "63": [
          [
            0.3296230961204181
          ],
          [
            0
          ],
          [
            0.1954598166527965
          ],
          [
            0
          ],
          [
            0
          ],
          [
            0
          ],
          [
            0.6219218034261829
          ],
          [
            0
          ],
          [
            1.560872367227155
          ],
          [
            1.729056896621202
          ],
          [
            0
          ],
          [
            0
          ],
          [
            1.728734491911666
          ],
          [
            0.564647671258502
          ],
          [
            0
          ],
          [
            0.2619491048614897
          ],
          [
            0
          ],
          [
            0
          ],
          [
            0.7761366580590021
          ],
          [
            0
          ],
          [
            -0.002176853273205381
          ],
          [
            0
          ],
          [
            0.8621269398103131
          ],
          [
            0.3454461906831803
          ],
          [
            1.618546963310976
          ],
          [
            1.253665591758892
          ],
          [
            0
          ],
          [
            0.1605360790980441
          ],
          [
            2.337987675841823
          ],
          [
            0.1655703414158634
          ],
          [
            0.01035061318133046
          ],
          [
            0
          ],
          [
            1.222576707716016
          ],
          [
            0.1409241910645065
          ],
          [
            0.2217176700129109
          ],
          [
            2.769045877295333
          ],
          [
            0
          ],
          [
            0
          ],
          [
            0.6803572372384075
          ],
          [
            0
          ],
          [
            3.222536421261925
          ],
          [
            0.3906621077004822
          ],
          [
            0.2025868532054709
          ],
          [
            0.2628165053927738
          ],
          [
            1.502961518245858
          ],
          [
            0
          ],
          [
            0
          ],
          [
            0.592896279467837
          ],
          [
            0
          ],
          [
            1.120673059452706
          ],
          [
            0
          ],
          [
            0
          ],
          [
            0
          ],
          [
            0.7502283544122861
          ],
          [
            0
          ],
          [
            -0.00001977165621447341
          ],
          [
            0.2791242248215084
          ],
          [
            0.6298075565192001
          ],
          [
            0.9805672606776454
          ],
          [
            1.108549370501592
          ],
          [
            0.6332389200933122
          ],
          [
            0
          ],
          [
            2.617860793169182
          ],
          [
            0
          ],
          [
            0
          ],
          [
            0.2031480503410421
          ],
          [
            0
          ],
          [
            1.174043001843554
          ],
          [
            2.089055388415154
          ],
          [
            0
          ],
          [
            0
          ],
          [
            0.3757723068444712
          ],
          [
            0.1607168452988965
          ],
          [
            1.564328662542856
          ],
          [
            1.484805463732485
          ],
          [
            0.9398235708026768
          ],
          [
            3.433080982525631
          ],
          [
            1.14177025734093
          ],
          [
            1.641101052416211
          ],
          [
            0
          ],
          [
            0.5509735725965115
          ],
          [
            0.542002733794952
          ],
          [
            3.462462969185005
          ],
          [
            0.721110480643194
          ],
          [
            0
          ],
          [
            0
          ],
          [
            0.9723974209247359
          ],
          [
            0.6778025081592816
          ],
          [
            1.302743213101504
          ],
          [
            0.6407046491816075
          ],
          [
            2.020236350972727
          ],
          [
            -0.0000220072674039784
          ],
          [
            0
          ],
          [
            1.953165357198941
          ],
          [
            1.059633167324307
          ],
          [
            0.216042233242689
          ],
          [
            0.5069861849423098
          ],
          [
            0
          ],
          [
            2.21595197080714
          ],
          [
            1.738012800863402
          ]
        ],
        "64": [
          [
            0
          ],
          [
            2.352532766700246
          ],
          [
            0
          ],
          [
            0
          ],
          [
            0
          ],
          [
            0
          ],
          [
            0.6733029598225926
          ],
          [
            0
          ],
          [
            0
          ],
          [
            0
          ],
          [
            0.4932863869352673
          ],
          [
            1.649201340147066
          ],
          [
            0.00206416050594882
          ],
          [
            0
          ],
          [
            5.857971585145425
          ],
          [
            0
          ],
          [
            1.887959529591068
          ],
          [
            0
          ],
          [
            0
          ],
          [
            2.961523969149034
          ],
          [
            0.02791966499703236
          ],
          [
            0
          ],
          [
            0.6615664500684773
          ],
          [
            0
          ],
          [
            0.02580874192624805
          ],
          [
            -0.00001235688337430929
          ],
          [
            1.421814527791753
          ],
          [
            0.7072517267003633
          ],
          [
            0.1236588773562985
          ],
          [
            0
          ],
          [
            0.349743027009211
          ],
          [
            1.223109959423805
          ],
          [
            0
          ],
          [
            0.9712499188879811
          ],
          [
            0
          ],
          [
            0
          ],
          [
            1.381330060632134
          ],
          [
            0
          ],
          [
            0
          ],
          [
            2.057664999551758
          ],
          [
            0
          ],
          [
            0
          ],
          [
            0
          ],
          [
            0
          ],
          [
            0.2036392281177903
          ],
          [
            0.3362329417195369
          ],
          [
            0
          ],
          [
            0
          ],
          [
            0.7024058952584937
          ],
          [
            0.2133441771504252
          ],
          [
            0.05380782424076003
          ],
          [
            0.3782397750127444
          ],
          [
            0
          ],
          [
            -0.00002162735614419375
          ],
          [
            0
          ],
          [
            0
          ],
          [
            0
          ],
          [
            0.333271820197286
          ],
          [
            0
          ],
          [
            2.435945489442663
          ],
          [
            0.1923329858178242
          ],
          [
            0
          ],
          [
            0
          ],
          [
            0
          ],
          [
            0.315747476584658
          ],
          [
            0
          ],
          [
            1.483239958090422
          ],
          [
            0.8065970853269917
          ],
          [
            2.059584433569164
          ],
          [
            0
          ],
          [
            -0.01442735025120712
          ],
          [
            0.1938807471927646
          ],
          [
            1.01206838033805
          ],
          [
            0
          ],
          [
            0
          ],
          [
            0
          ],
          [
            0
          ],
          [
            1.499197420164094
          ],
          [
            0.9560844835050446
          ],
          [
            1.811259777981526
          ],
          [
            0.6048242601630651
          ],
          [
            0
          ],
          [
            0
          ],
          [
            0.851451305087334
          ],
          [
            0.2401273764840397
          ],
          [
            0
          ],
          [
            1.300582775422896
          ],
          [
            2.892896366895265
          ],
          [
            0
          ],
          [
            0
          ],
          [
            1.182504562559529
          ],
          [
            3.136206318730316
          ],
          [
            9.99762469544806
          ],
          [
            0
          ],
          [
            0
          ],
          [
            0.4678699160429716
          ],
          [
            2.033348149831596
          ],
          [
            0.9931409302442589
          ],
          [
            0
          ],
          [
            0.02166239786483359
          ]
        ],
        "65": [
          [
            0.001890468711515325
          ],
          [
            2.969466172868529
          ],
          [
            0
          ],
          [
            2.874273939430132
          ],
          [
            0.2221603429179169
          ],
          [
            0.2589189463146973
          ],
          [
            0.3997934083177981
          ],
          [
            0.3929852732010488
          ],
          [
            2.04749127651203
          ],
          [
            0.1592924853812434
          ],
          [
            0
          ],
          [
            0
          ],
          [
            4.645760297756432
          ],
          [
            1.426825359768618
          ],
          [
            1.993450503155156
          ],
          [
            0.3719527056661853
          ],
          [
            0
          ],
          [
            1.402322651282958
          ],
          [
            0
          ],
          [
            -0.00002299869926947196
          ],
          [
            1.999614811394245
          ],
          [
            0
          ],
          [
            0.2689656491048815
          ],
          [
            0.02629591905151329
          ],
          [
            0
          ],
          [
            0.4069556972774961
          ],
          [
            0
          ],
          [
            0
          ],
          [
            1.277622771369074
          ],
          [
            0
          ],
          [
            0.4284510174352469
          ],
          [
            0
          ],
          [
            0.1267604946761871
          ],
          [
            0
          ],
          [
            0
          ],
          [
            1.586662634491613
          ],
          [
            0.3852210831350966
          ],
          [
            0
          ],
          [
            0.6034912295216834
          ],
          [
            2.09664064343697
          ],
          [
            0
          ],
          [
            0
          ],
          [
            1.513522941764414
          ],
          [
            0
          ],
          [
            0.9714255763035027
          ],
          [
            1.098265835353516
          ],
          [
            1.338715145178227
          ],
          [
            2.270356518069335
          ],
          [
            0.2624677024886353
          ],
          [
            0.5734288000695749
          ],
          [
            2.02389319637879
          ],
          [
            0.6048242601630651
          ],
          [
            0.2018573578875618
          ],
          [
            0
          ],
          [
            0.4888648089933483
          ],
          [
            0
          ],
          [
            0
          ],
          [
            0.1350761242637013
          ],
          [
            0.573644412582194
          ],
          [
            0
          ],
          [
            1.79993951066027
          ],
          [
            -0.0004061058664248662
          ],
          [
            0.0006116502075634855
          ],
          [
            0
          ],
          [
            0
          ],
          [
            1.144393976281993
          ],
          [
            -0.00002240881359849567
          ],
          [
            0.697615692258367
          ],
          [
            0
          ],
          [
            0
          ],
          [
            0.2476243702795706
          ],
          [
            0
          ],
          [
            -0.00002141738168326413
          ],
          [
            2.042616470782765
          ],
          [
            0
          ],
          [
            -6.34381684960772e-7
          ],
          [
            0
          ],
          [
            0.7922034077409243
          ],
          [
            1.24371983088621
          ],
          [
            0.2632784815345808
          ],
          [
            0.7943179197428769
          ],
          [
            0.3801325286748032
          ],
          [
            -0.0000220072674039784
          ],
          [
            0.830519368544401
          ],
          [
            1.414401456453433
          ],
          [
            0.4815435144714719
          ],
          [
            0.5798101904759534
          ],
          [
            3.83215386706193
          ],
          [
            0
          ],
          [
            0.199524993478196
          ],
          [
            0.7618103195464805
          ],
          [
            0
          ],
          [
            0
          ],
          [
            1.104791855134561
          ],
          [
            3.701526330112902
          ],
          [
            0
          ],
          [
            0
          ],
          [
            2.354998043051808
          ],
          [
            0
          ],
          [
            0
          ]
        ],
        "70": [
          [
            2.566110908929879
          ],
          [
            0
          ],
          [
            2.371639266800752
          ],
          [
            0.6555657627893865
          ],
          [
            0.4471391238883307
          ],
          [
            0
          ],
          [
            0
          ],
          [
            0
          ],
          [
            0.01560924257606544
          ],
          [
            1.740058578517377
          ],
          [
            1.888082613234296
          ],
          [
            0.7142898205012358
          ],
          [
            0.241530648656731
          ],
          [
            0.1897502756955447
          ],
          [
            -0.00001977165621447341
          ],
          [
            0.1362323269830448
          ],
          [
            -0.00002240881359849567
          ],
          [
            0
          ],
          [
            4.299653511642596
          ],
          [
            0
          ],
          [
            1.655940482458213
          ],
          [
            1.973875933281931
          ],
          [
            0.1299722682910804
          ],
          [
            0.459779358078297
          ],
          [
            0.2548309761118972
          ],
          [
            0
          ],
          [
            0
          ],
          [
            0.8393306933516733
          ],
          [
            1.980272591120627
          ],
          [
            3.224137584412063
          ],
          [
            -0.00002271622013427788
          ],
          [
            0
          ],
          [
            0.9851495267051433
          ],
          [
            0
          ],
          [
            1.187933632833015
          ],
          [
            1.201346996959977
          ],
          [
            1.043551457064957
          ],
          [
            0.5371741524991691
          ],
          [
            1.04795610914541
          ],
          [
            0
          ],
          [
            0
          ],
          [
            -0.00004229218761508946
          ],
          [
            0
          ],
          [
            0
          ],
          [
            0
          ],
          [
            2.247793262818604
          ],
          [
            0
          ],
          [
            0.5800845049119463
          ],
          [
            1.311562510950662
          ],
          [
            0.3157154141931287
          ],
          [
            0.9860297084978953
          ],
          [
            -0.001014170199191256
          ],
          [
            0.3341591046424881
          ],
          [
            0
          ],
          [
            0
          ],
          [
            0.5981519965077382
          ],
          [
            0
          ],
          [
            1.513378212194439
          ],
          [
            -0.00002299869926947196
          ],
          [
            0.2455567860029184
          ],
          [
            0.3613602852078266
          ],
          [
            0
          ],
          [
            0.7541161209297869
          ],
          [
            0.5865631298946976
          ],
          [
            -0.00002282946420439913
          ],
          [
            0
          ],
          [
            -0.00002271622013427788
          ],
          [
            1.09367300959422
          ],
          [
            0.6277691252119233
          ],
          [
            0.5408343243105378
          ],
          [
            0
          ],
          [
            0
          ],
          [
            0.02511882578509272
          ],
          [
            0.004950794424946281
          ],
          [
            0
          ],
          [
            1.497595073516038
          ],
          [
            0
          ],
          [
            0
          ],
          [
            0
          ],
          [
            0.3014890394972838
          ],
          [
            0
          ],
          [
            0.2362314232723079
          ],
          [
            0.1985268996873764
          ],
          [
            2.791685189458029
          ],
          [
            0
          ],
          [
            0.1547653541269582
          ],
          [
            0
          ],
          [
            0
          ],
          [
            -0.00002282946420439913
          ],
          [
            1.479485358127278
          ],
          [
            0.6080457337880638
          ],
          [
            0.3784626505770703
          ],
          [
            2.7849998244373
          ],
          [
            0.04154458295202801
          ],
          [
            2.959448694902967
          ],
          [
            0.02093777809767161
          ],
          [
            1.152550004546875
          ],
          [
            0
          ],
          [
            1.020026445309426
          ],
          [
            1.206755983007394
          ]
        ],
        "73": [
          [
            -0.00737641110819709
          ],
          [
            2.833791115696421
          ],
          [
            0.8272884952002002
          ],
          [
            2.613254787414828
          ],
          [
            0
          ],
          [
            1.720893725049393
          ],
          [
            1.554346442669292
          ],
          [
            0.3587582991074925
          ],
          [
            1.291890189378584
          ],
          [
            0
          ],
          [
            0.6976317206310867
          ],
          [
            0
          ],
          [
            0.006841721564448733
          ],
          [
            0
          ],
          [
            0.03571000157854343
          ],
          [
            2.199531091525607
          ],
          [
            0.4542062135716769
          ],
          [
            6.313757338641487
          ],
          [
            0.002303372655806157
          ],
          [
            0.05070832728452501
          ],
          [
            0
          ],
          [
            0
          ],
          [
            2.028496921562478
          ],
          [
            0.6673850660971468
          ],
          [
            0.5753952581663881
          ],
          [
            0.09919152313261037
          ],
          [
            6.610959140838197
          ],
          [
            0.1602957295356617
          ],
          [
            3.148713608758349
          ],
          [
            0.322901360264332
          ],
          [
            0.3473986143770667
          ],
          [
            4.520795516664514
          ],
          [
            0
          ],
          [
            1.195320059880096
          ],
          [
            0
          ],
          [
            0
          ],
          [
            -0.00802590002122372
          ],
          [
            0
          ],
          [
            0
          ],
          [
            0
          ],
          [
            0
          ],
          [
            5.292112016450403
          ],
          [
            4.238850106439664
          ],
          [
            0.01805284302883337
          ],
          [
            0
          ],
          [
            0
          ],
          [
            0
          ],
          [
            0
          ],
          [
            0
          ],
          [
            1.451568950568401
          ],
          [
            3.233908003861778
          ],
          [
            0
          ],
          [
            1.358506495327966
          ],
          [
            0
          ],
          [
            0.7422092846374113
          ],
          [
            1.917714896067793
          ],
          [
            0
          ],
          [
            1.449350419984945
          ],
          [
            0
          ],
          [
            1.364604941563126
          ],
          [
            0
          ],
          [
            2.651330898488354
          ],
          [
            2.927516222335349
          ],
          [
            0.01646413256003854
          ],
          [
            0
          ],
          [
            1.710957975087808
          ],
          [
            3.682423093342742
          ],
          [
            0.3470101058701616
          ],
          [
            0.6153258433743041
          ],
          [
            0
          ],
          [
            0
          ],
          [
            1.827187523582715
          ],
          [
            0.3288682211064327
          ],
          [
            2.026911446847809
          ],
          [
            3.876722508089784
          ],
          [
            1.685413832527892
          ],
          [
            0.7047149876113465
          ],
          [
            4.321308277167368
          ],
          [
            0
          ],
          [
            0.01518794604865548
          ],
          [
            4.040983837181997
          ],
          [
            0.4201036968785132
          ],
          [
            1.979751631512222
          ],
          [
            0.6670517685150514
          ],
          [
            3.14745399810441
          ],
          [
            -0.001480747304086094
          ],
          [
            -0.01683217550380789
          ],
          [
            0.3614914212468463
          ],
          [
            1.638077150351933
          ],
          [
            0
          ],
          [
            0.3064310018821317
          ],
          [
            0
          ],
          [
            1.08404935050487
          ],
          [
            1.926386542736516
          ],
          [
            0.2449537901897472
          ],
          [
            1.857578769968697
          ],
          [
            0.6702522962593633
          ],
          [
            0.4694595801889392
          ],
          [
            0.8253860100382511
          ],
          [
            2.987679984854893
          ]
        ],
        "74": [
          [
            0.4450981872777859
          ],
          [
            1.046732798870565
          ],
          [
            0
          ],
          [
            3.677434596728531
          ],
          [
            0.5709422222061953
          ],
          [
            1.651402942607604
          ],
          [
            1.240917844881835
          ],
          [
            0
          ],
          [
            0.7660383441511662
          ],
          [
            4.341308885092388
          ],
          [
            0.00422617860363772
          ],
          [
            1.386460389896161
          ],
          [
            0.4209786195649947
          ],
          [
            0.04535147754522484
          ],
          [
            0.128731384936259
          ],
          [
            0.3355864308616177
          ],
          [
            0
          ],
          [
            1.027614312950739
          ],
          [
            0.189133141772011
          ],
          [
            2.43111391525261
          ],
          [
            0
          ],
          [
            0
          ],
          [
            0.508821591704109
          ],
          [
            0
          ],
          [
            0.7969275038597665
          ],
          [
            1.062077193502354
          ],
          [
            0.2764904709986169
          ],
          [
            4.174827481026036
          ],
          [
            0.2621908917924571
          ],
          [
            0
          ],
          [
            1.716792842889902
          ],
          [
            0.5279434205196409
          ],
          [
            0
          ],
          [
            0
          ],
          [
            2.329235775210019
          ],
          [
            2.529648723847608
          ],
          [
            1.740435561599295
          ],
          [
            0
          ],
          [
            0
          ],
          [
            0
          ],
          [
            -0.003028747344771432
          ],
          [
            0
          ],
          [
            0.4007947095922937
          ],
          [
            0
          ],
          [
            1.216513407468565
          ],
          [
            2.431735968637028
          ],
          [
            1.426000711509808
          ],
          [
            0.5701445598882771
          ],
          [
            0.5182182485901947
          ],
          [
            4.986433500464841
          ],
          [
            0
          ],
          [
            0
          ],
          [
            0.3239578899423705
          ],
          [
            5.962982662163874
          ],
          [
            0
          ],
          [
            2.50541243035574
          ],
          [
            0
          ],
          [
            0
          ],
          [
            0
          ],
          [
            1.166667217749193
          ],
          [
            0.09513110397723779
          ],
          [
            0
          ],
          [
            0
          ],
          [
            0.3512156704194069
          ],
          [
            0.3554384988996624
          ],
          [
            1.201408582166511
          ],
          [
            0.7286951533125645
          ],
          [
            0.00667427198249726
          ],
          [
            1.104893377046089
          ],
          [
            1.305200961447994
          ],
          [
            0.003293558800088192
          ],
          [
            1.801016753779386
          ],
          [
            0
          ],
          [
            0
          ],
          [
            0
          ],
          [
            2.453877605705053
          ],
          [
            0
          ],
          [
            -0.00002299869926947196
          ],
          [
            1.192557546965219
          ],
          [
            0
          ],
          [
            0.4078581251846742
          ],
          [
            0
          ],
          [
            0.01419461122705457
          ],
          [
            -0.00001207363015964802
          ],
          [
            1.311186482756703
          ],
          [
            0
          ],
          [
            1.63815353579324
          ],
          [
            0
          ],
          [
            0
          ],
          [
            2.960070754170758
          ],
          [
            0.05847613085485293
          ],
          [
            2.306193466095245
          ],
          [
            0.8351638344518904
          ],
          [
            0.7001611041101867
          ],
          [
            1.418586718354817
          ],
          [
            1.767671520419469
          ],
          [
            0
          ],
          [
            1.867865551375374
          ],
          [
            -0.0000220072674039784
          ],
          [
            0.4829100036832621
          ]
        ],
        "75": [
          [
            0.3320212536350517
          ],
          [
            3.075706255200902
          ],
          [
            0.0555484362944938
          ],
          [
            1.942511691007077
          ],
          [
            0.6436775651459392
          ],
          [
            0
          ],
          [
            0
          ],
          [
            0.2109573755043748
          ],
          [
            1.377646300339013
          ],
          [
            0
          ],
          [
            0.1603845611654435
          ],
          [
            3.798469420608143
          ],
          [
            0.535418346445045
          ],
          [
            0
          ],
          [
            0.3127715285755244
          ],
          [
            -0.0000220072674039784
          ],
          [
            -0.00002692267267256909
          ],
          [
            0.8038095319625498
          ],
          [
            0
          ],
          [
            0.008500505421700666
          ],
          [
            2.060600094339176
          ],
          [
            0
          ],
          [
            2.615693430125745
          ],
          [
            1.37093530628028
          ],
          [
            -0.00002299869926947196
          ],
          [
            0
          ],
          [
            0
          ],
          [
            0
          ],
          [
            0.1922234881446343
          ],
          [
            0
          ],
          [
            0
          ],
          [
            0
          ],
          [
            1.184318021673587
          ],
          [
            0
          ],
          [
            0.6153994462040693
          ],
          [
            0
          ],
          [
            0.9428125667595104
          ],
          [
            -0.00002282946420439913
          ],
          [
            0.7203744807334296
          ],
          [
            -0.00001207363015964802
          ],
          [
            0
          ],
          [
            0.4895615918780223
          ],
          [
            1.767253395638456
          ],
          [
            0.6157535979822519
          ],
          [
            -0.0001736763472663938
          ],
          [
            0
          ],
          [
            0.5196863630935695
          ],
          [
            0
          ],
          [
            0
          ],
          [
            1.918715774135727
          ],
          [
            0.4762217220606253
          ],
          [
            0
          ],
          [
            0
          ],
          [
            0
          ],
          [
            0
          ],
          [
            0
          ],
          [
            0
          ],
          [
            3.420422044274236
          ],
          [
            0.4293455638492318
          ],
          [
            0
          ],
          [
            -0.00001469647366292293
          ],
          [
            0.4159418908058434
          ],
          [
            0.3355907754676721
          ],
          [
            0
          ],
          [
            4.31788979713761
          ],
          [
            1.905141650128197
          ],
          [
            0.2436614075315013
          ],
          [
            0
          ],
          [
            0
          ],
          [
            1.317452283855321
          ],
          [
            0
          ],
          [
            0.7226085048550708
          ],
          [
            0
          ],
          [
            -0.00002240881359849567
          ],
          [
            0.4894856233431746
          ],
          [
            -0.00002240881359849567
          ],
          [
            0.6069048928760807
          ],
          [
            0
          ],
          [
            0
          ],
          [
            2.822867937222412
          ],
          [
            -0.00002271622013427788
          ],
          [
            0.1919713876336502
          ],
          [
            0.6182060885483516
          ],
          [
            1.841226375793063
          ],
          [
            1.378428544306335
          ],
          [
            -6.152539846482341e-7
          ],
          [
            2.054453318630515
          ],
          [
            -0.0000220072674039784
          ],
          [
            1.04458919945543
          ],
          [
            -0.00002282946420439913
          ],
          [
            0
          ],
          [
            -0.00001977165621447341
          ],
          [
            0.6600314335712447
          ],
          [
            -0.00002282946420439913
          ],
          [
            1.230842222207198
          ],
          [
            0.8020317350919477
          ],
          [
            0.5872799335826357
          ],
          [
            1.122505221345822
          ],
          [
            0
          ],
          [
            0.996150810964366
          ]
        ],
        "76": [
          [
            0
          ],
          [
            1.631666986719178
          ],
          [
            0
          ],
          [
            0
          ],
          [
            3.007638336571453
          ],
          [
            1.102984082346683
          ],
          [
            0.6098963782699265
          ],
          [
            0
          ],
          [
            0
          ],
          [
            1.492847246587402
          ],
          [
            1.97443524707553
          ],
          [
            1.3289480372272
          ],
          [
            0
          ],
          [
            0.9230448906955573
          ],
          [
            0.6153133953462806
          ],
          [
            -0.00002300598300397638
          ],
          [
            0.1463725177645188
          ],
          [
            1.145119385648616
          ],
          [
            0.6913760417330721
          ],
          [
            0
          ],
          [
            0.3022710654464831
          ],
          [
            0.5741153357661233
          ],
          [
            1.051605862622864
          ],
          [
            1.2331739794759
          ],
          [
            1.490364830994029
          ],
          [
            0.001547545349225743
          ],
          [
            0
          ],
          [
            0.449964189120081
          ],
          [
            -0.00001469647366292293
          ],
          [
            0.584425232773107
          ],
          [
            0
          ],
          [
            2.028194253146903
          ],
          [
            0
          ],
          [
            1.931187516415921
          ],
          [
            0.2258414523400134
          ],
          [
            0
          ],
          [
            -0.0001501309242399884
          ],
          [
            0
          ],
          [
            0
          ],
          [
            1.914553661527108
          ],
          [
            1.561729264927905
          ],
          [
            0.2222289562707154
          ],
          [
            0
          ],
          [
            0
          ],
          [
            0.1674367177905367
          ],
          [
            -0.0000220072674039784
          ],
          [
            1.05556148513725
          ],
          [
            0.3466044456483388
          ],
          [
            0.01379780579970458
          ],
          [
            1.289357840075745
          ],
          [
            0
          ],
          [
            0.4748047561439392
          ],
          [
            1.590708329451552
          ],
          [
            0.4027978701192012
          ],
          [
            1.016529193206033
          ],
          [
            -0.00002489729362231685
          ],
          [
            0
          ],
          [
            0.3468344370473169
          ],
          [
            0
          ],
          [
            0
          ],
          [
            0.3254703597698594
          ],
          [
            0.47454103897077
          ],
          [
            0.9106384987379386
          ],
          [
            0
          ],
          [
            1.286887101228864
          ],
          [
            0.03793573563967101
          ],
          [
            6.08820577552342
          ],
          [
            1.409544614433695
          ],
          [
            -0.00002271622013427788
          ],
          [
            1.651345702126626
          ],
          [
            0.1702527735114074
          ],
          [
            0.1594694980808384
          ],
          [
            1.061416889972882
          ],
          [
            1.015646713977329
          ],
          [
            1.337403391558986
          ],
          [
            1.272636857701503
          ],
          [
            0
          ],
          [
            0.8603950117654158
          ],
          [
            0.1891192535294266
          ],
          [
            -0.00422768161994469
          ],
          [
            0
          ],
          [
            0
          ],
          [
            0.7035333998997295
          ],
          [
            0.010893892486596
          ],
          [
            0.005703205218232199
          ],
          [
            0.4695440018187647
          ],
          [
            0
          ],
          [
            0
          ],
          [
            0.1709700571935713
          ],
          [
            1.110467668221773
          ],
          [
            0
          ],
          [
            1.723152241975519
          ],
          [
            0
          ],
          [
            0
          ],
          [
            -0.00001207363015964802
          ],
          [
            -0.00002282946420439913
          ],
          [
            4.289817921900379
          ],
          [
            0
          ],
          [
            0.2577301118707673
          ],
          [
            0
          ]
        ],
        "78": [
          [
            0
          ],
          [
            0
          ],
          [
            0.5137070348629251
          ],
          [
            0.5510897588529318
          ],
          [
            0.2450202394162559
          ],
          [
            0.2720899778222829
          ],
          [
            0.650613911854073
          ],
          [
            0
          ],
          [
            0
          ],
          [
            2.773331338681224
          ],
          [
            -0.0004306987061468703
          ],
          [
            1.740786322348114
          ],
          [
            0
          ],
          [
            2.488012322882355
          ],
          [
            0.3449720723184733
          ],
          [
            4.841565800130674
          ],
          [
            1.586564791855842
          ],
          [
            0
          ],
          [
            0
          ],
          [
            0.05596484099526222
          ],
          [
            0
          ],
          [
            0.3370264111609131
          ],
          [
            0
          ],
          [
            0
          ],
          [
            0
          ],
          [
            0
          ],
          [
            8.056502205123042
          ],
          [
            0.16022160900053
          ],
          [
            0
          ],
          [
            0.002186186567172399
          ],
          [
            0.933329233267095
          ],
          [
            0
          ],
          [
            0
          ],
          [
            0
          ],
          [
            1.257631641307
          ],
          [
            0
          ],
          [
            0
          ],
          [
            0
          ],
          [
            0
          ],
          [
            0.4073568932362193
          ],
          [
            0
          ],
          [
            0.1389276460622852
          ],
          [
            0
          ],
          [
            0
          ],
          [
            0
          ],
          [
            0.00256696105072507
          ],
          [
            0.2754271619458351
          ],
          [
            0
          ],
          [
            0
          ],
          [
            0
          ],
          [
            0
          ],
          [
            0
          ],
          [
            2.215182826034372
          ],
          [
            0.02524986013077779
          ],
          [
            0
          ],
          [
            0
          ],
          [
            1.097482889010081
          ],
          [
            0
          ],
          [
            0.1626214937706152
          ],
          [
            0
          ],
          [
            3.684339331186294
          ],
          [
            0.7171567786206055
          ],
          [
            0.005177803537193881
          ],
          [
            0
          ],
          [
            0
          ],
          [
            0
          ],
          [
            0
          ],
          [
            3.004307989477347
          ],
          [
            0.6451312238936531
          ],
          [
            0.7951266504216434
          ],
          [
            1.155186086214776
          ],
          [
            0
          ],
          [
            0
          ],
          [
            0
          ],
          [
            1.188049051098822
          ],
          [
            2.409697120585612
          ],
          [
            -0.09773796626319609
          ],
          [
            1.665269721844105
          ],
          [
            0
          ],
          [
            -0.0006523858755898004
          ],
          [
            0
          ],
          [
            0
          ],
          [
            0.5105187615901556
          ],
          [
            0
          ],
          [
            1.920504705545142
          ],
          [
            0.339221887927998
          ],
          [
            1.355560041947115
          ],
          [
            0
          ],
          [
            0.3454116043109465
          ],
          [
            0
          ],
          [
            2.577026266110288
          ],
          [
            0
          ],
          [
            0
          ],
          [
            0
          ],
          [
            1.113847205623102
          ],
          [
            0
          ],
          [
            0.1299820752954943
          ],
          [
            0.1968676378032157
          ],
          [
            0
          ],
          [
            0
          ]
        ],
        "79": [
          [
            0.4224441611468599
          ],
          [
            0
          ],
          [
            0
          ],
          [
            0.3938514911148729
          ],
          [
            0
          ],
          [
            0.07314389730427706
          ],
          [
            0.0007732193917746599
          ],
          [
            0
          ],
          [
            0
          ],
          [
            0.02856377387668374
          ],
          [
            0.0005783842563289454
          ],
          [
            -0.06877477503435614
          ],
          [
            0.2766582033599434
          ],
          [
            2.01717807220534
          ],
          [
            0
          ],
          [
            0
          ],
          [
            2.993368928959043
          ],
          [
            -0.001671213307524511
          ],
          [
            0
          ],
          [
            2.026004067877494
          ],
          [
            4.643297559783246
          ],
          [
            0
          ],
          [
            2.136316379458691
          ],
          [
            2.861633758134587
          ],
          [
            1.994282169518989
          ],
          [
            2.060613632589064
          ],
          [
            0.3666492266984704
          ],
          [
            1.383724034800345
          ],
          [
            1.003091806170261
          ],
          [
            0
          ],
          [
            0.6602031707686251
          ],
          [
            0
          ],
          [
            0
          ],
          [
            0
          ],
          [
            0
          ],
          [
            4.270916793084616
          ],
          [
            0
          ],
          [
            0.5849678937019291
          ],
          [
            0
          ],
          [
            1.116865124220723
          ],
          [
            0
          ],
          [
            0
          ],
          [
            -0.005341763965063251
          ],
          [
            0.02263756004674633
          ],
          [
            1.025383858476246
          ],
          [
            0
          ],
          [
            0.9937481643162549
          ],
          [
            0
          ],
          [
            0
          ],
          [
            0.8291683939409893
          ],
          [
            0.3235297432235882
          ],
          [
            0
          ],
          [
            0
          ],
          [
            0
          ],
          [
            0.4704532344307282
          ],
          [
            1.477329193009211
          ],
          [
            1.064937669707668
          ],
          [
            0
          ],
          [
            1.903213378775611
          ],
          [
            2.259639148207317
          ],
          [
            0.04915586341002154
          ],
          [
            4.473165073819452
          ],
          [
            0.01669977045545323
          ],
          [
            0
          ],
          [
            0
          ],
          [
            0
          ],
          [
            1.794908413044908
          ],
          [
            0
          ],
          [
            0.0007485116723060514
          ],
          [
            1.869015322956557
          ],
          [
            1.200822693238003
          ],
          [
            0.0212275647803466
          ],
          [
            0
          ],
          [
            0.03489401319679075
          ],
          [
            1.235839950959608
          ],
          [
            0
          ],
          [
            0.4568509044086113
          ],
          [
            0.04862589328228495
          ],
          [
            1.170945597259035
          ],
          [
            1.892957041551778
          ],
          [
            0
          ],
          [
            0.06444190289725782
          ],
          [
            2.133830407880602
          ],
          [
            0
          ],
          [
            0.7025223738312505
          ],
          [
            0
          ],
          [
            0.5833434186532784
          ],
          [
            0
          ],
          [
            1.327222322552622
          ],
          [
            0
          ],
          [
            2.12217227815632
          ],
          [
            3.031851317045785
          ],
          [
            0.2284864341246546
          ],
          [
            0
          ],
          [
            0.04163169523956611
          ],
          [
            1.771322073949836
          ],
          [
            1.091291468027684
          ],
          [
            0
          ],
          [
            1.873586848872861
          ],
          [
            0
          ]
        ],
        "83": [
          [
            0.8060494700738303
          ],
          [
            6.475537108994629
          ],
          [
            -9.814501385888775
          ],
          [
            0.0002552626373670819
          ],
          [
            1.064487586426438
          ],
          [
            0
          ],
          [
            0.5545537494057982
          ],
          [
            -10.02331529626839
          ],
          [
            0.2062147871046278
          ],
          [
            0.0288895163522227
          ],
          [
            2.936426199156287
          ],
          [
            0
          ],
          [
            0
          ],
          [
            1.607360312645838
          ],
          [
            -1.309437941959089
          ],
          [
            0
          ],
          [
            0
          ],
          [
            1.083803207418811
          ],
          [
            0.3084437676334488
          ],
          [
            0
          ],
          [
            0.01037150881764148
          ],
          [
            0.2736144449286257
          ],
          [
            0.4973450416233192
          ],
          [
            -2.452418199564562
          ],
          [
            1.199352699207068
          ],
          [
            0
          ],
          [
            0.9268969335906689
          ],
          [
            0
          ],
          [
            0
          ],
          [
            0
          ],
          [
            0
          ],
          [
            0
          ],
          [
            0
          ],
          [
            2.60115311569605
          ],
          [
            0
          ],
          [
            0.6001583978403602
          ],
          [
            1.019393148924379
          ],
          [
            0.3831956795324203
          ],
          [
            2.153138576137962
          ],
          [
            2.549138534159155
          ],
          [
            0
          ],
          [
            0
          ],
          [
            -1.82529578232419
          ],
          [
            0
          ],
          [
            3.199686614623545
          ],
          [
            0.03653738996808897
          ],
          [
            0
          ],
          [
            -3.476820557218289
          ],
          [
            2.295225045782828
          ],
          [
            0.832336834847581
          ],
          [
            1.062715486013886
          ],
          [
            0.6361196017901989
          ],
          [
            1.156154924327467
          ],
          [
            5.061067197959289
          ],
          [
            0
          ],
          [
            4.628425121876518
          ],
          [
            2.035235304864301
          ],
          [
            0
          ],
          [
            9.561685642156121
          ],
          [
            0
          ],
          [
            0.002764487263604565
          ],
          [
            3.833314149737376
          ],
          [
            0.1999473336342277
          ],
          [
            1.220442956080262
          ],
          [
            1.70222407288729
          ],
          [
            0.1373664610048735
          ],
          [
            0
          ],
          [
            0
          ],
          [
            0
          ],
          [
            0.4277064607169052
          ],
          [
            -4.364441753607878
          ],
          [
            0.006886657458309742
          ],
          [
            1.817779669842096
          ],
          [
            0.06126681890974339
          ],
          [
            0.7019460276788436
          ],
          [
            -14.87778751560791
          ],
          [
            1.926679532305016
          ],
          [
            1.677680396664783
          ],
          [
            -0.006958756497397189
          ],
          [
            0
          ],
          [
            0.01054279420065996
          ],
          [
            0
          ],
          [
            0
          ],
          [
            0.2289285477485237
          ],
          [
            0.01130131693231817
          ],
          [
            0.828697070678146
          ],
          [
            2.215464593878821
          ],
          [
            0.04067723442527438
          ],
          [
            0
          ],
          [
            0.73317980767807
          ],
          [
            0.3128426010578522
          ],
          [
            0.96020939543439
          ],
          [
            4.965248332439387
          ],
          [
            0
          ],
          [
            3.371568848099372
          ],
          [
            0
          ],
          [
            1.85203414188112
          ],
          [
            3.550266478001959
          ],
          [
            0.1081303140753818
          ],
          [
            0
          ]
        ],
        "87": [
          [
            0.2595228704288957
          ],
          [
            0.04460365722537318
          ],
          [
            0.1615484408140659
          ],
          [
            0
          ],
          [
            0
          ],
          [
            -0.00181172144569075
          ],
          [
            0.4389009380048634
          ],
          [
            0.09941475528351162
          ],
          [
            0
          ],
          [
            0.8766602238123582
          ],
          [
            2.256266560429118
          ],
          [
            0
          ],
          [
            0
          ],
          [
            0.3367916475523671
          ],
          [
            0
          ],
          [
            0.1460744976794643
          ],
          [
            0.3601499203668652
          ],
          [
            0
          ],
          [
            0
          ],
          [
            0
          ],
          [
            0
          ],
          [
            0.104972072992517
          ],
          [
            0
          ],
          [
            0.7058230586459118
          ],
          [
            0
          ],
          [
            0.2450988677945531
          ],
          [
            1.970392523339832
          ],
          [
            0
          ],
          [
            0.7727660638849372
          ],
          [
            0
          ],
          [
            5.866887689705443
          ],
          [
            0
          ],
          [
            0.05610307942329484
          ],
          [
            1.902563203905686
          ],
          [
            0
          ],
          [
            0
          ],
          [
            2.089958650190397
          ],
          [
            1.873478592739893
          ],
          [
            0
          ],
          [
            0.3448312558455413
          ],
          [
            1.232157967879051
          ],
          [
            0.3243872301132953
          ],
          [
            0
          ],
          [
            0
          ],
          [
            2.401908532737462
          ],
          [
            2.394243175324036
          ],
          [
            0
          ],
          [
            0.4622292172825269
          ],
          [
            2.202537109442925
          ],
          [
            0
          ],
          [
            0
          ],
          [
            0.6778770998437409
          ],
          [
            0.1167998650344373
          ],
          [
            0.3360103621899739
          ],
          [
            0
          ],
          [
            4.914403510338936
          ],
          [
            1.270697242586625
          ],
          [
            1.380948320975762
          ],
          [
            0
          ],
          [
            0.1626430187029229
          ],
          [
            0
          ],
          [
            3.444661043001076
          ],
          [
            0
          ],
          [
            0
          ],
          [
            0
          ],
          [
            0
          ],
          [
            0
          ],
          [
            1.696259904506867
          ],
          [
            0
          ],
          [
            0.2727090674551036
          ],
          [
            0.2721014668106321
          ],
          [
            2.187603500702512
          ],
          [
            0
          ],
          [
            2.0798559901232
          ],
          [
            1.741831229771091
          ],
          [
            3.777326559705081
          ],
          [
            1.287781202303997
          ],
          [
            0.981572956320548
          ],
          [
            0.8388593836149312
          ],
          [
            2.405173912694252
          ],
          [
            -0.003514759880296481
          ],
          [
            0
          ],
          [
            0
          ],
          [
            8.22311467667236
          ],
          [
            0
          ],
          [
            1.236394846572082
          ],
          [
            0.4733390334116052
          ],
          [
            0
          ],
          [
            0.6193456181367551
          ],
          [
            0.2575444616759839
          ],
          [
            0
          ],
          [
            0
          ],
          [
            1.505837728125211
          ],
          [
            3.066516017884837
          ],
          [
            0
          ],
          [
            1.45414297063364
          ],
          [
            1.381685414193434
          ],
          [
            0.01193762985792546
          ],
          [
            2.024533431161927
          ],
          [
            0
          ]
        ],
        "88": [
          [
            0.193473573654078
          ],
          [
            2.945035049134901
          ],
          [
            0.3771286363906867
          ],
          [
            2.937050848135382
          ],
          [
            1.282737427518093
          ],
          [
            0
          ],
          [
            0.7735567194150477
          ],
          [
            0.4242580405102494
          ],
          [
            2.053243865685083
          ],
          [
            0
          ],
          [
            0
          ],
          [
            0.6059101417427417
          ],
          [
            0
          ],
          [
            1.660850300492186
          ],
          [
            1.888101443465999
          ],
          [
            0.6134844309521803
          ],
          [
            0
          ],
          [
            0.3300901743812616
          ],
          [
            0
          ],
          [
            1.109529467295488
          ],
          [
            0.5363711512751621
          ],
          [
            0
          ],
          [
            1.709330316267568
          ],
          [
            0
          ],
          [
            1.610726931365615
          ],
          [
            0
          ],
          [
            0.2557098799616568
          ],
          [
            0
          ],
          [
            0
          ],
          [
            0
          ],
          [
            -0.0005891528282191416
          ],
          [
            0.5907855797543462
          ],
          [
            0.302872880734455
          ],
          [
            0
          ],
          [
            0
          ],
          [
            3.389505390914493
          ],
          [
            1.521367747034994
          ],
          [
            2.475334670329318
          ],
          [
            -0.008839016886842188
          ],
          [
            0
          ],
          [
            0
          ],
          [
            2.673529418393208
          ],
          [
            0.2031294412359834
          ],
          [
            1.610053821220674
          ],
          [
            0
          ],
          [
            0
          ],
          [
            0
          ],
          [
            2.398420899915649
          ],
          [
            1.208320035114486
          ],
          [
            0.29825035699157
          ],
          [
            2.879034000545829
          ],
          [
            1.963238735646232
          ],
          [
            0
          ],
          [
            1.505484218805144
          ],
          [
            1.157525244563949
          ],
          [
            2.049195152379607
          ],
          [
            0.002861314477357269
          ],
          [
            0.007025799954575973
          ],
          [
            0.6565015597488468
          ],
          [
            0.5380640685383966
          ],
          [
            0.6310880216646737
          ],
          [
            0
          ],
          [
            1.18709525564833
          ],
          [
            1.750980015119488
          ],
          [
            2.374440318369295
          ],
          [
            0.7449361519996778
          ],
          [
            1.55327220367321
          ],
          [
            1.505699531986139
          ],
          [
            0.432537826731501
          ],
          [
            0.9835278550552005
          ],
          [
            0.2027677802908734
          ],
          [
            0
          ],
          [
            1.264033886400959
          ],
          [
            0
          ],
          [
            0
          ],
          [
            0.2131029753156355
          ],
          [
            0.6876118666892985
          ],
          [
            0.3711113881628094
          ],
          [
            0
          ],
          [
            0
          ],
          [
            0
          ],
          [
            0
          ],
          [
            1.584294780441908
          ],
          [
            0.8669459996623132
          ],
          [
            0
          ],
          [
            0.1107241380104611
          ],
          [
            0
          ],
          [
            0.06591313159296419
          ],
          [
            0.9985052883451075
          ],
          [
            0.5692449912976798
          ],
          [
            0.1599608284160254
          ],
          [
            0
          ],
          [
            4.062362583354545
          ],
          [
            0.5809411375884395
          ],
          [
            3.898474430647724
          ],
          [
            0
          ],
          [
            2.20205353628905
          ],
          [
            4.207763784999358
          ],
          [
            0
          ],
          [
            0.558642829280398
          ]
        ],
        "89": [
          [
            0
          ],
          [
            0
          ],
          [
            0.412264726342638
          ],
          [
            -0.0008505692066727022
          ],
          [
            0.2281639080198659
          ],
          [
            -0.06918714714101526
          ],
          [
            0
          ],
          [
            1.930864141030121
          ],
          [
            0.6072510285243276
          ],
          [
            0
          ],
          [
            1.217222528786941
          ],
          [
            0.04326519269942253
          ],
          [
            0
          ],
          [
            0
          ],
          [
            0.05669428558667278
          ],
          [
            2.244586541071456
          ],
          [
            2.525649876777109
          ],
          [
            0.8354281265081873
          ],
          [
            0
          ],
          [
            1.682504797247319
          ],
          [
            0.9368979395117307
          ],
          [
            0.6258674885465112
          ],
          [
            0
          ],
          [
            0.2925307930051062
          ],
          [
            0.4278393926441311
          ],
          [
            -0.005740545644179917
          ],
          [
            0.218909621852788
          ],
          [
            2.442619605132094
          ],
          [
            0.5267908865422655
          ],
          [
            0
          ],
          [
            0.1993335635693683
          ],
          [
            0.1689587687797101
          ],
          [
            0.5959675351715994
          ],
          [
            0.9263816396296463
          ],
          [
            0.4658025974152622
          ],
          [
            0
          ],
          [
            -0.0008514107426691453
          ],
          [
            0
          ],
          [
            0
          ],
          [
            1.73267794214782
          ],
          [
            0.3162429793559909
          ],
          [
            0.2213242862958751
          ],
          [
            -0.1065829134374781
          ],
          [
            7.234212440757283
          ],
          [
            0.0004231241349401671
          ],
          [
            6.911300546718202
          ],
          [
            0.05974948522621304
          ],
          [
            0.3832365318684019
          ],
          [
            0
          ],
          [
            0.6511017643802717
          ],
          [
            0
          ],
          [
            0
          ],
          [
            0.737050579379499
          ],
          [
            0.6054449969285116
          ],
          [
            1.854292920678752
          ],
          [
            0
          ],
          [
            0
          ],
          [
            1.517240208988333
          ],
          [
            1.650691075499019
          ],
          [
            0
          ],
          [
            0
          ],
          [
            0
          ],
          [
            0
          ],
          [
            0
          ],
          [
            0
          ],
          [
            0.7593032096446208
          ],
          [
            0.5256943880007938
          ],
          [
            1.206843923776503
          ],
          [
            1.88798686077218
          ],
          [
            0.2537519526652332
          ],
          [
            0.1102708104092756
          ],
          [
            0.5857162597537808
          ],
          [
            1.25689301200542
          ],
          [
            -0.001718102433777347
          ],
          [
            0
          ],
          [
            0.8701406248282737
          ],
          [
            0.3749309972316652
          ],
          [
            0
          ],
          [
            0
          ],
          [
            0
          ],
          [
            0.5348857494537285
          ],
          [
            0
          ],
          [
            0
          ],
          [
            0
          ],
          [
            0.002719845575995805
          ],
          [
            0.3963855562790215
          ],
          [
            -0.05956721955249833
          ],
          [
            0.4037147712547231
          ],
          [
            0.6321857195140126
          ],
          [
            2.408578623020773
          ],
          [
            0
          ],
          [
            0
          ],
          [
            1.083154920286582
          ],
          [
            0
          ],
          [
            1.200073582092671
          ],
          [
            0.573829229131043
          ],
          [
            1.226467505535673
          ],
          [
            1.985409947238004
          ],
          [
            0
          ],
          [
            1.337397646140211
          ]
        ],
        "90": [
          [
            0.01099245153395145
          ],
          [
            0
          ],
          [
            0.01512298023326508
          ],
          [
            1.621808428767181
          ],
          [
            0
          ],
          [
            0.02070458706526779
          ],
          [
            0
          ],
          [
            1.953705455857296
          ],
          [
            0
          ],
          [
            1.31357624059612
          ],
          [
            0
          ],
          [
            0
          ],
          [
            0.4196597839370853
          ],
          [
            0
          ],
          [
            3.162006544034199
          ],
          [
            0
          ],
          [
            0
          ],
          [
            0.3535063865441472
          ],
          [
            0
          ],
          [
            0.008876310868195958
          ],
          [
            1.144548634352226
          ],
          [
            0.5954654069369951
          ],
          [
            0
          ],
          [
            2.370369502510158
          ],
          [
            0.117081020146415
          ],
          [
            0
          ],
          [
            0
          ],
          [
            0.1090649127955032
          ],
          [
            0
          ],
          [
            1.411873693202249
          ],
          [
            0
          ],
          [
            0
          ],
          [
            0
          ],
          [
            0
          ],
          [
            2.795761885664383
          ],
          [
            0.006639372651342512
          ],
          [
            0
          ],
          [
            9.204072927184363
          ],
          [
            0
          ],
          [
            2.430563580904789
          ],
          [
            2.707921406040228
          ],
          [
            0
          ],
          [
            0.9758608927367263
          ],
          [
            0.3766877837822733
          ],
          [
            2.243435573494537
          ],
          [
            0.3426487937294418
          ],
          [
            0.1811628667839074
          ],
          [
            0.1734569912150974
          ],
          [
            0.8293618593956396
          ],
          [
            0.1930052485765756
          ],
          [
            0
          ],
          [
            0.06275446532187345
          ],
          [
            0.8561870972659804
          ],
          [
            0.1534588975817286
          ],
          [
            1.601093441904887
          ],
          [
            0
          ],
          [
            4.266077088007265
          ],
          [
            0
          ],
          [
            0.1491758053981584
          ],
          [
            0
          ],
          [
            0
          ],
          [
            0.004745945694722309
          ],
          [
            -0.00289510873637866
          ],
          [
            0
          ],
          [
            1.249747443417942
          ],
          [
            0
          ],
          [
            1.568320861697352
          ],
          [
            0
          ],
          [
            0
          ],
          [
            0.2225588822657301
          ],
          [
            0
          ],
          [
            0
          ],
          [
            0
          ],
          [
            0
          ],
          [
            0
          ],
          [
            -0.003589537995395631
          ],
          [
            0
          ],
          [
            0.7459458388546594
          ],
          [
            0
          ],
          [
            0
          ],
          [
            0
          ],
          [
            0
          ],
          [
            0
          ],
          [
            0
          ],
          [
            0.1223356229346351
          ],
          [
            0
          ],
          [
            0
          ],
          [
            1.02604299714077
          ],
          [
            0.7379698423605063
          ],
          [
            2.008391599815994
          ],
          [
            3.037645242002156
          ],
          [
            1.041925247416145
          ],
          [
            0
          ],
          [
            0.3217600268903738
          ],
          [
            0
          ],
          [
            0.00199892817313696
          ],
          [
            1.210874289866865
          ],
          [
            0
          ],
          [
            4.349679649001022
          ],
          [
            0
          ]
        ],
        "92": [
          [
            1.63720785089729
          ],
          [
            0
          ],
          [
            0
          ],
          [
            0.6219218034261829
          ],
          [
            1.906378635121982
          ],
          [
            0
          ],
          [
            0.9930699758717978
          ],
          [
            3.085931182000714
          ],
          [
            0.009816270965600893
          ],
          [
            2.536090230470254
          ],
          [
            0.927290547783926
          ],
          [
            0.1981850908248539
          ],
          [
            1.1067600091279
          ],
          [
            0
          ],
          [
            1.528681226012171
          ],
          [
            1.005990014682201
          ],
          [
            0.598367392509136
          ],
          [
            0.04206402675487197
          ],
          [
            0.6921332819538151
          ],
          [
            1.172392402163137
          ],
          [
            2.812851577201016
          ],
          [
            1.5199885331442
          ],
          [
            1.577097569338974
          ],
          [
            0
          ],
          [
            0
          ],
          [
            0.2873017174039418
          ],
          [
            2.048055089231944
          ],
          [
            0
          ],
          [
            0.3859438783052376
          ],
          [
            0.9166697848494465
          ],
          [
            0.4060868261628343
          ],
          [
            2.354770679700419
          ],
          [
            -0.00002240881359849567
          ],
          [
            1.744525583557632
          ],
          [
            0
          ],
          [
            1.027614312950739
          ],
          [
            0
          ],
          [
            0.2557469998821205
          ],
          [
            0
          ],
          [
            -0.001217312822724637
          ],
          [
            0
          ],
          [
            0.5814606753506055
          ],
          [
            1.494284341593946
          ],
          [
            0.6587072892536732
          ],
          [
            1.005106316068904
          ],
          [
            0
          ],
          [
            0
          ],
          [
            -0.00002299869926947196
          ],
          [
            3.281787966165723
          ],
          [
            -0.00004229218761508946
          ],
          [
            0.7683060789464307
          ],
          [
            1.218133618909565
          ],
          [
            4.641718204167979
          ],
          [
            1.491309202190273
          ],
          [
            0.01035061318133046
          ],
          [
            1.015584993049725
          ],
          [
            0.3475437641007701
          ],
          [
            0
          ],
          [
            4.133502113953014
          ],
          [
            0
          ],
          [
            0
          ],
          [
            0
          ],
          [
            2.561812034729599
          ],
          [
            0.2465015281321072
          ],
          [
            0
          ],
          [
            0.2953590679259577
          ],
          [
            0
          ],
          [
            0
          ],
          [
            0
          ],
          [
            1.73299094648916
          ],
          [
            3.121659795871032
          ],
          [
            0.6384617445710141
          ],
          [
            0
          ],
          [
            0
          ],
          [
            1.383874785353392
          ],
          [
            1.017939853042236
          ],
          [
            0.1589996808282628
          ],
          [
            0.1213326591350068
          ],
          [
            0
          ],
          [
            0
          ],
          [
            0
          ],
          [
            0
          ],
          [
            0.8237579267689554
          ],
          [
            1.233940786209857
          ],
          [
            0.1576473079874425
          ],
          [
            1.43531599367558
          ],
          [
            0.4391159980169483
          ],
          [
            0.5610417925394806
          ],
          [
            0.199524993478196
          ],
          [
            0
          ],
          [
            1.296718778064943
          ],
          [
            1.865377299853876
          ],
          [
            0.7581409285925638
          ],
          [
            -0.00002162735614419375
          ],
          [
            2.520029472376208
          ],
          [
            -0.00002240881359849567
          ],
          [
            0.7558202530190812
          ],
          [
            1.171609332213521
          ],
          [
            0.3609555227290144
          ],
          [
            0.7560368694111688
          ]
        ],
        "93": [
          [
            1.035792864223687
          ],
          [
            -0.00002162735614419375
          ],
          [
            -0.00001207363015964802
          ],
          [
            0.9838724864082842
          ],
          [
            2.571694743073181
          ],
          [
            -0.00002240881359849567
          ],
          [
            0
          ],
          [
            -0.0000220072674039784
          ],
          [
            0.3245472430131819
          ],
          [
            0
          ],
          [
            0
          ],
          [
            0.6098963782699265
          ],
          [
            0
          ],
          [
            0.6990072277124213
          ],
          [
            0.209041775612878
          ],
          [
            -0.00002141738168326413
          ],
          [
            0.6203471036213273
          ],
          [
            0
          ],
          [
            0
          ],
          [
            0.644540733541568
          ],
          [
            0
          ],
          [
            -0.0000220072674039784
          ],
          [
            -0.00002162735614419375
          ],
          [
            0
          ],
          [
            -0.00004229218761508946
          ],
          [
            -0.0001736763472663938
          ],
          [
            0
          ],
          [
            0
          ],
          [
            -0.00002300598300397638
          ],
          [
            -0.00001207363015964802
          ],
          [
            0
          ],
          [
            -6.25221973749035e-7
          ],
          [
            -0.00002623054835382277
          ],
          [
            3.091022356984404
          ],
          [
            0
          ],
          [
            1.044209318329283
          ],
          [
            0
          ],
          [
            1.971382024520732
          ],
          [
            2.579868315840649
          ],
          [
            0
          ],
          [
            0
          ],
          [
            1.147482356891949
          ],
          [
            1.236394846572082
          ],
          [
            -0.00002299869926947196
          ],
          [
            0
          ],
          [
            0
          ],
          [
            0
          ],
          [
            0.209041775612878
          ],
          [
            0
          ],
          [
            0
          ],
          [
            1.901685976519367
          ],
          [
            0.7307588075446638
          ],
          [
            0.0260907283342604
          ],
          [
            1.728029281174877
          ],
          [
            0.4480473583598084
          ],
          [
            0
          ],
          [
            1.527997638974462
          ],
          [
            0.2664838299999417
          ],
          [
            2.865271249519203
          ],
          [
            -0.00001977165621447341
          ],
          [
            0.7434901268423175
          ],
          [
            0
          ],
          [
            0
          ],
          [
            0.09880735237386773
          ],
          [
            0
          ],
          [
            0
          ],
          [
            0
          ],
          [
            -0.00002240881359849567
          ],
          [
            0.9806087117160409
          ],
          [
            0
          ],
          [
            0
          ],
          [
            2.296493965012857
          ],
          [
            -6.346178409444292e-7
          ],
          [
            0
          ],
          [
            0.5696520239822789
          ],
          [
            1.049928753209542
          ],
          [
            1.019960762908969
          ],
          [
            0
          ],
          [
            0
          ],
          [
            0.1744000530530627
          ],
          [
            0
          ],
          [
            0.2095075988304327
          ],
          [
            1.150752678095401
          ],
          [
            1.911075843744477
          ],
          [
            -0.00002240881359849567
          ],
          [
            0.9298695390371563
          ],
          [
            1.544322719910163
          ],
          [
            0
          ],
          [
            0
          ],
          [
            0.3658270843132563
          ],
          [
            0
          ],
          [
            -0.00002282946420439913
          ],
          [
            0.3087772194838081
          ],
          [
            0.7824227247933813
          ],
          [
            0
          ],
          [
            0.2220553778752254
          ],
          [
            -0.00001977165621447341
          ],
          [
            0.6291340502366545
          ],
          [
            0.6267911507162793
          ],
          [
            1.521609857486901
          ]
        ],
        "94": [
          [
            0
          ],
          [
            -0.00001372985724401588
          ],
          [
            0.9833700159862175
          ],
          [
            0.5741153357661233
          ],
          [
            -0.00001235688337430929
          ],
          [
            0
          ],
          [
            0.009911085157163768
          ],
          [
            0
          ],
          [
            -6.288940621601569e-7
          ],
          [
            -0.0000220072674039784
          ],
          [
            2.772753467123323
          ],
          [
            0
          ],
          [
            0.3774329896283781
          ],
          [
            0.3864378971663278
          ],
          [
            -0.00002162735614419375
          ],
          [
            0.1653124842651899
          ],
          [
            1.201778578139251
          ],
          [
            -0.00001469647366292293
          ],
          [
            -0.00004229218761508946
          ],
          [
            0
          ],
          [
            0.307693432421722
          ],
          [
            0.6082145700838026
          ],
          [
            1.020509297459675
          ],
          [
            0
          ],
          [
            0.1705553071994679
          ],
          [
            -0.0000220072674039784
          ],
          [
            0
          ],
          [
            1.142888636045388
          ],
          [
            1.045964389556747
          ],
          [
            0
          ],
          [
            0.15491301501023
          ],
          [
            1.35574177216813
          ],
          [
            0
          ],
          [
            0.1701107044714476
          ],
          [
            0.1605418240085221
          ],
          [
            0
          ],
          [
            -0.00002300598300397638
          ],
          [
            1.581919163972646
          ],
          [
            -0.00002623054835382277
          ],
          [
            0.3148008721254101
          ],
          [
            0.07625195344632374
          ],
          [
            -0.00002299869926947196
          ],
          [
            0
          ],
          [
            1.310500976066049
          ],
          [
            0
          ],
          [
            0.03193979961192639
          ],
          [
            -0.00002299869926947196
          ],
          [
            0.2095075988304327
          ],
          [
            0.4556530220310222
          ],
          [
            -0.00001469647366292293
          ],
          [
            0.3376621072676969
          ],
          [
            0.5825379011355771
          ],
          [
            -0.00004229218761508946
          ],
          [
            -0.00002489729362231685
          ],
          [
            -0.00001235688337430929
          ],
          [
            -0.00002162735614419375
          ],
          [
            0.1641180069590149
          ],
          [
            -6.53745541256967e-7
          ],
          [
            -0.00004834399385522659
          ],
          [
            0
          ],
          [
            0
          ],
          [
            0
          ],
          [
            0
          ],
          [
            0.5465481613626757
          ],
          [
            0
          ],
          [
            0
          ],
          [
            0.6219218034261829
          ],
          [
            0
          ],
          [
            0
          ],
          [
            1.033956354385872
          ],
          [
            0
          ],
          [
            0.168462834619806
          ],
          [
            1.683349221992565
          ],
          [
            -6.152539846482341e-7
          ],
          [
            0
          ],
          [
            0.4228836834028549
          ],
          [
            0.5795617660094656
          ],
          [
            -0.00002299869926947196
          ],
          [
            0.4486537906015222
          ],
          [
            0
          ],
          [
            0
          ],
          [
            1.567163333934662
          ],
          [
            0
          ],
          [
            0.6174525701399496
          ],
          [
            0.5785373054330556
          ],
          [
            0.1613641057376469
          ],
          [
            0
          ],
          [
            2.181341143263989
          ],
          [
            -6.34381684960772e-7
          ],
          [
            -0.00002282946420439913
          ],
          [
            0
          ],
          [
            0.9024252900196039
          ],
          [
            1.01304310812781
          ],
          [
            -0.00002162735614419375
          ],
          [
            1.060322719199622
          ],
          [
            0
          ],
          [
            0.5789364449002754
          ],
          [
            0
          ],
          [
            0.0006873711897199541
          ],
          [
            0
          ]
        ],
        "97": [
          [
            0
          ],
          [
            0
          ],
          [
            2.798460423286386
          ],
          [
            0
          ],
          [
            0
          ],
          [
            0
          ],
          [
            0.8992807784744272
          ],
          [
            0.3359148365179863
          ],
          [
            0
          ],
          [
            0.04051141145370707
          ],
          [
            1.349632132485326
          ],
          [
            1.926197360279481
          ],
          [
            2.611702089921096
          ],
          [
            1.237140296351253
          ],
          [
            -0.00002282946420439913
          ],
          [
            1.910293269337949
          ],
          [
            0
          ],
          [
            1.10691853603587
          ],
          [
            0
          ],
          [
            0.6886556245841327
          ],
          [
            1.76874128378897
          ],
          [
            0.2025868532054709
          ],
          [
            -0.00002141738168326413
          ],
          [
            -6.288940621601569e-7
          ],
          [
            0.02883440191288855
          ],
          [
            0
          ],
          [
            0.8349510522683552
          ],
          [
            1.034309262188049
          ],
          [
            -6.53745541256967e-7
          ],
          [
            0
          ],
          [
            0
          ],
          [
            0.630259336870985
          ],
          [
            0
          ],
          [
            0
          ],
          [
            0
          ],
          [
            0.9253078388428122
          ],
          [
            0
          ],
          [
            0
          ],
          [
            1.784033540361108
          ],
          [
            -0.0000220072674039784
          ],
          [
            0.1429289293860592
          ],
          [
            1.237289526866068
          ],
          [
            0.6186806156357427
          ],
          [
            0
          ],
          [
            0.4405110959055882
          ],
          [
            0.2025868532054709
          ],
          [
            0
          ],
          [
            0.4969348620594651
          ],
          [
            0
          ],
          [
            0.1707199516367623
          ],
          [
            0
          ],
          [
            -0.00002141738168326413
          ],
          [
            0.3270564276950836
          ],
          [
            0
          ],
          [
            0.5610417925394806
          ],
          [
            1.44620450509872
          ],
          [
            4.312710140578524
          ],
          [
            0.3447844684794177
          ],
          [
            0
          ],
          [
            1.181210258559446
          ],
          [
            0.3741895102439265
          ],
          [
            0
          ],
          [
            0.1641180069590149
          ],
          [
            0
          ],
          [
            0.6925397487230924
          ],
          [
            0
          ],
          [
            0.2035131992096417
          ],
          [
            -6.288940621601569e-7
          ],
          [
            0
          ],
          [
            0.8442632836841781
          ],
          [
            0
          ],
          [
            2.39158599325927
          ],
          [
            0.4962044791815856
          ],
          [
            2.497177403658966
          ],
          [
            4.202844992015685
          ],
          [
            0.9044375210630626
          ],
          [
            0
          ],
          [
            1.053798484537527
          ],
          [
            0.5647827190008101
          ],
          [
            0.6028957281884573
          ],
          [
            0
          ],
          [
            0.5760427005787712
          ],
          [
            0
          ],
          [
            0.7723622920749662
          ],
          [
            0.8988425704346739
          ],
          [
            1.696219390632894
          ],
          [
            0
          ],
          [
            0.7819172765311855
          ],
          [
            1.082568835655088
          ],
          [
            0
          ],
          [
            0
          ],
          [
            0.644982167510264
          ],
          [
            1.002122020903922
          ],
          [
            0.1399066569157696
          ],
          [
            1.274527877856876
          ],
          [
            0.2201152814388081
          ],
          [
            0.1902058588921882
          ],
          [
            1.257241416593491
          ],
          [
            0.3823348730557505
          ],
          [
            0.0379807545141837
          ]
        ],
        "103": [
          [
            -0.00001235688337430929
          ],
          [
            0.6528015936107465
          ],
          [
            -0.00004229218761508946
          ],
          [
            0
          ],
          [
            0.6407174093288965
          ],
          [
            2.828307621748174
          ],
          [
            -0.00002141738168326413
          ],
          [
            0
          ],
          [
            0.5693186118781313
          ],
          [
            0.6911889189376907
          ],
          [
            0
          ],
          [
            0.4579365659338777
          ],
          [
            -0.00002271622013427788
          ],
          [
            0
          ],
          [
            0
          ],
          [
            0
          ],
          [
            0.1678667426161056
          ],
          [
            0
          ],
          [
            0
          ],
          [
            0.4624133787302647
          ],
          [
            1.254474926681638
          ],
          [
            0.583152185701767
          ],
          [
            0.7545251052934283
          ],
          [
            0
          ],
          [
            -0.00001235688337430929
          ],
          [
            0.8181675980840062
          ],
          [
            0.01993620083697323
          ],
          [
            0.5874648673969389
          ],
          [
            0
          ],
          [
            0
          ],
          [
            0.6040680377705314
          ],
          [
            0
          ],
          [
            2.304563109916032
          ],
          [
            -0.0001736763472663938
          ],
          [
            0.5701445598882771
          ],
          [
            0
          ],
          [
            0.6960503017633819
          ],
          [
            0.1771220952675243
          ],
          [
            0
          ],
          [
            0
          ],
          [
            -6.53745541256967e-7
          ],
          [
            0
          ],
          [
            0
          ],
          [
            0.6756607447378187
          ],
          [
            0
          ],
          [
            0.4633230665400419
          ],
          [
            0.570360988386609
          ],
          [
            0.7922144541009146
          ],
          [
            0.00459394650851408
          ],
          [
            1.214322698083841
          ],
          [
            0
          ],
          [
            0
          ],
          [
            0.09720810725982787
          ],
          [
            -0.00004834399385522659
          ],
          [
            -0.00002299869926947196
          ],
          [
            0.1706046373961776
          ],
          [
            -0.00004229218761508946
          ],
          [
            0
          ],
          [
            1.569758184660614
          ],
          [
            -0.00002300598300397638
          ],
          [
            1.725270632429631
          ],
          [
            1.880659258680978
          ],
          [
            0
          ],
          [
            0.4647990490896063
          ],
          [
            0
          ],
          [
            0
          ],
          [
            1.725270632429631
          ],
          [
            0.556434063084037
          ],
          [
            -0.00002141738168326413
          ],
          [
            -0.00002141738168326413
          ],
          [
            0
          ],
          [
            0
          ],
          [
            -0.00001372985724401588
          ],
          [
            1.216420722714673
          ],
          [
            1.015448722608909
          ],
          [
            0.8591926181473504
          ],
          [
            0
          ],
          [
            1.009805324821965
          ],
          [
            -0.00002299869926947196
          ],
          [
            0.7593398137749823
          ],
          [
            0
          ],
          [
            1.559342359262192
          ],
          [
            -0.00002141738168326413
          ],
          [
            0.6465303174170813
          ],
          [
            0.1976272405137323
          ],
          [
            -0.00002300598300397638
          ],
          [
            1.252709560004313
          ],
          [
            0.7110865343510113
          ],
          [
            0.4560150511388876
          ],
          [
            0
          ],
          [
            1.946613899450647
          ],
          [
            0.8321132563116471
          ],
          [
            0.3471847236248884
          ],
          [
            0
          ],
          [
            0
          ],
          [
            0
          ],
          [
            0
          ],
          [
            0
          ],
          [
            -0.00002162735614419375
          ],
          [
            0.5907855797543462
          ]
        ],
        "118": [
          [
            2.700871775582193
          ],
          [
            1.899825182758221
          ],
          [
            0.8032890881496826
          ],
          [
            0
          ],
          [
            0.001689408490591404
          ],
          [
            0
          ],
          [
            1.649504310622746
          ],
          [
            0
          ],
          [
            0
          ],
          [
            0
          ],
          [
            0
          ],
          [
            0.2007143100626081
          ],
          [
            0.1091410047583707
          ],
          [
            0
          ],
          [
            0.2692401680103984
          ],
          [
            3.363730837800546
          ],
          [
            0
          ],
          [
            0
          ],
          [
            0.5259108297007771
          ],
          [
            2.799050230603399
          ],
          [
            0.02510768365371518
          ],
          [
            0
          ],
          [
            1.723894502431676
          ],
          [
            0
          ],
          [
            0
          ],
          [
            0.06366885986508919
          ],
          [
            0.2000335891112144
          ],
          [
            2.574052227990407
          ],
          [
            0
          ],
          [
            0
          ],
          [
            0.6960615361799611
          ],
          [
            0
          ],
          [
            0.08180122506493603
          ],
          [
            4.907257730012468
          ],
          [
            0
          ],
          [
            5.299112689748995
          ],
          [
            1.435800774871311
          ],
          [
            0
          ],
          [
            0
          ],
          [
            0
          ],
          [
            0
          ],
          [
            0.000439661714423778
          ],
          [
            0
          ],
          [
            0
          ],
          [
            0
          ],
          [
            0.9623810210545827
          ],
          [
            0
          ],
          [
            0.2658202794833358
          ],
          [
            0.7012284133316342
          ],
          [
            -0.001808089436551086
          ],
          [
            1.957330589817701
          ],
          [
            3.65764491258048
          ],
          [
            0
          ],
          [
            5.159587210823233
          ],
          [
            0
          ],
          [
            0.163989542383888
          ],
          [
            3.147096759455323
          ],
          [
            0.2175148547848096
          ],
          [
            1.792299555766988
          ],
          [
            5.48127083435773
          ],
          [
            0.004316655298325145
          ],
          [
            3.761679667572572
          ],
          [
            1.413883291583304
          ],
          [
            0
          ],
          [
            0
          ],
          [
            2.038168650437882
          ],
          [
            0
          ],
          [
            2.885362065867071
          ],
          [
            0
          ],
          [
            0.6019326418244617
          ],
          [
            0
          ],
          [
            0.03192721516057873
          ],
          [
            0.809209802700309
          ],
          [
            0
          ],
          [
            0
          ],
          [
            0
          ],
          [
            0
          ],
          [
            0
          ],
          [
            1.278616001878348
          ],
          [
            4.642345410862276
          ],
          [
            0
          ],
          [
            0
          ],
          [
            0
          ],
          [
            0
          ],
          [
            0.8428716912141709
          ],
          [
            0
          ],
          [
            2.863273809358404
          ],
          [
            3.701584660001771
          ],
          [
            0.3213187885062183
          ],
          [
            3.542352488098473
          ],
          [
            0
          ],
          [
            1.48423966100934
          ],
          [
            1.413989223888848
          ],
          [
            0.4448767915523177
          ],
          [
            0
          ],
          [
            0
          ],
          [
            0.03872121165001374
          ],
          [
            0.7035951835918866
          ],
          [
            0.9405044365709756
          ],
          [
            0.01439800078736653
          ]
        ],
        "119": [
          [
            0
          ],
          [
            1.621489781106575
          ],
          [
            0
          ],
          [
            0.0459560656930762
          ],
          [
            0.5876003873280737
          ],
          [
            6.465393176606547
          ],
          [
            0.1492799936215619
          ],
          [
            0
          ],
          [
            0.4425359358188246
          ],
          [
            0
          ],
          [
            1.436459513775745
          ],
          [
            0
          ],
          [
            2.117693268255181
          ],
          [
            0
          ],
          [
            1.492052000598477
          ],
          [
            3.358209416126584
          ],
          [
            1.65691777726569
          ],
          [
            1.489256898847394
          ],
          [
            1.076603383722741
          ],
          [
            0.2200983202957616
          ],
          [
            0
          ],
          [
            0.1290902595240198
          ],
          [
            0.9497861811803432
          ],
          [
            2.419288098929783
          ],
          [
            -0.00176273122009718
          ],
          [
            -0.00275025047112365
          ],
          [
            2.705171868465101
          ],
          [
            0.6894090616197275
          ],
          [
            1.571494750451919
          ],
          [
            0
          ],
          [
            0
          ],
          [
            0.8395003868955939
          ],
          [
            1.12186847374246
          ],
          [
            1.573431942260811
          ],
          [
            0.09874344662080148
          ],
          [
            0.0007038995521781999
          ],
          [
            0.1839423333290995
          ],
          [
            0
          ],
          [
            1.953810682486477
          ],
          [
            1.343345800648351
          ],
          [
            0.4953119845021376
          ],
          [
            0
          ],
          [
            0.09009379416234253
          ],
          [
            1.985154840205176
          ],
          [
            0.8308909800883697
          ],
          [
            0.242131736080303
          ],
          [
            0.103767829576654
          ],
          [
            0
          ],
          [
            0
          ],
          [
            -0.0004828946105916998
          ],
          [
            3.269576812891543
          ],
          [
            2.334796625707604
          ],
          [
            0
          ],
          [
            0.00523694082505699
          ],
          [
            0.3057372035192856
          ],
          [
            0.3175388460047728
          ],
          [
            0
          ],
          [
            3.741451988348743
          ],
          [
            -0.175986845319656
          ],
          [
            2.844104759953112
          ],
          [
            0.2468242181680864
          ],
          [
            0
          ],
          [
            0
          ],
          [
            0
          ],
          [
            0
          ],
          [
            0
          ],
          [
            0
          ],
          [
            0.2623651832314877
          ],
          [
            0
          ],
          [
            1.739278118290542
          ],
          [
            0.810801999139585
          ],
          [
            0
          ],
          [
            -0.0153366931442207
          ],
          [
            0
          ],
          [
            0.2832641401988525
          ],
          [
            0
          ],
          [
            0
          ],
          [
            0
          ],
          [
            3.74266817274021
          ],
          [
            3.735829440799094
          ],
          [
            0
          ],
          [
            1.053961797762227
          ],
          [
            2.278068539042948
          ],
          [
            0
          ],
          [
            0.5921468732190007
          ],
          [
            0
          ],
          [
            2.846036083242325
          ],
          [
            0
          ],
          [
            1.154464417484519
          ],
          [
            0
          ],
          [
            0.05347421015699894
          ],
          [
            0
          ],
          [
            -0.009873781341561028
          ],
          [
            0
          ],
          [
            1.880633780702979
          ],
          [
            0
          ],
          [
            0.7090686528898402
          ],
          [
            -0.2899212281369046
          ],
          [
            0
          ],
          [
            0.08037011789156168
          ]
        ],
        "120": [
          [
            0.1129273892112579
          ],
          [
            2.719233696347018
          ],
          [
            2.535338224514938
          ],
          [
            2.705110594202758
          ],
          [
            7.010449066518667
          ],
          [
            0
          ],
          [
            0.06929177939122866
          ],
          [
            1.903742503761819
          ],
          [
            9.60484235039457
          ],
          [
            7.06185397150459
          ],
          [
            0
          ],
          [
            4.258822459548369
          ],
          [
            0.6760927419139691
          ],
          [
            0.8474154333931381
          ],
          [
            0.2249273351953782
          ],
          [
            0
          ],
          [
            0.09182600900093973
          ],
          [
            2.280833011221659
          ],
          [
            -0.002058587571816872
          ],
          [
            2.662831003836068
          ],
          [
            0.507538635035047
          ],
          [
            0.4322780781645292
          ],
          [
            0.262929855531489
          ],
          [
            3.617950743456149
          ],
          [
            0
          ],
          [
            0.0968857586020917
          ],
          [
            0
          ],
          [
            2.002691687180302
          ],
          [
            0
          ],
          [
            2.135387462668355
          ],
          [
            0.8006020949819828
          ],
          [
            0
          ],
          [
            3.284222403694741
          ],
          [
            2.745699772186306
          ],
          [
            2.088389969137936
          ],
          [
            0.8330766041168545
          ],
          [
            0
          ],
          [
            0
          ],
          [
            3.354508694137031
          ],
          [
            2.561845517025734
          ],
          [
            4.03399881343779
          ],
          [
            5.702701205281876
          ],
          [
            1.549814078075087
          ],
          [
            1.188802069750032
          ],
          [
            1.917272858753797
          ],
          [
            0
          ],
          [
            0
          ],
          [
            0.1434984385150315
          ],
          [
            0.748727684649829
          ],
          [
            0
          ],
          [
            0.02891227135819463
          ],
          [
            0
          ],
          [
            0.08077540137051642
          ],
          [
            0
          ],
          [
            0
          ],
          [
            0.897163709538507
          ],
          [
            1.564641367677822
          ],
          [
            0
          ],
          [
            0
          ],
          [
            4.070898246227173
          ],
          [
            3.542935778926022
          ],
          [
            0.124367021765849
          ],
          [
            1.476392314770848
          ],
          [
            0.0538469265486512
          ],
          [
            2.112375865179587
          ],
          [
            0.08595155992985326
          ],
          [
            2.392320403511455
          ],
          [
            0.314729716236144
          ],
          [
            2.080820325531832
          ],
          [
            0.2138753391163704
          ],
          [
            3.594792681608581
          ],
          [
            0
          ],
          [
            0.106473751923474
          ],
          [
            0.1257890657494372
          ],
          [
            0.02226114966479997
          ],
          [
            -0.1183376499203348
          ],
          [
            3.277438926798439
          ],
          [
            0
          ],
          [
            1.811431459431795
          ],
          [
            1.866749600126365
          ],
          [
            -0.5902320801530152
          ],
          [
            1.203114020238772
          ],
          [
            0
          ],
          [
            0.00579955537644139
          ],
          [
            0.02666965161325408
          ],
          [
            0.3850017420424336
          ],
          [
            0
          ],
          [
            4.044119856342846
          ],
          [
            1.551155248971931
          ],
          [
            3.565345968721438
          ],
          [
            0
          ],
          [
            4.245774622944239
          ],
          [
            0
          ],
          [
            0
          ],
          [
            4.382738278854362
          ],
          [
            0
          ],
          [
            2.83880172609895
          ],
          [
            0
          ],
          [
            0
          ],
          [
            0.8217433857776868
          ]
        ],
        "122": [
          [
            0
          ],
          [
            2.568701113684675
          ],
          [
            0
          ],
          [
            1.316984586055757
          ],
          [
            0
          ],
          [
            1.25650703414555
          ],
          [
            0.261143474937036
          ],
          [
            0.1890152393739797
          ],
          [
            0
          ],
          [
            2.361495712230685
          ],
          [
            0
          ],
          [
            0.5126747800764448
          ],
          [
            0.6587803156295635
          ],
          [
            0
          ],
          [
            0
          ],
          [
            0.2718317056778687
          ],
          [
            0
          ],
          [
            0.5740509050295799
          ],
          [
            2.222496270282125
          ],
          [
            0
          ],
          [
            0
          ],
          [
            -0.1255401851267877
          ],
          [
            0
          ],
          [
            -0.1787487960634593
          ],
          [
            0.01343588632713733
          ],
          [
            0
          ],
          [
            0.1307016989213849
          ],
          [
            1.526336902473957
          ],
          [
            0
          ],
          [
            0.4727236242258357
          ],
          [
            1.398731236524661
          ],
          [
            0.8151674390396337
          ],
          [
            0.00286835067088731
          ],
          [
            0
          ],
          [
            5.199367435800688
          ],
          [
            0
          ],
          [
            0
          ],
          [
            0
          ],
          [
            0
          ],
          [
            0
          ],
          [
            0
          ],
          [
            0
          ],
          [
            0.0006164889730655432
          ],
          [
            0.0009275487666684512
          ],
          [
            0
          ],
          [
            0
          ],
          [
            0
          ],
          [
            0
          ],
          [
            0
          ],
          [
            0
          ],
          [
            0
          ],
          [
            0
          ],
          [
            0
          ],
          [
            0.08997505941044182
          ],
          [
            0
          ],
          [
            0
          ],
          [
            0
          ],
          [
            0.1294815853359879
          ],
          [
            1.144985584088985
          ],
          [
            11.91684132776509
          ],
          [
            0
          ],
          [
            0.9762742065145886
          ],
          [
            0
          ],
          [
            8.726711949900768
          ],
          [
            0
          ],
          [
            0.04125186293580896
          ],
          [
            0
          ],
          [
            0
          ],
          [
            0
          ],
          [
            0.2506691124488185
          ],
          [
            0
          ],
          [
            0.1713843326593008
          ],
          [
            0
          ],
          [
            0
          ],
          [
            0
          ],
          [
            0
          ],
          [
            1.845258014360624
          ],
          [
            0
          ],
          [
            0
          ],
          [
            0
          ],
          [
            0
          ],
          [
            0
          ],
          [
            0
          ],
          [
            2.40398076879724
          ],
          [
            1.81913526186927
          ],
          [
            0.2023161502489437
          ],
          [
            0.2883661729502265
          ],
          [
            0.1070777895145198
          ],
          [
            0
          ],
          [
            0.3501928372368539
          ],
          [
            1.753470016566737
          ],
          [
            0
          ],
          [
            0
          ],
          [
            0
          ],
          [
            0
          ],
          [
            0
          ],
          [
            1.358734251853946
          ],
          [
            0.4983666024419904
          ],
          [
            0
          ],
          [
            6.917083014192073
          ]
        ],
        "123": [
          [
            0.988346962386391
          ],
          [
            1.589424134102863
          ],
          [
            0
          ],
          [
            0
          ],
          [
            1.006656044905963
          ],
          [
            0
          ],
          [
            0.6835341560698538
          ],
          [
            0
          ],
          [
            0
          ],
          [
            8.00933470988943
          ],
          [
            0.8143569825867658
          ],
          [
            0.01814100854484479
          ],
          [
            0
          ],
          [
            0
          ],
          [
            0
          ],
          [
            0
          ],
          [
            4.938224737900235
          ],
          [
            0
          ],
          [
            3.745571492522121
          ],
          [
            0
          ],
          [
            0.5383260351961923
          ],
          [
            0
          ],
          [
            0
          ],
          [
            0.6035982198714365
          ],
          [
            0
          ],
          [
            0
          ],
          [
            1.388609198779754
          ],
          [
            0
          ],
          [
            0
          ],
          [
            2.370219696747483
          ],
          [
            0.03811226034238757
          ],
          [
            0
          ],
          [
            0
          ],
          [
            2.976030444239555
          ],
          [
            0.3521161501656032
          ],
          [
            0
          ],
          [
            0
          ],
          [
            0.5161877517943836
          ],
          [
            0
          ],
          [
            4.213385976699769
          ],
          [
            0
          ],
          [
            0.5190890011250744
          ],
          [
            0
          ],
          [
            0
          ],
          [
            0
          ],
          [
            0.1360739078755842
          ],
          [
            0
          ],
          [
            0.07923900297786446
          ],
          [
            2.392913401089757
          ],
          [
            0.5271569814262449
          ],
          [
            0
          ],
          [
            -0.01023545360330047
          ],
          [
            1.592783060584324
          ],
          [
            1.053711469320163
          ],
          [
            0.07041404295458165
          ],
          [
            0
          ],
          [
            0.04137055140918733
          ],
          [
            1.284547134267271
          ],
          [
            3.090463579453612
          ],
          [
            0
          ],
          [
            0.1142950867131987
          ],
          [
            5.324647636906768
          ],
          [
            0.2186723057948825
          ],
          [
            0
          ],
          [
            0.1187256990968848
          ],
          [
            0.6002583329812694
          ],
          [
            0
          ],
          [
            -0.007557423930123264
          ],
          [
            0.2980920685701349
          ],
          [
            0.7794789751841478
          ],
          [
            1.51292111720818
          ],
          [
            0
          ],
          [
            0
          ],
          [
            0
          ],
          [
            4.074274780825775
          ],
          [
            0
          ],
          [
            0.192006049092015
          ],
          [
            0
          ],
          [
            6.590806179601131
          ],
          [
            -0.4767442140113616
          ],
          [
            0.9226575949859672
          ],
          [
            0
          ],
          [
            0
          ],
          [
            2.13427254038055
          ],
          [
            0
          ],
          [
            0
          ],
          [
            3.097135840296858
          ],
          [
            0
          ],
          [
            0.04134866683238769
          ],
          [
            2.346516603646762
          ],
          [
            0.01653512984251648
          ],
          [
            0
          ],
          [
            3.720544665188378
          ],
          [
            0
          ],
          [
            0
          ],
          [
            0.01681574001290187
          ],
          [
            0
          ],
          [
            -0.01909131785127727
          ],
          [
            0
          ],
          [
            3.124134093205925
          ]
        ],
        "128": [
          [
            0.4290568647552604
          ],
          [
            6.729272564303216
          ],
          [
            0
          ],
          [
            0.04977200889813815
          ],
          [
            0.155509817392165
          ],
          [
            0.05966139545252247
          ],
          [
            0
          ],
          [
            0.06587454477511301
          ],
          [
            10.00964621648622
          ],
          [
            0.1249216034027611
          ],
          [
            6.93055705835954
          ],
          [
            0
          ],
          [
            0.391370479032112
          ],
          [
            0
          ],
          [
            0
          ],
          [
            -0.3019789430240678
          ],
          [
            0
          ],
          [
            0
          ],
          [
            0
          ],
          [
            1.638471593434851
          ],
          [
            -0.001802898890012727
          ],
          [
            0
          ],
          [
            0
          ],
          [
            0.0903625557771619
          ],
          [
            0
          ],
          [
            0.1292702606470186
          ],
          [
            0
          ],
          [
            2.665283313432042
          ],
          [
            0
          ],
          [
            0
          ],
          [
            4.48263024859579
          ],
          [
            0
          ],
          [
            2.410911348855024
          ],
          [
            0.148756776682653
          ],
          [
            0.5070435442244445
          ],
          [
            3.322683864602809
          ],
          [
            0
          ],
          [
            1.653632837172665
          ],
          [
            0
          ],
          [
            1.385015943164618
          ],
          [
            0
          ],
          [
            0.8951015607711525
          ],
          [
            4.183613003828903
          ],
          [
            0
          ],
          [
            0
          ],
          [
            1.383277966831749
          ],
          [
            0
          ],
          [
            0.08118912315049442
          ],
          [
            0
          ],
          [
            0.7714478896500623
          ],
          [
            0
          ],
          [
            0
          ],
          [
            0.2958180973862596
          ],
          [
            0
          ],
          [
            0.07169770912256013
          ],
          [
            0
          ],
          [
            0.328179289261854
          ],
          [
            1.032825681150243
          ],
          [
            1.134717630721234
          ],
          [
            0.4725044651406023
          ],
          [
            0.3227852018476511
          ],
          [
            0.08278245793492545
          ],
          [
            1.081627289230006
          ],
          [
            0.1952296495396411
          ],
          [
            0
          ],
          [
            0.1658677399044137
          ],
          [
            0
          ],
          [
            0
          ],
          [
            0.64576331767055
          ],
          [
            0.9434719619443115
          ],
          [
            2.018745789548571
          ],
          [
            0.9028366333411739
          ],
          [
            1.694553632486112
          ],
          [
            0
          ],
          [
            0.4598601837233112
          ],
          [
            1.809995127110582
          ],
          [
            0.03630787654034151
          ],
          [
            2.910688878391348
          ],
          [
            1.87444682829458
          ],
          [
            0
          ],
          [
            0
          ],
          [
            1.368970369099443
          ],
          [
            0
          ],
          [
            0
          ],
          [
            0.174831459545004
          ],
          [
            2.111435110026044
          ],
          [
            0.5721619352353322
          ],
          [
            0
          ],
          [
            -0.006896709861358374
          ],
          [
            0
          ],
          [
            0
          ],
          [
            0
          ],
          [
            0.08184196398540422
          ],
          [
            2.776983929212676
          ],
          [
            0.8265146071915623
          ],
          [
            0.115449306784015
          ],
          [
            1.005243456835814
          ],
          [
            0.3037324401012853
          ],
          [
            0.2231297698743475
          ],
          [
            0
          ]
        ],
        "129": [
          [
            0
          ],
          [
            0
          ],
          [
            0.07442845998572523
          ],
          [
            0.06109692136734424
          ],
          [
            0
          ],
          [
            0
          ],
          [
            0
          ],
          [
            0
          ],
          [
            0
          ],
          [
            0
          ],
          [
            2.475618579080795
          ],
          [
            0
          ],
          [
            0
          ],
          [
            0
          ],
          [
            0
          ],
          [
            0
          ],
          [
            1.114745087357555
          ],
          [
            0.7965698712786704
          ],
          [
            0
          ],
          [
            0
          ],
          [
            0
          ],
          [
            0
          ],
          [
            1.683653824758721
          ],
          [
            0
          ],
          [
            0
          ],
          [
            0
          ],
          [
            0.4244224556558933
          ],
          [
            0
          ],
          [
            0.8467659162614964
          ],
          [
            0.2382246028821733
          ],
          [
            0.6513564478251688
          ],
          [
            0
          ],
          [
            0.5081614479930536
          ],
          [
            0
          ],
          [
            0.4329369882964329
          ],
          [
            0
          ],
          [
            0.9555700415666877
          ],
          [
            0
          ],
          [
            0.3027105009930899
          ],
          [
            0.6963983542385748
          ],
          [
            0.05706257987334595
          ],
          [
            0
          ],
          [
            0
          ],
          [
            0.1902307304054887
          ],
          [
            0
          ],
          [
            0
          ],
          [
            0.4939777833836025
          ],
          [
            0
          ],
          [
            0.616443207861618
          ],
          [
            0
          ],
          [
            0.4977917283906024
          ],
          [
            1.353922197928085
          ],
          [
            0
          ],
          [
            1.708858110346114
          ],
          [
            0
          ],
          [
            0.1803882201951943
          ],
          [
            0.02459464336931205
          ],
          [
            0
          ],
          [
            0
          ],
          [
            0.8205738438049792
          ],
          [
            0
          ],
          [
            0.7665279958547302
          ],
          [
            0
          ],
          [
            0
          ],
          [
            2.301949706448728
          ],
          [
            0
          ],
          [
            1.173564877062546
          ],
          [
            0
          ],
          [
            1.65855273182915
          ],
          [
            0.9526970462803739
          ],
          [
            0
          ],
          [
            1.455711566134759
          ],
          [
            0.08725481130749912
          ],
          [
            0
          ],
          [
            0
          ],
          [
            0.1732063547898797
          ],
          [
            0
          ],
          [
            0.5366927394619125
          ],
          [
            0
          ],
          [
            0.3172969497895437
          ],
          [
            0.5264799498823223
          ],
          [
            0
          ],
          [
            -0.006132210211980293
          ],
          [
            0
          ],
          [
            0
          ],
          [
            0
          ],
          [
            0
          ],
          [
            0.5756350891225068
          ],
          [
            0
          ],
          [
            0
          ],
          [
            0
          ],
          [
            0
          ],
          [
            0
          ],
          [
            1.611145893627864
          ],
          [
            0.06573818124530106
          ],
          [
            0
          ],
          [
            0
          ],
          [
            6.179485761475483
          ],
          [
            0
          ],
          [
            0.1322487804486343
          ]
        ],
        "130": [
          [
            0
          ],
          [
            1.152252269962705
          ],
          [
            1.934185709798268
          ],
          [
            6.930783128790573
          ],
          [
            2.25407745847097
          ],
          [
            0.2222289562707154
          ],
          [
            0
          ],
          [
            0
          ],
          [
            0
          ],
          [
            0
          ],
          [
            1.822642036446901
          ],
          [
            0.5782810466686144
          ],
          [
            0
          ],
          [
            3.515051726652437
          ],
          [
            0.000678080829054295
          ],
          [
            -0.00002271622013427788
          ],
          [
            0
          ],
          [
            0
          ],
          [
            0
          ],
          [
            0
          ],
          [
            0
          ],
          [
            1.723029523705407
          ],
          [
            0.02125192217214078
          ],
          [
            0
          ],
          [
            0
          ],
          [
            0.8049835316657621
          ],
          [
            0
          ],
          [
            0.7581409285925638
          ],
          [
            0.5786633612139092
          ],
          [
            2.337556164525559
          ],
          [
            0
          ],
          [
            0
          ],
          [
            0
          ],
          [
            1.47714345199504
          ],
          [
            0
          ],
          [
            0
          ],
          [
            0
          ],
          [
            0
          ],
          [
            0
          ],
          [
            0
          ],
          [
            0.6003760433199066
          ],
          [
            0.1296590667991957
          ],
          [
            0.3726184428913406
          ],
          [
            1.681287701212046
          ],
          [
            1.763872513405929
          ],
          [
            1.446562797606195
          ],
          [
            0
          ],
          [
            0.01152485935891434
          ],
          [
            0
          ],
          [
            1.315852580279348
          ],
          [
            0
          ],
          [
            0.2581514940919547
          ],
          [
            0
          ],
          [
            0
          ],
          [
            0
          ],
          [
            0
          ],
          [
            0.7125777698126257
          ],
          [
            0.4984542659476929
          ],
          [
            0
          ],
          [
            0
          ],
          [
            0
          ],
          [
            0.1191086789904787
          ],
          [
            -0.0001412805524054761
          ],
          [
            0.2740714799460378
          ],
          [
            1.47276536782428
          ],
          [
            0
          ],
          [
            0
          ],
          [
            0
          ],
          [
            1.973430153034524
          ],
          [
            0
          ],
          [
            1.389322848484071
          ],
          [
            -0.00004834399385522659
          ],
          [
            0.443461237383481
          ],
          [
            0.006636094653824642
          ],
          [
            0.3398602942119382
          ],
          [
            4.190173284926452
          ],
          [
            0
          ],
          [
            3.373836027410196
          ],
          [
            0
          ],
          [
            1.615062849770972
          ],
          [
            0.673118581156416
          ],
          [
            0.0831484321415985
          ],
          [
            1.938110784952155
          ],
          [
            0.964148955441658
          ],
          [
            0.4178943395937296
          ],
          [
            0
          ],
          [
            1.92386030936207
          ],
          [
            1.565168203018978
          ],
          [
            1.106159624184464
          ],
          [
            2.362235919884807
          ],
          [
            0
          ],
          [
            0.5220370917856201
          ],
          [
            0.2855020876745051
          ],
          [
            0
          ],
          [
            0.3807624186159799
          ],
          [
            0
          ],
          [
            1.413905601022698
          ],
          [
            0
          ],
          [
            0
          ],
          [
            -0.2626540209552743
          ]
        ],
        "131": [
          [
            0.3920271558311654
          ],
          [
            0.7016688280362402
          ],
          [
            -0.0000220072674039784
          ],
          [
            -0.00002300598300397638
          ],
          [
            0.5981519965077382
          ],
          [
            0
          ],
          [
            0.6393142895819395
          ],
          [
            0
          ],
          [
            0.61388214734896
          ],
          [
            0
          ],
          [
            -0.00001430590515916208
          ],
          [
            0.635115317431584
          ],
          [
            0.500459017410968
          ],
          [
            0
          ],
          [
            -0.00004834399385522659
          ],
          [
            1.176552575524347
          ],
          [
            0.1893587223717255
          ],
          [
            2.642470336451403
          ],
          [
            1.181165651163813
          ],
          [
            0.6477043513637515
          ],
          [
            0.6194388722806323
          ],
          [
            0.1511394371076555
          ],
          [
            -0.00001430590515916208
          ],
          [
            1.433551902805256
          ],
          [
            0.6602431878400807
          ],
          [
            0
          ],
          [
            1.764862540780026
          ],
          [
            0.4239430601520802
          ],
          [
            2.119914651083299
          ],
          [
            0
          ],
          [
            0
          ],
          [
            0.6377187149436274
          ],
          [
            0.9959342709008432
          ],
          [
            0.1360635820438318
          ],
          [
            -6.53745541256967e-7
          ],
          [
            0
          ],
          [
            0
          ],
          [
            0
          ],
          [
            0.01362727009351161
          ],
          [
            1.679059335946242
          ],
          [
            0
          ],
          [
            0.4317298527134312
          ],
          [
            -0.0000220072674039784
          ],
          [
            0
          ],
          [
            0.5785373054330556
          ],
          [
            0.1981850908248539
          ],
          [
            -0.00002299869926947196
          ],
          [
            0.1976272405137323
          ],
          [
            -0.00002271622013427788
          ],
          [
            0.4011086033138334
          ],
          [
            -0.00002240881359849567
          ],
          [
            0
          ],
          [
            0
          ],
          [
            0
          ],
          [
            0.6448869733009417
          ],
          [
            0
          ],
          [
            1.261260455981059
          ],
          [
            0.01477114427634518
          ],
          [
            1.935469926743817
          ],
          [
            0
          ],
          [
            0
          ],
          [
            2.740132764531413
          ],
          [
            0.5329011757239144
          ],
          [
            0
          ],
          [
            0.2703342567926406
          ],
          [
            0
          ],
          [
            -0.00002282946420439913
          ],
          [
            0.5604110529530786
          ],
          [
            0.6101541375170711
          ],
          [
            1.50030815291489
          ],
          [
            0
          ],
          [
            0.1642490039792222
          ],
          [
            0.4888008371873731
          ],
          [
            0
          ],
          [
            -0.00001207363015964802
          ],
          [
            1.05302791433191
          ],
          [
            -0.00002271622013427788
          ],
          [
            0.2034742642761884
          ],
          [
            -0.0001736763472663938
          ],
          [
            0.5863719801567235
          ],
          [
            1.350418040854585
          ],
          [
            0
          ],
          [
            0
          ],
          [
            0
          ],
          [
            0
          ],
          [
            0.2010034090753159
          ],
          [
            0.9741979730277635
          ],
          [
            0.5388562142977982
          ],
          [
            0.198580393949598
          ],
          [
            0
          ],
          [
            0.1299722682910804
          ],
          [
            0
          ],
          [
            0
          ],
          [
            -6.346178409444292e-7
          ],
          [
            0
          ],
          [
            0
          ],
          [
            -0.00002282946420439913
          ],
          [
            0
          ],
          [
            -0.00002271622013427788
          ],
          [
            0
          ]
        ],
        "134": [
          [
            0
          ],
          [
            1.354593395261556
          ],
          [
            0
          ],
          [
            0
          ],
          [
            2.068678865210565
          ],
          [
            0
          ],
          [
            0
          ],
          [
            0
          ],
          [
            0.08975972792898546
          ],
          [
            0
          ],
          [
            0
          ],
          [
            -0.0004690972222789469
          ],
          [
            0
          ],
          [
            0
          ],
          [
            0.4356114490132121
          ],
          [
            1.904415288347884
          ],
          [
            0
          ],
          [
            0.3406452478310982
          ],
          [
            1.072862456411336
          ],
          [
            0.1132183791812977
          ],
          [
            0.2795472531344068
          ],
          [
            0.2193648022642556
          ],
          [
            0
          ],
          [
            1.985432700438029
          ],
          [
            2.352532766700246
          ],
          [
            0
          ],
          [
            1.368452072847994
          ],
          [
            0
          ],
          [
            0
          ],
          [
            0
          ],
          [
            0
          ],
          [
            5.987305511449922
          ],
          [
            0.0025857088292085
          ],
          [
            0
          ],
          [
            0
          ],
          [
            0
          ],
          [
            0
          ],
          [
            0
          ],
          [
            0
          ],
          [
            1.75503005541265
          ],
          [
            0
          ],
          [
            0
          ],
          [
            0.2373144542168859
          ],
          [
            0
          ],
          [
            0
          ],
          [
            0
          ],
          [
            0
          ],
          [
            0
          ],
          [
            0
          ],
          [
            0
          ],
          [
            0
          ],
          [
            0
          ],
          [
            3.464006065451336
          ],
          [
            0
          ],
          [
            0
          ],
          [
            0.2028946918390879
          ],
          [
            0
          ],
          [
            0
          ],
          [
            0
          ],
          [
            0
          ],
          [
            0
          ],
          [
            0
          ],
          [
            0
          ],
          [
            5.714645424324807
          ],
          [
            0.2173926457888342
          ],
          [
            1.460203566204445
          ],
          [
            0
          ],
          [
            0.4000822389521907
          ],
          [
            0.1413688684266177
          ],
          [
            7.347858284206488
          ],
          [
            0.2149395749644611
          ],
          [
            0
          ],
          [
            0.3057704422500223
          ],
          [
            0
          ],
          [
            0
          ],
          [
            0.4901716519640438
          ],
          [
            0.1724900177980899
          ],
          [
            0.1955585441730996
          ],
          [
            0
          ],
          [
            0
          ],
          [
            0
          ],
          [
            2.68106733936947
          ],
          [
            0
          ],
          [
            2.401056551928356
          ],
          [
            0
          ],
          [
            0.6534120580130818
          ],
          [
            0.496997759731169
          ],
          [
            0
          ],
          [
            0.2309302455701143
          ],
          [
            2.342581473656814
          ],
          [
            2.15722003187301
          ],
          [
            0
          ],
          [
            0.2098463012785707
          ],
          [
            0
          ],
          [
            0.9599953476301053
          ],
          [
            0
          ],
          [
            0
          ],
          [
            0.0106612076763426
          ],
          [
            0
          ],
          [
            0
          ]
        ],
        "136": [
          [
            0
          ],
          [
            0.6959814328248619
          ],
          [
            0
          ],
          [
            0.7594313834959507
          ],
          [
            -0.00001207363015964802
          ],
          [
            0
          ],
          [
            0.08495187175263652
          ],
          [
            0
          ],
          [
            2.335048777899097
          ],
          [
            0.6203262257670801
          ],
          [
            1.626443814950335
          ],
          [
            3.261139275752413
          ],
          [
            0
          ],
          [
            0
          ],
          [
            0.8922476996892819
          ],
          [
            1.539487587353179
          ],
          [
            0.1920487868830065
          ],
          [
            0
          ],
          [
            0.4302400888530826
          ],
          [
            0
          ],
          [
            0
          ],
          [
            -0.02030702934163031
          ],
          [
            0.3150132353899551
          ],
          [
            -0.00004229218761508946
          ],
          [
            0.7584682939700116
          ],
          [
            0.5525617809566121
          ],
          [
            0.2535254559925235
          ],
          [
            0.1519152504188668
          ],
          [
            0
          ],
          [
            0
          ],
          [
            0
          ],
          [
            0
          ],
          [
            2.427213992651652
          ],
          [
            0.002132592908395736
          ],
          [
            0.6375572911753764
          ],
          [
            0
          ],
          [
            0.1981850908248539
          ],
          [
            0.6708587480184356
          ],
          [
            0
          ],
          [
            0
          ],
          [
            2.665315575882275
          ],
          [
            0.6848837366246308
          ],
          [
            0.6269598089594766
          ],
          [
            3.375553238317039
          ],
          [
            0.7613364159555331
          ],
          [
            0
          ],
          [
            0
          ],
          [
            1.746852837811289
          ],
          [
            1.042091976955781
          ],
          [
            0
          ],
          [
            4.399088823620097
          ],
          [
            0
          ],
          [
            1.701984487320228
          ],
          [
            1.025169251366449
          ],
          [
            0
          ],
          [
            2.071562625701873
          ],
          [
            0
          ],
          [
            0
          ],
          [
            0
          ],
          [
            1.085765695271007
          ],
          [
            0.3079943628178228
          ],
          [
            -0.06295005550799715
          ],
          [
            0
          ],
          [
            0.193295784816371
          ],
          [
            0.1426206940047763
          ],
          [
            0
          ],
          [
            1.4469623446615
          ],
          [
            0.6208138815828832
          ],
          [
            2.799347953029375
          ],
          [
            5.215190944515776
          ],
          [
            0.002165371921982739
          ],
          [
            1.985515241415342
          ],
          [
            0.02233377896145328
          ],
          [
            1.577937497394004
          ],
          [
            2.263260204164759
          ],
          [
            1.721218875951472
          ],
          [
            0
          ],
          [
            0
          ],
          [
            3.331465684794409
          ],
          [
            0
          ],
          [
            0.9931409302442589
          ],
          [
            0.3968508879789319
          ],
          [
            0.01560379491883879
          ],
          [
            0.6972894379846153
          ],
          [
            1.390542376245371
          ],
          [
            0.3656972802217702
          ],
          [
            2.95718013400792
          ],
          [
            0.9275487493017351
          ],
          [
            1.027535369379429
          ],
          [
            1.24183898879437
          ],
          [
            0.002544085491138048
          ],
          [
            1.363383857402891
          ],
          [
            0.6848988082568468
          ],
          [
            0
          ],
          [
            4.680476000175133
          ],
          [
            0.590515641320426
          ],
          [
            0.566167059321991
          ],
          [
            -0.007182402310451863
          ],
          [
            0
          ],
          [
            0.2742749426660183
          ]
        ],
        "137": [
          [
            -0.00002240881359849567
          ],
          [
            0
          ],
          [
            0
          ],
          [
            0
          ],
          [
            0
          ],
          [
            0
          ],
          [
            0
          ],
          [
            0
          ],
          [
            0.2003067830870293
          ],
          [
            0.05248609651786751
          ],
          [
            0.7165199221955412
          ],
          [
            1.766996755965032
          ],
          [
            0.304159369743914
          ],
          [
            0
          ],
          [
            0
          ],
          [
            2.139444249139252
          ],
          [
            0.4714566402546723
          ],
          [
            0
          ],
          [
            0
          ],
          [
            0
          ],
          [
            0
          ],
          [
            0.6972611625738239
          ],
          [
            0.8314754129752835
          ],
          [
            1.387700717249025
          ],
          [
            0
          ],
          [
            1.531090945406802
          ],
          [
            0
          ],
          [
            0
          ],
          [
            0.4590133734785127
          ],
          [
            0
          ],
          [
            0.3135138238818023
          ],
          [
            0
          ],
          [
            0
          ],
          [
            0
          ],
          [
            0
          ],
          [
            0.8070347009471561
          ],
          [
            0
          ],
          [
            0
          ],
          [
            0.2877701716797674
          ],
          [
            0
          ],
          [
            0.5789454296284902
          ],
          [
            -0.00002359586864209007
          ],
          [
            0
          ],
          [
            0.1569636532709708
          ],
          [
            0
          ],
          [
            0
          ],
          [
            0
          ],
          [
            0
          ],
          [
            0
          ],
          [
            -0.00181237710194182
          ],
          [
            0.4893110944521375
          ],
          [
            1.078747252824208
          ],
          [
            0.05430754629063017
          ],
          [
            0.4352755181649144
          ],
          [
            0.6403828109923424
          ],
          [
            0
          ],
          [
            0
          ],
          [
            0
          ],
          [
            0.04400304715446879
          ],
          [
            0
          ],
          [
            0
          ],
          [
            0
          ],
          [
            0
          ],
          [
            -0.00002320696900959263
          ],
          [
            0
          ],
          [
            0
          ],
          [
            4.030660563829798
          ],
          [
            0.7405582186886477
          ],
          [
            -0.02755418246020724
          ],
          [
            0
          ],
          [
            0
          ],
          [
            0
          ],
          [
            2.354088414040426
          ],
          [
            0.3521527511235369
          ],
          [
            0
          ],
          [
            0
          ],
          [
            0
          ],
          [
            0.5797210586645818
          ],
          [
            0
          ],
          [
            0
          ],
          [
            0
          ],
          [
            0
          ],
          [
            0
          ],
          [
            0
          ],
          [
            0
          ],
          [
            0.1490926683637142
          ],
          [
            1.998371657997744
          ],
          [
            0.2798668940318123
          ],
          [
            0.5408237235768603
          ],
          [
            0
          ],
          [
            0
          ],
          [
            0
          ],
          [
            0
          ],
          [
            1.71039648660355
          ],
          [
            0
          ],
          [
            0
          ],
          [
            -0.00002299869926947196
          ],
          [
            0
          ],
          [
            0
          ],
          [
            0.1484310702608909
          ]
        ],
        "146": [
          [
            0
          ],
          [
            2.450523335217987
          ],
          [
            0.2339655212857465
          ],
          [
            3.874431130227421
          ],
          [
            0.2778214765483682
          ],
          [
            0
          ],
          [
            0
          ],
          [
            0
          ],
          [
            3.14097692179584
          ],
          [
            0.3945992159365339
          ],
          [
            1.93067073790921
          ],
          [
            1.833408749151435
          ],
          [
            0
          ],
          [
            1.210719152845513
          ],
          [
            1.875049310733047
          ],
          [
            1.646494790267646
          ],
          [
            1.842390896625311
          ],
          [
            0.5514564269487039
          ],
          [
            0
          ],
          [
            0.1545502866211379
          ],
          [
            1.167869154307475
          ],
          [
            2.41816469666923
          ],
          [
            1.808709050259232
          ],
          [
            1.748095374861236
          ],
          [
            1.20678506849957
          ],
          [
            0
          ],
          [
            0
          ],
          [
            0.3611519728031709
          ],
          [
            0.7467361173457405
          ],
          [
            1.015437425658817
          ],
          [
            0
          ],
          [
            0
          ],
          [
            0.01406534661262526
          ],
          [
            0
          ],
          [
            0.2002674689493062
          ],
          [
            0.0005077102278008283
          ],
          [
            0.1656244207775046
          ],
          [
            2.96243613089819
          ],
          [
            0.4877992189357769
          ],
          [
            1.16038758502993
          ],
          [
            0.8453219205798703
          ],
          [
            5.759088929408499
          ],
          [
            0
          ],
          [
            0.3520227837546379
          ],
          [
            0.03379363815673031
          ],
          [
            0.0815202923235745
          ],
          [
            1.662361773441226
          ],
          [
            1.64993141221025
          ],
          [
            1.668289019607215
          ],
          [
            0.7033138294437364
          ],
          [
            0.7505210760017889
          ],
          [
            1.078024735282902
          ],
          [
            0.6899378709617245
          ],
          [
            0.2800338175849006
          ],
          [
            0
          ],
          [
            0.6537570344529939
          ],
          [
            0
          ],
          [
            0.0345771388893823
          ],
          [
            0.8926086567932501
          ],
          [
            1.110519019724428
          ],
          [
            0.5578458496245915
          ],
          [
            0.1086965418310086
          ],
          [
            4.16619169013353
          ],
          [
            2.460602696705458
          ],
          [
            2.194406388683817
          ],
          [
            0
          ],
          [
            2.08653875286771
          ],
          [
            0
          ],
          [
            0.06986424589403839
          ],
          [
            0.4385115515042486
          ],
          [
            1.285563079003524
          ],
          [
            -0.0002375783915837815
          ],
          [
            0
          ],
          [
            2.256770248616512
          ],
          [
            2.368485756464089
          ],
          [
            0.2250242185900788
          ],
          [
            1.261010062754274
          ],
          [
            1.46161230238738
          ],
          [
            2.291426833500516
          ],
          [
            0
          ],
          [
            0
          ],
          [
            0
          ],
          [
            4.12980089596951
          ],
          [
            0.1639077790246475
          ],
          [
            0
          ],
          [
            1.690546604007743
          ],
          [
            0
          ],
          [
            -0.01745348358921461
          ],
          [
            0.6936914688981375
          ],
          [
            0
          ],
          [
            2.546364571049693
          ],
          [
            0.01817157612100573
          ],
          [
            -0.002979771265145814
          ],
          [
            0
          ],
          [
            3.654575590494154
          ],
          [
            0.002480154568395676
          ],
          [
            0.2446128504622465
          ],
          [
            0.6270680899277892
          ],
          [
            3.988353744932489
          ],
          [
            2.365041503056766
          ]
        ],
        "147": [
          [
            1.812624260569173
          ],
          [
            2.205373575755367
          ],
          [
            0
          ],
          [
            0
          ],
          [
            0.002118253021656358
          ],
          [
            0
          ],
          [
            3.659800230635085
          ],
          [
            0
          ],
          [
            3.054712494856496
          ],
          [
            0.004548924897932238
          ],
          [
            0
          ],
          [
            0
          ],
          [
            6.149634804117596
          ],
          [
            0.2387547912922585
          ],
          [
            3.622537726721333
          ],
          [
            0.3232740683206003
          ],
          [
            0.4890324174544531
          ],
          [
            0.1909121306013404
          ],
          [
            2.480889659605616
          ],
          [
            0
          ],
          [
            0.02555377962901417
          ],
          [
            0.1347944898674029
          ],
          [
            0
          ],
          [
            4.72898902084939
          ],
          [
            0.2255803541066541
          ],
          [
            0.1357701041219954
          ],
          [
            0.4583846994433429
          ],
          [
            0
          ],
          [
            1.844679312179778
          ],
          [
            0.5663978419366771
          ],
          [
            0
          ],
          [
            0.001047153318680216
          ],
          [
            0.08303418940386109
          ],
          [
            0
          ],
          [
            0.2283219539760282
          ],
          [
            0.3133945357572898
          ],
          [
            0.03907710914361928
          ],
          [
            0.001525417831061304
          ],
          [
            0.2093491332905089
          ],
          [
            0.1548064351756437
          ],
          [
            0.04739778298183239
          ],
          [
            0
          ],
          [
            1.497371110124426
          ],
          [
            0
          ],
          [
            0.04762064035926983
          ],
          [
            0.1259686217853826
          ],
          [
            0
          ],
          [
            0
          ],
          [
            0.02045003391105382
          ],
          [
            0.07598330163519762
          ],
          [
            0
          ],
          [
            0.505430627423749
          ],
          [
            0
          ],
          [
            0.02622653453185819
          ],
          [
            0.3712541182520255
          ],
          [
            4.93679948545865
          ],
          [
            3.874494325756828
          ],
          [
            4.254682303003776
          ],
          [
            2.843893214557966
          ],
          [
            0.4939625497586917
          ],
          [
            0.001895405956986451
          ],
          [
            0
          ],
          [
            0
          ],
          [
            0.3065012123549025
          ],
          [
            1.935859053495115
          ],
          [
            0.005446168155323505
          ],
          [
            0
          ],
          [
            1.160676600833902
          ],
          [
            0.5310358076270631
          ],
          [
            1.087694010940169
          ],
          [
            2.560380996296537
          ],
          [
            0
          ],
          [
            0
          ],
          [
            3.882872058352724
          ],
          [
            0
          ],
          [
            0
          ],
          [
            0
          ],
          [
            1.948959277774719
          ],
          [
            0
          ],
          [
            0
          ],
          [
            0
          ],
          [
            0.8536642617746679
          ],
          [
            0.3524815671842845
          ],
          [
            0
          ],
          [
            0
          ],
          [
            0.2372110660638214
          ],
          [
            0.205853113118593
          ],
          [
            -0.001077442447190435
          ],
          [
            -0.00147730640053112
          ],
          [
            0
          ],
          [
            0
          ],
          [
            0
          ],
          [
            0.3160390018513013
          ],
          [
            0.02677235990515214
          ],
          [
            0.3735634531216192
          ],
          [
            1.853211018980531
          ],
          [
            2.487279096365391
          ],
          [
            0
          ],
          [
            0
          ],
          [
            0.01596426888492175
          ]
        ],
        "150": [
          [
            0.6282784188237187
          ],
          [
            1.559176866623183
          ],
          [
            0.3291844025298758
          ],
          [
            0.001423044210326907
          ],
          [
            0
          ],
          [
            0.8926642787121928
          ],
          [
            0.645442447938585
          ],
          [
            0.685144734207622
          ],
          [
            0.7372305553727898
          ],
          [
            0
          ],
          [
            0.277108059654104
          ],
          [
            0.03170154046777895
          ],
          [
            0
          ],
          [
            0
          ],
          [
            2.031662237514777
          ],
          [
            0.2095075988304327
          ],
          [
            -0.00002162735614419375
          ],
          [
            1.339068183337126
          ],
          [
            0.08914672803319235
          ],
          [
            0.2436614075315013
          ],
          [
            0
          ],
          [
            -6.34381684960772e-7
          ],
          [
            0.9672375794910621
          ],
          [
            0.4110973647631226
          ],
          [
            2.798460735112634
          ],
          [
            0
          ],
          [
            0.0736168405052311
          ],
          [
            0.2693447203437636
          ],
          [
            0
          ],
          [
            0.6840457791576284
          ],
          [
            0
          ],
          [
            0.428007532913977
          ],
          [
            0
          ],
          [
            0.6672296330468903
          ],
          [
            -0.00001977165621447341
          ],
          [
            0
          ],
          [
            0.1655867379770619
          ],
          [
            0
          ],
          [
            0
          ],
          [
            2.124467258700971
          ],
          [
            0.2149395749644611
          ],
          [
            0.2353872420329282
          ],
          [
            0.1609351263407923
          ],
          [
            -0.00002141738168326413
          ],
          [
            0.1267604946761871
          ],
          [
            0.4074825088226959
          ],
          [
            0
          ],
          [
            0
          ],
          [
            0.5617842938966433
          ],
          [
            1.654586911088707
          ],
          [
            0.537154798567606
          ],
          [
            -0.00001977165621447341
          ],
          [
            0
          ],
          [
            0.3719527056661853
          ],
          [
            0
          ],
          [
            0.392963888389481
          ],
          [
            0
          ],
          [
            0.725973927593035
          ],
          [
            0.5547654604297776
          ],
          [
            0.0006746633153085213
          ],
          [
            0
          ],
          [
            0
          ],
          [
            0.5988666724013179
          ],
          [
            1.254235478338096
          ],
          [
            0.259839175603986
          ],
          [
            0
          ],
          [
            0.5948912454138622
          ],
          [
            1.292804553548486
          ],
          [
            -0.0000220072674039784
          ],
          [
            0.8547227404849842
          ],
          [
            0.4107879130860859
          ],
          [
            0
          ],
          [
            -0.00001235688337430929
          ],
          [
            1.402491023775781
          ],
          [
            2.935548913609253
          ],
          [
            0.8330227141184636
          ],
          [
            0
          ],
          [
            0.3821934125274176
          ],
          [
            0
          ],
          [
            0
          ],
          [
            1.004328452864939
          ],
          [
            -0.00001372985724401588
          ],
          [
            2.174702927008237
          ],
          [
            0.3281866419219064
          ],
          [
            0
          ],
          [
            0
          ],
          [
            1.023158100724739
          ],
          [
            0
          ],
          [
            0
          ],
          [
            1.160868654515014
          ],
          [
            0
          ],
          [
            0
          ],
          [
            2.272813567215927
          ],
          [
            0.6190968650958162
          ],
          [
            1.101416865026394
          ],
          [
            0
          ],
          [
            0.9419413452255725
          ],
          [
            0
          ],
          [
            2.174415227928492
          ],
          [
            4.806123592574561
          ]
        ],
        "152": [
          [
            0.5988666724013179
          ],
          [
            0
          ],
          [
            0.3168456585607888
          ],
          [
            0.211246406796743
          ],
          [
            0
          ],
          [
            -0.00002240881359849567
          ],
          [
            0.9223376113337416
          ],
          [
            -6.288940621601569e-7
          ],
          [
            0
          ],
          [
            0.6234016231986388
          ],
          [
            0
          ],
          [
            0.3543611583718373
          ],
          [
            0
          ],
          [
            0.6053070871676418
          ],
          [
            0.6134844309521803
          ],
          [
            0.9504464330395379
          ],
          [
            0
          ],
          [
            1.341777545308734
          ],
          [
            0.5852938731917483
          ],
          [
            0
          ],
          [
            0.986344153029254
          ],
          [
            0
          ],
          [
            -0.00002162735614419375
          ],
          [
            0
          ],
          [
            0
          ],
          [
            10.9496595222632
          ],
          [
            0
          ],
          [
            4.563638698382526
          ],
          [
            0.3456508767473885
          ],
          [
            0.1666490095727582
          ],
          [
            0
          ],
          [
            1.602760110888113
          ],
          [
            0
          ],
          [
            0.8092107291851889
          ],
          [
            0.1749099226012376
          ],
          [
            0
          ],
          [
            0
          ],
          [
            0
          ],
          [
            0.5541647052258192
          ],
          [
            0
          ],
          [
            0.9714255763035027
          ],
          [
            0
          ],
          [
            0
          ],
          [
            0
          ],
          [
            0.009449754064156934
          ],
          [
            1.230029202829176
          ],
          [
            0
          ],
          [
            0.3446109683916667
          ],
          [
            0.1925029431942882
          ],
          [
            0.6469012898062516
          ],
          [
            0
          ],
          [
            0
          ],
          [
            -0.0000220072674039784
          ],
          [
            -0.00002271622013427788
          ],
          [
            0.5371741524991691
          ],
          [
            0
          ],
          [
            0.3981739992127196
          ],
          [
            1.029101848296783
          ],
          [
            2.432170486385633
          ],
          [
            -0.0000220072674039784
          ],
          [
            0.4955310941419704
          ],
          [
            0
          ],
          [
            0.9657675313309291
          ],
          [
            -0.00002299869926947196
          ],
          [
            2.434756995876889
          ],
          [
            -0.00001207363015964802
          ],
          [
            1.008128859981035
          ],
          [
            0.9116441469930407
          ],
          [
            -0.0001736763472663938
          ],
          [
            0
          ],
          [
            1.171646265942883
          ],
          [
            0.01767736477687976
          ],
          [
            0.6938616001028066
          ],
          [
            0
          ],
          [
            0
          ],
          [
            2.846124527178794
          ],
          [
            -0.006014752373836529
          ],
          [
            0
          ],
          [
            0
          ],
          [
            0
          ],
          [
            2.458963677802647
          ],
          [
            0.6560348755455898
          ],
          [
            0.6048242601630651
          ],
          [
            0.2638948017393723
          ],
          [
            0.9639268028807599
          ],
          [
            2.171860281445053
          ],
          [
            0
          ],
          [
            0
          ],
          [
            0.6560348755455898
          ],
          [
            0.525156550870328
          ],
          [
            0
          ],
          [
            0.2024148049141203
          ],
          [
            -0.00001977165621447341
          ],
          [
            0.6732546862871338
          ],
          [
            1.669429971227981
          ],
          [
            0
          ],
          [
            0
          ],
          [
            1.13410172110251
          ],
          [
            0.3024346199179533
          ],
          [
            -0.00002359586864209007
          ]
        ],
        "154": [
          [
            0.01061777536805408
          ],
          [
            0
          ],
          [
            2.100058679663945
          ],
          [
            0
          ],
          [
            1.555996380791193
          ],
          [
            0.2882953023355839
          ],
          [
            0
          ],
          [
            0.01650217188555203
          ],
          [
            2.049234558291687
          ],
          [
            0
          ],
          [
            0.1919651574572754
          ],
          [
            4.057245448555086
          ],
          [
            0.02782050721543072
          ],
          [
            0
          ],
          [
            1.059896895886979
          ],
          [
            0.1927356184480828
          ],
          [
            4.562571952621823
          ],
          [
            0.5840995532397102
          ],
          [
            0.6464101064806798
          ],
          [
            2.128426349299318
          ],
          [
            3.25366828826823
          ],
          [
            0
          ],
          [
            0
          ],
          [
            0.7191234660904797
          ],
          [
            0
          ],
          [
            0
          ],
          [
            3.743796539853918
          ],
          [
            0
          ],
          [
            7.899596086484884
          ],
          [
            0
          ],
          [
            0.6171466121352722
          ],
          [
            1.181041408030595
          ],
          [
            0.4485120459988607
          ],
          [
            0.6261793859936233
          ],
          [
            0.6059764093854199
          ],
          [
            1.365009967358183
          ],
          [
            0.1962180841724006
          ],
          [
            0
          ],
          [
            1.219423729563843
          ],
          [
            0
          ],
          [
            1.959656629310686
          ],
          [
            0.001361430446593204
          ],
          [
            1.710362344717623
          ],
          [
            0.4080206593642579
          ],
          [
            0.01344712950470495
          ],
          [
            0
          ],
          [
            0
          ],
          [
            3.584172119157394
          ],
          [
            0
          ],
          [
            0
          ],
          [
            0.1219745663776379
          ],
          [
            0
          ],
          [
            0.5272615924636455
          ],
          [
            0.3595863046473085
          ],
          [
            4.736666431302812
          ],
          [
            0.8958182598915236
          ],
          [
            0
          ],
          [
            1.815812931862538
          ],
          [
            0.05742279386267413
          ],
          [
            0.8456074716547803
          ],
          [
            0
          ],
          [
            0
          ],
          [
            0
          ],
          [
            0
          ],
          [
            0
          ],
          [
            0
          ],
          [
            0.8303196105812845
          ],
          [
            3.522672457811495
          ],
          [
            0.4241029145433686
          ],
          [
            1.297967707796097
          ],
          [
            0.06694444750702644
          ],
          [
            0.9287822400435886
          ],
          [
            0
          ],
          [
            2.510847636933022
          ],
          [
            0.5161145276096057
          ],
          [
            1.046873134034872
          ],
          [
            3.768453625657251
          ],
          [
            0.7951482881792131
          ],
          [
            1.967602524279052
          ],
          [
            0.8709384199478905
          ],
          [
            2.239580391454268
          ],
          [
            0
          ],
          [
            0.5988361526958172
          ],
          [
            0
          ],
          [
            0.1850305152004026
          ],
          [
            0.5335197800503266
          ],
          [
            0
          ],
          [
            0
          ],
          [
            -0.3021117867198768
          ],
          [
            0
          ],
          [
            0
          ],
          [
            0.3463686521448892
          ],
          [
            0
          ],
          [
            0.7706374315559543
          ],
          [
            0.002068756195342303
          ],
          [
            3.377600126200058
          ],
          [
            3.049508539334234
          ],
          [
            0.3560558528460405
          ],
          [
            2.435658684185029
          ],
          [
            2.199718688162761
          ]
        ],
        "158": [
          [
            0
          ],
          [
            0.6793866331093419
          ],
          [
            0
          ],
          [
            0.3291502589859867
          ],
          [
            0
          ],
          [
            -0.00001235688337430929
          ],
          [
            0.5576747944523675
          ],
          [
            1.083475708021702
          ],
          [
            1.281717293141739
          ],
          [
            -0.00001207363015964802
          ],
          [
            1.904138678259397
          ],
          [
            2.335307460816633
          ],
          [
            1.702932587984634
          ],
          [
            0
          ],
          [
            1.367664787533915
          ],
          [
            0.1803882201951943
          ],
          [
            0
          ],
          [
            0
          ],
          [
            0
          ],
          [
            2.403698010074983
          ],
          [
            0
          ],
          [
            0
          ],
          [
            1.090790431310253
          ],
          [
            0.4070935748561268
          ],
          [
            2.28753575116788
          ],
          [
            1.518713033952196
          ],
          [
            0.5446766100725995
          ],
          [
            0
          ],
          [
            1.825236917327221
          ],
          [
            -6.152539846482341e-7
          ],
          [
            0
          ],
          [
            1.007601395427422
          ],
          [
            1.317316534293123
          ],
          [
            1.37421294349187
          ],
          [
            0
          ],
          [
            3.740021680024189
          ],
          [
            0
          ],
          [
            0.1363005778819861
          ],
          [
            0
          ],
          [
            0
          ],
          [
            -0.00002738538741553498
          ],
          [
            0.4897081539333428
          ],
          [
            0
          ],
          [
            0
          ],
          [
            0.02219014169559586
          ],
          [
            0
          ],
          [
            2.645691400034416
          ],
          [
            0
          ],
          [
            0.5670127041778734
          ],
          [
            0.1952228804691991
          ],
          [
            0
          ],
          [
            0
          ],
          [
            0.03242905923132966
          ],
          [
            0.05886361168901288
          ],
          [
            1.216250775447691
          ],
          [
            0
          ],
          [
            -0.00002359586864209007
          ],
          [
            0.1699291056076113
          ],
          [
            0
          ],
          [
            1.026508543614682
          ],
          [
            0.194262701624865
          ],
          [
            1.375828969366736
          ],
          [
            0
          ],
          [
            1.549678828288869
          ],
          [
            0
          ],
          [
            0.506907923698023
          ],
          [
            0
          ],
          [
            0.4895615918780223
          ],
          [
            0.3512574528229351
          ],
          [
            0
          ],
          [
            -0.01606328887979558
          ],
          [
            0
          ],
          [
            0
          ],
          [
            1.589581804063471
          ],
          [
            1.4374331907167
          ],
          [
            0
          ],
          [
            0
          ],
          [
            -0.00002271622013427788
          ],
          [
            1.02831041677166
          ],
          [
            0.3615218094685808
          ],
          [
            1.014509200291766
          ],
          [
            0
          ],
          [
            0
          ],
          [
            1.215080261136762
          ],
          [
            2.972826036292457
          ],
          [
            1.144585714352868
          ],
          [
            0.03442067988431319
          ],
          [
            0.4530485441814633
          ],
          [
            0.2012917630673599
          ],
          [
            -0.00188217696905113
          ],
          [
            0
          ],
          [
            0
          ],
          [
            0
          ],
          [
            0
          ],
          [
            1.23554239891233
          ],
          [
            0
          ],
          [
            0.9198528081842028
          ],
          [
            0
          ],
          [
            0.1278148425888901
          ],
          [
            0
          ]
        ],
        "159": [
          [
            2.057694244081901
          ],
          [
            2.174516857607031
          ],
          [
            0.2464137081296371
          ],
          [
            0
          ],
          [
            0.8736905676123641
          ],
          [
            0
          ],
          [
            0.03676058612165889
          ],
          [
            0
          ],
          [
            0
          ],
          [
            0.04053591889637431
          ],
          [
            0
          ],
          [
            0
          ],
          [
            5.197795096631857
          ],
          [
            0
          ],
          [
            0
          ],
          [
            1.611432797178779
          ],
          [
            0
          ],
          [
            0
          ],
          [
            2.75492924053696
          ],
          [
            0.2566181684270603
          ],
          [
            1.72020671613415
          ],
          [
            0
          ],
          [
            0.8122875655276331
          ],
          [
            0.3247429341038739
          ],
          [
            0.0932307338877365
          ],
          [
            0
          ],
          [
            7.969279601545587
          ],
          [
            1.453499619345912
          ],
          [
            4.684340775334952
          ],
          [
            1.555868656461087
          ],
          [
            0
          ],
          [
            1.422849498055228
          ],
          [
            0
          ],
          [
            0
          ],
          [
            0.2210364371211853
          ],
          [
            0.7829320522228755
          ],
          [
            0
          ],
          [
            0.8180561666281889
          ],
          [
            6.73244117224597
          ],
          [
            0
          ],
          [
            -0.01076355359450076
          ],
          [
            0.02640596999466283
          ],
          [
            0.2459590828300904
          ],
          [
            0
          ],
          [
            0
          ],
          [
            0.01380318659869317
          ],
          [
            0
          ],
          [
            1.316623664780025
          ],
          [
            -0.006855037472568881
          ],
          [
            0.1791881042121162
          ],
          [
            0.2137377158970963
          ],
          [
            0.001233342196293563
          ],
          [
            1.395802163216182
          ],
          [
            0.1207690040428915
          ],
          [
            0
          ],
          [
            0.315702048611044
          ],
          [
            3.130330271030246
          ],
          [
            0
          ],
          [
            0.8782839521230628
          ],
          [
            0
          ],
          [
            0.004024084885472234
          ],
          [
            -0.05134920530107934
          ],
          [
            0.0004536016903102791
          ],
          [
            0
          ],
          [
            0
          ],
          [
            4.041044121988669
          ],
          [
            0.5209486691142118
          ],
          [
            0
          ],
          [
            0.07758033387687391
          ],
          [
            0.5028711378794952
          ],
          [
            0
          ],
          [
            0
          ],
          [
            0.565883435407514
          ],
          [
            0.1790413166461704
          ],
          [
            3.723669625387487
          ],
          [
            0.8847160865624346
          ],
          [
            0
          ],
          [
            6.118111790669985
          ],
          [
            1.107367730681425
          ],
          [
            0
          ],
          [
            4.055998250915046
          ],
          [
            0.7495147556639523
          ],
          [
            0
          ],
          [
            0.7877817745784341
          ],
          [
            0
          ],
          [
            0
          ],
          [
            0.9361635780757211
          ],
          [
            0
          ],
          [
            0
          ],
          [
            2.292118364196028
          ],
          [
            0
          ],
          [
            0
          ],
          [
            0.07564790708363489
          ],
          [
            0
          ],
          [
            0
          ],
          [
            -0.9203160721452406
          ],
          [
            0.2660820147311362
          ],
          [
            0
          ],
          [
            0
          ],
          [
            0
          ]
        ],
        "160": [
          [
            1.375721864922227
          ],
          [
            1.536929187620295
          ],
          [
            1.546459258756343
          ],
          [
            0
          ],
          [
            0
          ],
          [
            0
          ],
          [
            0.8486240826944424
          ],
          [
            0
          ],
          [
            2.780520941299585
          ],
          [
            1.640312814713432
          ],
          [
            0.3279957403589577
          ],
          [
            2.951508388232071
          ],
          [
            0
          ],
          [
            0.7534883508673396
          ],
          [
            0
          ],
          [
            0.7948116248408326
          ],
          [
            0.002460867542218637
          ],
          [
            0.9947972873951798
          ],
          [
            3.37956796098824
          ],
          [
            1.501720095276937
          ],
          [
            0
          ],
          [
            0
          ],
          [
            1.538957565463654
          ],
          [
            0.2331710704389991
          ],
          [
            0.3342670535452683
          ],
          [
            0
          ],
          [
            0
          ],
          [
            1.000641602114477
          ],
          [
            0
          ],
          [
            0
          ],
          [
            2.091615448575531
          ],
          [
            2.798456766191208
          ],
          [
            1.354045028606897
          ],
          [
            0.3084446780750838
          ],
          [
            2.292726914691166
          ],
          [
            0.932188185706913
          ],
          [
            0.0002568412715646673
          ],
          [
            2.227729070421649
          ],
          [
            1.936733364785368
          ],
          [
            0
          ],
          [
            0.2359574155999979
          ],
          [
            0
          ],
          [
            0.171180526004477
          ],
          [
            1.121662083738343
          ],
          [
            0.4014683722495072
          ],
          [
            0.05197454550923197
          ],
          [
            2.053246557648528
          ],
          [
            1.683833969266423
          ],
          [
            0.690571290992807
          ],
          [
            0
          ],
          [
            0.6551908808933575
          ],
          [
            0
          ],
          [
            0.8839820173464972
          ],
          [
            1.008051781364916
          ],
          [
            0.1939465727483878
          ],
          [
            0.7877987029259188
          ],
          [
            8.833932870663944
          ],
          [
            0.1271243623102265
          ],
          [
            0.268723013521722
          ],
          [
            0.4584723343092989
          ],
          [
            0.1923329858178242
          ],
          [
            0
          ],
          [
            0
          ],
          [
            0
          ],
          [
            0.6706555320055116
          ],
          [
            0.2747854312758804
          ],
          [
            0.001155394084037198
          ],
          [
            0
          ],
          [
            3.172030026293484
          ],
          [
            0.5269012716074712
          ],
          [
            0
          ],
          [
            1.637507886725558
          ],
          [
            0.02574108154813359
          ],
          [
            0.2699794089434633
          ],
          [
            0
          ],
          [
            0
          ],
          [
            -0.000171088599877578
          ],
          [
            0.210024611995415
          ],
          [
            2.890966031899879
          ],
          [
            0.7865073648755043
          ],
          [
            0
          ],
          [
            4.741047789528047
          ],
          [
            0.1787841255281251
          ],
          [
            0
          ],
          [
            2.801851648939532
          ],
          [
            2.43151141648729
          ],
          [
            1.047858592573686
          ],
          [
            0.003845143085165148
          ],
          [
            0.003927826383602451
          ],
          [
            0
          ],
          [
            1.710409220430662
          ],
          [
            0
          ],
          [
            0.0263861733511348
          ],
          [
            0
          ],
          [
            1.043390733394247
          ],
          [
            0
          ],
          [
            0.3408217561469868
          ],
          [
            0
          ],
          [
            0.5807507742273508
          ],
          [
            0.06778481846438922
          ]
        ],
        "161": [
          [
            1.122325893643222
          ],
          [
            0.6436775651459392
          ],
          [
            0
          ],
          [
            0
          ],
          [
            0
          ],
          [
            0
          ],
          [
            0.5241549053831598
          ],
          [
            0.5452018708234547
          ],
          [
            0
          ],
          [
            4.61969282761487
          ],
          [
            0
          ],
          [
            0.1006220873691035
          ],
          [
            0
          ],
          [
            0
          ],
          [
            0
          ],
          [
            0
          ],
          [
            0
          ],
          [
            0
          ],
          [
            0
          ],
          [
            1.418257108264058
          ],
          [
            0.9349588060850955
          ],
          [
            -0.00002282946420439913
          ],
          [
            0.1717012061065759
          ],
          [
            0.1305903746410664
          ],
          [
            1.694454150976807
          ],
          [
            2.799468141402848
          ],
          [
            0
          ],
          [
            0
          ],
          [
            0.1603845611654435
          ],
          [
            1.507258291045009
          ],
          [
            0.2746949160270304
          ],
          [
            0
          ],
          [
            0
          ],
          [
            0.918270094255579
          ],
          [
            0.3876377385343872
          ],
          [
            0
          ],
          [
            0
          ],
          [
            0.1081664105827826
          ],
          [
            0
          ],
          [
            0
          ],
          [
            0.002953346384600763
          ],
          [
            0
          ],
          [
            1.085127921523259
          ],
          [
            0.2979052011887937
          ],
          [
            9.989934897178678
          ],
          [
            0
          ],
          [
            3.927013861592933
          ],
          [
            0
          ],
          [
            3.227839745081312
          ],
          [
            3.597970311069702
          ],
          [
            0
          ],
          [
            0
          ],
          [
            0
          ],
          [
            0
          ],
          [
            0.1690579681648074
          ],
          [
            1.605128302765742
          ],
          [
            0.8689426867927494
          ],
          [
            0.3689719648432757
          ],
          [
            0
          ],
          [
            2.034465445185283
          ],
          [
            0
          ],
          [
            0.8533342447990933
          ],
          [
            0.1131452854279402
          ],
          [
            0
          ],
          [
            0
          ],
          [
            1.873908353092041
          ],
          [
            0.1641180069590149
          ],
          [
            5.401245374329868
          ],
          [
            0
          ],
          [
            0.2927491407582785
          ],
          [
            0
          ],
          [
            0
          ],
          [
            0.8460885575820356
          ],
          [
            0
          ],
          [
            5.897327693478069
          ],
          [
            0.25417876271365
          ],
          [
            0.4684942865213273
          ],
          [
            0
          ],
          [
            0
          ],
          [
            0.001201076322139727
          ],
          [
            0
          ],
          [
            0.6025481321034434
          ],
          [
            0
          ],
          [
            0.1721723130930144
          ],
          [
            0
          ],
          [
            0.005315560053013257
          ],
          [
            1.809859505142839
          ],
          [
            2.01703000004315
          ],
          [
            0
          ],
          [
            5.439392604596925
          ],
          [
            0.2735622792993837
          ],
          [
            -0.01387567699627823
          ],
          [
            2.964488237443859
          ],
          [
            0
          ],
          [
            0
          ],
          [
            0
          ],
          [
            0
          ],
          [
            -0.0004548239869848203
          ],
          [
            0.6925565111313787
          ],
          [
            0
          ]
        ],
        "168": [
          [
            1.239645508675167
          ],
          [
            1.170656340365504
          ],
          [
            0.1607168452988965
          ],
          [
            0.6570965358345333
          ],
          [
            0.2378431693426215
          ],
          [
            0.2740293582445901
          ],
          [
            1.08579532174171
          ],
          [
            0
          ],
          [
            2.414161914053501
          ],
          [
            1.37310209897797
          ],
          [
            0.7948771374696584
          ],
          [
            0.5899881618816849
          ],
          [
            0
          ],
          [
            3.810964429601174
          ],
          [
            0.3933526667553409
          ],
          [
            1.031147992368105
          ],
          [
            0.2557469998821205
          ],
          [
            0.5755037193377603
          ],
          [
            1.132457611213187
          ],
          [
            8.20589704298088
          ],
          [
            1.583838035485467
          ],
          [
            0
          ],
          [
            1.06182360366882
          ],
          [
            5.746298886561299
          ],
          [
            0.4722814328428804
          ],
          [
            -0.0002954618230148753
          ],
          [
            -0.00004229218761508946
          ],
          [
            0.9565287477342537
          ],
          [
            1.829155897549462
          ],
          [
            0.1971982716779763
          ],
          [
            1.152661028655999
          ],
          [
            2.969950822413193
          ],
          [
            -6.346178409444292e-7
          ],
          [
            1.062767021398706
          ],
          [
            0
          ],
          [
            0
          ],
          [
            0
          ],
          [
            0.452804354423467
          ],
          [
            1.569473277767234
          ],
          [
            0.3096553232338479
          ],
          [
            0
          ],
          [
            0.1644067852813791
          ],
          [
            0
          ],
          [
            0
          ],
          [
            1.46395445853798
          ],
          [
            0.663298816386316
          ],
          [
            0
          ],
          [
            0.6018972187519367
          ],
          [
            3.944191400943389
          ],
          [
            2.286488030635638
          ],
          [
            2.01405128460511
          ],
          [
            0
          ],
          [
            3.649085378725097
          ],
          [
            1.762131446828995
          ],
          [
            0
          ],
          [
            2.06475089386679
          ],
          [
            0.3904007640220399
          ],
          [
            1.81348376553143
          ],
          [
            0.8064470617231372
          ],
          [
            1.108640088521714
          ],
          [
            0
          ],
          [
            1.409861194147755
          ],
          [
            1.417008913677648
          ],
          [
            0
          ],
          [
            0.567352906612804
          ],
          [
            0
          ],
          [
            0.3168456585607888
          ],
          [
            0.9338208575713374
          ],
          [
            5.017796005393308
          ],
          [
            0.6480884731501533
          ],
          [
            -0.00002240881359849567
          ],
          [
            1.036100358599398
          ],
          [
            0.311432369692028
          ],
          [
            2.48154323815649
          ],
          [
            0.02687150437518682
          ],
          [
            2.027448712798943
          ],
          [
            0
          ],
          [
            0.8809266144222079
          ],
          [
            1.255444021832183
          ],
          [
            0.6477043513637515
          ],
          [
            0.0674162186835261
          ],
          [
            1.943032503142014
          ],
          [
            0.3534914396415054
          ],
          [
            0.1821527166932455
          ],
          [
            0
          ],
          [
            0
          ],
          [
            1.006571220118495
          ],
          [
            0.6492842359740578
          ],
          [
            1.278536536429002
          ],
          [
            0.4506578925682767
          ],
          [
            -0.1899282424515079
          ],
          [
            0.4026185624740819
          ],
          [
            1.978451265307875
          ],
          [
            -0.00001207363015964802
          ],
          [
            0.6212099148029182
          ],
          [
            1.899850644541075
          ],
          [
            2.191391875526321
          ],
          [
            -0.00002141738168326413
          ],
          [
            1.469609612200646
          ],
          [
            1.663602277072414
          ]
        ],
        "172": [
          [
            0.6314488846909185
          ],
          [
            0
          ],
          [
            0
          ],
          [
            1.798484436980523
          ],
          [
            8.092417201988475
          ],
          [
            0
          ],
          [
            1.803373899150689
          ],
          [
            0
          ],
          [
            1.192703546714753
          ],
          [
            0
          ],
          [
            0.209041775612878
          ],
          [
            0
          ],
          [
            1.190847548619523
          ],
          [
            2.832134650930655
          ],
          [
            0
          ],
          [
            0.9373937551624358
          ],
          [
            0.3169944305006709
          ],
          [
            2.826576215802298
          ],
          [
            1.04291538132842
          ],
          [
            3.488370956092389
          ],
          [
            0
          ],
          [
            3.021760891093692
          ],
          [
            0
          ],
          [
            0
          ],
          [
            0.6551908808933575
          ],
          [
            2.430902851493862
          ],
          [
            0
          ],
          [
            0
          ],
          [
            0
          ],
          [
            0.6564909350721919
          ],
          [
            0
          ],
          [
            0.02395190236871514
          ],
          [
            -0.00001977165621447341
          ],
          [
            0
          ],
          [
            0
          ],
          [
            1.425027769001201
          ],
          [
            1.435640038034769
          ],
          [
            5.084844391021257
          ],
          [
            1.172485479669074
          ],
          [
            1.233565600836087
          ],
          [
            0
          ],
          [
            0.4342039638566142
          ],
          [
            0
          ],
          [
            0
          ],
          [
            1.190256811536646
          ],
          [
            -0.00001207363015964802
          ],
          [
            0.542303834858437
          ],
          [
            1.898913989098418
          ],
          [
            0
          ],
          [
            0
          ],
          [
            0.104282283266464
          ],
          [
            0.9227035238333023
          ],
          [
            0.2133441771504252
          ],
          [
            0.3989841914460222
          ],
          [
            0.2098463012785707
          ],
          [
            0
          ],
          [
            1.120387307753958
          ],
          [
            2.452736292046481
          ],
          [
            0.1919713876336502
          ],
          [
            1.153738495975844
          ],
          [
            0.5655809335409252
          ],
          [
            0.6555657627893865
          ],
          [
            2.273432450966602
          ],
          [
            0
          ],
          [
            1.48183034124747
          ],
          [
            0.01997345883741275
          ],
          [
            -0.001277254710036146
          ],
          [
            0
          ],
          [
            0
          ],
          [
            3.467784216564397
          ],
          [
            -0.00004846761466659188
          ],
          [
            0.7311451649827809
          ],
          [
            0.3292068644589143
          ],
          [
            0.8587649438064133
          ],
          [
            0.3432796160514044
          ],
          [
            0.6291340502366545
          ],
          [
            0.9763243489232991
          ],
          [
            1.233815440030849
          ],
          [
            0.6790089790243563
          ],
          [
            -0.0007905049398289066
          ],
          [
            0
          ],
          [
            1.277898307082125
          ],
          [
            0
          ],
          [
            1.259303069062391
          ],
          [
            1.82689709787094
          ],
          [
            -0.00004229218761508946
          ],
          [
            0
          ],
          [
            1.028938508100673
          ],
          [
            0
          ],
          [
            0
          ],
          [
            2.053193130851483
          ],
          [
            3.216910828017411
          ],
          [
            0.4065598667447681
          ],
          [
            0.4868998391163117
          ],
          [
            1.014378557305172
          ],
          [
            0.00962197279365995
          ],
          [
            2.067153246151282
          ],
          [
            2.40448005187821
          ],
          [
            1.447572407246341
          ],
          [
            0
          ]
        ],
        "239": [
          [
            0
          ],
          [
            0
          ],
          [
            0.2564280528785083
          ],
          [
            0.6559058759255407
          ],
          [
            0.2267403985553393
          ],
          [
            0.9833987191691946
          ],
          [
            0.02938432957206771
          ],
          [
            0
          ],
          [
            0
          ],
          [
            0
          ],
          [
            -0.00002300598300397638
          ],
          [
            0
          ],
          [
            0
          ],
          [
            0
          ],
          [
            2.007978763332911
          ],
          [
            1.027723987835774
          ],
          [
            -0.00001469647366292293
          ],
          [
            0.4154926882527512
          ],
          [
            0.8665889489974425
          ],
          [
            -0.00002141738168326413
          ],
          [
            1.874875336113259
          ],
          [
            0.9761681961154736
          ],
          [
            0
          ],
          [
            0
          ],
          [
            -0.0000220072674039784
          ],
          [
            0.3487714626453524
          ],
          [
            0
          ],
          [
            1.51638069859483
          ],
          [
            0
          ],
          [
            0
          ],
          [
            0.9713562619928062
          ],
          [
            0
          ],
          [
            0
          ],
          [
            0
          ],
          [
            -0.00002320696900959263
          ],
          [
            0.3091414824955123
          ],
          [
            0
          ],
          [
            -0.00002141738168326413
          ],
          [
            1.577580744621358
          ],
          [
            0.2232374440530123
          ],
          [
            0.6178325689578017
          ],
          [
            1.537401561515878
          ],
          [
            2.248358761727655
          ],
          [
            -0.00004229218761508946
          ],
          [
            0.04364759317744316
          ],
          [
            0.7248969488750774
          ],
          [
            0.6094087134413151
          ],
          [
            0
          ],
          [
            0
          ],
          [
            0
          ],
          [
            0.5519162746022346
          ],
          [
            0.7608482461645352
          ],
          [
            0.7604388361705219
          ],
          [
            2.243918582903206
          ],
          [
            2.054585659355265
          ],
          [
            1.599375602574945
          ],
          [
            0.500459017410968
          ],
          [
            0
          ],
          [
            0.5001373816741825
          ],
          [
            0.4572164507466496
          ],
          [
            0
          ],
          [
            1.978968328819587
          ],
          [
            -0.00004229218761508946
          ],
          [
            0
          ],
          [
            0
          ],
          [
            0
          ],
          [
            0
          ],
          [
            0.9622983413954351
          ],
          [
            0
          ],
          [
            1.024246426664114
          ],
          [
            3.26252988593162
          ],
          [
            1.158612948260387
          ],
          [
            1.4476341973734
          ],
          [
            -0.00001207363015964802
          ],
          [
            1.242663519181463
          ],
          [
            0
          ],
          [
            0.1905142946810763
          ],
          [
            0.04846771738172251
          ],
          [
            0
          ],
          [
            0
          ],
          [
            0
          ],
          [
            0
          ],
          [
            0.1956450767783018
          ],
          [
            0.8187164948823487
          ],
          [
            -0.00002300598300397638
          ],
          [
            0
          ],
          [
            0.2305661340814318
          ],
          [
            0.6404163718183646
          ],
          [
            -0.0002954618230148753
          ],
          [
            2.287312601497714
          ],
          [
            0
          ],
          [
            1.899236111798526
          ],
          [
            0
          ],
          [
            0.2314986729429194
          ],
          [
            0.5883053809861281
          ],
          [
            -0.00002240881359849567
          ],
          [
            0.725973927593035
          ],
          [
            0.2274886511956424
          ],
          [
            0
          ],
          [
            0
          ]
        ],
        "318": [
          [
            0.08725481130749912
          ],
          [
            1.038196261559225
          ],
          [
            -6.288940621601569e-7
          ],
          [
            0.8361738305888125
          ],
          [
            0
          ],
          [
            0
          ],
          [
            0.7846865885979817
          ],
          [
            0
          ],
          [
            0.1556514369548765
          ],
          [
            0
          ],
          [
            0
          ],
          [
            0.9858205190209368
          ],
          [
            0
          ],
          [
            0
          ],
          [
            0
          ],
          [
            -0.00001235688337430929
          ],
          [
            0.3702700158374022
          ],
          [
            1.163339343470032
          ],
          [
            0.01544388550270881
          ],
          [
            2.848771584794338
          ],
          [
            2.251050782327695
          ],
          [
            0
          ],
          [
            0
          ],
          [
            0
          ],
          [
            1.982920635431654
          ],
          [
            0
          ],
          [
            0.7226085048550708
          ],
          [
            1.177234212232467
          ],
          [
            0.2327010415091557
          ],
          [
            1.555357778796896
          ],
          [
            3.06938744810012
          ],
          [
            0
          ],
          [
            0.5713371738857269
          ],
          [
            -0.00002320696900959263
          ],
          [
            0
          ],
          [
            0
          ],
          [
            0.1962186454161667
          ],
          [
            -0.00002738538741553498
          ],
          [
            0.9501170480038432
          ],
          [
            -0.00002282946420439913
          ],
          [
            0
          ],
          [
            0
          ],
          [
            0.3353199070675039
          ],
          [
            1.986573668043938
          ],
          [
            -0.00001469647366292293
          ],
          [
            0.0608016252039576
          ],
          [
            -0.00001235688337430929
          ],
          [
            3.058836669207018
          ],
          [
            0
          ],
          [
            2.7371577859798
          ],
          [
            0
          ],
          [
            0
          ],
          [
            -0.00001430590515916208
          ],
          [
            1.101002220090162
          ],
          [
            0
          ],
          [
            1.985025318117913
          ],
          [
            1.372285571535244
          ],
          [
            2.442199831822478
          ],
          [
            0
          ],
          [
            0.570360988386609
          ],
          [
            -0.00002862297346695186
          ],
          [
            0
          ],
          [
            0.6615503975162405
          ],
          [
            0
          ],
          [
            0.6099782248818002
          ],
          [
            0.882490229010493
          ],
          [
            0.2511708797387868
          ],
          [
            -0.00002359586864209007
          ],
          [
            1.188122626631451
          ],
          [
            -0.00004229218761508946
          ],
          [
            0
          ],
          [
            0.3315020406481608
          ],
          [
            -0.00002299869926947196
          ],
          [
            1.266765308622542
          ],
          [
            0.9052579169609096
          ],
          [
            1.517300840829456
          ],
          [
            0.2073243335888542
          ],
          [
            0
          ],
          [
            0.9793819307193807
          ],
          [
            0.829458584847039
          ],
          [
            -0.0000220072674039784
          ],
          [
            1.491142798223446
          ],
          [
            2.336192566887501
          ],
          [
            1.302737128382393
          ],
          [
            0.753990159327973
          ],
          [
            0
          ],
          [
            0.2853491883212129
          ],
          [
            0
          ],
          [
            0.4559656352599788
          ],
          [
            1.838757940853064
          ],
          [
            0.4982164785478673
          ],
          [
            -0.00002489729362231685
          ],
          [
            0.7054558537176128
          ],
          [
            1.72726668809452
          ],
          [
            0.6592516758338789
          ],
          [
            1.021085409667265
          ],
          [
            0
          ],
          [
            1.070063077797794
          ],
          [
            0.6638571132622069
          ],
          [
            -0.00002300598300397638
          ]
        ],
        "324": [
          [
            0
          ],
          [
            0.7722603557069405
          ],
          [
            0
          ],
          [
            0
          ],
          [
            0
          ],
          [
            0
          ],
          [
            0
          ],
          [
            0.3107034863243143
          ],
          [
            0.3706954590969644
          ],
          [
            0.0614150897039778
          ],
          [
            0
          ],
          [
            0
          ],
          [
            1.417910949168899
          ],
          [
            0
          ],
          [
            0
          ],
          [
            0
          ],
          [
            0
          ],
          [
            -0.01745043718778305
          ],
          [
            0
          ],
          [
            0.03829518541231636
          ],
          [
            0
          ],
          [
            0
          ],
          [
            0
          ],
          [
            -0.00002692267267256909
          ],
          [
            1.359270535613362
          ],
          [
            1.023812113032299
          ],
          [
            0
          ],
          [
            0
          ],
          [
            2.105598563975018
          ],
          [
            0.6419676614531902
          ],
          [
            0
          ],
          [
            -0.004819511995037828
          ],
          [
            0.1796189494962555
          ],
          [
            0
          ],
          [
            0
          ],
          [
            0
          ],
          [
            1.319872979187529
          ],
          [
            0.4219981503197161
          ],
          [
            0
          ],
          [
            3.198223489266873
          ],
          [
            0
          ],
          [
            1.517581101047121
          ],
          [
            0
          ],
          [
            0
          ],
          [
            0
          ],
          [
            0
          ],
          [
            0
          ],
          [
            0.1954598166527965
          ],
          [
            0.7126899855218234
          ],
          [
            -0.00001469647366292293
          ],
          [
            0
          ],
          [
            0
          ],
          [
            0.3330866847481531
          ],
          [
            0.6519000883109527
          ],
          [
            0.2877224194955232
          ],
          [
            0.5732388567054016
          ],
          [
            0
          ],
          [
            0.0325437303870153
          ],
          [
            0
          ],
          [
            0.6114840890982762
          ],
          [
            0
          ],
          [
            0
          ],
          [
            0
          ],
          [
            1.919124676954958
          ],
          [
            0.1904031439950629
          ],
          [
            0
          ],
          [
            0
          ],
          [
            0
          ],
          [
            0
          ],
          [
            0
          ],
          [
            0
          ],
          [
            0
          ],
          [
            0
          ],
          [
            0
          ],
          [
            0
          ],
          [
            0
          ],
          [
            3.491364339404051
          ],
          [
            0
          ],
          [
            0.4495138869014212
          ],
          [
            1.350965050605197
          ],
          [
            0.5256589784788339
          ],
          [
            0.6020513261364222
          ],
          [
            0.3608288900730763
          ],
          [
            0
          ],
          [
            1.134965636995368
          ],
          [
            0
          ],
          [
            0
          ],
          [
            0
          ],
          [
            0
          ],
          [
            0
          ],
          [
            0
          ],
          [
            0.3303251236122833
          ],
          [
            0
          ],
          [
            0.5755037193377603
          ],
          [
            0.2559585720426938
          ],
          [
            0
          ],
          [
            0
          ],
          [
            0
          ],
          [
            0.4961668011639517
          ],
          [
            0.05675722257456073
          ]
        ],
        "390": [
          [
            0
          ],
          [
            -0.00002489729362231685
          ],
          [
            0.0332771160582368
          ],
          [
            0
          ],
          [
            0
          ],
          [
            1.280371464872367
          ],
          [
            0
          ],
          [
            0.2361185559425927
          ],
          [
            0
          ],
          [
            0
          ],
          [
            -0.0000220072674039784
          ],
          [
            0
          ],
          [
            0
          ],
          [
            0.9650366011393174
          ],
          [
            0.6732346335123118
          ],
          [
            1.350423821272479
          ],
          [
            1.029154165306267
          ],
          [
            0
          ],
          [
            0.6531546504128265
          ],
          [
            0.5008922605025816
          ],
          [
            0.9776309827792637
          ],
          [
            0.542002733794952
          ],
          [
            -0.00001469647366292293
          ],
          [
            0.203320622011919
          ],
          [
            0
          ],
          [
            0.3518812176311066
          ],
          [
            0
          ],
          [
            0
          ],
          [
            1.845437250035285
          ],
          [
            -0.0000220072674039784
          ],
          [
            0.1976272405137323
          ],
          [
            -0.00002271622013427788
          ],
          [
            0.4873854298613232
          ],
          [
            0
          ],
          [
            1.060921340723603
          ],
          [
            0
          ],
          [
            0
          ],
          [
            0
          ],
          [
            0.5904569247358751
          ],
          [
            -0.00002359586864209007
          ],
          [
            0.5446766100725995
          ],
          [
            1.318339331999375
          ],
          [
            3.013889263482511
          ],
          [
            0
          ],
          [
            0
          ],
          [
            -0.0000220072674039784
          ],
          [
            0.7507621167072553
          ],
          [
            0.1656370037573929
          ],
          [
            -0.00004834399385522659
          ],
          [
            0.6267911507162793
          ],
          [
            0
          ],
          [
            2.409340830650869
          ],
          [
            0
          ],
          [
            0.9390113086581984
          ],
          [
            0.2314986729429194
          ],
          [
            -0.00002623054835382277
          ],
          [
            0
          ],
          [
            0.3923036264984923
          ],
          [
            0
          ],
          [
            0.523598883159277
          ],
          [
            0
          ],
          [
            2.264276720226697
          ],
          [
            0.1934125856490141
          ],
          [
            0.6153994462040693
          ],
          [
            -0.00001469647366292293
          ],
          [
            0
          ],
          [
            0
          ],
          [
            0.2220553778752254
          ],
          [
            0.2173926457888342
          ],
          [
            -0.0000220072674039784
          ],
          [
            1.384411923377293
          ],
          [
            0
          ],
          [
            0.329494425990152
          ],
          [
            0
          ],
          [
            -6.288940621601569e-7
          ],
          [
            0
          ],
          [
            0.1602910275944005
          ],
          [
            0
          ],
          [
            1.076047145662574
          ],
          [
            0.5446766100725995
          ],
          [
            -0.00004229218761508946
          ],
          [
            -0.00002141738168326413
          ],
          [
            0
          ],
          [
            -0.000984719260728184
          ],
          [
            0.0306697386774033
          ],
          [
            0.2812897489962047
          ],
          [
            0
          ],
          [
            0
          ],
          [
            0.7226085048550708
          ],
          [
            -0.00002141738168326413
          ],
          [
            0
          ],
          [
            0.2051978300366208
          ],
          [
            -0.00002738538741553498
          ],
          [
            0
          ],
          [
            0
          ],
          [
            1.035943050326569
          ],
          [
            1.009805324821965
          ],
          [
            0.9348430232560361
          ],
          [
            0.4429488157040993
          ],
          [
            0
          ]
        ],
        "395": [
          [
            0
          ],
          [
            1.620069059182914
          ],
          [
            0
          ],
          [
            2.096421614419341
          ],
          [
            0.6173716551029642
          ],
          [
            0.1597929663675721
          ],
          [
            0.6153051656301542
          ],
          [
            0.2679275895089077
          ],
          [
            0
          ],
          [
            0.8872255405067655
          ],
          [
            0
          ],
          [
            0
          ],
          [
            0.4973079754978436
          ],
          [
            0
          ],
          [
            -0.00002862297346695186
          ],
          [
            0.6669322625762106
          ],
          [
            0.3822143818159205
          ],
          [
            0.553537099686956
          ],
          [
            0
          ],
          [
            0
          ],
          [
            -6.53745541256967e-7
          ],
          [
            0
          ],
          [
            1.305928881811759
          ],
          [
            0
          ],
          [
            0.7257502666874238
          ],
          [
            0
          ],
          [
            0
          ],
          [
            -0.00001430590515916208
          ],
          [
            0
          ],
          [
            2.824146527231289
          ],
          [
            0.1721661186999874
          ],
          [
            0.6197740963838818
          ],
          [
            2.190632857511183
          ],
          [
            0
          ],
          [
            0
          ],
          [
            0
          ],
          [
            0
          ],
          [
            -0.00002141738168326413
          ],
          [
            -0.00001372985724401588
          ],
          [
            0
          ],
          [
            4.359925391590004
          ],
          [
            0
          ],
          [
            -0.00001469647366292293
          ],
          [
            0
          ],
          [
            0.6093276081692807
          ],
          [
            1.256989852091813
          ],
          [
            -0.00002282946420439913
          ],
          [
            0
          ],
          [
            1.014653038443786
          ],
          [
            0.6283366609332823
          ],
          [
            1.108375073398776
          ],
          [
            -0.00002271622013427788
          ],
          [
            -6.346178409444292e-7
          ],
          [
            1.014927786254514
          ],
          [
            0
          ],
          [
            2.486252997626352
          ],
          [
            -0.00002162735614419375
          ],
          [
            1.551308920973874
          ],
          [
            -6.34381684960772e-7
          ],
          [
            0.02985448459487472
          ],
          [
            0
          ],
          [
            0.4405711731431659
          ],
          [
            0
          ],
          [
            0
          ],
          [
            0
          ],
          [
            0
          ],
          [
            0
          ],
          [
            2.286132442325801
          ],
          [
            0
          ],
          [
            0
          ],
          [
            0.8560488846144736
          ],
          [
            1.228902298901545
          ],
          [
            0
          ],
          [
            0.02985448459487472
          ],
          [
            -0.00004229218761508946
          ],
          [
            0.4969348620594651
          ],
          [
            -0.00002141738168326413
          ],
          [
            -0.00002282946420439913
          ],
          [
            0
          ],
          [
            0
          ],
          [
            0.2544660504905423
          ],
          [
            -0.001645519031356457
          ],
          [
            0
          ],
          [
            1.316585676406575
          ],
          [
            0.3208936926948986
          ],
          [
            0.2542115483724636
          ],
          [
            1.185087062821744
          ],
          [
            0.1821961094600617
          ],
          [
            0.6551908808933575
          ],
          [
            0.4921229793444795
          ],
          [
            -0.00002162735614419375
          ],
          [
            0
          ],
          [
            0
          ],
          [
            0
          ],
          [
            0.3268927477815069
          ],
          [
            -0.0000220072674039784
          ],
          [
            1.842206311649477
          ],
          [
            0
          ],
          [
            -0.00002359586864209007
          ],
          [
            0.500006005367851
          ]
        ],
        "396": [
          [
            0
          ],
          [
            0
          ],
          [
            0
          ],
          [
            0
          ],
          [
            0
          ],
          [
            0.9164159739284408
          ],
          [
            0
          ],
          [
            0
          ],
          [
            0
          ],
          [
            0
          ],
          [
            0.2252628350906711
          ],
          [
            -0.00002240881359849567
          ],
          [
            0.4837448454613025
          ],
          [
            0
          ],
          [
            0
          ],
          [
            0
          ],
          [
            0.563235725351376
          ],
          [
            0.2408846977671111
          ],
          [
            0
          ],
          [
            0
          ],
          [
            1.506676712344451
          ],
          [
            0
          ],
          [
            0.9057163122347269
          ],
          [
            0.6877876543328192
          ],
          [
            1.072063876007096
          ],
          [
            0
          ],
          [
            -0.00002141738168326413
          ],
          [
            0
          ],
          [
            0.4744024783131167
          ],
          [
            0
          ],
          [
            -6.288940621601569e-7
          ],
          [
            0.6540796432370755
          ],
          [
            1.379672651966601
          ],
          [
            0.1603845611654435
          ],
          [
            0.9866472209960584
          ],
          [
            0.6165919283314523
          ],
          [
            0.9997949748095429
          ],
          [
            -0.00004229218761508946
          ],
          [
            -0.00002240881359849567
          ],
          [
            0
          ],
          [
            1.870961438981489
          ],
          [
            0
          ],
          [
            0
          ],
          [
            0
          ],
          [
            2.628787029926766
          ],
          [
            0
          ],
          [
            1.077939810214751
          ],
          [
            0
          ],
          [
            -0.003040769579573777
          ],
          [
            0
          ],
          [
            0
          ],
          [
            -6.53745541256967e-7
          ],
          [
            2.875021525692699
          ],
          [
            1.117248287772966
          ],
          [
            1.208943641668178
          ],
          [
            0
          ],
          [
            2.062422749671398
          ],
          [
            0
          ],
          [
            1.154904161365646
          ],
          [
            1.020026445309426
          ],
          [
            0.4366037393554016
          ],
          [
            0.8717823449973352
          ],
          [
            0.9439474000774553
          ],
          [
            0.6084254866057606
          ],
          [
            -0.00001469647366292293
          ],
          [
            0
          ],
          [
            1.013920348930071
          ],
          [
            0
          ],
          [
            1.201231306594146
          ],
          [
            0.1670788718844776
          ],
          [
            2.286061506936246
          ],
          [
            -0.0000220072674039784
          ],
          [
            0
          ],
          [
            0
          ],
          [
            0
          ],
          [
            0
          ],
          [
            0
          ],
          [
            1.335316980272992
          ],
          [
            0
          ],
          [
            0
          ],
          [
            0.5446766100725995
          ],
          [
            2.160105535859994
          ],
          [
            0
          ],
          [
            0
          ],
          [
            0.9726382000395439
          ],
          [
            -0.00002320696900959263
          ],
          [
            0.5385686771551796
          ],
          [
            0.6054751399985996
          ],
          [
            1.474267937483656
          ],
          [
            0.976832020323144
          ],
          [
            0.6212866083035529
          ],
          [
            1.891166860692266
          ],
          [
            0.6592516758338789
          ],
          [
            0
          ],
          [
            0
          ],
          [
            0.1735035394568278
          ],
          [
            0.9707606200373107
          ],
          [
            1.469817773955121
          ],
          [
            0
          ],
          [
            0.3753103701237031
          ]
        ],
        "408": [
          [
            0.7999005020800283
          ],
          [
            0
          ],
          [
            0
          ],
          [
            0.6293499498257233
          ],
          [
            0
          ],
          [
            3.499775080040003
          ],
          [
            0
          ],
          [
            0.1626580191957601
          ],
          [
            3.194038809637487
          ],
          [
            0.5954012797494244
          ],
          [
            0.02224688601023672
          ],
          [
            0
          ],
          [
            0
          ],
          [
            1.556247927534177
          ],
          [
            0
          ],
          [
            0.003660362351673996
          ],
          [
            0
          ],
          [
            1.218131478067868
          ],
          [
            1.053578288050183
          ],
          [
            3.493469946103502
          ],
          [
            1.171060561375825
          ],
          [
            0
          ],
          [
            2.406034798827733
          ],
          [
            4.677994451107686
          ],
          [
            0.3673693216067306
          ],
          [
            0
          ],
          [
            0
          ],
          [
            0.05900803067939364
          ],
          [
            1.7863453608181
          ],
          [
            5.602971390704845
          ],
          [
            5.088683521504748
          ],
          [
            0
          ],
          [
            0
          ],
          [
            1.024090017236464
          ],
          [
            2.820470599890719
          ],
          [
            0.02984115353027761
          ],
          [
            0.7508565033397403
          ],
          [
            0.1329454836078199
          ],
          [
            6.321288742012385
          ],
          [
            2.775469427617779
          ],
          [
            0
          ],
          [
            0
          ],
          [
            2.353615954514943
          ],
          [
            0.002308513020437886
          ],
          [
            1.818923781073558
          ],
          [
            1.85132365345401
          ],
          [
            0
          ],
          [
            4.254612442045989
          ],
          [
            0
          ],
          [
            0
          ],
          [
            0
          ],
          [
            0.1622838395757427
          ],
          [
            2.486322668744727
          ],
          [
            1.082796990099666
          ],
          [
            0.5869301504318258
          ],
          [
            2.545345551410044
          ],
          [
            0.7411119833249984
          ],
          [
            4.13639828297763
          ],
          [
            1.548062019951303
          ],
          [
            1.611403834072348
          ],
          [
            0.05042965487799478
          ],
          [
            0
          ],
          [
            0.9027369237645146
          ],
          [
            0
          ],
          [
            0
          ],
          [
            3.116037726534138
          ],
          [
            0.01499352842179746
          ],
          [
            0.155768440862424
          ],
          [
            0
          ],
          [
            0
          ],
          [
            0.8735123546787023
          ],
          [
            0.03993209144365295
          ],
          [
            0.4375276613165084
          ],
          [
            0.3221906355871482
          ],
          [
            2.644817226832735
          ],
          [
            0
          ],
          [
            2.170781276426844
          ],
          [
            0.1619287078587277
          ],
          [
            0.06748570351104632
          ],
          [
            -0.00855852604747298
          ],
          [
            1.942311883380818
          ],
          [
            0.7447369933977157
          ],
          [
            3.494874104320722
          ],
          [
            0.02120697179272213
          ],
          [
            1.107859191683239
          ],
          [
            0.1194020207366222
          ],
          [
            1.824098202239853
          ],
          [
            2.251711810308283
          ],
          [
            0.2981403185418827
          ],
          [
            2.471009467913994
          ],
          [
            0.864148054841472
          ],
          [
            0.1798908543122693
          ],
          [
            3.009896711092139
          ],
          [
            2.26018765304314
          ],
          [
            0.4464802632085494
          ],
          [
            0.5301817348756259
          ],
          [
            0.03285847119843055
          ],
          [
            0
          ],
          [
            0
          ],
          [
            0
          ]
        ],
        "416": [
          [
            0
          ],
          [
            0
          ],
          [
            0
          ],
          [
            0.874989565874607
          ],
          [
            0.1994026582586166
          ],
          [
            0
          ],
          [
            1.09367300959422
          ],
          [
            3.302722669693416
          ],
          [
            -0.00001469647366292293
          ],
          [
            -0.00002300598300397638
          ],
          [
            0
          ],
          [
            0.2673174780723393
          ],
          [
            0
          ],
          [
            0.6028957281884573
          ],
          [
            0.9695157762171185
          ],
          [
            1.818063137113423
          ],
          [
            0.7581409285925638
          ],
          [
            0.1851845266928045
          ],
          [
            0.4818124153732022
          ],
          [
            0.1833239046704165
          ],
          [
            -0.00002692267267256909
          ],
          [
            -0.00002282946420439913
          ],
          [
            0
          ],
          [
            5.15118141125749
          ],
          [
            0
          ],
          [
            0
          ],
          [
            0.1299722682910804
          ],
          [
            0
          ],
          [
            1.254459474419182
          ],
          [
            -0.00004834399385522659
          ],
          [
            0
          ],
          [
            -0.00001977165621447341
          ],
          [
            1.060720521509605
          ],
          [
            0
          ],
          [
            0
          ],
          [
            1.039881367489027
          ],
          [
            0.7116686300708643
          ],
          [
            0.4909572590570725
          ],
          [
            0.92990322100529
          ],
          [
            1.14045436761872
          ],
          [
            1.25370096655778
          ],
          [
            -0.0001736763472663938
          ],
          [
            0.9838724864082842
          ],
          [
            0.1193067657279911
          ],
          [
            0
          ],
          [
            0.3179616039867028
          ],
          [
            -0.0000220072674039784
          ],
          [
            -0.00001430590515916208
          ],
          [
            1.633612218076564
          ],
          [
            1.015448722608909
          ],
          [
            0
          ],
          [
            -6.53745541256967e-7
          ],
          [
            0
          ],
          [
            -0.0000220072674039784
          ],
          [
            1.230842222207198
          ],
          [
            1.197362591760736
          ],
          [
            0
          ],
          [
            0.6187316621398544
          ],
          [
            0
          ],
          [
            -0.00004229218761508946
          ],
          [
            0
          ],
          [
            0
          ],
          [
            -0.06108387643355684
          ],
          [
            0
          ],
          [
            0
          ],
          [
            0
          ],
          [
            0.5690513461763977
          ],
          [
            0
          ],
          [
            -0.00002240881359849567
          ],
          [
            0.2028946918390879
          ],
          [
            0.4377746245297587
          ],
          [
            2.442199831822478
          ],
          [
            0.4859078378735866
          ],
          [
            0.1609351263407923
          ],
          [
            0
          ],
          [
            1.339526630737463
          ],
          [
            0.7595452650066932
          ],
          [
            0.3898841202540346
          ],
          [
            0.4048356135487587
          ],
          [
            0.6208138815828832
          ],
          [
            0.3636411830356323
          ],
          [
            -0.0001736763472663938
          ],
          [
            2.303700849276957
          ],
          [
            0.6281869199948602
          ],
          [
            0.05779501129192965
          ],
          [
            0.6017700752707142
          ],
          [
            0.4143446013764844
          ],
          [
            -6.34381684960772e-7
          ],
          [
            0.5904605812229065
          ],
          [
            0.6283471004304033
          ],
          [
            0
          ],
          [
            0
          ],
          [
            0.1799414718011008
          ],
          [
            0
          ],
          [
            2.272227315476151
          ],
          [
            -0.00002359586864209007
          ],
          [
            1.254804586618789
          ],
          [
            0.806272863804363
          ],
          [
            0.689757002858407
          ],
          [
            0
          ]
        ],
        "489": [
          [
[truncated: 2,283,640 more chars]
