# Supplementary material for: Molecular evolution of octopamine receptors in Drosophila
Source: G3 (Bethesda). 2025 Dec 6;16(2):jkaf289. doi: 10.1093/g3journal/jkaf289 (PMC12869069; doi:10.1093/g3journal/jkaf289)
Supplement: jkaf289_Supplementary_Data [file jkaf289_supplementary_data.zip › Supplementary Files/MEME Supplement/Octβ3R/OctB3R-PG_DNA_15species_Result.json]

{
  "MLE": {
    "LRT": {
      "0": {
        "4": [
          [
            0.6699253202687245
          ],
          [
            0
          ],
          [
            0
          ],
          [
            -0.00004140395034291089
          ],
          [
            0.4364565233281112
          ],
          [
            0.6635426035492245
          ],
          [
            0.6500822511043474
          ],
          [
            -0.0002987784580961161
          ],
          [
            1.049129597452573
          ],
          [
            0
          ],
          [
            0
          ],
          [
            0.6568389742360949
          ],
          [
            0
          ],
          [
            1.838640484562148
          ],
          [
            0
          ],
          [
            -0.03010174844579439
          ],
          [
            2.229979423242543
          ],
          [
            2.033744408143171
          ],
          [
            0
          ],
          [
            2.082059611367605
          ],
          [
            -0.0001765630051124845
          ],
          [
            0.6080457790394007
          ],
          [
            -0.0003590805201243441
          ],
          [
            0
          ],
          [
            0.4223849899649714
          ],
          [
            0
          ],
          [
            0.9893084214434964
          ],
          [
            -0.00004067921494499416
          ],
          [
            0.1931937013770444
          ],
          [
            -0.00003935385835074356
          ],
          [
            0.615560249562531
          ],
          [
            1.507704037118987
          ],
          [
            0
          ],
          [
            2.170257658919489
          ],
          [
            -0.00004278304292615331
          ],
          [
            0.624316365687875
          ],
          [
            0
          ],
          [
            0
          ],
          [
            0.1809016010200963
          ],
          [
            0.05811958174061616
          ],
          [
            0
          ],
          [
            0
          ],
          [
            0
          ],
          [
            -0.00004067921494499416
          ],
          [
            0
          ],
          [
            0.3674974795656141
          ],
          [
            0
          ],
          [
            2.061076506636788
          ],
          [
            -0.00004140395034291089
          ],
          [
            -0.00004287070482345001
          ],
          [
            0
          ],
          [
            0.1968942187568459
          ],
          [
            0.9345571104926229
          ],
          [
            0
          ],
          [
            1.851107864394606
          ],
          [
            0
          ],
          [
            0
          ],
          [
            0.5181453494660602
          ],
          [
            0
          ],
          [
            1.001921456781329
          ],
          [
            4.57106956970031
          ],
          [
            2.027270893534475
          ],
          [
            0.0190581587648353
          ],
          [
            -0.003021595556344181
          ],
          [
            3.307744944143071
          ],
          [
            -0.0003110803766430692
          ],
          [
            0.4859134887144876
          ],
          [
            0.2315246278783363
          ],
          [
            0
          ],
          [
            1.169509190699028
          ],
          [
            0.680988900784147
          ],
          [
            1.402593404810087
          ],
          [
            -0.00004007859388277524
          ],
          [
            1.020177087127383
          ],
          [
            0.4786459816902315
          ],
          [
            -0.0000415647184199841
          ],
          [
            0
          ],
          [
            0
          ],
          [
            -0.00004130167922689054
          ],
          [
            -0.0002987784580961161
          ],
          [
            -0.000006810399269419065
          ],
          [
            0.3268814523227164
          ],
          [
            2.233430204805956
          ],
          [
            1.489224340385324
          ],
          [
            -0.00004287070482345001
          ],
          [
            0
          ],
          [
            0
          ],
          [
            1.444466172200844
          ],
          [
            0
          ],
          [
            0
          ],
          [
            0
          ],
          [
            -0.000006810399269419065
          ],
          [
            -0.00001584240739660459
          ],
          [
            1.337290114918115
          ],
          [
            0.479840469944449
          ],
          [
            0
          ],
          [
            -0.00004901237750587484
          ],
          [
            0.6269784470302433
          ],
          [
            -0.0003110803766430692
          ],
          [
            0
          ]
        ],
        "8": [
          [
            0.1518026354513005
          ],
          [
            0.6635426035492245
          ],
          [
            0
          ],
          [
            0.5088647523855521
          ],
          [
            0.1922713172375801
          ],
          [
            0
          ],
          [
            2.130605637217364
          ],
          [
            -0.00004149161224109577
          ],
          [
            0
          ],
          [
            -0.0000415647184199841
          ],
          [
            6.146511071377908
          ],
          [
            0.8512556197821581
          ],
          [
            0.1491538255497886
          ],
          [
            0
          ],
          [
            0
          ],
          [
            0.279949157223438
          ],
          [
            0.001397936678188216
          ],
          [
            0
          ],
          [
            0
          ],
          [
            0.6228782208123249
          ],
          [
            0.464087321125735
          ],
          [
            -0.00003952048119426621
          ],
          [
            -0.0000415647184199841
          ],
          [
            -0.00004007859388277524
          ],
          [
            0
          ],
          [
            2.481591422122243
          ],
          [
            0
          ],
          [
            -0.003252647563698474
          ],
          [
            0.2375425692014979
          ],
          [
            0
          ],
          [
            0
          ],
          [
            0.655491274201033
          ],
          [
            0
          ],
          [
            0
          ],
          [
            0
          ],
          [
            0
          ],
          [
            2.657977656810612
          ],
          [
            0.6516150473305196
          ],
          [
            0
          ],
          [
            0
          ],
          [
            0.55502104185965
          ],
          [
            0.589776877561011
          ],
          [
            1.035108314509461
          ],
          [
            0
          ],
          [
            1.985408270195542
          ],
          [
            0
          ],
          [
            0.9236089235751734
          ],
          [
            0.8418188175320616
          ],
          [
            0
          ],
          [
            0
          ],
          [
            -0.0003432486829737513
          ],
          [
            0.5992356525067741
          ],
          [
            2.335453575389892
          ],
          [
            0
          ],
          [
            0
          ],
          [
            1.16196675937821
          ],
          [
            0
          ],
          [
            0.2466489867936374
          ],
          [
            0
          ],
          [
            0.6798814551881875
          ],
          [
            0
          ],
          [
            0.4668398093525141
          ],
          [
            2.238304008954948
          ],
          [
            -0.00003935385835074356
          ],
          [
            0
          ],
          [
            0.9054722082436797
          ],
          [
            -0.000009202964044163764
          ],
          [
            0
          ],
          [
            -0.00004067921494499416
          ],
          [
            0
          ],
          [
            0.003190913139214047
          ],
          [
            0
          ],
          [
            -0.001467668394731447
          ],
          [
            0
          ],
          [
            0.7878277543033896
          ],
          [
            0
          ],
          [
            0.5654233156409845
          ],
          [
            0
          ],
          [
            0.6113704972020493
          ],
          [
            -0.00003935385835074356
          ],
          [
            0.4521971735348238
          ],
          [
            -0.00003935385835074356
          ],
          [
            2.517946689715721
          ],
          [
            0.9457603332640048
          ],
          [
            0
          ],
          [
            0
          ],
          [
            2.751097725486076
          ],
          [
            0.3903857776671167
          ],
          [
            0.5798317500553622
          ],
          [
            -0.000007314476377473511
          ],
          [
            1.410144116862291
          ],
          [
            0
          ],
          [
            1.252127474575609
          ],
          [
            1.701671403048955
          ],
          [
            0.0727246211864312
          ],
          [
            -0.00004901237750587484
          ],
          [
            0.4053737139479452
          ],
          [
            0
          ],
          [
            0
          ],
          [
            0
          ]
        ],
        "12": [
          [
            0
          ],
          [
            -0.000009043527800400852
          ],
          [
            0.6200870621589409
          ],
          [
            0.002017531550720264
          ],
          [
            0
          ],
          [
            0.7296218789144646
          ],
          [
            2.250126484975162
          ],
          [
            -0.0003110803766430692
          ],
          [
            -0.00004278304292615331
          ],
          [
            0
          ],
          [
            1.473315524621206
          ],
          [
            -0.0003590805201243441
          ],
          [
            0
          ],
          [
            -0.00004149161224109577
          ],
          [
            0.1746462973608693
          ],
          [
            0
          ],
          [
            0
          ],
          [
            -0.00004340550714676539
          ],
          [
            0.5128612847252931
          ],
          [
            0
          ],
          [
            -0.00004278304292615331
          ],
          [
            2.548283021291745
          ],
          [
            0
          ],
          [
            -0.000009043527800400852
          ],
          [
            -0.0003110803766430692
          ],
          [
            0
          ],
          [
            -0.00004007859388277524
          ],
          [
            1.549184262865236
          ],
          [
            -0.000009043527800400852
          ],
          [
            0.684758609950098
          ],
          [
            0
          ],
          [
            -0.00004901237750587484
          ],
          [
            0
          ],
          [
            0.4402206476865267
          ],
          [
            0
          ],
          [
            0
          ],
          [
            -0.000007817378868679725
          ],
          [
            0
          ],
          [
            0
          ],
          [
            0
          ],
          [
            0
          ],
          [
            -0.00001584240739660459
          ],
          [
            1.448616720243969
          ],
          [
            0
          ],
          [
            0
          ],
          [
            0.6173176664199218
          ],
          [
            0
          ],
          [
            1.393954146292863
          ],
          [
            0
          ],
          [
            0
          ],
          [
            -0.0003590805201243441
          ],
          [
            0.6834234138166408
          ],
          [
            0
          ],
          [
            0
          ],
          [
            1.604207224195882
          ],
          [
            1.165886249400526
          ],
          [
            0
          ],
          [
            0.3931899759236153
          ],
          [
            0
          ],
          [
            0
          ],
          [
            0
          ],
          [
            0
          ],
          [
            0.1925762370988409
          ],
          [
            0
          ],
          [
            0.8305087524681305
          ],
          [
            0
          ],
          [
            0
          ],
          [
            0
          ],
          [
            -0.000008144088734951538
          ],
          [
            0
          ],
          [
            0
          ],
          [
            0.7689362929813157
          ],
          [
            0.5619225373134746
          ],
          [
            0.4652169334222478
          ],
          [
            2.110050817802684
          ],
          [
            0.7244684988367496
          ],
          [
            3.667302615047028
          ],
          [
            0
          ],
          [
            1.961026482046705
          ],
          [
            0.6334380694098556
          ],
          [
            0
          ],
          [
            0.4614183454946854
          ],
          [
            0.30749328062128
          ],
          [
            0
          ],
          [
            0.121256953889052
          ],
          [
            0
          ],
          [
            0
          ],
          [
            0
          ],
          [
            0.6779093838711887
          ],
          [
            1.05101685611233
          ],
          [
            -0.000009224904088611652
          ],
          [
            3.971867758123867
          ],
          [
            -0.000009202964044163764
          ],
          [
            -0.00004140395034291089
          ],
          [
            0
          ],
          [
            0.4163440807467538
          ],
          [
            -0.00001005365004402847
          ],
          [
            -0.0000415647184199841
          ],
          [
            0
          ],
          [
            -0.00004278304292615331
          ]
        ],
        "17": [
          [
            0
          ],
          [
            0
          ],
          [
            0
          ],
          [
            -0.00004278304292615331
          ],
          [
            1.316345631333796
          ],
          [
            0.5045774636843099
          ],
          [
            0.6930329797155679
          ],
          [
            0.09213538874470473
          ],
          [
            0.745606863048863
          ],
          [
            0
          ],
          [
            -0.0003110803766430692
          ],
          [
            0.5740849896676217
          ],
          [
            0
          ],
          [
            0.5117864181155305
          ],
          [
            0
          ],
          [
            0.1156277961798011
          ],
          [
            0
          ],
          [
            0
          ],
          [
            0
          ],
          [
            0
          ],
          [
            0
          ],
          [
            0
          ],
          [
            0.1926830982673806
          ],
          [
            1.825525374369288
          ],
          [
            0
          ],
          [
            0
          ],
          [
            0
          ],
          [
            0
          ],
          [
            0
          ],
          [
            -0.0000415647184199841
          ],
          [
            0.4363858320237739
          ],
          [
            0
          ],
          [
            0
          ],
          [
            0
          ],
          [
            0.1911226009463363
          ],
          [
            0.01059204390822543
          ],
          [
            1.976931529089612
          ],
          [
            0
          ],
          [
            0
          ],
          [
            1.252800151372149
          ],
          [
            0.182135027461868
          ],
          [
            0
          ],
          [
            0
          ],
          [
            -0.00004901237750587484
          ],
          [
            6.8168297287488
          ],
          [
            -0.0003110803766430692
          ],
          [
            -0.0000420264145661875
          ],
          [
            0
          ],
          [
            0.6494082404820247
          ],
          [
            0
          ],
          [
            0
          ],
          [
            2.219205938424995
          ],
          [
            0
          ],
          [
            0
          ],
          [
            2.146123088424442
          ],
          [
            0
          ],
          [
            1.578809364482005
          ],
          [
            0
          ],
          [
            0.06152049046505681
          ],
          [
            0
          ],
          [
            5.211231604895634
          ],
          [
            0
          ],
          [
            0
          ],
          [
            0.1612470500583569
          ],
          [
            0
          ],
          [
            0
          ],
          [
            0
          ],
          [
            0
          ],
          [
            0
          ],
          [
            0
          ],
          [
            -0.002847640373126126
          ],
          [
            1.346252855983252
          ],
          [
            0.3731025517821109
          ],
          [
            0
          ],
          [
            0
          ],
          [
            -0.00004007859388277524
          ],
          [
            0.2539997102026135
          ],
          [
            0
          ],
          [
            0.4215534846719002
          ],
          [
            -0.00004140395034291089
          ],
          [
            0.6182384472097944
          ],
          [
            0.02926783898043794
          ],
          [
            0
          ],
          [
            0
          ],
          [
            0
          ],
          [
            0.1579936100785098
          ],
          [
            0
          ],
          [
            -0.00004340550714676539
          ],
          [
            0
          ],
          [
            0
          ],
          [
            0.4608345198674471
          ],
          [
            0.1884877421300644
          ],
          [
            0
          ],
          [
            0
          ],
          [
            0
          ],
          [
            1.005573703244707
          ],
          [
            0
          ],
          [
            -0.00004007859388277524
          ],
          [
            7.048864667929642
          ],
          [
            0.2213722604176063
          ]
        ],
        "20": [
          [
            0.4544079122719751
          ],
          [
            -0.00004901237750587484
          ],
          [
            0
          ],
          [
            0.232490941352598
          ],
          [
            0
          ],
          [
            0
          ],
          [
            1.031966139193027
          ],
          [
            -0.000008369572157107541
          ],
          [
            0
          ],
          [
            0.586495208487726
          ],
          [
            0.9385530405438729
          ],
          [
            3.125791007225679
          ],
          [
            2.149979222040869
          ],
          [
            0.1981705319306428
          ],
          [
            0.01120992440576174
          ],
          [
            1.592124153155751
          ],
          [
            0.03361911290063802
          ],
          [
            1.570404263307161
          ],
          [
            0.09384893199085553
          ],
          [
            0.4299467065422142
          ],
          [
            1.137280309122907
          ],
          [
            0.0005824919957717611
          ],
          [
            0.1848636642537542
          ],
          [
            0.1709564912386874
          ],
          [
            0.1641902321302791
          ],
          [
            2.641990077491116
          ],
          [
            0
          ],
          [
            0
          ],
          [
            0.2015618090859412
          ],
          [
            0.4658370324358785
          ],
          [
            1.926388295243648
          ],
          [
            0
          ],
          [
            0
          ],
          [
            0
          ],
          [
            0
          ],
          [
            0
          ],
          [
            1.024891514359471
          ],
          [
            0
          ],
          [
            0.1048774521248284
          ],
          [
            0
          ],
          [
            1.82246590421747
          ],
          [
            1.22656036093619
          ],
          [
            0
          ],
          [
            3.088246019542481
          ],
          [
            -0.000008381066873397458
          ],
          [
            0
          ],
          [
            0.5869550303733782
          ],
          [
            0.3743331062583195
          ],
          [
            1.24073238021009
          ],
          [
            0.7804372492947707
          ],
          [
            0.7816054730018251
          ],
          [
            1.345547313472348
          ],
          [
            0.1876600735853735
          ],
          [
            1.146268184284907
          ],
          [
            0
          ],
          [
            0
          ],
          [
            1.229305725659042
          ],
          [
            0.67234839804064
          ],
          [
            0.3965455758870355
          ],
          [
            0.4568972818407673
          ],
          [
            2.802154977749979
          ],
          [
            0.1518566260082821
          ],
          [
            0.1989006131234241
          ],
          [
            2.71944873348858
          ],
          [
            0.1586367612415245
          ],
          [
            0
          ],
          [
            0
          ],
          [
            1.203338888316562
          ],
          [
            -0.00004149161224109577
          ],
          [
            0.1598381333415446
          ],
          [
            0.4917143902319374
          ],
          [
            1.412072524408181
          ],
          [
            0
          ],
          [
            0.6150473444615017
          ],
          [
            0.5304118421756812
          ],
          [
            0.4852385141940694
          ],
          [
            2.338729592208548
          ],
          [
            0
          ],
          [
            0
          ],
          [
            0.8223242613469139
          ],
          [
            0.4108769831255472
          ],
          [
            2.052339866118967
          ],
          [
            0.7247801040384445
          ],
          [
            0
          ],
          [
            0.004288096548535236
          ],
          [
            -0.1127525548490951
          ],
          [
            1.137472980195071
          ],
          [
            2.653146324692408
          ],
          [
            1.645819359194306
          ],
          [
            0
          ],
          [
            1.218448073188593
          ],
          [
            1.379520946588567
          ],
          [
            -0.00004278304292615331
          ],
          [
            0
          ],
          [
            0
          ],
          [
            0.2893449423757559
          ],
          [
            0
          ],
          [
            0
          ],
          [
            2.449379963373755
          ],
          [
            0.1604660308667363
          ]
        ],
        "21": [
          [
            0.4788008375295512
          ],
          [
            1.491230211162385
          ],
          [
            4.424179227895394
          ],
          [
            0.2302472113025047
          ],
          [
            0
          ],
          [
            0
          ],
          [
            1.330254627449456
          ],
          [
            0.0005395769793636873
          ],
          [
            0.6512291949506306
          ],
          [
            0.3822109196509302
          ],
          [
            0
          ],
          [
            1.772618858658383
          ],
          [
            0.4804826507406048
          ],
          [
            3.919325724053017
          ],
          [
            2.495146461169817
          ],
          [
            0.0901486163023435
          ],
          [
            4.780913514211221
          ],
          [
            0
          ],
          [
            4.075797454761293
          ],
          [
            2.120452632172672
          ],
          [
            4.479825189718902
          ],
          [
            1.278633006834752
          ],
          [
            3.902181628587641
          ],
          [
            0
          ],
          [
            4.172118606906068
          ],
          [
            0.04322104475287603
          ],
          [
            0.3894363547824895
          ],
          [
            0
          ],
          [
            0
          ],
          [
            0.06326628392325517
          ],
          [
            0
          ],
          [
            6.512469727320124
          ],
          [
            1.002595123426886
          ],
          [
            0
          ],
          [
            1.39297073966452
          ],
          [
            2.560175921832958
          ],
          [
            0
          ],
          [
            0.6690239473394328
          ],
          [
            0.001792627004078895
          ],
          [
            0
          ],
          [
            0
          ],
          [
            5.706652718636818
          ],
          [
            1.335490857912077
          ],
          [
            0.363001800225355
          ],
          [
            1.897312356410133
          ],
          [
            3.241771529605494
          ],
          [
            0.7785918376586451
          ],
          [
            2.004329804350711
          ],
          [
            1.075602318540632
          ],
          [
            2.300160505740578
          ],
          [
            1.739223603795232
          ],
          [
            0.1987979334372696
          ],
          [
            2.058536987152756
          ],
          [
            1.289487132982735
          ],
          [
            0.9761147940224078
          ],
          [
            0
          ],
          [
            1.157819172245627
          ],
          [
            0.2542851213043349
          ],
          [
            1.768604039434937
          ],
          [
            1.170679760364397
          ],
          [
            -0.001007168018801963
          ],
          [
            0
          ],
          [
            1.411399193516861
          ],
          [
            0.3599294730528939
          ],
          [
            0
          ],
          [
            0.6727620847191176
          ],
          [
            0
          ],
          [
            0.4328877230541082
          ],
          [
            0
          ],
          [
            1.545124512463524
          ],
          [
            0
          ],
          [
            0.1034837172189498
          ],
          [
            0.1259593650274695
          ],
          [
            0
          ],
          [
            0.2450878153224139
          ],
          [
            0
          ],
          [
            0
          ],
          [
            2.23057002035754
          ],
          [
            0
          ],
          [
            0.238118831328876
          ],
          [
            0.5413769217451545
          ],
          [
            2.307482843523623
          ],
          [
            0.4789766061576337
          ],
          [
            0.9679680610208656
          ],
          [
            0
          ],
          [
            0.0008872785515023907
          ],
          [
            0.004101953791781909
          ],
          [
            0.03395414950158937
          ],
          [
            2.662336816852438
          ],
          [
            0.077131934426383
          ],
          [
            0.2445813762460816
          ],
          [
            0
          ],
          [
            0
          ],
          [
            1.155691297249206
          ],
          [
            0
          ],
          [
            0
          ],
          [
            1.527340331982089
          ],
          [
            7.201979272496601
          ],
          [
            0.06970336965716939
          ],
          [
            0
          ]
        ],
        "22": [
          [
            0.4093191558189275
          ],
          [
            0.4667093996840066
          ],
          [
            3.428734110891945
          ],
          [
            1.325684291778209
          ],
          [
            1.611392627559098
          ],
          [
            0.0006770600172956165
          ],
          [
            1.623876035981347
          ],
          [
            1.404210138853578
          ],
          [
            3.242500876621008
          ],
          [
            0.3562575579392941
          ],
          [
            0.1380425338716833
          ],
          [
            2.665184714945148
          ],
          [
            0.4548185970567928
          ],
          [
            1.269132110659008
          ],
          [
            2.884429532026481
          ],
          [
            0
          ],
          [
            2.658303289583898
          ],
          [
            0.1120911306917094
          ],
          [
            0.006748941983779844
          ],
          [
            0.1996347166346695
          ],
          [
            0.4902784429579228
          ],
          [
            0
          ],
          [
            0
          ],
          [
            0.2562951160090776
          ],
          [
            0.7974160885594515
          ],
          [
            0
          ],
          [
            0.8816233086381757
          ],
          [
            0
          ],
          [
            0.2027445718768632
          ],
          [
            0.0319533597655095
          ],
          [
            0
          ],
          [
            0.8945043224390048
          ],
          [
            6.01685554402442
          ],
          [
            -0.01754797368583638
          ],
          [
            1.075536811219344
          ],
          [
            0.1986613870647389
          ],
          [
            0.5549872471872348
          ],
          [
            0.1759354339614205
          ],
          [
            0.1809016010200963
          ],
          [
            1.353877302054336
          ],
          [
            0.703730367369932
          ],
          [
            0.09066746395918557
          ],
          [
            2.943297219789734
          ],
          [
            0.5691989861323208
          ],
          [
            5.242013041694726
          ],
          [
            0
          ],
          [
            2.171407521183177
          ],
          [
            2.859901661027507
          ],
          [
            4.149586658384486
          ],
          [
            0.6284809853287143
          ],
          [
            0
          ],
          [
            1.974629984138943
          ],
          [
            0.00410323495047038
          ],
          [
            0.1031706707120037
          ],
          [
            0
          ],
          [
            3.373973121888262
          ],
          [
            1.406655051150324
          ],
          [
            1.782030692775948
          ],
          [
            0.001757109115253286
          ],
          [
            0
          ],
          [
            0.676838763848842
          ],
          [
            -0.0003999063365682787
          ],
          [
            2.005445152659888
          ],
          [
            0.5799911445679271
          ],
          [
            1.100763367888817
          ],
          [
            0
          ],
          [
            0
          ],
          [
            0
          ],
          [
            0.6956280423629337
          ],
          [
            0.5052877924164108
          ],
          [
            -0.01537377214963698
          ],
          [
            -0.00004007859388277524
          ],
          [
            1.007097327665328
          ],
          [
            0
          ],
          [
            0.988881041605886
          ],
          [
            0.2945510755288048
          ],
          [
            0.3790657002366942
          ],
          [
            0
          ],
          [
            3.877866230075483
          ],
          [
            0.0315829630779163
          ],
          [
            0.4095221782855418
          ],
          [
            1.575841123269697
          ],
          [
            -0.0006711017682903275
          ],
          [
            0.1737277368025687
          ],
          [
            0.979344180171104
          ],
          [
            3.16892244787158
          ],
          [
            0
          ],
          [
            0
          ],
          [
            0
          ],
          [
            0
          ],
          [
            0.1275766545215689
          ],
          [
            1.003141764892536
          ],
          [
            0
          ],
          [
            0.2907332197599359
          ],
          [
            0
          ],
          [
            1.926590168839198
          ],
          [
            0
          ],
          [
            1.227373954309989
          ],
          [
            0
          ],
          [
            0.00937141008282083
          ]
        ],
        "23": [
          [
            0.1845937201571601
          ],
          [
            2.417307579600568
          ],
          [
            0
          ],
          [
            1.756615246516461
          ],
          [
            4.346802085436977
          ],
          [
            0.8324730320948461
          ],
          [
            0
          ],
          [
            1.421105879216157
          ],
          [
            1.483100482814088
          ],
          [
            1.589775958281699
          ],
          [
            0
          ],
          [
            -0.04027195526477456
          ],
          [
            3.337966271757551
          ],
          [
            0
          ],
          [
            -0.002272430863804686
          ],
          [
            0.08080912250412098
          ],
          [
            0.1011482789620359
          ],
          [
            0.496942082465349
          ],
          [
            2.496340184702355
          ],
          [
            0.5995548329435465
          ],
          [
            1.519305001886451
          ],
          [
            0
          ],
          [
            0
          ],
          [
            0.2165660682195565
          ],
          [
            1.430257001301605
          ],
          [
            0.3316195405872513
          ],
          [
            1.456543523596835
          ],
          [
            0.4935958105490315
          ],
          [
            0
          ],
          [
            2.783555781983388
          ],
          [
            1.497856038553998
          ],
          [
            8.598323819297363
          ],
          [
            0
          ],
          [
            0
          ],
          [
            4.200923187037333
          ],
          [
            0.7563863755135358
          ],
          [
            0
          ],
          [
            1.419303478113811
          ],
          [
            0.1572980392213026
          ],
          [
            0.3742879454752597
          ],
          [
            1.818038902585705
          ],
          [
            4.525161352664099
          ],
          [
            2.803569719529449
          ],
          [
            0.17123837554389
          ],
          [
            -0.00004149161224109577
          ],
          [
            -0.08889833912476774
          ],
          [
            0
          ],
          [
            1.694309173329621
          ],
          [
            -0.001669754397426004
          ],
          [
            0.2344746694097068
          ],
          [
            1.179557700415824
          ],
          [
            0
          ],
          [
            0
          ],
          [
            1.024925217217877
          ],
          [
            0
          ],
          [
            2.575197976893591
          ],
          [
            0.03378266421692189
          ],
          [
            0
          ],
          [
            2.848925599921763
          ],
          [
            0
          ],
          [
            0.6175822957744899
          ],
          [
            0.1469093046757557
          ],
          [
            0.3962416913895979
          ],
          [
            0
          ],
          [
            4.658443030477212
          ],
          [
            0.1880049934935784
          ],
          [
            1.363883497035502
          ],
          [
            1.252887155172484
          ],
          [
            1.982102630225761
          ],
          [
            4.953042581458682
          ],
          [
            5.952658637786826
          ],
          [
            0.2612575553322642
          ],
          [
            2.990018647582268
          ],
          [
            0
          ],
          [
            0.2848402048522374
          ],
          [
            2.47506402523608
          ],
          [
            0
          ],
          [
            1.178332744499613
          ],
          [
            -0.000962918648951927
          ],
          [
            0.8817618756519181
          ],
          [
            0
          ],
          [
            3.55181232853921
          ],
          [
            1.451944401684123
          ],
          [
            0.630198023673973
          ],
          [
            0
          ],
          [
            1.064213174552727
          ],
          [
            0.5160669697452818
          ],
          [
            2.017588352554156
          ],
          [
            0.2743359464618997
          ],
          [
            0
          ],
          [
            0
          ],
          [
            0
          ],
          [
            0
          ],
          [
            9.404445287293
          ],
          [
            0
          ],
          [
            0.5481132442996426
          ],
          [
            1.761863860017922
          ],
          [
            0.2895223259707507
          ],
          [
            0.1372835633558722
          ],
          [
            0.7210188149071719
          ]
        ],
        "24": [
          [
            0
          ],
          [
            1.815246291188011
          ],
          [
            0
          ],
          [
            1.678602171925704
          ],
          [
            0.1516230663460156
          ],
          [
            0.05684649095410066
          ],
          [
            0
          ],
          [
            0.005987362403459429
          ],
          [
            1.885448965192737
          ],
          [
            0
          ],
          [
            0.4625371286897852
          ],
          [
            0
          ],
          [
            0.6986158093675527
          ],
          [
            1.38327770733283
          ],
          [
            0.687048662243317
          ],
          [
            0.149030588737709
          ],
          [
            1.21511026360815
          ],
          [
            0
          ],
          [
            0
          ],
          [
            0.3906827196539737
          ],
          [
            -0.00004278304292615331
          ],
          [
            1.192409049408671
          ],
          [
            0.02441112133594814
          ],
          [
            0
          ],
          [
            0.3800769786461764
          ],
          [
            0
          ],
          [
            2.116158755025751
          ],
          [
            2.413802885094661
          ],
          [
            1.105557465360967
          ],
          [
            0.4938647955221711
          ],
          [
            0.1972101085552822
          ],
          [
            0.1880339058326328
          ],
          [
            -0.0003432486829737513
          ],
          [
            1.697406741099321
          ],
          [
            1.953223569869728
          ],
          [
            0
          ],
          [
            0.02495009686774097
          ],
          [
            0
          ],
          [
            0.4590888779844562
          ],
          [
            0
          ],
          [
            0
          ],
          [
            0
          ],
          [
            0
          ],
          [
            0
          ],
          [
            0.3856699745178389
          ],
          [
            0.42076032810958
          ],
          [
            -0.00004149161224109577
          ],
          [
            1.779314061306401
          ],
          [
            0.5201415626296608
          ],
          [
            0.5438442765877944
          ],
          [
            0
          ],
          [
            0.0001095886492024079
          ],
          [
            0
          ],
          [
            0
          ],
          [
            1.412548890970349
          ],
          [
            1.230193162492384
          ],
          [
            0
          ],
          [
            0
          ],
          [
            -0.00004007859388277524
          ],
          [
            0.8263336011015809
          ],
          [
            0
          ],
          [
            0
          ],
          [
            0.971712086170264
          ],
          [
            0
          ],
          [
            0
          ],
          [
            0
          ],
          [
            3.378033649968931
          ],
          [
            0.6059995449693485
          ],
          [
            0.4564455514610941
          ],
          [
            0
          ],
          [
            -0.0003590805201243441
          ],
          [
            1.468908039358581
          ],
          [
            -0.0000420264145661875
          ],
          [
            0
          ],
          [
            0.5989715796691897
          ],
          [
            0
          ],
          [
            2.468810789463411
          ],
          [
            0
          ],
          [
            3.223934659751897
          ],
          [
            0.3886777075811843
          ],
          [
            0.2253041323257818
          ],
          [
            -0.0002987784580961161
          ],
          [
            1.213973342179113
          ],
          [
            0
          ],
          [
            0.460029421044684
          ],
          [
            2.391061299606726
          ],
          [
            0.3210546417762892
          ],
          [
            0.4045307681275609
          ],
          [
            0.2333591344383947
          ],
          [
            -0.0003432486829737513
          ],
          [
            0
          ],
          [
            1.738271597398978
          ],
          [
            0
          ],
          [
            1.275397178857965
          ],
          [
            0.1854063823785737
          ],
          [
            1.963504985566054
          ],
          [
            0.6237419218137692
          ],
          [
            0.9363284316250109
          ],
          [
            0.3763176535977948
          ],
          [
            0.2162914814988106
          ]
        ],
        "25": [
          [
            0
          ],
          [
            0.2731152801261416
          ],
          [
            0
          ],
          [
            0.1963462457781837
          ],
          [
            0
          ],
          [
            0.6759923146161029
          ],
          [
            0
          ],
          [
            2.832867214420162
          ],
          [
            0.1893938944881199
          ],
          [
            -0.0001817047318013465
          ],
          [
            0
          ],
          [
            3.12219306084635
          ],
          [
            0
          ],
          [
            0
          ],
          [
            0
          ],
          [
            0
          ],
          [
            0
          ],
          [
            0.7200466602432058
          ],
          [
            1.704082426008252
          ],
          [
            0.03161780167656048
          ],
          [
            0.05672944558270387
          ],
          [
            1.135072131625051
          ],
          [
            0
          ],
          [
            -0.2249001413469216
          ],
          [
            0
          ],
          [
            2.489435909240761
          ],
          [
            0
          ],
          [
            0
          ],
          [
            0
          ],
          [
            0
          ],
          [
            0.5449117879186858
          ],
          [
            0
          ],
          [
            0
          ],
          [
            0.1518450414732477
          ],
          [
            0
          ],
          [
            3.311460270298021
          ],
          [
            0.2800139405594706
          ],
          [
            -0.008893645816293372
          ],
          [
            0
          ],
          [
            0
          ],
          [
            1.332750325085513
          ],
          [
            1.168473609476266
          ],
          [
            0.625037085337631
          ],
          [
            0
          ],
          [
            -0.000348831500872393
          ],
          [
            0.2164726008669753
          ],
          [
            -0.002715303426526816
          ],
          [
            0.6946537628495477
          ],
          [
            1.734593340429811
          ],
          [
            0
          ],
          [
            0.6186437776804183
          ],
          [
            1.196197939728513
          ],
          [
            0.1871973153224218
          ],
          [
            0.5086269245051938
          ],
          [
            0
          ],
          [
            0
          ],
          [
            0.6180878300988155
          ],
          [
            0
          ],
          [
            0
          ],
          [
            -0.02094841408434434
          ],
          [
            0
          ],
          [
            0
          ],
          [
            0.09279059180659743
          ],
          [
            -0.00210367364695685
          ],
          [
            0.00363042319440865
          ],
          [
            0.4903568635047115
          ],
          [
            0
          ],
          [
            0
          ],
          [
            0.03942630911917888
          ],
          [
            6.193475951100524
          ],
          [
            0
          ],
          [
            0
          ],
          [
            -0.03065921323733534
          ],
          [
            0.1302345214276031
          ],
          [
            0.6340559929333907
          ],
          [
            -0.08698770247330145
          ],
          [
            0.5888223367103578
          ],
          [
            6.832737763949567
          ],
          [
            0
          ],
          [
            0
          ],
          [
            1.932325769605377
          ],
          [
            0
          ],
          [
            0.667624756798908
          ],
          [
            0
          ],
          [
            0.4148242576119578
          ],
          [
            0
          ],
          [
            0
          ],
          [
            4.236304545803964
          ],
          [
            0
          ],
          [
            1.108951549739423
          ],
          [
            0
          ],
          [
            0.4551811483403299
          ],
          [
            0.06687363900391574
          ],
          [
            0.247121697435027
          ],
          [
            0
          ],
          [
            0
          ],
          [
            0.1186564229977094
          ],
          [
            2.939004797287048
          ],
          [
            0
          ],
          [
            0.9916492664073573
          ]
        ],
        "26": [
          [
            1.590795309124559
          ],
          [
            0
          ],
          [
            0
          ],
          [
            0
          ],
          [
            0
          ],
          [
            0.02348977749184655
          ],
          [
            0
          ],
          [
            0
          ],
          [
            3.284486911473152
          ],
          [
            0.3056656786742593
          ],
          [
            0.3913625299123495
          ],
          [
            0.3502073529728804
          ],
          [
            0
          ],
          [
            0
          ],
          [
            2.611134632465451
          ],
          [
            2.311970938715625
          ],
          [
            0.3395519682245443
          ],
          [
            1.051115199913013
          ],
          [
            0.03600610452865283
          ],
          [
            0.07730777645797104
          ],
          [
            0.7076701012526456
          ],
          [
            1.452408677839593
          ],
          [
            0.1543668917025514
          ],
          [
            1.38078563052003
          ],
          [
            0
          ],
          [
            2.943948677102213
          ],
          [
            0
          ],
          [
            0
          ],
          [
            1.705244986637254
          ],
          [
            0
          ],
          [
            0.6412205233764396
          ],
          [
            0.07528218672149478
          ],
          [
            0
          ],
          [
            0
          ],
          [
            0
          ],
          [
            0
          ],
          [
            0.08983280005086058
          ],
          [
            0.4793324247384803
          ],
          [
            1.589710680157914
          ],
          [
            0.7624721615692387
          ],
          [
            0
          ],
          [
            0
          ],
          [
            3.295772722504609
          ],
          [
            -0.1123740446840671
          ],
          [
            4.805864496320339
          ],
          [
            1.633285861411146
          ],
          [
            0.1971038521114181
          ],
          [
            -0.08348226954543492
          ],
          [
            1.597068263692648
          ],
          [
            0
          ],
          [
            0.8959213512221211
          ],
          [
            0
          ],
          [
            -0.0004143729942427399
          ],
          [
            0
          ],
          [
            0
          ],
          [
            1.240435192309434
          ],
          [
            0
          ],
          [
            0.08603636965639083
          ],
          [
            0
          ],
          [
            0
          ],
          [
            1.702960570647697
          ],
          [
            0
          ],
          [
            1.274213024312459
          ],
          [
            5.146760896677954
          ],
          [
            1.962560217188425
          ],
          [
            0.565218100695688
          ],
          [
            10.30453453866442
          ],
          [
            0.414918714804287
          ],
          [
            0
          ],
          [
            0.348607016745845
          ],
          [
            10.51769422353785
          ],
          [
            2.923101217803129
          ],
          [
            0
          ],
          [
            0.1390083252387697
          ],
          [
            4.145345757381918
          ],
          [
            0
          ],
          [
            5.937600671276819
          ],
          [
            0
          ],
          [
            0.2536269827770568
          ],
          [
            3.154642755786313
          ],
          [
            0
          ],
          [
            0
          ],
          [
            0
          ],
          [
            0.8113515075261972
          ],
          [
            0
          ],
          [
            2.44485669805853
          ],
          [
            3.501002499741944
          ],
          [
            0
          ],
          [
            0
          ],
          [
            0
          ],
          [
            0.009630868204311582
          ],
          [
            0
          ],
          [
            2.220610361961398
          ],
          [
            3.623515994041568
          ],
          [
            2.830188250375578
          ],
          [
            0.9126739128285806
          ],
          [
            1.036823424296827
          ],
          [
            -0.00370077658671164
          ],
          [
            2.945772772052415
          ],
          [
            0
          ]
        ],
        "27": [
          [
            0.006024268373892028
          ],
          [
            3.744183139270959
          ],
          [
            0.1360826215537543
          ],
          [
            0.2957778577671348
          ],
          [
            1.163554394421141
          ],
          [
            6.369951759832929
          ],
          [
            0.06696285829627868
          ],
          [
            0.257352889752255
          ],
          [
            0
          ],
          [
            0.2000812565724743
          ],
          [
            1.285983280099089
          ],
          [
            0.4652261966274693
          ],
          [
            0
          ],
          [
            0.9824574519068534
          ],
          [
            0
          ],
          [
            0
          ],
          [
            -0.3251875429886439
          ],
          [
            0
          ],
          [
            0
          ],
          [
            0.3511683609657936
          ],
          [
            0
          ],
          [
            0.007545670182452113
          ],
          [
            2.6118330949202
          ],
          [
            0.1917844332345666
          ],
          [
            0
          ],
          [
            0
          ],
          [
            0.6815270735436201
          ],
          [
            0.2000314817379092
          ],
          [
            0.006578403026210822
          ],
          [
            0
          ],
          [
            0
          ],
          [
            0
          ],
          [
            0.5524139324300563
          ],
          [
            -0.3911058073760216
          ],
          [
            1.267768756627731
          ],
          [
            1.206729936696874
          ],
          [
            1.292712624498705
          ],
          [
            0.3299282551381424
          ],
          [
            0
          ],
          [
            1.166581929350784
          ],
          [
            0.8122318011208165
          ],
          [
            5.986869163917135
          ],
          [
            0
          ],
          [
            0.1163480514326949
          ],
          [
            0.004490671096746723
          ],
          [
            0.05772712944927605
          ],
          [
            0
          ],
          [
            0.6304576820091583
          ],
          [
            2.054037429576141
          ],
          [
            0.01782257435961299
          ],
          [
            0.6747733598569994
          ],
          [
            0.08435567055443016
          ],
          [
            1.819857465969591
          ],
          [
            0
          ],
          [
            0.2476717704570319
          ],
          [
            0
          ],
          [
            0.9359674242516007
          ],
          [
            1.048956227876147
          ],
          [
            0.5703607374208275
          ],
          [
            1.92255455509337
          ],
          [
            3.630035979379301
          ],
          [
            0.009243156902655869
          ],
          [
            1.679888852398904
          ],
          [
            1.459556074128059
          ],
          [
            0
          ],
          [
            1.788475936645767
          ],
          [
            1.148965953379246
          ],
          [
            0.08586522786028183
          ],
          [
            0.1837288782334099
          ],
          [
            0
          ],
          [
            -0.1482943886712604
          ],
          [
            0
          ],
          [
            0.969213752056902
          ],
          [
            0.611520267829377
          ],
          [
            0
          ],
          [
            0.2470531305513219
          ],
          [
            0.8528475338500385
          ],
          [
            0.5331843271459604
          ],
          [
            0
          ],
          [
            0.06397807597879535
          ],
          [
            1.817589873598436
          ],
          [
            0.5785710017723176
          ],
          [
            0.2936579341069034
          ],
          [
            0.2764138837824959
          ],
          [
            0
          ],
          [
            0
          ],
          [
            0.3188742305622725
          ],
          [
            0.06661489010633659
          ],
          [
            1.779409575649382
          ],
          [
            0
          ],
          [
            0
          ],
          [
            0.9158284490265203
          ],
          [
            2.471209708123922
          ],
          [
            0.1784181833553902
          ],
          [
            1.470751214380876
          ],
          [
            2.120716680184586
          ],
          [
            0.01517749676457925
          ],
          [
            0
          ],
          [
            0
          ],
          [
            2.779945487501706
          ]
        ],
        "31": [
          [
            0.0154587857883044
          ],
          [
            1.71240301024342
          ],
          [
            8.946269354724848
          ],
          [
            0
          ],
          [
            0.6114385492284242
          ],
          [
            0
          ],
          [
            0
          ],
          [
            0.5230237059411103
          ],
          [
            0
          ],
          [
            0.006252650538314697
          ],
          [
            1.538504777510248
          ],
          [
            1.129786200455868
          ],
          [
            -0.0331253517867367
          ],
          [
            0.4083904081715914
          ],
          [
            1.441102330865959
          ],
          [
            -0.1982060376402899
          ],
          [
            0
          ],
          [
            0.06545268311042207
          ],
          [
            0.540732040206386
          ],
          [
            0
          ],
          [
            2.793121819953086
          ],
          [
            1.879444515499252
          ],
          [
            2.444883682442359
          ],
          [
            2.125440855573544
          ],
          [
            1.488741914908104
          ],
          [
            2.431255284116425
          ],
          [
            0
          ],
          [
            2.181440596423741
          ],
          [
            0.3609081018555429
          ],
          [
            2.478511910138103
          ],
          [
            4.510693926939545
          ],
          [
            0
          ],
          [
            0
          ],
          [
            0.4648130060617959
          ],
          [
            3.331478788823119
          ],
          [
            0
          ],
          [
            1.837505568481546
          ],
          [
            0.8378245032487328
          ],
          [
            0
          ],
          [
            1.685631204200419
          ],
          [
            0.7739297136466874
          ],
          [
            0
          ],
          [
            0.06982958037789899
          ],
          [
            3.168672784697748
          ],
          [
            0
          ],
          [
            0
          ],
          [
            0
          ],
          [
            0
          ],
          [
            0
          ],
          [
            0
          ],
          [
            0
          ],
          [
            0.9839005688454989
          ],
          [
            3.377066025461566
          ],
          [
            0
          ],
          [
            0
          ],
          [
            2.769498330849039
          ],
          [
            0
          ],
          [
            0
          ],
          [
            0.08816918353043945
          ],
          [
            0
          ],
          [
            0.2587305840282994
          ],
          [
            0
          ],
          [
            0.1110659779076428
          ],
          [
            0.6005074737668892
          ],
          [
            0
          ],
          [
            3.090362745704581
          ],
          [
            0
          ],
          [
            3.045449933923791
          ],
          [
            0.1081723264668639
          ],
          [
            0.7729568668025735
          ],
          [
            2.188263200434008
          ],
          [
            0
          ],
          [
            0.0903484364466891
          ],
          [
            0.1897327494234702
          ],
          [
            0
          ],
          [
            2.337923517087056
          ],
          [
            0.08561684725995633
          ],
          [
            1.264557696548252
          ],
          [
            0
          ],
          [
            0
          ],
          [
            2.805237880199414
          ],
          [
            1.029330040630882
          ],
          [
            0.1089992061877467
          ],
          [
            -0.002106238312833852
          ],
          [
            0
          ],
          [
            2.119060446868815
          ],
          [
            0
          ],
          [
            -0.009867912366772202
          ],
          [
            0
          ],
          [
            1.676570395801136
          ],
          [
            0
          ],
          [
            0.0139477429556365
          ],
          [
            0.137530484358507
          ],
          [
            0
          ],
          [
            0
          ],
          [
            0.511623714465415
          ],
          [
            0.0448655985538764
          ],
          [
            0
          ],
          [
            0
          ],
          [
            6.904227195097114
          ]
        ],
        "32": [
          [
            0
          ],
          [
            0
          ],
          [
            0.5139148964127216
          ],
          [
            0
          ],
          [
            0
          ],
          [
            0
          ],
          [
            0
          ],
          [
            3.909213241590592
          ],
          [
            0
          ],
          [
            1.478287138222647
          ],
          [
            0.3767917786521124
          ],
          [
            1.859344007664525
          ],
          [
            3.946099252147093
          ],
          [
            1.817078705500826
          ],
          [
            0.715011453856718
          ],
          [
            0
          ],
          [
            2.854059759321196
          ],
          [
            1.264398849300392
          ],
          [
            0.4997989490802226
          ],
          [
            0.7330044968072791
          ],
          [
            -0.00004287070482345001
          ],
          [
            0.3519580891788223
          ],
          [
            0.3172889365889375
          ],
          [
            -0.002290179791973657
          ],
          [
            0
          ],
          [
            0
          ],
          [
            0.5405274900542487
          ],
          [
            1.250854586081704
          ],
          [
            0.002745466807429153
          ],
          [
            0
          ],
          [
            1.115818601024127
          ],
          [
            0.2170556485614341
          ],
          [
            0
          ],
          [
            -0.3646926803241897
          ],
          [
            0
          ],
          [
            0.6321931315786706
          ],
          [
            1.069019027285233
          ],
          [
            1.388171117135109
          ],
          [
            0
          ],
          [
            0
          ],
          [
            6.511867238188792
          ],
          [
            0
          ],
          [
            1.403504374418695
          ],
          [
            0.03477483520909885
          ],
          [
            0
          ],
          [
            2.38650634104502
          ],
          [
            0
          ],
          [
            1.49125802690175
          ],
          [
            0
          ],
          [
            2.292284540869787
          ],
          [
            0
          ],
          [
            0
          ],
          [
            0.7265856994425874
          ],
          [
            0
          ],
          [
            7.329389952052807
          ],
          [
            3.467892766757846
          ],
          [
            0.2610932661836856
          ],
          [
            0.2839393788237174
          ],
          [
            0.6548732322000816
          ],
          [
            2.18200465473765
          ],
          [
            0.6881926987623928
          ],
          [
            5.905313043512159
          ],
          [
            2.048012598587945
          ],
          [
            0
          ],
          [
            0.3215699978724373
          ],
          [
            1.225824530908518
          ],
          [
            0.5368994065264658
          ],
          [
            0
          ],
          [
            0.2787245396129094
          ],
          [
            0.2272073650871391
          ],
          [
            1.088319208451896
          ],
          [
            0.1613072727302551
          ],
          [
            0.04716485736410903
          ],
          [
            0
          ],
          [
            10.9248145672295
          ],
          [
            0
          ],
          [
            0
          ],
          [
            0
          ],
          [
            0.9837113337473724
          ],
          [
            2.709734132298557
          ],
          [
            0.7921118191335452
          ],
          [
            0.1632713852727932
          ],
          [
            0.7377153517452157
          ],
          [
            0
          ],
          [
            2.454294115593427
          ],
          [
            0.1803751131182452
          ],
          [
            1.161239023687813
          ],
          [
            2.442741285623228
          ],
          [
            0.2622978510478191
          ],
          [
            0.05167251691520391
          ],
          [
            2.788985736665708
          ],
          [
            0.6171046235997508
          ],
          [
            4.829049593229627
          ],
          [
            1.063327627398237
          ],
          [
            1.28857954657418
          ],
          [
            1.527283941976997
          ],
          [
            0
          ],
          [
            0
          ],
          [
            0
          ],
          [
            0.2206303032735129
          ]
        ],
        "34": [
          [
            3.902313351448754
          ],
          [
            1.230719364376441
          ],
          [
            0.2165217012738836
          ],
          [
            0
          ],
          [
            0
          ],
          [
            0
          ],
          [
            0
          ],
          [
            0.2093392125044176
          ],
          [
            0.2496756868114147
          ],
          [
            0
          ],
          [
            0
          ],
          [
            0.4781933966836434
          ],
          [
            0.003036976483663523
          ],
          [
            0
          ],
          [
            -0.8357173811724365
          ],
          [
            0.1883671929933968
          ],
          [
            0
          ],
          [
            5.118848437313844
          ],
          [
            -0.005927311782798483
          ],
          [
            0
          ],
          [
            -0.277960735725344
          ],
          [
            0.2096440673346223
          ],
          [
            0.03088280200120863
          ],
          [
            4.163748496198878
          ],
          [
            0
          ],
          [
            0
          ],
          [
            0.1265327949580524
          ],
          [
            0.8694392092406957
          ],
          [
            0
          ],
          [
            0.1197008761173208
          ],
          [
            0
          ],
          [
            0
          ],
          [
            -0.002676927504495552
          ],
          [
            1.08210081624334
          ],
          [
            0
          ],
          [
            0
          ],
          [
            0
          ],
          [
            0
          ],
          [
            0
          ],
          [
            0
          ],
          [
            0
          ],
          [
            0
          ],
          [
            0
          ],
          [
            0
          ],
          [
            0
          ],
          [
            0.4891580271743337
          ],
          [
            2.97073508647415
          ],
          [
            0
          ],
          [
            0
          ],
          [
            2.458111033993049
          ],
          [
            1.761875936291915
          ],
          [
            0
          ],
          [
            0.9548435765318857
          ],
          [
            0.1036917927430636
          ],
          [
            0.1426784619110819
          ],
          [
            0
          ],
          [
            0
          ],
          [
            4.642412678451599
          ],
          [
            0.4987929352475717
          ],
          [
            0
          ],
          [
            0
          ],
          [
            0
          ],
          [
            0
          ],
          [
            0.003284890197321033
          ],
          [
            0.2160816127910365
          ],
          [
            0
          ],
          [
            0.167883032494629
          ],
          [
            2.446742908063356
          ],
          [
            7.84092612056358
          ],
          [
            0
          ],
          [
            1.316069062072692
          ],
          [
            0
          ],
          [
            0
          ],
          [
            1.273069482688101
          ],
          [
            0.01195389548108494
          ],
          [
            0.3178345805763456
          ],
          [
            0.05200595481903036
          ],
          [
            5.290832495902045
          ],
          [
            0.07833234544779799
          ],
          [
            0.2524507512110148
          ],
          [
            0.6837447022806202
          ],
          [
            0
          ],
          [
            0.02158666543488152
          ],
          [
            0
          ],
          [
            0
          ],
          [
            0
          ],
          [
            0.05513311978273094
          ],
          [
            2.288195530154617
          ],
          [
            -0.06270210621730854
          ],
          [
            0
          ],
          [
            0.02961737040689627
          ],
          [
            4.121018326610688
          ],
          [
            0
          ],
          [
            0.1337414399999375
          ],
          [
            0.02585587367514108
          ],
          [
            0.001291601534646247
          ],
          [
            0.0146119003617855
          ],
          [
            1.026123382637564
          ],
          [
            -0.01438036701293299
          ],
          [
            4.989693480232098
          ]
        ],
        "43": [
          [
            2.198701949258997
          ],
          [
            0.2259017842958748
          ],
          [
            1.500660190925309
          ],
          [
            -0.00005171725034713859
          ],
          [
            0
          ],
          [
            0
          ],
          [
            0.1436776412417444
          ],
          [
            2.255336032099827
          ],
          [
            1.009928148811326
          ],
          [
            0.2466489867936374
          ],
          [
            0
          ],
          [
            5.613195564732052
          ],
          [
            0.2099388723235052
          ],
          [
            3.800069415453237
          ],
          [
            0.8622398544761936
          ],
          [
            0
          ],
          [
            0
          ],
          [
            0
          ],
          [
            0.002047424306923062
          ],
          [
            3.733920678703427
          ],
          [
            1.368066108402132
          ],
          [
            0.01878757337151171
          ],
          [
            0
          ],
          [
            0.1254556425166165
          ],
          [
            0.9264619504788101
          ],
          [
            1.054798305909266
          ],
          [
            1.275621563874225
          ],
          [
            2.579767319723103
          ],
          [
            2.403819888258319
          ],
          [
            0.2737098572647731
          ],
          [
            1.565698508451717
          ],
          [
            1.385555589741998
          ],
          [
            0.0786998456040564
          ],
          [
            -0.0001756163610409089
          ],
          [
            0
          ],
          [
            1.853231509246889
          ],
          [
            0.5923316532564726
          ],
          [
            0
          ],
          [
            0.1281571164503106
          ],
          [
            1.243370805419215
          ],
          [
            0
          ],
          [
            0.5355210689412502
          ],
          [
            0
          ],
          [
            2.016597037075968
          ],
          [
            3.290222814341945
          ],
          [
            0
          ],
          [
            0.0007699559631220154
          ],
          [
            0.6257502514839359
          ],
          [
            0.06166505509890641
          ],
          [
            4.044835937144811
          ],
          [
            0
          ],
          [
            0.9464215349896747
          ],
          [
            1.111665774983233
          ],
          [
            0.675321624700274
          ],
          [
            1.15614328033022
          ],
          [
            -0.1408987488393478
          ],
          [
            -0.09425828984393547
          ],
          [
            1.007276575299201
          ],
          [
            0.2052495211811518
          ],
          [
            2.237340721971023
          ],
          [
            0
          ],
          [
            0.5440200298263136
          ],
          [
            0
          ],
          [
            0
          ],
          [
            0
          ],
          [
            2.658331621416487
          ],
          [
            0
          ],
          [
            0
          ],
          [
            2.567072888715309
          ],
          [
            0
          ],
          [
            0
          ],
          [
            0
          ],
          [
            0
          ],
          [
            2.597109447722083
          ],
          [
            0.2765912834533353
          ],
          [
            2.385770395927949
          ],
          [
            0.05867115946826829
          ],
          [
            -0.09029243751355409
          ],
          [
            0.6441729472668598
          ],
          [
            3.720532267739053
          ],
          [
            5.074793100871929
          ],
          [
            0.06014320685120111
          ],
          [
            4.030696431108211
          ],
          [
            0.009355889794413486
          ],
          [
            1.542071517560139
          ],
          [
            0.1363572291748198
          ],
          [
            0.03874093534218304
          ],
          [
            0
          ],
          [
            1.946772319569583
          ],
          [
            0.5677848840446416
          ],
          [
            1.572091496041679
          ],
          [
            3.567302479230108
          ],
          [
            5.029589049557046
          ],
          [
            0.3427036392957845
          ],
          [
            3.344885621060342
          ],
          [
            -0.1082482682599206
          ],
          [
            0.1884227035312165
          ],
          [
            0
          ],
          [
            0
          ],
          [
            0.2360903812498591
          ]
        ],
        "48": [
          [
            0
          ],
          [
            1.61839378079037
          ],
          [
            0
          ],
          [
            0
          ],
          [
            0
          ],
          [
            0
          ],
          [
            5.874021711261712
          ],
          [
            0
          ],
          [
            3.845648904186845
          ],
          [
            2.152097507865143
          ],
          [
            0
          ],
          [
            0
          ],
          [
            0.05752413284865554
          ],
          [
            1.532347378650428
          ],
          [
            0.3072958279950662
          ],
          [
            1.795129095107093
          ],
          [
            0
          ],
          [
            5.318251447897794
          ],
          [
            1.73819145816158
          ],
          [
            1.992515093944888
          ],
          [
            0
          ],
          [
            3.709879525944793
          ],
          [
            5.587050684503261
          ],
          [
            0.2502731126974851
          ],
          [
            4.485365080007327
          ],
          [
            3.180975306393513
          ],
          [
            0
          ],
          [
            0
          ],
          [
            -0.08759670552147725
          ],
          [
            2.397950371234401
          ],
          [
            0.8266217451497511
          ],
          [
            0
          ],
          [
            1.476862002489007
          ],
          [
            1.880048182317509
          ],
          [
            0
          ],
          [
            0
          ],
          [
            0.9206140319162586
          ],
          [
            0
          ],
          [
            0.1566066650581632
          ],
          [
            2.295624094349847
          ],
          [
            0.05146688891962015
          ],
          [
            1.308496323480966
          ],
          [
            3.277417936001726
          ],
          [
            1.135460555435909
          ],
          [
            0.4600161301866592
          ],
          [
            0
          ],
          [
            1.816535265629895
          ],
          [
            0.6387324159941343
          ],
          [
            0
          ],
          [
            0.8145229112391092
          ],
          [
            0.01451430869968107
          ],
          [
            0.4263362377893287
          ],
          [
            1.258778531355752
          ],
          [
            0
          ],
          [
            1.661809716876121
          ],
          [
            2.85130650763486
          ],
          [
            3.055098004555241
          ],
          [
            0
          ],
          [
            2.210891727771191
          ],
          [
            1.053694735731952
          ],
          [
            0.001268651405190724
          ],
          [
            0.1718590802272502
          ],
          [
            1.274207312629258
          ],
          [
            0.1193271073427553
          ],
          [
            0
          ],
          [
            2.794234707897104
          ],
          [
            -0.003045350204345709
          ],
          [
            4.999546346502015
          ],
          [
            0
          ],
          [
            0.6158254770189906
          ],
          [
            2.185326602847745
          ],
          [
            0.07386614006769321
          ],
          [
            0
          ],
          [
            0.3336916310334885
          ],
          [
            0
          ],
          [
            0
          ],
          [
            0
          ],
          [
            2.878270834827077
          ],
          [
            0.4715585820862884
          ],
          [
            0
          ],
          [
            -0.0009284016251314142
          ],
          [
            3.095429072325324
          ],
          [
            2.634376079086401
          ],
          [
            0
          ],
          [
            0.987443816394034
          ],
          [
            0
          ],
          [
            1.282872936604811
          ],
          [
            2.090281853645052
          ],
          [
            0
          ],
          [
            2.861569331189678
          ],
          [
            1.389104975498178
          ],
          [
            0.1968293285924005
          ],
          [
            2.601748526640144
          ],
          [
            0
          ],
          [
            4.462313950728628
          ],
          [
            0.464326884596872
          ],
          [
            0
          ],
          [
            2.135234245643403
          ],
          [
            1.927709986133422
          ],
          [
            0.7746295520273492
          ]
        ],
        "49": [
          [
            0.01360017369087529
          ],
          [
            0
          ],
          [
            1.653950478058839
          ],
          [
            0.05257556194521129
          ],
          [
            0.6549553302251763
          ],
          [
            -0.0003432486829737513
          ],
          [
            0
          ],
          [
            1.815003126832998
          ],
          [
            1.214407098237164
          ],
          [
            0.3084219400788051
          ],
          [
            0.2266599634292383
          ],
          [
            0.919015892475386
          ],
          [
            0
          ],
          [
            0.1942902456690518
          ],
          [
            0.149030588737709
          ],
          [
            0
          ],
          [
            0.5733644478937201
          ],
          [
            0
          ],
          [
            -0.0003110803766430692
          ],
          [
            1.271493824812826
          ],
          [
            0.7979607872279217
          ],
          [
            0
          ],
          [
            0.05853892738120692
          ],
          [
            0.3788782157315183
          ],
          [
            0.1941157132447877
          ],
          [
            0.6264004017527327
          ],
          [
            0
          ],
          [
            1.003409230976569
          ],
          [
            0
          ],
          [
            0.189858770989737
          ],
          [
            0.1599358395986883
          ],
          [
            0
          ],
          [
            3.229662471746522
          ],
          [
            1.151271744820093
          ],
          [
            0.003275075686083539
          ],
          [
            0
          ],
          [
            0
          ],
          [
            1.599232904129714
          ],
          [
            -0.000009224904088611652
          ],
          [
            0
          ],
          [
            0.7927155193370936
          ],
          [
            0
          ],
          [
            0
          ],
          [
            0
          ],
          [
            0
          ],
          [
            1.611104196378573
          ],
          [
            1.432419614116924
          ],
          [
            0.5587272869455795
          ],
          [
            -0.0000420264145661875
          ],
          [
            0.8535053668748951
          ],
          [
            0.7801707302715535
          ],
          [
            1.619345589037586
          ],
          [
            1.138459242388688
          ],
          [
            0.0007594255598242228
          ],
          [
            -0.000008144088734951538
          ],
          [
            0.57425204309002
          ],
          [
            0.1573708094826607
          ],
          [
            0.5901837293670873
          ],
          [
            0.7638222535671844
          ],
          [
            0.08893654513367721
          ],
          [
            0
          ],
          [
            0
          ],
          [
            3.127631828064558
          ],
          [
            0.2064759965698535
          ],
          [
            0
          ],
          [
            0
          ],
          [
            1.212785847204838
          ],
          [
            0
          ],
          [
            0.1835428394249838
          ],
          [
            2.524385022957269
          ],
          [
            0
          ],
          [
            1.15754542045326
          ],
          [
            0
          ],
          [
            0
          ],
          [
            2.740681850196719
          ],
          [
            -0.000006810399269419065
          ],
          [
            0.2904506152805411
          ],
          [
            0.5889700721921223
          ],
          [
            0.2522591984329416
          ],
          [
            0.650346770598091
          ],
          [
            -0.0002987784580961161
          ],
          [
            1.571968531831445
          ],
          [
            0.02123673136617299
          ],
          [
            0.1907282084537734
          ],
          [
            0.2374576711225558
          ],
          [
            0.3545816585758956
          ],
          [
            0.6317639646309718
          ],
          [
            1.381161617457252
          ],
          [
            0
          ],
          [
            -0.00004149161224109577
          ],
          [
            0.769560738139905
          ],
          [
            0
          ],
          [
            0
          ],
          [
            0
          ],
          [
            0.3625334502630935
          ],
          [
            0.5320826874749258
          ],
          [
            0
          ],
          [
            1.845905119875884
          ],
          [
            0.1612327730804068
          ],
          [
            0.5587040788061426
          ]
        ],
        "50": [
          [
            3.166832201538028
          ],
          [
            0.367585263884564
          ],
          [
            0
          ],
          [
            0
          ],
          [
            0.970723258696129
          ],
          [
            2.375589540462947
          ],
          [
            0
          ],
          [
            0.5598660418038719
          ],
          [
            0.1882885839012545
          ],
          [
            1.581370246059389
          ],
          [
            0
          ],
          [
            0
          ],
          [
            1.497667021133587
          ],
          [
            0.528858799755163
          ],
          [
            0.008229922154093572
          ],
          [
            0.02062183861406908
          ],
          [
            0
          ],
          [
            0
          ],
          [
            0.6130781359122821
          ],
          [
            0.5239487118866606
          ],
          [
            1.199045322187985
          ],
          [
            1.544018026848974
          ],
          [
            0.6313884600449846
          ],
          [
            0.07584074476267944
          ],
          [
            2.836891537684071
          ],
          [
            0
          ],
          [
            0
          ],
          [
            0.6756499044698963
          ],
          [
            0
          ],
          [
            2.136535003750097
          ],
          [
            0
          ],
          [
            0
          ],
          [
            1.113283435192535
          ],
          [
            0.5935970500619021
          ],
          [
            2.648653750195994
          ],
          [
            2.464164493036016
          ],
          [
            2.336423153598655
          ],
          [
            4.059343672122345
          ],
          [
            0.8390365574864944
          ],
          [
            0.7562039552708697
          ],
          [
            0
          ],
          [
            2.148480698881279
          ],
          [
            6.816151803572005
          ],
          [
            1.008549845944859
          ],
          [
            0
          ],
          [
            0.0003915739289581666
          ],
          [
            0
          ],
          [
            0
          ],
          [
            1.276489844270031
          ],
          [
            0.8748217527976081
          ],
          [
            0
          ],
          [
            0
          ],
          [
            0.8920767167994015
          ],
          [
            4.106432916259813
          ],
          [
            -0.00004130167922689054
          ],
          [
            0.8850606520927613
          ],
          [
            0.7873743624447158
          ],
          [
            0
          ],
          [
            0
          ],
          [
            0.6324554455690183
          ],
          [
            0.9213295821425049
          ],
          [
            4.296684139389093
          ],
          [
            1.377746568142701
          ],
          [
            1.888413012467204
          ],
          [
            0.872671483809242
          ],
          [
            2.139327041526002
          ],
          [
            3.412085596725149
          ],
          [
            5.764308360402396
          ],
          [
            0.2531642530479417
          ],
          [
            4.483221691202033
          ],
          [
            0
          ],
          [
            2.307058098768806
          ],
          [
            2.289448197404262
          ],
          [
            0.6607546362591492
          ],
          [
            -0.01841768431698654
          ],
          [
            0.349486883989826
          ],
          [
            2.692006362955894
          ],
          [
            0.9718645059838451
          ],
          [
            1.238652828831668
          ],
          [
            3.479862991466355
          ],
          [
            0
          ],
          [
            0
          ],
          [
            0.03425140828110784
          ],
          [
            1.24196622742755
          ],
          [
            0.2284050092910661
          ],
          [
            0.3539666383567237
          ],
          [
            2.111890626106764
          ],
          [
            1.046800128921589
          ],
          [
            0.1919420456011913
          ],
          [
            -0.003610327524995682
          ],
          [
            0
          ],
          [
            0
          ],
          [
            0.6203285113027093
          ],
          [
            1.716986450873357
          ],
          [
            -0.002975957541323737
          ],
          [
            0
          ],
          [
            0.1575285977726679
          ],
          [
            0.04545793579303847
          ],
          [
            0
          ],
          [
            4.240364214664979
          ]
        ],
        "51": [
          [
            0.03690422083122513
          ],
          [
            0
          ],
          [
            0
          ],
          [
            0.3214261884449314
          ],
          [
            -0.0002987784580961161
          ],
          [
            0.1907689485499127
          ],
          [
            -0.000009224904088611652
          ],
          [
            0
          ],
          [
            0
          ],
          [
            0
          ],
          [
            0
          ],
          [
            0.1508307738922454
          ],
          [
            -0.00004149161224109577
          ],
          [
            3.441455325784634
          ],
          [
            0.5966620022652833
          ],
          [
            0
          ],
          [
            0.6386141073905129
          ],
          [
            0
          ],
          [
            1.462377549058651
          ],
          [
            0.7801707302715535
          ],
          [
            0
          ],
          [
            0.5678252025800035
          ],
          [
            0
          ],
          [
            1.903375071349071
          ],
          [
            0
          ],
          [
            0.1907282084537734
          ],
          [
            -0.00003935385835074356
          ],
          [
            0
          ],
          [
            0
          ],
          [
            -0.00003935385835074356
          ],
          [
            0.3202981945226639
          ],
          [
            0.7586568701547733
          ],
          [
            0
          ],
          [
            -0.0003604543769100133
          ],
          [
            1.207255450417417
          ],
          [
            0
          ],
          [
            0
          ],
          [
            0
          ],
          [
            0
          ],
          [
            1.117253135120997
          ],
          [
            0.6365488675812685
          ],
          [
            1.111300347873843
          ],
          [
            0.5803176735397173
          ],
          [
            0
          ],
          [
            0.1641902321302791
          ],
          [
            0.5347591272925776
          ],
          [
            1.989824932291572
          ],
          [
            -0.00004340550714676539
          ],
          [
            0.6034044980631776
          ],
          [
            0
          ],
          [
            -0.00001005365004402847
          ],
          [
            0.5665700275310215
          ],
          [
            0.1608245420325467
          ],
          [
            0.3775288486896784
          ],
          [
            0
          ],
          [
            1.999271593493987
          ],
          [
            0.589743914983444
          ],
          [
            -0.00003935385835074356
          ],
          [
            2.075340182844577
          ],
          [
            0.1666423011001612
          ],
          [
            0.5502664669656561
          ],
          [
            -0.00003952048119426621
          ],
          [
            -0.03071095165561388
          ],
          [
            -0.00004901237750587484
          ],
          [
            0.01057972884886382
          ],
          [
            0.1735525343599846
          ],
          [
            0
          ],
          [
            -0.00004278304292615331
          ],
          [
            1.661932890264463
          ],
          [
            0.6440595227253958
          ],
          [
            0
          ],
          [
            -0.00005171725034713859
          ],
          [
            0
          ],
          [
            2.120876960959254
          ],
          [
            0.1158584956808326
          ],
          [
            1.198894402171216
          ],
          [
            2.627633872400541
          ],
          [
            0
          ],
          [
            0
          ],
          [
            0
          ],
          [
            6.397090212589568
          ],
          [
            0.588741922979807
          ],
          [
            0
          ],
          [
            2.257657064166207
          ],
          [
            0
          ],
          [
            1.003301904708923
          ],
          [
            0
          ],
          [
            0
          ],
          [
            1.029616915736536
          ],
          [
            -0.0004994511182658812
          ],
          [
            1.560414823778579
          ],
          [
            1.777532423253774
          ],
          [
            3.367719085730251
          ],
          [
            0
          ],
          [
            0.181566451284052
          ],
          [
            0.7858978541075885
          ],
          [
            -0.00001584240739660459
          ],
          [
            0
          ],
          [
            1.29867730651257
          ],
          [
            0
          ]
        ],
        "52": [
          [
            0
          ],
          [
            0
          ],
          [
            2.139263869844832
          ],
          [
            0.2708209063256817
          ],
          [
            3.860335656431374
          ],
          [
            0.5668468247632816
          ],
          [
            2.399967870863968
          ],
          [
            -0.06017925930049017
          ],
          [
            1.572038654108084
          ],
          [
            4.289950612023361
          ],
          [
            0
          ],
          [
            0
          ],
          [
            0.4653500626831715
          ],
          [
            0.6517510088330738
          ],
          [
            1.326778106429472
          ],
          [
            1.584241979157856
          ],
          [
            0
          ],
          [
            0.3957082371962777
          ],
          [
            0.05663170931475747
          ],
          [
            3.234388921322015
          ],
          [
            2.640832572545513
          ],
          [
            1.717555657517948
          ],
          [
            1.270371946826408
          ],
          [
            0
          ],
          [
            0
          ],
          [
            0.3325282948718034
          ],
          [
            1.216373716284849
          ],
          [
            0.5746432353533173
          ],
          [
            3.27594044538845
          ],
          [
            0.3050373866228
          ],
          [
            2.878394925228569
          ],
          [
            0.5294547114349868
          ],
          [
            0
          ],
          [
            0
          ],
          [
            0.850680828799554
          ],
          [
            0.4891306898713452
          ],
          [
            3.109663702761722
          ],
          [
            0
          ],
          [
            0.4235512707992797
          ],
          [
            0.02489828499012958
          ],
          [
            0.3174162851888127
          ],
          [
            1.370016778482626
          ],
          [
            0
          ],
          [
            2.039438361310079
          ],
          [
            2.614526569929396
          ],
          [
            3.096478356751099
          ],
          [
            4.75841730985902
          ],
          [
            0.7699750400717278
          ],
          [
            0.6273457265505407
          ],
          [
            2.537467771067476
          ],
          [
            0
          ],
          [
            0.0946394158563777
          ],
          [
            0.3839956314830744
          ],
          [
            0
          ],
          [
            3.778124244553645
          ],
          [
            0
          ],
          [
            0.05138364157697595
          ],
          [
            0
          ],
          [
            0.2001351433224627
          ],
          [
            0.03808652223280262
          ],
          [
            0.815724207039942
          ],
          [
            0.6200639999227349
          ],
          [
            2.240197624457203
          ],
          [
            2.503203411318069
          ],
          [
            0
          ],
          [
            0.05459333825452006
          ],
          [
            0
          ],
          [
            1.245458087384975
          ],
          [
            1.485645014538314
          ],
          [
            2.454943238322883
          ],
          [
            1.049461023925666
          ],
          [
            0
          ],
          [
            0.02415546884999031
          ],
          [
            1.9330908101593
          ],
          [
            2.956987257520122
          ],
          [
            0.6079575560500246
          ],
          [
            0.06026997283415625
          ],
          [
            0.2865896177024041
          ],
          [
            -0.00003935385835074356
          ],
          [
            0.009827680187278531
          ],
          [
            1.955106638990692
          ],
          [
            0.2987823852714016
          ],
          [
            2.512751530940946
          ],
          [
            1.954920192249872
          ],
          [
            0.9797212868173801
          ],
          [
            0
          ],
          [
            0
          ],
          [
            -0.00080713531157528
          ],
          [
            2.897244540760944
          ],
          [
            0
          ],
          [
            1.910160864793227
          ],
          [
            0.02624932563962545
          ],
          [
            0
          ],
          [
            1.127092976185665
          ],
          [
            0.3179740036930454
          ],
          [
            0.6756622433681727
          ],
          [
            0
          ],
          [
            0
          ],
          [
            0.6354637862219548
          ],
          [
            4.466882853701712
          ]
        ],
        "54": [
          [
            0
          ],
          [
            0
          ],
          [
            0
          ],
          [
            0.02051856515554817
          ],
          [
            1.165368636413241
          ],
          [
            0.003949595758541591
          ],
          [
            -0.004993827872070256
          ],
          [
            4.02677024683144
          ],
          [
            0.01588134846814171
          ],
          [
            1.127624434247934
          ],
          [
            4.443005640560713
          ],
          [
            2.347574082707524
          ],
          [
            1.471171042224775
          ],
          [
            2.370656180788998
          ],
          [
            0.4432820913843543
          ],
          [
            0.01310473277937518
          ],
          [
            0.009564392529924248
          ],
          [
            0.3809768598535186
          ],
          [
            -0.002202315125138909
          ],
          [
            0
          ],
          [
            0
          ],
          [
            0.2384209006261457
          ],
          [
            0.6884763253230233
          ],
          [
            1.447609691371333
          ],
          [
            1.453161338823904
          ],
          [
            0.4745897698627886
          ],
          [
            3.495596224935703
          ],
          [
            1.057942202769382
          ],
          [
            2.83794858107666
          ],
          [
            0
          ],
          [
            0.005509506926912877
          ],
          [
            0.7877926164305009
          ],
          [
            0.4335755540626991
          ],
          [
            1.425869481250828
          ],
          [
            0
          ],
          [
            2.54264877799622
          ],
          [
            1.080327571158378
          ],
          [
            0
          ],
          [
            2.184990913354113
          ],
          [
            0.7996033763517829
          ],
          [
            0.9415161756016488
          ],
          [
            6.214039990791434
          ],
          [
            1.919865648360165
          ],
          [
            0
          ],
          [
            0
          ],
          [
            1.204232866153298
          ],
          [
            3.165477292716016
          ],
          [
            1.006934591717162
          ],
          [
            0
          ],
          [
            0
          ],
          [
            0.1024775058672134
          ],
          [
            0.4413226584049497
          ],
          [
            0
          ],
          [
            0
          ],
          [
            2.781311212691698
          ],
          [
            0
          ],
          [
            0
          ],
          [
            0.6329405828794563
          ],
          [
            0
          ],
          [
            0.4620465051571472
          ],
          [
            0.009819541630903927
          ],
          [
            3.029582719825186
          ],
          [
            0
          ],
          [
            0
          ],
          [
            2.72146209522019
          ],
          [
            0
          ],
          [
            0
          ],
          [
            0.4498325311948577
          ],
          [
            1.40270464494985
          ],
          [
            0.07328661068703468
          ],
          [
            0.4505037502040068
          ],
          [
            1.882168304803926
          ],
          [
            2.504314607363732
          ],
          [
            1.727279661118395
          ],
          [
            0
          ],
          [
            0.4048721107390563
          ],
          [
            1.936695085149282
          ],
          [
            0
          ],
          [
            0
          ],
          [
            0.5281161255719837
          ],
          [
            0
          ],
          [
            0.0343823463515136
          ],
          [
            5.21218495891415
          ],
          [
            0
          ],
          [
            1.312722240082302
          ],
          [
            0
          ],
          [
            0.91621697723469
          ],
          [
            0.001115437002901842
          ],
          [
            0.3967533096522011
          ],
          [
            0
          ],
          [
            0
          ],
          [
            0
          ],
          [
            0
          ],
          [
            1.178053043306463
          ],
          [
            1.264712547785855
          ],
          [
            0.5242353558569732
          ],
          [
            0
          ],
          [
            0.05376603288096504
          ],
          [
            1.810290596516836
          ],
          [
            1.087179290057996
          ]
        ],
        "55": [
          [
            0
          ],
          [
            1.75549077431242
          ],
          [
            0
          ],
          [
            0.8119305903953773
          ],
          [
            4.854673038102845
          ],
          [
            0.08703517668462624
          ],
          [
            2.69441716074067
          ],
          [
            2.46385983292128
          ],
          [
            0
          ],
          [
            -0.002830780274628353
          ],
          [
            0.6104108399440662
          ],
          [
            0
          ],
          [
            0.1122801359812158
          ],
          [
            0
          ],
          [
            1.708077362215406
          ],
          [
            0.967838814365436
          ],
          [
            0.110126837262726
          ],
          [
            2.600148543580737
          ],
          [
            3.856560449554649
          ],
          [
            0
          ],
          [
            0.2223544514610865
          ],
          [
            2.477721982012596
          ],
          [
            4.406307397967801
          ],
          [
            0.09550588720388475
          ],
          [
            4.561932464363956
          ],
          [
            0.003525697382187332
          ],
          [
            1.160465729803956
          ],
          [
            0
          ],
          [
            0.1954014926445637
          ],
          [
            0
          ],
          [
            -0.00558609021190648
          ],
          [
            0
          ],
          [
            0.156106096346349
          ],
          [
            0
          ],
          [
            0.1804565167398096
          ],
          [
            0
          ],
          [
            4.639789977604977
          ],
          [
            0
          ],
          [
            -0.002063707239344126
          ],
          [
            1.550292826249532
          ],
          [
            0
          ],
          [
            0.7139269041245839
          ],
          [
            0
          ],
          [
            0.7964603084001993
          ],
          [
            0.1206199505910206
          ],
          [
            2.548158173134105
          ],
          [
            1.223941232484044
          ],
          [
            0
          ],
          [
            0.8344647799401486
          ],
          [
            3.129775974233517
          ],
          [
            0.7260853333243205
          ],
          [
            0
          ],
          [
            2.793111911138254
          ],
          [
            2.366023354900648
          ],
          [
            0.4847390273626502
          ],
          [
            0
          ],
          [
            2.377365308826121
          ],
          [
            0
          ],
          [
            0.6140208648114651
          ],
          [
            2.803832818328871
          ],
          [
            0.004831900033231307
          ],
          [
            0
          ],
          [
            0
          ],
          [
            2.304672553727663
          ],
          [
            2.869565617201928
          ],
          [
            0
          ],
          [
            0.008518943904761045
          ],
          [
            -0.002144236415517753
          ],
          [
            -0.0001566378701127746
          ],
          [
            4.298826713459768
          ],
          [
            0.02307615945080244
          ],
          [
            1.049965605817643
          ],
          [
            0
          ],
          [
            0.007045262766880001
          ],
          [
            0.6931814480343874
          ],
          [
            2.87925579724282
          ],
          [
            1.513438596223203
          ],
          [
            0
          ],
          [
            0
          ],
          [
            4.141267122906541
          ],
          [
            0
          ],
          [
            0.8041480199487694
          ],
          [
            1.36619127184818
          ],
          [
            0.3002116473093324
          ],
          [
            1.128054245133029
          ],
          [
            2.096577163729123
          ],
          [
            3.688146281392513
          ],
          [
            1.268276354671016
          ],
          [
            0.0405897183413586
          ],
          [
            0
          ],
          [
            1.251856568178269
          ],
          [
            -0.0009368775207576618
          ],
          [
            2.374578963697296
          ],
          [
            1.611313060402537
          ],
          [
            0.8140198025579366
          ],
          [
            5.371002689098702
          ],
          [
            0.5250778181395219
          ],
          [
            0
          ],
          [
            0.2288748288487064
          ],
          [
            0
          ]
        ],
        "57": [
          [
            0.9429355758927329
          ],
          [
            0.2524253589100027
          ],
          [
            4.29502621209167
          ],
          [
            0
          ],
          [
            8.465190380993192
          ],
          [
            2.904971172407585
          ],
          [
            0.02230010910841429
          ],
          [
            0
          ],
          [
            1.971857149485913
          ],
          [
            0.06007568584664114
          ],
          [
            1.865141907328024
          ],
          [
            0.001026463411989198
          ],
          [
            2.678329400950417
          ],
          [
            0
          ],
          [
            0.7018020702327732
          ],
          [
            0.03676217762722445
          ],
          [
            2.445447495296378
          ],
          [
            0
          ],
          [
            -0.02047551636030676
          ],
          [
            0
          ],
          [
            0.7770619211879648
          ],
          [
            0.0221834782580288
          ],
          [
            0
          ],
          [
            0
          ],
          [
            0
          ],
          [
            1.489547354631867
          ],
          [
            0.2168341811758125
          ],
          [
            0.04350742524685813
          ],
          [
            0
          ],
          [
            0.03077855280673703
          ],
          [
            3.544245510531908
          ],
          [
            4.215538004316983
          ],
          [
            1.705040469180318
          ],
          [
            0
          ],
          [
            0
          ],
          [
            0
          ],
          [
            0
          ],
          [
            1.316229250999967
          ],
          [
            0.553119485055177
          ],
          [
            4.607518365696393
          ],
          [
            0
          ],
          [
            2.246756171856006
          ],
          [
            0
          ],
          [
            0
          ],
          [
            0.9984771659521527
          ],
          [
            0
          ],
          [
            0
          ],
          [
            0
          ],
          [
            4.12586321394005
          ],
          [
            1.001669188848581
          ],
          [
            0.3942432119787327
          ],
          [
            0.2068723566217443
          ],
          [
            1.550864245983689
          ],
          [
            0.0821240832912764
          ],
          [
            0.9121103910298558
          ],
          [
            2.506254930438686
          ],
          [
            0.1060723025836552
          ],
          [
            0
          ],
          [
            4.064134381408763
          ],
          [
            0.04213586693921911
          ],
          [
            2.850973578132454
          ],
          [
            0
          ],
          [
            0.1697112711232336
          ],
          [
            1.611056591807781
          ],
          [
            3.071014626741558
          ],
          [
            0
          ],
          [
            0.1323628882048808
          ],
          [
            0
          ],
          [
            0
          ],
          [
            0
          ],
          [
            0.129640333429208
          ],
          [
            0.6329428218440967
          ],
          [
            0
          ],
          [
            0.3660243826635252
          ],
          [
            0.2534705780300044
          ],
          [
            0.1498254665700074
          ],
          [
            0.1061456603208484
          ],
          [
            0
          ],
          [
            0.5085517514807094
          ],
          [
            0.09593456011833723
          ],
          [
            0.1752909081006067
          ],
          [
            0
          ],
          [
            0.2898496283154515
          ],
          [
            -0.1893169837654227
          ],
          [
            0
          ],
          [
            1.913277950193418
          ],
          [
            0.3408006975298719
          ],
          [
            0
          ],
          [
            0
          ],
          [
            0
          ],
          [
            6.35255086722438
          ],
          [
            0.03628868677068908
          ],
          [
            0.7488705892880461
          ],
          [
            0
          ],
          [
            1.538074331338308
          ],
          [
            0.2086184860599474
          ],
          [
            0
          ],
          [
            0.1980042714235992
          ],
          [
            0
          ],
          [
            0.05545059689299592
          ]
        ],
        "59": [
          [
            0
          ],
          [
            0.2556885587813298
          ],
          [
            0
          ],
          [
            0
          ],
          [
            0.591914398408143
          ],
          [
            0.1550454192371546
          ],
          [
            1.829863437420855
          ],
          [
            0.999212373390634
          ],
          [
            0.2279624818138473
          ],
          [
            0
          ],
          [
            0.04632392874346181
          ],
          [
            0
          ],
          [
            0
          ],
          [
            0.03242508123925347
          ],
          [
            0
          ],
          [
            0.05145821205269385
          ],
          [
            3.947131454749893
          ],
          [
            4.539817638384562
          ],
          [
            0
          ],
          [
            0
          ],
          [
            0.1614904483807038
          ],
          [
            0
          ],
          [
            0
          ],
          [
            0
          ],
          [
            -0.04308916333597779
          ],
          [
            2.967837535806922
          ],
          [
            1.078116341748363
          ],
          [
            3.145290747208833
          ],
          [
            2.982316047662579
          ],
          [
            0
          ],
          [
            1.141655115404816
          ],
          [
            0
          ],
          [
            0
          ],
          [
            0
          ],
          [
            0
          ],
          [
            0
          ],
          [
            -0.7692027831969313
          ],
          [
            0.5594959548836869
          ],
          [
            0
          ],
          [
            -0.0009088087448532178
          ],
          [
            0
          ],
          [
            0
          ],
          [
            0
          ],
          [
            -0.0449418115808129
          ],
          [
            0
          ],
          [
            0.8983902939266528
          ],
          [
            0.8010089407732579
          ],
          [
            0.1258067857625349
          ],
          [
            0
          ],
          [
            0.03262963087634319
          ],
          [
            0.215500494765692
          ],
          [
            7.180558689574831
          ],
          [
            0.1518221391124115
          ],
          [
            0
          ],
          [
            0
          ],
          [
            1.657459258465025
          ],
          [
            4.930445129173734
          ],
          [
            1.455503326889271
          ],
          [
            0.02749506545477232
          ],
          [
            0.136032734964715
          ],
          [
            0.8143242168322757
          ],
          [
            0.1124739661153384
          ],
          [
            0
          ],
          [
            0.2522279732343975
          ],
          [
            0
          ],
          [
            3.267012793478699
          ],
          [
            1.111126484649745
          ],
          [
            2.300332262550171
          ],
          [
            0.0754271967048794
          ],
          [
            0
          ],
          [
            -0.0000959643834335111
          ],
          [
            0.2825247263505872
          ],
          [
            0
          ],
          [
            0.9648294538815705
          ],
          [
            0
          ],
          [
            0
          ],
          [
            0.00996446918709637
          ],
          [
            0.35685955708216
          ],
          [
            0.2799019742989515
          ],
          [
            1.484033074279679
          ],
          [
            0.2591200347542397
          ],
          [
            0
          ],
          [
            0.8530590740707993
          ],
          [
            0
          ],
          [
            0
          ],
          [
            2.16296926814293
          ],
          [
            0
          ],
          [
            -0.8810845987515705
          ],
          [
            0
          ],
          [
            0.6174895355803187
          ],
          [
            4.186858429465424
          ],
          [
            0
          ],
          [
            0.05828421435933961
          ],
          [
            6.716768852404797
          ],
          [
            0
          ],
          [
            0
          ],
          [
            -4.666028356437451
          ],
          [
            2.705342558401398
          ],
          [
            0.2063212535224324
          ],
          [
            0
          ]
        ],
        "60": [
          [
            0
          ],
          [
            1.102602626710848
          ],
          [
            0
          ],
          [
            0
          ],
          [
            0.5159535063474081
          ],
          [
            0
          ],
          [
            2.190300601818905
          ],
          [
            1.20859581791634
          ],
          [
            0
          ],
          [
            0.3859569189750935
          ],
          [
            0
          ],
          [
            0.04624533314748902
          ],
          [
            0
          ],
          [
            0
          ],
          [
            0.2191549453379693
          ],
          [
            -0.0004267544092115827
          ],
          [
            0.2645053639736972
          ],
          [
            2.451796697707685
          ],
          [
            0
          ],
          [
            0
          ],
          [
            0.05500877714604258
          ],
          [
            1.098302544540893
          ],
          [
            0.2798381465810778
          ],
          [
            1.952956354341261
          ],
          [
            1.832671725850076
          ],
          [
            0.02877891197091031
          ],
          [
            2.639481700399159
          ],
          [
            0
          ],
          [
            0.3486249185200769
          ],
          [
            0
          ],
          [
            3.100138397005082
          ],
          [
            0.06978932814788408
          ],
          [
            1.328294323134475
          ],
          [
            0.04481463187181589
          ],
          [
            0.2222820945932042
          ],
          [
            2.54508695322339
          ],
          [
            2.891022159732287
          ],
          [
            0
          ],
          [
            0.321183460580869
          ],
          [
            2.953492737217211
          ],
          [
            3.003342368408276
          ],
          [
            0
          ],
          [
            0.296540212098904
          ],
          [
            0
          ],
          [
            0.5979413306782533
          ],
          [
            0
          ],
          [
            0.8412729771353966
          ],
          [
            0.9986743120278874
          ],
          [
            0
          ],
          [
            3.893471031842509
          ],
          [
            1.393659364697946
          ],
          [
            0
          ],
          [
            0
          ],
          [
            0
          ],
          [
            0
          ],
          [
            0
          ],
          [
            0
          ],
          [
            0
          ],
          [
            1.616130365254826
          ],
          [
            0
          ],
          [
            0
          ],
          [
            4.156369757947282
          ],
          [
            0
          ],
          [
            0
          ],
          [
            0
          ],
          [
            0.2587230963448377
          ],
          [
            1.965852170272065
          ],
          [
            0
          ],
          [
            2.114674367552794
          ],
          [
            0
          ],
          [
            1.578791445006708
          ],
          [
            0
          ],
          [
            1.447282518404407
          ],
          [
            0.01849953678345884
          ],
          [
            0
          ],
          [
            1.322833518449741
          ],
          [
            2.506861979443421
          ],
          [
            1.291850403490628
          ],
          [
            0.04202158682258172
          ],
          [
            0
          ],
          [
            0
          ],
          [
            9.467210415753357
          ],
          [
            0
          ],
          [
            0.03179317801975401
          ],
          [
            0
          ],
          [
            0.586326096322658
          ],
          [
            5.297250446895895
          ],
          [
            1.717300902817762
          ],
          [
            0.04172029387227383
          ],
          [
            0.568909686216422
          ],
          [
            0
          ],
          [
            2.097346748124913
          ],
          [
            1.052641186436844
          ],
          [
            1.479012166747445
          ],
          [
            1.615049335087349
          ],
          [
            0.1068324744444027
          ],
          [
            0.3713665104814368
          ],
          [
            1.518751797187427
          ],
          [
            0
          ],
          [
            2.513915959937961
          ]
        ],
        "61": [
          [
            -0.00001584240739660459
          ],
          [
            0
          ],
          [
            0.07790944883862494
          ],
          [
            0
          ],
          [
            -0.00003952048119426621
          ],
          [
            0
          ],
          [
            0
          ],
          [
            1.258145019400036
          ],
          [
            0
          ],
          [
            0.628816690769245
          ],
          [
            0.9948061980200045
          ],
          [
            0
          ],
          [
            -0.00004340550714676539
          ],
          [
            0.2836458328999321
          ],
          [
            1.762585949408475
          ],
          [
            0.7454720656487765
          ],
          [
            -0.00004278304292615331
          ],
          [
            0.1721049521022238
          ],
          [
            0
          ],
          [
            0
          ],
          [
            1.363008341836448
          ],
          [
            0.0004452211047087928
          ],
          [
            0.4187712614704751
          ],
          [
            0.0987947321883027
          ],
          [
            0.06498586389626837
          ],
          [
            1.184535015455797
          ],
          [
            0
          ],
          [
            1.795596942187586
          ],
          [
            -0.007588843756792585
          ],
          [
            0
          ],
          [
            0
          ],
          [
            -0.0003110803766430692
          ],
          [
            0.9653505103272337
          ],
          [
            0.542587794909835
          ],
          [
            0.5735573691186957
          ],
          [
            0.5841176204383878
          ],
          [
            0
          ],
          [
            1.15681039884381
          ],
          [
            0.04975568506457861
          ],
          [
            0.4341078015150721
          ],
          [
            1.650203688976479
          ],
          [
            1.232242578182884
          ],
          [
            1.065104424277326
          ],
          [
            0
          ],
          [
            1.530815824177282
          ],
          [
            0.6546854856288356
          ],
          [
            1.96672980425199
          ],
          [
            0
          ],
          [
            0.02622142965588381
          ],
          [
            0
          ],
          [
            0.7310418922903956
          ],
          [
            0.0006501879600371296
          ],
          [
            1.110909471131055
          ],
          [
            -0.00004149161224109577
          ],
          [
            0
          ],
          [
            0.8889044563487758
          ],
          [
            0
          ],
          [
            0.3449983280474918
          ],
          [
            -0.0003432486829737513
          ],
          [
            0.5004800539878644
          ],
          [
            0.1942624903912744
          ],
          [
            0.3986001222769993
          ],
          [
            0.6325539631555515
          ],
          [
            2.576390649352149
          ],
          [
            0.09702756426447934
          ],
          [
            0.8418188175320616
          ],
          [
            1.586859131220933
          ],
          [
            0
          ],
          [
            -0.01202947023926981
          ],
          [
            -0.00003952048119426621
          ],
          [
            0
          ],
          [
            0
          ],
          [
            2.743984473988263
          ],
          [
            0.3164316461062491
          ],
          [
            0.2176625078366534
          ],
          [
            2.183310167398112
          ],
          [
            1.99988394858002
          ],
          [
            0
          ],
          [
            0.005978113430071375
          ],
          [
            -0.002092273347773954
          ],
          [
            0.652133437916266
          ],
          [
            0
          ],
          [
            0.1691026875455819
          ],
          [
            0.05853892738120692
          ],
          [
            0
          ],
          [
            0
          ],
          [
            2.615257949239332
          ],
          [
            0.3276405626090515
          ],
          [
            0.6263098976682286
          ],
          [
            0
          ],
          [
            0
          ],
          [
            0.1491538255497886
          ],
          [
            1.399009491627535
          ],
          [
            1.666120412737627
          ],
          [
            1.785148790506305
          ],
          [
            1.282591794487324
          ],
          [
            0.5304118421756812
          ],
          [
            1.059136863149618
          ],
          [
            0.6661250109303225
          ],
          [
            1.077068961804379
          ]
        ],
        "62": [
          [
            0.1981390857515493
          ],
          [
            0.5913970395867665
          ],
          [
            1.36116087708244
          ],
          [
            0.09796438520400841
          ],
          [
            0
          ],
          [
            0.6675742684602497
          ],
          [
            0
          ],
          [
            0
          ],
          [
            0
          ],
          [
            1.373086934037424
          ],
          [
            2.198215676163485
          ],
          [
            0.001297508206896225
          ],
          [
            2.165938969635349
          ],
          [
            0.07888036160651524
          ],
          [
            0
          ],
          [
            0.3792336896419357
          ],
          [
            0
          ],
          [
            0.1199795343773147
          ],
          [
            0.6093338637468904
          ],
          [
            1.521481848351854
          ],
          [
            -0.00004007859388277524
          ],
          [
            0
          ],
          [
            4.806003002742614
          ],
          [
            0.5941420641756423
          ],
          [
            3.825944574051839
          ],
          [
            0
          ],
          [
            0
          ],
          [
            0.6041055155649744
          ],
          [
            0.9248070643661848
          ],
          [
            0
          ],
          [
            0
          ],
          [
            0
          ],
          [
            0
          ],
          [
            0.385821321710921
          ],
          [
            0
          ],
          [
            0
          ],
          [
            0
          ],
          [
            0
          ],
          [
            0.1961788461940088
          ],
          [
            5.008767464222835
          ],
          [
            0.3884782010425134
          ],
          [
            0.007241669004791618
          ],
          [
            0
          ],
          [
            -0.05967219783805433
          ],
          [
            2.671203996855084
          ],
          [
            0
          ],
          [
            0
          ],
          [
            0.3175398335110486
          ],
          [
            2.566856345650194
          ],
          [
            3.280480039063285
          ],
          [
            0
          ],
          [
            -0.0000420264145661875
          ],
          [
            0.3337649036992545
          ],
          [
            0.2522591984329416
          ],
          [
            0
          ],
          [
            0.03422489129670225
          ],
          [
            0.7767137595606428
          ],
          [
            0
          ],
          [
            0.0009032683697540733
          ],
          [
            6.87723168654815
          ],
          [
            1.889240064554549
          ],
          [
            2.334377851544929
          ],
          [
            0
          ],
          [
            0
          ],
          [
            0
          ],
          [
            0
          ],
          [
            0.3834634559405927
          ],
          [
            0.4338682037829749
          ],
          [
            0
          ],
          [
            0
          ],
          [
            0
          ],
          [
            0.07581983225154687
          ],
          [
            1.829196859263455
          ],
          [
            1.361397339778556
          ],
          [
            0
          ],
          [
            0.6211945627085669
          ],
          [
            0.69703425752747
          ],
          [
            1.507405949953458
          ],
          [
            0.6458002299485521
          ],
          [
            0.07569880645544202
          ],
          [
            0
          ],
          [
            4.798689245247473
          ],
          [
            0.1185630756017204
          ],
          [
            0.1548620725073135
          ],
          [
            1.222494089894994
          ],
          [
            0
          ],
          [
            1.336437580759821
          ],
          [
            1.678852711996555
          ],
          [
            0
          ],
          [
            1.158885274797015
          ],
          [
            0.6346767645027143
          ],
          [
            0.1131700903255606
          ],
          [
            0
          ],
          [
            0.3551975121123903
          ],
          [
            -0.01709825570565471
          ],
          [
            2.105273024891197
          ],
          [
            3.957451652639079
          ],
          [
            0.3519670560260728
          ],
          [
            0
          ],
          [
            0
          ]
        ],
        "63": [
          [
            -0.00004007859388277524
          ],
          [
            0.4788008375295512
          ],
          [
            1.632816873986169
          ],
          [
            0.1794425639131632
          ],
          [
            2.173687497419941
          ],
          [
            0
          ],
          [
            -0.00004901237750587484
          ],
          [
            1.232537984517144
          ],
          [
            0
          ],
          [
            1.536339733867095
          ],
          [
            0.205738032557651
          ],
          [
            1.211355337075101
          ],
          [
            0.583677807115933
          ],
          [
            0
          ],
          [
            2.36684655045411
          ],
          [
            0.4338228903064199
          ],
          [
            2.518120054815448
          ],
          [
            0.7382435549217696
          ],
          [
            0.9876919548894811
          ],
          [
            0.6779260166704084
          ],
          [
            0
          ],
          [
            0.3554757179688153
          ],
          [
            -0.00004901237750587484
          ],
          [
            0
          ],
          [
            0.3332069537626943
          ],
          [
            0.1933333225228431
          ],
          [
            5.468894801857374
          ],
          [
            1.075003946288486
          ],
          [
            0
          ],
          [
            0
          ],
          [
            0.8281288290906375
          ],
          [
            0.3575287030196428
          ],
          [
            2.220313535038223
          ],
          [
            0.3775426627330489
          ],
          [
            0.03183925328433901
          ],
          [
            0
          ],
          [
            0.5009835453528453
          ],
          [
            0.6932893664378454
          ],
          [
            1.749543858288654
          ],
          [
            2.135200930406079
          ],
          [
            0
          ],
          [
            0.5347591272925776
          ],
          [
            -0.00003704925189929043
          ],
          [
            0
          ],
          [
            1.449600257116042
          ],
          [
            0
          ],
          [
            0.1305042443012354
          ],
          [
            0.5906370701833552
          ],
          [
            0.5384230127524177
          ],
          [
            1.809782305709792
          ],
          [
            0
          ],
          [
            0
          ],
          [
            0.4533394242921922
          ],
          [
            0.0006672384650840968
          ],
          [
            -0.00003952048119426621
          ],
          [
            0.6089421335443923
          ],
          [
            0.1790414413489216
          ],
          [
            0
          ],
          [
            0
          ],
          [
            0
          ],
          [
            0
          ],
          [
            0.4012049105822726
          ],
          [
            0.3023557096952096
          ],
          [
            -0.002928382068731139
          ],
          [
            0
          ],
          [
            0.680988900784147
          ],
          [
            1.609967059518038
          ],
          [
            0.3041422379721368
          ],
          [
            1.521982952644954
          ],
          [
            0
          ],
          [
            1.288940076048906
          ],
          [
            0.04536494895383925
          ],
          [
            0.6157237026214588
          ],
          [
            0.1676319269626738
          ],
          [
            2.731718577942878
          ],
          [
            -0.01299576328734986
          ],
          [
            0
          ],
          [
            1.23316767096426
          ],
          [
            0.3996784758374545
          ],
          [
            0
          ],
          [
            0
          ],
          [
            0.2415202837159214
          ],
          [
            0
          ],
          [
            0.3085558064121372
          ],
          [
            0.5092684680000374
          ],
          [
            0
          ],
          [
            0.8157330657232222
          ],
          [
            2.730900159352458
          ],
          [
            0.3938694533697742
          ],
          [
            1.735676939580031
          ],
          [
            0.6569259294310381
          ],
          [
            1.183905178917772
          ],
          [
            0.1965052705361252
          ],
          [
            1.255330648004261
          ],
          [
            0.5554998715156536
          ],
          [
            1.02737364663442
          ],
          [
            0.2693011220599502
          ],
          [
            0
          ],
          [
            1.86649507265367
          ],
          [
            3.988767823546738
          ]
        ],
        "65": [
          [
            0.3412227082957529
          ],
          [
            0.02145489243282128
          ],
          [
            0.008476539352564316
          ],
          [
            1.101665063245935
          ],
          [
            0
          ],
          [
            0
          ],
          [
            0.7309736576237853
          ],
          [
            0.1907766052841318
          ],
          [
            1.326385690355249
          ],
          [
            0
          ],
          [
            0.4877767135792936
          ],
          [
            0.2408200841067973
          ],
          [
            0
          ],
          [
            0
          ],
          [
            0.5164911477177228
          ],
          [
            0.1965052705361252
          ],
          [
            1.268814462800773
          ],
          [
            0
          ],
          [
            2.358842285378742
          ],
          [
            0
          ],
          [
            0.565399709883291
          ],
          [
            0.1347703387449286
          ],
          [
            0.09126903281591936
          ],
          [
            0
          ],
          [
            2.813596088599134
          ],
          [
            0.7875456866669666
          ],
          [
            0
          ],
          [
            2.175574173174937
          ],
          [
            1.956329245740484
          ],
          [
            0
          ],
          [
            1.316654909384177
          ],
          [
            0.04096244741653976
          ],
          [
            0.2225279681306347
          ],
          [
            -0.03039982440126465
          ],
          [
            -0.0003110803766430692
          ],
          [
            1.006224991698488
          ],
          [
            0.6274497209147611
          ],
          [
            0.5279497611958419
          ],
          [
            0
          ],
          [
            0.1965077159237438
          ],
          [
            0
          ],
          [
            0
          ],
          [
            0.6166953134638238
          ],
          [
            1.626363831773364
          ],
          [
            0.1677465198716774
          ],
          [
            0
          ],
          [
            0.8734559251084129
          ],
          [
            0.07619812789421587
          ],
          [
            1.834727971442838
          ],
          [
            0.6624952141534273
          ],
          [
            0.2985064257968588
          ],
          [
            1.906479817746227
          ],
          [
            0.8836118502756278
          ],
          [
            -0.0012677292024037
          ],
          [
            3.700423689136702
          ],
          [
            0
          ],
          [
            3.694635477334025
          ],
          [
            0
          ],
          [
            0.3516042236182173
          ],
          [
            2.57262088199392
          ],
          [
            2.128465964532161
          ],
          [
            0.3493433414345795
          ],
          [
            0.570906064874066
          ],
          [
            0
          ],
          [
            0
          ],
          [
            0.2401134813023447
          ],
          [
            -0.003623332166061033
          ],
          [
            0.9576199436090462
          ],
          [
            0.5324575789366826
          ],
          [
            0.5899878428475276
          ],
          [
            0
          ],
          [
            0.9954418711358599
          ],
          [
            0.3533526768206166
          ],
          [
            0.1603768423880538
          ],
          [
            0
          ],
          [
            1.671199149717278
          ],
          [
            0
          ],
          [
            0
          ],
          [
            2.302215257963226
          ],
          [
            0
          ],
          [
            1.022752413102214
          ],
          [
            0.9443035677898628
          ],
          [
            0.1794425639131632
          ],
          [
            2.109604113306332
          ],
          [
            0.3690754750682999
          ],
          [
            0.7276992124908652
          ],
          [
            0
          ],
          [
            0.563654326312161
          ],
          [
            0.4314584620618547
          ],
          [
            0
          ],
          [
            1.411043758135357
          ],
          [
            0.3079659538034463
          ],
          [
            1.49835601277298
          ],
          [
            0.3504732807262769
          ],
          [
            0.3302995927336028
          ],
          [
            -0.00009159753054888142
          ],
          [
            0.722401433261691
          ],
          [
            0.2744551119183072
          ],
          [
            0.2311797771809694
          ],
          [
            0
          ]
        ],
        "70": [
          [
            0.1691667970396153
          ],
          [
            0
          ],
          [
            0
          ],
          [
            -0.0003432486829737513
          ],
          [
            1.172828150377899
          ],
          [
            0.1962180462599754
          ],
          [
            0.4686313995785234
          ],
          [
            0.1968942187568459
          ],
          [
            1.602415758107945
          ],
          [
            0.7021252419418822
          ],
          [
            0
          ],
          [
            0
          ],
          [
            0
          ],
          [
            0
          ],
          [
            0
          ],
          [
            1.808982898640849
          ],
          [
            1.068527737649628
          ],
          [
            0
          ],
          [
            0.4485946553223563
          ],
          [
            0.5607353209307817
          ],
          [
            0.02383232132906699
          ],
          [
            0.04509305224075533
          ],
          [
            0
          ],
          [
            0
          ],
          [
            1.191598589944995
          ],
          [
            0.2121887135249878
          ],
          [
            1.639450520965518
          ],
          [
            0
          ],
          [
            4.355458560176707
          ],
          [
            1.954683836029346
          ],
          [
            0
          ],
          [
            -0.00004149161224109577
          ],
          [
            -0.001334017763632289
          ],
          [
            0
          ],
          [
            0.3224398663194705
          ],
          [
            1.075362207857953
          ],
          [
            -0.0000415647184199841
          ],
          [
            0
          ],
          [
            0
          ],
          [
            0
          ],
          [
            0
          ],
          [
            0
          ],
          [
            -0.00004067921494499416
          ],
          [
            0.4419312654589085
          ],
          [
            0
          ],
          [
            0.1357421297819954
          ],
          [
            0
          ],
          [
            0
          ],
          [
            0
          ],
          [
            0
          ],
          [
            0.7787012676880067
          ],
          [
            0.3103484433128578
          ],
          [
            0.1617038008012024
          ],
          [
            1.399319444269782
          ],
          [
            0.2625928527302008
          ],
          [
            0
          ],
          [
            0
          ],
          [
            4.99824987698512
          ],
          [
            0.2456168403768011
          ],
          [
            1.555607459184699
          ],
          [
            4.823783229216744
          ],
          [
            0
          ],
          [
            0
          ],
          [
            0.6000428442271684
          ],
          [
            -0.00004379083184957722
          ],
          [
            0.07848852560517727
          ],
          [
            1.068527737649628
          ],
          [
            1.449475827871996
          ],
          [
            0.608916319823102
          ],
          [
            -0.00003952048119426621
          ],
          [
            0.7751650486070787
          ],
          [
            -0.0000415647184199841
          ],
          [
            1.146372451814159
          ],
          [
            2.070031421789622
          ],
          [
            0.9179712289483568
          ],
          [
            1.760882213323875
          ],
          [
            -0.00001584240739660459
          ],
          [
            0.6157237026214588
          ],
          [
            0.5613601631257445
          ],
          [
            0.2048630748713478
          ],
          [
            0
          ],
          [
            0
          ],
          [
            2.343720147409122
          ],
          [
            -0.001080538517641116
          ],
          [
            0.3438716600554059
          ],
          [
            0.4242339578595669
          ],
          [
            0
          ],
          [
            0
          ],
          [
            1.243359571364969
          ],
          [
            0
          ],
          [
            0
          ],
          [
            0.04509305224075533
          ],
          [
            4.380161634065512
          ],
          [
            2.719201649530127
          ],
          [
            0
          ],
          [
            0.06986787212032652
          ],
          [
            2.18494505366608
          ],
          [
            2.453883679617785
          ],
          [
            0
          ],
          [
            0.8628691008700642
          ]
        ],
        "73": [
          [
            1.130942147611051
          ],
          [
            0.08692102358740783
          ],
          [
            0
          ],
          [
            4.296526614653324
          ],
          [
            7.599157219627905
          ],
          [
            0.5730096661487778
          ],
          [
            0
          ],
          [
            1.689724621370942
          ],
          [
            1.018643212893217
          ],
          [
            0
          ],
          [
            0
          ],
          [
            3.071945178035193
          ],
          [
            5.32216164890005
          ],
          [
            0.2704368380767264
          ],
          [
            0.001614718065248155
          ],
          [
            0
          ],
          [
            2.941072409964221
          ],
          [
            0.1279965380708532
          ],
          [
            0
          ],
          [
            0.06212864328441725
          ],
          [
            0
          ],
          [
            0.6847564442256129
          ],
          [
            0.0004446019201296281
          ],
          [
            0.9871526216040323
          ],
          [
            0
          ],
          [
            1.14761185428614
          ],
          [
            0.700408414949198
          ],
          [
            1.829976126582835
          ],
          [
            0.7385309733225611
          ],
          [
            1.993943235224791
          ],
          [
            0
          ],
          [
            5.389533651647589
          ],
          [
            3.092589381096644
          ],
          [
            2.494266314208044
          ],
          [
            1.708519053415984
          ],
          [
            0.06590421270728086
          ],
          [
            0
          ],
          [
            0
          ],
          [
            0.0157436763229839
          ],
          [
            0
          ],
          [
            0
          ],
          [
            0
          ],
          [
            0.4073403145972634
          ],
          [
            0.4252535469032139
          ],
          [
            1.04596001970333
          ],
          [
            0.07920698495519218
          ],
          [
            7.738125840788257
          ],
          [
            6.777519240349967
          ],
          [
            0
          ],
          [
            0.8051594978498997
          ],
          [
            0.0448225999964933
          ],
          [
            1.397549835168014
          ],
          [
            0.9916795272649495
          ],
          [
            0.04225481281213206
          ],
          [
            -0.00003926161729594924
          ],
          [
            0.9264145892377371
          ],
          [
            -0.002678801271713382
          ],
          [
            0
          ],
          [
            1.436702387135703
          ],
          [
            0
          ],
          [
            1.893919008857573
          ],
          [
            3.278903511148634
          ],
          [
            0.001149040265914891
          ],
          [
            0.8858441336780345
          ],
          [
            0
          ],
          [
            2.0456761633234
          ],
          [
            0.00001458434832102284
          ],
          [
            0.6729495603461473
          ],
          [
            0
          ],
          [
            0
          ],
          [
            1.000184170962353
          ],
          [
            0.7431129292283742
          ],
          [
            2.072048388431774
          ],
          [
            1.724246856872732
          ],
          [
            2.505227788185834
          ],
          [
            2.016140180611217
          ],
          [
            0.6095623922863638
          ],
          [
            0
          ],
          [
            -0.0001998438938102254
          ],
          [
            2.496349911937187
          ],
          [
            0
          ],
          [
            1.555393405149658
          ],
          [
            0.2734400694026604
          ],
          [
            1.205943483498068
          ],
          [
            0
          ],
          [
            0
          ],
          [
            0
          ],
          [
            0.01384877826043152
          ],
          [
            0.3781294256246923
          ],
          [
            0
          ],
          [
            1.645475742508985
          ],
          [
            0.4776640090940916
          ],
          [
            0
          ],
          [
            3.179985036589478
          ],
          [
            0
          ],
          [
            0.9608216245774628
          ],
          [
            0.6376093249617512
          ],
          [
            0.4045280429997291
          ],
          [
            0
          ],
          [
            -0.000646587966542711
          ]
        ],
        "74": [
          [
            0.172138300603546
          ],
          [
            4.339220133014305
          ],
          [
            0
          ],
          [
            3.418926687609478
          ],
          [
            2.352359314835752
          ],
          [
            0.586495208487726
          ],
          [
            0
          ],
          [
            1.274292159256518
          ],
          [
            0.1087126469407096
          ],
          [
            3.31592197710081
          ],
          [
            0
          ],
          [
            0
          ],
          [
            2.294596437612853
          ],
          [
            2.552896830330422
          ],
          [
            2.596528668412397
          ],
          [
            0.6580985501157279
          ],
          [
            -0.00004166163959773428
          ],
          [
            0.2215367710743195
          ],
          [
            0.5524070931045486
          ],
          [
            1.913165208516627
          ],
          [
            0
          ],
          [
            0
          ],
          [
            0
          ],
          [
            1.323243192896292
          ],
          [
            0.4374102418403574
          ],
          [
            1.064808571478149
          ],
          [
            1.567579518992822
          ],
          [
            0.5758537037879137
          ],
          [
            0
          ],
          [
            0.205738032557651
          ],
          [
            0.3783593535115628
          ],
          [
            0.9796562814817094
          ],
          [
            0
          ],
          [
            0.4424623124169926
          ],
          [
            0
          ],
          [
            0.6913722797160311
          ],
          [
            0
          ],
          [
            2.224853968739914
          ],
          [
            1.467685890689953
          ],
          [
            0
          ],
          [
            0
          ],
          [
            2.756049709495386
          ],
          [
            0
          ],
          [
            0.2148263190274236
          ],
          [
            -0.00004340550714676539
          ],
          [
            0.3893633401397487
          ],
          [
            1.261001525288492
          ],
          [
            0.1633150616047168
          ],
          [
            2.966219580324932
          ],
          [
            0.6324409688060229
          ],
          [
            0
          ],
          [
            0
          ],
          [
            0
          ],
          [
            0
          ],
          [
            1.121490239171735
          ],
          [
            0.5070821675879955
          ],
          [
            0.3263809740276571
          ],
          [
            2.973931849751615
          ],
          [
            0.3312302458445302
          ],
          [
            0
          ],
          [
            0
          ],
          [
            0.6278486100223617
          ],
          [
            0
          ],
          [
            0
          ],
          [
            0.5100717376438837
          ],
          [
            0.6266873451304313
          ],
          [
            1.000268373732553
          ],
          [
            0
          ],
          [
            0
          ],
          [
            2.288252291679193
          ],
          [
            0.4504461723731126
          ],
          [
            2.516529746632017
          ],
          [
            0.6180994800327291
          ],
          [
            1.173108629809686
          ],
          [
            0
          ],
          [
            0
          ],
          [
            1.320375618818058
          ],
          [
            0
          ],
          [
            0.9832670058823467
          ],
          [
            1.526052331539145
          ],
          [
            0
          ],
          [
            0.4472888261838008
          ],
          [
            0.1749585302270447
          ],
          [
            0
          ],
          [
            2.433992776072465
          ],
          [
            0.003782110500246461
          ],
          [
            0
          ],
          [
            0.9806928637061034
          ],
          [
            0.9501708847531489
          ],
          [
            0.9676156565597225
          ],
          [
            1.899919580114133
          ],
          [
            0.475505122856319
          ],
          [
            0.7737393571074449
          ],
          [
            1.57059825388616
          ],
          [
            0.1609766466619149
          ],
          [
            0
          ],
          [
            0
          ],
          [
            0
          ],
          [
            0
          ],
          [
            1.033009129067253
          ]
        ],
        "75": [
          [
            2.586815853392324
          ],
          [
            0.7082947266190409
          ],
          [
            2.873516216733151
          ],
          [
            0.6324256726939019
          ],
          [
            1.083070435318412
          ],
          [
            0.5960103176323486
          ],
          [
            1.498485503965654
          ],
          [
            -0.0003590805201243441
          ],
          [
            2.314832261034059
          ],
          [
            0.1820019897579428
          ],
          [
            0
          ],
          [
            0
          ],
          [
            -0.00004901237750587484
          ],
          [
            -0.0000415647184199841
          ],
          [
            0
          ],
          [
            0
          ],
          [
            0
          ],
          [
            2.153212319577463
          ],
          [
            0.3868981069996629
          ],
          [
            0
          ],
          [
            0.2861757156488984
          ],
          [
            0.6385678299545496
          ],
          [
            -0.00004007859388277524
          ],
          [
            -0.000006810399269419065
          ],
          [
            2.266757008927712
          ],
          [
            0.02928616477293389
          ],
          [
            1.316244074464606
          ],
          [
            1.202469509285823
          ],
          [
            0.5857715728043011
          ],
          [
            0
          ],
          [
            2.878458555186754
          ],
          [
            0
          ],
          [
            0
          ],
          [
            0
          ],
          [
            0.2059461693640507
          ],
          [
            -0.0003590805201243441
          ],
          [
            2.826788540072329
          ],
          [
            0
          ],
          [
            1.325174003584493
          ],
          [
            0.9222568291366287
          ],
          [
            -0.004859097499910092
          ],
          [
            0
          ],
          [
            0
          ],
          [
            -0.000006810399269419065
          ],
          [
            0
          ],
          [
            0
          ],
          [
            0.865736100258836
          ],
          [
            0
          ],
          [
            0.9243102022140093
          ],
          [
            0.6681307934517697
          ],
          [
            0
          ],
          [
            0.424695205791128
          ],
          [
            0
          ],
          [
            0
          ],
          [
            -0.0003590805201243441
          ],
          [
            -0.0003110803766430692
          ],
          [
            1.239626972850392
          ],
          [
            -0.00005171725034713859
          ],
          [
            -0.0000420264145661875
          ],
          [
            0.5910275015546773
          ],
          [
            1.05359572198558
          ],
          [
            0.9913454970770097
          ],
          [
            0.002501237987864613
          ],
          [
            2.439757231011537
          ],
          [
            5.034318654138215
          ],
          [
            0
          ],
          [
            3.841713887934247
          ],
          [
            0
          ],
          [
            1.601754337800589
          ],
          [
            1.239423905675501
          ],
          [
            0
          ],
          [
            0
          ],
          [
            -0.00004140395034291089
          ],
          [
            0.212229539009293
          ],
          [
            0.616982765220289
          ],
          [
            0
          ],
          [
            0
          ],
          [
            0
          ],
          [
            0
          ],
          [
            0
          ],
          [
            0
          ],
          [
            4.289168954780973
          ],
          [
            0.03364169170069076
          ],
          [
            1.08389343243654
          ],
          [
            0.1649607418830357
          ],
          [
            -0.005260985412675723
          ],
          [
            0.1588599890418507
          ],
          [
            0
          ],
          [
            2.538909610668792
          ],
          [
            -0.00004007859388277524
          ],
          [
            0
          ],
          [
            0.3670244011919515
          ],
          [
            0.8688115896768522
          ],
          [
            0
          ],
          [
            0.9410324697243517
          ],
          [
            0.1895728875312415
          ],
          [
            0.1344792531440149
          ],
          [
            -0.000006810399269419065
          ],
          [
            0
          ],
          [
            0.6417763311707745
          ]
        ],
        "76": [
          [
            0
          ],
          [
            1.129233604628475
          ],
          [
            0.02901762517329587
          ],
          [
            1.345112582560276
          ],
          [
            1.609970363332355
          ],
          [
            0.8579921999031654
          ],
          [
            0.6375370643376002
          ],
          [
            0.5693738556456012
          ],
          [
            0
          ],
          [
            2.307055820612646
          ],
          [
            0.216434498518943
          ],
          [
            2.240654261446693
          ],
          [
            0.3323850485750874
          ],
          [
            -0.00004278304292615331
          ],
          [
            1.732401216966075
          ],
          [
            0.1679513590431476
          ],
          [
            6.483389361001066
          ],
          [
            1.1486282754359
          ],
          [
            0
          ],
          [
            0.6294366292010096
          ],
          [
            0.9775990394346792
          ],
          [
            0
          ],
          [
            0
          ],
          [
            2.09183309910086
          ],
          [
            2.61495201107547
          ],
          [
            0
          ],
          [
            0
          ],
          [
            1.256514535075031
          ],
          [
            1.93143523912028
          ],
          [
            1.348788554189554
          ],
          [
            0.02656767717739328
          ],
          [
            0
          ],
          [
            1.08044789150636
          ],
          [
            0.4591571715457832
          ],
          [
            0.0870367553631155
          ],
          [
            0
          ],
          [
            2.576202766435159
          ],
          [
            0.7881664708871874
          ],
          [
            0
          ],
          [
            1.104284656758598
          ],
          [
            0
          ],
          [
            0
          ],
          [
            0.04202158682258172
          ],
          [
            0
          ],
          [
            0.5889700721921223
          ],
          [
            0.4050746325485548
          ],
          [
            0.373703909470791
          ],
          [
            -0.00004140395034291089
          ],
          [
            2.089409049546894
          ],
          [
            0
          ],
          [
            1.888449955533076
          ],
          [
            9.48539390834059
          ],
          [
            3.171613235593696
          ],
          [
            0
          ],
          [
            0.6549553302251763
          ],
          [
            0.1075723005773312
          ],
          [
            0
          ],
          [
            2.013873819019807
          ],
          [
            0
          ],
          [
            1.323889426209597
          ],
          [
            0
          ],
          [
            2.079112522862815
          ],
          [
            0
          ],
          [
            0.4208219077348616
          ],
          [
            -0.0001374952131527607
          ],
          [
            1.475639334290548
          ],
          [
            0
          ],
          [
            1.142256360122104
          ],
          [
            4.091265408875252
          ],
          [
            1.17894484206294
          ],
          [
            0
          ],
          [
            2.127783431123316
          ],
          [
            0.9147674482170132
          ],
          [
            0
          ],
          [
            0.1642785176672668
          ],
          [
            0
          ],
          [
            0.228854038639863
          ],
          [
            0.2515474488545344
          ],
          [
            2.897791903314651
          ],
          [
            0.4522953885111392
          ],
          [
            0.05987197614874518
          ],
          [
            0.2127782341476774
          ],
          [
            0
          ],
          [
            0
          ],
          [
            3.989178783977849
          ],
          [
            1.151622302395896
          ],
          [
            0.8213724930339268
          ],
          [
            0
          ],
          [
            -0.1421677872528733
          ],
          [
            1.378483996287919
          ],
          [
            0
          ],
          [
            0.1967034320764434
          ],
          [
            0.1895728875312415
          ],
          [
            0
          ],
          [
            0.5996406862876604
          ],
          [
            0.04808051491390586
          ],
          [
            0
          ],
          [
            2.531796498726873
          ],
          [
            2.092540005411834
          ],
          [
            6.157030152316217
          ]
        ],
        "79": [
          [
            0
          ],
          [
            0
          ],
          [
            6.308556337674943
          ],
          [
            1.3057768091398
          ],
          [
            0
          ],
          [
            -0.06460729536276233
          ],
          [
            1.024749649576989
          ],
          [
            0
          ],
          [
            0
          ],
          [
            4.277658140375301
          ],
          [
            1.758026889336335
          ],
          [
            0
          ],
          [
            0
          ],
          [
            0.5976714319667806
          ],
          [
            0
          ],
          [
            2.277914278535512
          ],
          [
            0
          ],
          [
            0.3932670728033187
          ],
          [
            0
          ],
          [
            -0.00004140395034291089
          ],
          [
            0.2953802686419849
          ],
          [
            1.583412743285876
          ],
          [
            4.855323323832103
          ],
          [
            0
          ],
          [
            0.004989302487260261
          ],
          [
            0
          ],
          [
            1.080177067957862
          ],
          [
            0.3487498957567432
          ],
          [
            2.543261934503185
          ],
          [
            3.127274099844414
          ],
          [
            0.154049740917813
          ],
          [
            0.4221912725681989
          ],
          [
            0
          ],
          [
            0
          ],
          [
            0.07562352513459558
          ],
          [
            0.6569259294310381
          ],
          [
            3.051966016058785
          ],
          [
            0.374148777152925
          ],
          [
            0.8450516016947347
          ],
          [
            0
          ],
          [
            1.131579688506889
          ],
          [
            0
          ],
          [
            0.8560838519301512
          ],
          [
            0
          ],
          [
            2.337702405425105
          ],
          [
            0.211288952855945
          ],
          [
            5.241524689540839
          ],
          [
            0.01435052104517354
          ],
          [
            2.244869316621468
          ],
          [
            1.475467567369755
          ],
          [
            0.3079073710082554
          ],
          [
            0
          ],
          [
            0
          ],
          [
            0
          ],
          [
            2.978982083269749
          ],
          [
            0.1415846222209467
          ],
          [
            2.266893477042615
          ],
          [
            0
          ],
          [
            0.01018822190761171
          ],
          [
            0.2449081042754457
          ],
          [
            0
          ],
          [
            1.254345112218765
          ],
          [
            1.292428027104847
          ],
          [
            0
          ],
          [
            0.6363104655700624
          ],
          [
            -0.07121874086874413
          ],
          [
            1.359190807667712
          ],
          [
            0
          ],
          [
            3.056123267635982
          ],
          [
            4.479825189718902
          ],
          [
            1.220491738113232
          ],
          [
            0
          ],
          [
            0.3695918977159316
          ],
          [
            0
          ],
          [
            0.02080880218194636
          ],
          [
            1.071615232367499
          ],
          [
            0.06097148629657312
          ],
          [
            0.7755865302596803
          ],
          [
            -0.0005919463033166039
          ],
          [
            4.28264080584291
          ],
          [
            0
          ],
          [
            0
          ],
          [
            2.188486652831926
          ],
          [
            2.396626401187802
          ],
          [
            0.546291757815446
          ],
          [
            0.4881236856980209
          ],
          [
            0
          ],
          [
            1.446223446860841
          ],
          [
            0
          ],
          [
            0
          ],
          [
            1.88703821728086
          ],
          [
            0.5507123117048138
          ],
          [
            0
          ],
          [
            1.046090572221424
          ],
          [
            0
          ],
          [
            0.5772943104022978
          ],
          [
            0
          ],
          [
            0
          ],
          [
            -0.006137895001025129
          ],
          [
            0
          ]
        ],
        "80": [
          [
            0
          ],
          [
            0.8896534830192664
          ],
          [
            0
          ],
          [
            -0.001104428823580861
          ],
          [
            1.306189366422714
          ],
          [
            0
          ],
          [
            3.779922138184418
          ],
          [
            0
          ],
          [
            0.05534423961722013
          ],
          [
            0.1677534473498667
          ],
          [
            2.251753360713444
          ],
          [
            0
          ],
          [
            0
          ],
          [
            0
          ],
          [
            2.73195112381859
          ],
          [
            1.212590200746867
          ],
          [
            0
          ],
          [
            0.1608526444985543
          ],
          [
            0
          ],
          [
            0
          ],
          [
            0
          ],
          [
            0.220882124840422
          ],
          [
            0.04147304467474555
          ],
          [
            0.2354543425798639
          ],
          [
            0
          ],
          [
            0
          ],
          [
            0.1814742394813322
          ],
          [
            0
          ],
          [
            0.001147382669806518
          ],
          [
            0.02303054196619314
          ],
          [
            0
          ],
          [
            0
          ],
          [
            0
          ],
          [
            0
          ],
          [
            -0.009637476023030445
          ],
          [
            0.05043117957314536
          ],
          [
            0.3390757208707953
          ],
          [
            0.00250707289007579
          ],
          [
            0
          ],
          [
            0.03532889390150018
          ],
          [
            0.5595017206412578
          ],
          [
            0
          ],
          [
            0.4958025057625903
          ],
          [
            0
          ],
          [
            0
          ],
          [
            0.3051312920436828
          ],
          [
            0.506609836730803
          ],
          [
            0
          ],
          [
            0.2698902132731646
          ],
          [
            0
          ],
          [
            0.05417895065995282
          ],
          [
            -0.124919705555655
          ],
          [
            0.06920369162805429
          ],
          [
            0.00222052478935808
          ],
          [
            0
          ],
          [
            1.677023295103005
          ],
          [
            0
          ],
          [
            0
          ],
          [
            0
          ],
          [
            0
          ],
          [
            0.3212575936433808
          ],
          [
            0
          ],
          [
            0.1097890599790006
          ],
          [
            0
          ],
          [
            3.678398690448006
          ],
          [
            0.01561782186058025
          ],
          [
            0
          ],
          [
            0
          ],
          [
            0
          ],
          [
            0
          ],
          [
            0.5446869569458102
          ],
          [
            0
          ],
          [
            0.6372304297464098
          ],
          [
            0
          ],
          [
            0.8567359683716802
          ],
          [
            0
          ],
          [
            0
          ],
          [
            1.057714463633822
          ],
          [
            1.929814494926767
          ],
          [
            0
          ],
          [
            0
          ],
          [
            0
          ],
          [
            0
          ],
          [
            0
          ],
          [
            0
          ],
          [
            0
          ],
          [
            0.1838588218597259
          ],
          [
            0.8441905300546821
          ],
          [
            0.0581749044203832
          ],
          [
            0.006901052460698054
          ],
          [
            0
          ],
          [
            0
          ],
          [
            0.320218393786412
          ],
          [
            0
          ],
          [
            0
          ],
          [
            0
          ],
          [
            0
          ],
          [
            0
          ],
          [
            -0.0005014538112249056
          ],
          [
            0
          ]
        ],
        "83": [
          [
            0
          ],
          [
            2.042007562512723
          ],
          [
            0.7769036687076607
          ],
          [
            0.1846128820586586
          ],
          [
            0
          ],
          [
            4.350039763767555
          ],
          [
            2.410385918688377
          ],
          [
            0
          ],
          [
            2.040505828009074
          ],
          [
            0.9355179122348289
          ],
          [
            0.07120939274251725
          ],
          [
            -0.04563202845261571
          ],
          [
            0.06968518091480291
          ],
          [
            1.629448701091633
          ],
          [
            0.6175399011581106
          ],
          [
            0.4176751993448704
          ],
          [
            0
          ],
          [
            4.465219361204475
          ],
          [
            0
          ],
          [
            1.382893961835293
          ],
          [
            0
          ],
          [
            1.078791662695224
          ],
          [
            -3.926931407543805
          ],
          [
            4.7155684793549
          ],
          [
            0.04509092837398043
          ],
          [
            1.624984785251755
          ],
          [
            0
          ],
          [
            4.81650516381778
          ],
          [
            0
          ],
          [
            0
          ],
          [
            0.894106430341921
          ],
          [
            0.0003094466401876161
          ],
          [
            -0.6599674937437641
          ],
          [
            0
          ],
          [
            3.400116431934819
          ],
          [
            0
          ],
          [
            0.7150680272468293
          ],
          [
            0.6912858676443534
          ],
          [
            0.09644732822579272
          ],
          [
            0.1179033215577476
          ],
          [
            0
          ],
          [
            0
          ],
          [
            4.204744794390848
          ],
          [
            3.45880642473962
          ],
          [
            0.04738649613844359
          ],
          [
            0
          ],
          [
            0
          ],
          [
            0
          ],
          [
            0.2473630526441752
          ],
          [
            0.1037549404345839
          ],
          [
            -0.07695640484200794
          ],
          [
            0.0116013635982597
          ],
          [
            2.469059935447419
          ],
          [
            1.38870044937191
          ],
          [
            0
          ],
          [
            5.855995890184005
          ],
          [
            0.009988982674116187
          ],
          [
            -0.00007734762799316286
          ],
          [
            0.6554139518438831
          ],
          [
            0
          ],
          [
            1.136438690468495
          ],
          [
            0.1138206223178315
          ],
          [
            6.16661269610249
          ],
          [
            0.01900981878644359
          ],
          [
            0
          ],
          [
            0.1637245997755201
          ],
          [
            0.5781006944181684
          ],
          [
            0.8588677014608379
          ],
          [
            0.1130982275872014
          ],
          [
            4.395941890758209
          ],
          [
            0
          ],
          [
            4.539739720425374
          ],
          [
            -0.0181766210505856
          ],
          [
            2.483258811117508
          ],
          [
            1.990808456141934
          ],
          [
            -0.2184545368235433
          ],
          [
            -4.03240668277445
          ],
          [
            0
          ],
          [
            0.5024500198920236
          ],
          [
            0.004662114947294071
          ],
          [
            0.0201203584501144
          ],
          [
            0
          ],
          [
            2.851997967431927
          ],
          [
            2.251982703616591
          ],
          [
            0.03670443262230094
          ],
          [
            0.3865496890808942
          ],
          [
            0
          ],
          [
            0
          ],
          [
            0.7853693299604885
          ],
          [
            0.03576300643294417
          ],
          [
            0
          ],
          [
            0
          ],
          [
            0
          ],
          [
            0
          ],
          [
            0
          ],
          [
            -7.668908465102831
          ],
          [
            0
          ],
          [
            2.019990628078205
          ],
          [
            -0.9902362547203722
          ],
          [
            0.5144209723231228
          ]
        ],
        "89": [
          [
            0.586488817721559
          ],
          [
            0
          ],
          [
            1.794304935541142
          ],
          [
            0
          ],
          [
            0.9363001476795887
          ],
          [
            1.21444810870549
          ],
          [
            0
          ],
          [
            2.355959640108715
          ],
          [
            1.673068835636329
          ],
          [
            5.648360845233512
          ],
          [
            0.3353537468010899
          ],
          [
            0.4018027865563525
          ],
          [
            0
          ],
          [
            0.9536359570683004
          ],
          [
            0
          ],
          [
            3.987032767915196
          ],
          [
            2.663622528092858
          ],
          [
            1.547394229533786
          ],
          [
            -0.0008447374572284616
          ],
          [
            0
          ],
          [
            0
          ],
          [
            0
          ],
          [
            -0.04963010694204684
          ],
          [
            0
          ],
          [
            0
          ],
          [
            8.594601690718754
          ],
          [
            1.706357261872412
          ],
          [
            4.297900605390673
          ],
          [
            3.238934899851344
          ],
          [
            1.892782495261109
          ],
          [
            0.8727383317918438
          ],
          [
            1.449706198404876
          ],
          [
            0.6039831966387581
          ],
          [
            0
          ],
          [
            1.007780836157146
          ],
          [
            0.4625167746501475
          ],
          [
            0.6991720708263962
          ],
          [
            0
          ],
          [
            1.119048040056775
          ],
          [
            0.5132496161380331
          ],
          [
            0
          ],
          [
            0.442162323553795
          ],
          [
            0
          ],
          [
            0.238253373901486
          ],
          [
            0
          ],
          [
            3.148857508737727
          ],
          [
            0.962464798046156
          ],
          [
            0.1495391504473531
          ],
          [
            2.97752675916518
          ],
          [
            0.06740345371351353
          ],
          [
            0.1936909571663143
          ],
          [
            0.5828404231389825
          ],
          [
            2.514692541882077
          ],
          [
            1.973995714360669
          ],
          [
            1.268522025339898
          ],
          [
            0
          ],
          [
            0
          ],
          [
            1.092281236697502
          ],
          [
            0
          ],
          [
            0.6560908588251806
          ],
          [
            0.001223814606724716
          ],
          [
            0.03541448429285055
          ],
          [
            0.5620790642094455
          ],
          [
            -0.008786150485192934
          ],
          [
            3.202574303071657
          ],
          [
            2.835545740852915
          ],
          [
            0.1823152964917938
          ],
          [
            0.3527714732243936
          ],
          [
            1.704577852746603
          ],
          [
            -0.0005530685726711226
          ],
          [
            3.028846069797673
          ],
          [
            0.08007708169413874
          ],
          [
            0
          ],
          [
            0
          ],
          [
            0
          ],
          [
            0
          ],
          [
            0
          ],
          [
            0
          ],
          [
            2.99418774380279
          ],
          [
            0.572767250715998
          ],
          [
            1.399825938866996
          ],
          [
            1.156145120188825
          ],
          [
            0
          ],
          [
            0.9711287886285263
          ],
          [
            0
          ],
          [
            1.1564912879685
          ],
          [
            1.24689165408558
          ],
          [
            0
          ],
          [
            0.8328750402269165
          ],
          [
            0
          ],
          [
            0
          ],
          [
            0
          ],
          [
            0.8734559251084129
          ],
          [
            1.083198247182541
          ],
          [
            3.309292689748801
          ],
          [
            0
          ],
          [
            0
          ],
          [
            0.5068064187345129
          ],
          [
            0
          ],
          [
            0
          ]
        ],
        "90": [
          [
            0
          ],
          [
            0
          ],
          [
            0
          ],
          [
            0
          ],
          [
            0.1282991918140439
          ],
          [
            0
          ],
          [
            0
          ],
          [
            0.3894492836509968
          ],
          [
            -0.09721305279019532
          ],
          [
            -0.002505065103648008
          ],
          [
            0
          ],
          [
            0
          ],
          [
            0
          ],
          [
            0
          ],
          [
            2.866846983315533
          ],
          [
            0
          ],
          [
            0
          ],
          [
            0.2194646257859318
          ],
          [
            0.442520739651993
          ],
          [
            0.4449944341007246
          ],
          [
            0.2819285837874084
          ],
          [
            0
          ],
          [
            0
          ],
          [
            0
          ],
          [
            0
          ],
          [
            0
          ],
          [
            0.937072812124697
          ],
          [
            0
          ],
          [
            0
          ],
          [
            0.02724654149774608
          ],
          [
            0
          ],
          [
            0.2421719760135943
          ],
          [
            0.278458794847559
          ],
          [
            0
          ],
          [
            1.876664744187885
          ],
          [
            0.03281368812535135
          ],
          [
            1.694779148425816
          ],
          [
            0
          ],
          [
            0
          ],
          [
            1.412312202586826
          ],
          [
            0
          ],
          [
            4.127222160523338
          ],
          [
            0
          ],
          [
            0
          ],
          [
            4.774635219831332
          ],
          [
            0
          ],
          [
            0
          ],
          [
            0.6918515680749593
          ],
          [
            0
          ],
          [
            1.478135390499325
          ],
          [
            0
          ],
          [
            0
          ],
          [
            2.198514500438996
          ],
          [
            0
          ],
          [
            0
          ],
          [
            0
          ],
          [
            0
          ],
          [
            0
          ],
          [
            0
          ],
          [
            0
          ],
          [
            0
          ],
          [
            0
          ],
          [
            0
          ],
          [
            0.3023645498164456
          ],
          [
            0
          ],
          [
            0.3095280020094933
          ],
          [
            1.801571295840844
          ],
          [
            0
          ],
          [
            0.3313553368343136
          ],
          [
            0
          ],
          [
            0.5895193354644377
          ],
          [
            0.8363378350741186
          ],
          [
            1.439203758846404
          ],
          [
            0.02954255087831825
          ],
          [
            0.4232697123956441
          ],
          [
            0
          ],
          [
            2.39559127048895
          ],
          [
            0
          ],
          [
            0.2412020837726132
          ],
          [
            0
          ],
          [
            0.5653119639727819
          ],
          [
            0
          ],
          [
            0
          ],
          [
            0
          ],
          [
            0
          ],
          [
            0.7984337798726955
          ],
          [
            0
          ],
          [
            7.381126957498651
          ],
          [
            0
          ],
          [
            0
          ],
          [
            0
          ],
          [
            0.9397155286037204
          ],
          [
            0.4043262095400877
          ],
          [
            0
          ],
          [
            6.278721932277044
          ],
          [
            0.762595593684182
          ],
          [
            0.1732066431322679
          ],
          [
            0
          ],
          [
            0
          ],
          [
            0
          ]
        ],
        "92": [
          [
            0.8808895348671264
          ],
          [
            1.641813690405044
          ],
          [
            0.1675062738272999
          ],
          [
            0
          ],
          [
            2.191655356833941
          ],
          [
            0.6577050556458737
          ],
          [
            1.095617638768267
          ],
          [
            0.589959677744524
          ],
          [
            0.8388617423976257
          ],
          [
            0.2617667734468085
          ],
          [
            1.379754739557452
          ],
          [
            0.2542523406433403
          ],
          [
            0.4558055637706033
          ],
          [
            0
          ],
          [
            1.766294394212096
          ],
          [
            0.09791781555921375
          ],
          [
            0
          ],
          [
            1.225371167077764
          ],
          [
            1.982337984817583
          ],
          [
            0
          ],
          [
            0.2059461693640507
          ],
          [
            1.023140268173087
          ],
          [
            1.104308536795298
          ],
          [
            0.161276066968334
          ],
          [
            0
          ],
          [
            4.068020047545534
          ],
          [
            0.626022742364615
          ],
          [
            0
          ],
          [
            5.016125726798563
          ],
          [
            2.396197366893009
          ],
          [
            1.039662645740876
          ],
          [
            0.05407567632577326
          ],
          [
            1.934713775979858
          ],
          [
            1.158743046793667
          ],
          [
            0.05055407211872165
          ],
          [
            1.77781346460268
          ],
          [
            0.2696925136669321
          ],
          [
            1.16576209180068
          ],
          [
            0.1583832413726007
          ],
          [
            0
          ],
          [
            0.6074714508484576
          ],
          [
            3.149183363372558
          ],
          [
            0.5780572528684047
          ],
          [
            0
          ],
          [
            -0.00004007859388277524
          ],
          [
            1.14838703629993
          ],
          [
            -0.00004130167922689054
          ],
          [
            0.4423658352930104
          ],
          [
            4.476629313991467
          ],
          [
            0
          ],
          [
            3.458557858103838
          ],
          [
            0.1563846038402517
          ],
          [
            0
          ],
          [
            3.231618191533752
          ],
          [
            0
          ],
          [
            -0.00004287070482345001
          ],
          [
            1.168110858068765
          ],
          [
            0.03012397564262415
          ],
          [
            0.6333391308931446
          ],
          [
            0.01203692805671963
          ],
          [
            0.1342022339405489
          ],
          [
            0.1365429268897032
          ],
          [
            0.2819477111406457
          ],
          [
            -0.0000415647184199841
          ],
          [
            -0.00004067921494499416
          ],
          [
            0.5979765583006653
          ],
          [
            0
          ],
          [
            1.153825205305893
          ],
          [
            0
          ],
          [
            0
          ],
          [
            -0.03312125042769765
          ],
          [
            0
          ],
          [
            0
          ],
          [
            0.5503835043279395
          ],
          [
            0
          ],
          [
            1.116830613950832
          ],
          [
            2.188026550542169
          ],
          [
            1.000920323438724
          ],
          [
            2.680066383202043
          ],
          [
            0
          ],
          [
            0
          ],
          [
            1.785077462326974
          ],
          [
            2.266402451931924
          ],
          [
            0.3781946838480685
          ],
          [
            1.748795328682309
          ],
          [
            2.365783220146035
          ],
          [
            0
          ],
          [
            6.428852768899837
          ],
          [
            1.865586630926998
          ],
          [
            0.37617157010569
          ],
          [
            0.3960393735610914
          ],
          [
            0
          ],
          [
            0.1703750936077526
          ],
          [
            0.2708156755584348
          ],
          [
            0.1924528513555721
          ],
          [
            0
          ],
          [
            0.8849489126753554
          ],
          [
            0
          ],
          [
            2.099376267579288
          ],
          [
            -0.00003935385835074356
          ]
        ],
        "93": [
          [
            -0.00004287070482345001
          ],
          [
            0.0001319701252846528
          ],
          [
            3.608846019978827
          ],
          [
            -0.00004278304292615331
          ],
          [
            0
          ],
          [
            0.7684368452980834
          ],
          [
            0
          ],
          [
            0
          ],
          [
            0.9128934125585246
          ],
          [
            0
          ],
          [
            0
          ],
          [
            0
          ],
          [
            -0.00004067921494499416
          ],
          [
            -0.00000833970762137426
          ],
          [
            0.8528984246341516
          ],
          [
            -0.00004278304292615331
          ],
          [
            0
          ],
          [
            0
          ],
          [
            -0.00003935385835074356
          ],
          [
            0
          ],
          [
            0
          ],
          [
            0.6085431661304348
          ],
          [
            0
          ],
          [
            0
          ],
          [
            0
          ],
          [
            0.3475432555024689
          ],
          [
            0
          ],
          [
            1.44347373398676
          ],
          [
            1.967260733529358
          ],
          [
            0
          ],
          [
            0
          ],
          [
            2.236702357128518
          ],
          [
            -0.0003432486829737513
          ],
          [
            0.6390537102173965
          ],
          [
            0.6327434846235462
          ],
          [
            0
          ],
          [
            1.049358928472671
          ],
          [
            0
          ],
          [
            0.2542523406433403
          ],
          [
            0.615560249562531
          ],
          [
            0
          ],
          [
            -0.00003935385835074356
          ],
          [
            0
          ],
          [
            0
          ],
          [
            2.380479422812069
          ],
          [
            -0.0003110803766430692
          ],
          [
            -0.00004149161224109577
          ],
          [
            0
          ],
          [
            0.3000733155889357
          ],
          [
            -0.00004149161224109577
          ],
          [
            1.149635972056583
          ],
          [
            0
          ],
          [
            0.8775544732669367
          ],
          [
            4.084538535845937
          ],
          [
            0
          ],
          [
            0
          ],
          [
            -0.0000420264145661875
          ],
          [
            0.676356423151951
          ],
          [
            -0.00004149161224109577
          ],
          [
            2.03532205738242
          ],
          [
            0.3073531671122431
          ],
          [
            0
          ],
          [
            -0.00004340550714676539
          ],
          [
            0.5848766877211915
          ],
          [
            0.5683657684135994
          ],
          [
            -0.000008369572157107541
          ],
          [
            0
          ],
          [
            0.3743755078511413
          ],
          [
            0
          ],
          [
            2.412247466424628
          ],
          [
            -0.00004007859388277524
          ],
          [
            0.2903696336403776
          ],
          [
            3.293096407242693
          ],
          [
            -0.00004149161224109577
          ],
          [
            0
          ],
          [
            1.000236412219611
          ],
          [
            0.06590869129765053
          ],
          [
            -0.00003935385835074356
          ],
          [
            1.51212519743234
          ],
          [
            0
          ],
          [
            0.401257884795303
          ],
          [
            -0.0000420264145661875
          ],
          [
            1.249997173870508
          ],
          [
            0
          ],
          [
            0
          ],
          [
            0
          ],
          [
            0
          ],
          [
            0
          ],
          [
            0
          ],
          [
            0.6618751025081018
          ],
          [
            0
          ],
          [
            0
          ],
          [
            -0.00004278304292615331
          ],
          [
            4.016224551070735
          ],
          [
            -0.0003432486829737513
          ],
          [
            1.981948436975419
          ],
          [
            -0.00004007859388277524
          ],
          [
            0.1691667970396153
          ],
          [
            -0.0002987784580961161
          ],
          [
            0.416804877881777
          ]
        ],
        "94": [
          [
            -0.0003110803766430692
          ],
          [
            0
          ],
          [
            0.5925290507004775
          ],
          [
            0.4498045056905546
          ],
          [
            1.291088287683532
          ],
          [
            1.417556038459875
          ],
          [
            0
          ],
          [
            -0.0003110803766430692
          ],
          [
            1.245939658692311
          ],
          [
            -0.0003432486829737513
          ],
          [
            0.588617811583763
          ],
          [
            1.443051973441403
          ],
          [
            -0.00003935385835074356
          ],
          [
            1.713744916121236
          ],
          [
            0.5751914485862102
          ],
          [
            0
          ],
          [
            -0.00004901237750587484
          ],
          [
            1.27065440122502
          ],
          [
            -0.00004067921494499416
          ],
          [
            1.117204842769002
          ],
          [
            -0.00004140395034291089
          ],
          [
            0
          ],
          [
            -0.0003432486829737513
          ],
          [
            0
          ],
          [
            0
          ],
          [
            0.4658462000064496
          ],
          [
            0
          ],
          [
            -0.0003110803766430692
          ],
          [
            0.1968942187568459
          ],
          [
            1.004721929059478
          ],
          [
            -0.00004007859388277524
          ],
          [
            0.1593926819867164
          ],
          [
            1.463794398040516
          ],
          [
            -0.00004340550714676539
          ],
          [
            1.363718534839069
          ],
          [
            0
          ],
          [
            0
          ],
          [
            0
          ],
          [
            -0.00003952048119426621
          ],
          [
            -0.001499316703945652
          ],
          [
            -0.00004149161224109577
          ],
          [
            0
          ],
          [
            1.310841705820106
          ],
          [
            0
          ],
          [
            0
          ],
          [
            2.086349384048408
          ],
          [
            0.8394335210216433
          ],
          [
            -0.00004287070482345001
          ],
          [
            -0.00003952048119426621
          ],
          [
            -0.0000420264145661875
          ],
          [
            0.9623392876869943
          ],
          [
            -0.0003432486829737513
          ],
          [
            3.945295624758071
          ],
          [
            0.2066766211114768
          ],
          [
            0.9954418711358599
          ],
          [
            0
          ],
          [
            0
          ],
          [
            0
          ],
          [
            0
          ],
          [
            0
          ],
          [
            0.3908606848968397
          ],
          [
            0.882367553921874
          ],
          [
            0.5715925475488888
          ],
          [
            0.02214151662155928
          ],
          [
            -0.000009043527800400852
          ],
          [
            -0.00004007859388277524
          ],
          [
            0.2325265712164821
          ],
          [
            -0.0002987784580961161
          ],
          [
            0.629092508837438
          ],
          [
            0.2706349483590387
          ],
          [
            1.262165395615622
          ],
          [
            0
          ],
          [
            0
          ],
          [
            1.043009769740813
          ],
          [
            0
          ],
          [
            -0.00004149161224109577
          ],
          [
            0
          ],
          [
            0.3686357808717666
          ],
          [
            0.04202158682258172
          ],
          [
            -0.00004140395034291089
          ],
          [
            0.5951359925230406
          ],
          [
            0.1942451013424318
          ],
          [
            0
          ],
          [
            0
          ],
          [
            -0.00004901237750587484
          ],
          [
            0
          ],
          [
            0
          ],
          [
            -0.00004166163959773428
          ],
          [
            3.121590696744434
          ],
          [
            0
          ],
          [
            0.6252003805967661
          ],
          [
            -0.00004149161224109577
          ],
          [
            1.218311186623499
          ],
          [
            -0.00003952048119426621
          ],
          [
            1.138857117707481
          ],
          [
            0
          ],
          [
            -0.0003432486829737513
          ],
          [
            0
          ],
          [
            -0.0000415647184199841
          ],
          [
            0.2757235677011565
          ]
        ],
        "97": [
          [
            -0.000008102180187208319
          ],
          [
            1.038948402308129
          ],
          [
            0
          ],
          [
            -0.00004007859388277524
          ],
          [
            2.059409571130299
          ],
          [
            0
          ],
          [
            4.483305718271211
          ],
          [
            0.1907689485499127
          ],
          [
            0.5694069911731994
          ],
          [
            0.5998965600787969
          ],
          [
            0.1903508358879193
          ],
          [
            0.4865966754943045
          ],
          [
            1.685221682602979
          ],
          [
            1.19478114322132
          ],
          [
            0
          ],
          [
            0.6252731539186502
          ],
          [
            2.026759055204693
          ],
          [
            1.520650966575161
          ],
          [
            0.5507123117048138
          ],
          [
            0
          ],
          [
            2.049943745635701
          ],
          [
            0
          ],
          [
            1.313507416608342
          ],
          [
            -0.000007817378868679725
          ],
          [
            0
          ],
          [
            -0.0002987784580961161
          ],
          [
            0
          ],
          [
            0.6770973024262297
          ],
          [
            0
          ],
          [
            1.282947453363995
          ],
          [
            0
          ],
          [
            -0.0003110803766430692
          ],
          [
            0
          ],
          [
            0
          ],
          [
            0.1907449376733226
          ],
          [
            -0.0000415647184199841
          ],
          [
            0
          ],
          [
            0
          ],
          [
            -0.0003590805201243441
          ],
          [
            0.6087867247566692
          ],
          [
            1.281408386614849
          ],
          [
            0
          ],
          [
            0
          ],
          [
            2.282258487562451
          ],
          [
            2.167404719694254
          ],
          [
            0
          ],
          [
            0
          ],
          [
            -0.0000420264145661875
          ],
          [
            0
          ],
          [
            0
          ],
          [
            2.568406459033788
          ],
          [
            2.767447739664824
          ],
          [
            0.617605932104718
          ],
          [
            0
          ],
          [
            0.6056678058222005
          ],
          [
            1.035241900157118
          ],
          [
            1.618189907207807
          ],
          [
            0.219790788161653
          ],
          [
            0
          ],
          [
            -0.000009224904088611652
          ],
          [
            0.326758469185549
          ],
          [
            0
          ],
          [
            0
          ],
          [
            0.6736700588896909
          ],
          [
            0.005558195131918353
          ],
          [
            0
          ],
          [
            1.119932044601409
          ],
          [
            0
          ],
          [
            -0.00001005365004402847
          ],
          [
            0.67234839804064
          ],
          [
            1.075006870140506
          ],
          [
            -0.00001005365004402847
          ],
          [
            0
          ],
          [
            0.4016215060118746
          ],
          [
            -0.00004149161224109577
          ],
          [
            4.439352381146858
          ],
          [
            0
          ],
          [
            -0.0003432486829737513
          ],
          [
            0
          ],
          [
            -0.0003432486829737513
          ],
          [
            2.303905047496709
          ],
          [
            0
          ],
          [
            0.1871540732159573
          ],
          [
            0.2964733327128357
          ],
          [
            0.04422094056010906
          ],
          [
            10.70885876835998
          ],
          [
            -0.00003952048119426621
          ],
          [
            1.480320949906947
          ],
          [
            0.2612934473659791
          ],
          [
            0.01167899492295277
          ],
          [
            0
          ],
          [
            0.7347124754705092
          ],
          [
            -0.00004287070482345001
          ],
          [
            1.115726346095236
          ],
          [
            0
          ],
          [
            4.149779847899666
          ],
          [
            0.1055696385276974
          ],
          [
            1.391653737208912
          ],
          [
            1.718733674749437
          ],
          [
            1.279985417890394
          ]
        ],
        "103": [
          [
            1.828188528892039
          ],
          [
            0.5840365270325769
          ],
          [
            0
          ],
          [
            0
          ],
          [
            0.4416125929664538
          ],
          [
            1.114603732925413
          ],
          [
            0.2099388723235052
          ],
          [
            -0.00004140395034291089
          ],
          [
            -0.0003432486829737513
          ],
          [
            0.9051411045616184
          ],
          [
            0
          ],
          [
            0.375478209110355
          ],
          [
            -0.00004007859388277524
          ],
          [
            1.005034916270958
          ],
          [
            0
          ],
          [
            -0.00004130167922689054
          ],
          [
            0
          ],
          [
            0.2740643189490903
          ],
          [
            -0.00004007859388277524
          ],
          [
            -0.00004278304292615331
          ],
          [
            -0.00004278304292615331
          ],
          [
            0.5567034645510383
          ],
          [
            -0.00004278304292615331
          ],
          [
            0.548139141719215
          ],
          [
            0.456164469922367
          ],
          [
            0.1265280301316487
          ],
          [
            0
          ],
          [
            -0.00004379083184957722
          ],
          [
            0
          ],
          [
            0
          ],
          [
            0
          ],
          [
            2.174256357371437
          ],
          [
            0
          ],
          [
            -0.00004287070482345001
          ],
          [
            0
          ],
          [
            -0.00004340550714676539
          ],
          [
            0.6295263614155608
          ],
          [
            0.6080575276177314
          ],
          [
            5.032545973462188
          ],
          [
            -0.000009043527800400852
          ],
          [
            0.5593262323889139
          ],
          [
            0
          ],
          [
            -0.0002987784580961161
          ],
          [
            0
          ],
          [
            0
          ],
          [
            0.007663817984891352
          ],
          [
            0.7609050928299617
          ],
          [
            0
          ],
          [
            0.2998602811394502
          ],
          [
            0
          ],
          [
            -0.00004901237750587484
          ],
          [
            0.1967034320764434
          ],
          [
            1.197447691276277
          ],
          [
            0
          ],
          [
            -0.00004007859388277524
          ],
          [
            0
          ],
          [
            0.7243222994822958
          ],
          [
            0
          ],
          [
            0
          ],
          [
            -0.00003704925189929043
          ],
          [
            0
          ],
          [
            0
          ],
          [
            -0.000006810399269419065
          ],
          [
            0
          ],
          [
            -0.000008355788599700986
          ],
          [
            0.9989417958814606
          ],
          [
            -0.00004007859388277524
          ],
          [
            0.3493433414345795
          ],
          [
            0
          ],
          [
            0.3246189871360166
          ],
          [
            -0.00001584240739660459
          ],
          [
            0
          ],
          [
            0.9377209383247447
          ],
          [
            0
          ],
          [
            0.4936777090485052
          ],
          [
            0.4498999840200959
          ],
          [
            1.185766133913731
          ],
          [
            0
          ],
          [
            0.6271127769452374
          ],
          [
            0
          ],
          [
            -0.00004007859388277524
          ],
          [
            0.2281186296884385
          ],
          [
            0.2415202837159214
          ],
          [
            -0.00001584240739660459
          ],
          [
            0.1499822122851384
          ],
          [
            0
          ],
          [
            0.1402441786184738
          ],
          [
            0
          ],
          [
            0.5687285720563651
          ],
          [
            -0.0005924226019260459
          ],
          [
            -0.0000420264145661875
          ],
          [
            0
          ],
          [
            0
          ],
          [
            0
          ],
          [
            -0.0002987784580961161
          ],
          [
            1.338179109800084
          ],
          [
            0
          ],
          [
            0
          ],
          [
            0
          ],
          [
            -0.00003935385835074356
          ]
        ],
        "118": [
          [
            5.100015290553358
          ],
          [
            2.61878703892382
          ],
          [
            0
          ],
          [
            0
          ],
          [
            0.4764535075972276
          ],
          [
            0.9730405366353807
          ],
          [
            0
          ],
          [
            0
          ],
          [
            0.08068675128963321
          ],
          [
            0.9623211780419467
          ],
          [
            0.4873878264038325
          ],
          [
            0.09684533431030218
          ],
          [
            1.251387002928837
          ],
          [
            0
          ],
          [
            3.753741430953852
          ],
          [
            1.567427298506189
          ],
          [
            8.565289138010172
          ],
          [
            1.765276663447224
          ],
          [
            0
          ],
          [
            6.383944000749267
          ],
          [
            0
          ],
          [
            -0.00298195845504523
          ],
          [
            2.167880360907724
          ],
          [
            -0.03846972231652046
          ],
          [
            2.228005889186491
          ],
          [
            4.814090748363668
          ],
          [
            0.0002674311597559154
          ],
          [
            0.8696651163766518
          ],
          [
            0.8253696889803592
          ],
          [
            6.348969419774249
          ],
          [
            1.083844793712501
          ],
          [
            0.1400298142194885
          ],
          [
            7.218783168876712
          ],
          [
            -0.0001578389984473461
          ],
          [
            0.4566100424321746
          ],
          [
            0
          ],
          [
            1.884026613808985
          ],
          [
            0.002557348515182412
          ],
          [
            0.008702169514258173
          ],
          [
            0
          ],
          [
            0
          ],
          [
            0
          ],
          [
            0
          ],
          [
            0.1701935254377247
          ],
          [
            0.4488685196574167
          ],
          [
            0.3298941913527358
          ],
          [
            0.4534484403001784
          ],
          [
            1.118033393537416
          ],
          [
            0
          ],
          [
            0.6786327156104619
          ],
          [
            1.300272417523857
          ],
          [
            0
          ],
          [
            0.1896242134387904
          ],
          [
            1.097757255076715
          ],
          [
            0
          ],
          [
            5.988408289964937
          ],
          [
            0
          ],
          [
            2.549311030524287
          ],
          [
            0
          ],
          [
            0
          ],
          [
            0
          ],
          [
            0
          ],
          [
            0.1938160773410402
          ],
          [
            1.657230762920491
          ],
          [
            1.522529857698458
          ],
          [
            0.6325950831714238
          ],
          [
            2.800392188978549
          ],
          [
            0
          ],
          [
            1.888743685654589
          ],
          [
            0.1997227201192331
          ],
          [
            0
          ],
          [
            0
          ],
          [
            2.493098679220296
          ],
          [
            1.185676651542892
          ],
          [
            0.002488955219170919
          ],
          [
            0
          ],
          [
            0
          ],
          [
            1.546872555417792
          ],
          [
            0
          ],
          [
            0
          ],
          [
            2.390423261975059
          ],
          [
            0
          ],
          [
            0
          ],
          [
            4.56625614218401
          ],
          [
            0
          ],
          [
            2.258743041902008
          ],
          [
            0.009295959569499246
          ],
          [
            0.0004269874181090927
          ],
          [
            0.9075896342785725
          ],
          [
            0
          ],
          [
            1.167958122036467
          ],
          [
            0.347445395921639
          ],
          [
            0.1504120656122154
          ],
          [
            0
          ],
          [
            0
          ],
          [
            0
          ],
          [
            0.1196067707351887
          ],
          [
            0
          ],
          [
            1.698101781615868
          ],
          [
            0.1857889658266743
          ]
        ],
        "120": [
          [
            0
          ],
          [
            0
          ],
          [
            0.3213603961252431
          ],
          [
            0.8339747573667537
          ],
          [
            0.2900017456262347
          ],
          [
            0
          ],
          [
            1.100949655209259
          ],
          [
            0
          ],
          [
            1.333036333204518
          ],
          [
            0
          ],
          [
            0.1236619257988565
          ],
          [
            7.604309141916062
          ],
          [
            0.04037016255859527
          ],
          [
            1.148423539213503
          ],
          [
            2.061461714741
          ],
          [
            0
          ],
          [
            0.004705812603795323
          ],
          [
            0
          ],
          [
            0
          ],
          [
            0
          ],
          [
            1.483501685823875
          ],
          [
            0.7863070192251556
          ],
          [
            2.907834768324705
          ],
          [
            0.004206972915433482
          ],
          [
            0.0944530590344499
          ],
          [
            0.4025423334056626
          ],
          [
            0
          ],
          [
            0
          ],
          [
            0
          ],
          [
            0
          ],
          [
            0
          ],
          [
            0.448237981943052
          ],
          [
            0
          ],
          [
            0.8287385504493869
          ],
          [
            0.9736493557152457
          ],
          [
            0
          ],
          [
            0
          ],
          [
            3.203156350814545
          ],
          [
            0.09734343397745704
          ],
          [
            3.983724698853877
          ],
          [
            0
          ],
          [
            0.3501751765950729
          ],
          [
            0
          ],
          [
            4.914982253439359
          ],
          [
            2.539664669139462
          ],
          [
            -0.0003590805201243441
          ],
          [
            3.947489406627788
          ],
          [
            0
          ],
          [
            4.670566288250541
          ],
          [
            -0.03309070605613584
          ],
          [
            2.849511444050897
          ],
          [
            0
          ],
          [
            0.008926082196239804
          ],
          [
            0
          ],
          [
            0
          ],
          [
            1.903072004194861
          ],
          [
            0
          ],
          [
            0.6674359593450561
          ],
          [
            0.3225870886585227
          ],
          [
            0.05975251454478325
          ],
          [
            1.937486930809996
          ],
          [
            1.628548520205975
          ],
          [
            4.355257653245033
          ],
          [
            0
          ],
          [
            0.06693772662227815
          ],
          [
            0
          ],
          [
            0
          ],
          [
            0.9242335821507623
          ],
          [
            0.03412077096223243
          ],
          [
            6.239606363557499
          ],
          [
            0
          ],
          [
            0.6741696562892514
          ],
          [
            0
          ],
          [
            1.100069812454031
          ],
          [
            0.6803643120794689
          ],
          [
            0
          ],
          [
            0.00244810191188094
          ],
          [
            5.412434813084751
          ],
          [
            2.527144837871489
          ],
          [
            0.2630245399558575
          ],
          [
            0.3221346778191361
          ],
          [
            1.893240384015115
          ],
          [
            0
          ],
          [
            5.095542630212805
          ],
          [
            1.431546327580833
          ],
          [
            0.439606769939374
          ],
          [
            0
          ],
          [
            0
          ],
          [
            0
          ],
          [
            0
          ],
          [
            3.878774673819379
          ],
          [
            0
          ],
          [
            0
          ],
          [
            0
          ],
          [
            0.5279178610219866
          ],
          [
            0
          ],
          [
            2.081238848759682
          ],
          [
            0
          ],
          [
            2.098641587552862
          ],
          [
            0.6842286858473656
          ]
        ],
        "122": [
          [
            1.144287105426088
          ],
          [
            0.6714121671745161
          ],
          [
            1.533176989029776
          ],
          [
            0.542918886865948
          ],
          [
            0
          ],
          [
            0
          ],
          [
            0
          ],
          [
            0
          ],
          [
            0
          ],
          [
            0
          ],
          [
            0.03580647704622919
          ],
          [
            1.664560426263016
          ],
          [
            0
          ],
          [
            1.400164966031213
          ],
          [
            0
          ],
          [
            0
          ],
          [
            0.2557591161805561
          ],
          [
            0.007955482889997256
          ],
          [
            0
          ],
          [
            0.06521154362809511
          ],
          [
            0.0767041284086929
          ],
          [
            0
          ],
          [
            0
          ],
          [
            0
          ],
          [
            0
          ],
          [
            1.531390559876876
          ],
          [
            0.9910130952094605
          ],
          [
            1.223371206414981
          ],
          [
            0
          ],
          [
            0.06835098339717405
          ],
          [
            0.2074281925753354
          ],
          [
            0.1339748823398068
          ],
          [
            0
          ],
          [
            0
          ],
          [
            0
          ],
          [
            0
          ],
          [
            1.085081719533886
          ],
          [
            1.162814569281153
          ],
          [
            0
          ],
          [
            0.3926486236048916
          ],
          [
            0.1537144255808656
          ],
          [
            1.455895493860162
          ],
          [
            0
          ],
          [
            9.009407919413334
          ],
          [
            0
          ],
          [
            0.3255051932394863
          ],
          [
            0
          ],
          [
            0
          ],
          [
            0.2638518088028405
          ],
          [
            -0.0002987784580961161
          ],
          [
            0.609651382307149
          ],
          [
            0.007153964415572034
          ],
          [
            0
          ],
          [
            2.200987475472083
          ],
          [
            0
          ],
          [
            0
          ],
          [
            0
          ],
          [
            0
          ],
          [
            0.7412670915110979
          ],
          [
            0.07739032378605515
          ],
          [
            -0.05976887111252438
          ],
          [
            0
          ],
          [
            0
          ],
          [
            0.03219069607916225
          ],
          [
            0
          ],
          [
            0
          ],
          [
            0
          ],
          [
            0
          ],
          [
            0
          ],
          [
            0
          ],
          [
            0
          ],
          [
            0.8936450504460183
          ],
          [
            0.6087016163099719
          ],
          [
            1.20019572803696
          ],
          [
            0
          ],
          [
            1.542014058104108
          ],
          [
            0.0637297323776096
          ],
          [
            0
          ],
          [
            0
          ],
          [
            1.333330038360799
          ],
          [
            6.619642898125242
          ],
          [
            1.962163529381098
          ],
          [
            0.1527290673923005
          ],
          [
            0
          ],
          [
            0.0003590527916230712
          ],
          [
            0
          ],
          [
            0.7586026032363193
          ],
          [
            0.1397280128847598
          ],
          [
            0
          ],
          [
            0
          ],
          [
            1.594486557381238
          ],
          [
            0
          ],
          [
            1.620005300366053
          ],
          [
            0.2210393293802824
          ],
          [
            0
          ],
          [
            0
          ],
          [
            1.789211851994864
          ],
          [
            0.05281571957254272
          ],
          [
            0
          ],
          [
            0
          ]
        ],
        "123": [
          [
            0
          ],
          [
            3.164483642130719
          ],
          [
            1.955208825483624
          ],
          [
            0
          ],
          [
            0.00521845385733144
          ],
          [
            2.42449703872623
          ],
          [
            0.3962118147806493
          ],
          [
            0.3398212554969362
          ],
          [
            0
          ],
          [
            4.900434842924739
          ],
          [
            0
          ],
          [
            0.05744340755330768
          ],
          [
            0
          ],
          [
            2.610241944666967
          ],
          [
            0.1343422406530479
          ],
          [
            0
          ],
          [
            0
          ],
          [
            0.2917195409520339
          ],
          [
            0
          ],
          [
            0
          ],
          [
            0.65033288514568
          ],
          [
            0.201476189730208
          ],
          [
            2.197119705253122
          ],
          [
            0
          ],
          [
            0.4746302209751008
          ],
          [
            0.01686585074803304
          ],
          [
            0
          ],
          [
            0
          ],
          [
            0
          ],
          [
            1.56906685427635
          ],
          [
            0
          ],
          [
            0.7368174247013712
          ],
          [
            6.235462154135767
          ],
          [
            0
          ],
          [
            1.403263767646052
          ],
          [
            0.09235853712606001
          ],
          [
            0
          ],
          [
            0
          ],
          [
            0.007677581877011619
          ],
          [
            0.02505264138065399
          ],
          [
            0
          ],
          [
            1.625217852975226
          ],
          [
            1.162203418397681
          ],
          [
            0
          ],
          [
            2.321745057253899
          ],
          [
            0.758285516445639
          ],
          [
            0
          ],
          [
            0.1642785176672668
          ],
          [
            0
          ],
          [
            0
          ],
          [
            4.811759557222512
          ],
          [
            0
          ],
          [
            0
          ],
          [
            4.665177031504868
          ],
          [
            0
          ],
          [
            0
          ],
          [
            1.212269897831188
          ],
          [
            0
          ],
          [
            4.138461164677683
          ],
          [
            1.177220074105517
          ],
          [
            0
          ],
          [
            0.8321594302406936
          ],
          [
            0
          ],
          [
            3.334302573607182
          ],
          [
            0.02947681604808849
          ],
          [
            0.3327514630096253
          ],
          [
            0
          ],
          [
            3.53069737046355
          ],
          [
            2.702647976651363
          ],
          [
            0.2006760385805677
          ],
          [
            0.5761652166340312
          ],
          [
            2.19527143749157
          ],
          [
            0.1071992577094463
          ],
          [
            0.008689015390338284
          ],
          [
            0
          ],
          [
            0.05746682242438794
          ],
          [
            0
          ],
          [
            0.1102700661103952
          ],
          [
            1.361592688873472
          ],
          [
            1.932189661520027
          ],
          [
            0.1257987188008798
          ],
          [
            0.04497518707981385
          ],
          [
            0
          ],
          [
            0
          ],
          [
            0
          ],
          [
            0
          ],
          [
            0
          ],
          [
            2.115875489341249
          ],
          [
            0
          ],
          [
            1.196655382162387
          ],
          [
            0
          ],
          [
            3.203663631839461
          ],
          [
            2.131337668354064
          ],
          [
            0.01515769302964998
          ],
          [
            0
          ],
          [
            0
          ],
          [
            0
          ],
          [
            0.571145830558855
          ],
          [
            0.05864245894756692
          ],
          [
            0
          ]
        ],
        "128": [
          [
            2.841549262407199
          ],
          [
            0.8203019176865212
          ],
          [
            0
          ],
          [
            0
          ],
          [
            0.7122297801927218
          ],
          [
            0.6623120809188805
          ],
          [
            0
          ],
          [
            0
          ],
          [
            0
          ],
          [
            0
          ],
          [
            0.3454377441309404
          ],
          [
            0
          ],
          [
            2.905559884298501
          ],
          [
            0
          ],
          [
            -0.01047225001589425
          ],
          [
            0
          ],
          [
            0
          ],
          [
            9.66573665576393
          ],
          [
            0
          ],
          [
            0
          ],
          [
            1.377312296596592
          ],
          [
            4.704477055697829
          ],
          [
            0.1403659340374901
          ],
          [
            0
          ],
          [
            0
          ],
          [
            0.0180379252176408
          ],
          [
            0
          ],
          [
            1.86587832043891
          ],
          [
            0
          ],
          [
            0
          ],
          [
            1.394356165714456
          ],
          [
            0.09145508502928124
          ],
          [
            1.659349717942298
          ],
          [
            1.176839415560302
          ],
          [
            -0.004432643246950363
          ],
          [
            6.24303582485318
          ],
          [
            0.1761958918765956
          ],
          [
            0.2180336463492978
          ],
          [
            1.502342323252833
          ],
          [
            0.008348059565307153
          ],
          [
            0.3185762611927458
          ],
          [
            2.505621961771453
          ],
          [
            0
          ],
          [
            0.4040063155094842
          ],
          [
            0
          ],
          [
            3.953981833740492
          ],
          [
            0.1735525343599846
          ],
          [
            0
          ],
          [
            0
          ],
          [
            3.520345126677299
          ],
          [
            0.5681226087805911
          ],
          [
            0
          ],
          [
            0
          ],
          [
            0.6197233417909587
          ],
          [
            0
          ],
          [
            0
          ],
          [
            1.189761110780914
          ],
          [
            0
          ],
          [
            0
          ],
          [
            0.5866325570656912
          ],
          [
            0
          ],
          [
            1.765813755422975
          ],
          [
            0
          ],
          [
            0
          ],
          [
            0.1411421111013098
          ],
          [
            0.4421326073263288
          ],
          [
            4.371438076928229
          ],
          [
            0
          ],
          [
            0
          ],
          [
            -0.3420201450566722
          ],
          [
            0
          ],
          [
            0
          ],
          [
            0
          ],
          [
            3.173649250097363
          ],
          [
            0
          ],
          [
            0
          ],
          [
            0.2761027645070371
          ],
          [
            6.503912134971543
          ],
          [
            4.9661200281205
          ],
          [
            0
          ],
          [
            0.9776977660355683
          ],
          [
            1.239329878872056
          ],
          [
            0.6959368860815545
          ],
          [
            0
          ],
          [
            0.2291291736000574
          ],
          [
            0
          ],
          [
            3.576593723909369
          ],
          [
            0
          ],
          [
            0
          ],
          [
            -0.002720312956348891
          ],
          [
            -0.001010716891933328
          ],
          [
            0.7539283763638593
          ],
          [
            0
          ],
          [
            0
          ],
          [
            0
          ],
          [
            2.614838543736916
          ],
          [
            0.01227883884036629
          ],
          [
            0.1271477143170756
          ],
          [
            2.573655463399959
          ],
          [
            3.560388835243955
          ]
        ],
        "129": [
          [
            0
          ],
          [
            0
          ],
          [
            0
          ],
          [
            0.823444164026597
          ],
          [
            0
          ],
          [
            0
          ],
          [
            0
          ],
          [
            0
          ],
          [
            0
          ],
          [
            0
          ],
          [
            0
          ],
          [
            0
          ],
          [
            4.77791780464182
          ],
          [
            -0.0003110803766430692
          ],
          [
            1.708140731549506
          ],
          [
            0
          ],
          [
            0
          ],
          [
            2.773180912345886
          ],
          [
            3.213702756693614
          ],
          [
            0
          ],
          [
            1.806436150534545
          ],
          [
            0
          ],
          [
            0
          ],
          [
            0
          ],
          [
            0
          ],
          [
            0
          ],
          [
            1.227860232083877
          ],
          [
            3.638500159542904
          ],
          [
            0.01235157857549041
          ],
          [
            0
          ],
          [
            -0.003418213744268428
          ],
          [
            0.9122218636524408
          ],
          [
            1.210848987869451
          ],
          [
            0
          ],
          [
            0.3064730628807624
          ],
          [
            0
          ],
          [
            0
          ],
          [
            0.6375393251322805
          ],
          [
            0
          ],
          [
            0.5579042530877274
          ],
          [
            0
          ],
          [
            0.00002146080220910562
          ],
          [
            0.449123489823144
          ],
          [
            0
          ],
          [
            0
          ],
          [
            0.2799677597921217
          ],
          [
            0.2658845347478334
          ],
          [
            0
          ],
          [
            0
          ],
          [
            0
          ],
          [
            0
          ],
          [
            0
          ],
          [
            0
          ],
          [
            0
          ],
          [
            0
          ],
          [
            0
          ],
          [
            1.362635089049508
          ],
          [
            0
          ],
          [
            0
          ],
          [
            0
          ],
          [
            0
          ],
          [
            0.3043144096575219
          ],
          [
            0
          ],
          [
            0
          ],
          [
            0
          ],
          [
            0.1071765066175487
          ],
          [
            0
          ],
          [
            0
          ],
          [
            0
          ],
          [
            3.368921191191781
          ],
          [
            0.2327152604817755
          ],
          [
            0
          ],
          [
            1.260508921276461
          ],
          [
            0
          ],
          [
            0.1862349061168587
          ],
          [
            0.2202154731324271
          ],
          [
            0
          ],
          [
            0
          ],
          [
            1.398526216095647
          ],
          [
            4.609613753494223
          ],
          [
            0
          ],
          [
            0.7820549665717209
          ],
          [
            0
          ],
          [
            0
          ],
          [
            0
          ],
          [
            0.6529752099207187
          ],
          [
            0
          ],
          [
            0
          ],
          [
            0
          ],
          [
            3.347139656303142
          ],
          [
            -0.002652947738162936
          ],
          [
            -0.0001270685639767066
          ],
          [
            0
          ],
          [
            0
          ],
          [
            0.1160642380000318
          ],
          [
            5.430675585598763
          ],
          [
            0
          ],
          [
            1.966651974754306
          ],
          [
            0
          ],
          [
            6.237826964711495
          ]
        ],
        "130": [
          [
            0
          ],
          [
            0
          ],
          [
            0.3190055205741622
          ],
          [
            2.908159154559243
          ],
          [
            0
          ],
          [
            0
          ],
          [
            0
          ],
          [
            0.324093283188752
          ],
          [
            -0.0000420264145661875
          ],
          [
            0.07802994493410154
          ],
          [
            -0.00004379083184957722
          ],
          [
            0.5583802705946894
          ],
          [
            -0.002157456054831641
          ],
          [
            0
          ],
          [
            -0.02194237968070922
          ],
          [
            0
          ],
          [
            0.0005320261052723652
          ],
          [
            6.456766981259321
          ],
          [
            0.5593262323889139
          ],
          [
            -0.00004287070482345001
          ],
          [
            0.2857039930234677
          ],
          [
            0
          ],
          [
            0.3427390786312223
          ],
          [
            0.9391601471897175
          ],
          [
            1.934448650875872
          ],
          [
            0
          ],
          [
            -0.000686252910771401
          ],
          [
            1.40968059746632
          ],
          [
            1.878223104003844
          ],
          [
            0
          ],
          [
            0
          ],
          [
            0.4114048030684003
          ],
          [
            0.3023557096952096
          ],
          [
            0.9647800985024801
          ],
          [
            -0.00004287070482345001
          ],
          [
            0.166864132819132
          ],
          [
            0.360102709722355
          ],
          [
            0
          ],
          [
            -0.03181797506945117
          ],
          [
            0.9626331545824911
          ],
          [
            1.195509590078778
          ],
          [
            0
          ],
          [
            -0.0003432486829737513
          ],
          [
            0
          ],
          [
            0
          ],
          [
            0.3044781232291811
          ],
          [
            0
          ],
          [
            0
          ],
          [
            0
          ],
          [
            0.1970849960291972
          ],
          [
            1.010401151996572
          ],
          [
            0
          ],
          [
            0
          ],
          [
            0.5704632201508772
          ],
          [
            0.2424431528268265
          ],
          [
            0
          ],
          [
            0
          ],
          [
            0
          ],
          [
            0.3352808635971911
          ],
          [
            0
          ],
          [
            0
          ],
          [
            0.4528552996138586
          ],
          [
            0
          ],
          [
            0
          ],
          [
            0
          ],
          [
            0.3339737743711026
          ],
          [
            0.3244030498359862
          ],
          [
            0
          ],
          [
            0
          ],
          [
            0.6360923653418133
          ],
          [
            0
          ],
          [
            0
          ],
          [
            0.1979900945836803
          ],
          [
            0.2863856509374685
          ],
          [
            0.3876422249850577
          ],
          [
            1.31525139749543
          ],
          [
            5.111525205284774
          ],
          [
            0
          ],
          [
            0.1853289914888094
          ],
          [
            0
          ],
          [
            0
          ],
          [
            0.5615611348797529
          ],
          [
            0
          ],
          [
            0
          ],
          [
            -0.00004007859388277524
          ],
          [
            0
          ],
          [
            0.305443310132695
          ],
          [
            0.5042593660197099
          ],
          [
            0
          ],
          [
            0
          ],
          [
            0
          ],
          [
            3.432275348950569
          ],
          [
            0.04733423670748493
          ],
          [
            0
          ],
          [
            0
          ],
          [
            0.1580788537305722
          ],
          [
            0
          ],
          [
            0
          ],
          [
            0.4132393153208724
          ],
          [
            0
          ]
        ],
        "131": [
          [
            0
          ],
          [
            -0.00004130167922689054
          ],
          [
            -0.00004067921494499416
          ],
          [
            1.424146392693256
          ],
          [
            1.680074074018076
          ],
          [
            0
          ],
          [
            -0.00004901237750587484
          ],
          [
            0
          ],
          [
            -0.00004278304292615331
          ],
          [
            0.5034619542327583
          ],
          [
            2.827025312264414
          ],
          [
            0.2466489867936374
          ],
          [
            0.597314014216975
          ],
          [
            2.733557790651432
          ],
          [
            -0.00003935385835074356
          ],
          [
            0
          ],
          [
            -0.00004140395034291089
          ],
          [
            0.9985924369955832
          ],
          [
            -0.00004379083184957722
          ],
          [
            0
          ],
          [
            -0.00004379083184957722
          ],
          [
            0
          ],
          [
            0.1865233499483274
          ],
          [
            2.810536642536864
          ],
          [
            -0.0000420264145661875
          ],
          [
            0
          ],
          [
            0
          ],
          [
            1.865197020267988
          ],
          [
            0.9947804330237204
          ],
          [
            0
          ],
          [
            0.3305651791919466
          ],
          [
            2.386051486491908
          ],
          [
            2.551547251190005
          ],
          [
            0
          ],
          [
            0
          ],
          [
            -0.00004901237750587484
          ],
          [
            1.131523045012994
          ],
          [
            0.3289996867270837
          ],
          [
            -0.00004340550714676539
          ],
          [
            -0.00004007859388277524
          ],
          [
            0
          ],
          [
            -0.0002987784580961161
          ],
          [
            0
          ],
          [
            0
          ],
          [
            -0.00003704925189929043
          ],
          [
            -0.00004149161224109577
          ],
          [
            0.2713452680790454
          ],
          [
            0
          ],
          [
            0
          ],
          [
            1.050833530272588
          ],
          [
            0.4550397252972154
          ],
          [
            2.992420050290796
          ],
          [
            -0.00004140395034291089
          ],
          [
            0.5885550036743865
          ],
          [
            0
          ],
          [
            0
          ],
          [
            0.4187755995895017
          ],
          [
            0.5707048706595828
          ],
          [
            -0.00003935385835074356
          ],
          [
            0
          ],
          [
            -0.000009509032398824502
          ],
          [
            -0.0003110803766430692
          ],
          [
            0.7296218789144646
          ],
          [
            -0.000009043527800400852
          ],
          [
            0.1844253437456764
          ],
          [
            1.626324531542743
          ],
          [
            0.733367752423721
          ],
          [
            0
          ],
          [
            0.3909419564758956
          ],
          [
            -0.00000833970762137426
          ],
          [
            0
          ],
          [
            0
          ],
          [
            0
          ],
          [
            1.748225155331365
          ],
          [
            0.5821607539395828
          ],
          [
            0
          ],
          [
            -0.00004007859388277524
          ],
          [
            0.4262183741060177
          ],
          [
            0.6572012762689852
          ],
          [
            0.02347090349022096
          ],
          [
            1.471660214311278
          ],
          [
            1.099088340898476
          ],
          [
            -0.0003110803766430692
          ],
          [
            2.585676505368244
          ],
          [
            0.182506075709572
          ],
          [
            1.211463069845355
          ],
          [
            1.333987007357276
          ],
          [
            -0.0003110803766430692
          ],
          [
            1.544876673693203
          ],
          [
            0.2440871031842491
          ],
          [
            0.2105063645998229
          ],
          [
            0
          ],
          [
            0.7750900511294283
          ],
          [
            0.4206583403920909
          ],
          [
            0.2988052159997601
          ],
          [
            1.013339104759419
          ],
          [
            -0.00004067921494499416
          ],
          [
            0
          ],
          [
            0.5541469323855353
          ],
          [
            0.9441664719085594
          ]
        ],
        "134": [
          [
            0.9045097682727246
          ],
          [
            0
          ],
          [
            0
          ],
          [
            0
          ],
          [
            0.03412997387598082
          ],
          [
            -0.1907566958748816
          ],
          [
            0.2296474532249206
          ],
          [
            0
          ],
          [
            0.5137912184764559
          ],
          [
            0.3090058277873666
          ],
          [
            1.616931648475997
          ],
          [
            1.254016955804197
          ],
          [
            0
          ],
          [
            0.08342491910251937
          ],
          [
            0
          ],
          [
            0.1881378912093012
          ],
          [
            0
          ],
          [
            0
          ],
          [
            0
          ],
          [
            0
          ],
          [
            0
          ],
          [
            1.900669200390855
          ],
          [
            0
          ],
          [
            0.03341464361650992
          ],
          [
            0
          ],
          [
            0
          ],
          [
            0
          ],
          [
            0
          ],
          [
            0
          ],
          [
            0
          ],
          [
            0
          ],
          [
            0
          ],
          [
            0
          ],
          [
            0.3436216830391672
          ],
          [
            0
          ],
          [
            0
          ],
          [
            0
          ],
          [
            0
          ],
          [
            0
          ],
          [
            -0.004915788298934132
          ],
          [
            0
          ],
          [
            0
          ],
          [
            0.189492060322948
          ],
          [
            0
          ],
          [
            0
          ],
          [
            0
          ],
          [
            0
          ],
          [
            0.7287632894561966
          ],
          [
            4.890572537924271
          ],
          [
            0
          ],
          [
            1.509438654600622
          ],
          [
            0.5925662181736868
          ],
          [
            0
          ],
          [
            0.1569860745699998
          ],
          [
            0
          ],
          [
            2.928212035687373
          ],
          [
            0
          ],
          [
            0
          ],
          [
            0
          ],
          [
            0.8533130408341449
          ],
          [
            0
          ],
          [
            0.7982537745571108
          ],
          [
            0
          ],
          [
            0.2017785107918861
          ],
          [
            0
          ],
          [
            0
          ],
          [
            4.118632231385053
          ],
          [
            0.2417016084590742
          ],
          [
            0
          ],
          [
            0.5506161351797019
          ],
          [
            0.08568169380214385
          ],
          [
            0
          ],
          [
            0
          ],
          [
            0
          ],
          [
            0
          ],
          [
            1.044928847617125
          ],
          [
            0
          ],
          [
            0
          ],
          [
            0
          ],
          [
            0
          ],
          [
            0
          ],
          [
            0
          ],
          [
            0
          ],
          [
            0
          ],
          [
            0.06177715897980818
          ],
          [
            0
          ],
          [
            0
          ],
          [
            0
          ],
          [
            0
          ],
          [
            0.3013805158066667
          ],
          [
            1.018207875033777
          ],
          [
            -0.0002987784580961161
          ],
          [
            0
          ],
          [
            0
          ],
          [
            0.3530652790264526
          ],
          [
            0
          ],
          [
            0.007473847616395801
          ],
          [
            0
          ],
          [
            0
          ],
          [
            0
          ]
        ],
        "136": [
          [
            2.250810045937349
          ],
          [
            1.861572815153323
          ],
          [
            0
          ],
          [
            1.134914578423299
          ],
          [
            0.03674808762204407
          ],
          [
            0.3754554887064252
          ],
          [
            1.178463684503775
          ],
          [
            2.959492249045795
          ],
          [
            0.4713717217226616
          ],
          [
            0
          ],
          [
            0
          ],
          [
            0.2748984607880658
          ],
          [
            0
          ],
          [
            0
          ],
          [
            0.2779074585553403
          ],
          [
            3.578960284572702
          ],
          [
            1.115753332575785
          ],
          [
            2.6067200742512
          ],
          [
            3.253013589041352
          ],
          [
            1.432268004296226
          ],
          [
            0.6752368296899789
          ],
          [
            3.464746279450317
          ],
          [
            1.173429803519735
          ],
          [
            0.3126442281397601
          ],
          [
            0.1207457708763542
          ],
          [
            0.3334609262825339
          ],
          [
            0
          ],
          [
            2.485620171247241
          ],
          [
            0.85597878011286
          ],
          [
            0.3565297357858626
          ],
          [
            0.6359844485703015
          ],
          [
            0
          ],
          [
            0
          ],
          [
            0.1360889755756602
          ],
          [
            1.654660185737377
          ],
          [
            0
          ],
          [
            0.605187878693215
          ],
          [
            1.733343628127351
          ],
          [
            0.2515474488545344
          ],
          [
            -0.0000420264145661875
          ],
          [
            0.1692914007813187
          ],
          [
            0
          ],
          [
            2.162245320930005
          ],
          [
            -0.0003432486829737513
          ],
          [
            0.07032022592134268
          ],
          [
            1.207017844682632
          ],
          [
            0.5197648912382107
          ],
          [
            2.38802914683604
          ],
          [
            5.276721011207307
          ],
          [
            0.7183183213807354
          ],
          [
            2.205900262583548
          ],
          [
            3.507577532673743
          ],
          [
            0.3253229046306494
          ],
          [
            0.2344746694097068
          ],
          [
            1.006379586985862
          ],
          [
            0.8757958769234335
          ],
          [
            0.7437002891335496
          ],
          [
            0.5947130209198654
          ],
          [
            2.148223668827853
          ],
          [
            0
          ],
          [
            0
          ],
          [
            0
          ],
          [
            0.0005120830488749561
          ],
          [
            0
          ],
          [
            0
          ],
          [
            0
          ],
          [
            0
          ],
          [
            0
          ],
          [
            0.1101401603848586
          ],
          [
            0.6031356980064011
          ],
          [
            0
          ],
          [
            1.434563712967474
          ],
          [
            1.682572832039071
          ],
          [
            0.01743597760064119
          ],
          [
            0
          ],
          [
            1.46909523003221
          ],
          [
            0
          ],
          [
            1.437326016172378
          ],
          [
            1.481216915017484
          ],
          [
            0.01520537246881304
          ],
          [
            0
          ],
          [
            0
          ],
          [
            0
          ],
          [
            0
          ],
          [
            2.058731935154938
          ],
          [
            1.700800042607291
          ],
          [
            -0.04852581832530944
          ],
          [
            0.9693368371782114
          ],
          [
            1.99724647233068
          ],
          [
            0.6159921645427389
          ],
          [
            0
          ],
          [
            0
          ],
          [
            6.426835394853875
          ],
          [
            -0.0007044310946469068
          ],
          [
            1.929419550329328
          ],
          [
            0.07654114957778546
          ],
          [
            0
          ],
          [
            0.3063586522034001
          ],
          [
            0.4642913487646894
          ],
          [
            1.472572687917953
          ]
        ],
        "137": [
          [
            0
          ],
          [
            0
          ],
          [
            1.33619490342522
          ],
          [
            0
          ],
          [
            0
          ],
          [
            0.05052633249882632
          ],
          [
            0
          ],
          [
            0.8717949196934285
          ],
          [
            0
          ],
          [
            0
          ],
          [
            0
          ],
          [
            0.08393445202081296
          ],
          [
            0.5793660423745415
          ],
          [
            0.006596161707022929
          ],
          [
            0
          ],
          [
            0
          ],
          [
            0
          ],
          [
            0
          ],
          [
            2.640799071652225
          ],
          [
            0
          ],
          [
            0
          ],
          [
            0.3671266688378694
          ],
          [
            1.156913181378361
          ],
          [
            0
          ],
          [
            0.112879342695102
          ],
          [
            0
          ],
          [
            0
          ],
          [
            0.4057562349450947
          ],
          [
            0
          ],
          [
            0
          ],
          [
            0.09726563571117808
          ],
          [
            0
          ],
          [
            1.093338316977984
          ],
          [
            0.178893311073189
          ],
          [
            0
          ],
          [
            0.7843366387124959
          ],
          [
            0
          ],
          [
            1.176097614977074
          ],
          [
            0
          ],
          [
            0.3443378745533749
          ],
          [
            0
          ],
          [
            0
          ],
          [
            3.471819003223555
          ],
          [
            0
          ],
          [
            0
          ],
          [
            0
          ],
          [
            0
          ],
          [
            0
          ],
          [
            0.5189218530118325
          ],
          [
            0
          ],
          [
            2.027414123370171
          ],
          [
            0
          ],
          [
            0
          ],
          [
            0
          ],
          [
            1.65441820257589
          ],
          [
            0
          ],
          [
            0
          ],
          [
            0
          ],
          [
            0.2457900069038175
          ],
          [
            0.7082260794534818
          ],
          [
            0.8678589618134467
          ],
          [
            0
          ],
          [
            0
          ],
          [
            0
          ],
          [
            0
          ],
          [
            0
          ],
          [
            -0.0000415647184199841
          ],
          [
            0
          ],
          [
            0.06547130888081654
          ],
          [
            0
          ],
          [
            0
          ],
          [
            1.377135895496561
          ],
          [
            0.0520334545926957
          ],
          [
            0
          ],
          [
            2.129196303377782
          ],
          [
            0
          ],
          [
            0
          ],
          [
            0
          ],
          [
            0
          ],
          [
            0
          ],
          [
            0
          ],
          [
            0
          ],
          [
            -0.00004067921494499416
          ],
          [
            0
          ],
          [
            2.157728475218647
          ],
          [
            0.0008857758396487725
          ],
          [
            0
          ],
          [
            0
          ],
          [
            0
          ],
          [
            0.03175049574859656
          ],
          [
            0
          ],
          [
            0.204480096806126
          ],
          [
            -0.0003110803766430692
          ],
          [
            0
          ],
          [
            0
          ],
          [
            0.3200212373183717
          ],
          [
            0
          ],
          [
            1.495160723901297
          ],
          [
            0
          ],
          [
            1.441548688045081
          ]
        ],
        "146": [
          [
            0
          ],
          [
            0.0005389101740931324
          ],
          [
            0
          ],
          [
            2.584997067019714
          ],
          [
            0
          ],
          [
            -0.149845953482405
          ],
          [
            2.381730300548369
          ],
          [
            2.893763904948038
          ],
          [
            3.186786040906362
          ],
          [
            -0.0108940783857534
          ],
          [
            1.117142966251915
          ],
          [
            2.20409009621067
          ],
          [
            1.687409664636796
          ],
          [
            0
          ],
          [
            0.9540084505364561
          ],
          [
            0
          ],
          [
            0
          ],
          [
            4.462519744480652
          ],
          [
            0.8959226174315447
          ],
          [
            1.287586692178941
          ],
          [
            2.772697559414077
          ],
          [
            0.3581964431102733
          ],
          [
            0.2687653489822281
          ],
          [
            0
          ],
          [
            0.0106844580736265
          ],
          [
            0
          ],
          [
            2.279990326177348
          ],
          [
            0.6059995449693485
          ],
          [
            1.364747039191862
          ],
          [
            0
          ],
          [
            0
          ],
          [
            0
          ],
          [
            2.632099730959858
          ],
          [
            6.414147258135046
          ],
          [
            1.505642619396156
          ],
          [
            1.158611904200825
          ],
          [
            0.7863851698149489
          ],
          [
            2.005942084395542
          ],
          [
            0.3328991894054383
          ],
          [
            4.48244283635146
          ],
          [
            3.378215891193051
          ],
          [
            0.0001883926886776521
          ],
          [
            2.01713282871728
          ],
          [
            0.6475608040600918
          ],
          [
            0
          ],
          [
            0.1491980942016369
          ],
          [
            0
          ],
          [
            -0.07122960830612612
          ],
          [
            0.5541548018136666
          ],
          [
            4.97911807112359
          ],
          [
            0.06157213424943819
          ],
          [
            1.031796781043759
          ],
          [
            1.448717137990975
          ],
          [
            0.5921000066254223
          ],
          [
            0
          ],
          [
            0
          ],
          [
            2.303112243501502
          ],
          [
            3.110095088584565
          ],
          [
            2.598212840859581
          ],
          [
            0.2571059243867921
          ],
          [
            0.8500492498026802
          ],
          [
            0
          ],
          [
            0
          ],
          [
            4.235628953386133
          ],
          [
            5.044442919539101
          ],
          [
            0
          ],
          [
            0.02532237351503852
          ],
          [
            0.733866035833131
          ],
          [
            3.73860460350771
          ],
          [
            0.3829845656240636
          ],
          [
            0.8067539407632083
          ],
          [
            0.001575267987107054
          ],
          [
            0
          ],
          [
            -0.00004007859388277524
          ],
          [
            5.563791536924498
          ],
          [
            0.4362636470935044
          ],
          [
            0.09934873340633743
          ],
          [
            0.6063809805816689
          ],
          [
            0.1728029702546152
          ],
          [
            0
          ],
          [
            0.9813225652906539
          ],
          [
            0
          ],
          [
            1.38469254720335
          ],
          [
            2.513771341220206
          ],
          [
            1.931244836961014
          ],
          [
            1.279004402740952
          ],
          [
            3.106189298460237
          ],
          [
            1.95265275838824
          ],
          [
            1.667206655930826
          ],
          [
            1.916817215113234
          ],
          [
            0.408554032352157
          ],
          [
            0.2979792970479167
          ],
          [
            0.8376795523916698
          ],
          [
            2.074341198387714
          ],
          [
            0.0401342182865605
          ],
          [
            0
          ],
          [
            3.316891107159492
          ],
          [
            0
          ],
          [
            0.6075282530711092
          ],
          [
            1.61693278312238
          ]
        ],
        "150": [
          [
            0
          ],
          [
            0
          ],
          [
            3.244620560721472
          ],
          [
            2.464816363526047
          ],
          [
            0
          ],
          [
            0.05424942353938889
          ],
          [
            0.5946557271581057
          ],
          [
            5.530519074046335
          ],
          [
            0
          ],
          [
            1.813868358002779
          ],
          [
            1.443442835732125
          ],
          [
            0
          ],
          [
            0
          ],
          [
            0
          ],
          [
            0.1435839956058196
          ],
          [
            0.266943781631916
          ],
          [
            2.947852947356239
          ],
          [
            0
          ],
          [
            1.449263331563593
          ],
          [
            0
          ],
          [
            2.195817812025759
          ],
          [
            1.756884037234634
          ],
          [
            0.990739199060485
          ],
          [
            0
          ],
          [
            0
          ],
          [
            0
          ],
          [
            0.6770323451500104
          ],
          [
            0
          ],
          [
            2.711650421874815
          ],
          [
            1.715090171909292
          ],
          [
            1.309718791155586
          ],
          [
            0.8814691581827176
          ],
          [
            0.4788008375295512
          ],
          [
            2.100722148242149
          ],
          [
            0.1600439646921394
          ],
          [
            1.518914450312931
          ],
          [
            0.6583207985720918
          ],
          [
            -0.00003935385835074356
          ],
          [
            0
          ],
          [
            0
          ],
          [
            1.011109870966138
          ],
          [
            3.757739914557682
          ],
          [
            0
          ],
          [
            -0.00004007859388277524
          ],
          [
            1.424232594386755
          ],
          [
            1.228036953393264
          ],
          [
            0.5877559104519641
          ],
          [
            0.4096226180968152
          ],
          [
            0
          ],
          [
            2.372660702337868
          ],
          [
            0
          ],
          [
            2.746975110101712
          ],
          [
            1.164172435851057
          ],
          [
            1.834486359561009
          ],
          [
            0.02619109627439542
          ],
          [
            1.04019232856762
          ],
          [
            0
          ],
          [
            0.8026552410872974
          ],
          [
            1.316430119304183
          ],
          [
            3.149840784120336
          ],
          [
            0.9701987437387274
          ],
          [
            0
          ],
          [
            2.928127247118191
          ],
          [
            0.9697003432304072
          ],
          [
            2.704509853134333
          ],
          [
            0
          ],
          [
            0.2985111013658255
          ],
          [
            0.6421663064569572
          ],
          [
            0.4370106264929596
          ],
          [
            0.449768135560376
          ],
          [
            1.044716481478439
          ],
          [
            0
          ],
          [
            0
          ],
          [
            0.1844253437456764
          ],
          [
            -0.004437484446555118
          ],
          [
            1.779760973475977
          ],
          [
            0.4777159642388327
          ],
          [
            0
          ],
          [
            1.478928756938409
          ],
          [
            0.9866812969175811
          ],
          [
            -0.0002987784580961161
          ],
          [
            0.01731289647262457
          ],
          [
            0
          ],
          [
            0
          ],
          [
            1.406067065916524
          ],
          [
            2.694881027641497
          ],
          [
            1.536072166581196
          ],
          [
            0.6461504528029991
          ],
          [
            0.008268374237776044
          ],
          [
            0.7992030140070625
          ],
          [
            0.4087225736073314
          ],
          [
            1.905106364594914
          ],
          [
            0.4060563526290828
          ],
          [
            2.332111249599507
          ],
          [
            0
          ],
          [
            0
          ],
          [
            0
          ],
          [
            2.86257594281728
          ],
          [
            0.7243491244981044
          ],
          [
            0.04473233135296795
          ]
        ],
        "152": [
          [
            0
          ],
          [
            0.199082827866313
          ],
          [
            0.5968640267606169
          ],
          [
            -0.00004130167922689054
          ],
          [
            -0.00005171725034713859
          ],
          [
            -0.00004140395034291089
          ],
          [
            -0.0000420264145661875
          ],
          [
            -0.0003432486829737513
          ],
          [
            3.083881792797765
          ],
          [
            0.1931228764703405
          ],
          [
            1.578869914043555
          ],
          [
            2.463708095545062
          ],
          [
            0
          ],
          [
            0
          ],
          [
            0
          ],
          [
            0.8952282200019503
          ],
          [
            0.2168525918899142
          ],
          [
            0.3778789746839628
          ],
          [
            0
          ],
          [
            0
          ],
          [
            1.547588183787699
          ],
          [
            0.9927528036048834
          ],
          [
            0
          ],
          [
            0
          ],
          [
            1.82702529233773
          ],
          [
            0.1907689485499127
          ],
          [
            1.161235060848391
          ],
          [
            -0.00004007859388277524
          ],
          [
            0
          ],
          [
            0
          ],
          [
            -0.000006810399269419065
          ],
          [
            0.6631198843365382
          ],
          [
            -0.00004067921494499416
          ],
          [
            0
          ],
          [
            0
          ],
          [
            0.7801707302715535
          ],
          [
            2.90508612492188
          ],
          [
            -0.00004140395034291089
          ],
          [
            0
          ],
          [
            0
          ],
          [
            -0.00001584240739660459
          ],
          [
            0
          ],
          [
            0
          ],
          [
            -0.00001005365004402847
          ],
          [
            0
          ],
          [
            0.7153590900762836
          ],
          [
            -0.00004901237750587484
          ],
          [
            -0.0002661969597355096
          ],
          [
            0.9285687443283877
          ],
          [
            0.6969062782446684
          ],
          [
            0.1931937013770444
          ],
          [
            0
          ],
          [
            0.2099388723235052
          ],
          [
            -0.00006767271026575372
          ],
          [
            -0.000009224904088611652
          ],
          [
            -0.00001584240739660459
          ],
          [
            0
          ],
          [
            0
          ],
          [
            0.7137083079700659
          ],
          [
            0.5583802705946894
          ],
          [
            -0.00004901237750587484
          ],
          [
            0
          ],
          [
            0
          ],
          [
            1.545660366586233
          ],
          [
            0
          ],
          [
            0.3817047046293816
          ],
          [
            0
          ],
          [
            -0.00004067921494499416
          ],
          [
            -0.000009509032398824502
          ],
          [
            -0.00000833970762137426
          ],
          [
            0
          ],
          [
            -0.00001584240739660459
          ],
          [
            0
          ],
          [
            2.132497594067242
          ],
          [
            0.1654479830935358
          ],
          [
            1.213039501240836
          ],
          [
            0.6266873451304313
          ],
          [
            0.5671004467951768
          ],
          [
            1.294503245360836
          ],
          [
            0.5492087091679387
          ],
          [
            0
          ],
          [
            -0.000008355788599700986
          ],
          [
            -0.00004287070482345001
          ],
          [
            0
          ],
          [
            -0.00004007859388277524
          ],
          [
            -0.000008369572157107541
          ],
          [
            0
          ],
          [
            -0.0000420264145661875
          ],
          [
            -0.0002888129999938371
          ],
          [
            0
          ],
          [
            -0.00004140395034291089
          ],
          [
            1.057725444978821
          ],
          [
            0
          ],
          [
            0
          ],
          [
            -0.002358270578394439
          ],
          [
            0
          ],
          [
            0
          ],
          [
            0.1251351477746496
          ],
          [
            0
          ],
          [
            0
          ]
        ],
        "154": [
          [
            0.1935641722824499
          ],
          [
            0.7203412597973298
          ],
          [
            0.566282728771661
          ],
          [
            1.246443785964821
          ],
          [
            2.540756102185021
          ],
          [
            4.74072316505525
          ],
          [
            0.3962407550249196
          ],
          [
            0
          ],
          [
            0.5069170154283995
          ],
          [
            2.570309974238015
          ],
          [
            0.04581443046305367
          ],
          [
            1.415409579573293
          ],
          [
            3.494342162148239
          ],
          [
            0.6982559982556822
          ],
          [
            0
          ],
          [
            0.07081371183163299
          ],
          [
            0.2714831636750006
          ],
          [
            0.6491936218612331
          ],
          [
            0
          ],
          [
            0
          ],
          [
            0.5089145503250094
          ],
          [
            0.936687197023538
          ],
          [
            0
          ],
          [
            0
          ],
          [
            2.750014700583947
          ],
          [
            0.1193919237893724
          ],
          [
            0.8592598586271869
          ],
          [
            0.001667858220038454
          ],
          [
            0.08697914162428333
          ],
          [
            0.1265900096580879
          ],
          [
            0
          ],
          [
            0
          ],
          [
            1.033462478215604
          ],
          [
            1.58867800087917
          ],
          [
            3.848616138138752
          ],
          [
            0.0203896334491489
          ],
          [
            0.003959331423409651
          ],
          [
            0
          ],
          [
            0.6727718954339821
          ],
          [
            3.170413926937499
          ],
          [
            1.221667107191472
          ],
          [
            0.1928788260858028
          ],
          [
            0
          ],
          [
            3.714738248277406
          ],
          [
            -0.005389663258789312
          ],
          [
            0
          ],
          [
            0
          ],
          [
            0.2108035707113061
          ],
          [
            1.122252550152602
          ],
          [
            0
          ],
          [
            0
          ],
          [
            0
          ],
          [
            0.8596017978027604
          ],
          [
            1.181137077149693
          ],
          [
            0.636457961186828
          ],
          [
            1.740235715037869
          ],
          [
            1.761233483954619
          ],
          [
            1.408761534814168
          ],
          [
            0.7848921868087757
          ],
          [
            0.2853596706730173
          ],
          [
            0.01568380333092279
          ],
          [
            1.389886572806745
          ],
          [
            0
          ],
          [
            0.1383970493639382
          ],
          [
            0
          ],
          [
            0
          ],
          [
            0.5220052572785896
          ],
          [
            0.2549177742834345
          ],
          [
            0.2241027552715167
          ],
          [
            1.476176229164842
          ],
          [
            1.942922233989684
          ],
          [
            0
          ],
          [
            1.260116817351118
          ],
          [
            3.515274053871224
          ],
          [
            0
          ],
          [
            2.803461419821232
          ],
          [
            0
          ],
          [
            0.2835044894733372
          ],
          [
            0.9734841637666278
          ],
          [
            0
          ],
          [
            0.07955155065688757
          ],
          [
            0
          ],
          [
            1.355749726500932
          ],
          [
            0.03614050482377706
          ],
          [
            0.3818253205972404
          ],
          [
            0
          ],
          [
            0
          ],
          [
            0
          ],
          [
            0.291511934809364
          ],
          [
            1.19635681183642
          ],
          [
            0
          ],
          [
            1.148913506725197
          ],
          [
            0.3909895096995371
          ],
          [
            3.35143364764761
          ],
          [
            2.455928015117856
          ],
          [
            1.911370261888017
          ],
          [
            1.248636360684074
          ],
          [
            0.619305525273262
          ],
          [
            -0.02205539155584546
          ],
          [
            1.434060667677308
          ]
        ],
        "155": [
          [
            0.164000212126318
          ],
          [
            0
          ],
          [
            3.046716982621625
          ],
          [
            0.268552766193892
          ],
          [
            2.654232284543717
          ],
          [
            0.1809318697171562
          ],
          [
            0
          ],
          [
            0
          ],
          [
            0.08561459653512316
          ],
          [
            0
          ],
          [
            -0.00187196800446543
          ],
          [
            0
          ],
          [
            0
          ],
          [
            0.1903508358879193
          ],
          [
            0
          ],
          [
            0.6857580003658796
          ],
          [
            0.006104396248083788
          ],
          [
            0
          ],
          [
            0
          ],
          [
            0
          ],
          [
            0
          ],
          [
            0
          ],
          [
            0.761690368888452
          ],
          [
            1.457770112647147
          ],
          [
            0
          ],
          [
            0
          ],
          [
            1.009124625853588
          ],
          [
            3.837490394290349
          ],
          [
            0.1320728435225007
          ],
          [
            0
          ],
          [
            0
          ],
          [
            0
          ],
          [
            0.06455727070663642
          ],
          [
            0
          ],
          [
            0
          ],
          [
            0
          ],
          [
            0
          ],
          [
            2.851505847632666
          ],
          [
            0
          ],
          [
            -0.0003912302388897615
          ],
          [
            0.0007378270835829426
          ],
          [
            0
          ],
          [
            0
          ],
          [
            0
          ],
          [
            0.001343157791126259
          ],
          [
            0
          ],
          [
            2.694561551958611
          ],
          [
            0.1057033352715422
          ],
          [
            0.02058882519308725
          ],
          [
            0
          ],
          [
            0
          ],
          [
            0
          ],
          [
            0
          ],
          [
            0.01252764179377408
          ],
          [
            0.9953818785781721
          ],
          [
            0
          ],
          [
            0
          ],
          [
            0.5733349331449489
          ],
          [
            0.3985208552851347
          ],
          [
            0
          ],
          [
            0
          ],
          [
            0
          ],
          [
            0.07555638459132297
          ],
          [
            0.5604283982299094
          ],
          [
            0
          ],
          [
            1.367949246054117
          ],
          [
            0.4344550261138664
          ],
          [
            1.163949199964726
          ],
          [
            1.716689053048903
          ],
          [
            0
          ],
          [
            -0.001445362770255088
          ],
          [
            1.282915271987811
          ],
          [
            0
          ],
          [
            4.092521199334413
          ],
          [
            0.2055702103595998
          ],
          [
            0
          ],
          [
            0
          ],
          [
            1.199392130242337
          ],
          [
            2.027072944643763
          ],
          [
            0.615853208157148
          ],
          [
            3.531247624235348
          ],
          [
            0
          ],
          [
            0.5402347608431768
          ],
          [
            0.3638228030505601
          ],
          [
            0
          ],
          [
            1.882567533995417
          ],
          [
            -0.0002996748291295148
          ],
          [
            5.222312335391671
          ],
          [
            0
          ],
          [
            1.992319180675388
          ],
          [
            0
          ],
          [
            0
          ],
          [
            0.0003548599756868498
          ],
          [
            0
          ],
          [
            0
          ],
          [
            0.6136641521773569
          ],
          [
            -0.000629863672749309
          ],
          [
            0.0009246151413933035
          ],
          [
            0
          ],
          [
            0
          ]
        ],
        "158": [
          [
            0.3668396695801128
          ],
          [
            0
          ],
          [
            0
          ],
          [
            0.3808100112056358
          ],
          [
            0.00412287707293757
          ],
          [
            0.6054588787699373
          ],
          [
            0
          ],
          [
            1.004079991982699
          ],
          [
            0
          ],
          [
            2.496904348078175
          ],
          [
            0.2206303032735129
          ],
          [
            0
          ],
          [
            0.4940698936101064
          ],
          [
            1.210163460331351
          ],
          [
            0
          ],
          [
            3.332795710676766
          ],
          [
            0.6117470314333673
          ],
          [
            1.766862125981802
          ],
          [
            0
          ],
          [
            5.04364544729993
          ],
          [
            2.203247078189101
          ],
          [
            1.10556541202935
          ],
          [
            0.022293872561022
          ],
          [
            0
          ],
          [
            0.3931899759236153
          ],
          [
            2.244907756101846
          ],
          [
            0.4750843693749118
          ],
          [
            0
          ],
          [
            0.3098923158643956
          ],
          [
            1.350360251949759
          ],
          [
            4.01763071136358
          ],
          [
            0
          ],
          [
            0.1527164595817503
          ],
          [
            0.7104054189383149
          ],
          [
            0.00672936329046081
          ],
          [
            0.5686899267170205
          ],
          [
            0.6577050556458737
          ],
          [
            0.2985034364985744
          ],
          [
            4.55094743813018
          ],
          [
            1.503861016043494
          ],
          [
            0
          ],
          [
            0.9508728157184763
          ],
          [
            0
          ],
          [
            1.162421602185329
          ],
          [
            0.2136327073738578
          ],
          [
            1.196397984773292
          ],
          [
            0
          ],
          [
            1.292710816167769
          ],
          [
            1.147106444858615
          ],
          [
            0.1793151464293103
          ],
          [
            0.6998333606457869
          ],
          [
            -0.0002987784580961161
          ],
          [
            0
          ],
          [
            0.6577050556458737
          ],
          [
            0.1518026354513005
          ],
          [
            0.6374997094523422
          ],
          [
            4.438268266536092
          ],
          [
            0.3418981994676287
          ],
          [
            0.6534678383626797
          ],
          [
            1.100198056079702
          ],
          [
            0
          ],
          [
            0
          ],
          [
            0
          ],
          [
            2.063411188833854
          ],
          [
            1.163222518262966
          ],
          [
            0.01164397007782014
          ],
          [
            1.38302312098368
          ],
          [
            0.5607353209307817
          ],
          [
            1.233980353659639
          ],
          [
            0.3156584988536011
          ],
          [
            0
          ],
          [
            0.4193516263248789
          ],
          [
            0.4415653026441468
          ],
          [
            0.5936794335583215
          ],
          [
            0
          ],
          [
            0
          ],
          [
            1.983839446303101
          ],
          [
            0
          ],
          [
            0
          ],
          [
            0.623725756006337
          ],
          [
            -0.001842453246354125
          ],
          [
            0.270322297552859
          ],
          [
            1.776731205931135
          ],
          [
            1.013339104759419
          ],
          [
            0
          ],
          [
            0.3582327087869857
          ],
          [
            1.075804593603763
          ],
          [
            1.771752657566122
          ],
          [
            0
          ],
          [
            0.8037687550642119
          ],
          [
            0
          ],
          [
            0
          ],
          [
            1.308476096448427
          ],
          [
            -0.000007817378868679725
          ],
          [
            2.865631867158921
          ],
          [
            0.2953857872307708
          ],
          [
            2.289581112946728
          ],
          [
            1.181486603674202
          ],
          [
            0
          ],
          [
            1.603430291267696
          ]
        ],
        "159": [
          [
            0.4110596360562084
          ],
          [
            0.6469795761793335
          ],
          [
            0.09395151166383187
          ],
          [
            0
          ],
          [
            0.7910730777669386
          ],
          [
            0.09470509188139431
          ],
          [
            0
          ],
          [
            0
          ],
          [
            0.004186120293141471
          ],
          [
            0
          ],
          [
            0.007326603099286899
          ],
          [
            0.8039948606705778
          ],
          [
            0
          ],
          [
            0
          ],
          [
            0
          ],
          [
            0.0331804042243462
          ],
          [
            0
          ],
          [
            0
          ],
          [
            0.1958535719184624
          ],
          [
            0
          ],
          [
            0
          ],
          [
            0.388057721656736
          ],
          [
            0.8907840018028494
          ],
          [
            0
          ],
          [
            0.8549716052135068
          ],
          [
            1.497569443126835
          ],
          [
            0
          ],
          [
            0
          ],
          [
            0
          ],
          [
            1.684449980379348
          ],
          [
            0.6067847178150707
          ],
          [
            0
          ],
          [
            0
          ],
          [
            5.092590870706971
          ],
          [
            2.26698995096514
          ],
          [
            0.05608069109469938
          ],
          [
            0
          ],
          [
            0.5507591597937669
          ],
          [
            0
          ],
          [
            0
          ],
          [
            0
          ],
          [
            0.235760485757865
          ],
          [
            1.42315247933054
          ],
          [
            0.4983186690569141
          ],
          [
            0
          ],
          [
            0.0767801459992512
          ],
          [
            0
          ],
          [
            0.0002319328459776671
          ],
          [
            2.442633751072563
          ],
          [
            0
          ],
          [
            2.092013614969829
          ],
          [
            0
          ],
          [
            5.842854643648231
          ],
          [
            4.22443718005443
          ],
          [
            0
          ],
          [
            0
          ],
          [
            0
          ],
          [
            7.366520506854357
          ],
          [
            0
          ],
          [
            1.479518811777616
          ],
          [
            0.0850041664522081
          ],
          [
            0
          ],
          [
            0
          ],
          [
            0
          ],
          [
            0
          ],
          [
            0
          ],
          [
            0
          ],
          [
            0.003140311190833245
          ],
          [
            0
          ],
          [
            0
          ],
          [
            0
          ],
          [
            4.11731085034215
          ],
          [
            0.1071479577022956
          ],
          [
            0.3789567606173847
          ],
          [
            0.8491970287330588
          ],
          [
            -0.6690504530369736
          ],
          [
            0
          ],
          [
            0
          ],
          [
            0
          ],
          [
            0
          ],
          [
            0.6978035965410996
          ],
          [
            0
          ],
          [
            0.003697052040493531
          ],
          [
            1.832244305083151
          ],
          [
            2.40724203487504
          ],
          [
            0
          ],
          [
            0
          ],
          [
            3.465905900920255
          ],
          [
            0
          ],
          [
            0
          ],
          [
            1.619585204803698
          ],
          [
            1.193641680360948
          ],
          [
            1.031092693329114
          ],
          [
            0.5175239028635943
          ],
          [
            0.5777148125525429
          ],
          [
            1.926326565171021
          ],
          [
            1.618629999773251
          ],
          [
            0
          ],
          [
            0
          ],
          [
            0
          ]
        ],
        "160": [
          [
            1.64200325617589
          ],
          [
            0.957018288654595
          ],
          [
            0.9971797990318123
          ],
          [
            1.107539256253077
          ],
          [
            1.713642351392906
          ],
          [
            0.5042086139269912
          ],
          [
            0.820798441716807
          ],
          [
            0.3628789172406819
          ],
          [
            0
          ],
          [
            0.9869011324505763
          ],
          [
            0
          ],
          [
            0.6181874051927352
          ],
          [
            0
          ],
          [
            3.660233480328799
          ],
          [
            0.5274446196671008
          ],
          [
            0.9484493147103983
          ],
          [
            0.006112126479600022
          ],
          [
            0
          ],
          [
            0
          ],
          [
            0.4872115109801314
          ],
          [
            0.0009704197398434644
          ],
          [
            2.89776820718285
          ],
          [
            1.50285669004834
          ],
          [
            0.1041692228514464
          ],
          [
            0
          ],
          [
            1.288118354202588
          ],
          [
            -0.01411247421201978
          ],
          [
            2.673065607385915
          ],
          [
            0
          ],
          [
            0.05804849224416841
          ],
          [
            1.675543756549942
          ],
          [
            0.7260278539357188
          ],
          [
            0.2119184958545191
          ],
          [
            2.087799086105456
          ],
          [
            0.3673106081436259
          ],
          [
            4.114786532556828
          ],
          [
            2.584025323463663
          ],
          [
            1.688720733088775
          ],
          [
            0.06839768136467228
          ],
          [
            -0.003694139170704602
          ],
          [
            0.3732335936394549
          ],
          [
            4.444204900945948
          ],
          [
            0
          ],
          [
            0
          ],
          [
            0
          ],
          [
            0
          ],
          [
            4.390691937917353
          ],
          [
            0
          ],
          [
            0.2747842714881408
          ],
          [
            0.226435615907377
          ],
          [
            0
          ],
          [
            0.04109090915985547
          ],
          [
            1.392199089008173
          ],
          [
            0
          ],
          [
            1.28966780748166
          ],
          [
            2.056851134025088
          ],
          [
            0.2041251320471886
          ],
          [
            0.1607701437257703
          ],
          [
            0.6360835907181439
          ],
          [
            -0.002888653705916511
          ],
          [
            0.03323991415797423
          ],
          [
            5.576977222246285
          ],
          [
            1.246474123221333
          ],
          [
            0
          ],
          [
            0.3690554023406278
          ],
          [
            2.442805017044144
          ],
          [
            1.269193465459871
          ],
          [
            0.9370930213940909
          ],
          [
            2.110680185728249
          ],
          [
            0.9050810439444135
          ],
          [
            0.1136001011511567
          ],
          [
            3.929903545563448
          ],
          [
            0.5223265449534686
          ],
          [
            0
          ],
          [
            0
          ],
          [
            0
          ],
          [
            0.1620214438981833
          ],
          [
            1.713197925568259
          ],
          [
            0
          ],
          [
            3.971990856584682
          ],
          [
            0
          ],
          [
            0.3246552654747958
          ],
          [
            0
          ],
          [
            3.389554668411051
          ],
          [
            0.009263955045874184
          ],
          [
            1.680188570427923
          ],
          [
            1.148244915806941
          ],
          [
            0
          ],
          [
            0.477906545634923
          ],
          [
            0.006442022839117101
          ],
          [
            0
          ],
          [
            0.04827798210768464
          ],
          [
            0.6251943540629838
          ],
          [
            2.352410577230145
          ],
          [
            2.274572644184722
          ],
          [
            0.497243829532465
          ],
          [
            0.9426724305071055
          ],
          [
            1.239625565811608
          ],
          [
            0.1341211034823289
          ],
          [
            2.224594621464924
          ]
        ],
        "161": [
          [
            0
          ],
          [
            0.8565382628717586
          ],
          [
            0
          ],
          [
            0.4741940402353677
          ],
          [
            -0.02294718853875111
          ],
          [
            0.03763392953280231
          ],
          [
            0.8260942284516304
          ],
          [
            0
          ],
          [
            0
          ],
          [
            1.347626113052172
          ],
          [
            0
          ],
          [
            0.590925929682264
          ],
          [
            0.7927920172902461
          ],
          [
            0.2015618090859412
          ],
          [
            0
          ],
          [
            2.077181113634651
          ],
          [
            0
          ],
          [
            0.04334590650120163
          ],
          [
            0
          ],
          [
            0.3280535089894521
          ],
          [
            1.701521787409568
          ],
          [
            0.1066945287235583
          ],
          [
            0
          ],
          [
            0
          ],
          [
            1.832761954695911
          ],
          [
            0.6195265913248988
          ],
          [
            0
          ],
          [
            2.065059732210109
          ],
          [
            0
          ],
          [
            7.691725705168487
          ],
          [
            0.8257705448640706
          ],
          [
            1.245820293514065
          ],
          [
            2.760259018065227
          ],
          [
            0.2017483315634578
          ],
          [
            0.05672063125513205
          ],
          [
            8.520113013950635
          ],
          [
            0.2076613865356123
          ],
          [
            2.151374299491902
          ],
          [
            1.091380290900375
          ],
          [
            0
          ],
          [
            0
          ],
          [
            2.333041005284617
          ],
          [
            0
          ],
          [
            0
          ],
          [
            0.4871864306900875
          ],
          [
            0
          ],
          [
            3.035570956888051
          ],
          [
            0
          ],
          [
            2.569074626493148
          ],
          [
            0.06903131326505729
          ],
          [
            0
          ],
          [
            0.001121824994577025
          ],
          [
            0
          ],
          [
            0.4892141998741906
          ],
          [
            0
          ],
          [
            0.2956245476806814
          ],
          [
            0.5009535433646946
          ],
          [
            0.0001975212606950549
          ],
          [
            0.864615484343453
          ],
          [
            1.83887761874103
          ],
          [
            -0.004671829127588012
          ],
          [
            0
          ],
          [
            0
          ],
          [
            0
          ],
          [
            0
          ],
          [
            0
          ],
          [
            0
          ],
          [
            0.1940573593021071
          ],
          [
            1.77040473005632
          ],
          [
            0
          ],
          [
            0
          ],
          [
            1.634110189760477
          ],
          [
            0
          ],
          [
            0.01113970976536649
          ],
          [
            0.6441312680806064
          ],
          [
            0
          ],
          [
            0
          ],
          [
            0.7962377527430604
          ],
          [
            0
          ],
          [
            0
          ],
          [
            0.571628650584671
          ],
          [
            0.3646166445186267
          ],
          [
            0
          ],
          [
            0
          ],
          [
            2.448798358867577
          ],
          [
            0
          ],
          [
            7.675275573996725
          ],
          [
            0.1972142604630278
          ],
          [
            0
          ],
          [
            0.5515023220903785
          ],
          [
            0
          ],
          [
            2.595368232788378
          ],
          [
            0
          ],
          [
            0
          ],
          [
            0.0864636041970499
          ],
          [
            0.5639201968698444
          ],
          [
            0.5486225761355215
          ],
          [
            0.9533707613753251
          ],
          [
            0.8670254981071395
          ],
          [
            0
          ]
        ],
        "168": [
          [
            1.116041764104871
          ],
          [
            0.6364367537841353
          ],
          [
            1.099661154072177
          ],
          [
            1.156971293231702
          ],
          [
            0
          ],
          [
            1.735850122464758
          ],
          [
            2.748105078727143
          ],
          [
            0.09856023290027593
          ],
          [
            -0.0002987784580961161
          ],
          [
            0.0169332495157235
          ],
          [
            1.249948265561866
          ],
          [
            -0.000008355788599700986
          ],
          [
            0
          ],
          [
            0
          ],
          [
            0.5506029557850098
          ],
          [
            2.21538481612604
          ],
          [
            1.360083946419245
          ],
          [
            0.405989689669088
          ],
          [
            4.330683851120867
          ],
          [
            0
          ],
          [
            0.9102694286236925
          ],
          [
            1.129467772801256
          ],
          [
            0.579436420397581
          ],
          [
            -0.000008381066873397458
          ],
          [
            0
          ],
          [
            1.033465487315794
          ],
          [
            2.43332916176816
          ],
          [
            0.05243171512088196
          ],
          [
            1.21960348331254
          ],
          [
            0
          ],
          [
            0
          ],
          [
            3.283011280056755
          ],
          [
            0.1663515737601529
          ],
          [
            0.3964171217175583
          ],
          [
            1.76119279580416
          ],
          [
            1.269229998643308
          ],
          [
            0.3640509933999745
          ],
          [
            3.234820528153172
          ],
          [
            1.002229348068443
          ],
          [
            0
          ],
          [
            1.985888299739187
          ],
          [
            2.020249164933563
          ],
          [
            4.357862963360184
          ],
          [
            0.4989463178344096
          ],
          [
            1.451323235338876
          ],
          [
            -0.00004140395034291089
          ],
          [
            0
          ],
          [
            0.0253373083123023
          ],
          [
            0.3716938440259874
          ],
          [
            1.319752104809201
          ],
          [
            1.447578391055288
          ],
          [
            2.002527863957049
          ],
          [
            0.3910725101997379
          ],
          [
            0.5032438528940801
          ],
          [
            0
          ],
          [
            0.862459686276619
          ],
          [
            0.6072255821786356
          ],
          [
            1.592682114115455
          ],
          [
            2.171791659048509
          ],
          [
            0
          ],
          [
            4.202140900962917
          ],
          [
            0
          ],
          [
            2.667461587033991
          ],
          [
            2.232522988513331
          ],
          [
            2.455542272997278
          ],
          [
            -0.00001584240739660459
          ],
          [
            0
          ],
          [
            1.843493973973686
          ],
          [
            0
          ],
          [
            -0.00001584240739660459
          ],
          [
            0.04607853402790596
          ],
          [
            0.2720268495246749
          ],
          [
            3.696981546926594
          ],
          [
            0
          ],
          [
            0
          ],
          [
            1.016321004706313
          ],
          [
            0.5148661298364061
          ],
          [
            0.7971943784577533
          ],
          [
            0
          ],
          [
            0.5099372187563063
          ],
          [
            0.6806131340058243
          ],
          [
            3.269003618896036
          ],
          [
            -0.005828958862984734
          ],
          [
            0.5979765583006653
          ],
          [
            0.428712732944966
          ],
          [
            1.08142544045517
          ],
          [
            0.01040221575293998
          ],
          [
            -0.0003432486829737513
          ],
          [
            0
          ],
          [
            1.334077437358598
          ],
          [
            -0.0003590805201243441
          ],
          [
            -0.0002987784580961161
          ],
          [
            0.3000733155889357
          ],
          [
            0
          ],
          [
            2.001291103670827
          ],
          [
            0.6998333606457869
          ],
          [
            0.05623924948316983
          ],
          [
            0.159754525856215
          ],
          [
            1.118368542255322
          ],
          [
            0
          ]
        ],
        "172": [
          [
            0.07293360884549571
          ],
          [
            1.139301056276018
          ],
          [
            1.832292252588857
          ],
          [
            0
          ],
          [
            0
          ],
          [
            0.4001906668280526
          ],
          [
            0
          ],
          [
            0
          ],
          [
            0
          ],
          [
            0.03061406194391125
          ],
          [
            0
          ],
          [
            0
          ],
          [
            0.01271390102768066
          ],
          [
            0
          ],
          [
            1.095382434906242
          ],
          [
            0
          ],
          [
            0.3818994279511045
          ],
          [
            0.3519580891788223
          ],
          [
            2.310262875921701
          ],
          [
            0
          ],
          [
            -0.002884318537688557
          ],
          [
            0.09500528645327577
          ],
          [
            3.470220026414665
          ],
          [
            0
          ],
          [
            0
          ],
          [
            0
          ],
          [
            -0.00004278304292615331
          ],
          [
            0
          ],
          [
            0
          ],
          [
            0.5974502961987476
          ],
          [
            2.151388621578459
          ],
          [
            3.435339568954412
          ],
          [
            0.8403961491742962
          ],
          [
            0
          ],
          [
            0.1777943445085413
          ],
          [
            0.6557285627369609
          ],
          [
            -0.00004140395034291089
          ],
          [
            1.818426102950184
          ],
          [
            0
          ],
          [
            0
          ],
          [
            1.754405053950371
          ],
          [
            0
          ],
          [
            0.9346508085096374
          ],
          [
            -0.00004901237750587484
          ],
          [
            4.472523549008059
          ],
          [
            2.077676336127841
          ],
          [
            1.122509279454317
          ],
          [
            0
          ],
          [
            1.914998900407785
          ],
          [
            1.039662645740876
          ],
          [
            1.898375574779514
          ],
          [
            0
          ],
          [
            3.829396874030518
          ],
          [
            0.3082483826889337
          ],
          [
            0
          ],
          [
            0
          ],
          [
            -0.0003432486829737513
          ],
          [
            1.217008792093889
          ],
          [
            1.458880622840443
          ],
          [
            0
          ],
          [
            1.919406703229157
          ],
          [
            1.182637043785498
          ],
          [
            0.1033541961739033
          ],
          [
            1.200893262810425
          ],
          [
            0
          ],
          [
            3.019670670302439
          ],
          [
            0.3752316280086099
          ],
          [
            0
          ],
          [
            0
          ],
          [
            1.683699482819538
          ],
          [
            -0.004445823551968431
          ],
          [
            1.250585063324301
          ],
          [
            1.027947575818324
          ],
          [
            0.637802055197568
          ],
          [
            0
          ],
          [
            0
          ],
          [
            0.3514515670172216
          ],
          [
            0
          ],
          [
            0.3145304671073106
          ],
          [
            -0.0003432486829737513
          ],
          [
            3.015038935500826
          ],
          [
            -0.00004287070482345001
          ],
          [
            0
          ],
          [
            0.4209257313214074
          ],
          [
            0.5783380380883543
          ],
          [
            1.080871965040693
          ],
          [
            1.227429068634962
          ],
          [
            0
          ],
          [
            1.109619635819648
          ],
          [
            0
          ],
          [
            2.863037406318977
          ],
          [
            2.28422274183346
          ],
          [
            1.092089142978093
          ],
          [
            0
          ],
          [
            1.220146663971235
          ],
          [
            -0.0003110803766430692
          ],
          [
            0
          ],
          [
            -0.03322440659020387
          ],
          [
            0
          ],
          [
            -0.00004067921494499416
          ]
        ],
        "239": [
          [
            4.039109785790842
          ],
          [
            -0.00003952048119426621
          ],
          [
            -0.0002987784580961161
          ],
          [
            0.4838257897552687
          ],
          [
            0.7310418922903956
          ],
          [
            0.615809966299679
          ],
          [
            0
          ],
          [
            0.02526562563362234
          ],
          [
            1.778737417183933
          ],
          [
            -0.00004007859388277524
          ],
          [
            1.529555024580866
          ],
          [
            -0.000008381066873397458
          ],
          [
            -0.00004901237750587484
          ],
          [
            1.144473244754735
          ],
          [
            0.6060122308839127
          ],
          [
            0
          ],
          [
            0
          ],
          [
            -0.00003704925189929043
          ],
          [
            0.5635298663727006
          ],
          [
            0.1884877421300644
          ],
          [
            -0.0003432486829737513
          ],
          [
            0
          ],
          [
            0.5011887844371152
          ],
          [
            0
          ],
          [
            -0.0003432486829737513
          ],
          [
            0.6219334373369314
          ],
          [
            -0.00004278304292615331
          ],
          [
            0.5955493358066448
          ],
          [
            0
          ],
          [
            0.4575905694703195
          ],
          [
            1.432770702080663
          ],
          [
            0
          ],
          [
            -0.00004140395034291089
          ],
          [
            1.27575850826285
          ],
          [
            0
          ],
          [
            -0.000007817378868679725
          ],
          [
            0
          ],
          [
            0.7055530074848342
          ],
          [
            0.2515474488545344
          ],
          [
            0.4443773002723859
          ],
          [
            0
          ],
          [
            0.6282383703212666
          ],
          [
            0
          ],
          [
            -0.00003935385835074356
          ],
          [
            0
          ],
          [
            0.0007119588173054581
          ],
          [
            3.590082132506737
          ],
          [
            1.405285818595317
          ],
          [
            -0.00004149161224109577
          ],
          [
            0.4896386456003121
          ],
          [
            -0.00004149161224109577
          ],
          [
            4.887097602581395
          ],
          [
            0
          ],
          [
            -0.0003110803766430692
          ],
          [
            -0.00004149161224109577
          ],
          [
            -0.00004007859388277524
          ],
          [
            0
          ],
          [
            0
          ],
          [
            0
          ],
          [
            0.7774592337841106
          ],
          [
            0.02003638374772265
          ],
          [
            0
          ],
          [
            0
          ],
          [
            2.231044120857984
          ],
          [
            1.013339104759419
          ],
          [
            0.1009828853933072
          ],
          [
            2.996981816361622
          ],
          [
            0
          ],
          [
            2.052623838899549
          ],
          [
            0
          ],
          [
            0.6643326331646335
          ],
          [
            1.003738430094447
          ],
          [
            -0.000009509032398824502
          ],
          [
            1.46781435316149
          ],
          [
            -0.0002987784580961161
          ],
          [
            0.9623759209870997
          ],
          [
            0
          ],
          [
            0.6918458766118576
          ],
          [
            1.306923627638753
          ],
          [
            0
          ],
          [
            -0.000009509032398824502
          ],
          [
            0.2055702103595998
          ],
          [
            0
          ],
          [
            0.7144955755029869
          ],
          [
            1.4404226225409
          ],
          [
            0.8338176309238179
          ],
          [
            0.330808356506612
          ],
          [
            0
          ],
          [
            0
          ],
          [
            0
          ],
          [
            -0.00004287070482345001
          ],
          [
            0.2590349540285821
          ],
          [
            -0.00004379083184957722
          ],
          [
            0
          ],
          [
            0.2232019031477428
          ],
          [
            -0.0003432486829737513
          ],
          [
            0.42076032810958
          ],
          [
            0
          ],
          [
            0
          ],
          [
            1.047848907927136
          ]
        ],
        "318": [
          [
            0
          ],
          [
            0.588427083302804
          ],
          [
            -0.00004901237750587484
          ],
          [
            -0.00004140395034291089
          ],
          [
            0.9929779067866917
          ],
          [
            -0.0003110803766430692
          ],
          [
            0
          ],
          [
            -0.000009202964044163764
          ],
          [
            0.4529231085380978
          ],
          [
            0.5766969778331479
          ],
          [
            0.6687956362122911
          ],
          [
            0.3194107865288487
          ],
          [
            0
          ],
          [
            0.6289860835194006
          ],
          [
            2.843084093177552
          ],
          [
            0.1987370851201788
          ],
          [
            2.06779438311948
          ],
          [
            0.5272004043944349
          ],
          [
            0.1919544602067376
          ],
          [
            0.6732497107182702
          ],
          [
            -0.00004149161224109577
          ],
          [
            0.5399739399023282
          ],
          [
            -0.0003590805201243441
          ],
          [
            0
          ],
          [
            -0.000008355788599700986
          ],
          [
            1.97395368637665
          ],
          [
            -0.000008144088734951538
          ],
          [
            -0.0003432486829737513
          ],
          [
            -0.000008355788599700986
          ],
          [
            1.356715980835286
          ],
          [
            0.1876600735853735
          ],
          [
            0.5869550303733782
          ],
          [
            0
          ],
          [
            1.846404944223924
          ],
          [
            0
          ],
          [
            0
          ],
          [
            -0.00004901237750587484
          ],
          [
            1.335884694318533
          ],
          [
            0.3368363085580697
          ],
          [
            0
          ],
          [
            0.6288844081657103
          ],
          [
            2.242937935245504
          ],
          [
            0
          ],
          [
            0.1884940003525841
          ],
          [
            1.349656691215792
          ],
          [
            2.839820440991662
          ],
          [
            0
          ],
          [
            0.2743359464618997
          ],
          [
            0
          ],
          [
            0
          ],
          [
            0
          ],
          [
            0.1598381333415446
          ],
          [
            0
          ],
          [
            3.480849846120488
          ],
          [
            0
          ],
          [
            0.1848636642537542
          ],
          [
            -0.000007817378868679725
          ],
          [
            0
          ],
          [
            1.196205664637844
          ],
          [
            0.1848636642537542
          ],
          [
            1.568909206192384
          ],
          [
            0
          ],
          [
            0.7483227089142588
          ],
          [
            -0.00004149161224109577
          ],
          [
            0
          ],
          [
            0
          ],
          [
            0.5980484464028955
          ],
          [
            0
          ],
          [
            0.2113900752912343
          ],
          [
            0
          ],
          [
            1.302743419410838
          ],
          [
            -0.00003952048119426621
          ],
          [
            1.034939453860286
          ],
          [
            0.8360615152268167
          ],
          [
            0
          ],
          [
            0.1615196285916589
          ],
          [
            0.2786740995740935
          ],
          [
            1.064808571478149
          ],
          [
            -0.0000420264145661875
          ],
          [
            0.5397959295943942
          ],
          [
            2.142966964406746
          ],
          [
            0.6355367176470175
          ],
          [
            0.1783311281749533
          ],
          [
            -0.0002987784580961161
          ],
          [
            2.27817873071821
          ],
          [
            0.2070997140713722
          ],
          [
            1.104721151037161
          ],
          [
            0
          ],
          [
            0
          ],
          [
            0
          ],
          [
            -0.00003935385835074356
          ],
          [
            -0.0003432486829737513
          ],
          [
            0
          ],
          [
            0
          ],
          [
            0
          ],
          [
            3.136769072349814
          ],
          [
            0.2920442038487536
          ],
          [
            0
          ],
          [
            0.8707373420291233
          ],
          [
            0
          ]
        ],
        "324": [
          [
            0
          ],
          [
            0.739394025434077
          ],
          [
            0
          ],
          [
            0
          ],
          [
            2.180737624133982
          ],
          [
            0
          ],
          [
            0
          ],
          [
            0.1653672952206691
          ],
          [
            1.011314753556732
          ],
          [
            0
          ],
          [
            0
          ],
          [
            0.1408340201619254
          ],
          [
            0
          ],
          [
            0
          ],
          [
            0
          ],
          [
            0.3869020666435894
          ],
          [
            0
          ],
          [
            0
          ],
          [
            0.3309689426112357
          ],
          [
            0.1908329470819083
          ],
          [
            0
          ],
          [
            0.1237552339202495
          ],
          [
            0.1590885233244279
          ],
          [
            0.3075081864258884
          ],
          [
            0.4792463509893103
          ],
          [
            0
          ],
          [
            0
          ],
          [
            0
          ],
          [
            0.006543071077317109
          ],
          [
            -0.00004140395034291089
          ],
          [
            0
          ],
          [
            0
          ],
          [
            0.01204931227876926
          ],
          [
            0
          ],
          [
            0
          ],
          [
            0
          ],
          [
            0
          ],
          [
            0
          ],
          [
            0.3467317524437874
          ],
          [
            0
          ],
          [
            0
          ],
          [
            -0.0002987784580961161
          ],
          [
            0.1931937013770444
          ],
          [
            0
          ],
          [
            -0.008356020240299245
          ],
          [
            0
          ],
          [
            0
          ],
          [
            0
          ],
          [
            0
          ],
          [
            0.8011037091649129
          ],
          [
            0
          ],
          [
            0
          ],
          [
            1.17915431573558
          ],
          [
            0
          ],
          [
            0.6810559385898429
          ],
          [
            1.609349307812451
          ],
          [
            0
          ],
          [
            -0.00004140395034291089
          ],
          [
            0
          ],
          [
            0
          ],
          [
            0
          ],
          [
            0
          ],
          [
            0
          ],
          [
            0
          ],
          [
            4.80317387265859
          ],
          [
            1.098196615569627
          ],
          [
            0
          ],
          [
            0
          ],
          [
            0
          ],
          [
            0.3000733155889357
          ],
          [
            0
          ],
          [
            0.0001157796447870396
          ],
          [
            0
          ],
          [
            0.1928200247051599
          ],
          [
            0.6728405655135958
          ],
          [
            1.32046550822794
          ],
          [
            0
          ],
          [
            0
          ],
          [
            0.9521583569172449
          ],
          [
            0.784816765326724
          ],
          [
            0.2683622945937287
          ],
          [
            0
          ],
          [
            0
          ],
          [
            0
          ],
          [
            0
          ],
          [
            0
          ],
          [
            0.8107359932020302
          ],
          [
            1.018674316828108
          ],
          [
            1.260284048726142
          ],
          [
            0
          ],
          [
            0.407234849413598
          ],
          [
            0
          ],
          [
            0
          ],
          [
            0
          ],
          [
            1.234893281781765
          ],
          [
            0.2641155409706997
          ],
          [
            4.101725941012912
          ],
          [
            0
          ],
          [
            0.5408213402490674
          ],
          [
            0
          ]
        ],
        "390": [
          [
            -0.00004007859388277524
          ],
          [
            1.162021156708239
          ],
          [
            0.5438442765877944
          ],
          [
            1.013339104759419
          ],
          [
            -0.00004278304292615331
          ],
          [
            1.82274500616651
          ],
          [
            0.6601691282466504
          ],
          [
            0
          ],
          [
            2.440508501814573
          ],
          [
            0.628402505085937
          ],
          [
            0.4778281573673766
          ],
          [
            0
          ],
          [
            1.535077462424905
          ],
          [
            0.5595946334249398
          ],
          [
            -0.00004149161224109577
          ],
          [
            -0.00004901237750587484
          ],
          [
            -0.00001584240739660459
          ],
          [
            1.751676971315522
          ],
          [
            0.2848402048522374
          ],
          [
            0
          ],
          [
            0
          ],
          [
            -0.00000833970762137426
          ],
          [
            1.45016999992529
          ],
          [
            2.587777525570296
          ],
          [
            2.888355255137604
          ],
          [
            0
          ],
          [
            -0.0003432486829737513
          ],
          [
            -0.00004140395034291089
          ],
          [
            0
          ],
          [
            0.2981696350923784
          ],
          [
            1.701893949018086
          ],
          [
            0
          ],
          [
            2.506821833842636
          ],
          [
            -0.0003590805201243441
          ],
          [
            1.702123802337979
          ],
          [
            0.2128017573410581
          ],
          [
            -0.0003590805201243441
          ],
          [
            0
          ],
          [
            -0.00003952048119426621
          ],
          [
            0
          ],
          [
            3.039081898160276
          ],
          [
            0
          ],
          [
            -0.0002987784580961161
          ],
          [
            0
          ],
          [
            -0.0000420264145661875
          ],
          [
            -0.00004278304292615331
          ],
          [
            1.671199149717278
          ],
          [
            0.1974163136869578
          ],
          [
            -0.0000420264145661875
          ],
          [
            1.114304875806898
          ],
          [
            0.1791714271959712
          ],
          [
            0
          ],
          [
            0.4399246001521888
          ],
          [
            0.1931937013770444
          ],
          [
            -0.0003110803766430692
          ],
          [
            0
          ],
          [
            0.9840854702005899
          ],
          [
            1.767933262385405
          ],
          [
            -0.00003952048119426621
          ],
          [
            0.6313991024734982
          ],
          [
            1.743656699789437
          ],
          [
            0.5794108694986448
          ],
          [
            1.002504751864397
          ],
          [
            0
          ],
          [
            0.4170383748118951
          ],
          [
            0
          ],
          [
            -0.00004379083184957722
          ],
          [
            -0.00004901237750587484
          ],
          [
            0.6623883256681751
          ],
          [
            -0.00004278304292615331
          ],
          [
            0
          ],
          [
            0.683716612492919
          ],
          [
            0.8698947205156067
          ],
          [
            1.277458182391612
          ],
          [
            0
          ],
          [
            0
          ],
          [
            0.9204810613007268
          ],
          [
            -0.00003935385835074356
          ],
          [
            0.5746432353533173
          ],
          [
            -0.0003110803766430692
          ],
          [
            0
          ],
          [
            0
          ],
          [
            0.5659959175079052
          ],
          [
            0
          ],
          [
            0.1703809004771593
          ],
          [
            1.714403323897336
          ],
          [
            -0.00004067921494499416
          ],
          [
            -0.00004287070482345001
          ],
          [
            0.7035136251958392
          ],
          [
            1.113028548242418
          ],
          [
            0
          ],
          [
            0
          ],
          [
            0.03695544171525
          ],
          [
            2.583161929076788
          ],
          [
            0.1573408217748344
          ],
          [
            1.760022185719134
          ],
          [
            0.8770142555888576
          ],
          [
            0.7003977265121719
          ],
          [
            0.3854484279477823
          ],
          [
            -0.001838731186381892
          ]
        ],
        "395": [
          [
            0
          ],
          [
            0
          ],
          [
            -0.000008355788599700986
          ],
          [
            0
          ],
          [
            0
          ],
          [
            0
          ],
          [
            5.287987008919394
          ],
          [
            -0.0000415647184199841
          ],
          [
            0
          ],
          [
            0.2571724846414369
          ],
          [
            -0.0003110803766430692
          ],
          [
            0
          ],
          [
            0
          ],
          [
            0.09213538874470473
          ],
          [
            0.2044382763028842
          ],
          [
            0.7002099168441731
          ],
          [
            0
          ],
          [
            0
          ],
          [
            1.02025355615935
          ],
          [
            2.371761259867704
          ],
          [
            0
          ],
          [
            0.1641098464515096
          ],
          [
            0
          ],
          [
            0.6144158197411613
          ],
          [
            0.4330864532009606
          ],
          [
            -0.0003110803766430692
          ],
          [
            0.2373236080895396
          ],
          [
            0
          ],
          [
            0.9903304979447469
          ],
          [
            -0.00004287070482345001
          ],
          [
            0.5894402602233555
          ],
          [
            -0.0003590805201243441
          ],
          [
            -0.00004007859388277524
          ],
          [
            -0.0000420264145661875
          ],
          [
            0
          ],
          [
            -0.00004067921494499416
          ],
          [
            0.1433760916094187
          ],
          [
            -0.0003110803766430692
          ],
          [
            1.419405058382956
          ],
          [
            0.02457238792838012
          ],
          [
            0
          ],
          [
            0
          ],
          [
            0.4030987371382473
          ],
          [
            1.242171745262116
          ],
          [
            0.02945745174878311
          ],
          [
            0.1772979405716733
          ],
          [
            0
          ],
          [
            -0.00004140395034291089
          ],
          [
            0
          ],
          [
            0.4067654512106564
          ],
          [
            0
          ],
          [
            -0.000006810399269419065
          ],
          [
            0
          ],
          [
            -0.00004379083184957722
          ],
          [
            0.401257884795303
          ],
          [
            0.772951933671024
          ],
          [
            0
          ],
          [
            0
          ],
          [
            -0.00003952048119426621
          ],
          [
            -0.0002987784580961161
          ],
          [
            0.9550448925701183
          ],
          [
            0.1517226284856932
          ],
          [
            1.816558972559406
          ],
          [
            0.617647410038316
          ],
          [
            0.6018282686749608
          ],
          [
            0
          ],
          [
            -0.00004901237750587484
          ],
          [
            1.049807812094802
          ],
          [
            0.6080575276177314
          ],
          [
            -0.0003110803766430692
          ],
          [
            0
          ],
          [
            1.200821857478598
          ],
          [
            0
          ],
          [
            3.360010709659079
          ],
          [
            -0.00004278304292615331
          ],
          [
            2.144213090934414
          ],
          [
            -0.0003110803766430692
          ],
          [
            3.180178778590673
          ],
          [
            0.6018127901215671
          ],
          [
            0.9884397348023128
          ],
          [
            0
          ],
          [
            0.2696599718498263
          ],
          [
            0
          ],
          [
            0.6847408406578026
          ],
          [
            -0.00004067921494499416
          ],
          [
            -0.0000420264145661875
          ],
          [
            0.4863037773623589
          ],
          [
            0
          ],
          [
            0.636116253678324
          ],
          [
            0.03361911290063802
          ],
          [
            1.072218375088536
          ],
          [
            0.7695383082688245
          ],
          [
            0.6327015389070638
          ],
          [
            0.5910275015546773
          ],
          [
            1.763799094516948
          ],
          [
            0.5488238762172415
          ],
          [
            -0.0003590805201243441
          ],
          [
            0
          ],
          [
            0.5707048706595828
          ],
          [
            0
          ]
        ],
        "396": [
          [
            0
          ],
          [
            0.6555910462005841
          ],
          [
            -0.000009224904088611652
          ],
          [
            0
          ],
          [
            -0.00004379083184957722
          ],
          [
            0.1365561690737422
          ],
          [
            0.6154827179171782
          ],
          [
            0
          ],
          [
            0
          ],
          [
            1.02186920348476
          ],
          [
            2.886666304482695
          ],
          [
            -0.000008381066873397458
          ],
          [
            0.212229539009293
          ],
          [
            0
          ],
          [
            0
          ],
          [
            0.9889875689897458
          ],
          [
            0
          ],
          [
            0.5593262323889139
          ],
          [
            -0.0003590805201243441
          ],
          [
            0
          ],
          [
            0
          ],
          [
            -0.0003110803766430692
          ],
          [
            -0.0003110803766430692
          ],
          [
            0
          ],
          [
            0.6079887050393324
          ],
          [
            1.428385157830142
          ],
          [
            -0.00004140395034291089
          ],
          [
            -0.00004287070482345001
          ],
          [
            1.103027253472867
          ],
          [
            -0.0003110803766430692
          ],
          [
            0
          ],
          [
            0
          ],
          [
            0.2202773030233871
          ],
          [
            0
          ],
          [
            0.1552437330256069
          ],
          [
            0
          ],
          [
            0.6166953134638238
          ],
          [
            0
          ],
          [
            0.691399289565858
          ],
          [
            0.8713484784932604
          ],
          [
            -0.00004067921494499416
          ],
          [
            1.234357799236129
          ],
          [
            -0.00004166163959773428
          ],
          [
            1.173010588810698
          ],
          [
            1.480038428607703
          ],
          [
            0.5468367622740153
          ],
          [
            0.3851555675241798
          ],
          [
            1.123923149407524
          ],
          [
            1.349656691215792
          ],
          [
            1.094959922816805
          ],
          [
            0.02526562563362234
          ],
          [
            1.431458991739955
          ],
          [
            0
          ],
          [
            0.1637785383751549
          ],
          [
            2.003752423514694
          ],
          [
            0
          ],
          [
            1.012528509973553
          ],
          [
            -0.00004007859388277524
          ],
          [
            -0.00004149161224109577
          ],
          [
            0.2894441246668897
          ],
          [
            -0.0002707283356784274
          ],
          [
            0.1604660308667363
          ],
          [
            0
          ],
          [
            0.1999792928240005
          ],
          [
            0.01383656781421649
          ],
          [
            -0.00001584240739660459
          ],
          [
            0
          ],
          [
            0.3194646854575609
          ],
          [
            -0.00003935385835074356
          ],
          [
            0.2159267584098288
          ],
          [
            5.144028699873111
          ],
          [
            -0.001057935550036859
          ],
          [
            1.049156582637092
          ],
          [
            0.5283371443415312
          ],
          [
            -0.00004067921494499416
          ],
          [
            4.149464678865364
          ],
          [
            0.548139141719215
          ],
          [
            0
          ],
          [
            -0.0003590805201243441
          ],
          [
            0.02481736936338663
          ],
          [
            0.01189850454587216
          ],
          [
            0.50779634286787
          ],
          [
            1.802244432246304
          ],
          [
            0.2317517930383559
          ],
          [
            0.6044531168939393
          ],
          [
            0.0005301363204708309
          ],
          [
            0.8816053566041688
          ],
          [
            0.0247346793012504
          ],
          [
            0
          ],
          [
            -0.0000415647184199841
          ],
          [
            0
          ],
          [
            -0.0003432486829737513
          ],
          [
            -0.00003935385835074356
          ],
          [
            -0.000008355788599700986
          ],
          [
            0.5803176735397173
          ],
          [
            0.1011438441424914
          ],
          [
            0.5840356501910442
          ],
          [
            0.1702203103466466
          ],
          [
            0.3793043585526412
          ],
          [
            -0.00004901237750587484
          ]
        ],
        "408": [
          [
            1.617710850620682
          ],
          [
            1.356117533371027
          ],
          [
            0.1194937818747164
          ],
          [
            0
          ],
          [
            0
          ],
          [
            0
          ],
          [
            2.864390482166435
          ],
          [
            2.765396153746693
          ],
          [
            0
          ],
          [
            0.7023019236562504
          ],
          [
            0
          ],
          [
            4.550025483875984
          ],
          [
            1.850520968948231
          ],
          [
            0.083129967614056
          ],
          [
            0.2410882336795197
          ],
          [
            0.2003786995459578
          ],
          [
            0
          ],
          [
            1.651298110159495
          ],
          [
            1.547546538718798
          ],
          [
            0
          ],
          [
            0
          ],
          [
            4.333244789462356
          ],
          [
            0.9633499798882283
          ],
          [
            0
          ],
          [
            0
          ],
          [
            0
          ],
          [
            0
          ],
          [
            0
          ],
          [
            1.047543050371736
          ],
          [
            2.504167713439067
          ],
          [
            0
          ],
          [
            0.1220661867678032
          ],
          [
            0.4442318972298125
          ],
          [
            2.056601740084037
          ],
          [
            0
          ],
          [
            0
          ],
          [
            0.2480074210594623
          ],
          [
            0.1155598260919675
          ],
          [
            2.749196631973916
          ],
          [
            2.974974255465824
          ],
          [
            1.051025956543164
          ],
          [
            -0.2161686186366722
          ],
          [
            8.195087518361582
          ],
          [
            1.326945992771229
          ],
          [
            0
          ],
          [
            0
          ],
          [
            1.669115537827963
          ],
          [
            0.145210346741294
          ],
          [
            0
          ],
          [
            -0.246582767137852
          ],
          [
            0
          ],
          [
            0
          ],
          [
            0
          ],
          [
            4.362127104987167
          ],
          [
            1.186571032230759
          ],
          [
            0
          ],
          [
            1.285634051179567
          ],
          [
            0.6175934787532427
          ],
          [
            0
          ],
          [
            0.8797590528208019
          ],
          [
            -0.4993722738664204
          ],
          [
            0
          ],
          [
            2.543029045451881
          ],
          [
            0
          ],
          [
            0.130416555036085
          ],
          [
            0.737257272217974
          ],
          [
            0.219157239667183
          ],
          [
            0
          ],
          [
            0
          ],
          [
            0.1784559958836383
          ],
          [
            0
          ],
          [
            3.630402352143228
          ],
          [
            0.03076559423915626
          ],
          [
            0.3214059411972841
          ],
          [
            0
          ],
          [
            2.442650984359204
          ],
          [
            3.013273496060179
          ],
          [
            5.326585435174216
          ],
          [
            2.458913220268656
          ],
          [
            0
          ],
          [
            0.5618725634692936
          ],
          [
            0
          ],
          [
            0.1829158165087676
          ],
          [
            0.2751768243031663
          ],
          [
            0
          ],
          [
            2.701219753801773
          ],
          [
            0
          ],
          [
            2.755758988231179
          ],
          [
            4.412329869657562
          ],
          [
            3.251272997863872
          ],
          [
            0.2009118343633247
          ],
          [
            0.08057992714458351
          ],
          [
            0.01142453630860985
          ],
          [
            0
          ],
          [
            2.036297255776859
          ],
          [
            -0.0004643348403092773
          ],
          [
            0
          ],
          [
            0.02256809687381178
          ],
          [
            3.956689482139261
          ],
          [
            1.886357982429921
          ]
        ],
        "416": [
          [
            -0.0003110803766430692
          ],
          [
            -0.00004287070482345001
          ],
          [
            1.916261618244473
          ],
          [
            1.266801958894824
          ],
          [
            0
          ],
          [
            0.5019170345535926
          ],
          [
            0.9963430801519522
          ],
          [
            0.2559216186119251
          ],
          [
            0.02496607049348398
          ],
          [
            0.5693951312360142
          ],
          [
            0.01207400377955992
          ],
          [
            0.189858770989737
          ],
          [
            0.3654020321726854
          ],
          [
            0.161276066968334
          ],
          [
            -0.0003432486829737513
          ],
          [
            0.1902191695032407
          ],
          [
            0
          ],
          [
            -0.0002987784580961161
          ],
          [
            -0.00000833970762137426
          ],
          [
            -0.00003952048119426621
          ],
          [
            -0.0003110803766430692
          ],
          [
            0
          ],
          [
            1.231320070437739
          ],
          [
            0
          ],
          [
            -0.00004287070482345001
          ],
          [
            1.012671424713389
          ],
          [
            0.4513385290367786
          ],
          [
            0.683071496292559
          ],
          [
            0.3793431854005789
          ],
          [
            0
          ],
          [
            -0.00003704925189929043
          ],
          [
            0.3932835624217219
          ],
          [
            0.5691158218054646
          ],
          [
            0
          ],
          [
            0.3352808635971911
          ],
          [
            0.316413851657753
          ],
          [
            1.691598382301123
          ],
          [
            -0.00004379083184957722
          ],
          [
            -0.001043210272467121
          ],
          [
            -0.0003110803766430692
          ],
          [
            0
          ],
          [
            0.2922099005951146
          ],
          [
            1.960598622377617
          ],
          [
            -0.00003935385835074356
          ],
          [
            -0.00004166163959773428
          ],
          [
            0.5998965600787969
          ],
          [
            0.1580510273246531
          ],
          [
            2.28343432574848
          ],
          [
            0
          ],
          [
            -0.00001584240739660459
          ],
          [
            1.583535581416854
          ],
          [
            0
          ],
          [
            1.563901264698291
          ],
          [
            0.4419312654589085
          ],
          [
            1.007870792544818
          ],
          [
            -0.0003110803766430692
          ],
          [
            3.262610036356769
          ],
          [
            -0.000008102180187208319
          ],
          [
            0
          ],
          [
            0.1247097065125686
          ],
          [
            -0.000008144088734951538
          ],
          [
            0
          ],
          [
            0.7003977265121719
          ],
          [
            1.977346535492881
          ],
          [
            0
          ],
          [
            -0.0000415647184199841
          ],
          [
            -0.000006810399269419065
          ],
          [
            0
          ],
          [
            -0.00004140395034291089
          ],
          [
            0.4950118516514799
          ],
          [
            2.092747028721348
          ],
          [
            -0.00003935385835074356
          ],
          [
            -0.00001584240739660459
          ],
          [
            0
          ],
          [
            -0.00004166163959773428
          ],
          [
            1.95501327412288
          ],
          [
            0
          ],
          [
            -0.00003952048119426621
          ],
          [
            0.6946710515110013
          ],
          [
            1.373018754032252
          ],
          [
            2.083500983320025
          ],
          [
            0.8006207271273311
          ],
          [
            1.476030107508436
          ],
          [
            0.3336344444905137
          ],
          [
            0
          ],
          [
            0
          ],
          [
            0.9115467282263978
          ],
          [
            0.8703907911624178
          ],
          [
            1.507432978285522
          ],
          [
            0
          ],
          [
            -0.00003935385835074356
          ],
          [
            -0.00003704925189929043
          ],
          [
            -0.000009202964044163764
          ],
          [
            0
          ],
          [
            0
          ],
          [
            1.070346776575914
          ],
          [
            0
          ],
          [
            -0.00004007859388277524
          ],
          [
            0.8809414546131684
          ],
          [
            0.004819778411459197
          ]
        ],
        "489": [
          [
            0
          ],
          [
            0
          ],
          [
            0.03051777277845957
          ],
          [
            0.6987283229071579
          ],
          [
            0
          ],
          [
            0.7566749795234955
          ],
          [
            0.04340521143340936
          ],
          [
            2.696411846857202
          ],
          [
            0
          ],
          [
            2.612094554383901
          ],
          [
            0.5565375567803024
          ],
          [
            0
          ],
          [
            0.7811535548124269
          ],
          [
            0
          ],
          [
            6.246378828647735
          ],
          [
            0
          ],
          [
            0
          ],
          [
            0
          ],
          [
            0
          ],
          [
            2.107527421547346
          ],
          [
            0.08330425672672703
          ],
          [
            0
          ],
          [
            0.334287201263237
          ],
          [
            0
          ],
          [
            0
          ],
          [
            1.390580707383293
          ],
          [
            1.903589924099403
          ],
          [
            0.1070715900241126
          ],
          [
            0.9237476060179333
          ],
          [
            0
          ],
          [
            0
          ],
          [
            0
          ],
          [
            -0.008563502483482921
          ],
          [
            -0.002892961444501907
          ],
          [
            1.381488653902892
          ],
          [
            0
          ],
          [
            0
          ],
          [
            0.008664057583438023
          ],
          [
            0.03575750113262188
          ],
          [
            1.586273543621459
          ],
          [
            0
          ],
          [
            0
          ],
          [
            0.4404439259523087
          ],
          [
            0
          ],
          [
            0
          ],
          [
            0.4793014382535148
          ],
          [
            0
          ],
          [
            0
          ],
          [
            0
          ],
          [
            0
          ],
          [
            0
          ],
          [
            0.1532017963139154
          ],
          [
            0
          ],
          [
            0
          ],
          [
            0.3097860383176325
          ],
          [
            0
          ],
          [
            0
          ],
          [
            0
          ],
          [
            0
          ],
          [
            0
          ],
          [
            3.41521180677411
          ],
          [
            0
          ],
          [
            0
          ],
          [
            0
          ],
          [
            0.9933448612372757
          ],
          [
            0
          ],
          [
            0
          ],
          [
            1.871393413480298
          ],
          [
            0
          ],
          [
            0
          ],
          [
            0.9895154488197448
          ],
          [
            0.5904057272686885
          ],
          [
            0
          ],
          [
            0.09052694093978886
          ],
          [
            0.2726718719866099
          ],
          [
            0
          ],
          [
            0
          ],
          [
            0
          ],
          [
            -0.3927989119812381
          ],
          [
            0
          ],
          [
            0
          ],
          [
            0
          ],
          [
            2.837410356032102
          ],
          [
            0
          ],
          [
            -0.0001238020365761372
          ],
          [
            0
          ],
          [
            1.850364828720544
          ],
          [
            0
          ],
          [
            0.2677809412848973
          ],
          [
            0
          ],
          [
            0.9817022361029331
          ],
          [
            0
          ],
          [
            11.18590523909128
          ],
          [
            0
          ],
          [
            9.234957551535025
          ],
          [
            0
          ],
          [
            1.037715322706362
          ],
          [
            2.504956696028913
          ],
          [
            0
          ],
          [
            0
          ]
        ],
        "510": [
          [
            1.577275523369757
          ],
          [
            0.4878262013758068
          ],
          [
            0
          ],
          [
            0
          ],
          [
            0.4903733039395064
          ],
          [
            0.0699191813383564
          ],
          [
            0.02173792089158155
          ],
          [
            0.7177263391729127
          ],
          [
            0.5903146195402869
          ],
          [
            0.5710558038569218
          ],
          [
            -0.02868081971240599
          ],
          [
            0.9382033215505814
          ],
          [
            4.827702581070838
          ],
          [
            0.01230826330530732
          ],
          [
            1.169098666310813
          ],
          [
            0.4483251275383537
          ],
          [
            0.7675952126066932
          ],
          [
            0.2975051597050182
          ],
          [
            1.841924608519207
          ],
          [
            0.1335619134557433
          ],
          [
            1.294097175208389
          ],
          [
            0.3850262122086292
          ],
          [
            0.08015661395072016
          ],
          [
            2.214550056580151
          ],
          [
            0.9868967011019123
          ],
          [
            0.3655598082080829
          ],
          [
            0
          ],
          [
            0.1208288419250572
          ],
          [
            0
          ],
          [
            0.3045779655224621
          ],
          [
            0
          ],
          [
            0.7452031576025036
          ],
          [
            0
          ],
          [
            0.07175371503537065
          ],
          [
            1.48559453320189
          ],
          [
            0
          ],
          [
            0.0882591361166547
          ],
          [
            0
          ],
          [
            0
          ],
          [
            0
          ],
          [
            0.13061734764986
          ],
          [
            0
          ],
          [
            0
          ],
          [
            3.789288378130536
          ],
          [
            0
          ],
          [
            2.12828301700295
          ],
          [
            0
          ],
          [
            0.6556892099275089
          ],
          [
            1.780113746706725
          ],
          [
            0.09763426647238305
          ],
          [
            0.01028051361264204
          ],
          [
            0.1729120299781997
          ],
          [
            0.0894983866389083
          ],
          [
            0.3633570434058555
          ],
          [
            1.233391603354033
          ],
          [
            0
          ],
          [
            2.027850605504845
          ],
          [
            1.513725840232688
          ],
          [
            0
          ],
          [
            0.1466009195182494
          ],
          [
            1.19447870547279
          ],
          [
            0
          ],
          [
            1.339621960888564
          ],
          [
            6.586480327477137
          ],
          [
            0
          ],
          [
            0
          ],
          [
            2.019288788239756
          ],
          [
            0
          ],
          [
            -0.0001556346681041987
          ],
          [
            0
          ],
          [
            0
          ],
          [
            2.517515918836693
          ],
          [
            0.5751914485862102
          ],
          [
            0
          ],
          [
            0
          ],
          [
            -0.2036725053055548
          ],
          [
            2.66640348838861
          ],
          [
            0
          ],
          [
            0.6054588787699373
          ],
          [
            0
          ],
          [
            0.02221942884088435
          ],
          [
            0.3885141647898145
          ],
          [
            0
          ],
          [
            0.8387498665569808
          ],
          [
            0
          ],
          [
            0
          ],
          [
            0.2788715915008027
          ],
          [
            0
          ],
          [
            0
          ],
          [
            3.870311813163852
          ],
          [
            0
          ],
          [
            0.3999540709094092
          ],
          [
            0
          ],
          [
            0.5854129198026339
          ],
          [
            0.02473217047403864
          ],
          [
            0
          ],
          [
            2.971072288081253
          ],
          [
            0
          ],
          [
            1.346649907998277
          ],
          [
            0
          ]
        ],
        "511": [
          [
            0.0007691190648912993
          ],
          [
            0
          ],
          [
            0
          ],
          [
            0
          ],
          [
            0.0383863943370244
          ],
          [
            0.5454000619896533
          ],
          [
            0.1642785176672668
          ],
          [
            0
          ],
          [
            1.453406680972599
          ],
          [
            0
          ],
          [
            0.002855103546394844
          ],
          [
            3.713520550736916
          ],
          [
            0.5163370639425828
          ],
          [
            2.649152075531553
          ],
          [
            1.118373736106101
          ],
          [
            0.001075803102871475
          ],
          [
            0.1370928621407046
          ],
          [
            1.767348249075269
          ],
          [
            0
          ],
          [
            -0.3066367980481175
          ],
          [
            0
          ],
          [
            1.928265024467635
          ],
          [
            3.249464875478267
          ],
          [
            0.300073691035017
          ],
          [
            0
          ],
          [
            0.01438107813563505
          ],
          [
            0
          ],
          [
            1.593639026458803
          ],
          [
            0.8579899938014393
          ],
          [
            0
          ],
          [
            3.820443239096505
          ],
          [
            0
          ],
          [
            1.703550311944781
          ],
          [
            1.490505664242548
          ],
          [
            0
          ],
          [
            0
          ],
          [
            0
          ],
          [
            2.325087809865472
          ],
          [
            -0.001014191374778761
          ],
          [
            0
          ],
          [
            0
          ],
          [
            1.247883786949807
          ],
          [
            0.008264504604412082
          ],
          [
            0
          ],
          [
            0
          ],
          [
            0.6009992499621717
          ],
          [
            0
          ],
          [
            5.913925158700401
          ],
          [
            0
          ],
          [
            0.3926992580677791
          ],
          [
            0
          ],
          [
            0
          ],
          [
            0.8766191285857872
          ],
          [
            0.4275830260562046
          ],
          [
            0.3838500129560884
          ],
          [
            0.04658067676228939
          ],
          [
            0
          ],
          [
            1.587454447963175
          ],
          [
            0
          ],
          [
            1.742159930532701
          ],
          [
            -0.01389255544566481
          ],
          [
            0
          ],
          [
            1.26291147847509
          ],
          [
            3.755582528759881
          ],
          [
            0
          ],
          [
            3.223989234270725
          ],
          [
            0.2389998470338242
          ],
          [
            -0.0185644865829957
          ],
          [
            0.2183866943548409
          ],
          [
            4.240539381289935
          ],
          [
            1.014856798781359
          ],
          [
            0
          ],
          [
            0.1238298623103304
          ],
          [
            0
          ],
          [
            3.397118878706742
          ],
          [
            0
          ],
          [
            0
          ],
          [
            2.561243579386833
          ],
          [
            0.03407994917215262
          ],
          [
            0
          ],
          [
            0.890201467499196
          ],
          [
            0
          ],
          [
            0
          ],
          [
            2.679969829858535
          ],
          [
            2.122283030012305
          ],
          [
            0
          ],
          [
            0.05897367610964466
          ],
          [
            0.2469058470631609
          ],
          [
            0
          ],
          [
            3.087537453839879
          ],
          [
            0.7849843405807064
          ],
          [
            1.136781006481193
          ],
          [
            2.203286941937463
          ],
          [
            2.692448531159236
          ],
          [
            3.266646110233829
          ],
          [
            1.31110112961202
          ],
          [
            0.01985414806424046
          ],
          [
            0
          ],
          [
            2.083849366110471
          ],
          [
            0
          ]
        ],
        "514": [
          [
            0
          ],
          [
            0
          ],
          [
            0.006249662850486004
          ],
          [
            0
          ],
          [
            0.1117549754971918
          ],
          [
            0.03775906864071743
          ],
          [
            0.1207820317921318
          ],
          [
            0
          ],
          [
            0
          ],
          [
            0
          ],
          [
            3.295602810524066
          ],
          [
            0
          ],
          [
            3.685065634540763
          ],
          [
            0
          ],
          [
            0
          ],
          [
            0
          ],
          [
            0
          ],
          [
            0
          ],
          [
            0
          ],
          [
            0
          ],
          [
            0.8480219500626625
          ],
          [
            0.001117971492512027
          ],
          [
            0
          ],
          [
            0.1430059165134239
          ],
          [
            0
          ],
          [
            1.074010525870541
          ],
          [
            0.04488978748346284
          ],
          [
            4.856979074519828
          ],
          [
            0
          ],
          [
            0
          ],
          [
            0.5235412481046637
          ],
          [
            1.188718632521031
          ],
          [
            0
          ],
          [
            3.479507779924369
          ],
          [
            0
          ],
          [
            0.3072436177789086
          ],
          [
            0
          ],
          [
            1.239998391389662
          ],
          [
            0
          ],
          [
            0
          ],
          [
            1.138462989653689
          ],
          [
            0
          ],
          [
            0
          ],
          [
            0
          ],
          [
            1.465866644640542
          ],
          [
            0
          ],
          [
            0
          ],
          [
            0
          ],
          [
            0
          ],
          [
            0
          ],
          [
            0
          ],
          [
            0
          ],
          [
            0
          ],
          [
            0
          ],
          [
            0
          ],
          [
            0.4945049451953025
          ],
          [
            0.1321407374090242
          ],
          [
            -0.08014054989541819
          ],
          [
            0
          ],
          [
            0
          ],
          [
            0
          ],
          [
            0.5964889958194703
          ],
          [
            0
          ],
          [
            0
          ],
          [
            0
          ],
          [
            0.720937764427255
          ],
          [
            0.2380259918829353
          ],
          [
            3.466999100332153
          ],
          [
            0
          ],
          [
            0.8274421667104832
          ],
          [
            0
          ],
          [
            0.07321885480156709
          ],
          [
            0.002191663123753074
          ],
          [
            0.00207005146181416
          ],
          [
            0
          ],
          [
            5.774780534440993
          ],
          [
            0.06324440332176806
          ],
          [
            0.005681449110156223
          ],
          [
            0
          ],
          [
            6.726881067592856
          ],
          [
            10.23867427604742
          ],
          [
            3.909697770388178
          ],
          [
            1.53645314743369
          ],
          [
            0.6269437796206887
          ],
          [
            0.5314425242097016
          ],
          [
            0
          ],
          [
            0
          ],
          [
            0.2081580425430261
          ],
          [
            0
          ],
          [
            0.04213895894986308
          ],
          [
            0.002196990726517356
          ],
          [
            0
          ],
          [
            0
          ],
          [
            0
          ],
          [
            0
          ],
          [
            0.5653991064061046
          ],
          [
            0
          ],
          [
            0.01110512515525386
          ],
          [
            0
          ],
          [
            0
          ]
        ],
        "515": [
          [
            0
          ],
          [
            2.289248715432322
          ],
          [
            0
          ],
          [
            2.551164022458675
          ],
          [
            1.033610778931198
          ],
          [
            0
          ],
          [
            0.6167960249290108
          ],
          [
            0.03173025557573794
          ],
          [
            0
          ],
          [
            0.4421716647263629
          ],
          [
            0
          ],
          [
            2.342202551500606
          ],
          [
            0
          ],
          [
            0.3984562253246722
          ],
          [
            0.0007312889343324969
          ],
          [
            0.2967777754285059
          ],
          [
            0.5799366452154082
          ],
          [
            1.00505530185151
          ],
          [
            1.074656499713313
          ],
          [
            0.221313046412611
          ],
          [
            -0.00003935385835074356
          ],
          [
            0.3082103399228338
          ],
          [
            2.570115868036986
          ],
          [
            0.3720918598404559
          ],
          [
            4.247644494350794
          ],
          [
            0
          ],
          [
            1.654649627446922
          ],
          [
            1.391103219882694
          ],
          [
            0
          ],
          [
            0.3518623273984289
          ],
          [
            -0.0000415647184199841
          ],
          [
            0.8219793851159878
          ],
          [
            0.3499993219929856
          ],
          [
            0.4420908652582014
          ],
          [
            0
          ],
          [
            0
          ],
          [
            0.3884782010425134
          ],
          [
            0.49720834711243
          ],
          [
            7.914152398970813
          ],
          [
            0.5285764596000604
          ],
          [
            0
          ],
          [
            0
          ],
          [
            0
          ],
          [
            0
          ],
          [
            0.3251222323652527
          ],
          [
            0
          ],
          [
            0.1968942187568459
          ],
          [
            2.440999591933782
          ],
[truncated: 1,879,057 more chars]
