# Supplementary material for: Molecular evolution of octopamine receptors in Drosophila
Source: G3 (Bethesda). 2025 Dec 6;16(2):jkaf289. doi: 10.1093/g3journal/jkaf289 (PMC12869069; doi:10.1093/g3journal/jkaf289)
Supplement: jkaf289_Supplementary_Data [file jkaf289_supplementary_data.zip › Supplementary Files/MEME Supplement/Octβ3R/Octβ3R_PF_MEME.csv]

Site	Partition	&alpha;	&beta;<sup>1</sup>	p<sup>1</sup>	&beta;<sup>+</sup>	p<sup>+</sup>	LRT	p-value	# branches under selection	Total branch length	MEME LogL	FEL LogL	FEL &alpha;	FEL &beta;
1	1	0.00	0.00	1.00	0.00	0.00	0.00	1.00	0.00	0.00	0.00	0.00	1.00	0.00
2	1	7.41	0.00	0.00	0.54	1.00	0.00	0.67	0.00	0.00	-13.80	-13.80	1.00	7.25
3	1	0.00	0.00	1.00	0.00	0.00	0.00	1.00	0.00	0.00	0.00	0.00	1.00	0.00
4	1	3.09	0.00	0.00	0.55	1.00	0.00	0.67	0.00	0.00	-9.22	-9.22	1.00	3.17
5	1	0.05	0.02	0.00	251.07	1.00	2.52	0.03	1.00	0.00	-3.68	-10.63	1.00	0.00
6	1	6.37	1.94	0.00	1.90	1.00	0.00	0.67	0.00	0.00	-13.23	-13.23	1.00	6.33
7	1	6.46	0.00	0.00	0.72	1.00	0.00	0.67	0.00	0.00	-11.26	-11.26	1.00	6.62
8	1	0.00	0.00	1.00	0.00	0.00	0.00	1.00	0.00	0.00	0.00	0.00	1.00	0.00
9	1	0.01	0.01	0.00	15.29	1.00	2.14	0.05	2.00	0.00	-3.51	-14.95	1.00	0.00
10	1	5.15	0.00	0.00	0.75	1.00	0.00	0.67	0.00	0.00	-9.66	-9.66	1.00	5.23
11	1	0.00	0.00	1.00	0.00	0.00	0.00	1.00	0.00	0.00	0.00	0.00	1.00	0.00
12	1	0.00	0.00	1.00	0.00	0.00	0.00	1.00	0.00	0.00	0.00	0.00	1.00	0.00
13	1	0.00	0.00	0.00	32.71	1.00	1.38	0.07	1.00	0.00	-3.94	-10.72	1.00	0.00
14	1	0.00	0.00	1.00	0.00	0.00	0.00	1.00	0.00	0.00	0.00	0.00	1.00	0.00
15	1	0.00	0.00	1.00	0.00	0.00	0.00	1.00	0.00	0.00	0.00	0.00	1.00	0.00
16	1	11.05	0.00	0.00	1.25	1.00	0.00	0.67	0.00	0.00	-13.15	-13.15	1.00	11.17
17	1	0.00	0.00	1.00	0.00	0.00	0.00	1.00	0.00	0.00	0.00	0.00	1.00	0.00
18	1	8.02	0.00	0.00	7.10	1.00	0.00	0.67	0.00	0.00	-14.93	-14.92	0.98	7.55
19	1	0.00	0.00	1.00	0.00	0.00	0.00	1.00	0.00	0.00	0.00	0.00	1.00	0.00
20	1	0.00	0.00	1.00	0.00	0.00	0.00	1.00	0.00	0.00	0.00	0.00	1.00	0.00
21	1	0.00	0.00	0.00	4.60	1.00	2.38	0.05	0.00	0.00	-9.33	-12.80	1.00	0.00
22	1	2.64	0.23	0.00	11.12	1.00	1.69	0.25	0.00	0.00	-20.77	-25.50	1.00	18.72
23	1	0.00	0.00	0.00	26.43	1.00	4.09	0.02	0.00	0.00	-20.36	-18.49	0.15	11.14
24	1	0.01	0.00	0.00	30.75	1.00	3.56	0.09	1.00	0.00	-11.52	-15.85	1.00	0.00
25	1	3.49	2.62	0.00	5.24	1.00	0.00	0.56	0.00	0.00	-16.39	-15.26	0.32	0.00
26	1	11.34	0.23	0.00	17.21	1.00	-0.01	0.99	0.00	0.00	-8.89	-29.44	1.00	0.05
27	1	10.05	5.53	0.00	8.21	1.00	0.00	0.67	0.00	0.00	-26.15	-26.15	1.00	9.90
28	1	35.37	26.00	0.00	25.40	1.00	0.00	0.67	0.00	0.00	-17.68	-17.68	1.00	34.91
29	1	22.74	11.77	0.00	10.81	1.00	0.00	0.67	0.00	0.00	-14.50	-14.50	1.00	21.77
30	1	7.70	4.30	0.00	5.03	1.00	0.00	0.67	0.00	0.00	-12.86	-12.86	1.00	7.52
31	1	75.52	19.26	0.00	17.92	1.00	0.00	0.67	0.00	0.00	-17.26	-17.26	1.00	77.79
32	1	0.00	0.00	0.00	10.86	1.00	3.04	0.11	0.00	0.00	-14.73	-13.51	0.30	0.00
33	1	0.00	0.00	0.00	3.78	1.00	1.31	0.16	0.00	0.00	-13.60	-9.41	0.02	0.00
34	1	22.69	8.20	0.00	8.66	1.00	0.00	0.67	0.00	0.00	-16.76	-16.76	1.00	22.51
35	1	32.84	0.00	0.00	174.13	1.00	0.89	0.27	0.00	0.00	-33.01	-17.97	0.00	2.09
36	1	0.00	0.00	0.00	100000.00	1.00	5.68	0.04	0.00	0.00	-35.46	-10.00	0.00	31.00
37	1	0.00	0.00	1.00	0.00	0.00	0.00	1.00	0.00	0.00	0.00	0.00	1.00	0.00
38	1	0.00	0.00	1.00	0.00	0.00	0.00	1.00	0.00	0.00	0.00	0.00	1.00	0.00
39	1	0.00	0.00	1.00	0.00	0.00	0.00	1.00	0.00	0.00	0.00	0.00	1.00	0.00
40	1	0.00	0.00	1.00	0.00	0.00	0.00	1.00	0.00	0.00	0.00	0.00	1.00	0.00
41	1	0.00	0.00	1.00	0.00	0.00	0.00	1.00	0.00	0.00	0.00	0.00	1.00	0.00
42	1	0.00	0.00	1.00	0.00	0.00	0.00	1.00	0.00	0.00	0.00	0.00	1.00	0.00
43	1	17.75	8.22	0.00	7.39	1.00	0.00	0.67	0.00	0.00	-10.32	-10.32	1.00	17.78
44	1	0.00	0.00	0.00	10.38	1.00	0.53	0.46	0.00	0.00	-27.23	-10.34	0.00	8.92
45	1	11.44	0.63	0.00	14.00	1.00	0.02	0.59	0.00	0.00	-39.08	-11.85	0.00	124.95
46	1	0.00	0.00	1.00	0.00	0.00	0.00	1.00	0.00	0.00	0.00	0.00	1.00	0.00
47	1	0.00	0.00	0.00	269.34	1.00	5.67	0.03	1.00	0.00	-31.97	-24.45	0.00	16.92
48	1	10.17	7.12	0.00	100000.00	1.00	1.88	0.14	0.00	0.00	-36.42	-26.29	0.00	49.91
49	1	8.64	3.60	0.00	36.84	1.00	0.09	0.58	0.00	0.00	-31.73	-21.69	0.00	19.63
50	1	0.00	0.00	0.00	8.03	1.00	2.40	0.10	0.00	0.00	-20.87	-11.50	0.00	3.94
51	1	7.95	0.00	0.00	48.47	1.00	0.93	0.34	0.00	0.00	-21.13	-29.10	1.00	37.90
52	1	0.04	0.02	0.00	119.52	1.00	2.33	0.04	1.00	0.00	-3.94	-10.18	1.00	0.00
53	1	3.18	0.09	0.00	5.82	1.00	0.26	0.47	0.00	0.00	-11.37	-21.73	1.00	0.03
54	1	10.77	7.94	0.00	7.60	1.00	0.00	0.67	0.00	0.00	-25.52	-25.52	1.00	10.98
55	1	6.59	4.09	0.00	22.96	1.00	0.42	0.38	0.00	0.00	-29.08	-25.58	0.03	3.72
56	1	0.00	0.00	0.00	93.29	1.00	5.39	0.01	1.00	0.00	-33.60	-25.37	0.00	2.55
57	1	29.41	7.94	0.00	101.78	1.00	0.13	0.37	0.00	0.00	-39.03	-31.21	0.00	48.10
58	1	29.31	20.93	0.00	20.93	1.00	0.00	0.67	0.00	0.00	-30.93	-30.93	1.00	28.87
59	1	16.17	11.46	0.00	12.46	1.00	0.00	0.67	0.00	0.00	-28.88	-28.88	1.00	15.59
60	1	6.31	0.00	0.00	161.29	1.00	0.78	0.21	0.00	0.00	-35.49	-15.05	0.00	33.19
61	1	1.51	1.51	0.00	426.65	1.00	6.68	0.03	1.00	0.00	-20.70	-15.56	0.01	7.53
62	1	0.00	0.00	0.00	3.50	1.00	0.17	0.49	1.00	0.00	-15.64	-9.16	0.00	0.01
63	1	0.00	0.00	0.00	8.23	1.00	0.77	0.34	1.00	0.00	-21.33	-21.20	0.88	6.31
64	1	0.01	0.01	0.00	127.96	1.00	5.16	0.01	0.00	0.00	-19.29	-10.05	0.00	0.00
65	1	6.47	0.16	0.00	7.45	1.00	-0.01	0.99	0.00	0.00	-13.78	-13.51	0.76	0.04
66	1	0.00	0.00	0.00	4.53	1.00	2.25	0.08	0.00	0.00	-3.80	-13.50	1.00	0.00
67	1	0.00	0.00	1.00	0.00	0.00	0.00	1.00	0.00	0.00	0.00	0.00	1.00	0.00
68	1	0.00	0.00	1.00	0.00	0.00	0.00	1.00	0.00	0.00	0.00	0.00	1.00	0.00
69	1	0.00	0.00	1.00	0.00	0.00	0.00	1.00	0.00	0.00	0.00	0.00	1.00	0.00
70	1	12.11	0.00	0.00	11.46	1.00	0.00	0.67	0.00	0.00	-20.28	-20.23	0.95	12.02
71	1	0.00	0.00	0.00	2.88	1.00	0.39	0.41	2.00	0.00	-13.24	-12.67	0.56	0.00
72	1	0.00	0.00	1.00	0.00	0.00	0.00	1.00	0.00	0.00	0.00	0.00	1.00	0.00
73	1	0.00	0.00	1.00	0.00	0.00	0.00	1.00	0.00	0.00	0.00	0.00	1.00	0.00
74	1	6.05	0.22	0.00	9.02	1.00	0.10	0.59	0.00	0.00	-30.63	-24.43	0.00	2.88
75	1	3.98	0.20	0.00	4.67	1.00	0.02	0.60	0.00	0.00	-14.28	-17.34	1.00	0.00
76	1	0.00	0.00	0.00	44.55	1.00	1.33	0.17	1.00	0.00	-16.01	-10.28	0.00	0.02
77	1	0.00	0.00	0.00	236.04	1.00	2.21	0.04	1.00	0.00	-3.45	-10.63	1.00	0.00
78	1	10.43	5.31	0.00	6.77	1.00	0.00	0.67	0.00	0.00	-9.34	-9.35	1.00	9.33
79	1	14.09	2.06	0.00	14.47	1.00	-0.00	0.99	0.00	0.00	-20.18	-11.30	0.00	26.47
80	1	0.00	0.00	0.00	19.64	1.00	1.41	0.22	0.00	0.00	-22.34	-9.42	0.00	7.38
81	1	19.80	0.00	0.00	10.98	1.00	0.00	0.67	0.00	0.00	-12.78	-12.78	1.00	20.51
82	1	13.42	5.48	0.00	6.80	1.00	0.00	0.67	0.00	0.00	-9.08	-9.08	1.00	13.14
83	1	14.86	5.92	0.00	5.75	1.00	0.00	0.67	0.00	0.00	-8.93	-8.93	1.00	13.91
84	1	0.03	0.00	0.00	102.90	1.00	0.49	0.41	0.00	0.00	-53.79	-6.16	0.00	239.67
85	1	0.00	0.00	1.00	0.00	0.00	0.00	1.00	0.00	0.00	0.00	0.00	1.00	0.00
86	1	22.72	0.00	0.00	1.09	1.00	0.00	0.67	0.00	0.00	-5.68	-5.68	1.00	24.50
87	1	24.20	3.75	0.00	4.04	1.00	0.00	0.67	0.00	0.00	-13.31	-13.31	1.00	23.15
88	1	12.47	0.00	0.00	34.56	1.00	0.19	0.49	1.00	0.00	-14.29	-12.91	0.25	31.19
89	1	3.37	0.29	0.00	4.67	1.00	0.07	0.63	0.00	0.00	-11.04	-15.25	1.00	0.00
90	1	6.67	5.03	0.00	11.09	1.00	0.01	0.57	0.00	0.00	-19.71	-16.48	0.04	0.00
91	1	5.63	0.00	0.00	185.51	1.00	2.17	0.11	2.00	0.00	-26.57	-22.02	0.01	64.27
92	1	18.53	6.05	0.00	6.09	1.00	0.00	0.67	0.00	0.00	-28.98	-28.98	1.00	17.93
93	1	0.01	0.00	0.00	18.05	1.00	1.54	0.18	0.00	0.00	-9.92	-12.77	1.00	0.00
94	1	0.00	0.00	0.00	1.80	1.00	0.50	0.33	1.00	0.00	-16.07	-9.23	0.00	0.00
95	1	0.00	0.00	0.00	41.31	1.00	1.07	0.10	1.00	0.00	-4.87	-11.56	1.00	0.00
96	1	6.36	0.00	0.00	0.58	1.00	0.00	0.67	0.00	0.00	-9.17	-9.17	1.00	6.28
97	1	6.94	0.00	0.00	0.97	1.00	0.00	0.67	0.00	0.00	-10.06	-10.06	1.00	6.88
98	1	0.01	0.00	0.00	2.92	1.00	0.91	0.25	2.00	0.00	-13.23	-14.58	1.00	5.42
99	1	3.12	0.00	0.00	0.33	1.00	0.00	0.67	0.00	0.00	-9.39	-9.39	1.00	3.18
100	1	0.00	0.00	1.00	0.00	0.00	0.00	1.00	0.00	0.00	0.00	0.00	1.00	0.00
101	1	5.95	0.00	0.00	0.59	1.00	0.00	0.67	0.00	0.00	-7.70	-7.70	1.00	5.84
102	1	0.00	0.00	1.00	0.00	0.00	0.00	1.00	0.00	0.00	0.00	0.00	1.00	0.00
103	1	5.22	0.00	0.00	0.50	1.00	0.00	0.67	0.00	0.00	-7.87	-7.87	1.00	5.15
104	1	0.00	0.00	0.00	11.10	1.00	0.53	0.36	1.00	0.00	-8.78	-10.36	1.00	0.00
105	1	0.00	0.00	1.00	0.00	0.00	0.00	1.00	0.00	0.00	0.00	0.00	1.00	0.00
106	1	0.00	0.00	1.00	0.00	0.00	0.00	1.00	0.00	0.00	0.00	0.00	1.00	0.00
107	1	0.00	0.00	1.00	0.00	0.00	0.00	1.00	0.00	0.00	0.00	0.00	1.00	0.00
108	1	0.00	0.00	1.00	0.00	0.00	0.00	1.00	0.00	0.00	0.00	0.00	1.00	0.00
109	1	0.00	0.00	1.00	0.00	0.00	0.00	1.00	0.00	0.00	0.00	0.00	1.00	0.00
110	1	2.30	0.00	0.00	0.28	1.00	0.00	0.67	0.00	0.00	-8.37	-8.37	1.00	2.35
111	1	0.00	0.00	1.00	0.00	0.00	0.00	1.00	0.00	0.00	0.00	0.00	1.00	0.00
112	1	11.28	0.00	0.00	1.19	1.00	0.00	0.67	0.00	0.00	-16.79	-16.79	1.00	11.17
113	1	0.00	0.00	1.00	0.00	0.00	0.00	1.00	0.00	0.00	0.00	0.00	1.00	0.00
114	1	5.69	0.00	0.00	0.53	1.00	0.00	0.67	0.00	0.00	-9.41	-9.41	1.00	5.62
115	1	12.71	0.00	0.00	1.08	1.00	0.00	0.67	0.00	0.00	-12.59	-12.59	1.00	12.59
116	1	0.00	0.00	1.00	0.00	0.00	0.00	1.00	0.00	0.00	0.00	0.00	1.00	0.00
117	1	13.13	0.00	0.00	0.78	1.00	0.00	0.67	0.00	0.00	-11.70	-11.70	1.00	12.82
118	1	26.10	7.47	0.00	7.57	1.00	0.00	0.67	0.00	0.00	-17.28	-17.28	1.00	26.18
119	1	0.01	0.00	0.00	29.85	1.00	2.69	0.16	0.00	0.00	-38.04	-14.83	0.00	21.07
120	1	15.78	11.12	0.00	19.28	1.00	-0.01	0.96	0.00	0.00	-42.40	-11.11	0.00	32.71
121	1	0.00	0.00	0.00	10.36	1.00	0.68	0.48	1.00	0.00	-27.07	-10.77	0.00	0.00
122	1	8.61	0.00	0.00	0.89	1.00	0.00	0.67	0.00	0.00	-7.48	-7.48	1.00	8.87
123	1	9.12	0.00	0.00	3887.22	1.00	2.72	0.05	0.00	0.00	-23.54	-15.86	0.00	0.00
124	1	14.51	0.43	0.00	29.77	1.00	0.04	0.44	0.00	0.00	-27.92	-17.59	0.00	0.00
125	1	0.00	0.00	1.00	0.00	0.00	0.00	1.00	0.00	0.00	0.00	0.00	1.00	0.00
126	1	23.16	0.00	0.00	3.48	1.00	0.00	0.67	0.00	0.00	-12.17	-12.17	1.00	22.91
127	1	7.36	2.14	0.00	2.34	1.00	0.00	0.67	0.00	0.00	-12.02	-12.02	1.00	7.22
128	1	321.91	4.90	0.00	4.71	1.00	0.00	0.67	0.00	0.00	-28.01	-28.01	1.00	328.93
129	1	12.10	0.00	0.00	61.41	1.00	1.04	0.23	2.00	0.00	-12.13	-28.01	1.00	20.83
130	1	5.38	0.00	0.00	100000.00	1.00	4.94	0.02	1.00	0.00	-32.93	-16.79	0.00	38.47
131	1	4.28	0.00	0.00	165.36	1.00	1.31	0.24	1.00	0.00	-24.87	-15.56	0.00	13.85
132	1	0.01	0.00	0.00	16.34	1.00	0.38	0.38	1.00	0.00	-9.29	-10.53	1.00	5.65
133	1	5.84	0.00	0.00	0.62	1.00	0.00	0.67	0.00	0.00	-7.14	-7.14	1.00	5.93
134	1	5.59	4.23	0.00	3.79	1.00	0.00	0.67	0.00	0.00	-15.97	-15.97	1.00	5.53
135	1	14.90	0.00	0.00	39.31	1.00	0.16	0.36	1.00	0.00	-18.27	-13.92	0.01	45.79
136	1	0.00	0.00	1.00	0.00	0.00	0.00	1.00	0.00	0.00	0.00	0.00	1.00	0.00
137	1	0.00	0.00	0.00	4.56	1.00	0.56	0.46	3.00	0.00	-16.61	-19.81	1.00	12.90
138	1	5.63	0.00	0.00	91.62	1.00	3.26	0.02	1.00	0.00	-17.84	-14.76	0.05	3.27
139	1	19.26	1.73	0.00	3.08	1.00	0.00	0.67	0.00	0.00	-20.31	-20.31	1.00	19.54
140	1	6.29	0.00	0.00	0.70	1.00	0.00	0.67	0.00	0.00	-12.88	-12.88	1.00	6.44
141	1	11.86	0.00	0.00	0.71	1.00	0.00	0.67	0.00	0.00	-16.14	-16.14	1.00	12.11
142	1	36.98	0.00	0.00	4.28	1.00	0.00	0.67	0.00	0.00	-14.11	-14.11	1.00	37.21
143	1	3.14	0.00	0.00	0.39	1.00	0.00	0.67	0.00	0.00	-9.25	-9.25	1.00	3.13
144	1	56.97	0.00	0.00	5.01	1.00	0.00	0.67	0.00	0.00	-9.93	-9.92	1.00	56.36
145	1	47.86	0.68	0.00	8.59	1.00	0.00	0.67	0.00	0.00	-20.49	-20.49	1.00	48.30
146	1	11.11	0.00	0.00	0.74	1.00	0.00	0.67	0.00	0.00	-13.66	-13.66	1.00	11.17
147	1	0.00	0.00	0.00	11.27	1.00	1.52	0.30	0.00	0.00	-23.78	-11.24	0.00	3.54
148	1	0.01	0.00	0.00	15.35	1.00	1.14	0.22	0.00	0.00	-23.89	-8.02	0.00	8.93
149	1	0.00	0.00	1.00	0.00	0.00	0.00	1.00	0.00	0.00	0.00	0.00	1.00	0.00
150	1	0.00	0.00	1.00	0.00	0.00	0.00	1.00	0.00	0.00	0.00	0.00	1.00	0.00
151	1	0.00	0.00	0.00	2.99	1.00	0.64	0.30	0.00	0.00	-12.17	-7.38	0.01	0.00
152	1	0.00	0.00	1.00	0.00	0.00	0.00	1.00	0.00	0.00	0.00	0.00	1.00	0.00
153	1	0.02	0.01	0.00	120.54	1.00	1.77	0.08	1.00	0.00	-3.78	-10.25	1.00	0.00
154	1	13.66	0.00	0.00	1.56	1.00	0.00	0.67	0.00	0.00	-8.99	-8.99	1.00	13.61
155	1	0.00	0.00	0.00	42.97	1.00	3.69	0.07	2.00	0.00	-22.64	-19.93	0.07	6.51
156	1	10.24	6.92	0.00	8.40	1.00	0.00	0.67	0.00	0.00	-25.05	-25.04	1.00	10.45
157	1	26.29	9.35	0.00	9.49	1.00	0.00	0.67	0.00	0.00	-27.30	-27.30	1.00	26.36
158	1	5.31	3.94	0.00	4.28	1.00	0.00	0.67	0.00	0.00	-16.30	-16.30	1.00	5.47
159	1	0.00	0.00	0.00	3.15	1.00	0.46	0.37	2.00	0.00	-11.70	-13.89	1.00	5.13
160	1	16.94	6.66	0.00	52.23	1.00	0.01	0.51	0.00	0.00	-26.90	-28.93	1.00	18.83
161	1	0.00	0.00	0.00	8.25	1.00	0.69	0.39	0.00	0.00	-36.72	-19.18	0.00	15.68
162	1	9.49	4.06	0.00	20.78	1.00	-0.10	1.00	0.00	0.00	-15.43	-21.52	1.00	32.72
163	1	0.00	0.00	1.00	0.00	0.00	0.00	1.00	0.00	0.00	0.00	0.00	1.00	0.00
164	1	0.00	0.00	1.00	0.00	0.00	0.00	1.00	0.00	0.00	0.00	0.00	1.00	0.00
165	1	0.00	0.00	1.00	0.00	0.00	0.00	1.00	0.00	0.00	0.00	0.00	1.00	0.00
166	1	0.00	0.00	1.00	0.00	0.00	0.00	1.00	0.00	0.00	0.00	0.00	1.00	0.00
167	1	0.00	0.00	1.00	0.00	0.00	0.00	1.00	0.00	0.00	0.00	0.00	1.00	0.00
168	1	0.00	0.00	1.00	0.00	0.00	0.00	1.00	0.00	0.00	0.00	0.00	1.00	0.00
169	1	0.00	0.00	0.00	69.41	1.00	3.11	0.07	0.00	0.00	-10.79	-13.87	1.00	0.00
170	1	13.23	0.00	0.00	1.48	1.00	0.00	0.67	0.00	0.00	-9.52	-9.52	1.00	13.28
171	1	9.11	2.16	0.00	1.95	1.00	0.00	0.67	0.00	0.00	-19.65	-19.65	1.00	9.23
172	1	0.00	0.00	1.00	0.00	0.00	0.00	1.00	0.00	0.00	0.00	0.00	1.00	0.00
173	1	0.00	0.00	0.00	1539.71	1.00	7.95	0.02	1.00	0.00	-23.37	-12.78	0.00	50.56
174	1	0.00	0.00	1.00	0.00	0.00	0.00	1.00	0.00	0.00	0.00	0.00	1.00	0.00
175	1	7.24	0.00	0.00	0.90	1.00	0.00	0.67	0.00	0.00	-10.44	-10.44	1.00	7.22
176	1	6.10	0.00	0.00	0.56	1.00	0.00	0.67	0.00	0.00	-8.29	-8.29	1.00	6.03
177	1	0.00	0.00	1.00	0.00	0.00	0.00	1.00	0.00	0.00	0.00	0.00	1.00	0.00
178	1	7.69	0.00	0.00	1.04	1.00	0.00	0.67	0.00	0.00	-11.26	-11.26	1.00	7.63
179	1	26.36	0.00	0.00	3.10	1.00	0.00	0.67	0.00	0.00	-7.99	-7.99	1.00	25.85
180	1	11.61	0.00	0.00	1.41	1.00	0.00	0.67	0.00	0.00	-7.46	-7.46	1.00	11.57
181	1	0.00	0.00	1.00	0.00	0.00	0.00	1.00	0.00	0.00	0.00	0.00	1.00	0.00
182	1	0.00	0.00	1.00	0.00	0.00	0.00	1.00	0.00	0.00	0.00	0.00	1.00	0.00
183	1	0.00	0.00	1.00	0.00	0.00	0.00	1.00	0.00	0.00	0.00	0.00	1.00	0.00
184	1	0.00	0.00	1.00	0.00	0.00	0.00	1.00	0.00	0.00	0.00	0.00	1.00	0.00
185	1	0.00	0.00	1.00	0.00	0.00	0.00	1.00	0.00	0.00	0.00	0.00	1.00	0.00
186	1	0.00	0.00	1.00	0.00	0.00	0.00	1.00	0.00	0.00	0.00	0.00	1.00	0.00
187	1	0.00	0.00	1.00	0.00	0.00	0.00	1.00	0.00	0.00	0.00	0.00	1.00	0.00
188	1	18.37	0.00	0.00	1.61	1.00	0.00	0.67	0.00	0.00	-17.84	-17.84	1.00	18.31
189	1	22.06	0.00	0.00	1.74	1.00	0.00	0.67	0.00	0.00	-15.99	-15.99	1.00	22.26
190	1	7.58	0.00	0.00	0.23	1.00	0.00	0.67	0.00	0.00	-12.62	-12.62	1.00	7.84
191	1	14.78	0.00	0.00	1.53	1.00	0.00	0.67	0.00	0.00	-10.61	-10.61	1.00	15.07
192	1	5.86	0.00	0.00	0.88	1.00	0.00	0.67	0.00	0.00	-10.46	-10.46	1.00	5.84
193	1	4.39	0.00	0.00	0.66	1.00	0.00	0.67	0.00	0.00	-8.05	-8.05	1.00	4.45
194	1	0.00	0.00	1.00	0.00	0.00	0.00	1.00	0.00	0.00	0.00	0.00	1.00	0.00
195	1	0.00	0.00	1.00	0.00	0.00	0.00	1.00	0.00	0.00	0.00	0.00	1.00	0.00
196	1	0.00	0.00	1.00	0.00	0.00	0.00	1.00	0.00	0.00	0.00	0.00	1.00	0.00
197	1	5.36	0.00	0.00	0.82	1.00	0.00	0.67	0.00	0.00	-8.54	-8.54	1.00	5.35
198	1	6.34	0.00	0.00	0.80	1.00	0.00	0.67	0.00	0.00	-10.36	-10.36	1.00	6.45
199	1	0.00	0.00	1.00	0.00	0.00	0.00	1.00	0.00	0.00	0.00	0.00	1.00	0.00
200	1	0.00	0.00	1.00	0.00	0.00	0.00	1.00	0.00	0.00	0.00	0.00	1.00	0.00
201	1	0.00	0.00	1.00	0.00	0.00	0.00	1.00	0.00	0.00	0.00	0.00	1.00	0.00
202	1	0.00	0.00	1.00	0.00	0.00	0.00	1.00	0.00	0.00	0.00	0.00	1.00	0.00
203	1	2.42	0.00	0.00	0.33	1.00	0.00	0.67	0.00	0.00	-9.23	-9.23	1.00	2.42
204	1	0.00	0.00	1.00	0.00	0.00	0.00	1.00	0.00	0.00	0.00	0.00	1.00	0.00
205	1	3.35	0.00	0.00	0.33	1.00	0.00	0.67	0.00	0.00	-8.02	-8.02	1.00	3.35
206	1	0.00	0.00	1.00	0.00	0.00	0.00	1.00	0.00	0.00	0.00	0.00	1.00	0.00
207	1	0.00	0.00	1.00	0.00	0.00	0.00	1.00	0.00	0.00	0.00	0.00	1.00	0.00
208	1	0.00	0.00	1.00	0.00	0.00	0.00	1.00	0.00	0.00	0.00	0.00	1.00	0.00
209	1	0.00	0.00	1.00	0.00	0.00	0.00	1.00	0.00	0.00	0.00	0.00	1.00	0.00
210	1	0.00	0.00	1.00	0.00	0.00	0.00	1.00	0.00	0.00	0.00	0.00	1.00	0.00
211	1	0.00	0.00	1.00	0.00	0.00	0.00	1.00	0.00	0.00	0.00	0.00	1.00	0.00
212	1	0.00	0.00	1.00	0.00	0.00	0.00	1.00	0.00	0.00	0.00	0.00	1.00	0.00
213	1	0.00	0.00	1.00	0.00	0.00	0.00	1.00	0.00	0.00	0.00	0.00	1.00	0.00
214	1	5.04	0.00	0.00	0.38	1.00	0.00	0.67	0.00	0.00	-8.29	-8.29	1.00	5.16
215	1	0.00	0.00	1.00	0.00	0.00	0.00	1.00	0.00	0.00	0.00	0.00	1.00	0.00
216	1	0.00	0.00	1.00	0.00	0.00	0.00	1.00	0.00	0.00	0.00	0.00	1.00	0.00
217	1	5.12	0.00	0.00	0.41	1.00	0.00	0.67	0.00	0.00	-7.74	-7.74	1.00	4.94
218	1	0.00	0.00	1.00	0.00	0.00	0.00	1.00	0.00	0.00	0.00	0.00	1.00	0.00
219	1	0.00	0.00	1.00	0.00	0.00	0.00	1.00	0.00	0.00	0.00	0.00	1.00	0.00
220	1	0.00	0.00	1.00	0.00	0.00	0.00	1.00	0.00	0.00	0.00	0.00	1.00	0.00
221	1	0.00	0.00	1.00	0.00	0.00	0.00	1.00	0.00	0.00	0.00	0.00	1.00	0.00
222	1	3.64	0.00	0.00	0.45	1.00	0.00	0.67	0.00	0.00	-8.82	-8.82	1.00	3.63
223	1	0.00	0.00	1.00	0.00	0.00	0.00	1.00	0.00	0.00	0.00	0.00	1.00	0.00
224	1	0.00	0.00	1.00	0.00	0.00	0.00	1.00	0.00	0.00	0.00	0.00	1.00	0.00
225	1	0.00	0.00	1.00	0.00	0.00	0.00	1.00	0.00	0.00	0.00	0.00	1.00	0.00
226	1	6.15	0.00	0.00	0.87	1.00	0.00	0.67	0.00	0.00	-7.86	-7.86	1.00	6.28
227	1	0.00	0.00	1.00	0.00	0.00	0.00	1.00	0.00	0.00	0.00	0.00	1.00	0.00
228	1	0.00	0.00	1.00	0.00	0.00	0.00	1.00	0.00	0.00	0.00	0.00	1.00	0.00
229	1	0.00	0.00	1.00	0.00	0.00	0.00	1.00	0.00	0.00	0.00	0.00	1.00	0.00
230	1	0.00	0.00	1.00	0.00	0.00	0.00	1.00	0.00	0.00	0.00	0.00	1.00	0.00
231	1	0.00	0.00	1.00	0.00	0.00	0.00	1.00	0.00	0.00	0.00	0.00	1.00	0.00
232	1	0.00	0.00	1.00	0.00	0.00	0.00	1.00	0.00	0.00	0.00	0.00	1.00	0.00
233	1	0.00	0.00	1.00	0.00	0.00	0.00	1.00	0.00	0.00	0.00	0.00	1.00	0.00
234	1	0.00	0.00	1.00	0.00	0.00	0.00	1.00	0.00	0.00	0.00	0.00	1.00	0.00
235	1	12.62	0.00	0.00	1.36	1.00	0.00	0.67	0.00	0.00	-9.51	-9.51	1.00	12.67
236	1	17.93	0.00	0.00	0.94	1.00	0.00	0.67	0.00	0.00	-19.94	-19.94	1.00	17.46
237	1	5.64	0.00	0.00	0.61	1.00	0.00	0.67	0.00	0.00	-8.80	-8.80	1.00	5.84
238	1	5.37	0.00	0.00	0.55	1.00	0.00	0.67	0.00	0.00	-8.69	-8.69	1.00	5.27
239	1	6.62	0.00	0.00	0.78	1.00	0.00	0.67	0.00	0.00	-11.77	-11.77	1.00	6.62
240	1	0.00	0.00	0.00	1.62	1.00	0.21	0.47	0.00	0.00	-3.61	-9.28	1.00	0.00
241	1	0.00	0.00	1.00	0.00	0.00	0.00	1.00	0.00	0.00	0.00	0.00	1.00	0.00
242	1	0.00	0.00	1.00	0.00	0.00	0.00	1.00	0.00	0.00	0.00	0.00	1.00	0.00
243	1	0.00	0.00	1.00	0.00	0.00	0.00	1.00	0.00	0.00	0.00	0.00	1.00	0.00
244	1	3.00	0.00	0.00	0.30	1.00	0.00	0.67	0.00	0.00	-8.84	-8.84	1.00	3.00
245	1	0.00	0.00	1.00	0.00	0.00	0.00	1.00	0.00	0.00	0.00	0.00	1.00	0.00
246	1	0.00	0.00	1.00	0.00	0.00	0.00	1.00	0.00	0.00	0.00	0.00	1.00	0.00
247	1	0.00	0.00	1.00	0.00	0.00	0.00	1.00	0.00	0.00	0.00	0.00	1.00	0.00
248	1	0.00	0.00	1.00	0.00	0.00	0.00	1.00	0.00	0.00	0.00	0.00	1.00	0.00
249	1	21.24	0.00	0.00	1.85	1.00	0.00	0.67	0.00	0.00	-7.22	-7.22	1.00	20.92
250	1	0.00	0.00	1.00	0.00	0.00	0.00	1.00	0.00	0.00	0.00	0.00	1.00	0.00
251	1	0.00	0.00	1.00	0.00	0.00	0.00	1.00	0.00	0.00	0.00	0.00	1.00	0.00
252	1	0.00	0.00	1.00	0.00	0.00	0.00	1.00	0.00	0.00	0.00	0.00	1.00	0.00
253	1	0.00	0.00	1.00	0.00	0.00	0.00	1.00	0.00	0.00	0.00	0.00	1.00	0.00
254	1	0.00	0.00	1.00	0.00	0.00	0.00	1.00	0.00	0.00	0.00	0.00	1.00	0.00
255	1	0.00	0.00	1.00	0.00	0.00	0.00	1.00	0.00	0.00	0.00	0.00	1.00	0.00
256	1	0.00	0.00	1.00	0.00	0.00	0.00	1.00	0.00	0.00	0.00	0.00	1.00	0.00
257	1	0.00	0.00	1.00	0.00	0.00	0.00	1.00	0.00	0.00	0.00	0.00	1.00	0.00
258	1	0.00	0.00	1.00	0.00	0.00	0.00	1.00	0.00	0.00	0.00	0.00	1.00	0.00
259	1	5.72	0.00	0.00	0.53	1.00	0.00	0.67	0.00	0.00	-10.32	-10.32	1.00	5.65
260	1	0.00	0.00	1.00	0.00	0.00	0.00	1.00	0.00	0.00	0.00	0.00	1.00	0.00
261	1	27.01	0.00	0.00	3.60	1.00	0.00	0.67	0.00	0.00	-13.95	-13.95	1.00	27.30
262	1	0.00	0.00	1.00	0.00	0.00	0.00	1.00	0.00	0.00	0.00	0.00	1.00	0.00
263	1	13.28	0.00	0.00	1.48	1.00	0.00	0.67	0.00	0.00	-11.46	-11.46	1.00	13.64
264	1	3.85	0.00	0.00	0.26	1.00	0.00	0.67	0.00	0.00	-8.22	-8.22	1.00	3.77
265	1	47.40	0.00	0.00	4.14	1.00	0.00	0.67	0.00	0.00	-9.26	-9.25	1.00	47.52
266	1	8.75	0.00	0.00	1.07	1.00	0.00	0.67	0.00	0.00	-10.68	-10.68	1.00	8.83
267	1	0.00	0.00	1.00	0.00	0.00	0.00	1.00	0.00	0.00	0.00	0.00	1.00	0.00
268	1	0.00	0.00	1.00	0.00	0.00	0.00	1.00	0.00	0.00	0.00	0.00	1.00	0.00
269	1	0.00	0.00	1.00	0.00	0.00	0.00	1.00	0.00	0.00	0.00	0.00	1.00	0.00
270	1	5.18	0.00	0.00	0.58	1.00	0.00	0.67	0.00	0.00	-9.41	-9.41	1.00	5.23
271	1	0.00	0.00	1.00	0.00	0.00	0.00	1.00	0.00	0.00	0.00	0.00	1.00	0.00
272	1	0.00	0.00	1.00	0.00	0.00	0.00	1.00	0.00	0.00	0.00	0.00	1.00	0.00
273	1	0.00	0.00	1.00	0.00	0.00	0.00	1.00	0.00	0.00	0.00	0.00	1.00	0.00
274	1	0.00	0.00	1.00	0.00	0.00	0.00	1.00	0.00	0.00	0.00	0.00	1.00	0.00
275	1	21.81	0.00	0.00	2.81	1.00	0.00	0.67	0.00	0.00	-6.80	-6.80	1.00	21.49
276	1	0.00	0.00	1.00	0.00	0.00	0.00	1.00	0.00	0.00	0.00	0.00	1.00	0.00
277	1	23.81	0.00	0.00	4.20	1.00	0.00	0.67	0.00	0.00	-11.00	-11.00	1.00	23.44
278	1	0.00	0.00	1.00	0.00	0.00	0.00	1.00	0.00	0.00	0.00	0.00	1.00	0.00
279	1	0.00	0.00	1.00	0.00	0.00	0.00	1.00	0.00	0.00	0.00	0.00	1.00	0.00
280	1	9.57	0.00	0.00	1.14	1.00	0.00	0.67	0.00	0.00	-11.04	-11.04	1.00	9.67
281	1	0.00	0.00	1.00	0.00	0.00	0.00	1.00	0.00	0.00	0.00	0.00	1.00	0.00
282	1	0.00	0.00	1.00	0.00	0.00	0.00	1.00	0.00	0.00	0.00	0.00	1.00	0.00
283	1	13.43	0.00	0.00	1.41	1.00	0.00	0.67	0.00	0.00	-11.04	-11.04	1.00	13.48
284	1	6.44	0.00	0.00	0.92	1.00	0.00	0.67	0.00	0.00	-15.13	-15.13	1.00	6.39
285	1	0.00	0.00	1.00	0.00	0.00	0.00	1.00	0.00	0.00	0.00	0.00	1.00	0.00
286	1	0.00	0.00	1.00	0.00	0.00	0.00	1.00	0.00	0.00	0.00	0.00	1.00	0.00
287	1	0.00	0.00	1.00	0.00	0.00	0.00	1.00	0.00	0.00	0.00	0.00	1.00	0.00
288	1	0.00	0.00	1.00	0.00	0.00	0.00	1.00	0.00	0.00	0.00	0.00	1.00	0.00
289	1	0.00	0.00	1.00	0.00	0.00	0.00	1.00	0.00	0.00	0.00	0.00	1.00	0.00
290	1	0.00	0.00	1.00	0.00	0.00	0.00	1.00	0.00	0.00	0.00	0.00	1.00	0.00
291	1	0.00	0.00	1.00	0.00	0.00	0.00	1.00	0.00	0.00	0.00	0.00	1.00	0.00
292	1	83.60	0.00	0.00	7.57	1.00	0.00	0.67	0.00	0.00	-17.63	-17.63	1.00	85.05
293	1	0.00	0.00	1.00	0.00	0.00	0.00	1.00	0.00	0.00	0.00	0.00	1.00	0.00
294	1	0.00	0.00	1.00	0.00	0.00	0.00	1.00	0.00	0.00	0.00	0.00	1.00	0.00
295	1	0.00	0.00	1.00	0.00	0.00	0.00	1.00	0.00	0.00	0.00	0.00	1.00	0.00
296	1	12.84	0.00	0.00	0.86	1.00	0.00	0.67	0.00	0.00	-10.27	-10.27	1.00	12.59
297	1	0.00	0.00	1.00	0.00	0.00	0.00	1.00	0.00	0.00	0.00	0.00	1.00	0.00
298	1	30.76	0.00	0.00	4.02	1.00	0.00	0.67	0.00	0.00	-8.84	-8.84	1.00	31.03
299	1	10.77	0.00	0.00	0.75	1.00	0.00	0.67	0.00	0.00	-11.28	-11.28	1.00	10.60
300	1	0.00	0.00	1.00	0.00	0.00	0.00	1.00	0.00	0.00	0.00	0.00	1.00	0.00
301	1	0.00	0.00	1.00	0.00	0.00	0.00	1.00	0.00	0.00	0.00	0.00	1.00	0.00
302	1	0.00	0.00	1.00	0.00	0.00	0.00	1.00	0.00	0.00	0.00	0.00	1.00	0.00
303	1	0.00	0.00	1.00	0.00	0.00	0.00	1.00	0.00	0.00	0.00	0.00	1.00	0.00
304	1	0.00	0.00	1.00	0.00	0.00	0.00	1.00	0.00	0.00	0.00	0.00	1.00	0.00
305	1	0.00	0.00	1.00	0.00	0.00	0.00	1.00	0.00	0.00	0.00	0.00	1.00	0.00
306	1	0.00	0.00	1.00	0.00	0.00	0.00	1.00	0.00	0.00	0.00	0.00	1.00	0.00
307	1	0.00	0.00	1.00	0.00	0.00	0.00	1.00	0.00	0.00	0.00	0.00	1.00	0.00
308	1	29.54	0.00	0.00	4.04	1.00	0.00	0.67	0.00	0.00	-8.32	-8.32	1.00	31.67
309	1	0.00	0.00	1.00	0.00	0.00	0.00	1.00	0.00	0.00	0.00	0.00	1.00	0.00
310	1	0.00	0.00	1.00	0.00	0.00	0.00	1.00	0.00	0.00	0.00	0.00	1.00	0.00
311	1	0.00	0.00	1.00	0.00	0.00	0.00	1.00	0.00	0.00	0.00	0.00	1.00	0.00
312	1	28.66	0.00	0.00	3.03	1.00	0.00	0.67	0.00	0.00	-8.22	-8.22	1.00	27.63
313	1	3.75	0.00	0.00	0.46	1.00	0.00	0.67	0.00	0.00	-7.57	-7.57	1.00	3.74
314	1	0.00	0.00	1.00	0.00	0.00	0.00	1.00	0.00	0.00	0.00	0.00	1.00	0.00
315	1	0.00	0.00	1.00	0.00	0.00	0.00	1.00	0.00	0.00	0.00	0.00	1.00	0.00
316	1	0.00	0.00	1.00	0.00	0.00	0.00	1.00	0.00	0.00	0.00	0.00	1.00	0.00
317	1	26.64	0.00	0.00	3.75	1.00	0.00	0.67	0.00	0.00	-11.58	-11.58	1.00	26.34
318	1	5.51	0.00	0.00	0.54	1.00	0.00	0.67	0.00	0.00	-7.31	-7.31	1.00	5.48
319	1	0.00	0.00	0.00	11.70	1.00	0.25	0.50	1.00	0.00	-3.94	-9.62	1.00	0.00
320	1	0.00	0.00	1.00	0.00	0.00	0.00	1.00	0.00	0.00	0.00	0.00	1.00	0.00
321	1	27.53	0.00	0.00	6.71	1.00	0.00	0.67	0.00	0.00	-9.17	-9.17	1.00	28.51
322	1	0.00	0.00	1.00	0.00	0.00	0.00	1.00	0.00	0.00	0.00	0.00	1.00	0.00
323	1	3.69	0.00	0.00	0.45	1.00	0.00	0.67	0.00	0.00	-8.14	-8.14	1.00	3.68
324	1	0.00	0.00	1.00	0.00	0.00	0.00	1.00	0.00	0.00	0.00	0.00	1.00	0.00
325	1	9.33	0.00	0.00	10.65	1.00	0.01	0.38	1.00	0.00	-21.35	-16.26	0.01	2.90
326	1	37.67	0.00	0.00	5.63	1.00	0.00	0.67	0.00	0.00	-14.79	-14.79	1.00	37.30
327	1	0.00	0.00	1.00	0.00	0.00	0.00	1.00	0.00	0.00	0.00	0.00	1.00	0.00
328	1	6.46	0.00	0.00	0.95	1.00	0.00	0.67	0.00	0.00	-9.36	-9.36	1.00	6.44
329	1	5.59	0.00	0.00	0.53	1.00	0.00	0.67	0.00	0.00	-8.04	-8.04	1.00	5.52
330	1	0.00	0.00	1.00	0.00	0.00	0.00	1.00	0.00	0.00	0.00	0.00	1.00	0.00
331	1	0.00	0.00	1.00	0.00	0.00	0.00	1.00	0.00	0.00	0.00	0.00	1.00	0.00
332	1	0.00	0.00	1.00	0.00	0.00	0.00	1.00	0.00	0.00	0.00	0.00	1.00	0.00
333	1	10.67	0.00	0.00	1.22	1.00	0.00	0.67	0.00	0.00	-10.73	-10.73	1.00	10.78
334	1	0.00	0.00	1.00	0.00	0.00	0.00	1.00	0.00	0.00	0.00	0.00	1.00	0.00
335	1	0.00	0.00	1.00	0.00	0.00	0.00	1.00	0.00	0.00	0.00	0.00	1.00	0.00
336	1	0.00	0.00	1.00	0.00	0.00	0.00	1.00	0.00	0.00	0.00	0.00	1.00	0.00
337	1	0.00	0.00	1.00	0.00	0.00	0.00	1.00	0.00	0.00	0.00	0.00	1.00	0.00
338	1	0.00	0.00	1.00	0.00	0.00	0.00	1.00	0.00	0.00	0.00	0.00	1.00	0.00
339	1	0.00	0.00	1.00	0.00	0.00	0.00	1.00	0.00	0.00	0.00	0.00	1.00	0.00
340	1	0.00	0.00	1.00	0.00	0.00	0.00	1.00	0.00	0.00	0.00	0.00	1.00	0.00
341	1	0.00	0.00	1.00	0.00	0.00	0.00	1.00	0.00	0.00	0.00	0.00	1.00	0.00
342	1	0.00	0.00	1.00	0.00	0.00	0.00	1.00	0.00	0.00	0.00	0.00	1.00	0.00
343	1	0.00	0.00	1.00	0.00	0.00	0.00	1.00	0.00	0.00	0.00	0.00	1.00	0.00
344	1	0.00	0.00	1.00	0.00	0.00	0.00	1.00	0.00	0.00	0.00	0.00	1.00	0.00
345	1	15.01	0.00	0.00	0.87	1.00	0.00	0.67	0.00	0.00	-7.41	-7.41	1.00	15.07
346	1	6.49	0.00	0.00	0.58	1.00	0.00	0.67	0.00	0.00	-8.68	-8.68	1.00	6.28
347	1	12.06	0.00	0.00	1.33	1.00	0.00	0.67	0.00	0.00	-10.04	-10.04	1.00	12.11
348	1	0.00	0.00	1.00	0.00	0.00	0.00	1.00	0.00	0.00	0.00	0.00	1.00	0.00
349	1	0.00	0.00	1.00	0.00	0.00	0.00	1.00	0.00	0.00	0.00	0.00	1.00	0.00
350	1	0.00	0.00	1.00	0.00	0.00	0.00	1.00	0.00	0.00	0.00	0.00	1.00	0.00
351	1	6.36	0.00	0.00	0.94	1.00	0.00	0.67	0.00	0.00	-7.63	-7.63	1.00	6.34
352	1	6.00	0.00	0.00	0.56	1.00	0.00	0.67	0.00	0.00	-7.38	-7.38	1.00	5.93
353	1	0.00	0.00	1.00	0.00	0.00	0.00	1.00	0.00	0.00	0.00	0.00	1.00	0.00
354	1	16.95	3.11	0.00	3.29	1.00	0.00	0.67	0.00	0.00	-18.15	-18.15	1.00	17.33
355	1	0.00	0.00	1.00	0.00	0.00	0.00	1.00	0.00	0.00	0.00	0.00	1.00	0.00
356	1	0.00	0.00	1.00	0.00	0.00	0.00	1.00	0.00	0.00	0.00	0.00	1.00	0.00
357	1	3.75	0.00	0.00	0.46	1.00	0.00	0.67	0.00	0.00	-7.57	-7.57	1.00	3.74
358	1	5.17	0.00	0.00	0.76	1.00	0.00	0.67	0.00	0.00	-10.16	-10.16	1.00	4.87
359	1	0.00	0.00	1.00	0.00	0.00	0.00	1.00	0.00	0.00	0.00	0.00	1.00	0.00
360	1	0.00	0.00	1.00	0.00	0.00	0.00	1.00	0.00	0.00	0.00	0.00	1.00	0.00
361	1	0.00	0.00	1.00	0.00	0.00	0.00	1.00	0.00	0.00	0.00	0.00	1.00	0.00
362	1	5.70	0.00	0.00	0.53	1.00	0.00	0.67	0.00	0.00	-9.66	-9.66	1.00	5.63
363	1	0.00	0.00	1.00	0.00	0.00	0.00	1.00	0.00	0.00	0.00	0.00	1.00	0.00
364	1	0.00	0.00	1.00	0.00	0.00	0.00	1.00	0.00	0.00	0.00	0.00	1.00	0.00
365	1	109.28	0.00	0.00	3.52	1.00	0.00	0.67	0.00	0.00	-8.44	-8.42	0.98	113.40
366	1	0.00	0.00	1.00	0.00	0.00	0.00	1.00	0.00	0.00	0.00	0.00	1.00	0.00
367	1	5.43	0.00	0.00	0.83	1.00	0.00	0.67	0.00	0.00	-6.88	-6.87	1.00	5.58
368	1	13.23	0.00	0.00	1.44	1.00	0.00	0.67	0.00	0.00	-13.82	-13.82	1.00	13.48
369	1	16.69	0.00	0.00	1.31	1.00	0.00	0.67	0.00	0.00	-12.79	-12.79	1.00	16.43
370	1	22.14	0.00	0.00	1.08	1.00	0.00	0.67	0.00	0.00	-8.01	-8.01	1.00	22.03
371	1	0.00	0.00	1.00	0.00	0.00	0.00	1.00	0.00	0.00	0.00	0.00	1.00	0.00
372	1	18.19	0.00	0.00	0.92	1.00	0.00	0.67	0.00	0.00	-6.61	-6.61	1.00	18.34
373	1	0.00	0.00	1.00	0.00	0.00	0.00	1.00	0.00	0.00	0.00	0.00	1.00	0.00
374	1	12.22	0.00	0.00	0.87	1.00	0.00	0.67	0.00	0.00	-16.36	-16.36	1.00	12.64
375	1	24.78	0.00	0.00	3.75	1.00	0.00	0.67	0.00	0.00	-9.45	-9.45	1.00	25.09
376	1	5.77	0.00	0.00	0.54	1.00	0.00	0.67	0.00	0.00	-7.35	-7.35	1.00	5.70
377	1	0.00	0.00	1.00	0.00	0.00	0.00	1.00	0.00	0.00	0.00	0.00	1.00	0.00
378	1	0.00	0.00	1.00	0.00	0.00	0.00	1.00	0.00	0.00	0.00	0.00	1.00	0.00
379	1	6.00	0.00	0.00	0.56	1.00	0.00	0.67	0.00	0.00	-7.58	-7.58	1.00	5.93
380	1	119.67	0.00	0.00	5.47	1.00	0.00	0.67	0.00	0.00	-8.60	-8.60	1.00	118.09
381	1	0.00	0.00	1.00	0.00	0.00	0.00	1.00	0.00	0.00	0.00	0.00	1.00	0.00
382	1	3.72	0.00	0.00	0.60	1.00	0.00	0.67	0.00	0.00	-9.91	-9.91	1.00	3.70
383	1	7.47	0.00	0.00	1.02	1.00	0.00	0.67	0.00	0.00	-14.82	-14.82	1.00	7.41
384	1	0.00	0.00	1.00	0.00	0.00	0.00	1.00	0.00	0.00	0.00	0.00	1.00	0.00
385	1	0.00	0.00	1.00	0.00	0.00	0.00	1.00	0.00	0.00	0.00	0.00	1.00	0.00
386	1	5.70	0.00	0.00	0.53	1.00	0.00	0.67	0.00	0.00	-10.55	-10.55	1.00	5.63
387	1	0.00	0.00	1.00	0.00	0.00	0.00	1.00	0.00	0.00	0.00	0.00	1.00	0.00
388	1	0.00	0.00	1.00	0.00	0.00	0.00	1.00	0.00	0.00	0.00	0.00	1.00	0.00
389	1	0.00	0.00	1.00	0.00	0.00	0.00	1.00	0.00	0.00	0.00	0.00	1.00	0.00
390	1	0.00	0.00	1.00	0.00	0.00	0.00	1.00	0.00	0.00	0.00	0.00	1.00	0.00
391	1	0.00	0.00	0.00	1.94	1.00	0.61	0.24	1.00	0.00	-8.18	-7.46	0.49	3.00
392	1	0.00	0.00	1.00	0.00	0.00	0.00	1.00	0.00	0.00	0.00	0.00	1.00	0.00
393	1	0.00	0.00	1.00	0.00	0.00	0.00	1.00	0.00	0.00	0.00	0.00	1.00	0.00
394	1	5.70	0.00	0.00	0.53	1.00	0.00	0.67	0.00	0.00	-10.58	-10.58	1.00	5.63
395	1	0.00	0.00	1.00	0.00	0.00	0.00	1.00	0.00	0.00	0.00	0.00	1.00	0.00
396	1	0.01	0.00	0.00	1.44	1.00	0.16	0.43	1.00	0.00	-16.04	-8.73	0.00	0.00
397	1	0.01	0.00	0.00	172.06	1.00	2.35	0.03	1.00	0.00	-8.90	-10.48	1.00	0.00
398	1	0.00	0.00	1.00	0.00	0.00	0.00	1.00	0.00	0.00	0.00	0.00	1.00	0.00
399	1	0.00	0.00	1.00	0.00	0.00	0.00	1.00	0.00	0.00	0.00	0.00	1.00	0.00
400	1	3.43	0.00	0.00	0.29	1.00	0.00	0.67	0.00	0.00	-10.56	-10.56	1.00	3.48
401	1	0.00	0.00	1.00	0.00	0.00	0.00	1.00	0.00	0.00	0.00	0.00	1.00	0.00
402	1	0.00	0.00	1.00	0.00	0.00	0.00	1.00	0.00	0.00	0.00	0.00	1.00	0.00
403	1	28.66	0.00	0.00	3.03	1.00	0.00	0.67	0.00	0.00	-8.13	-8.13	1.00	27.63
404	1	0.00	0.00	1.00	0.00	0.00	0.00	1.00	0.00	0.00	0.00	0.00	1.00	0.00
405	1	27.60	0.00	0.00	0.80	1.00	0.00	0.67	0.00	0.00	-8.41	-8.41	1.00	27.63
406	1	0.00	0.00	1.00	0.00	0.00	0.00	1.00	0.00	0.00	0.00	0.00	1.00	0.00
407	1	17.82	0.00	0.00	0.93	1.00	0.00	0.67	0.00	0.00	-12.91	-12.91	1.00	17.36
408	1	23.82	0.00	0.00	3.35	1.00	0.00	0.67	0.00	0.00	-12.02	-12.02	1.00	23.48
409	1	5.53	0.46	0.00	9.30	1.00	0.23	0.53	0.00	0.00	-30.48	-23.82	0.00	29.08
410	1	6.51	4.08	0.00	5.30	1.00	0.00	0.67	0.00	0.00	-21.54	-21.54	1.00	6.55
411	1	14.90	0.00	0.00	1.00	1.00	0.00	0.67	0.00	0.00	-10.35	-10.35	1.00	14.49
412	1	12.95	0.00	0.00	1.38	1.00	0.00	0.67	0.00	0.00	-9.89	-9.89	1.00	13.01
413	1	34.79	1.87	0.00	3.48	1.00	0.00	0.67	0.00	0.00	-19.12	-19.12	1.00	34.79
414	1	0.00	0.00	1.00	0.00	0.00	0.00	1.00	0.00	0.00	0.00	0.00	1.00	0.00
415	1	0.00	0.00	1.00	0.00	0.00	0.00	1.00	0.00	0.00	0.00	0.00	1.00	0.00
416	1	5.29	0.00	0.00	0.58	1.00	0.00	0.67	0.00	0.00	-10.48	-10.48	1.00	5.48
417	1	0.00	0.00	0.00	1.50	1.00	0.13	0.52	1.00	0.00	-8.36	-8.31	0.96	6.18
418	1	0.00	0.00	1.00	0.00	0.00	0.00	1.00	0.00	0.00	0.00	0.00	1.00	0.00
419	1	18.01	0.00	0.00	1.43	1.00	0.00	0.67	0.00	0.00	-16.66	-16.66	1.00	18.17
420	1	26.93	0.00	0.00	3.01	1.00	0.00	0.67	0.00	0.00	-17.47	-17.47	1.00	26.50
421	1	29.28	0.00	0.00	3.92	1.00	0.00	0.67	0.00	0.00	-9.04	-9.04	1.00	29.54
422	1	0.00	0.00	1.00	0.00	0.00	0.00	1.00	0.00	0.00	0.00	0.00	1.00	0.00
423	1	6.00	0.00	0.00	0.56	1.00	0.00	0.67	0.00	0.00	-10.21	-10.21	1.00	5.93
424	1	0.00	0.00	1.00	0.00	0.00	0.00	1.00	0.00	0.00	0.00	0.00	1.00	0.00
425	1	0.00	0.00	1.00	0.00	0.00	0.00	1.00	0.00	0.00	0.00	0.00	1.00	0.00
426	1	0.00	0.00	1.00	0.00	0.00	0.00	1.00	0.00	0.00	0.00	0.00	1.00	0.00
427	1	0.00	0.00	1.00	0.00	0.00	0.00	1.00	0.00	0.00	0.00	0.00	1.00	0.00
428	1	51.82	0.00	0.00	4.30	1.00	0.00	0.67	0.00	0.00	-8.60	-8.59	1.00	51.96
429	1	13.16	0.00	0.00	1.40	1.00	0.00	0.67	0.00	0.00	-12.77	-12.77	1.00	13.22
430	1	0.00	0.00	1.00	0.00	0.00	0.00	1.00	0.00	0.00	0.00	0.00	1.00	0.00
431	1	0.00	0.00	1.00	0.00	0.00	0.00	1.00	0.00	0.00	0.00	0.00	1.00	0.00
432	1	21.88	0.00	0.00	1.42	1.00	0.00	0.67	0.00	0.00	-6.45	-6.45	1.00	21.49
433	1	0.00	0.00	1.00	0.00	0.00	0.00	1.00	0.00	0.00	0.00	0.00	1.00	0.00
434	1	0.00	0.00	1.00	0.00	0.00	0.00	1.00	0.00	0.00	0.00	0.00	1.00	0.00
435	1	31.80	0.00	0.00	3.16	1.00	0.00	0.67	0.00	0.00	-7.12	-7.12	1.00	31.09
436	1	27.60	0.00	0.00	0.80	1.00	0.00	0.67	0.00	0.00	-7.74	-7.74	1.00	27.63
437	1	6.62	0.00	0.00	0.96	1.00	0.00	0.67	0.00	0.00	-7.48	-7.48	1.00	6.60
438	1	18.32	0.00	0.00	0.98	1.00	0.00	0.67	0.00	0.00	-6.21	-6.21	1.00	18.48
439	1	0.00	0.00	1.00	0.00	0.00	0.00	1.00	0.00	0.00	0.00	0.00	1.00	0.00
440	1	0.00	0.00	1.00	0.00	0.00	0.00	1.00	0.00	0.00	0.00	0.00	1.00	0.00
441	1	0.00	0.00	1.00	0.00	0.00	0.00	1.00	0.00	0.00	0.00	0.00	1.00	0.00
442	1	0.00	0.00	1.00	0.00	0.00	0.00	1.00	0.00	0.00	0.00	0.00	1.00	0.00
443	1	7.47	0.00	0.00	0.92	1.00	0.00	0.67	0.00	0.00	-12.67	-12.67	1.00	7.45
444	1	9.03	0.00	0.00	0.94	1.00	0.00	0.67	0.00	0.00	-15.63	-15.63	1.00	9.08
445	1	0.00	0.00	1.00	0.00	0.00	0.00	1.00	0.00	0.00	0.00	0.00	1.00	0.00
446	1	9.61	0.00	0.00	0.96	1.00	0.00	0.67	0.00	0.00	-10.82	-10.82	1.00	9.49
447	1	0.00	0.00	1.00	0.00	0.00	0.00	1.00	0.00	0.00	0.00	0.00	1.00	0.00
448	1	26.07	0.00	0.00	0.45	1.00	0.00	0.67	0.00	0.00	-16.54	-16.54	1.00	26.04
449	1	4.83	0.00	0.00	0.71	1.00	0.00	0.67	0.00	0.00	-7.49	-7.49	1.00	4.90
450	1	7.69	0.00	0.00	0.81	1.00	0.00	0.67	0.00	0.00	-11.68	-11.68	1.00	7.89
451	1	5.07	0.00	0.00	0.44	1.00	0.00	0.67	0.00	0.00	-7.81	-7.82	1.00	5.48
452	1	5.07	0.00	0.00	0.44	1.00	0.00	0.67	0.00	0.00	-7.81	-7.82	1.00	5.48
453	1	5.46	0.00	0.00	0.61	1.00	0.00	0.67	0.00	0.00	-7.62	-7.62	1.00	5.48
454	1	0.00	0.00	1.00	0.00	0.00	0.00	1.00	0.00	0.00	0.00	0.00	1.00	0.00
455	1	20.79	0.00	0.00	1.70	1.00	0.00	0.67	0.00	0.00	-11.44	-11.44	1.00	20.81
456	1	0.00	0.00	1.00	0.00	0.00	0.00	1.00	0.00	0.00	0.00	0.00	1.00	0.00
457	1	0.00	0.00	1.00	0.00	0.00	0.00	1.00	0.00	0.00	0.00	0.00	1.00	0.00
458	1	10.80	0.00	0.00	1.35	1.00	0.00	0.67	0.00	0.00	-7.14	-7.14	1.00	10.76
459	1	27.26	0.00	0.00	3.19	1.00	0.00	0.67	0.00	0.00	-14.99	-14.99	1.00	27.32
460	1	0.00	0.00	1.00	0.00	0.00	0.00	1.00	0.00	0.00	0.00	0.00	1.00	0.00
461	1	51.27	0.00	0.00	9.38	1.00	0.00	0.67	0.00	0.00	-22.64	-22.64	1.00	53.57
462	1	0.00	0.00	1.00	0.00	0.00	0.00	1.00	0.00	0.00	0.00	0.00	1.00	0.00
463	1	8.65	0.00	0.00	1.13	1.00	0.00	0.67	0.00	0.00	-10.37	-10.37	1.00	8.58
464	1	0.00	0.00	1.00	0.00	0.00	0.00	1.00	0.00	0.00	0.00	0.00	1.00	0.00
465	1	0.00	0.00	1.00	0.00	0.00	0.00	1.00	0.00	0.00	0.00	0.00	1.00	0.00
466	1	10000.00	0.00	0.00	0.00	1.00	0.00	0.67	0.00	0.00	-8.92	-8.92	1.00	2731.94
467	1	0.00	0.00	1.00	0.00	0.00	0.00	1.00	0.00	0.00	0.00	0.00	1.00	0.00
468	1	0.00	0.00	1.00	0.00	0.00	0.00	1.00	0.00	0.00	0.00	0.00	1.00	0.00
469	1	115.08	0.00	0.00	9.23	1.00	0.00	0.67	0.00	0.00	-8.36	-8.36	1.00	111.01
470	1	22.71	0.00	0.00	0.72	1.00	0.00	0.67	0.00	0.00	-8.03	-8.03	1.00	22.73
471	1	5.68	0.00	0.00	0.53	1.00	0.00	0.67	0.00	0.00	-9.31	-9.31	1.00	5.61
472	1	6.07	0.00	0.00	0.56	1.00	0.00	0.67	0.00	0.00	-7.22	-7.22	1.00	5.99
473	1	0.00	0.00	1.00	0.00	0.00	0.00	1.00	0.00	0.00	0.00	0.00	1.00	0.00
474	1	0.00	0.00	1.00	0.00	0.00	0.00	1.00	0.00	0.00	0.00	0.00	1.00	0.00
475	1	0.00	0.00	1.00	0.00	0.00	0.00	1.00	0.00	0.00	0.00	0.00	1.00	0.00
476	1	27.25	0.00	0.00	3.77	1.00	0.00	0.67	0.00	0.00	-8.95	-8.95	1.00	27.49
477	1	18.66	0.00	0.00	1.50	1.00	0.00	0.67	0.00	0.00	-14.04	-14.04	1.00	18.68
478	1	13.22	0.00	0.00	1.40	1.00	0.00	0.67	0.00	0.00	-13.83	-13.83	1.00	13.28
479	1	12.79	0.00	0.00	0.83	1.00	0.00	0.67	0.00	0.00	-11.84	-11.84	1.00	12.59
480	1	0.00	0.00	1.00	0.00	0.00	0.00	1.00	0.00	0.00	0.00	0.00	1.00	0.00
481	1	0.00	0.00	1.00	0.00	0.00	0.00	1.00	0.00	0.00	0.00	0.00	1.00	0.00
482	1	28.93	0.00	0.00	4.54	1.00	0.00	0.67	0.00	0.00	-15.43	-15.43	1.00	28.31
483	1	8.15	0.00	0.00	0.98	1.00	0.00	0.67	0.00	0.00	-10.28	-10.28	1.00	8.12
484	1	0.00	0.00	1.00	0.00	0.00	0.00	1.00	0.00	0.00	0.00	0.00	1.00	0.00
485	1	22.19	0.00	0.00	0.72	1.00	0.00	0.67	0.00	0.00	-8.00	-8.00	1.00	22.21
486	1	0.00	0.00	1.00	0.00	0.00	0.00	1.00	0.00	0.00	0.00	0.00	1.00	0.00
487	1	5750.47	0.00	0.00	0.00	1.00	0.00	0.67	0.00	0.00	-7.83	-7.83	1.00	3029.59
488	1	14.99	0.35	0.00	8.74	1.00	0.00	0.67	0.00	0.00	-14.88	-14.88	1.00	15.29
489	1	23.06	7.93	0.00	7.94	1.00	0.00	0.67	0.00	0.00	-15.28	-15.28	0.99	23.70
490	1	19.74	0.00	0.00	1047.08	1.00	5.19	0.04	2.00	0.00	-7.53	-23.75	1.00	11.57
491	1	0.00	0.00	1.00	0.00	0.00	0.00	1.00	0.00	0.00	0.00	0.00	1.00	0.00
492	1	29.28	0.00	0.00	3.92	1.00	0.00	0.67	0.00	0.00	-8.71	-8.71	1.00	29.54
493	1	16.05	0.00	0.00	1.23	1.00	0.00	0.67	0.00	0.00	-6.44	-6.44	1.00	16.22
494	1	6.03	0.00	0.00	0.44	1.00	0.00	0.67	0.00	0.00	-8.72	-8.72	1.00	6.18
495	1	0.00	0.00	1.00	0.00	0.00	0.00	1.00	0.00	0.00	0.00	0.00	1.00	0.00
496	1	0.00	0.00	1.00	0.00	0.00	0.00	1.00	0.00	0.00	0.00	0.00	1.00	0.00
497	1	0.00	0.00	1.00	0.00	0.00	0.00	1.00	0.00	0.00	0.00	0.00	1.00	0.00
498	1	0.00	0.00	1.00	0.00	0.00	0.00	1.00	0.00	0.00	0.00	0.00	1.00	0.00
499	1	0.00	0.00	1.00	0.00	0.00	0.00	1.00	0.00	0.00	0.00	0.00	1.00	0.00
500	1	0.00	0.00	1.00	0.00	0.00	0.00	1.00	0.00	0.00	0.00	0.00	1.00	0.00
501	1	0.00	0.00	1.00	0.00	0.00	0.00	1.00	0.00	0.00	0.00	0.00	1.00	0.00
502	1	16.64	0.00	0.00	3.02	1.00	0.00	0.67	0.00	0.00	-10.28	-10.28	1.00	16.31
503	1	0.00	0.00	1.00	0.00	0.00	0.00	1.00	0.00	0.00	0.00	0.00	1.00	0.00
504	1	0.00	0.00	1.00	0.00	0.00	0.00	1.00	0.00	0.00	0.00	0.00	1.00	0.00
505	1	6.36	0.00	0.00	0.94	1.00	0.00	0.67	0.00	0.00	-7.63	-7.63	1.00	6.34
506	1	0.00	0.00	1.00	0.00	0.00	0.00	1.00	0.00	0.00	0.00	0.00	1.00	0.00
507	1	5.07	0.00	0.00	0.44	1.00	0.00	0.67	0.00	0.00	-7.38	-7.39	1.00	5.48
508	1	0.00	0.00	1.00	0.00	0.00	0.00	1.00	0.00	0.00	0.00	0.00	1.00	0.00
509	1	0.00	0.00	1.00	0.00	0.00	0.00	1.00	0.00	0.00	0.00	0.00	1.00	0.00
510	1	0.00	0.00	1.00	0.00	0.00	0.00	1.00	0.00	0.00	0.00	0.00	1.00	0.00
511	1	0.00	0.00	0.00	6.06	1.00	0.43	0.52	1.00	0.00	-18.24	-20.39	1.00	9.71
512	1	0.00	0.00	0.00	10.58	1.00	1.51	0.19	1.00	0.00	-29.60	-23.61	0.00	9.03
513	1	23.74	2.56	0.00	2.61	1.00	0.00	0.67	0.00	0.00	-16.20	-16.20	1.00	23.50
514	1	26.76	0.00	0.00	83.33	1.00	0.49	0.15	1.00	0.00	-22.99	-20.10	0.06	45.40
515	1	0.00	0.00	0.00	683.16	1.00	2.50	0.04	1.00	0.00	-23.59	-12.65	0.00	132.87
516	1	0.00	0.00	1.00	0.00	0.00	0.00	1.00	0.00	0.00	0.00	0.00	1.00	0.00
517	1	10.99	0.00	0.00	0.85	1.00	0.00	0.67	0.00	0.00	-6.72	-6.72	1.00	11.10
518	1	20.01	0.00	0.00	20.08	1.00	-0.01	0.95	2.00	0.00	-19.65	-17.59	0.13	15.47
519	1	130.27	0.00	0.00	0.00	1.00	0.00	0.67	0.00	0.00	-5.72	-5.72	1.00	224.85
520	1	4.43	0.00	0.00	3371.51	1.00	-0.00	0.62	0.00	0.00	-56.81	-7.12	0.00	3.18
521	1	0.01	0.00	0.00	22.81	1.00	0.40	0.44	0.00	0.00	-19.91	-13.10	0.00	10.86
522	1	0.00	0.00	0.00	86.25	1.00	5.56	0.04	0.00	0.00	-23.87	-12.96	0.00	0.00
523	1	63.08	18.19	0.00	18.89	1.00	0.00	0.67	0.00	0.00	-18.61	-18.61	1.00	64.86
524	1	0.00	0.00	0.00	5.36	1.00	0.27	0.59	0.00	0.00	-23.55	-10.99	0.00	6.77
525	1	0.00	0.00	0.00	37.36	1.00	1.57	0.17	2.00	0.00	-28.57	-28.81	1.00	10000.00
526	1	8.68	7.06	0.00	7.48	1.00	0.00	0.67	0.00	0.00	-26.60	-26.60	1.00	8.08
527	1	24.42	6.46	0.00	6.85	1.00	0.00	0.67	0.00	0.00	-25.88	-25.88	1.00	24.70
528	1	0.00	0.00	0.00	265.46	1.00	2.78	0.12	0.00	0.00	-33.36	-37.11	1.00	20.31
529	1	0.00	0.00	1.00	0.00	0.00	0.00	1.00	0.00	0.00	0.00	0.00	1.00	0.00
530	1	5.48	0.00	0.00	0.52	1.00	0.00	0.67	0.00	0.00	-7.45	-7.45	1.00	5.42
531	1	20.71	8.68	0.00	9.06	1.00	0.00	0.67	0.00	0.00	-26.24	-26.24	1.00	21.10
532	1	37.16	6.71	0.00	6.60	1.00	0.00	0.67	0.00	0.00	-31.06	-31.06	1.00	37.32
533	1	0.00	0.00	1.00	0.00	0.00	0.00	1.00	0.00	0.00	0.00	0.00	1.00	0.00
534	1	13.26	0.00	0.00	1.53	1.00	0.00	0.67	0.00	0.00	-7.23	-7.23	1.00	13.22
535	1	10000.00	0.00	0.00	0.00	1.00	0.00	0.67	0.00	0.00	-9.07	-9.07	1.00	2731.94
536	1	39.08	0.00	0.00	4.02	1.00	0.00	0.67	0.00	0.00	-9.15	-9.15	1.00	38.68
537	1	0.00	0.00	1.00	0.00	0.00	0.00	1.00	0.00	0.00	0.00	0.00	1.00	0.00
538	1	10000.00	0.00	0.00	0.00	1.00	0.00	0.67	0.00	0.00	-8.94	-8.94	1.00	3904.79
539	1	14.00	0.00	0.00	1.15	1.00	0.00	0.67	0.00	0.00	-15.99	-15.99	1.00	13.86
540	1	7.84	0.00	0.00	1.09	1.00	0.00	0.67	0.00	0.00	-8.87	-8.87	1.00	7.81
541	1	0.00	0.00	1.00	0.00	0.00	0.00	1.00	0.00	0.00	0.00	0.00	1.00	0.00
542	1	0.00	0.00	1.00	0.00	0.00	0.00	1.00	0.00	0.00	0.00	0.00	1.00	0.00
543	1	0.00	0.00	1.00	0.00	0.00	0.00	1.00	0.00	0.00	0.00	0.00	1.00	0.00
544	1	5.04	0.00	0.00	0.55	1.00	0.00	0.67	0.00	0.00	-9.18	-9.18	1.00	5.12
545	1	0.00	0.00	1.00	0.00	0.00	0.00	1.00	0.00	0.00	0.00	0.00	1.00	0.00
546	1	39.49	0.00	0.00	3.82	1.00	0.00	0.67	0.00	0.00	-8.23	-8.23	1.00	39.59
547	1	20.87	0.00	0.00	3.04	1.00	0.00	0.67	0.00	0.00	-13.73	-13.73	1.00	20.80
548	1	5.43	0.00	0.00	0.83	1.00	0.00	0.67	0.00	0.00	-7.03	-7.03	1.00	5.58
549	1	24.95	0.00	0.00	3.47	1.00	0.00	0.67	0.00	0.00	-8.55	-8.55	1.00	24.98
550	1	5.46	0.00	0.00	0.61	1.00	0.00	0.67	0.00	0.00	-7.47	-7.47	1.00	5.48
551	1	15.76	0.00	0.00	0.92	1.00	0.00	0.67	0.00	0.00	-6.29	-6.29	1.00	16.22
552	1	0.00	0.00	1.00	0.00	0.00	0.00	1.00	0.00	0.00	0.00	0.00	1.00	0.00
553	1	77.09	0.00	0.00	16.73	1.00	0.00	0.67	0.00	0.00	-19.66	-19.66	1.00	77.53
554	1	49.32	0.00	0.00	4.21	1.00	0.00	0.67	0.00	0.00	-17.49	-17.49	1.00	49.45
555	1	21.81	0.00	0.00	2.81	1.00	0.00	0.67	0.00	0.00	-6.80	-6.80	1.00	21.49
556	1	0.00	0.00	1.00	0.00	0.00	0.00	1.00	0.00	0.00	0.00	0.00	1.00	0.00
557	1	13.80	0.00	0.00	1.44	1.00	0.00	0.67	0.00	0.00	-9.05	-9.05	1.00	13.86
558	1	8.29	0.00	0.00	0.95	1.00	0.00	0.67	0.00	0.00	-8.90	-8.90	1.00	8.45
559	1	9.71	0.00	0.00	0.81	1.00	0.00	0.67	0.00	0.00	-13.22	-13.22	1.00	9.94
560	1	34.14	0.00	0.00	3.48	1.00	0.00	0.67	0.00	0.00	-7.56	-7.56	1.00	35.10
561	1	5.40	0.00	0.00	0.47	1.00	0.00	0.67	0.00	0.00	-7.51	-7.51	1.00	5.84
562	1	0.00	0.00	1.00	0.00	0.00	0.00	1.00	0.00	0.00	0.00	0.00	1.00	0.00
563	1	0.00	0.00	1.00	0.00	0.00	0.00	1.00	0.00	0.00	0.00	0.00	1.00	0.00
564	1	0.00	0.00	1.00	0.00	0.00	0.00	1.00	0.00	0.00	0.00	0.00	1.00	0.00
565	1	0.00	0.00	1.00	0.00	0.00	0.00	1.00	0.00	0.00	0.00	0.00	1.00	0.00
566	1	0.00	0.00	1.00	0.00	0.00	0.00	1.00	0.00	0.00	0.00	0.00	1.00	0.00
567	1	153.81	0.00	0.00	6.00	1.00	0.00	0.67	0.00	0.00	-9.13	-9.13	1.00	158.28
568	1	0.02	0.01	0.00	44.58	1.00	1.08	0.14	1.00	0.00	-8.97	-10.34	1.00	7.81
569	1	0.00	0.00	1.00	0.00	0.00	0.00	1.00	0.00	0.00	0.00	0.00	1.00	0.00
570	1	0.00	0.00	1.00	0.00	0.00	0.00	1.00	0.00	0.00	0.00	0.00	1.00	0.00
571	1	8.26	0.00	0.00	185.91	1.00	1.28	0.15	1.00	0.00	-15.01	-20.49	1.00	14.16
572	1	31.05	0.00	0.00	0.84	1.00	0.00	0.67	0.00	0.00	-7.47	-7.47	1.00	31.09
573	1	0.00	0.00	0.00	21.49	1.00	1.62	0.21	0.00	0.00	-38.23	-9.27	0.00	0.46
574	1	0.00	0.00	1.00	0.00	0.00	0.00	1.00	0.00	0.00	0.00	0.00	1.00	0.00
575	1	50.03	0.00	0.00	4.32	1.00	0.00	0.67	0.00	0.00	-7.48	-7.48	1.00	50.95
576	1	5.95	0.00	0.00	0.60	1.00	0.00	0.67	0.00	0.00	-8.09	-8.09	1.00	5.84
577	1	18.32	0.00	0.00	0.98	1.00	0.00	0.67	0.00	0.00	-6.36	-6.36	1.00	18.48
578	1	8.65	0.00	0.00	1.13	1.00	0.00	0.67	0.00	0.00	-11.50	-11.50	1.00	8.58
579	1	5.43	0.00	0.00	0.83	1.00	0.00	0.67	0.00	0.00	-7.03	-7.03	1.00	5.58
580	1	3.59	0.00	0.00	0.44	1.00	0.00	0.67	0.00	0.00	-7.67	-7.67	1.00	3.58
581	1	0.00	0.00	1.00	0.00	0.00	0.00	1.00	0.00	0.00	0.00	0.00	1.00	0.00
582	1	0.00	0.00	1.00	0.00	0.00	0.00	1.00	0.00	0.00	0.00	0.00	1.00	0.00
583	1	0.00	0.00	1.00	0.00	0.00	0.00	1.00	0.00	0.00	0.00	0.00	1.00	0.00
584	1	0.00	0.00	1.00	0.00	0.00	0.00	1.00	0.00	0.00	0.00	0.00	1.00	0.00
585	1	0.00	0.00	1.00	0.00	0.00	0.00	1.00	0.00	0.00	0.00	0.00	1.00	0.00
586	1	0.00	0.00	1.00	0.00	0.00	0.00	1.00	0.00	0.00	0.00	0.00	1.00	0.00
587	1	0.00	0.00	1.00	0.00	0.00	0.00	1.00	0.00	0.00	0.00	0.00	1.00	0.00
588	1	0.00	0.00	1.00	0.00	0.00	0.00	1.00	0.00	0.00	0.00	0.00	1.00	0.00
589	1	5.07	0.00	0.00	0.44	1.00	0.00	0.67	0.00	0.00	-7.81	-7.82	1.00	5.48
590	1	3.59	0.00	0.00	0.44	1.00	0.00	0.67	0.00	0.00	-8.82	-8.82	1.00	3.58
591	1	11.66	0.00	0.00	1.42	1.00	0.00	0.67	0.00	0.00	-8.86	-8.86	1.00	11.62
592	1	0.00	0.00	1.00	0.00	0.00	0.00	1.00	0.00	0.00	0.00	0.00	1.00	0.00
593	1	137.20	0.00	0.00	0.47	1.00	0.00	0.67	0.00	0.00	-9.23	-9.21	0.98	141.57
594	1	0.00	0.00	1.00	0.00	0.00	0.00	1.00	0.00	0.00	0.00	0.00	1.00	0.00
595	1	6.25	0.00	0.00	0.57	1.00	0.00	0.67	0.00	0.00	-8.71	-8.71	1.00	6.18
596	1	0.00	0.00	1.00	0.00	0.00	0.00	1.00	0.00	0.00	0.00	0.00	1.00	0.00
597	1	0.00	0.00	1.00	0.00	0.00	0.00	1.00	0.00	0.00	0.00	0.00	1.00	0.00
598	1	28.66	0.00	0.00	3.03	1.00	0.00	0.67	0.00	0.00	-8.22	-8.22	1.00	27.63
599	1	0.00	0.00	1.00	0.00	0.00	0.00	1.00	0.00	0.00	0.00	0.00	1.00	0.00
600	1	8.70	0.00	0.00	0.75	1.00	0.00	0.67	0.00	0.00	-11.67	-11.67	1.00	8.90
601	1	109.03	0.00	0.00	5.85	1.00	0.00	0.67	0.00	0.00	-8.52	-8.51	0.99	115.71
602	1	5.22	0.00	0.00	0.50	1.00	0.00	0.67	0.00	0.00	-7.77	-7.77	1.00	5.15
603	1	13.43	0.00	0.00	1.41	1.00	0.00	0.67	0.00	0.00	-12.25	-12.25	1.00	13.48
604	1	0.00	0.00	1.00	0.00	0.00	0.00	1.00	0.00	0.00	0.00	0.00	1.00	0.00
605	1	5.92	0.00	0.00	0.55	1.00	0.00	0.67	0.00	0.00	-10.73	-10.73	1.00	5.84
606	1	24.36	0.00	0.00	3.76	1.00	0.00	0.67	0.00	0.00	-11.46	-11.46	1.00	23.80
607	1	10.21	0.00	0.00	1.30	1.00	0.00	0.67	0.00	0.00	-6.93	-6.93	1.00	10.18
608	1	73.55	1.41	0.00	2.00	1.00	0.00	0.67	0.00	0.00	-19.05	-19.05	1.00	72.32
609	1	10.08	0.00	0.00	1.01	1.00	0.00	0.67	0.00	0.00	-17.26	-17.26	1.00	10.13
610	1	47.87	0.00	0.00	3.64	1.00	0.00	0.67	0.00	0.00	-22.14	-22.14	1.00	49.93
611	1	19.46	0.00	0.00	1.73	1.00	0.00	0.67	0.00	0.00	-15.95	-15.95	1.00	19.69
612	1	24.80	0.00	0.00	2.89	1.00	0.00	0.67	0.00	0.00	-15.47	-15.47	1.00	24.42
613	1	42.55	0.00	0.00	4.47	1.00	0.00	0.67	0.00	0.00	-19.70	-19.70	1.00	43.15
614	1	73.07	0.00	0.00	1.83	1.00	0.00	0.67	0.00	0.00	-9.27	-9.27	1.00	74.34
615	1	0.00	0.00	1.00	0.00	0.00	0.00	1.00	0.00	0.00	0.00	0.00	1.00	0.00
616	1	13.16	0.00	0.00	1.40	1.00	0.00	0.67	0.00	0.00	-11.30	-11.30	1.00	13.22
617	1	152.17	0.00	0.00	7.54	1.00	0.00	0.67	0.00	0.00	-19.42	-19.42	1.00	157.24
618	1	5.66	0.00	0.00	0.52	1.00	0.00	0.67	0.00	0.00	-7.95	-7.95	1.00	5.48
619	1	75.06	0.00	0.00	2.28	1.00	0.00	0.67	0.00	0.00	-12.39	-12.39	1.00	74.22
620	1	10000.00	0.00	0.00	0.00	1.00	0.00	0.67	0.00	0.00	-14.96	-14.96	1.00	10000.00
621	1	0.00	0.00	1.00	0.00	0.00	0.00	1.00	0.00	0.00	0.00	0.00	1.00	0.00
622	1	0.00	0.00	1.00	0.00	0.00	0.00	1.00	0.00	0.00	0.00	0.00	1.00	0.00
623	1	137.35	0.00	0.00	0.79	1.00	0.00	0.67	0.00	0.00	-8.60	-8.58	0.98	127.46
624	1	61.78	0.00	0.00	5.70	1.00	0.00	0.67	0.00	0.00	-13.27	-13.27	1.00	60.20
625	1	19.92	0.00	0.00	1.02	1.00	0.00	0.67	0.00	0.00	-14.47	-14.47	1.00	19.79
626	1	7.58	0.00	0.00	0.23	1.00	0.00	0.67	0.00	0.00	-11.55	-11.55	1.00	7.84
627	1	18.41	0.00	0.00	1.16	1.00	0.00	0.67	0.00	0.00	-7.30	-7.30	1.00	17.88
628	1	23.59	0.00	0.00	2.14	1.00	0.00	0.67	0.00	0.00	-16.03	-16.03	1.00	23.56
629	1	10.39	0.00	0.00	0.96	1.00	0.00	0.67	0.00	0.00	-15.55	-15.55	1.00	10.30
630	1	10.47	0.00	0.00	1.25	1.00	0.00	0.67	0.00	0.00	-16.03	-16.03	1.00	10.44
631	1	11.31	1.91	0.00	2.12	1.00	0.00	0.67	0.00	0.00	-15.61	-15.61	1.00	11.29
632	1	0.00	0.00	1.00	0.00	0.00	0.00	1.00	0.00	0.00	0.00	0.00	1.00	0.00
633	1	88.77	2.99	0.00	3.79	1.00	0.00	0.67	0.00	0.00	-20.66	-20.66	1.00	88.78
634	1	14.33	0.00	0.00	1.47	1.00	0.00	0.67	0.00	0.00	-14.21	-14.21	1.00	14.39
635	1	34.53	0.00	0.00	2.29	1.00	0.00	0.67	0.00	0.00	-19.25	-19.25	1.00	34.84
636	1	0.00	0.00	0.00	1.56	1.00	0.21	0.41	1.00	0.00	-3.77	-9.33	1.00	0.00
637	1	10.54	0.00	0.00	0.67	1.00	0.00	0.67	0.00	0.00	-10.96	-10.96	1.00	10.30
638	1	15.04	2.59	0.00	6.70	1.00	0.00	0.67	0.00	0.00	-17.87	-17.87	1.00	15.15
639	1	5.40	0.00	0.00	0.47	1.00	0.00	0.67	0.00	0.00	-10.13	-10.13	1.00	5.84
640	1	0.00	0.00	0.00	24.32	1.00	0.84	0.24	1.00	0.00	-11.04	-9.56	0.23	0.00
641	1	0.00	0.00	1.00	0.00	0.00	0.00	1.00	0.00	0.00	0.00	0.00	1.00	0.00
642	1	124.54	0.00	0.00	5.61	1.00	0.00	0.67	0.00	0.00	-13.99	-13.97	0.98	125.87
643	1	14.72	0.00	0.00	1.01	1.00	0.00	0.67	0.00	0.00	-10.51	-10.51	1.00	14.49
644	1	15.76	0.00	0.00	0.92	1.00	0.00	0.67	0.00	0.00	-6.29	-6.29	1.00	16.22
645	1	0.00	0.00	1.00	0.00	0.00	0.00	1.00	0.00	0.00	0.00	0.00	1.00	0.00
646	1	0.00	0.00	1.00	0.00	0.00	0.00	1.00	0.00	0.00	0.00	0.00	1.00	0.00
647	1	5.42	0.00	0.00	0.42	1.00	0.00	0.67	0.00	0.00	-8.40	-8.40	1.00	5.58
648	1	6.07	0.00	0.00	0.56	1.00	0.00	0.67	0.00	0.00	-7.22	-7.22	1.00	5.99
649	1	9.07	0.00	0.00	1.20	1.00	0.00	0.67	0.00	0.00	-7.67	-7.67	1.00	9.04
650	1	91.78	0.00	0.00	5.54	1.00	0.00	0.67	0.00	0.00	-9.33	-9.33	1.00	88.04
651	1	18.39	0.00	0.00	1.74	1.00	0.00	0.67	0.00	0.00	-9.50	-9.50	1.00	18.77
652	1	17.84	0.00	0.00	75.76	1.00	0.93	0.21	1.00	0.00	-22.89	-16.98	0.00	16.17
653	1	21.21	1.33	0.00	5.49	1.00	0.00	0.67	0.00	0.00	-19.96	-19.97	1.00	21.29
654	1	26.82	0.00	0.00	63.13	1.00	0.35	0.19	1.00	0.00	-8.93	-19.15	1.00	61.38
655	1	6.67	0.31	0.00	19.64	1.00	0.82	0.37	0.00	0.00	-39.41	-27.28	0.00	59.55
656	1	0.00	0.00	1.00	0.00	0.00	0.00	1.00	0.00	0.00	0.00	0.00	1.00	0.00
657	1	0.00	0.00	1.00	0.00	0.00	0.00	1.00	0.00	0.00	0.00	0.00	1.00	0.00
658	1	22.30	2.01	0.00	2.35	1.00	0.00	0.67	0.00	0.00	-20.08	-20.08	1.00	22.33
659	1	0.01	0.00	0.00	3.30	1.00	0.43	0.43	2.00	0.00	-21.71	-12.39	0.00	3.28
660	1	78.14	3.65	0.00	3.98	1.00	0.00	0.67	0.00	0.00	-23.02	-23.02	1.00	79.71
661	1	9.47	0.00	0.00	30.39	1.00	0.28	0.41	0.00	0.00	-21.75	-20.93	0.44	10.92
662	1	8.05	0.00	0.00	30.40	1.00	0.96	0.34	1.00	0.00	-18.52	-24.88	1.00	0.00
663	1	29.84	0.00	0.00	231.89	1.00	0.92	0.10	1.00	0.00	-14.27	-18.21	1.00	186.35
664	1	11.16	0.52	0.00	12.33	1.00	0.01	0.50	0.00	0.00	-34.42	-13.80	0.00	1.19
665	1	25.27	3.80	0.00	3.88	1.00	0.00	0.67	0.00	0.00	-21.21	-21.21	1.00	25.30
666	1	6823.88	0.00	0.00	0.00	1.00	0.00	0.67	0.00	0.00	-8.98	-8.98	1.00	3904.79
667	1	0.02	0.01	0.00	67.44	1.00	1.13	0.16	1.00	0.00	-10.58	-10.96	1.00	0.01
668	1	0.02	0.00	0.00	1.52	1.00	0.21	0.47	1.00	0.00	-9.24	-8.48	0.47	0.03
669	1	0.02	0.01	0.00	121.48	1.00	1.79	0.10	1.00	0.00	-11.65	-10.12	0.22	0.03
670	1	0.00	0.00	1.00	0.00	0.00	0.00	1.00	0.00	0.00	0.00	0.00	1.00	0.00
671	1	18.32	0.00	0.00	0.98	1.00	0.00	0.67	0.00	0.00	-6.27	-6.27	1.00	18.48
672	1	55.15	0.00	0.00	8.86	1.00	0.00	0.67	0.00	0.00	-13.63	-13.63	1.00	55.07
673	1	21.67	0.00	0.00	5.43	1.00	0.00	0.67	0.00	0.00	-16.55	-16.55	1.00	22.10
674	1	44.22	0.00	0.00	4.80	1.00	0.00	0.67	0.00	0.00	-14.38	-14.38	1.00	43.63
675	1	3.75	0.00	0.00	0.46	1.00	0.00	0.67	0.00	0.00	-7.57	-7.57	1.00	3.74
676	1	3.75	0.00	0.00	0.46	1.00	0.00	0.67	0.00	0.00	-9.98	-9.98	1.00	3.74
677	1	13.85	0.00	0.00	92.55	1.00	1.03	0.23	2.00	0.00	-26.20	-25.62	0.56	30.39
678	1	0.00	0.00	1.00	0.00	0.00	0.00	1.00	0.00	0.00	0.00	0.00	1.00	0.00
679	1	5.62	0.00	0.00	0.55	1.00	0.00	0.67	0.00	0.00	-8.12	-8.12	1.00	5.59
680	1	22.14	0.00	0.00	1.08	1.00	0.00	0.67	0.00	0.00	-7.92	-7.92	1.00	22.03
681	1	11.57	0.00	0.00	1.29	1.00	0.00	0.67	0.00	0.00	-12.74	-12.74	1.00	11.62
682	1	11.05	0.00	0.00	1.25	1.00	0.00	0.67	0.00	0.00	-16.16	-16.16	1.00	11.17
683	1	31.80	0.00	0.00	3.16	1.00	0.00	0.67	0.00	0.00	-7.51	-7.51	1.00	31.09
684	1	0.00	0.00	1.00	0.00	0.00	0.00	1.00	0.00	0.00	0.00	0.00	1.00	0.00
685	1	0.00	0.00	1.00	0.00	0.00	0.00	1.00	0.00	0.00	0.00	0.00	1.00	0.00
686	1	0.00	0.00	1.00	0.00	0.00	0.00	1.00	0.00	0.00	0.00	0.00	1.00	0.00
687	1	15.75	0.00	0.00	4.73	1.00	0.00	0.67	0.00	0.00	-12.57	-12.57	1.00	16.17
688	1	5.62	3.97	0.00	3.93	1.00	0.00	0.67	0.00	0.00	-18.69	-18.69	1.00	5.78
689	1	0.00	0.00	1.00	0.00	0.00	0.00	1.00	0.00	0.00	0.00	0.00	1.00	0.00
690	1	22.14	0.00	0.00	1.08	1.00	0.00	0.67	0.00	0.00	-7.85	-7.85	1.00	22.03
691	1	0.00	0.00	1.00	0.00	0.00	0.00	1.00	0.00	0.00	0.00	0.00	1.00	0.00
692	1	155.52	0.00	0.00	5.11	1.00	0.00	0.67	0.00	0.00	-9.19	-9.19	1.00	157.27
693	1	9.76	0.00	0.00	0.83	1.00	0.00	0.67	0.00	0.00	-11.47	-11.47	1.00	9.58
694	1	20.08	1.50	0.00	2.04	1.00	0.00	0.67	0.00	0.00	-13.55	-13.55	1.00	20.01
695	1	0.00	0.00	1.00	0.00	0.00	0.00	1.00	0.00	0.00	0.00	0.00	1.00	0.00
696	1	5.77	0.00	0.00	40.33	1.00	0.60	0.32	2.00	0.00	-24.80	-20.70	0.02	15.29
697	1	0.01	0.00	0.00	9848.59	1.00	1.69	0.10	0.00	0.00	-42.96	-10.05	0.00	804.18
698	1	21.89	10.02	0.00	10.41	1.00	0.00	0.67	0.00	0.00	-9.05	-9.05	1.00	21.28
699	1	0.00	0.00	0.00	86.09	1.00	4.48	0.06	0.00	0.00	-12.17	-10.04	0.12	0.00
700	1	6.07	0.00	0.00	0.56	1.00	0.00	0.67	0.00	0.00	-7.50	-7.50	1.00	5.99
701	1	0.00	0.00	1.00	0.00	0.00	0.00	1.00	0.00	0.00	0.00	0.00	1.00	0.00
702	1	6.50	0.00	0.00	0.92	1.00	0.00	0.67	0.00	0.00	-11.88	-11.88	1.00	6.45
703	1	5.36	0.00	0.00	0.40	1.00	0.00	0.67	0.00	0.00	-7.65	-7.65	1.00	5.48
704	1	0.00	0.00	1.00	0.00	0.00	0.00	1.00	0.00	0.00	0.00	0.00	1.00	0.00
705	1	0.00	0.00	1.00	0.00	0.00	0.00	1.00	0.00	0.00	0.00	0.00	1.00	0.00
706	1	206.28	0.00	0.00	1.90	1.00	0.00	0.67	0.00	0.00	-9.71	-9.74	1.00	141.22
707	1	0.00	0.00	1.00	0.00	0.00	0.00	1.00	0.00	0.00	0.00	0.00	1.00	0.00
708	1	0.00	0.00	1.00	0.00	0.00	0.00	1.00	0.00	0.00	0.00	0.00	1.00	0.00
709	1	6.03	0.00	0.00	24.27	1.00	0.13	0.37	1.00	0.00	-3.57	-15.91	1.00	0.00
710	1	20.13	0.00	0.00	2.16	1.00	0.00	0.67	0.00	0.00	-14.24	-14.23	1.00	20.13
711	1	18.32	0.00	0.00	0.98	1.00	0.00	0.67	0.00	0.00	-6.27	-6.27	1.00	18.48
712	1	0.00	0.00	1.00	0.00	0.00	0.00	1.00	0.00	0.00	0.00	0.00	1.00	0.00
713	1	13.26	0.00	0.00	1.53	1.00	0.00	0.67	0.00	0.00	-7.14	-7.14	1.00	13.22
714	1	17.20	0.00	0.00	1.19	1.00	0.00	0.67	0.00	0.00	-11.27	-11.27	1.00	17.17
715	1	5.42	0.00	0.00	0.60	1.00	0.00	0.67	0.00	0.00	-8.47	-8.47	1.00	5.48
716	1	0.00	0.00	1.00	0.00	0.00	0.00	1.00	0.00	0.00	0.00	0.00	1.00	0.00
717	1	0.00	0.00	1.00	0.00	0.00	0.00	1.00	0.00	0.00	0.00	0.00	1.00	0.00
718	1	0.00	0.00	1.00	0.00	0.00	0.00	1.00	0.00	0.00	0.00	0.00	1.00	0.00
719	1	0.00	0.00	1.00	0.00	0.00	0.00	1.00	0.00	0.00	0.00	0.00	1.00	0.00
720	1	0.00	0.00	1.00	0.00	0.00	0.00	1.00	0.00	0.00	0.00	0.00	1.00	0.00
721	1	0.00	0.00	1.00	0.00	0.00	0.00	1.00	0.00	0.00	0.00	0.00	1.00	0.00
722	1	5.73	0.00	0.00	0.57	1.00	0.00	0.67	0.00	0.00	-9.38	-9.38	1.00	5.63
723	1	0.00	0.00	1.00	0.00	0.00	0.00	1.00	0.00	0.00	0.00	0.00	1.00	0.00
724	1	0.00	0.00	1.00	0.00	0.00	0.00	1.00	0.00	0.00	0.00	0.00	1.00	0.00
725	1	0.00	0.00	1.00	0.00	0.00	0.00	1.00	0.00	0.00	0.00	0.00	1.00	0.00
726	1	0.00	0.00	1.00	0.00	0.00	0.00	1.00	0.00	0.00	0.00	0.00	1.00	0.00
727	1	0.00	0.00	1.00	0.00	0.00	0.00	1.00	0.00	0.00	0.00	0.00	1.00	0.00
728	1	0.00	0.00	1.00	0.00	0.00	0.00	1.00	0.00	0.00	0.00	0.00	1.00	0.00
729	1	0.00	0.00	1.00	0.00	0.00	0.00	1.00	0.00	0.00	0.00	0.00	1.00	0.00
730	1	0.00	0.00	1.00	0.00	0.00	0.00	1.00	0.00	0.00	0.00	0.00	1.00	0.00
731	1	0.00	0.00	1.00	0.00	0.00	0.00	1.00	0.00	0.00	0.00	0.00	1.00	0.00
732	1	0.00	0.00	1.00	0.00	0.00	0.00	1.00	0.00	0.00	0.00	0.00	1.00	0.00
733	1	0.00	0.00	1.00	0.00	0.00	0.00	1.00	0.00	0.00	0.00	0.00	1.00	0.00
734	1	2.29	0.00	0.00	0.19	1.00	0.00	0.67	0.00	0.00	-11.06	-11.06	1.00	2.25
735	1	0.00	0.00	1.00	0.00	0.00	0.00	1.00	0.00	0.00	0.00	0.00	1.00	0.00
736	1	0.00	0.00	1.00	0.00	0.00	0.00	1.00	0.00	0.00	0.00	0.00	1.00	0.00
737	1	0.00	0.00	1.00	0.00	0.00	0.00	1.00	0.00	0.00	0.00	0.00	1.00	0.00
738	1	22.76	0.00	0.00	0.72	1.00	0.00	0.67	0.00	0.00	-8.12	-8.12	1.00	22.78
739	1	0.00	0.00	1.00	0.00	0.00	0.00	1.00	0.00	0.00	0.00	0.00	1.00	0.00
740	1	0.00	0.00	1.00	0.00	0.00	0.00	1.00	0.00	0.00	0.00	0.00	1.00	0.00
741	1	34.65	0.00	0.00	4.82	1.00	0.00	0.67	0.00	0.00	-8.81	-8.81	1.00	33.49
742	1	5.39	0.00	0.00	0.59	1.00	0.00	0.67	0.00	0.00	-6.94	-6.94	1.00	5.58
743	1	42.02	0.00	0.00	3.93	1.00	0.00	0.67	0.00	0.00	-7.87	-7.87	1.00	42.12
744	1	0.00	0.00	1.00	0.00	0.00	0.00	1.00	0.00	0.00	0.00	0.00	1.00	0.00
745	1	4.96	0.00	0.00	0.48	1.00	0.00	0.67	0.00	0.00	-7.40	-7.40	1.00	4.90
746	1	0.00	0.00	1.00	0.00	0.00	0.00	1.00	0.00	0.00	0.00	0.00	1.00	0.00
747	1	0.00	0.00	1.00	0.00	0.00	0.00	1.00	0.00	0.00	0.00	0.00	1.00	0.00
748	1	15.76	0.00	0.00	0.92	1.00	0.00	0.67	0.00	0.00	-6.35	-6.35	1.00	16.22
749	1	0.00	0.00	1.00	0.00	0.00	0.00	1.00	0.00	0.00	0.00	0.00	1.00	0.00
750	1	18.32	0.00	0.00	0.98	1.00	0.00	0.67	0.00	0.00	-6.21	-6.21	1.00	18.48
751	1	26.29	0.00	0.00	3.14	1.00	0.00	0.67	0.00	0.00	-9.32	-9.32	1.00	26.34
752	1	3.59	0.00	0.00	0.44	1.00	0.00	0.67	0.00	0.00	-8.02	-8.02	1.00	3.58
753	1	0.00	0.00	1.00	0.00	0.00	0.00	1.00	0.00	0.00	0.00	0.00	1.00	0.00
754	1	0.00	0.00	1.00	0.00	0.00	0.00	1.00	0.00	0.00	0.00	0.00	1.00	0.00
755	1	0.00	0.00	1.00	0.00	0.00	0.00	1.00	0.00	0.00	0.00	0.00	1.00	0.00
756	1	0.00	0.00	1.00	0.00	0.00	0.00	1.00	0.00	0.00	0.00	0.00	1.00	0.00
757	1	15.43	0.00	0.00	2.94	1.00	0.00	0.67	0.00	0.00	-11.21	-11.21	1.00	15.07
758	1	25.01	0.00	0.00	0.36	1.00	0.00	0.67	0.00	0.00	-15.31	-15.31	1.00	24.98
759	1	18.32	0.00	0.00	0.98	1.00	0.00	0.67	0.00	0.00	-6.60	-6.60	1.00	18.48
760	1	15.76	0.00	0.00	0.92	1.00	0.00	0.67	0.00	0.00	-6.29	-6.29	1.00	16.22
761	1	16.05	0.00	0.00	1.23	1.00	0.00	0.67	0.00	0.00	-6.44	-6.44	1.00	16.22
762	1	15.20	0.00	0.00	1652.58	1.00	2.45	0.06	2.00	0.00	-26.40	-23.95	0.09	43.91
763	1	20.14	0.00	0.00	1.84	1.00	0.00	0.67	0.00	0.00	-14.51	-14.50	1.00	20.76
764	1	0.00	0.00	1.00	0.00	0.00	0.00	1.00	0.00	0.00	0.00	0.00	1.00	0.00
765	1	0.00	0.00	1.00	0.00	0.00	0.00	1.00	0.00	0.00	0.00	0.00	1.00	0.00
766	1	0.00	0.00	1.00	0.00	0.00	0.00	1.00	0.00	0.00	0.00	0.00	1.00	0.00
767	1	5.88	1.26	0.00	1.59	1.00	0.00	0.67	0.00	0.00	-13.45	-13.45	1.00	5.74
768	1	4.93	0.00	0.00	0.37	1.00	0.00	0.67	0.00	0.00	-7.91	-7.91	1.00	5.04
769	1	11.89	0.00	0.00	1.43	1.00	0.00	0.67	0.00	0.00	-9.74	-9.74	1.00	11.85
770	1	0.00	0.00	1.00	0.00	0.00	0.00	1.00	0.00	0.00	0.00	0.00	1.00	0.00
771	1	0.00	0.00	0.00	3.88	1.00	0.22	0.47	0.00	0.00	-8.71	-9.73	1.00	3.41
772	1	0.00	0.00	1.00	0.00	0.00	0.00	1.00	0.00	0.00	0.00	0.00	1.00	0.00
773	1	0.00	0.00	1.00	0.00	0.00	0.00	1.00	0.00	0.00	0.00	0.00	1.00	0.00
774	1	31.41	0.00	0.00	3.69	1.00	0.00	0.67	0.00	0.00	-9.41	-9.41	1.00	30.95
775	1	21.50	0.00	0.00	5.40	1.00	0.00	0.67	0.00	0.00	-15.24	-15.24	1.00	21.92
776	1	11.99	0.00	0.00	1.93	1.00	0.00	0.67	0.00	0.00	-11.06	-11.06	1.00	11.62
777	1	18.49	0.00	0.00	2.56	1.00	0.00	0.67	0.00	0.00	-6.70	-6.70	1.00	18.23
778	1	0.00	0.00	1.00	0.00	0.00	0.00	1.00	0.00	0.00	0.00	0.00	1.00	0.00
779	1	7.92	0.00	0.00	1.09	1.00	0.00	0.67	0.00	0.00	-9.27	-9.27	1.00	7.89
780	1	0.00	0.00	1.00	0.00	0.00	0.00	1.00	0.00	0.00	0.00	0.00	1.00	0.00
781	1	31.80	0.00	0.00	3.16	1.00	0.00	0.67	0.00	0.00	-7.60	-7.60	1.00	31.09
782	1	27.25	0.00	0.00	3.77	1.00	0.00	0.67	0.00	0.00	-8.95	-8.95	1.00	27.49
783	1	0.00	0.00	1.00	0.00	0.00	0.00	1.00	0.00	0.00	0.00	0.00	1.00	0.00
784	1	62.98	3.28	0.00	31.76	1.00	0.00	0.67	0.00	0.00	-35.21	-35.12	0.91	63.43
785	1	24.23	1.62	0.00	1.32	1.00	0.00	0.67	0.00	0.00	-13.49	-13.49	1.00	23.17
786	1	18.27	0.00	0.00	243.83	1.00	4.19	0.04	1.00	0.00	-20.60	-29.12	1.00	28.05
787	1	0.00	0.00	1.00	0.00	0.00	0.00	1.00	0.00	0.00	0.00	0.00	1.00	0.00
788	1	28.18	0.00	0.00	62.66	1.00	0.27	0.30	1.00	0.00	-16.21	-22.00	1.00	0.00
789	1	0.32	0.08	0.00	39.60	1.00	1.34	0.11	1.00	0.00	-25.65	-16.90	0.00	12.87
790	1	0.00	0.00	0.00	8.55	1.00	0.56	0.48	0.00	0.00	-40.00	-6.02	0.00	18.77
791	1	15.29	0.00	0.00	43.76	1.00	0.21	0.28	1.00	0.00	-18.42	-17.28	0.32	18.11
792	1	0.00	0.00	0.00	180.25	1.00	5.76	0.03	3.00	0.00	-38.63	-29.67	0.00	39.90
793	1	12.53	0.00	0.00	1.36	1.00	0.00	0.67	0.00	0.00	-11.39	-11.39	1.00	12.59
794	1	0.00	0.00	1.00	0.00	0.00	0.00	1.00	0.00	0.00	0.00	0.00	1.00	0.00
795	1	24.69	1.47	0.00	1.62	1.00	0.00	0.67	0.00	0.00	-12.37	-12.37	1.00	25.26
796	1	24.78	0.00	0.00	3.04	1.00	0.00	0.67	0.00	0.00	-8.08	-8.08	1.00	24.84
797	1	0.00	0.00	1.00	0.00	0.00	0.00	1.00	0.00	0.00	0.00	0.00	1.00	0.00
798	1	12.49	0.00	0.00	1.40	1.00	0.00	0.67	0.00	0.00	-16.18	-16.18	1.00	12.45
799	1	5.54	0.00	0.00	200.65	1.00	1.47	0.14	1.00	0.00	-11.61	-14.94	1.00	15.38
800	1	75.87	0.00	0.00	4.45	1.00	0.00	0.67	0.00	0.00	-8.88	-8.88	1.00	72.45
801	1	3.59	0.00	0.00	0.44	1.00	0.00	0.67	0.00	0.00	-7.67	-7.67	1.00	3.58
802	1	5.64	0.00	0.00	0.61	1.00	0.00	0.67	0.00	0.00	-8.45	-8.45	1.00	5.84
803	1	18.23	0.00	0.00	1.18	1.00	0.00	0.67	0.00	0.00	-10.43	-10.43	1.00	18.29
804	1	0.00	0.00	1.00	0.00	0.00	0.00	1.00	0.00	0.00	0.00	0.00	1.00	0.00
805	1	13.12	0.00	0.00	3.03	1.00	0.00	0.67	0.00	0.00	-12.62	-12.62	1.00	13.34
806	1	5.25	0.00	0.00	0.54	1.00	0.00	0.67	0.00	0.00	-9.92	-9.92	1.00	5.16
807	1	32.40	0.00	0.00	3.43	1.00	0.00	0.67	0.00	0.00	-6.98	-6.98	1.00	31.73
808	1	36.44	0.00	0.00	7.29	1.00	0.00	0.67	0.00	0.00	-18.00	-18.00	1.00	37.30
809	1	15.83	0.00	0.00	3.56	1.00	0.00	0.67	0.00	0.00	-10.93	-10.92	1.00	15.34
810	1	0.00	0.00	1.00	0.00	0.00	0.00	1.00	0.00	0.00	0.00	0.00	1.00	0.00
811	1	0.00	0.00	0.00	1.72	1.00	0.20	0.50	1.00	0.00	-11.00	-8.97	0.13	0.01
812	1	5.08	0.00	0.00	0.74	1.00	0.00	0.67	0.00	0.00	-7.86	-7.86	1.00	5.15
813	1	0.00	0.00	0.00	2.04	1.00	0.64	0.25	1.00	0.00	-9.87	-8.09	0.17	0.08
814	1	4.96	0.00	0.00	0.48	1.00	0.00	0.67	0.00	0.00	-7.40	-7.40	1.00	4.90
815	1	10.72	0.00	0.00	0.58	1.00	0.00	0.67	0.00	0.00	-11.03	-11.03	1.00	10.46
816	1	19.54	0.00	0.00	2.01	1.00	0.00	0.67	0.00	0.00	-15.08	-15.08	1.00	19.45
817	1	17.74	0.00	0.00	1.55	1.00	0.00	0.67	0.00	0.00	-14.36	-14.36	1.00	17.88
818	1	10.80	0.00	0.00	1.31	1.00	0.00	0.67	0.00	0.00	-10.86	-10.86	1.00	10.71
819	1	19.81	0.00	0.00	1.45	1.00	0.00	0.67	0.00	0.00	-13.89	-13.89	1.00	19.94
820	1	10.73	0.00	0.00	0.87	1.00	0.00	0.67	0.00	0.00	-13.17	-13.17	1.00	10.99
821	1	19.21	0.00	0.00	1.52	1.00	0.00	0.67	0.00	0.00	-14.08	-14.08	1.00	19.23
822	1	10.53	0.00	0.00	0.66	1.00	0.00	0.67	0.00	0.00	-12.65	-12.65	1.00	10.44
823	1	27.59	0.00	0.00	3.21	1.00	0.00	0.67	0.00	0.00	-12.00	-12.00	1.00	27.65
824	1	6.89	2.05	0.00	1.66	1.00	0.00	0.67	0.00	0.00	-14.12	-14.13	1.00	7.18
825	1	11.60	1.96	0.00	2.11	1.00	0.00	0.67	0.00	0.00	-19.33	-19.33	1.00	11.73
826	1	22.46	0.00	0.00	3.63	1.00	0.00	0.67	0.00	0.00	-11.75	-11.75	1.00	21.92
827	1	11.46	0.00	0.00	0.44	1.00	0.00	0.67	0.00	0.00	-10.10	-10.10	1.00	11.81
828	1	6.07	0.00	0.00	0.76	1.00	0.00	0.67	0.00	0.00	-7.94	-7.94	1.00	6.18
829	1	5.83	0.00	0.00	0.51	1.00	0.00	0.67	0.00	0.00	-8.24	-8.24	1.00	5.70
830	1	3.55	0.00	0.00	0.24	1.00	0.00	0.67	0.00	0.00	-9.20	-9.20	1.00	3.48
831	1	6.10	0.00	0.00	0.56	1.00	0.00	0.67	0.00	0.00	-8.29	-8.29	1.00	6.03
832	1	9.07	0.00	0.00	1.20	1.00	0.00	0.67	0.00	0.00	-7.67	-7.67	1.00	9.04
833	1	0.00	0.00	1.00	0.00	0.00	0.00	1.00	0.00	0.00	0.00	0.00	1.00	0.00
834	1	0.00	0.00	1.00	0.00	0.00	0.00	1.00	0.00	0.00	0.00	0.00	1.00	0.00
835	1	18.32	0.00	0.00	0.98	1.00	0.00	0.67	0.00	0.00	-6.60	-6.60	1.00	18.48
836	1	5.45	0.00	0.00	0.78	1.00	0.00	0.67	0.00	0.00	-8.40	-8.40	1.00	5.53
837	1	22.14	0.00	0.00	1.08	1.00	0.00	0.67	0.00	0.00	-7.85	-7.85	1.00	22.03
838	1	0.00	0.00	1.00	0.00	0.00	0.00	1.00	0.00	0.00	0.00	0.00	1.00	0.00
839	1	0.00	0.00	1.00	0.00	0.00	0.00	1.00	0.00	0.00	0.00	0.00	1.00	0.00
840	1	0.00	0.00	1.00	0.00	0.00	0.00	1.00	0.00	0.00	0.00	0.00	1.00	0.00
841	1	0.00	0.00	1.00	0.00	0.00	0.00	1.00	0.00	0.00	0.00	0.00	1.00	0.00
842	1	13.24	0.00	0.00	1.44	1.00	0.00	0.67	0.00	0.00	-9.57	-9.57	1.00	13.48
843	1	8.43	0.00	0.00	0.77	1.00	0.00	0.67	0.00	0.00	-16.37	-16.37	1.00	8.30
844	1	5.40	0.00	0.00	0.43	1.00	0.00	0.67	0.00	0.00	-8.24	-8.24	1.00	5.39
845	1	24.12	0.00	0.00	3.70	1.00	0.00	0.67	0.00	0.00	-14.37	-14.37	1.00	23.87
846	1	31.80	0.00	0.00	3.16	1.00	0.00	0.67	0.00	0.00	-7.51	-7.51	1.00	31.09
847	1	6.15	0.00	0.00	0.87	1.00	0.00	0.67	0.00	0.00	-7.67	-7.67	1.00	6.28
848	1	17.36	0.00	0.00	1.81	1.00	0.00	0.67	0.00	0.00	-16.67	-16.67	1.00	17.28
849	1	3.75	0.00	0.00	0.46	1.00	0.00	0.67	0.00	0.00	-7.57	-7.57	1.00	3.74
850	1	5.36	0.00	0.00	0.40	1.00	0.00	0.67	0.00	0.00	-7.66	-7.66	1.00	5.48
851	1	12.27	0.00	0.00	1.20	1.00	0.00	0.67	0.00	0.00	-16.51	-16.51	1.00	12.42
852	1	31.91	0.00	0.00	3.45	1.00	0.00	0.67	0.00	0.00	-16.42	-16.42	1.00	32.18
853	1	3.75	0.00	0.00	0.56	1.00	0.00	0.67	0.00	0.00	-9.21	-9.21	1.00	3.77
854	1	6.74	0.00	0.00	0.96	1.00	0.00	0.67	0.00	0.00	-13.94	-13.94	1.00	6.66
855	1	0.00	0.00	1.00	0.00	0.00	0.00	1.00	0.00	0.00	0.00	0.00	1.00	0.00
856	1	17.38	0.00	0.00	1.41	1.00	0.00	0.67	0.00	0.00	-15.38	-15.38	1.00	17.53
857	1	5750.47	0.00	0.00	0.00	1.00	0.00	0.67	0.00	0.00	-11.08	-11.08	1.00	3029.59
858	1	33.40	0.00	0.00	1.85	1.00	0.00	0.67	0.00	0.00	-18.20	-18.20	1.00	33.59
859	1	22.47	0.00	0.00	1.78	1.00	0.00	0.67	0.00	0.00	-18.57	-18.57	1.00	22.27
860	1	5750.47	0.00	0.00	0.00	1.00	0.00	0.67	0.00	0.00	-10.05	-10.05	1.00	3029.59
861	1	0.00	0.00	1.00	0.00	0.00	0.00	1.00	0.00	0.00	0.00	0.00	1.00	0.00
862	1	8.17	0.00	0.00	1.09	1.00	0.00	0.67	0.00	0.00	-10.78	-10.78	1.00	8.10
863	1	27.25	0.00	0.00	3.77	1.00	0.00	0.67	0.00	0.00	-8.95	-8.95	1.00	27.49
864	1	0.00	0.00	1.00	0.00	0.00	0.00	1.00	0.00	0.00	0.00	0.00	1.00	0.00
865	1	0.00	0.00	1.00	0.00	0.00	0.00	1.00	0.00	0.00	0.00	0.00	1.00	0.00
866	1	5.17	0.00	0.00	0.76	1.00	0.00	0.67	0.00	0.00	-10.62	-10.62	1.00	4.87
867	1	31.80	0.00	0.00	3.16	1.00	0.00	0.67	0.00	0.00	-7.80	-7.80	1.00	31.09
868	1	5.44	0.00	0.00	0.51	1.00	0.00	0.67	0.00	0.00	-8.33	-8.33	1.00	5.27
869	1	0.00	0.00	1.00	0.00	0.00	0.00	1.00	0.00	0.00	0.00	0.00	1.00	0.00
870	1	6.25	0.00	0.00	0.57	1.00	0.00	0.67	0.00	0.00	-7.53	-7.53	1.00	6.17
871	1	0.01	0.00	0.00	22.76	1.00	1.17	0.12	1.00	0.00	-22.15	-9.90	0.00	3.46
872	1	0.00	0.00	1.00	0.00	0.00	0.00	1.00	0.00	0.00	0.00	0.00	1.00	0.00
873	1	0.00	0.00	1.00	0.00	0.00	0.00	1.00	0.00	0.00	0.00	0.00	1.00	0.00
874	1	0.00	0.00	1.00	0.00	0.00	0.00	1.00	0.00	0.00	0.00	0.00	1.00	0.00
875	1	0.00	0.00	1.00	0.00	0.00	0.00	1.00	0.00	0.00	0.00	0.00	1.00	0.00
876	1	0.00	0.00	1.00	0.00	0.00	0.00	1.00	0.00	0.00	0.00	0.00	1.00	0.00
877	1	3.12	0.00	0.00	0.41	1.00	0.00	0.67	0.00	0.00	-8.17	-8.17	1.00	2.98
878	1	4.83	0.00	0.00	0.71	1.00	0.00	0.67	0.00	0.00	-7.49	-7.49	1.00	4.90
879	1	0.00	0.00	1.00	0.00	0.00	0.00	1.00	0.00	0.00	0.00	0.00	1.00	0.00
880	1	24.09	2.11	0.00	2.16	1.00	0.00	0.67	0.00	0.00	-18.61	-18.61	1.00	23.48
881	1	27.81	3.78	0.00	5.28	1.00	0.00	0.67	0.00	0.00	-25.42	-25.42	1.00	27.75
882	1	14.02	6.38	0.00	6.34	1.00	0.00	0.67	0.00	0.00	-22.58	-22.58	1.00	13.73
883	1	15.09	0.00	0.00	62.54	1.00	0.77	0.14	2.00	0.00	-20.40	-26.35	1.00	11.59
884	1	8.14	0.00	0.00	65.04	1.00	2.35	0.09	2.00	0.00	-9.05	-21.80	1.00	27.88
885	1	7.76	0.00	0.00	59.29	1.00	3.73	0.06	2.00	0.00	-32.95	-26.62	0.00	14.48
886	1	23.49	7.55	0.00	8.43	1.00	0.00	0.67	0.00	0.00	-14.01	-14.01	1.00	23.49
887	1	21.75	1.72	0.00	30.02	1.00	0.06	0.51	0.00	0.00	-36.32	-22.17	0.00	18.60
888	1	51.43	0.00	0.00	107.74	1.00	0.18	0.35	0.00	0.00	-36.89	-20.11	0.00	121.09
889	1	48.39	10.81	0.00	9.34	1.00	0.00	0.67	0.00	0.00	-15.06	-15.06	1.00	48.31
890	1	89.96	26.62	0.00	23.83	1.00	0.00	0.67	0.00	0.00	-19.91	-19.91	1.00	95.04
891	1	362.47	5.20	0.00	9.14	1.00	0.00	0.67	0.00	0.00	-14.99	-14.99	1.00	8675.06
892	1	10.33	1.12	0.00	14.59	1.00	0.04	0.55	0.00	0.00	-37.31	-16.36	0.00	31.67
893	1	4.43	0.00	0.00	3371.51	1.00	-0.00	0.66	0.00	0.00	-59.60	-9.64	0.00	2.85
894	1	111.72	11.85	0.00	16.33	1.00	0.00	0.67	0.00	0.00	-23.92	-23.93	1.00	116.64
895	1	166.38	0.00	0.00	32.29	1.00	0.00	0.67	0.00	0.00	-21.33	-20.75	0.56	189.12
896	1	15.47	3.23	0.00	3.26	1.00	0.00	0.67	0.00	0.00	-21.28	-21.28	1.00	15.48
897	1	4.96	2.71	0.00	4.25	1.00	0.00	0.67	0.00	0.00	-14.32	-14.32	1.00	4.95
898	1	9.80	0.83	0.00	11.04	1.00	0.01	0.61	0.00	0.00	-29.60	-16.05	0.00	0.00
899	1	7855.51	0.00	0.00	52.94	1.00	0.00	0.67	0.00	0.00	-12.84	-10.61	0.11	10000.00
900	1	21.22	0.00	0.00	47.27	1.00	0.33	0.26	1.00	0.00	-26.80	-24.33	0.08	69.74
901	1	5.16	1.87	0.00	20.43	1.00	0.58	0.50	0.00	0.00	-12.68	-24.60	1.00	0.01
902	1	0.00	0.00	0.00	5000.30	1.00	5.66	0.01	0.00	0.00	-14.44	-11.71	0.07	4.07
903	1	0.00	0.00	0.00	13.07	1.00	3.40	0.05	2.00	0.00	-28.12	-21.14	0.00	6.86
904	1	22.91	17.06	0.00	18.53	1.00	0.00	0.67	0.00	0.00	-32.25	-32.26	1.00	23.00
905	1	23.37	0.00	0.00	17.29	1.00	0.00	0.67	0.00	0.00	-24.44	-24.26	0.84	23.55
906	1	33.62	0.00	0.00	36.53	1.00	0.01	0.39	2.00	0.00	-31.93	-18.60	0.00	45.77
907	1	0.00	0.00	0.00	25.18	1.00	3.66	0.08	3.00	0.00	-24.40	-19.82	0.01	21.34
908	1	18.97	0.00	0.00	2.60	1.00	0.00	0.67	0.00	0.00	-6.76	-6.76	1.00	18.71
909	1	0.00	0.00	1.00	0.00	0.00	0.00	1.00	0.00	0.00	0.00	0.00	1.00	0.00
910	1	0.00	0.00	1.00	0.00	0.00	0.00	1.00	0.00	0.00	0.00	0.00	1.00	0.00
911	1	0.00	0.00	1.00	0.00	0.00	0.00	1.00	0.00	0.00	0.00	0.00	1.00	0.00
912	1	0.00	0.00	1.00	0.00	0.00	0.00	1.00	0.00	0.00	0.00	0.00	1.00	0.00
913	1	0.00	0.00	1.00	0.00	0.00	0.00	1.00	0.00	0.00	0.00	0.00	1.00	0.00
914	1	0.00	0.00	1.00	0.00	0.00	0.00	1.00	0.00	0.00	0.00	0.00	1.00	0.00
915	1	0.00	0.00	1.00	0.00	0.00	0.00	1.00	0.00	0.00	0.00	0.00	1.00	0.00
916	1	0.00	0.00	1.00	0.00	0.00	0.00	1.00	0.00	0.00	0.00	0.00	1.00	0.00
917	1	3.13	0.00	0.00	0.53	1.00	0.00	0.67	0.00	0.00	-8.70	-8.70	1.00	3.03
918	1	0.00	0.00	1.00	0.00	0.00	0.00	1.00	0.00	0.00	0.00	0.00	1.00	0.00
919	1	0.00	0.00	1.00	0.00	0.00	0.00	1.00	0.00	0.00	0.00	0.00	1.00	0.00
920	1	0.00	0.00	1.00	0.00	0.00	0.00	1.00	0.00	0.00	0.00	0.00	1.00	0.00
921	1	4.96	0.00	0.00	0.73	1.00	0.00	0.67	0.00	0.00	-7.82	-7.82	1.00	5.04
922	1	0.00	0.00	1.00	0.00	0.00	0.00	1.00	0.00	0.00	0.00	0.00	1.00	0.00
923	1	0.00	0.00	1.00	0.00	0.00	0.00	1.00	0.00	0.00	0.00	0.00	1.00	0.00
924	1	0.00	0.00	1.00	0.00	0.00	0.00	1.00	0.00	0.00	0.00	0.00	1.00	0.00
925	1	0.00	0.00	0.00	4.46	1.00	2.32	0.08	2.00	0.00	-3.77	-13.59	1.00	0.00
926	1	6.69	0.00	0.00	0.94	1.00	0.00	0.67	0.00	0.00	-11.77	-11.77	1.00	6.63
927	1	7.94	0.00	0.00	0.84	1.00	0.00	0.67	0.00	0.00	-12.43	-12.43	1.00	7.84
928	1	13.38	0.00	0.00	1.11	1.00	0.00	0.67	0.00	0.00	-8.95	-8.95	1.00	13.86
929	1	0.04	0.02	0.00	178.89	1.00	2.28	0.04	1.00	0.00	-18.43	-10.21	0.00	6.72
930	1	0.00	0.00	1.00	0.00	0.00	0.00	1.00	0.00	0.00	0.00	0.00	1.00	0.00
931	1	0.00	0.00	1.00	0.00	0.00	0.00	1.00	0.00	0.00	0.00	0.00	1.00	0.00
932	1	18.32	0.00	0.00	0.98	1.00	0.00	0.67	0.00	0.00	-6.21	-6.21	1.00	18.48
933	1	4.90	1.96	0.00	1.95	1.00	0.00	0.67	0.00	0.00	-12.90	-12.90	1.00	4.81
934	1	15.38	0.00	0.00	2.93	1.00	0.00	0.67	0.00	0.00	-11.70	-11.70	1.00	15.03
935	1	11.84	0.00	0.00	1.13	1.00	0.00	0.67	0.00	0.00	-11.81	-11.80	0.99	10.88
936	1	11.91	0.00	0.00	1.32	1.00	0.00	0.67	0.00	0.00	-10.13	-10.13	1.00	11.96
937	1	0.00	0.00	1.00	0.00	0.00	0.00	1.00	0.00	0.00	0.00	0.00	1.00	0.00
938	1	3.85	0.00	0.00	0.26	1.00	0.00	0.67	0.00	0.00	-8.22	-8.22	1.00	3.77
939	1	6.15	0.00	0.00	0.87	1.00	0.00	0.67	0.00	0.00	-7.19	-7.19	1.00	6.28
940	1	0.00	0.00	1.00	0.00	0.00	0.00	1.00	0.00	0.00	0.00	0.00	1.00	0.00
941	1	5.07	0.00	0.00	0.44	1.00	0.00	0.67	0.00	0.00	-7.49	-7.49	1.00	5.48
942	1	0.00	0.00	1.00	0.00	0.00	0.00	1.00	0.00	0.00	0.00	0.00	1.00	0.00
943	1	58.14	3.13	0.00	3.44	1.00	0.00	0.67	0.00	0.00	-19.66	-19.66	1.00	58.48
944	1	0.00	0.00	1.00	0.00	0.00	0.00	1.00	0.00	0.00	0.00	0.00	1.00	0.00
945	1	101.53	2.06	0.00	4.29	1.00	0.00	0.67	0.00	0.00	-23.80	-23.80	1.00	101.35
946	1	0.00	0.00	1.00	0.00	0.00	0.00	1.00	0.00	0.00	0.00	0.00	1.00	0.00
947	1	0.00	0.00	0.00	2.03	1.00	0.64	0.28	1.00	0.00	-16.27	-8.39	0.00	5.99
948	1	4.95	3.82	0.00	3.61	1.00	0.00	0.67	0.00	0.00	-16.01	-16.02	1.00	5.26
949	1	7.86	1.99	0.00	2.00	1.00	0.00	0.67	0.00	0.00	-16.73	-16.73	1.00	8.00
950	1	5.87	1.84	0.00	1.52	1.00	0.00	0.67	0.00	0.00	-11.84	-11.84	1.00	5.65
951	1	21.07	2.77	0.00	2.59	1.00	0.00	0.67	0.00	0.00	-13.51	-13.51	1.00	21.50
952	1	0.00	0.00	0.00	18.79	1.00	1.36	0.25	0.00	0.00	-32.82	-11.79	0.00	0.00
953	1	22.66	0.00	0.00	5.57	1.00	0.00	0.67	0.00	0.00	-8.79	-8.79	1.00	23.11
954	1	0.00	0.00	0.00	51.29	1.00	4.61	0.02	1.00	0.00	-23.21	-11.94	0.00	18.20
955	1	18.18	2.03	0.00	2.12	1.00	0.00	0.67	0.00	0.00	-17.71	-17.71	1.00	18.40
956	1	6.14	0.00	0.00	33.68	1.00	2.00	0.10	2.00	0.00	-20.80	-21.91	1.00	23.56
957	1	28.64	0.00	0.00	3.89	1.00	0.00	0.67	0.00	0.00	-8.93	-8.93	1.00	28.31
958	1	0.00	0.00	0.00	78.94	1.00	5.26	0.04	1.00	0.00	-13.95	-11.86	0.12	0.00
959	1	0.00	0.00	0.00	4.58	1.00	0.80	0.31	1.00	0.00	-16.39	-13.50	0.06	0.00
960	1	16.23	5.22	0.00	5.37	1.00	0.00	0.67	0.00	0.00	-17.97	-17.97	1.00	16.18
961	1	20.69	7.48	0.00	7.16	1.00	0.00	0.67	0.00	0.00	-23.33	-23.33	1.00	20.50
962	1	0.00	0.00	0.00	12.04	1.00	1.42	0.24	2.00	0.00	-17.09	-14.39	0.07	0.00
963	1	23.36	6.68	0.00	6.68	1.00	0.00	0.67	0.00	0.00	-22.17	-22.17	1.00	23.72
964	1	0.01	0.01	0.00	33.91	1.00	0.64	0.28	1.00	0.00	-12.70	-9.90	0.06	0.00
965	1	0.00	0.00	1.00	0.00	0.00	0.00	1.00	0.00	0.00	0.00	0.00	1.00	0.00
966	1	0.00	0.00	1.00	0.00	0.00	0.00	1.00	0.00	0.00	0.00	0.00	1.00	0.00
967	1	0.00	0.00	1.00	0.00	0.00	0.00	1.00	0.00	0.00	0.00	0.00	1.00	0.00
968	1	0.00	0.00	1.00	0.00	0.00	0.00	1.00	0.00	0.00	0.00	0.00	1.00	0.00
969	1	5.36	0.00	0.00	0.80	1.00	0.00	0.67	0.00	0.00	-7.40	-7.40	1.00	5.48
970	1	0.00	0.00	1.00	0.00	0.00	0.00	1.00	0.00	0.00	0.00	0.00	1.00	0.00
971	1	0.00	0.00	1.00	0.00	0.00	0.00	1.00	0.00	0.00	0.00	0.00	1.00	0.00
972	1	6.54	0.00	0.00	0.95	1.00	0.00	0.67	0.00	0.00	-8.60	-8.60	1.00	6.52
973	1	5.42	0.00	0.00	0.42	1.00	0.00	0.67	0.00	0.00	-8.21	-8.21	1.00	5.58
974	1	34.65	0.00	0.00	4.82	1.00	0.00	0.67	0.00	0.00	-8.81	-8.81	1.00	33.49
975	1	5.54	0.00	0.00	0.59	1.00	0.00	0.67	0.00	0.00	-10.89	-10.89	1.00	5.62
976	1	0.00	0.00	1.00	0.00	0.00	0.00	1.00	0.00	0.00	0.00	0.00	1.00	0.00
977	1	7.28	0.00	0.00	1.04	1.00	0.00	0.67	0.00	0.00	-12.35	-12.35	1.00	7.25
978	1	0.00	0.00	1.00	0.00	0.00	0.00	1.00	0.00	0.00	0.00	0.00	1.00	0.00
979	1	27.81	0.00	0.00	1.46	1.00	0.00	0.67	0.00	0.00	-13.38	-13.38	1.00	27.91
980	1	4.93	0.00	0.00	0.48	1.00	0.00	0.67	0.00	0.00	-8.18	-8.18	1.00	4.87
981	1	13.95	0.00	0.00	1.48	1.00	0.00	0.67	0.00	0.00	-12.96	-12.96	1.00	14.22
982	1	2.90	0.00	0.00	0.20	1.00	0.00	0.67	0.00	0.00	-12.35	-12.35	1.00	2.84
983	1	25.08	0.00	0.00	6.63	1.00	0.00	0.67	0.00	0.00	-12.29	-12.29	1.00	25.34
984	1	0.00	0.00	1.00	0.00	0.00	0.00	1.00	0.00	0.00	0.00	0.00	1.00	0.00
985	1	0.00	0.00	1.00	0.00	0.00	0.00	1.00	0.00	0.00	0.00	0.00	1.00	0.00
986	1	0.00	0.00	1.00	0.00	0.00	0.00	1.00	0.00	0.00	0.00	0.00	1.00	0.00
987	1	0.00	0.00	1.00	0.00	0.00	0.00	1.00	0.00	0.00	0.00	0.00	1.00	0.00
988	1	0.00	0.00	1.00	0.00	0.00	0.00	1.00	0.00	0.00	0.00	0.00	1.00	0.00
989	1	3.72	0.00	0.00	0.60	1.00	0.00	0.67	0.00	0.00	-8.96	-8.96	1.00	3.70
990	1	5.90	0.00	0.00	0.88	1.00	0.00	0.67	0.00	0.00	-10.44	-10.44	1.00	5.88
991	1	0.00	0.00	1.00	0.00	0.00	0.00	1.00	0.00	0.00	0.00	0.00	1.00	0.00
992	1	0.00	0.00	1.00	0.00	0.00	0.00	1.00	0.00	0.00	0.00	0.00	1.00	0.00
993	1	0.00	0.00	1.00	0.00	0.00	0.00	1.00	0.00	0.00	0.00	0.00	1.00	0.00
994	1	4.39	0.00	0.00	0.66	1.00	0.00	0.67	0.00	0.00	-8.20	-8.20	1.00	4.45
995	1	3.69	0.00	0.00	0.45	1.00	0.00	0.67	0.00	0.00	-7.94	-7.94	1.00	3.68
996	1	50.03	0.00	0.00	4.32	1.00	0.00	0.67	0.00	0.00	-7.96	-7.96	1.00	50.95
997	1	0.00	0.00	1.00	0.00	0.00	0.00	1.00	0.00	0.00	0.00	0.00	1.00	0.00
998	1	0.00	0.00	1.00	0.00	0.00	0.00	1.00	0.00	0.00	0.00	0.00	1.00	0.00
999	1	0.00	0.00	1.00	0.00	0.00	0.00	1.00	0.00	0.00	0.00	0.00	1.00	0.00
1000	1	0.00	0.00	1.00	0.00	0.00	0.00	1.00	0.00	0.00	0.00	0.00	1.00	0.00
1001	1	0.00	0.00	1.00	0.00	0.00	0.00	1.00	0.00	0.00	0.00	0.00	1.00	0.00
1002	1	6.14	0.00	0.00	0.45	1.00	0.00	0.67	0.00	0.00	-9.50	-9.50	1.00	6.28
1003	1	0.00	0.00	0.00	360.28	1.00	3.03	0.01	1.00	0.00	-8.00	-10.45	1.00	0.00
1004	1	6.39	1.11	0.00	2.55	1.00	0.00	0.67	0.00	0.00	-14.44	-14.45	1.00	6.17
1005	1	0.00	0.00	1.00	0.00	0.00	0.00	1.00	0.00	0.00	0.00	0.00	1.00	0.00
1006	1	0.00	0.00	1.00	0.00	0.00	0.00	1.00	0.00	0.00	0.00	0.00	1.00	0.00
1007	1	0.00	0.00	1.00	0.00	0.00	0.00	1.00	0.00	0.00	0.00	0.00	1.00	0.00
1008	1	35.24	0.00	0.00	4.29	1.00	0.00	0.67	0.00	0.00	-8.88	-8.88	1.00	35.56
1009	1	0.00	0.00	0.00	3.74	1.00	1.86	0.06	0.00	0.00	-7.94	-12.21	1.00	0.00
1010	1	0.00	0.00	1.00	0.00	0.00	0.00	1.00	0.00	0.00	0.00	0.00	1.00	0.00
1011	1	12.63	0.00	0.00	1.40	1.00	0.00	0.67	0.00	0.00	-10.42	-10.42	1.00	12.87
1012	1	51.05	0.00	0.00	47.66	1.00	0.00	0.67	0.00	0.00	-25.55	-23.62	0.15	55.07
1013	1	8.20	0.00	0.00	3454.25	1.00	2.41	0.05	1.00	0.00	-24.08	-24.70	1.00	32.57
1014	1	16.81	1.95	0.00	2.73	1.00	0.00	0.67	0.00	0.00	-17.92	-17.92	1.00	16.91
1015	1	6.19	0.52	0.00	8.95	1.00	0.10	0.63	0.00	0.00	-18.92	-20.96	1.00	0.00
1016	1	3.45	1.89	0.00	2.34	1.00	0.00	0.67	0.00	0.00	-14.62	-14.62	1.00	3.46
1017	1	7.28	0.00	0.00	396.37	1.00	1.33	0.13	2.00	0.00	-16.32	-22.01	1.00	10000.00
1018	1	43.18	3.53	0.00	54.66	1.00	0.01	0.31	0.00	0.00	-30.87	-35.44	1.00	26.19
1019	1	384.11	0.00	0.00	0.00	1.00	0.00	0.67	0.00	0.00	-5.93	-5.93	1.00	1686.95
1020	1	0.00	0.00	1.00	0.00	0.00	0.00	1.00	0.00	0.00	0.00	0.00	1.00	0.00
1021	1	0.00	0.00	1.00	0.00	0.00	0.00	1.00	0.00	0.00	0.00	0.00	1.00	0.00
1022	1	41.71	0.00	0.00	4.65	1.00	0.00	0.67	0.00	0.00	-8.27	-8.27	1.00	42.12
1023	1	8.82	0.00	0.00	1.19	1.00	0.00	0.67	0.00	0.00	-13.26	-13.26	1.00	8.78
1024	1	15.20	5.01	0.00	5.21	1.00	0.00	0.67	0.00	0.00	-23.96	-23.96	1.00	15.42
1025	1	29.00	2.04	0.00	10.41	1.00	0.00	0.67	0.00	0.00	-27.22	-27.22	1.00	28.45
1026	1	3.66	0.20	0.00	9.82	1.00	0.88	0.30	0.00	0.00	-25.86	-26.52	1.00	130.83
1027	1	36.12	0.00	0.00	4.66	1.00	0.00	0.67	0.00	0.00	-14.53	-14.53	1.00	36.12
1028	1	5.42	0.00	0.00	0.42	1.00	0.00	0.67	0.00	0.00	-8.42	-8.42	1.00	5.58
1029	1	0.00	0.00	1.00	0.00	0.00	0.00	1.00	0.00	0.00	0.00	0.00	1.00	0.00
1030	1	5.99	0.00	0.00	0.68	1.00	0.00	0.67	0.00	0.00	-14.24	-14.24	1.00	6.11
1031	1	5.72	0.00	0.00	0.58	1.00	0.00	0.67	0.00	0.00	-9.25	-9.25	1.00	5.62
1032	1	0.00	0.00	1.00	0.00	0.00	0.00	1.00	0.00	0.00	0.00	0.00	1.00	0.00
1033	1	0.00	0.00	1.00	0.00	0.00	0.00	1.00	0.00	0.00	0.00	0.00	1.00	0.00
1034	1	10.80	0.00	0.00	1.35	1.00	0.00	0.67	0.00	0.00	-7.14	-7.14	1.00	10.76
1035	1	3.35	0.00	0.00	0.33	1.00	0.00	0.67	0.00	0.00	-8.02	-8.02	1.00	3.35
1036	1	5.72	0.00	0.00	0.53	1.00	0.00	0.67	0.00	0.00	-9.29	-9.29	1.00	5.65
1037	1	0.00	0.00	1.00	0.00	0.00	0.00	1.00	0.00	0.00	0.00	0.00	1.00	0.00
1038	1	0.00	0.00	1.00	0.00	0.00	0.00	1.00	0.00	0.00	0.00	0.00	1.00	0.00
1039	1	6.07	0.00	0.00	0.76	1.00	0.00	0.67	0.00	0.00	-7.55	-7.55	1.00	6.18
1040	1	5.64	0.00	0.00	0.61	1.00	0.00	0.67	0.00	0.00	-8.81	-8.81	1.00	5.84
1041	1	0.00	0.00	1.00	0.00	0.00	0.00	1.00	0.00	0.00	0.00	0.00	1.00	0.00
1042	1	13.26	0.00	0.00	1.53	1.00	0.00	0.67	0.00	0.00	-7.23	-7.23	1.00	13.22
1043	1	16.28	0.00	0.00	1.30	1.00	0.00	0.67	0.00	0.00	-12.11	-12.11	1.00	16.03
1044	1	4.94	0.00	0.00	0.38	1.00	0.00	0.67	0.00	0.00	-10.51	-10.51	1.00	5.05
1045	1	10.42	0.00	0.00	0.85	1.00	0.00	0.67	0.00	0.00	-10.87	-10.87	1.00	10.67
1046	1	0.00	0.00	1.00	0.00	0.00	0.00	1.00	0.00	0.00	0.00	0.00	1.00	0.00
1047	1	2.57	0.00	0.00	0.39	1.00	0.00	0.67	0.00	0.00	-9.83	-9.83	1.00	2.43
1048	1	22.76	0.00	0.00	0.72	1.00	0.00	0.67	0.00	0.00	-8.12	-8.12	1.00	22.78
1049	1	12.65	0.00	0.00	1.36	1.00	0.00	0.67	0.00	0.00	-9.06	-9.06	1.00	12.70
1050	1	0.00	0.00	1.00	0.00	0.00	0.00	1.00	0.00	0.00	0.00	0.00	1.00	0.00
1051	1	0.00	0.00	1.00	0.00	0.00	0.00	1.00	0.00	0.00	0.00	0.00	1.00	0.00
1052	1	0.00	0.00	1.00	0.00	0.00	0.00	1.00	0.00	0.00	0.00	0.00	1.00	0.00
1053	1	0.00	0.00	1.00	0.00	0.00	0.00	1.00	0.00	0.00	0.00	0.00	1.00	0.00
1054	1	0.00	0.00	1.00	0.00	0.00	0.00	1.00	0.00	0.00	0.00	0.00	1.00	0.00
1055	1	0.00	0.00	1.00	0.00	0.00	0.00	1.00	0.00	0.00	0.00	0.00	1.00	0.00
1056	1	0.00	0.00	1.00	0.00	0.00	0.00	1.00	0.00	0.00	0.00	0.00	1.00	0.00
1057	1	6.15	0.00	0.00	0.87	1.00	0.00	0.67	0.00	0.00	-7.25	-7.25	1.00	6.28
1058	1	0.00	0.00	1.00	0.00	0.00	0.00	1.00	0.00	0.00	0.00	0.00	1.00	0.00
1059	1	13.86	0.00	0.00	0.74	1.00	0.00	0.67	0.00	0.00	-8.13	-8.13	1.00	14.24
1060	1	0.00	0.00	1.00	0.00	0.00	0.00	1.00	0.00	0.00	0.00	0.00	1.00	0.00
1061	1	0.00	0.00	1.00	0.00	0.00	0.00	1.00	0.00	0.00	0.00	0.00	1.00	0.00
1062	1	0.00	0.00	1.00	0.00	0.00	0.00	1.00	0.00	0.00	0.00	0.00	1.00	0.00
1063	1	0.00	0.00	1.00	0.00	0.00	0.00	1.00	0.00	0.00	0.00	0.00	1.00	0.00
1064	1	15.23	3.40	0.00	4.73	1.00	0.00	0.67	0.00	0.00	-17.15	-17.15	1.00	15.64
1065	1	0.00	0.00	1.00	0.00	0.00	0.00	1.00	0.00	0.00	0.00	0.00	1.00	0.00
1066	1	0.00	0.00	1.00	0.00	0.00	0.00	1.00	0.00	0.00	0.00	0.00	1.00	0.00
1067	1	0.00	0.00	1.00	0.00	0.00	0.00	1.00	0.00	0.00	0.00	0.00	1.00	0.00
1068	1	0.00	0.00	1.00	0.00	0.00	0.00	1.00	0.00	0.00	0.00	0.00	1.00	0.00
1069	1	5.77	0.00	0.00	0.54	1.00	0.00	0.67	0.00	0.00	-7.35	-7.35	1.00	5.70
1070	1	0.00	0.00	1.00	0.00	0.00	0.00	1.00	0.00	0.00	0.00	0.00	1.00	0.00
1071	1	0.00	0.00	1.00	0.00	0.00	0.00	1.00	0.00	0.00	0.00	0.00	1.00	0.00
1072	1	22.63	0.00	0.00	4.90	1.00	0.00	0.67	0.00	0.00	-9.02	-9.02	1.00	22.44
1073	1	5.93	0.00	0.00	0.54	1.00	0.00	0.67	0.00	0.00	-7.60	-7.60	1.00	5.74
1074	1	0.00	0.00	1.00	0.00	0.00	0.00	1.00	0.00	0.00	0.00	0.00	1.00	0.00
1075	1	5.52	0.00	0.00	1.25	1.00	0.00	0.67	0.00	0.00	-7.99	-7.99	1.00	5.39
1076	1	0.00	0.00	1.00	0.00	0.00	0.00	1.00	0.00	0.00	0.00	0.00	1.00	0.00
1077	1	7.04	0.00	0.00	0.98	1.00	0.00	0.67	0.00	0.00	-10.41	-10.41	1.00	6.98
1078	1	0.00	0.00	1.00	0.00	0.00	0.00	1.00	0.00	0.00	0.00	0.00	1.00	0.00
1079	1	5.74	0.00	0.00	0.57	1.00	0.00	0.67	0.00	0.00	-7.29	-7.29	1.00	5.93
1080	1	5.95	0.00	0.00	0.89	1.00	0.00	0.67	0.00	0.00	-8.81	-8.81	1.00	5.93
1081	1	7.09	0.00	0.00	0.82	1.00	0.00	0.67	0.00	0.00	-11.06	-11.06	1.00	7.09
1082	1	0.00	0.00	1.00	0.00	0.00	0.00	1.00	0.00	0.00	0.00	0.00	1.00	0.00
1083	1	0.00	0.00	1.00	0.00	0.00	0.00	1.00	0.00	0.00	0.00	0.00	1.00	0.00
1084	1	0.00	0.00	1.00	0.00	0.00	0.00	1.00	0.00	0.00	0.00	0.00	1.00	0.00
1085	1	6.23	0.00	0.00	22.13	1.00	0.15	0.39	1.00	0.00	-11.89	-14.39	1.00	15.39
1086	1	6.15	0.00	0.00	0.87	1.00	0.00	0.67	0.00	0.00	-7.67	-7.67	1.00	6.28
1087	1	12.09	0.00	0.00	1.33	1.00	0.00	0.67	0.00	0.00	-13.42	-13.42	1.00	12.14
1088	1	6.15	0.00	0.00	0.87	1.00	0.00	0.67	0.00	0.00	-7.25	-7.25	1.00	6.28
1089	1	0.00	0.00	1.00	0.00	0.00	0.00	1.00	0.00	0.00	0.00	0.00	1.00	0.00
1090	1	0.00	0.00	1.00	0.00	0.00	0.00	1.00	0.00	0.00	0.00	0.00	1.00	0.00
1091	1	0.00	0.00	1.00	0.00	0.00	0.00	1.00	0.00	0.00	0.00	0.00	1.00	0.00
1092	1	0.00	0.00	1.00	0.00	0.00	0.00	1.00	0.00	0.00	0.00	0.00	1.00	0.00
1093	1	0.00	0.00	1.00	0.00	0.00	0.00	1.00	0.00	0.00	0.00	0.00	1.00	0.00
1094	1	0.00	0.00	1.00	0.00	0.00	0.00	1.00	0.00	0.00	0.00	0.00	1.00	0.00
1095	1	0.00	0.00	1.00	0.00	0.00	0.00	1.00	0.00	0.00	0.00	0.00	1.00	0.00
1096	1	0.00	0.00	1.00	0.00	0.00	0.00	1.00	0.00	0.00	0.00	0.00	1.00	0.00
1097	1	0.00	0.00	1.00	0.00	0.00	0.00	1.00	0.00	0.00	0.00	0.00	1.00	0.00
1098	1	0.00	0.00	1.00	0.00	0.00	0.00	1.00	0.00	0.00	0.00	0.00	1.00	0.00
1099	1	0.00	0.00	1.00	0.00	0.00	0.00	1.00	0.00	0.00	0.00	0.00	1.00	0.00
1100	1	0.00	0.00	1.00	0.00	0.00	0.00	1.00	0.00	0.00	0.00	0.00	1.00	0.00
1101	1	0.00	0.00	1.00	0.00	0.00	0.00	1.00	0.00	0.00	0.00	0.00	1.00	0.00
1102	1	5.07	0.00	0.00	0.44	1.00	0.00	0.67	0.00	0.00	-7.49	-7.49	1.00	5.48
1103	1	0.00	0.00	1.00	0.00	0.00	0.00	1.00	0.00	0.00	0.00	0.00	1.00	0.00
1104	1	0.00	0.00	1.00	0.00	0.00	0.00	1.00	0.00	0.00	0.00	0.00	1.00	0.00
1105	1	0.00	0.00	1.00	0.00	0.00	0.00	1.00	0.00	0.00	0.00	0.00	1.00	0.00
1106	1	6823.88	0.00	0.00	0.00	1.00	0.00	0.67	0.00	0.00	-8.92	-8.92	1.00	3904.79
1107	1	5.54	0.00	0.00	0.59	1.00	0.00	0.67	0.00	0.00	-8.92	-8.92	1.00	5.62
1108	1	0.00	0.00	1.00	0.00	0.00	0.00	1.00	0.00	0.00	0.00	0.00	1.00	0.00
1109	1	0.00	0.00	0.00	7.36	1.00	1.42	0.30	0.00	0.00	-14.07	-17.17	1.00	5.50
1110	1	0.00	0.00	0.00	14.02	1.00	0.77	0.24	1.00	0.00	-9.45	-10.55	1.00	0.00
1111	1	0.00	0.00	1.00	0.00	0.00	0.00	1.00	0.00	0.00	0.00	0.00	1.00	0.00
1112	1	0.00	0.00	1.00	0.00	0.00	0.00	1.00	0.00	0.00	0.00	0.00	1.00	0.00
1113	1	0.00	0.00	1.00	0.00	0.00	0.00	1.00	0.00	0.00	0.00	0.00	1.00	0.00
1114	1	12.49	0.00	0.00	0.82	1.00	0.00	0.67	0.00	0.00	-10.71	-10.71	1.00	12.30
1115	1	34.86	0.00	0.00	4.29	1.00	0.00	0.67	0.00	0.00	-14.34	-14.34	1.00	34.43
1116	1	0.00	0.00	1.00	0.00	0.00	0.00	1.00	0.00	0.00	0.00	0.00	1.00	0.00
1117	1	0.00	0.00	1.00	0.00	0.00	0.00	1.00	0.00	0.00	0.00	0.00	1.00	0.00
1118	1	0.00	0.00	1.00	0.00	0.00	0.00	1.00	0.00	0.00	0.00	0.00	1.00	0.00
1119	1	21.88	0.00	0.00	1.42	1.00	0.00	0.67	0.00	0.00	-6.93	-6.93	1.00	21.49
1120	1	0.00	0.00	1.00	0.00	0.00	0.00	1.00	0.00	0.00	0.00	0.00	1.00	0.00
1121	1	5.12	0.00	0.00	38.92	1.00	0.32	0.30	1.00	0.00	-4.26	-13.72	1.00	1.69
1122	1	0.00	0.00	1.00	0.00	0.00	0.00	1.00	0.00	0.00	0.00	0.00	1.00	0.00
1123	1	0.00	0.00	1.00	0.00	0.00	0.00	1.00	0.00	0.00	0.00	0.00	1.00	0.00
1124	1	0.00	0.00	1.00	0.00	0.00	0.00	1.00	0.00	0.00	0.00	0.00	1.00	0.00
1125	1	0.00	0.00	1.00	0.00	0.00	0.00	1.00	0.00	0.00	0.00	0.00	1.00	0.00
1126	1	0.00	0.00	1.00	0.00	0.00	0.00	1.00	0.00	0.00	0.00	0.00	1.00	0.00
1127	1	0.00	0.00	1.00	0.00	0.00	0.00	1.00	0.00	0.00	0.00	0.00	1.00	0.00
1128	1	155.52	0.00	0.00	5.11	1.00	0.00	0.67	0.00	0.00	-9.19	-9.19	1.00	157.27
1129	1	0.00	0.00	1.00	0.00	0.00	0.00	1.00	0.00	0.00	0.00	0.00	1.00	0.00
1130	1	0.00	0.00	1.00	0.00	0.00	0.00	1.00	0.00	0.00	0.00	0.00	1.00	0.00
1131	1	0.00	0.00	1.00	0.00	0.00	0.00	1.00	0.00	0.00	0.00	0.00	1.00	0.00
1132	1	0.00	0.00	1.00	0.00	0.00	0.00	1.00	0.00	0.00	0.00	0.00	1.00	0.00
1133	1	0.00	0.00	1.00	0.00	0.00	0.00	1.00	0.00	0.00	0.00	0.00	1.00	0.00
1134	1	0.00	0.00	1.00	0.00	0.00	0.00	1.00	0.00	0.00	0.00	0.00	1.00	0.00
1135	1	0.00	0.00	1.00	0.00	0.00	0.00	1.00	0.00	0.00	0.00	0.00	1.00	0.00
1136	1	0.00	0.00	1.00	0.00	0.00	0.00	1.00	0.00	0.00	0.00	0.00	1.00	0.00
1137	1	21.47	0.00	0.00	0.70	1.00	0.00	0.67	0.00	0.00	-6.84	-6.84	1.00	21.49
1138	1	0.00	0.00	1.00	0.00	0.00	0.00	1.00	0.00	0.00	0.00	0.00	1.00	0.00
1139	1	0.00	0.00	0.00	1.95	1.00	0.58	0.36	1.00	0.00	-16.64	-8.56	0.00	3.12
1140	1	5.93	1.98	0.00	1.80	1.00	0.00	0.67	0.00	0.00	-12.70	-12.70	1.00	5.90
1141	1	13.17	7.03	0.00	7.94	1.00	0.00	0.67	0.00	0.00	-15.94	-15.94	1.00	13.45
1142	1	0.01	0.00	0.00	13.37	1.00	0.67	0.34	0.00	0.00	-17.78	-8.43	0.00	0.00
1143	1	0.00	0.00	0.00	759.47	1.00	1.56	0.05	0.00	0.00	-38.30	-13.99	0.00	26.38
1144	1	35.84	0.00	0.00	3.32	1.00	0.00	0.67	0.00	0.00	-5.54	-5.54	1.00	38.40
1145	1	0.03	0.00	0.00	27.87	1.00	1.16	0.22	0.00	0.00	-43.81	-6.67	0.00	32.40
1146	1	24.18	0.00	0.00	3.98	1.00	0.00	0.67	0.00	0.00	-9.64	-9.61	0.97	36.00
1147	1	14.55	0.00	0.00	1.17	1.00	0.00	0.67	0.00	0.00	-6.25	-6.25	1.00	14.76
1148	1	9.76	4.66	0.00	3.44	1.00	0.00	0.67	0.00	0.00	-9.19	-9.19	1.00	9.61
1149	1	29.35	4.68	0.00	4.57	1.00	0.00	0.67	0.00	0.00	-9.24	-9.24	1.00	31.93
1150	1	5.66	3.74	0.00	3.65	1.00	0.00	0.67	0.00	0.00	-11.47	-11.47	1.00	5.78
1151	1	21.85	0.00	0.00	43.33	1.00	0.14	0.35	1.00	0.00	-21.71	-18.74	0.05	20.05
1152	1	10.75	0.00	0.00	48.74	1.00	0.43	0.41	1.00	0.00	-26.46	-18.23	0.00	20.59
1153	1	40.66	0.00	0.00	21.62	1.00	0.00	0.67	0.00	0.00	-23.72	-23.62	0.90	40.63
1154	1	10.35	3.98	0.00	4.01	1.00	0.00	0.67	0.00	0.00	-26.70	-26.70	1.00	10.27
1155	1	39.06	3.05	0.00	3.02	1.00	0.00	0.67	0.00	0.00	-20.39	-20.39	1.00	39.75
1156	1	17.79	0.00	0.00	1.23	1.00	0.00	0.67	0.00	0.00	-12.00	-12.00	1.00	17.63
1157	1	0.00	0.00	1.00	0.00	0.00	0.00	1.00	0.00	0.00	0.00	0.00	1.00	0.00
1158	1	0.00	0.00	1.00	0.00	0.00	0.00	1.00	0.00	0.00	0.00	0.00	1.00	0.00
1159	1	0.00	0.00	0.00	22.56	1.00	0.79	0.25	1.00	0.00	-8.48	-9.49	1.00	0.00
1160	1	0.02	0.01	0.00	82.54	1.00	1.50	0.10	1.00	0.00	-3.65	-10.44	1.00	0.00
1161	1	3.04	0.00	0.00	0.29	1.00	0.00	0.67	0.00	0.00	-9.78	-9.77	1.00	2.89
1162	1	0.00	0.00	0.00	1.56	1.00	0.29	0.43	1.00	0.00	-13.64	-8.75	0.01	0.00
1163	1	0.00	0.00	1.00	0.00	0.00	0.00	1.00	0.00	0.00	0.00	0.00	1.00	0.00
1164	1	0.00	0.00	1.00	0.00	0.00	0.00	1.00	0.00	0.00	0.00	0.00	1.00	0.00
1165	1	3.14	0.00	0.00	0.39	1.00	0.00	0.67	0.00	0.00	-10.01	-10.01	1.00	3.13
1166	1	0.00	0.00	0.00	1.84	1.00	0.57	0.38	0.00	0.00	-15.19	-9.65	0.00	0.00
1167	1	0.00	0.00	1.00	0.00	0.00	0.00	1.00	0.00	0.00	0.00	0.00	1.00	0.00
1168	1	0.00	0.00	1.00	0.00	0.00	0.00	1.00	0.00	0.00	0.00	0.00	1.00	0.00
1169	1	0.00	0.00	1.00	0.00	0.00	0.00	1.00	0.00	0.00	0.00	0.00	1.00	0.00
1170	1	0.00	0.00	1.00	0.00	0.00	0.00	1.00	0.00	0.00	0.00	0.00	1.00	0.00
1171	1	0.00	0.00	1.00	0.00	0.00	0.00	1.00	0.00	0.00	0.00	0.00	1.00	0.00
1172	1	0.00	0.00	1.00	0.00	0.00	0.00	1.00	0.00	0.00	0.00	0.00	1.00	0.00
1173	1	0.00	0.00	0.00	2.05	1.00	0.51	0.43	1.00	0.00	-4.62	-9.62	1.00	0.00
1174	1	0.00	0.00	1.00	0.00	0.00	0.00	1.00	0.00	0.00	0.00	0.00	1.00	0.00
1175	1	0.00	0.00	1.00	0.00	0.00	0.00	1.00	0.00	0.00	0.00	0.00	1.00	0.00
1176	1	0.00	0.00	1.00	0.00	0.00	0.00	1.00	0.00	0.00	0.00	0.00	1.00	0.00
1177	1	0.00	0.00	1.00	0.00	0.00	0.00	1.00	0.00	0.00	0.00	0.00	1.00	0.00
1178	1	0.00	0.00	1.00	0.00	0.00	0.00	1.00	0.00	0.00	0.00	0.00	1.00	0.00
1179	1	0.00	0.00	0.00	93.97	1.00	1.63	0.15	1.00	0.00	-8.11	-10.00	1.00	138.37
1180	1	0.00	0.00	1.00	0.00	0.00	0.00	1.00	0.00	0.00	0.00	0.00	1.00	0.00
1181	1	9.78	5.82	0.00	5.70	1.00	0.00	0.67	0.00	0.00	-16.76	-16.76	1.00	9.95
1182	1	0.00	0.00	0.00	61.34	1.00	3.81	0.04	1.00	0.00	-17.19	-20.21	1.00	0.00
1183	1	6.71	0.04	0.00	14.03	1.00	0.05	0.50	2.00	0.00	-16.39	-19.12	1.00	7.49
1184	1	0.00	0.00	0.00	1.88	1.00	1.01	0.14	1.00	0.00	-8.10	-9.15	1.00	3.58
1185	1	0.00	0.00	1.00	0.00	0.00	0.00	1.00	0.00	0.00	0.00	0.00	1.00	0.00
1186	1	0.00	0.00	1.00	0.00	0.00	0.00	1.00	0.00	0.00	0.00	0.00	1.00	0.00
1187	1	5.63	0.00	0.00	0.85	1.00	0.00	0.67	0.00	0.00	-10.42	-10.42	1.00	5.61
1188	1	0.00	0.00	1.00	0.00	0.00	0.00	1.00	0.00	0.00	0.00	0.00	1.00	0.00
1189	1	0.00	0.00	1.00	0.00	0.00	0.00	1.00	0.00	0.00	0.00	0.00	1.00	0.00
1190	1	0.01	0.00	0.00	90.96	1.00	3.38	0.02	2.00	0.00	-3.80	-17.43	1.00	0.00
1191	1	0.00	0.00	1.00	0.00	0.00	0.00	1.00	0.00	0.00	0.00	0.00	1.00	0.00
1192	1	40.81	0.00	0.00	3.88	1.00	0.00	0.67	0.00	0.00	-8.02	-8.02	1.00	40.91
1193	1	0.00	0.00	0.00	6.82	1.00	3.48	0.05	3.00	0.00	-24.87	-16.68	0.00	5.40
1194	1	6.40	1.90	0.00	2.04	1.00	0.00	0.67	0.00	0.00	-18.28	-18.28	1.00	6.55
1195	1	12.83	0.00	0.00	0.86	1.00	0.00	0.67	0.00	0.00	-12.93	-12.93	1.00	12.59
1196	1	6.15	0.00	0.00	0.87	1.00	0.00	0.67	0.00	0.00	-7.19	-7.19	1.00	6.28
1197	1	6.29	0.00	0.00	0.75	1.00	0.00	0.67	0.00	0.00	-14.48	-14.48	1.00	6.28
1198	1	0.00	0.00	1.00	0.00	0.00	0.00	1.00	0.00	0.00	0.00	0.00	1.00	0.00
1199	1	0.00	0.00	1.00	0.00	0.00	0.00	1.00	0.00	0.00	0.00	0.00	1.00	0.00
1200	1	13.86	2.00	0.00	2.13	1.00	0.00	0.67	0.00	0.00	-15.17	-15.17	1.00	14.03
1201	1	41.93	4.64	0.00	4.92	1.00	0.00	0.67	0.00	0.00	-17.54	-17.54	1.00	41.57
1202	1	6.51	4.94	0.00	5.23	1.00	0.00	0.67	0.00	0.00	-18.90	-18.90	1.00	6.21
1203	1	2.27	1.23	0.00	297.68	1.00	3.18	0.08	1.00	0.00	-18.77	-22.62	1.00	29.13
1204	1	34.62	8.82	0.00	396.68	1.00	1.74	0.06	0.00	0.00	-29.71	-35.40	1.00	0.00
1205	1	6.38	1.99	0.00	2.29	1.00	0.00	0.67	0.00	0.00	-11.26	-11.26	1.00	6.44
1206	1	15.32	3.91	0.00	4.27	1.00	0.00	0.67	0.00	0.00	-9.55	-9.55	1.00	15.46
1207	1	22.87	0.00	0.00	2.91	1.00	0.00	0.67	0.00	0.00	-5.82	-5.82	1.00	22.92
1208	1	13.18	3.98	0.00	4.12	1.00	0.00	0.67	0.00	0.00	-10.50	-10.50	1.00	12.73
1209	1	186.85	0.00	0.00	0.00	1.00	0.00	0.67	0.00	0.00	-4.81	-4.81	1.00	224.85
1210	1	0.00	0.00	1.00	0.00	0.00	0.00	1.00	0.00	0.00	0.00	0.00	1.00	0.00
1211	1	0.00	0.00	1.00	0.00	0.00	0.00	1.00	0.00	0.00	0.00	0.00	1.00	0.00
1212	1	0.00	0.00	0.00	6.10	1.00	0.89	0.41	0.00	0.00	-17.33	-7.20	0.00	31.04
1213	1	19.76	5.16	0.00	5.32	1.00	0.00	0.67	0.00	0.00	-10.38	-10.38	1.00	21.41
1214	1	7.45	4.50	0.00	23.11	1.00	0.37	0.40	0.00	0.00	-33.04	-26.86	0.00	64.36
1215	1	0.00	0.00	0.00	3.97	1.00	0.63	0.22	1.00	0.00	-3.55	-9.30	1.00	0.00
1216	1	0.00	0.00	0.00	1.38	1.00	0.43	0.27	1.00	0.00	-8.88	-9.65	1.00	0.05
1217	1	0.06	0.02	0.00	249.62	1.00	2.69	0.03	1.00	0.00	-3.68	-10.97	1.00	0.00
1218	1	3.84	3.59	0.00	4.14	1.00	-0.00	0.99	0.00	0.00	-4.03	-18.88	1.00	0.00
1219	1	9.58	0.37	0.00	8.70	1.00	0.00	0.67	0.00	0.00	-19.14	-19.15	1.00	9.62
1220	1	0.00	0.00	1.00	0.00	0.00	0.00	1.00	0.00	0.00	0.00	0.00	1.00	0.00
1221	1	0.00	0.00	1.00	0.00	0.00	0.00	1.00	0.00	0.00	0.00	0.00	1.00	0.00
1222	1	0.00	0.00	1.00	0.00	0.00	0.00	1.00	0.00	0.00	0.00	0.00	1.00	0.00
1223	1	23.33	0.00	0.00	2.95	1.00	0.00	0.67	0.00	0.00	-9.10	-9.10	1.00	23.38
1224	1	0.01	0.00	0.00	107.57	1.00	2.46	0.02	1.00	0.00	-13.20	-10.85	0.10	0.01
1225	1	0.00	0.00	1.00	0.00	0.00	0.00	1.00	0.00	0.00	0.00	0.00	1.00	0.00
1226	1	0.00	0.00	1.00	0.00	0.00	0.00	1.00	0.00	0.00	0.00	0.00	1.00	0.00
1227	1	0.00	0.00	1.00	0.00	0.00	0.00	1.00	0.00	0.00	0.00	0.00	1.00	0.00
1228	1	0.00	0.00	1.00	0.00	0.00	0.00	1.00	0.00	0.00	0.00	0.00	1.00	0.00
1229	1	0.00	0.00	1.00	0.00	0.00	0.00	1.00	0.00	0.00	0.00	0.00	1.00	0.00
1230	1	0.00	0.00	1.00	0.00	0.00	0.00	1.00	0.00	0.00	0.00	0.00	1.00	0.00
1231	1	0.00	0.00	1.00	0.00	0.00	0.00	1.00	0.00	0.00	0.00	0.00	1.00	0.00
1232	1	0.00	0.00	1.00	0.00	0.00	0.00	1.00	0.00	0.00	0.00	0.00	1.00	0.00
1233	1	0.00	0.00	0.00	3.83	1.00	0.26	0.41	0.00	0.00	-19.68	-9.24	0.00	0.00
1234	1	0.00	0.00	1.00	0.00	0.00	0.00	1.00	0.00	0.00	0.00	0.00	1.00	0.00
1235	1	0.00	0.00	1.00	0.00	0.00	0.00	1.00	0.00	0.00	0.00	0.00	1.00	0.00
1236	1	18.19	0.00	0.00	0.92	1.00	0.00	0.67	0.00	0.00	-6.61	-6.61	1.00	18.34
1237	1	0.00	0.00	1.00	0.00	0.00	0.00	1.00	0.00	0.00	0.00	0.00	1.00	0.00
1238	1	0.00	0.00	1.00	0.00	0.00	0.00	1.00	0.00	0.00	0.00	0.00	1.00	0.00
1239	1	0.00	0.00	1.00	0.00	0.00	0.00	1.00	0.00	0.00	0.00	0.00	1.00	0.00
1240	1	0.00	0.00	1.00	0.00	0.00	0.00	1.00	0.00	0.00	0.00	0.00	1.00	0.00
1241	1	0.00	0.00	1.00	0.00	0.00	0.00	1.00	0.00	0.00	0.00	0.00	1.00	0.00
1242	1	0.00	0.00	1.00	0.00	0.00	0.00	1.00	0.00	0.00	0.00	0.00	1.00	0.00
1243	1	24.89	0.00	0.00	3.36	1.00	0.00	0.67	0.00	0.00	-9.61	-9.61	1.00	24.52
1244	1	0.00	0.00	1.00	0.00	0.00	0.00	1.00	0.00	0.00	0.00	0.00	1.00	0.00
1245	1	0.00	0.00	1.00	0.00	0.00	0.00	1.00	0.00	0.00	0.00	0.00	1.00	0.00
1246	1	0.00	0.00	1.00	0.00	0.00	0.00	1.00	0.00	0.00	0.00	0.00	1.00	0.00
1247	1	0.00	0.00	1.00	0.00	0.00	0.00	1.00	0.00	0.00	0.00	0.00	1.00	0.00
1248	1	0.00	0.00	1.00	0.00	0.00	0.00	1.00	0.00	0.00	0.00	0.00	1.00	0.00
1249	1	0.00	0.00	1.00	0.00	0.00	0.00	1.00	0.00	0.00	0.00	0.00	1.00	0.00
1250	1	0.00	0.00	1.00	0.00	0.00	0.00	1.00	0.00	0.00	0.00	0.00	1.00	0.00
1251	1	0.00	0.00	1.00	0.00	0.00	0.00	1.00	0.00	0.00	0.00	0.00	1.00	0.00
1252	1	0.00	0.00	1.00	0.00	0.00	0.00	1.00	0.00	0.00	0.00	0.00	1.00	0.00
1253	1	0.00	0.00	1.00	0.00	0.00	0.00	1.00	0.00	0.00	0.00	0.00	1.00	0.00
1254	1	27.02	0.00	0.00	3.54	1.00	0.00	0.67	0.00	0.00	-16.06	-16.06	1.00	27.41
1255	1	13.16	0.00	0.00	1.40	1.00	0.00	0.67	0.00	0.00	-13.23	-13.23	1.00	13.22
1256	1	5.22	0.00	0.00	0.50	1.00	0.00	0.67	0.00	0.00	-7.87	-7.87	1.00	5.15
1257	1	2.79	0.00	0.00	0.34	1.00	0.00	0.67	0.00	0.00	-10.30	-10.30	1.00	2.85
1258	1	5.28	0.00	0.00	0.73	1.00	0.00	0.67	0.00	0.00	-10.00	-10.00	1.00	5.58
1259	1	5.81	0.00	0.00	0.53	1.00	0.00	0.67	0.00	0.00	-10.82	-10.82	1.00	5.62
1260	1	0.00	0.00	1.00	0.00	0.00	0.00	1.00	0.00	0.00	0.00	0.00	1.00	0.00
1261	1	0.00	0.00	1.00	0.00	0.00	0.00	1.00	0.00	0.00	0.00	0.00	1.00	0.00
1262	1	0.00	0.00	1.00	0.00	0.00	0.00	1.00	0.00	0.00	0.00	0.00	1.00	0.00
1263	1	0.00	0.00	1.00	0.00	0.00	0.00	1.00	0.00	0.00	0.00	0.00	1.00	0.00
1264	1	0.00	0.00	1.00	0.00	0.00	0.00	1.00	0.00	0.00	0.00	0.00	1.00	0.00
1265	1	5.86	0.00	0.00	0.88	1.00	0.00	0.67	0.00	0.00	-7.18	-7.18	1.00	5.84
1266	1	0.00	0.00	1.00	0.00	0.00	0.00	1.00	0.00	0.00	0.00	0.00	1.00	0.00
1267	1	0.00	0.00	1.00	0.00	0.00	0.00	1.00	0.00	0.00	0.00	0.00	1.00	0.00
1268	1	6.07	0.00	0.00	0.56	1.00	0.00	0.67	0.00	0.00	-7.15	-7.15	1.00	5.99
1269	1	5.93	0.00	0.00	0.54	1.00	0.00	0.67	0.00	0.00	-9.81	-9.81	1.00	5.74
1270	1	0.00	0.00	1.00	0.00	0.00	0.00	1.00	0.00	0.00	0.00	0.00	1.00	0.00
1271	1	19.71	0.00	0.00	0.98	1.00	0.00	0.67	0.00	0.00	-12.74	-12.73	1.00	19.18
1272	1	3.59	0.00	0.00	0.44	1.00	0.00	0.67	0.00	0.00	-7.67	-7.67	1.00	3.58
1273	1	5.73	0.00	0.00	0.57	1.00	0.00	0.67	0.00	0.00	-10.75	-10.75	1.00	5.63
1274	1	0.00	0.00	1.00	0.00	0.00	0.00	1.00	0.00	0.00	0.00	0.00	1.00	0.00
1275	1	0.00	0.00	1.00	0.00	0.00	0.00	1.00	0.00	0.00	0.00	0.00	1.00	0.00
1276	1	0.00	0.00	1.00	0.00	0.00	0.00	1.00	0.00	0.00	0.00	0.00	1.00	0.00
1277	1	0.00	0.00	1.00	0.00	0.00	0.00	1.00	0.00	0.00	0.00	0.00	1.00	0.00
1278	1	0.00	0.00	1.00	0.00	0.00	0.00	1.00	0.00	0.00	0.00	0.00	1.00	0.00
1279	1	5.95	0.00	0.00	0.89	1.00	0.00	0.67	0.00	0.00	-8.90	-8.90	1.00	5.93
1280	1	0.00	0.00	1.00	0.00	0.00	0.00	1.00	0.00	0.00	0.00	0.00	1.00	0.00
1281	1	0.00	0.00	1.00	0.00	0.00	0.00	1.00	0.00	0.00	0.00	0.00	1.00	0.00
1282	1	0.00	0.00	1.00	0.00	0.00	0.00	1.00	0.00	0.00	0.00	0.00	1.00	0.00
1283	1	0.00	0.00	1.00	0.00	0.00	0.00	1.00	0.00	0.00	0.00	0.00	1.00	0.00
1284	1	0.00	0.00	1.00	0.00	0.00	0.00	1.00	0.00	0.00	0.00	0.00	1.00	0.00
1285	1	0.00	0.00	1.00	0.00	0.00	0.00	1.00	0.00	0.00	0.00	0.00	1.00	0.00
1286	1	0.00	0.00	1.00	0.00	0.00	0.00	1.00	0.00	0.00	0.00	0.00	1.00	0.00
1287	1	0.00	0.00	1.00	0.00	0.00	0.00	1.00	0.00	0.00	0.00	0.00	1.00	0.00
1288	1	0.00	0.00	1.00	0.00	0.00	0.00	1.00	0.00	0.00	0.00	0.00	1.00	0.00
1289	1	0.00	0.00	1.00	0.00	0.00	0.00	1.00	0.00	0.00	0.00	0.00	1.00	0.00
1290	1	0.00	0.00	1.00	0.00	0.00	0.00	1.00	0.00	0.00	0.00	0.00	1.00	0.00
1291	1	0.00	0.00	1.00	0.00	0.00	0.00	1.00	0.00	0.00	0.00	0.00	1.00	0.00
1292	1	0.00	0.00	1.00	0.00	0.00	0.00	1.00	0.00	0.00	0.00	0.00	1.00	0.00
1293	1	6.58	0.00	0.00	0.94	1.00	0.00	0.67	0.00	0.00	-12.71	-12.70	1.00	6.50
1294	1	0.00	0.00	1.00	0.00	0.00	0.00	1.00	0.00	0.00	0.00	0.00	1.00	0.00
1295	1	0.00	0.00	1.00	0.00	0.00	0.00	1.00	0.00	0.00	0.00	0.00	1.00	0.00
1296	1	0.00	0.00	1.00	0.00	0.00	0.00	1.00	0.00	0.00	0.00	0.00	1.00	0.00
1297	1	6.33	0.00	0.00	0.90	1.00	0.00	0.67	0.00	0.00	-16.46	-16.46	1.00	6.28
1298	1	13.44	0.00	0.00	1.42	1.00	0.00	0.67	0.00	0.00	-10.71	-10.71	1.00	13.50
1299	1	23.09	0.00	0.00	1.33	1.00	0.00	0.67	0.00	0.00	-13.58	-13.58	1.00	23.18
1300	1	57.77	0.00	0.00	4.76	1.00	0.00	0.67	0.00	0.00	-10.28	-10.28	1.00	57.10
1301	1	107.27	0.00	0.00	2.81	1.00	0.00	0.67	0.00	0.00	-20.33	-20.31	0.99	104.65
1302	1	6.05	0.00	0.00	0.90	1.00	0.00	0.67	0.00	0.00	-8.30	-8.30	1.00	6.03
1303	1	0.00	0.00	1.00	0.00	0.00	0.00	1.00	0.00	0.00	0.00	0.00	1.00	0.00
1304	1	0.00	0.00	1.00	0.00	0.00	0.00	1.00	0.00	0.00	0.00	0.00	1.00	0.00
1305	1	12.09	0.00	0.00	1.33	1.00	0.00	0.67	0.00	0.00	-12.47	-12.46	1.00	12.14
1306	1	14.18	0.00	0.00	1.46	1.00	0.00	0.67	0.00	0.00	-11.33	-11.33	1.00	14.24
1307	1	13.63	0.00	0.00	1.43	1.00	0.00	0.67	0.00	0.00	-9.35	-9.35	1.00	13.69
1308	1	6.30	0.00	0.00	0.93	1.00	0.00	0.67	0.00	0.00	-8.50	-8.50	1.00	6.28
1309	1	5.39	0.00	0.00	0.59	1.00	0.00	0.67	0.00	0.00	-7.04	-7.04	1.00	5.58
1310	1	21.64	0.00	0.00	2.80	1.00	0.00	0.67	0.00	0.00	-22.45	-22.45	0.99	20.83
1311	1	0.00	0.00	1.00	0.00	0.00	0.00	1.00	0.00	0.00	0.00	0.00	1.00	0.00
1312	1	0.00	0.00	1.00	0.00	0.00	0.00	1.00	0.00	0.00	0.00	0.00	1.00	0.00
1313	1	0.00	0.00	1.00	0.00	0.00	0.00	1.00	0.00	0.00	0.00	0.00	1.00	0.00
1314	1	3.12	0.00	0.00	0.48	1.00	0.00	0.67	0.00	0.00	-8.54	-8.54	1.00	3.13
1315	1	0.00	0.00	1.00	0.00	0.00	0.00	1.00	0.00	0.00	0.00	0.00	1.00	0.00
1316	1	0.00	0.00	1.00	0.00	0.00	0.00	1.00	0.00	0.00	0.00	0.00	1.00	0.00
1317	1	0.00	0.00	1.00	0.00	0.00	0.00	1.00	0.00	0.00	0.00	0.00	1.00	0.00
1318	1	6.06	0.00	0.00	0.56	1.00	0.00	0.67	0.00	0.00	-8.16	-8.16	1.00	5.99
1319	1	0.00	0.00	1.00	0.00	0.00	0.00	1.00	0.00	0.00	0.00	0.00	1.00	0.00
1320	1	3.13	0.00	0.00	0.53	1.00	0.00	0.67	0.00	0.00	-8.70	-8.70	1.00	3.03
1321	1	0.00	0.00	1.00	0.00	0.00	0.00	1.00	0.00	0.00	0.00	0.00	1.00	0.00
1322	1	0.00	0.00	1.00	0.00	0.00	0.00	1.00	0.00	0.00	0.00	0.00	1.00	0.00
1323	1	0.00	0.00	1.00	0.00	0.00	0.00	1.00	0.00	0.00	0.00	0.00	1.00	0.00
1324	1	0.00	0.00	1.00	0.00	0.00	0.00	1.00	0.00	0.00	0.00	0.00	1.00	0.00
1325	1	24.51	0.00	0.00	1.37	1.00	0.00	0.67	0.00	0.00	-9.40	-9.40	1.00	24.60
1326	1	0.00	0.00	1.00	0.00	0.00	0.00	1.00	0.00	0.00	0.00	0.00	1.00	0.00
1327	1	0.00	0.00	1.00	0.00	0.00	0.00	1.00	0.00	0.00	0.00	0.00	1.00	0.00
1328	1	0.00	0.00	1.00	0.00	0.00	0.00	1.00	0.00	0.00	0.00	0.00	1.00	0.00
1329	1	6.15	0.00	0.00	0.87	1.00	0.00	0.67	0.00	0.00	-7.25	-7.25	1.00	6.28
1330	1	5.66	0.00	0.00	0.55	1.00	0.00	0.67	0.00	0.00	-11.21	-11.21	1.00	5.63
1331	1	0.00	0.00	1.00	0.00	0.00	0.00	1.00	0.00	0.00	0.00	0.00	1.00	0.00
1332	1	28.66	0.00	0.00	3.03	1.00	0.00	0.67	0.00	0.00	-8.22	-8.22	1.00	27.63
1333	1	0.00	0.00	1.00	0.00	0.00	0.00	1.00	0.00	0.00	0.00	0.00	1.00	0.00
1334	1	18.07	0.00	0.00	0.97	1.00	0.00	0.67	0.00	0.00	-6.54	-6.54	1.00	18.23
1335	1	3.03	0.00	0.00	0.38	1.00	0.00	0.67	0.00	0.00	-7.81	-7.81	1.00	3.02
1336	1	0.00	0.00	1.00	0.00	0.00	0.00	1.00	0.00	0.00	0.00	0.00	1.00	0.00
1337	1	0.00	0.00	1.00	0.00	0.00	0.00	1.00	0.00	0.00	0.00	0.00	1.00	0.00
1338	1	15.49	0.00	0.00	3.82	1.00	0.00	0.67	0.00	0.00	-9.13	-9.13	1.00	15.49
1339	1	0.00	0.00	1.00	0.00	0.00	0.00	1.00	0.00	0.00	0.00	0.00	1.00	0.00
1340	1	3.69	0.00	0.00	0.45	1.00	0.00	0.67	0.00	0.00	-8.02	-8.02	1.00	3.68
1341	1	0.00	0.00	1.00	0.00	0.00	0.00	1.00	0.00	0.00	0.00	0.00	1.00	0.00
1342	1	0.00	0.00	1.00	0.00	0.00	0.00	1.00	0.00	0.00	0.00	0.00	1.00	0.00
1343	1	0.00	0.00	1.00	0.00	0.00	0.00	1.00	0.00	0.00	0.00	0.00	1.00	0.00
1344	1	7.91	0.00	0.00	1.11	1.00	0.00	0.67	0.00	0.00	-11.86	-11.86	1.00	7.88
1345	1	5.69	0.00	0.00	0.53	1.00	0.00	0.67	0.00	0.00	-9.56	-9.56	1.00	5.62
1346	1	0.00	0.00	1.00	0.00	0.00	0.00	1.00	0.00	0.00	0.00	0.00	1.00	0.00
1347	1	3.64	0.00	0.00	0.45	1.00	0.00	0.67	0.00	0.00	-8.82	-8.82	1.00	3.63
1348	1	22.71	0.00	0.00	0.72	1.00	0.00	0.67	0.00	0.00	-7.96	-7.96	1.00	22.73
1349	1	0.00	0.00	1.00	0.00	0.00	0.00	1.00	0.00	0.00	0.00	0.00	1.00	0.00
1350	1	11.49	0.00	0.00	1.42	1.00	0.00	0.67	0.00	0.00	-22.27	-22.27	1.00	11.39
1351	1	0.00	0.00	1.00	0.00	0.00	0.00	1.00	0.00	0.00	0.00	0.00	1.00	0.00
1352	1	16.84	0.00	0.00	1.29	1.00	0.00	0.67	0.00	0.00	-9.92	-9.92	1.00	16.93
1353	1	0.00	0.00	1.00	0.00	0.00	0.00	1.00	0.00	0.00	0.00	0.00	1.00	0.00
1354	1	21.88	0.00	0.00	1.42	1.00	0.00	0.67	0.00	0.00	-6.51	-6.51	1.00	21.49
1355	1	0.00	0.00	1.00	0.00	0.00	0.00	1.00	0.00	0.00	0.00	0.00	1.00	0.00
1356	1	0.00	0.00	1.00	0.00	0.00	0.00	1.00	0.00	0.00	0.00	0.00	1.00	0.00
1357	1	0.00	0.00	1.00	0.00	0.00	0.00	1.00	0.00	0.00	0.00	0.00	1.00	0.00
1358	1	0.00	0.00	1.00	0.00	0.00	0.00	1.00	0.00	0.00	0.00	0.00	1.00	0.00
