# Supplementary material for: Molecular evolution of octopamine receptors in Drosophila
Source: G3 (Bethesda). 2025 Dec 6;16(2):jkaf289. doi: 10.1093/g3journal/jkaf289 (PMC12869069; doi:10.1093/g3journal/jkaf289)
Supplement: jkaf289_Supplementary_Data [file jkaf289_supplementary_data.zip › Supplementary Files/MEME Supplement/Octβ3R/Octβ3R_PG_MEME.csv]

Site	Partition	&alpha;	&beta;<sup>1</sup>	p<sup>1</sup>	&beta;<sup>+</sup>	p<sup>+</sup>	LRT	p-value	# branches under selection	Total branch length	MEME LogL	FEL LogL	FEL &alpha;	FEL &beta;
1	1	0.00	0.00	1.00	0.00	0.00	0.00	1.00	0.00	0.00	0.00	0.00	1.00	0.00
2	1	7.04	0.00	0.00	0.81	1.00	0.00	0.67	0.00	0.00	-14.00	-14.00	1.00	7.04
3	1	0.00	0.00	1.00	0.00	0.00	0.00	1.00	0.00	0.00	0.00	0.00	1.00	0.00
4	1	2.83	0.00	0.00	0.52	1.00	0.00	0.67	0.00	0.00	-9.23	-9.23	1.00	2.81
5	1	0.01	0.00	0.00	289.66	1.00	2.69	0.03	1.00	0.00	-20.03	-10.59	0.00	1027.89
6	1	6.69	1.83	0.00	1.15	1.00	0.00	0.67	0.00	0.00	-13.39	-13.39	1.00	6.62
7	1	6.08	0.00	0.00	0.89	1.00	0.00	0.67	0.00	0.00	-11.21	-11.21	1.00	6.01
8	1	0.00	0.00	1.00	0.00	0.00	0.00	1.00	0.00	0.00	0.00	0.00	1.00	0.00
9	1	0.00	0.00	0.00	11.19	1.00	2.14	0.08	2.00	0.00	-3.62	-14.87	1.00	0.00
10	1	5.50	0.00	0.00	0.83	1.00	0.00	0.67	0.00	0.00	-9.80	-9.80	1.00	5.65
11	1	0.00	0.00	1.00	0.00	0.00	0.00	1.00	0.00	0.00	0.00	0.00	1.00	0.00
12	1	0.00	0.00	1.00	0.00	0.00	0.00	1.00	0.00	0.00	0.00	0.00	1.00	0.00
13	1	0.00	0.00	0.00	29.99	1.00	1.37	0.12	1.00	0.00	-3.59	-10.80	1.00	0.00
14	1	0.00	0.00	1.00	0.00	0.00	0.00	1.00	0.00	0.00	0.00	0.00	1.00	0.00
15	1	0.00	0.00	1.00	0.00	0.00	0.00	1.00	0.00	0.00	0.00	0.00	1.00	0.00
16	1	10.19	0.00	0.00	0.84	1.00	0.00	0.67	0.00	0.00	-13.12	-13.12	1.00	10.44
17	1	0.00	0.00	1.00	0.00	0.00	0.00	1.00	0.00	0.00	0.00	0.00	1.00	0.00
18	1	7.63	0.00	0.00	10.46	1.00	0.01	0.36	1.00	0.00	-13.75	-15.02	1.00	5.76
19	1	0.00	0.00	1.00	0.00	0.00	0.00	1.00	0.00	0.00	0.00	0.00	1.00	0.00
20	1	0.00	0.00	1.00	0.00	0.00	0.00	1.00	0.00	0.00	0.00	0.00	1.00	0.00
21	1	0.00	0.00	0.00	4.37	1.00	2.39	0.08	0.00	0.00	-9.45	-13.00	1.00	0.00
22	1	2.64	0.21	0.00	10.46	1.00	1.62	0.25	0.00	0.00	-11.90	-25.71	1.00	5.97
23	1	2.86	0.06	0.00	9.96	1.00	1.40	0.24	0.00	0.00	-31.39	-24.48	0.00	10.40
24	1	0.00	0.00	0.00	30.22	1.00	4.96	0.04	1.00	0.00	-9.06	-17.11	1.00	0.00
25	1	3.34	1.67	0.00	5.01	1.00	0.01	0.57	0.00	0.00	-9.90	-15.59	1.00	0.00
26	1	10.80	0.15	0.00	17.94	1.00	0.01	0.47	0.00	0.00	-20.83	-28.66	1.00	2.77
27	1	6.55	0.49	0.00	9.06	1.00	0.08	0.52	0.00	0.00	-11.84	-12.78	1.00	6.06
28	1	21.16	1.47	0.00	24.96	1.00	0.00	0.69	0.00	0.00	-36.58	-17.77	0.00	0.00
29	1	19.91	11.41	0.00	11.02	1.00	0.00	0.67	0.00	0.00	-14.69	-14.69	1.00	19.69
30	1	6.89	3.92	0.00	4.13	1.00	0.00	0.67	0.00	0.00	-12.58	-12.58	1.00	6.80
31	1	27.27	0.00	0.00	23.28	1.00	0.00	0.67	0.00	0.00	-31.49	-31.19	0.75	27.54
32	1	0.00	0.00	0.00	85.61	1.00	3.94	0.04	2.00	0.00	-32.34	-32.11	0.79	0.00
33	1	2.65	0.09	0.00	6.13	1.00	0.53	0.46	0.00	0.00	-8.23	-21.48	1.00	0.00
34	1	20.29	8.00	0.00	7.97	1.00	0.00	0.67	0.00	0.00	-16.94	-16.94	1.00	20.45
35	1	31.55	0.00	0.00	177.07	1.00	0.97	0.19	0.00	0.00	-30.51	-18.14	0.00	12.42
36	1	0.00	0.00	1.00	0.00	0.00	0.00	1.00	0.00	0.00	0.00	0.00	1.00	0.00
37	1	0.00	0.00	1.00	0.00	0.00	0.00	1.00	0.00	0.00	0.00	0.00	1.00	0.00
38	1	0.00	0.00	1.00	0.00	0.00	0.00	1.00	0.00	0.00	0.00	0.00	1.00	0.00
39	1	0.00	0.00	1.00	0.00	0.00	0.00	1.00	0.00	0.00	0.00	0.00	1.00	0.00
40	1	0.00	0.00	1.00	0.00	0.00	0.00	1.00	0.00	0.00	0.00	0.00	1.00	0.00
41	1	0.00	0.00	1.00	0.00	0.00	0.00	1.00	0.00	0.00	0.00	0.00	1.00	0.00
42	1	0.00	0.00	1.00	0.00	0.00	0.00	1.00	0.00	0.00	0.00	0.00	1.00	0.00
43	1	18.25	7.80	0.00	6.16	1.00	0.00	0.67	0.00	0.00	-10.26	-10.26	1.00	17.88
44	1	0.00	0.00	0.00	7.26	1.00	0.90	0.39	0.00	0.00	-14.65	-12.57	0.12	3.09
45	1	172.68	12.27	0.00	12.88	1.00	0.00	0.67	0.00	0.00	-23.19	-23.20	1.00	170.67
46	1	0.00	0.00	1.00	0.00	0.00	0.00	1.00	0.00	0.00	0.00	0.00	1.00	0.00
47	1	0.00	0.00	1.00	0.00	0.00	0.00	1.00	0.00	0.00	0.00	0.00	1.00	0.00
48	1	10.95	4.69	0.00	4.65	1.00	0.00	0.67	0.00	0.00	-10.41	-10.42	1.00	11.59
49	1	7.13	2.84	0.00	41.28	1.00	0.20	0.56	0.00	0.00	-28.65	-22.03	0.00	2.42
50	1	0.00	0.00	0.00	5.76	1.00	2.34	0.05	0.00	0.00	-7.91	-12.42	1.00	0.00
51	1	0.00	0.00	0.00	26.60	1.00	4.32	0.04	0.00	0.00	-25.11	-15.51	0.00	11.68
52	1	0.01	0.00	0.00	92.89	1.00	2.10	0.07	1.00	0.00	-15.41	-10.15	0.01	5.74
53	1	4.24	0.15	0.00	6.70	1.00	0.15	0.63	0.00	0.00	-18.95	-19.10	1.00	0.00
54	1	9.31	6.87	0.00	6.87	1.00	0.00	0.67	0.00	0.00	-18.81	-18.82	1.00	9.44
55	1	5.24	2.92	0.00	17.03	1.00	0.24	0.54	0.00	0.00	-21.63	-20.78	0.43	6.12
56	1	0.00	0.00	0.00	16.94	1.00	4.37	0.06	0.00	0.00	-26.28	-19.92	0.00	24.76
57	1	31.98	14.26	0.00	18.19	1.00	0.00	0.67	0.00	0.00	-29.32	-29.32	1.00	32.17
58	1	0.17	0.01	0.00	40.55	1.00	0.89	0.29	0.00	0.00	-32.75	-19.43	0.00	14.86
59	1	20.92	8.85	0.00	8.63	1.00	0.00	0.67	0.00	0.00	-27.57	-27.57	1.00	20.72
60	1	0.00	0.00	0.00	95.37	1.00	1.53	0.16	3.00	0.00	-29.81	-31.71	1.00	539.22
61	1	0.03	0.01	0.00	50.02	1.00	3.73	0.05	3.00	0.00	-20.71	-22.08	1.00	0.00
62	1	0.00	0.00	0.00	2.70	1.00	0.37	0.45	1.00	0.00	-11.23	-12.57	1.00	0.00
63	1	0.00	0.00	0.00	6.84	1.00	0.73	0.27	1.00	0.00	-25.09	-22.73	0.09	32.36
64	1	0.00	0.00	0.00	96.13	1.00	5.96	0.01	1.00	0.00	-21.93	-10.52	0.00	0.00
65	1	5.37	0.72	0.00	2.30	1.00	0.00	0.67	0.00	0.00	-14.20	-14.21	1.00	5.29
66	1	0.00	0.00	0.00	4.25	1.00	2.31	0.06	1.00	0.00	-9.07	-13.51	1.00	3.00
67	1	0.00	0.00	1.00	0.00	0.00	0.00	1.00	0.00	0.00	0.00	0.00	1.00	0.00
68	1	0.00	0.00	1.00	0.00	0.00	0.00	1.00	0.00	0.00	0.00	0.00	1.00	0.00
69	1	0.00	0.00	1.00	0.00	0.00	0.00	1.00	0.00	0.00	0.00	0.00	1.00	0.00
70	1	10.94	0.00	0.00	9.73	1.00	0.00	0.67	0.00	0.00	-20.19	-20.16	0.98	10.95
71	1	0.00	0.00	0.00	2.77	1.00	0.38	0.39	2.00	0.00	-13.52	-12.90	0.54	0.00
72	1	0.00	0.00	1.00	0.00	0.00	0.00	1.00	0.00	0.00	0.00	0.00	1.00	0.00
73	1	0.00	0.00	1.00	0.00	0.00	0.00	1.00	0.00	0.00	0.00	0.00	1.00	0.00
74	1	6.07	0.39	0.00	8.34	1.00	0.08	0.56	0.00	0.00	-23.63	-23.96	1.00	6.43
75	1	3.04	0.12	0.00	3.58	1.00	0.02	0.63	0.00	0.00	-11.22	-17.99	1.00	0.00
76	1	2.77	1.87	0.00	2.81	1.00	-0.00	0.98	0.00	0.00	-25.25	-13.81	0.00	13.68
77	1	0.00	0.00	0.00	5.95	1.00	3.31	0.06	1.00	0.00	-24.69	-17.71	0.00	0.00
78	1	12.08	8.14	0.00	8.10	1.00	0.00	0.67	0.00	0.00	-22.26	-22.26	1.00	12.08
79	1	23.92	8.83	0.00	8.01	1.00	0.00	0.67	0.00	0.00	-16.14	-16.14	1.00	24.21
80	1	0.00	0.00	0.00	8.57	1.00	1.86	0.19	0.00	0.00	-23.51	-11.39	0.00	11.36
81	1	12.28	0.00	0.00	61.78	1.00	0.97	0.10	1.00	0.00	-26.30	-14.71	0.00	39.93
82	1	13.45	5.34	0.00	4.38	1.00	0.00	0.67	0.00	0.00	-9.16	-9.16	1.00	13.58
83	1	0.00	0.00	1.00	0.00	0.00	0.00	1.00	0.00	0.00	0.00	0.00	1.00	0.00
84	1	0.02	0.00	0.00	99.36	1.00	0.46	0.39	0.00	0.00	-53.45	-6.19	0.00	62.13
85	1	0.00	0.00	1.00	0.00	0.00	0.00	1.00	0.00	0.00	0.00	0.00	1.00	0.00
86	1	26.51	9.60	0.00	11.14	1.00	0.00	0.67	0.00	0.00	-7.89	-7.89	1.00	28.00
87	1	28.50	0.00	0.00	6.81	1.00	0.00	0.67	0.00	0.00	-5.74	-5.74	1.00	29.43
88	1	27.34	14.41	0.00	12.02	1.00	0.00	0.67	0.00	0.00	-8.39	-8.39	1.00	26.69
89	1	28.50	0.00	0.00	6.81	1.00	0.00	0.67	0.00	0.00	-5.74	-5.74	1.00	29.43
90	1	0.01	0.00	0.00	9.52	1.00	0.45	0.50	0.00	0.00	-28.15	-6.27	0.00	11.56
91	1	5.99	0.00	0.00	187.86	1.00	2.20	0.08	2.00	0.00	-21.21	-22.20	1.00	5.46
92	1	17.83	5.71	0.00	6.07	1.00	0.00	0.67	0.00	0.00	-28.98	-28.98	1.00	18.08
93	1	0.00	0.00	0.00	20.64	1.00	1.60	0.23	0.00	0.00	-3.59	-12.76	1.00	0.00
94	1	0.00	0.00	0.00	1.70	1.00	0.49	0.29	1.00	0.00	-12.88	-9.49	0.03	0.00
95	1	0.00	0.00	0.00	30.54	1.00	0.93	0.21	1.00	0.00	-8.31	-11.58	1.00	0.00
96	1	5.92	0.00	0.00	0.55	1.00	0.00	0.67	0.00	0.00	-8.90	-8.90	1.00	5.84
97	1	6.36	0.00	0.00	0.92	1.00	0.00	0.67	0.00	0.00	-10.18	-10.18	1.00	6.28
98	1	0.00	0.00	0.00	2.69	1.00	0.89	0.29	2.00	0.00	-17.63	-14.38	0.04	0.00
99	1	2.99	0.00	0.00	0.46	1.00	0.00	0.67	0.00	0.00	-9.52	-9.52	1.00	3.00
100	1	0.00	0.00	1.00	0.00	0.00	0.00	1.00	0.00	0.00	0.00	0.00	1.00	0.00
101	1	5.32	0.00	0.00	0.42	1.00	0.00	0.67	0.00	0.00	-7.66	-7.66	1.00	5.48
102	1	0.00	0.00	1.00	0.00	0.00	0.00	1.00	0.00	0.00	0.00	0.00	1.00	0.00
103	1	5.19	0.00	0.00	0.50	1.00	0.00	0.67	0.00	0.00	-7.81	-7.81	1.00	5.13
104	1	0.00	0.00	0.00	16.30	1.00	0.63	0.14	1.00	0.00	-3.59	-10.58	1.00	0.00
105	1	0.00	0.00	1.00	0.00	0.00	0.00	1.00	0.00	0.00	0.00	0.00	1.00	0.00
106	1	0.00	0.00	1.00	0.00	0.00	0.00	1.00	0.00	0.00	0.00	0.00	1.00	0.00
107	1	0.00	0.00	1.00	0.00	0.00	0.00	1.00	0.00	0.00	0.00	0.00	1.00	0.00
108	1	0.00	0.00	1.00	0.00	0.00	0.00	1.00	0.00	0.00	0.00	0.00	1.00	0.00
109	1	0.00	0.00	1.00	0.00	0.00	0.00	1.00	0.00	0.00	0.00	0.00	1.00	0.00
110	1	2.24	0.00	0.00	0.31	1.00	0.00	0.67	0.00	0.00	-8.35	-8.35	1.00	2.23
111	1	0.00	0.00	1.00	0.00	0.00	0.00	1.00	0.00	0.00	0.00	0.00	1.00	0.00
112	1	10.72	0.00	0.00	1.00	1.00	0.00	0.67	0.00	0.00	-16.98	-16.98	1.00	10.85
113	1	0.00	0.00	1.00	0.00	0.00	0.00	1.00	0.00	0.00	0.00	0.00	1.00	0.00
114	1	5.62	0.00	0.00	0.53	1.00	0.00	0.67	0.00	0.00	-9.43	-9.43	1.00	5.55
115	1	12.23	0.00	0.00	1.25	1.00	0.00	0.67	0.00	0.00	-12.95	-12.94	1.00	12.11
116	1	0.00	0.00	1.00	0.00	0.00	0.00	1.00	0.00	0.00	0.00	0.00	1.00	0.00
117	1	15.61	0.00	0.00	1.31	1.00	0.00	0.67	0.00	0.00	-13.89	-13.89	1.00	15.76
118	1	24.98	6.41	0.00	11.00	1.00	0.00	0.67	0.00	0.00	-17.42	-17.42	1.00	25.47
119	1	0.01	0.00	0.00	28.73	1.00	2.65	0.11	0.00	0.00	-31.14	-14.97	0.00	13.15
120	1	14.39	10.75	0.00	13.45	1.00	0.00	0.67	0.00	0.00	-10.97	-10.97	1.00	14.08
121	1	0.01	0.00	0.00	9.60	1.00	0.67	0.37	1.00	0.00	-26.84	-10.73	0.00	6.37
122	1	17.70	0.00	0.00	1.46	1.00	0.00	0.67	0.00	0.00	-5.68	-5.68	1.00	17.88
123	1	8.98	0.00	0.00	5429.50	1.00	3.00	0.03	0.00	0.00	-13.85	-15.87	1.00	33.25
124	1	13.03	0.38	0.00	27.91	1.00	0.06	0.47	0.00	0.00	-25.24	-17.50	0.00	26.05
125	1	0.00	0.00	1.00	0.00	0.00	0.00	1.00	0.00	0.00	0.00	0.00	1.00	0.00
126	1	22.33	0.00	0.00	5.52	1.00	0.00	0.67	0.00	0.00	-12.01	-12.01	1.00	22.77
127	1	7.11	2.01	0.00	2.26	1.00	0.00	0.67	0.00	0.00	-11.69	-11.69	1.00	6.61
128	1	298.48	4.56	0.00	4.29	1.00	0.00	0.67	0.00	0.00	-27.75	-27.76	1.00	307.39
129	1	11.92	0.00	0.00	66.15	1.00	1.22	0.24	3.00	0.00	-16.71	-27.68	1.00	0.00
130	1	5.48	0.00	0.00	12999.63	1.00	4.68	0.04	1.00	0.00	-13.24	-16.78	1.00	0.00
131	1	5.22	0.00	0.00	161.13	1.00	1.37	0.08	1.00	0.00	-18.40	-15.40	0.05	11.28
132	1	0.01	0.00	0.00	19.56	1.00	0.41	0.38	1.00	0.00	-15.41	-10.50	0.01	0.00
133	1	5.86	0.00	0.00	0.88	1.00	0.00	0.67	0.00	0.00	-7.18	-7.18	1.00	5.84
134	1	5.78	4.02	0.00	4.26	1.00	0.00	0.67	0.00	0.00	-16.24	-16.24	1.00	5.69
135	1	14.65	0.00	0.00	33.83	1.00	0.12	0.27	1.00	0.00	-7.71	-13.84	1.00	5.70
136	1	0.00	0.00	1.00	0.00	0.00	0.00	1.00	0.00	0.00	0.00	0.00	1.00	0.00
137	1	0.00	0.00	0.00	4.41	1.00	0.54	0.46	3.00	0.00	-15.33	-19.83	1.00	0.00
138	1	5.60	0.00	0.00	81.30	1.00	3.16	0.02	1.00	0.00	-22.38	-14.65	0.00	12.57
139	1	19.26	1.73	0.00	2.63	1.00	0.00	0.67	0.00	0.00	-20.47	-20.47	1.00	19.28
140	1	6.09	0.00	0.00	0.88	1.00	0.00	0.67	0.00	0.00	-13.08	-13.08	1.00	6.04
141	1	11.20	0.00	0.00	1.21	1.00	0.00	0.67	0.00	0.00	-16.29	-16.29	1.00	11.17
142	1	36.45	0.00	0.00	4.39	1.00	0.00	0.67	0.00	0.00	-14.15	-14.15	1.00	36.00
143	1	3.01	0.00	0.00	0.37	1.00	0.00	0.67	0.00	0.00	-9.50	-9.50	1.00	3.00
144	1	57.41	0.00	0.00	5.35	1.00	0.00	0.67	0.00	0.00	-10.06	-10.06	1.00	58.04
145	1	46.89	0.00	0.00	13.61	1.00	0.00	0.67	0.00	0.00	-20.65	-20.60	0.95	46.68
146	1	11.11	0.00	0.00	0.74	1.00	0.00	0.67	0.00	0.00	-13.79	-13.79	1.00	11.17
147	1	0.00	0.00	0.00	10.13	1.00	1.46	0.34	0.00	0.00	-18.52	-11.38	0.00	0.00
148	1	0.00	0.00	1.00	0.00	0.00	0.00	1.00	0.00	0.00	0.00	0.00	1.00	0.00
149	1	0.00	0.00	1.00	0.00	0.00	0.00	1.00	0.00	0.00	0.00	0.00	1.00	0.00
150	1	0.00	0.00	1.00	0.00	0.00	0.00	1.00	0.00	0.00	0.00	0.00	1.00	0.00
151	1	0.00	0.00	0.00	4.57	1.00	1.27	0.32	0.00	0.00	-20.68	-11.51	0.00	4.63
152	1	0.00	0.00	1.00	0.00	0.00	0.00	1.00	0.00	0.00	0.00	0.00	1.00	0.00
153	1	0.05	0.02	0.00	222.06	1.00	2.38	0.04	1.00	0.00	-12.24	-10.50	0.18	5.82
154	1	14.58	0.00	0.00	3.41	1.00	0.00	0.67	0.00	0.00	-9.36	-9.36	1.00	14.21
155	1	0.00	0.00	0.00	41.53	1.00	3.40	0.06	2.00	0.00	-22.43	-20.04	0.09	2.85
156	1	8.81	5.83	0.00	11.44	1.00	-0.33	1.00	0.00	0.00	-4.24	-24.78	1.00	1.69
157	1	25.19	9.00	0.00	8.71	1.00	0.00	0.67	0.00	0.00	-27.16	-27.16	1.00	24.33
158	1	5.65	3.74	0.00	3.83	1.00	0.00	0.67	0.00	0.00	-15.99	-15.99	1.00	5.54
159	1	0.00	0.00	0.00	3.10	1.00	0.46	0.50	2.00	0.00	-15.48	-13.92	0.21	0.00
160	1	16.22	6.53	0.00	26.14	1.00	0.01	0.45	0.00	0.00	-30.80	-28.78	0.13	19.92
161	1	0.00	0.00	0.00	8.04	1.00	0.77	0.42	0.00	0.00	-28.04	-19.08	0.00	2.63
162	1	9.68	4.57	0.00	11.21	1.00	-0.17	1.00	0.00	0.00	-33.38	-21.62	0.00	26.49
163	1	0.00	0.00	1.00	0.00	0.00	0.00	1.00	0.00	0.00	0.00	0.00	1.00	0.00
164	1	0.00	0.00	1.00	0.00	0.00	0.00	1.00	0.00	0.00	0.00	0.00	1.00	0.00
165	1	0.00	0.00	1.00	0.00	0.00	0.00	1.00	0.00	0.00	0.00	0.00	1.00	0.00
166	1	0.00	0.00	1.00	0.00	0.00	0.00	1.00	0.00	0.00	0.00	0.00	1.00	0.00
167	1	0.00	0.00	1.00	0.00	0.00	0.00	1.00	0.00	0.00	0.00	0.00	1.00	0.00
168	1	0.00	0.00	1.00	0.00	0.00	0.00	1.00	0.00	0.00	0.00	0.00	1.00	0.00
169	1	0.00	0.00	0.00	53.39	1.00	2.96	0.08	0.00	0.00	-16.55	-13.76	0.06	11.21
170	1	12.33	0.00	0.00	1.38	1.00	0.00	0.67	0.00	0.00	-9.60	-9.60	1.00	12.55
171	1	8.37	2.19	0.00	3.07	1.00	0.00	0.67	0.00	0.00	-19.38	-19.39	1.00	8.51
172	1	0.00	0.00	1.00	0.00	0.00	0.00	1.00	0.00	0.00	0.00	0.00	1.00	0.00
173	1	0.00	0.00	0.00	1179.63	1.00	7.51	0.01	1.00	0.00	-3.68	-12.68	1.00	0.00
174	1	0.00	0.00	1.00	0.00	0.00	0.00	1.00	0.00	0.00	0.00	0.00	1.00	0.00
175	1	6.88	0.00	0.00	0.93	1.00	0.00	0.67	0.00	0.00	-10.37	-10.37	1.00	7.07
176	1	5.95	0.00	0.00	0.59	1.00	0.00	0.67	0.00	0.00	-8.11	-8.11	1.00	5.84
177	1	0.00	0.00	1.00	0.00	0.00	0.00	1.00	0.00	0.00	0.00	0.00	1.00	0.00
178	1	7.44	0.00	0.00	1.03	1.00	0.00	0.67	0.00	0.00	-11.58	-11.58	1.00	7.35
179	1	27.69	0.00	0.00	3.91	1.00	0.00	0.67	0.00	0.00	-8.05	-8.05	1.00	28.23
180	1	11.39	0.00	0.00	1.39	1.00	0.00	0.67	0.00	0.00	-7.45	-7.45	1.00	11.35
181	1	0.00	0.00	1.00	0.00	0.00	0.00	1.00	0.00	0.00	0.00	0.00	1.00	0.00
182	1	0.00	0.00	1.00	0.00	0.00	0.00	1.00	0.00	0.00	0.00	0.00	1.00	0.00
183	1	0.00	0.00	1.00	0.00	0.00	0.00	1.00	0.00	0.00	0.00	0.00	1.00	0.00
184	1	0.00	0.00	1.00	0.00	0.00	0.00	1.00	0.00	0.00	0.00	0.00	1.00	0.00
185	1	0.00	0.00	1.00	0.00	0.00	0.00	1.00	0.00	0.00	0.00	0.00	1.00	0.00
186	1	0.00	0.00	1.00	0.00	0.00	0.00	1.00	0.00	0.00	0.00	0.00	1.00	0.00
187	1	0.00	0.00	1.00	0.00	0.00	0.00	1.00	0.00	0.00	0.00	0.00	1.00	0.00
188	1	17.77	0.00	0.00	1.11	1.00	0.00	0.67	0.00	0.00	-18.26	-18.26	1.00	17.63
189	1	22.20	0.00	0.00	1.03	1.00	0.00	0.67	0.00	0.00	-15.94	-15.94	1.00	22.05
190	1	7.44	0.00	0.00	1.02	1.00	0.00	0.67	0.00	0.00	-12.66	-12.66	1.00	7.39
191	1	14.18	0.00	0.00	1.50	1.00	0.00	0.67	0.00	0.00	-10.69	-10.69	1.00	14.46
192	1	5.51	0.00	0.00	0.84	1.00	0.00	0.67	0.00	0.00	-10.64	-10.64	1.00	5.50
193	1	4.46	0.00	0.00	0.78	1.00	0.00	0.67	0.00	0.00	-8.08	-8.08	0.99	4.85
194	1	0.00	0.00	1.00	0.00	0.00	0.00	1.00	0.00	0.00	0.00	0.00	1.00	0.00
195	1	0.00	0.00	1.00	0.00	0.00	0.00	1.00	0.00	0.00	0.00	0.00	1.00	0.00
196	1	0.00	0.00	1.00	0.00	0.00	0.00	1.00	0.00	0.00	0.00	0.00	1.00	0.00
197	1	5.10	0.00	0.00	0.79	1.00	0.00	0.67	0.00	0.00	-8.75	-8.75	1.00	5.09
198	1	6.19	0.00	0.00	0.87	1.00	0.00	0.67	0.00	0.00	-10.22	-10.22	1.00	6.18
199	1	0.00	0.00	1.00	0.00	0.00	0.00	1.00	0.00	0.00	0.00	0.00	1.00	0.00
200	1	0.00	0.00	1.00	0.00	0.00	0.00	1.00	0.00	0.00	0.00	0.00	1.00	0.00
201	1	0.00	0.00	1.00	0.00	0.00	0.00	1.00	0.00	0.00	0.00	0.00	1.00	0.00
202	1	0.00	0.00	1.00	0.00	0.00	0.00	1.00	0.00	0.00	0.00	0.00	1.00	0.00
203	1	2.32	0.00	0.00	0.34	1.00	0.00	0.67	0.00	0.00	-9.29	-9.29	1.00	2.30
204	1	0.00	0.00	1.00	0.00	0.00	0.00	1.00	0.00	0.00	0.00	0.00	1.00	0.00
205	1	3.24	0.00	0.00	0.40	1.00	0.00	0.67	0.00	0.00	-7.97	-7.97	1.00	3.30
206	1	0.00	0.00	1.00	0.00	0.00	0.00	1.00	0.00	0.00	0.00	0.00	1.00	0.00
207	1	0.00	0.00	1.00	0.00	0.00	0.00	1.00	0.00	0.00	0.00	0.00	1.00	0.00
208	1	0.00	0.00	1.00	0.00	0.00	0.00	1.00	0.00	0.00	0.00	0.00	1.00	0.00
209	1	0.00	0.00	1.00	0.00	0.00	0.00	1.00	0.00	0.00	0.00	0.00	1.00	0.00
210	1	0.00	0.00	1.00	0.00	0.00	0.00	1.00	0.00	0.00	0.00	0.00	1.00	0.00
211	1	0.00	0.00	1.00	0.00	0.00	0.00	1.00	0.00	0.00	0.00	0.00	1.00	0.00
212	1	0.00	0.00	1.00	0.00	0.00	0.00	1.00	0.00	0.00	0.00	0.00	1.00	0.00
213	1	0.00	0.00	1.00	0.00	0.00	0.00	1.00	0.00	0.00	0.00	0.00	1.00	0.00
214	1	5.22	0.00	0.00	0.50	1.00	0.00	0.67	0.00	0.00	-8.04	-8.04	1.00	5.15
215	1	0.00	0.00	1.00	0.00	0.00	0.00	1.00	0.00	0.00	0.00	0.00	1.00	0.00
216	1	0.00	0.00	1.00	0.00	0.00	0.00	1.00	0.00	0.00	0.00	0.00	1.00	0.00
217	1	5.05	0.00	0.00	0.50	1.00	0.00	0.67	0.00	0.00	-7.57	-7.57	1.00	5.02
218	1	0.00	0.00	1.00	0.00	0.00	0.00	1.00	0.00	0.00	0.00	0.00	1.00	0.00
219	1	0.00	0.00	1.00	0.00	0.00	0.00	1.00	0.00	0.00	0.00	0.00	1.00	0.00
220	1	0.00	0.00	1.00	0.00	0.00	0.00	1.00	0.00	0.00	0.00	0.00	1.00	0.00
221	1	0.00	0.00	1.00	0.00	0.00	0.00	1.00	0.00	0.00	0.00	0.00	1.00	0.00
222	1	3.53	0.00	0.00	0.24	1.00	0.00	0.67	0.00	0.00	-8.53	-8.53	1.00	3.47
223	1	0.00	0.00	1.00	0.00	0.00	0.00	1.00	0.00	0.00	0.00	0.00	1.00	0.00
224	1	0.00	0.00	1.00	0.00	0.00	0.00	1.00	0.00	0.00	0.00	0.00	1.00	0.00
225	1	0.00	0.00	1.00	0.00	0.00	0.00	1.00	0.00	0.00	0.00	0.00	1.00	0.00
226	1	5.86	0.00	0.00	0.88	1.00	0.00	0.67	0.00	0.00	-7.98	-7.98	1.00	5.84
227	1	0.00	0.00	1.00	0.00	0.00	0.00	1.00	0.00	0.00	0.00	0.00	1.00	0.00
228	1	0.00	0.00	1.00	0.00	0.00	0.00	1.00	0.00	0.00	0.00	0.00	1.00	0.00
229	1	0.00	0.00	1.00	0.00	0.00	0.00	1.00	0.00	0.00	0.00	0.00	1.00	0.00
230	1	0.00	0.00	1.00	0.00	0.00	0.00	1.00	0.00	0.00	0.00	0.00	1.00	0.00
231	1	0.00	0.00	1.00	0.00	0.00	0.00	1.00	0.00	0.00	0.00	0.00	1.00	0.00
232	1	0.00	0.00	1.00	0.00	0.00	0.00	1.00	0.00	0.00	0.00	0.00	1.00	0.00
233	1	0.00	0.00	1.00	0.00	0.00	0.00	1.00	0.00	0.00	0.00	0.00	1.00	0.00
234	1	0.00	0.00	1.00	0.00	0.00	0.00	1.00	0.00	0.00	0.00	0.00	1.00	0.00
235	1	11.53	0.00	0.00	1.32	1.00	0.00	0.67	0.00	0.00	-9.56	-9.56	1.00	11.73
236	1	17.52	0.00	0.00	1.10	1.00	0.00	0.67	0.00	0.00	-19.80	-19.80	1.00	17.71
237	1	5.60	0.00	0.00	0.85	1.00	0.00	0.67	0.00	0.00	-8.80	-8.80	1.00	5.58
238	1	5.32	0.00	0.00	0.55	1.00	0.00	0.67	0.00	0.00	-8.92	-8.92	1.00	5.23
239	1	6.25	0.00	0.00	0.90	1.00	0.00	0.67	0.00	0.00	-11.98	-11.98	1.00	6.20
240	1	0.00	0.00	0.00	1.59	1.00	0.21	0.43	0.00	0.00	-11.43	-9.20	0.11	0.00
241	1	0.00	0.00	1.00	0.00	0.00	0.00	1.00	0.00	0.00	0.00	0.00	1.00	0.00
242	1	0.00	0.00	1.00	0.00	0.00	0.00	1.00	0.00	0.00	0.00	0.00	1.00	0.00
243	1	0.00	0.00	1.00	0.00	0.00	0.00	1.00	0.00	0.00	0.00	0.00	1.00	0.00
244	1	2.84	0.00	0.00	0.24	1.00	0.00	0.67	0.00	0.00	-8.94	-8.94	1.00	2.87
245	1	0.00	0.00	1.00	0.00	0.00	0.00	1.00	0.00	0.00	0.00	0.00	1.00	0.00
246	1	0.00	0.00	1.00	0.00	0.00	0.00	1.00	0.00	0.00	0.00	0.00	1.00	0.00
247	1	0.00	0.00	1.00	0.00	0.00	0.00	1.00	0.00	0.00	0.00	0.00	1.00	0.00
248	1	0.00	0.00	1.00	0.00	0.00	0.00	1.00	0.00	0.00	0.00	0.00	1.00	0.00
249	1	22.42	0.00	0.00	2.82	1.00	0.00	0.67	0.00	0.00	-7.36	-7.36	1.00	23.05
250	1	0.00	0.00	1.00	0.00	0.00	0.00	1.00	0.00	0.00	0.00	0.00	1.00	0.00
251	1	0.00	0.00	1.00	0.00	0.00	0.00	1.00	0.00	0.00	0.00	0.00	1.00	0.00
252	1	0.00	0.00	1.00	0.00	0.00	0.00	1.00	0.00	0.00	0.00	0.00	1.00	0.00
253	1	0.00	0.00	1.00	0.00	0.00	0.00	1.00	0.00	0.00	0.00	0.00	1.00	0.00
254	1	0.00	0.00	1.00	0.00	0.00	0.00	1.00	0.00	0.00	0.00	0.00	1.00	0.00
255	1	0.00	0.00	1.00	0.00	0.00	0.00	1.00	0.00	0.00	0.00	0.00	1.00	0.00
256	1	0.00	0.00	1.00	0.00	0.00	0.00	1.00	0.00	0.00	0.00	0.00	1.00	0.00
257	1	0.00	0.00	1.00	0.00	0.00	0.00	1.00	0.00	0.00	0.00	0.00	1.00	0.00
258	1	0.00	0.00	1.00	0.00	0.00	0.00	1.00	0.00	0.00	0.00	0.00	1.00	0.00
259	1	5.65	0.00	0.00	0.56	1.00	0.00	0.67	0.00	0.00	-10.31	-10.31	1.00	5.55
260	1	0.00	0.00	1.00	0.00	0.00	0.00	1.00	0.00	0.00	0.00	0.00	1.00	0.00
261	1	36.24	0.00	0.00	4.45	1.00	0.00	0.67	0.00	0.00	-13.87	-13.87	1.00	36.36
262	1	0.00	0.00	1.00	0.00	0.00	0.00	1.00	0.00	0.00	0.00	0.00	1.00	0.00
263	1	13.27	0.00	0.00	0.92	1.00	0.00	0.67	0.00	0.00	-11.49	-11.49	1.00	13.21
264	1	3.69	0.00	0.00	0.45	1.00	0.00	0.67	0.00	0.00	-8.09	-8.09	1.00	3.68
265	1	47.40	0.00	0.00	4.14	1.00	0.00	0.67	0.00	0.00	-9.29	-9.28	1.00	47.52
266	1	8.48	0.00	0.00	0.87	1.00	0.00	0.67	0.00	0.00	-10.66	-10.66	1.00	8.71
267	1	0.00	0.00	1.00	0.00	0.00	0.00	1.00	0.00	0.00	0.00	0.00	1.00	0.00
268	1	0.00	0.00	1.00	0.00	0.00	0.00	1.00	0.00	0.00	0.00	0.00	1.00	0.00
269	1	0.00	0.00	1.00	0.00	0.00	0.00	1.00	0.00	0.00	0.00	0.00	1.00	0.00
270	1	5.18	0.00	0.00	0.57	1.00	0.00	0.67	0.00	0.00	-9.40	-9.40	1.00	5.15
271	1	0.00	0.00	1.00	0.00	0.00	0.00	1.00	0.00	0.00	0.00	0.00	1.00	0.00
272	1	0.00	0.00	1.00	0.00	0.00	0.00	1.00	0.00	0.00	0.00	0.00	1.00	0.00
273	1	0.00	0.00	1.00	0.00	0.00	0.00	1.00	0.00	0.00	0.00	0.00	1.00	0.00
274	1	0.00	0.00	1.00	0.00	0.00	0.00	1.00	0.00	0.00	0.00	0.00	1.00	0.00
275	1	20.95	0.00	0.00	1.05	1.00	0.00	0.67	0.00	0.00	-6.75	-6.75	1.00	21.15
276	1	0.00	0.00	1.00	0.00	0.00	0.00	1.00	0.00	0.00	0.00	0.00	1.00	0.00
277	1	23.83	0.00	0.00	4.31	1.00	0.00	0.67	0.00	0.00	-11.17	-11.17	1.00	23.48
278	1	0.00	0.00	1.00	0.00	0.00	0.00	1.00	0.00	0.00	0.00	0.00	1.00	0.00
279	1	0.00	0.00	1.00	0.00	0.00	0.00	1.00	0.00	0.00	0.00	0.00	1.00	0.00
280	1	9.71	0.00	0.00	0.64	1.00	0.00	0.67	0.00	0.00	-11.10	-11.10	1.00	9.49
281	1	0.00	0.00	1.00	0.00	0.00	0.00	1.00	0.00	0.00	0.00	0.00	1.00	0.00
282	1	0.00	0.00	1.00	0.00	0.00	0.00	1.00	0.00	0.00	0.00	0.00	1.00	0.00
283	1	12.53	0.00	0.00	1.36	1.00	0.00	0.67	0.00	0.00	-10.94	-10.94	1.00	12.59
284	1	6.06	0.00	0.00	0.73	1.00	0.00	0.67	0.00	0.00	-15.09	-15.09	1.00	6.06
285	1	0.00	0.00	1.00	0.00	0.00	0.00	1.00	0.00	0.00	0.00	0.00	1.00	0.00
286	1	0.00	0.00	1.00	0.00	0.00	0.00	1.00	0.00	0.00	0.00	0.00	1.00	0.00
287	1	0.00	0.00	1.00	0.00	0.00	0.00	1.00	0.00	0.00	0.00	0.00	1.00	0.00
288	1	0.00	0.00	1.00	0.00	0.00	0.00	1.00	0.00	0.00	0.00	0.00	1.00	0.00
289	1	0.00	0.00	1.00	0.00	0.00	0.00	1.00	0.00	0.00	0.00	0.00	1.00	0.00
290	1	0.00	0.00	1.00	0.00	0.00	0.00	1.00	0.00	0.00	0.00	0.00	1.00	0.00
291	1	0.00	0.00	1.00	0.00	0.00	0.00	1.00	0.00	0.00	0.00	0.00	1.00	0.00
292	1	83.44	0.00	0.00	6.63	1.00	0.00	0.67	0.00	0.00	-17.48	-17.48	1.00	84.74
293	1	0.00	0.00	1.00	0.00	0.00	0.00	1.00	0.00	0.00	0.00	0.00	1.00	0.00
294	1	0.00	0.00	1.00	0.00	0.00	0.00	1.00	0.00	0.00	0.00	0.00	1.00	0.00
295	1	0.00	0.00	1.00	0.00	0.00	0.00	1.00	0.00	0.00	0.00	0.00	1.00	0.00
296	1	12.50	0.00	0.00	1.35	1.00	0.00	0.67	0.00	0.00	-10.22	-10.22	1.00	12.55
297	1	0.00	0.00	1.00	0.00	0.00	0.00	1.00	0.00	0.00	0.00	0.00	1.00	0.00
298	1	29.69	0.00	0.00	3.94	1.00	0.00	0.67	0.00	0.00	-8.90	-8.90	1.00	29.95
299	1	10.87	0.00	0.00	0.73	1.00	0.00	0.67	0.00	0.00	-11.35	-11.35	1.00	10.93
300	1	0.00	0.00	1.00	0.00	0.00	0.00	1.00	0.00	0.00	0.00	0.00	1.00	0.00
301	1	0.00	0.00	1.00	0.00	0.00	0.00	1.00	0.00	0.00	0.00	0.00	1.00	0.00
302	1	0.00	0.00	1.00	0.00	0.00	0.00	1.00	0.00	0.00	0.00	0.00	1.00	0.00
303	1	0.00	0.00	1.00	0.00	0.00	0.00	1.00	0.00	0.00	0.00	0.00	1.00	0.00
304	1	0.00	0.00	1.00	0.00	0.00	0.00	1.00	0.00	0.00	0.00	0.00	1.00	0.00
305	1	0.00	0.00	1.00	0.00	0.00	0.00	1.00	0.00	0.00	0.00	0.00	1.00	0.00
306	1	0.00	0.00	1.00	0.00	0.00	0.00	1.00	0.00	0.00	0.00	0.00	1.00	0.00
307	1	0.00	0.00	1.00	0.00	0.00	0.00	1.00	0.00	0.00	0.00	0.00	1.00	0.00
308	1	104.28	0.00	0.00	1.54	1.00	0.00	0.67	0.00	0.00	-8.21	-8.20	0.99	31.92
309	1	0.00	0.00	1.00	0.00	0.00	0.00	1.00	0.00	0.00	0.00	0.00	1.00	0.00
310	1	0.00	0.00	1.00	0.00	0.00	0.00	1.00	0.00	0.00	0.00	0.00	1.00	0.00
311	1	0.00	0.00	1.00	0.00	0.00	0.00	1.00	0.00	0.00	0.00	0.00	1.00	0.00
312	1	28.73	0.00	0.00	3.26	1.00	0.00	0.67	0.00	0.00	-8.18	-8.18	1.00	30.20
313	1	3.71	0.00	0.00	0.60	1.00	0.00	0.67	0.00	0.00	-7.55	-7.55	1.00	3.69
314	1	0.00	0.00	1.00	0.00	0.00	0.00	1.00	0.00	0.00	0.00	0.00	1.00	0.00
315	1	0.00	0.00	1.00	0.00	0.00	0.00	1.00	0.00	0.00	0.00	0.00	1.00	0.00
316	1	0.00	0.00	1.00	0.00	0.00	0.00	1.00	0.00	0.00	0.00	0.00	1.00	0.00
317	1	27.04	0.00	0.00	6.18	1.00	0.00	0.67	0.00	0.00	-11.65	-11.64	1.00	27.61
318	1	5.16	0.00	0.00	0.45	1.00	0.00	0.67	0.00	0.00	-7.33	-7.33	1.00	5.58
319	1	0.02	0.01	0.00	17.86	1.00	0.34	0.37	1.00	0.00	-8.81	-9.73	1.00	4.94
320	1	0.00	0.00	1.00	0.00	0.00	0.00	1.00	0.00	0.00	0.00	0.00	1.00	0.00
321	1	26.00	0.00	0.00	6.49	1.00	0.00	0.67	0.00	0.00	-9.23	-9.22	1.00	26.91
322	1	0.00	0.00	1.00	0.00	0.00	0.00	1.00	0.00	0.00	0.00	0.00	1.00	0.00
323	1	3.75	0.00	0.00	0.56	1.00	0.00	0.67	0.00	0.00	-8.12	-8.12	1.00	3.76
324	1	0.00	0.00	1.00	0.00	0.00	0.00	1.00	0.00	0.00	0.00	0.00	1.00	0.00
325	1	7.80	0.00	0.00	19.11	1.00	0.12	0.36	1.00	0.00	-8.92	-16.22	1.00	5.23
326	1	33.00	0.00	0.00	4.14	1.00	0.00	0.67	0.00	0.00	-14.66	-14.66	1.00	32.53
327	1	0.00	0.00	1.00	0.00	0.00	0.00	1.00	0.00	0.00	0.00	0.00	1.00	0.00
328	1	5.95	0.00	0.00	0.89	1.00	0.00	0.67	0.00	0.00	-9.25	-9.25	1.00	5.93
329	1	5.59	0.00	0.00	0.43	1.00	0.00	0.67	0.00	0.00	-8.19	-8.19	1.00	5.76
330	1	0.00	0.00	1.00	0.00	0.00	0.00	1.00	0.00	0.00	0.00	0.00	1.00	0.00
331	1	0.00	0.00	1.00	0.00	0.00	0.00	1.00	0.00	0.00	0.00	0.00	1.00	0.00
332	1	0.00	0.00	1.00	0.00	0.00	0.00	1.00	0.00	0.00	0.00	0.00	1.00	0.00
333	1	10.79	0.00	0.00	1.28	1.00	0.00	0.67	0.00	0.00	-10.69	-10.69	1.00	11.06
334	1	0.00	0.00	1.00	0.00	0.00	0.00	1.00	0.00	0.00	0.00	0.00	1.00	0.00
335	1	0.00	0.00	1.00	0.00	0.00	0.00	1.00	0.00	0.00	0.00	0.00	1.00	0.00
336	1	0.00	0.00	1.00	0.00	0.00	0.00	1.00	0.00	0.00	0.00	0.00	1.00	0.00
337	1	0.00	0.00	1.00	0.00	0.00	0.00	1.00	0.00	0.00	0.00	0.00	1.00	0.00
338	1	0.00	0.00	1.00	0.00	0.00	0.00	1.00	0.00	0.00	0.00	0.00	1.00	0.00
339	1	0.00	0.00	1.00	0.00	0.00	0.00	1.00	0.00	0.00	0.00	0.00	1.00	0.00
340	1	0.00	0.00	1.00	0.00	0.00	0.00	1.00	0.00	0.00	0.00	0.00	1.00	0.00
341	1	0.00	0.00	1.00	0.00	0.00	0.00	1.00	0.00	0.00	0.00	0.00	1.00	0.00
342	1	0.00	0.00	1.00	0.00	0.00	0.00	1.00	0.00	0.00	0.00	0.00	1.00	0.00
343	1	0.00	0.00	1.00	0.00	0.00	0.00	1.00	0.00	0.00	0.00	0.00	1.00	0.00
344	1	0.00	0.00	1.00	0.00	0.00	0.00	1.00	0.00	0.00	0.00	0.00	1.00	0.00
345	1	14.21	0.00	0.00	0.87	1.00	0.00	0.67	0.00	0.00	-7.59	-7.59	1.00	14.60
346	1	6.39	0.00	0.00	0.62	1.00	0.00	0.67	0.00	0.00	-8.81	-8.81	1.00	6.64
347	1	12.04	0.00	0.00	0.78	1.00	0.00	0.67	0.00	0.00	-9.98	-9.98	1.00	12.11
348	1	0.00	0.00	1.00	0.00	0.00	0.00	1.00	0.00	0.00	0.00	0.00	1.00	0.00
349	1	0.00	0.00	1.00	0.00	0.00	0.00	1.00	0.00	0.00	0.00	0.00	1.00	0.00
350	1	0.00	0.00	1.00	0.00	0.00	0.00	1.00	0.00	0.00	0.00	0.00	1.00	0.00
351	1	6.20	0.00	0.00	0.92	1.00	0.00	0.67	0.00	0.00	-7.70	-7.70	1.00	6.18
352	1	6.03	0.00	0.00	0.55	1.00	0.00	0.67	0.00	0.00	-7.23	-7.23	1.00	5.84
353	1	0.00	0.00	1.00	0.00	0.00	0.00	1.00	0.00	0.00	0.00	0.00	1.00	0.00
354	1	16.55	2.93	0.00	3.08	1.00	0.00	0.67	0.00	0.00	-18.11	-18.11	1.00	16.62
355	1	0.00	0.00	1.00	0.00	0.00	0.00	1.00	0.00	0.00	0.00	0.00	1.00	0.00
356	1	0.00	0.00	1.00	0.00	0.00	0.00	1.00	0.00	0.00	0.00	0.00	1.00	0.00
357	1	3.71	0.00	0.00	0.60	1.00	0.00	0.67	0.00	0.00	-7.55	-7.55	1.00	3.69
358	1	5.23	0.00	0.00	0.83	1.00	0.00	0.67	0.00	0.00	-10.06	-10.06	1.00	5.42
359	1	0.00	0.00	1.00	0.00	0.00	0.00	1.00	0.00	0.00	0.00	0.00	1.00	0.00
360	1	0.00	0.00	1.00	0.00	0.00	0.00	1.00	0.00	0.00	0.00	0.00	1.00	0.00
361	1	0.00	0.00	1.00	0.00	0.00	0.00	1.00	0.00	0.00	0.00	0.00	1.00	0.00
362	1	5.32	0.00	0.00	0.54	1.00	0.00	0.67	0.00	0.00	-9.67	-9.67	1.00	5.50
363	1	0.00	0.00	1.00	0.00	0.00	0.00	1.00	0.00	0.00	0.00	0.00	1.00	0.00
364	1	0.00	0.00	1.00	0.00	0.00	0.00	1.00	0.00	0.00	0.00	0.00	1.00	0.00
365	1	108.66	0.00	0.00	6.79	1.00	0.00	0.67	0.00	0.00	-8.27	-8.27	1.00	109.44
366	1	0.00	0.00	1.00	0.00	0.00	0.00	1.00	0.00	0.00	0.00	0.00	1.00	0.00
367	1	5.66	0.00	0.00	0.52	1.00	0.00	0.67	0.00	0.00	-6.92	-6.92	1.00	5.48
368	1	12.87	0.00	0.00	0.82	1.00	0.00	0.67	0.00	0.00	-13.86	-13.86	1.00	12.82
369	1	16.64	0.00	0.00	1.27	1.00	0.00	0.67	0.00	0.00	-12.99	-12.99	1.00	16.46
370	1	23.62	0.00	0.00	0.87	1.00	0.00	0.67	0.00	0.00	-7.96	-7.96	1.00	22.37
371	1	0.00	0.00	1.00	0.00	0.00	0.00	1.00	0.00	0.00	0.00	0.00	1.00	0.00
372	1	18.20	0.00	0.00	1.87	1.00	0.00	0.67	0.00	0.00	-6.58	-6.58	1.00	17.64
373	1	0.00	0.00	1.00	0.00	0.00	0.00	1.00	0.00	0.00	0.00	0.00	1.00	0.00
374	1	12.06	0.00	0.00	1.33	1.00	0.00	0.67	0.00	0.00	-16.45	-16.45	1.00	12.11
375	1	23.56	0.00	0.00	3.59	1.00	0.00	0.67	0.00	0.00	-9.65	-9.65	1.00	23.08
376	1	5.49	0.00	0.00	0.59	1.00	0.00	0.67	0.00	0.00	-7.43	-7.43	1.00	5.58
377	1	0.00	0.00	1.00	0.00	0.00	0.00	1.00	0.00	0.00	0.00	0.00	1.00	0.00
378	1	0.00	0.00	1.00	0.00	0.00	0.00	1.00	0.00	0.00	0.00	0.00	1.00	0.00
379	1	5.86	0.00	0.00	0.88	1.00	0.00	0.67	0.00	0.00	-7.42	-7.42	1.00	5.84
380	1	116.75	0.00	0.00	5.90	1.00	0.00	0.67	0.00	0.00	-8.59	-8.58	0.99	114.23
381	1	0.00	0.00	1.00	0.00	0.00	0.00	1.00	0.00	0.00	0.00	0.00	1.00	0.00
382	1	3.59	0.00	0.00	0.44	1.00	0.00	0.67	0.00	0.00	-9.88	-9.88	1.00	3.58
383	1	7.27	0.00	0.00	0.90	1.00	0.00	0.67	0.00	0.00	-14.73	-14.73	1.00	7.25
384	1	0.00	0.00	1.00	0.00	0.00	0.00	1.00	0.00	0.00	0.00	0.00	1.00	0.00
385	1	0.00	0.00	1.00	0.00	0.00	0.00	1.00	0.00	0.00	0.00	0.00	1.00	0.00
386	1	5.32	0.00	0.00	0.54	1.00	0.00	0.67	0.00	0.00	-10.50	-10.50	1.00	5.50
387	1	0.00	0.00	1.00	0.00	0.00	0.00	1.00	0.00	0.00	0.00	0.00	1.00	0.00
388	1	0.00	0.00	1.00	0.00	0.00	0.00	1.00	0.00	0.00	0.00	0.00	1.00	0.00
389	1	0.00	0.00	1.00	0.00	0.00	0.00	1.00	0.00	0.00	0.00	0.00	1.00	0.00
390	1	0.00	0.00	1.00	0.00	0.00	0.00	1.00	0.00	0.00	0.00	0.00	1.00	0.00
391	1	0.00	0.00	0.00	1.80	1.00	0.59	0.35	1.00	0.00	-16.94	-7.60	0.00	5.46
392	1	0.00	0.00	1.00	0.00	0.00	0.00	1.00	0.00	0.00	0.00	0.00	1.00	0.00
393	1	0.00	0.00	1.00	0.00	0.00	0.00	1.00	0.00	0.00	0.00	0.00	1.00	0.00
394	1	5.57	0.00	0.00	0.52	1.00	0.00	0.67	0.00	0.00	-10.69	-10.69	1.00	5.50
395	1	0.00	0.00	1.00	0.00	0.00	0.00	1.00	0.00	0.00	0.00	0.00	1.00	0.00
396	1	0.03	0.00	0.00	1.43	1.00	0.15	0.44	1.00	0.00	-9.87	-8.89	0.37	3.74
397	1	0.03	0.01	0.00	154.46	1.00	2.32	0.04	1.00	0.00	-3.49	-10.41	1.00	0.00
398	1	0.00	0.00	1.00	0.00	0.00	0.00	1.00	0.00	0.00	0.00	0.00	1.00	0.00
399	1	0.00	0.00	1.00	0.00	0.00	0.00	1.00	0.00	0.00	0.00	0.00	1.00	0.00
400	1	3.37	0.00	0.00	0.09	1.00	0.00	0.67	0.00	0.00	-10.51	-10.51	1.00	3.52
401	1	0.00	0.00	1.00	0.00	0.00	0.00	1.00	0.00	0.00	0.00	0.00	1.00	0.00
402	1	0.00	0.00	1.00	0.00	0.00	0.00	1.00	0.00	0.00	0.00	0.00	1.00	0.00
403	1	29.26	0.00	0.00	3.06	1.00	0.00	0.67	0.00	0.00	-8.27	-8.27	1.00	28.91
404	1	0.00	0.00	1.00	0.00	0.00	0.00	1.00	0.00	0.00	0.00	0.00	1.00	0.00
405	1	28.73	0.00	0.00	3.26	1.00	0.00	0.67	0.00	0.00	-8.48	-8.48	1.00	30.20
406	1	0.00	0.00	1.00	0.00	0.00	0.00	1.00	0.00	0.00	0.00	0.00	1.00	0.00
407	1	17.97	0.00	0.00	0.98	1.00	0.00	0.67	0.00	0.00	-12.94	-12.94	1.00	18.38
408	1	21.58	0.00	0.00	2.83	1.00	0.00	0.67	0.00	0.00	-11.98	-11.98	1.00	21.63
409	1	5.48	0.29	0.00	9.03	1.00	0.20	0.49	0.00	0.00	-32.05	-23.73	0.00	8.71
410	1	6.34	3.79	0.00	4.86	1.00	0.00	0.67	0.00	0.00	-21.56	-21.56	1.00	6.14
411	1	14.25	0.00	0.00	0.97	1.00	0.00	0.67	0.00	0.00	-10.34	-10.34	1.00	13.86
412	1	12.69	0.00	0.00	1.37	1.00	0.00	0.67	0.00	0.00	-9.90	-9.90	1.00	12.74
413	1	34.08	1.83	0.00	3.35	1.00	0.00	0.67	0.00	0.00	-19.27	-19.27	1.00	34.08
414	1	0.00	0.00	1.00	0.00	0.00	0.00	1.00	0.00	0.00	0.00	0.00	1.00	0.00
415	1	0.00	0.00	1.00	0.00	0.00	0.00	1.00	0.00	0.00	0.00	0.00	1.00	0.00
416	1	5.47	0.00	0.00	0.55	1.00	0.00	0.67	0.00	0.00	-10.43	-10.43	1.00	5.37
417	1	0.01	0.00	0.00	1.53	1.00	0.12	0.48	1.00	0.00	-17.24	-8.33	0.00	3.30
418	1	0.00	0.00	1.00	0.00	0.00	0.00	1.00	0.00	0.00	0.00	0.00	1.00	0.00
419	1	16.17	0.00	0.00	1.22	1.00	0.00	0.67	0.00	0.00	-16.76	-16.76	1.00	15.87
420	1	28.62	0.00	0.00	1.48	1.00	0.00	0.67	0.00	0.00	-17.42	-17.41	1.00	28.73
421	1	28.98	0.00	0.00	4.67	1.00	0.00	0.67	0.00	0.00	-9.23	-9.23	1.00	28.50
422	1	0.00	0.00	1.00	0.00	0.00	0.00	1.00	0.00	0.00	0.00	0.00	1.00	0.00
423	1	5.66	0.00	0.00	0.53	1.00	0.00	0.67	0.00	0.00	-10.04	-10.04	1.00	5.59
424	1	0.00	0.00	1.00	0.00	0.00	0.00	1.00	0.00	0.00	0.00	0.00	1.00	0.00
425	1	0.00	0.00	1.00	0.00	0.00	0.00	1.00	0.00	0.00	0.00	0.00	1.00	0.00
426	1	0.00	0.00	1.00	0.00	0.00	0.00	1.00	0.00	0.00	0.00	0.00	1.00	0.00
427	1	0.00	0.00	1.00	0.00	0.00	0.00	1.00	0.00	0.00	0.00	0.00	1.00	0.00
428	1	52.38	0.00	0.00	4.89	1.00	0.00	0.67	0.00	0.00	-8.50	-8.50	0.99	51.40
429	1	13.21	0.00	0.00	0.95	1.00	0.00	0.67	0.00	0.00	-12.57	-12.57	1.00	13.01
430	1	0.00	0.00	1.00	0.00	0.00	0.00	1.00	0.00	0.00	0.00	0.00	1.00	0.00
431	1	0.00	0.00	1.00	0.00	0.00	0.00	1.00	0.00	0.00	0.00	0.00	1.00	0.00
432	1	21.28	0.00	0.00	0.70	1.00	0.00	0.67	0.00	0.00	-6.43	-6.43	1.00	21.31
433	1	0.00	0.00	1.00	0.00	0.00	0.00	1.00	0.00	0.00	0.00	0.00	1.00	0.00
434	1	0.00	0.00	1.00	0.00	0.00	0.00	1.00	0.00	0.00	0.00	0.00	1.00	0.00
435	1	33.80	0.00	0.00	3.28	1.00	0.00	0.67	0.00	0.00	-7.09	-7.09	1.00	33.09
436	1	28.73	0.00	0.00	3.26	1.00	0.00	0.67	0.00	0.00	-7.76	-7.76	1.00	30.20
437	1	6.30	0.00	0.00	0.93	1.00	0.00	0.67	0.00	0.00	-7.60	-7.60	1.00	6.28
438	1	18.44	0.00	0.00	0.92	1.00	0.00	0.67	0.00	0.00	-6.24	-6.24	1.00	18.60
439	1	0.00	0.00	1.00	0.00	0.00	0.00	1.00	0.00	0.00	0.00	0.00	1.00	0.00
440	1	0.00	0.00	1.00	0.00	0.00	0.00	1.00	0.00	0.00	0.00	0.00	1.00	0.00
441	1	0.00	0.00	1.00	0.00	0.00	0.00	1.00	0.00	0.00	0.00	0.00	1.00	0.00
442	1	0.00	0.00	1.00	0.00	0.00	0.00	1.00	0.00	0.00	0.00	0.00	1.00	0.00
443	1	7.27	0.00	0.00	0.90	1.00	0.00	0.67	0.00	0.00	-12.55	-12.55	1.00	7.25
444	1	8.73	0.00	0.00	0.90	1.00	0.00	0.67	0.00	0.00	-15.63	-15.63	1.00	8.83
445	1	0.00	0.00	1.00	0.00	0.00	0.00	1.00	0.00	0.00	0.00	0.00	1.00	0.00
446	1	9.27	0.00	0.00	1.11	1.00	0.00	0.67	0.00	0.00	-10.81	-10.81	1.00	9.36
447	1	0.00	0.00	1.00	0.00	0.00	0.00	1.00	0.00	0.00	0.00	0.00	1.00	0.00
448	1	25.54	0.00	0.00	0.16	1.00	0.00	0.67	0.00	0.00	-16.44	-16.44	1.00	25.77
449	1	4.83	0.00	0.00	0.71	1.00	0.00	0.67	0.00	0.00	-7.49	-7.49	1.00	4.90
450	1	7.73	0.00	0.00	1.05	1.00	0.00	0.67	0.00	0.00	-11.64	-11.64	1.00	7.63
451	1	5.15	0.00	0.00	0.56	1.00	0.00	0.67	0.00	0.00	-7.91	-7.91	1.00	5.23
452	1	5.15	0.00	0.00	0.56	1.00	0.00	0.67	0.00	0.00	-7.91	-7.91	1.00	5.23
453	1	5.40	0.00	0.00	0.50	1.00	0.00	0.67	0.00	0.00	-7.61	-7.61	1.00	5.23
454	1	0.00	0.00	1.00	0.00	0.00	0.00	1.00	0.00	0.00	0.00	0.00	1.00	0.00
455	1	20.74	0.00	0.00	0.24	1.00	0.00	0.67	0.00	0.00	-11.55	-11.55	1.00	20.81
456	1	0.00	0.00	1.00	0.00	0.00	0.00	1.00	0.00	0.00	0.00	0.00	1.00	0.00
457	1	0.00	0.00	1.00	0.00	0.00	0.00	1.00	0.00	0.00	0.00	0.00	1.00	0.00
458	1	10.81	0.00	0.00	1.35	1.00	0.00	0.67	0.00	0.00	-7.20	-7.20	1.00	10.78
459	1	23.44	0.00	0.00	2.95	1.00	0.00	0.67	0.00	0.00	-15.03	-15.03	1.00	23.48
460	1	0.00	0.00	1.00	0.00	0.00	0.00	1.00	0.00	0.00	0.00	0.00	1.00	0.00
461	1	61.60	0.00	0.00	11.02	1.00	0.00	0.67	0.00	0.00	-22.44	-22.44	1.00	61.68
462	1	0.00	0.00	1.00	0.00	0.00	0.00	1.00	0.00	0.00	0.00	0.00	1.00	0.00
463	1	8.36	0.00	0.00	1.04	1.00	0.00	0.67	0.00	0.00	-10.22	-10.22	1.00	8.44
464	1	0.00	0.00	1.00	0.00	0.00	0.00	1.00	0.00	0.00	0.00	0.00	1.00	0.00
465	1	0.00	0.00	1.00	0.00	0.00	0.00	1.00	0.00	0.00	0.00	0.00	1.00	0.00
466	1	10000.00	0.00	0.00	0.00	1.00	0.00	0.67	0.00	0.00	-8.68	-8.68	1.00	10000.00
467	1	0.00	0.00	1.00	0.00	0.00	0.00	1.00	0.00	0.00	0.00	0.00	1.00	0.00
468	1	0.00	0.00	1.00	0.00	0.00	0.00	1.00	0.00	0.00	0.00	0.00	1.00	0.00
469	1	117.95	0.00	0.00	8.39	1.00	0.00	0.67	0.00	0.00	-8.17	-8.17	1.00	112.59
470	1	23.51	0.00	0.00	0.74	1.00	0.00	0.67	0.00	0.00	-7.96	-7.96	1.00	23.54
471	1	5.32	0.00	0.00	0.54	1.00	0.00	0.67	0.00	0.00	-9.24	-9.24	1.00	5.50
472	1	5.86	0.00	0.00	0.88	1.00	0.00	0.67	0.00	0.00	-7.26	-7.26	1.00	5.84
473	1	0.00	0.00	1.00	0.00	0.00	0.00	1.00	0.00	0.00	0.00	0.00	1.00	0.00
474	1	0.00	0.00	1.00	0.00	0.00	0.00	1.00	0.00	0.00	0.00	0.00	1.00	0.00
475	1	0.00	0.00	1.00	0.00	0.00	0.00	1.00	0.00	0.00	0.00	0.00	1.00	0.00
476	1	27.03	0.00	0.00	2.26	1.00	0.00	0.67	0.00	0.00	-9.12	-9.12	1.00	26.57
477	1	18.14	0.00	0.00	1.86	1.00	0.00	0.67	0.00	0.00	-14.10	-14.10	1.00	18.05
478	1	12.81	0.00	0.00	1.38	1.00	0.00	0.67	0.00	0.00	-13.81	-13.81	1.00	12.87
479	1	12.50	0.00	0.00	1.35	1.00	0.00	0.67	0.00	0.00	-11.68	-11.68	1.00	12.55
480	1	0.00	0.00	1.00	0.00	0.00	0.00	1.00	0.00	0.00	0.00	0.00	1.00	0.00
481	1	0.00	0.00	1.00	0.00	0.00	0.00	1.00	0.00	0.00	0.00	0.00	1.00	0.00
482	1	27.59	0.00	0.00	5.13	1.00	0.00	0.67	0.00	0.00	-15.46	-15.46	1.00	27.54
483	1	7.91	0.00	0.00	0.96	1.00	0.00	0.67	0.00	0.00	-10.05	-10.05	1.00	7.89
484	1	0.00	0.00	1.00	0.00	0.00	0.00	1.00	0.00	0.00	0.00	0.00	1.00	0.00
485	1	23.32	0.00	0.00	0.73	1.00	0.00	0.67	0.00	0.00	-7.95	-7.95	1.00	23.35
486	1	0.00	0.00	1.00	0.00	0.00	0.00	1.00	0.00	0.00	0.00	0.00	1.00	0.00
487	1	0.00	0.00	1.00	0.00	0.00	0.00	1.00	0.00	0.00	0.00	0.00	1.00	0.00
488	1	1656.55	6.10	0.00	5.93	1.00	0.00	0.67	0.00	0.00	-21.23	-21.23	1.00	2814.63
489	1	14.90	6.41	0.00	6.76	1.00	0.00	0.67	0.00	0.00	-20.83	-20.83	1.00	15.04
490	1	18.89	0.00	0.00	925.38	1.00	4.98	0.04	2.00	0.00	-41.59	-23.88	0.00	99.70
491	1	0.00	0.00	1.00	0.00	0.00	0.00	1.00	0.00	0.00	0.00	0.00	1.00	0.00
492	1	28.98	0.00	0.00	4.67	1.00	0.00	0.67	0.00	0.00	-8.83	-8.83	1.00	28.50
493	1	15.87	0.00	0.00	1.17	1.00	0.00	0.67	0.00	0.00	-6.41	-6.41	1.00	16.56
494	1	6.18	0.00	0.00	0.57	1.00	0.00	0.67	0.00	0.00	-8.70	-8.70	1.00	5.93
495	1	0.00	0.00	1.00	0.00	0.00	0.00	1.00	0.00	0.00	0.00	0.00	1.00	0.00
496	1	0.00	0.00	1.00	0.00	0.00	0.00	1.00	0.00	0.00	0.00	0.00	1.00	0.00
497	1	0.00	0.00	1.00	0.00	0.00	0.00	1.00	0.00	0.00	0.00	0.00	1.00	0.00
498	1	0.00	0.00	1.00	0.00	0.00	0.00	1.00	0.00	0.00	0.00	0.00	1.00	0.00
499	1	0.00	0.00	1.00	0.00	0.00	0.00	1.00	0.00	0.00	0.00	0.00	1.00	0.00
500	1	0.00	0.00	1.00	0.00	0.00	0.00	1.00	0.00	0.00	0.00	0.00	1.00	0.00
501	1	0.00	0.00	1.00	0.00	0.00	0.00	1.00	0.00	0.00	0.00	0.00	1.00	0.00
502	1	15.92	0.00	0.00	2.94	1.00	0.00	0.67	0.00	0.00	-10.39	-10.39	1.00	15.60
503	1	0.00	0.00	1.00	0.00	0.00	0.00	1.00	0.00	0.00	0.00	0.00	1.00	0.00
504	1	0.00	0.00	1.00	0.00	0.00	0.00	1.00	0.00	0.00	0.00	0.00	1.00	0.00
505	1	6.20	0.00	0.00	0.92	1.00	0.00	0.67	0.00	0.00	-7.70	-7.70	1.00	6.18
506	1	0.00	0.00	1.00	0.00	0.00	0.00	1.00	0.00	0.00	0.00	0.00	1.00	0.00
507	1	5.42	0.00	0.00	0.42	1.00	0.00	0.67	0.00	0.00	-7.28	-7.28	1.00	5.58
508	1	0.00	0.00	1.00	0.00	0.00	0.00	1.00	0.00	0.00	0.00	0.00	1.00	0.00
509	1	0.00	0.00	1.00	0.00	0.00	0.00	1.00	0.00	0.00	0.00	0.00	1.00	0.00
510	1	0.00	0.00	1.00	0.00	0.00	0.00	1.00	0.00	0.00	0.00	0.00	1.00	0.00
511	1	0.00	0.00	0.00	5.81	1.00	0.42	0.38	1.00	0.00	-15.74	-20.12	1.00	5.65
512	1	0.00	0.00	0.00	10.67	1.00	0.64	0.37	0.00	0.00	-26.98	-14.33	0.00	25.94
513	1	24.75	4.87	0.00	4.93	1.00	0.00	0.67	0.00	0.00	-10.33	-10.33	1.00	25.13
514	1	86.75	0.00	0.00	67.17	1.00	0.00	0.67	0.00	0.00	-15.23	-14.18	0.35	92.21
515	1	25.99	0.00	0.00	78.35	1.00	0.22	0.27	1.00	0.00	-19.08	-11.94	0.00	42.67
516	1	0.00	0.00	0.00	3.43	1.00	0.22	0.59	0.00	0.00	-3.62	-7.22	1.00	0.00
517	1	0.01	0.00	0.00	22.19	1.00	3.17	0.10	0.00	0.00	-21.77	-11.77	0.00	16.97
518	1	43.91	20.30	0.00	20.58	1.00	0.00	0.67	0.00	0.00	-32.27	-32.27	1.00	44.66
519	1	7.10	0.00	0.00	0.93	1.00	0.00	0.67	0.00	0.00	-9.21	-9.21	1.00	7.12
520	1	27.15	8.56	0.00	32.78	1.00	-0.01	0.97	0.00	0.00	-22.01	-18.59	0.03	16.06
521	1	0.00	0.00	0.00	39.65	1.00	1.12	0.19	1.00	0.00	-26.65	-10.34	0.00	5.19
522	1	0.00	0.00	1.00	0.00	0.00	0.00	1.00	0.00	0.00	0.00	0.00	1.00	0.00
523	1	7.12	3.40	0.00	3.80	1.00	0.00	0.67	0.00	0.00	-11.97	-11.97	1.00	6.96
524	1	19.16	5.11	0.00	4.72	1.00	0.00	0.67	0.00	0.00	-20.57	-20.57	1.00	19.27
525	1	0.00	0.00	0.00	34.25	1.00	0.71	0.26	2.00	0.00	-29.74	-28.85	0.41	19.56
526	1	7.67	6.56	0.00	7.29	1.00	0.00	0.67	0.00	0.00	-26.08	-26.08	1.00	7.60
527	1	21.77	6.06	0.00	5.39	1.00	0.00	0.67	0.00	0.00	-25.84	-25.84	1.00	22.14
528	1	0.00	0.00	0.00	227.56	1.00	3.29	0.11	0.00	0.00	-28.62	-37.11	1.00	10.56
529	1	0.00	0.00	1.00	0.00	0.00	0.00	1.00	0.00	0.00	0.00	0.00	1.00	0.00
530	1	5.36	0.00	0.00	0.51	1.00	0.00	0.67	0.00	0.00	-7.51	-7.51	1.00	5.29
531	1	19.95	8.20	0.00	8.16	1.00	0.00	0.67	0.00	0.00	-26.00	-26.00	1.00	19.47
532	1	36.36	6.65	0.00	6.64	1.00	0.00	0.67	0.00	0.00	-31.48	-31.48	1.00	36.64
533	1	0.00	0.00	1.00	0.00	0.00	0.00	1.00	0.00	0.00	0.00	0.00	1.00	0.00
534	1	12.62	0.00	0.00	1.49	1.00	0.00	0.67	0.00	0.00	-7.22	-7.22	1.00	12.57
535	1	10000.00	0.00	0.00	0.00	1.00	0.00	0.67	0.00	0.00	-8.81	-8.81	1.00	10000.00
536	1	37.87	0.00	0.00	2.80	1.00	0.00	0.67	0.00	0.00	-9.12	-9.12	1.00	37.83
537	1	0.00	0.00	1.00	0.00	0.00	0.00	1.00	0.00	0.00	0.00	0.00	1.00	0.00
538	1	10000.00	0.00	0.00	0.00	1.00	0.00	0.67	0.00	0.00	-8.97	-8.97	1.00	10000.00
539	1	14.21	0.00	0.00	0.82	1.00	0.00	0.67	0.00	0.00	-16.20	-16.20	1.00	13.86
540	1	6.93	0.00	0.00	1.00	1.00	0.00	0.67	0.00	0.00	-8.74	-8.74	1.00	6.91
541	1	0.00	0.00	1.00	0.00	0.00	0.00	1.00	0.00	0.00	0.00	0.00	1.00	0.00
542	1	0.00	0.00	1.00	0.00	0.00	0.00	1.00	0.00	0.00	0.00	0.00	1.00	0.00
543	1	0.00	0.00	1.00	0.00	0.00	0.00	1.00	0.00	0.00	0.00	0.00	1.00	0.00
544	1	5.32	0.00	0.00	0.54	1.00	0.00	0.67	0.00	0.00	-9.18	-9.18	1.00	5.23
545	1	0.00	0.00	1.00	0.00	0.00	0.00	1.00	0.00	0.00	0.00	0.00	1.00	0.00
546	1	39.85	0.00	0.00	3.83	1.00	0.00	0.67	0.00	0.00	-8.37	-8.37	1.00	39.95
547	1	19.20	0.00	0.00	3.13	1.00	0.00	0.67	0.00	0.00	-13.89	-13.89	1.00	19.01
548	1	5.66	0.00	0.00	0.52	1.00	0.00	0.67	0.00	0.00	-7.05	-7.05	1.00	5.48
549	1	24.48	0.00	0.00	3.24	1.00	0.00	0.67	0.00	0.00	-8.58	-8.58	1.00	24.01
550	1	5.55	0.00	0.00	0.53	1.00	0.00	0.67	0.00	0.00	-7.30	-7.30	1.00	5.58
551	1	15.87	0.00	0.00	1.17	1.00	0.00	0.67	0.00	0.00	-6.28	-6.28	1.00	16.56
552	1	0.00	0.00	1.00	0.00	0.00	0.00	1.00	0.00	0.00	0.00	0.00	1.00	0.00
553	1	75.17	0.00	0.00	11.44	1.00	0.00	0.67	0.00	0.00	-19.75	-19.75	1.00	74.24
554	1	50.32	0.00	0.00	4.25	1.00	0.00	0.67	0.00	0.00	-17.60	-17.60	1.00	50.46
555	1	20.95	0.00	0.00	1.05	1.00	0.00	0.67	0.00	0.00	-6.75	-6.75	1.00	21.15
556	1	0.00	0.00	1.00	0.00	0.00	0.00	1.00	0.00	0.00	0.00	0.00	1.00	0.00
557	1	13.71	0.00	0.00	1.43	1.00	0.00	0.67	0.00	0.00	-9.00	-9.00	1.00	13.77
558	1	8.25	0.00	0.00	1.13	1.00	0.00	0.67	0.00	0.00	-8.98	-8.98	1.00	8.22
559	1	8.64	0.00	0.00	0.75	1.00	0.00	0.67	0.00	0.00	-13.16	-13.16	1.00	8.84
560	1	34.25	0.00	0.00	2.19	1.00	0.00	0.67	0.00	0.00	-7.66	-7.66	1.00	33.93
561	1	5.59	0.00	0.00	0.43	1.00	0.00	0.67	0.00	0.00	-7.42	-7.42	1.00	5.76
562	1	0.00	0.00	1.00	0.00	0.00	0.00	1.00	0.00	0.00	0.00	0.00	1.00	0.00
563	1	0.00	0.00	1.00	0.00	0.00	0.00	1.00	0.00	0.00	0.00	0.00	1.00	0.00
564	1	0.00	0.00	1.00	0.00	0.00	0.00	1.00	0.00	0.00	0.00	0.00	1.00	0.00
565	1	0.00	0.00	1.00	0.00	0.00	0.00	1.00	0.00	0.00	0.00	0.00	1.00	0.00
566	1	0.00	0.00	1.00	0.00	0.00	0.00	1.00	0.00	0.00	0.00	0.00	1.00	0.00
567	1	167.86	0.00	0.00	6.22	1.00	0.00	0.67	0.00	0.00	-8.92	-8.92	1.00	170.25
568	1	0.00	0.00	0.00	33.42	1.00	0.95	0.15	1.00	0.00	-3.45	-10.27	1.00	0.00
569	1	0.00	0.00	1.00	0.00	0.00	0.00	1.00	0.00	0.00	0.00	0.00	1.00	0.00
570	1	0.00	0.00	1.00	0.00	0.00	0.00	1.00	0.00	0.00	0.00	0.00	1.00	0.00
571	1	7.87	0.00	0.00	167.98	1.00	1.20	0.16	1.00	0.00	-16.15	-20.46	1.00	18.25
572	1	33.04	0.00	0.00	0.86	1.00	0.00	0.67	0.00	0.00	-7.41	-7.41	1.00	33.09
573	1	0.00	0.00	0.00	21.25	1.00	1.58	0.20	0.00	0.00	-35.73	-9.17	0.00	13.87
574	1	0.00	0.00	1.00	0.00	0.00	0.00	1.00	0.00	0.00	0.00	0.00	1.00	0.00
575	1	47.74	0.00	0.00	3.95	1.00	0.00	0.67	0.00	0.00	-7.42	-7.42	1.00	49.81
576	1	5.63	0.00	0.00	0.57	1.00	0.00	0.67	0.00	0.00	-8.15	-8.15	1.00	5.84
577	1	18.44	0.00	0.00	0.92	1.00	0.00	0.67	0.00	0.00	-6.38	-6.38	1.00	18.60
578	1	8.50	0.00	0.00	1.09	1.00	0.00	0.67	0.00	0.00	-11.65	-11.65	1.00	8.71
579	1	5.66	0.00	0.00	0.52	1.00	0.00	0.67	0.00	0.00	-7.05	-7.05	1.00	5.48
580	1	3.42	0.00	0.00	0.36	1.00	0.00	0.67	0.00	0.00	-7.53	-7.53	1.00	3.49
581	1	0.00	0.00	1.00	0.00	0.00	0.00	1.00	0.00	0.00	0.00	0.00	1.00	0.00
582	1	0.00	0.00	1.00	0.00	0.00	0.00	1.00	0.00	0.00	0.00	0.00	1.00	0.00
583	1	0.00	0.00	1.00	0.00	0.00	0.00	1.00	0.00	0.00	0.00	0.00	1.00	0.00
584	1	0.00	0.00	1.00	0.00	0.00	0.00	1.00	0.00	0.00	0.00	0.00	1.00	0.00
585	1	0.00	0.00	1.00	0.00	0.00	0.00	1.00	0.00	0.00	0.00	0.00	1.00	0.00
586	1	0.00	0.00	1.00	0.00	0.00	0.00	1.00	0.00	0.00	0.00	0.00	1.00	0.00
587	1	0.00	0.00	1.00	0.00	0.00	0.00	1.00	0.00	0.00	0.00	0.00	1.00	0.00
588	1	0.00	0.00	1.00	0.00	0.00	0.00	1.00	0.00	0.00	0.00	0.00	1.00	0.00
589	1	5.15	0.00	0.00	0.56	1.00	0.00	0.67	0.00	0.00	-7.91	-7.91	1.00	5.23
590	1	3.52	0.00	0.00	0.43	1.00	0.00	0.67	0.00	0.00	-8.75	-8.75	1.00	3.51
591	1	11.77	0.00	0.00	1.42	1.00	0.00	0.67	0.00	0.00	-8.92	-8.92	1.00	11.73
592	1	0.00	0.00	1.00	0.00	0.00	0.00	1.00	0.00	0.00	0.00	0.00	1.00	0.00
593	1	132.53	0.00	0.00	0.81	1.00	0.00	0.67	0.00	0.00	-9.18	-9.16	0.98	126.27
594	1	0.00	0.00	1.00	0.00	0.00	0.00	1.00	0.00	0.00	0.00	0.00	1.00	0.00
595	1	5.91	0.00	0.00	0.52	1.00	0.00	0.67	0.00	0.00	-8.60	-8.60	1.00	5.78
596	1	0.00	0.00	1.00	0.00	0.00	0.00	1.00	0.00	0.00	0.00	0.00	1.00	0.00
597	1	0.00	0.00	1.00	0.00	0.00	0.00	1.00	0.00	0.00	0.00	0.00	1.00	0.00
598	1	28.73	0.00	0.00	3.26	1.00	0.00	0.67	0.00	0.00	-8.18	-8.18	1.00	30.20
599	1	0.00	0.00	1.00	0.00	0.00	0.00	1.00	0.00	0.00	0.00	0.00	1.00	0.00
600	1	8.64	0.00	0.00	0.75	1.00	0.00	0.67	0.00	0.00	-11.59	-11.59	1.00	8.84
601	1	107.90	0.00	0.00	8.01	1.00	0.00	0.67	0.00	0.00	-8.29	-8.29	1.00	111.32
602	1	5.19	0.00	0.00	0.50	1.00	0.00	0.67	0.00	0.00	-7.82	-7.82	1.00	5.13
603	1	13.16	0.00	0.00	1.48	1.00	0.00	0.67	0.00	0.00	-12.33	-12.33	1.00	13.22
604	1	0.00	0.00	1.00	0.00	0.00	0.00	1.00	0.00	0.00	0.00	0.00	1.00	0.00
605	1	5.59	0.00	0.00	0.43	1.00	0.00	0.67	0.00	0.00	-10.77	-10.77	1.00	5.76
606	1	23.76	0.00	0.00	2.38	1.00	0.00	0.67	0.00	0.00	-11.52	-11.51	1.00	24.98
607	1	10.10	0.00	0.00	1.29	1.00	0.00	0.67	0.00	0.00	-6.97	-6.97	1.00	10.06
608	1	67.20	1.30	0.00	1.85	1.00	0.00	0.67	0.00	0.00	-19.20	-19.20	1.00	66.00
609	1	9.29	0.00	0.00	0.95	1.00	0.00	0.67	0.00	0.00	-17.34	-17.34	1.00	9.36
610	1	46.75	0.00	0.00	4.11	1.00	0.00	0.67	0.00	0.00	-22.33	-22.33	1.00	46.88
611	1	18.16	0.00	0.00	2.23	1.00	0.00	0.67	0.00	0.00	-16.09	-16.09	1.00	17.62
612	1	24.40	0.00	0.00	6.22	1.00	0.00	0.67	0.00	0.00	-15.56	-15.56	1.00	25.16
613	1	42.56	0.00	0.00	3.95	1.00	0.00	0.67	0.00	0.00	-19.93	-19.93	1.00	42.66
614	1	72.26	0.00	0.00	4.76	1.00	0.00	0.67	0.00	0.00	-9.21	-9.21	1.00	74.61
615	1	0.00	0.00	1.00	0.00	0.00	0.00	1.00	0.00	0.00	0.00	0.00	1.00	0.00
616	1	13.08	0.00	0.00	0.92	1.00	0.00	0.67	0.00	0.00	-11.22	-11.22	1.00	12.73
617	1	151.79	0.00	0.00	6.59	1.00	0.00	0.67	0.00	0.00	-19.71	-19.71	1.00	150.49
618	1	5.07	0.00	0.00	0.44	1.00	0.00	0.67	0.00	0.00	-7.88	-7.88	1.00	5.48
619	1	72.24	0.00	0.00	2.26	1.00	0.00	0.67	0.00	0.00	-12.47	-12.47	1.00	71.45
620	1	10000.00	0.00	0.00	0.00	1.00	0.00	0.67	0.00	0.00	-15.12	-15.12	1.00	10000.00
621	1	0.00	0.00	1.00	0.00	0.00	0.00	1.00	0.00	0.00	0.00	0.00	1.00	0.00
622	1	0.00	0.00	1.00	0.00	0.00	0.00	1.00	0.00	0.00	0.00	0.00	1.00	0.00
623	1	137.60	0.00	0.00	0.49	1.00	0.00	0.67	0.00	0.00	-8.43	-8.43	1.00	136.06
624	1	58.06	0.00	0.00	5.55	1.00	0.00	0.67	0.00	0.00	-13.26	-13.26	1.00	56.61
625	1	20.19	0.00	0.00	1.00	1.00	0.00	0.67	0.00	0.00	-14.56	-14.55	1.00	19.65
626	1	7.41	0.00	0.00	0.91	1.00	0.00	0.67	0.00	0.00	-11.42	-11.42	1.00	7.39
627	1	19.87	0.00	0.00	1.40	1.00	0.00	0.67	0.00	0.00	-7.40	-7.40	1.00	19.27
628	1	22.75	0.00	0.00	2.90	1.00	0.00	0.67	0.00	0.00	-16.00	-16.00	1.00	22.91
629	1	9.59	0.00	0.00	0.97	1.00	0.00	0.67	0.00	0.00	-15.58	-15.58	1.00	9.67
630	1	9.76	0.00	0.00	0.99	1.00	0.00	0.67	0.00	0.00	-15.74	-15.74	1.00	9.81
631	1	11.54	1.89	0.00	1.55	1.00	0.00	0.67	0.00	0.00	-15.51	-15.51	1.00	11.25
632	1	0.00	0.00	1.00	0.00	0.00	0.00	1.00	0.00	0.00	0.00	0.00	1.00	0.00
633	1	84.72	2.90	0.00	2.68	1.00	0.00	0.67	0.00	0.00	-20.52	-20.52	1.00	84.70
634	1	13.08	0.00	0.00	0.92	1.00	0.00	0.67	0.00	0.00	-14.20	-14.20	1.00	12.73
635	1	31.80	0.00	0.00	2.36	1.00	0.00	0.67	0.00	0.00	-19.43	-19.43	1.00	32.25
636	1	0.00	0.00	0.00	1.51	1.00	0.20	0.47	1.00	0.00	-13.93	-9.35	0.01	0.00
637	1	10.09	0.00	0.00	0.72	1.00	0.00	0.67	0.00	0.00	-11.13	-11.13	1.00	9.94
638	1	14.93	0.46	0.00	12.15	1.00	0.00	0.67	0.00	0.00	-17.94	-17.96	1.00	14.62
639	1	5.32	0.00	0.00	0.46	1.00	0.00	0.67	0.00	0.00	-10.18	-10.18	1.00	5.76
640	1	0.00	0.00	0.00	34.86	1.00	0.95	0.21	1.00	0.00	-4.89	-9.66	1.00	0.00
641	1	0.00	0.00	1.00	0.00	0.00	0.00	1.00	0.00	0.00	0.00	0.00	1.00	0.00
642	1	118.58	0.00	0.00	4.42	1.00	0.00	0.67	0.00	0.00	-14.04	-14.02	0.98	112.69
643	1	14.12	0.00	0.00	1.79	1.00	0.00	0.67	0.00	0.00	-10.25	-10.25	1.00	14.06
644	1	15.87	0.00	0.00	1.17	1.00	0.00	0.67	0.00	0.00	-6.28	-6.28	1.00	16.56
645	1	0.00	0.00	1.00	0.00	0.00	0.00	1.00	0.00	0.00	0.00	0.00	1.00	0.00
646	1	0.00	0.00	1.00	0.00	0.00	0.00	1.00	0.00	0.00	0.00	0.00	1.00	0.00
647	1	5.46	0.00	0.00	0.59	1.00	0.00	0.67	0.00	0.00	-8.60	-8.60	1.00	5.65
648	1	5.86	0.00	0.00	0.88	1.00	0.00	0.67	0.00	0.00	-7.26	-7.26	1.00	5.84
649	1	8.81	0.00	0.00	1.18	1.00	0.00	0.67	0.00	0.00	-7.73	-7.73	1.00	8.78
650	1	96.79	0.00	0.00	2.98	1.00	0.00	0.67	0.00	0.00	-9.48	-9.46	0.98	100.65
651	1	16.94	0.00	0.00	1.66	1.00	0.00	0.67	0.00	0.00	-9.47	-9.47	1.00	17.28
652	1	17.81	0.00	0.00	68.07	1.00	0.84	0.15	1.00	0.00	-22.03	-17.03	0.01	29.20
653	1	21.14	1.78	0.00	2.68	1.00	0.00	0.67	0.00	0.00	-20.11	-20.11	1.00	21.53
654	1	26.36	0.00	0.00	50.46	1.00	0.21	0.22	1.00	0.00	-36.42	-19.22	0.00	25.49
655	1	6.74	0.22	0.00	18.75	1.00	0.72	0.37	0.00	0.00	-39.44	-26.92	0.00	46.38
656	1	0.00	0.00	1.00	0.00	0.00	0.00	1.00	0.00	0.00	0.00	0.00	1.00	0.00
657	1	0.00	0.00	1.00	0.00	0.00	0.00	1.00	0.00	0.00	0.00	0.00	1.00	0.00
658	1	22.70	1.99	0.00	2.04	1.00	0.00	0.67	0.00	0.00	-20.08	-20.08	1.00	22.32
659	1	0.01	0.00	0.00	3.31	1.00	0.44	0.41	2.00	0.00	-3.91	-12.24	1.00	0.00
660	1	72.87	3.65	0.00	3.68	1.00	0.00	0.67	0.00	0.00	-22.97	-22.98	1.00	73.02
661	1	9.52	0.00	0.00	33.02	1.00	0.35	0.31	0.00	0.00	-20.13	-20.81	1.00	8.27
662	1	7.49	1.95	0.00	32.01	1.00	0.73	0.39	0.00	0.00	-12.93	-24.57	1.00	0.00
663	1	29.59	0.00	0.00	204.15	1.00	0.91	0.15	1.00	0.00	-19.05	-18.16	0.41	17.86
664	1	10.17	0.58	0.00	11.24	1.00	0.01	0.64	0.00	0.00	-36.69	-14.09	0.00	818.00
665	1	25.46	3.52	0.00	3.99	1.00	0.00	0.67	0.00	0.00	-20.94	-20.94	1.00	24.82
666	1	10000.00	0.00	0.00	0.00	1.00	0.00	0.67	0.00	0.00	-8.79	-8.79	1.00	10000.00
667	1	0.01	0.00	0.00	64.17	1.00	1.09	0.14	1.00	0.00	-15.29	-10.88	0.01	0.00
668	1	0.01	0.00	0.00	1.55	1.00	0.21	0.40	1.00	0.00	-4.70	-8.49	1.00	0.00
669	1	0.03	0.01	0.00	98.80	1.00	1.66	0.10	1.00	0.00	-11.40	-10.20	0.30	0.00
670	1	0.00	0.00	1.00	0.00	0.00	0.00	1.00	0.00	0.00	0.00	0.00	1.00	0.00
671	1	18.36	0.00	0.00	0.65	1.00	0.00	0.67	0.00	0.00	-6.36	-6.35	1.00	18.38
672	1	53.36	0.00	0.00	4.35	1.00	0.00	0.67	0.00	0.00	-13.60	-13.59	0.99	53.72
673	1	21.02	0.00	0.00	3.43	1.00	0.00	0.67	0.00	0.00	-16.63	-16.63	1.00	20.81
674	1	42.79	0.00	0.00	2.82	1.00	0.00	0.67	0.00	0.00	-14.29	-14.28	0.99	39.95
675	1	3.71	0.00	0.00	0.60	1.00	0.00	0.67	0.00	0.00	-7.55	-7.55	1.00	3.69
676	1	3.59	0.00	0.00	0.44	1.00	0.00	0.67	0.00	0.00	-9.76	-9.76	1.00	3.58
677	1	13.77	0.00	0.00	75.58	1.00	0.85	0.19	2.00	0.00	-20.04	-25.55	1.00	41.42
678	1	0.00	0.00	1.00	0.00	0.00	0.00	1.00	0.00	0.00	0.00	0.00	1.00	0.00
679	1	5.56	0.00	0.00	0.85	1.00	0.00	0.67	0.00	0.00	-8.05	-8.05	1.00	5.55
680	1	23.62	0.00	0.00	0.87	1.00	0.00	0.67	0.00	0.00	-7.93	-7.93	1.00	22.37
681	1	11.45	0.00	0.00	0.61	1.00	0.00	0.67	0.00	0.00	-12.84	-12.84	1.00	11.17
682	1	11.45	0.00	0.00	0.61	1.00	0.00	0.67	0.00	0.00	-16.08	-16.08	1.00	11.17
683	1	33.80	0.00	0.00	3.28	1.00	0.00	0.67	0.00	0.00	-7.60	-7.60	1.00	33.09
684	1	0.00	0.00	1.00	0.00	0.00	0.00	1.00	0.00	0.00	0.00	0.00	1.00	0.00
685	1	0.00	0.00	1.00	0.00	0.00	0.00	1.00	0.00	0.00	0.00	0.00	1.00	0.00
686	1	0.00	0.00	1.00	0.00	0.00	0.00	1.00	0.00	0.00	0.00	0.00	1.00	0.00
687	1	14.98	0.00	0.00	2.73	1.00	0.00	0.67	0.00	0.00	-12.37	-12.37	1.00	14.41
688	1	5.65	3.33	0.00	5.69	1.00	-0.00	0.95	0.00	0.00	-23.94	-18.67	0.01	5.45
689	1	0.00	0.00	1.00	0.00	0.00	0.00	1.00	0.00	0.00	0.00	0.00	1.00	0.00
690	1	23.62	0.00	0.00	0.87	1.00	0.00	0.67	0.00	0.00	-7.82	-7.82	1.00	22.37
691	1	0.00	0.00	1.00	0.00	0.00	0.00	1.00	0.00	0.00	0.00	0.00	1.00	0.00
692	1	168.88	0.00	0.00	1.75	1.00	0.00	0.67	0.00	0.00	-9.06	-9.03	0.96	195.08
693	1	9.47	0.00	0.00	0.69	1.00	0.00	0.67	0.00	0.00	-11.45	-11.45	1.00	9.33
694	1	19.74	0.92	0.00	4.09	1.00	0.00	0.67	0.00	0.00	-13.81	-13.81	1.00	20.25
695	1	0.00	0.00	1.00	0.00	0.00	0.00	1.00	0.00	0.00	0.00	0.00	1.00	0.00
696	1	4.19	2.12	0.00	73.79	1.00	0.37	0.34	0.00	0.00	-18.37	-21.13	1.00	0.00
697	1	0.39	0.00	0.00	5080.58	1.00	1.63	0.05	0.00	0.00	-21.34	-10.11	0.00	281.51
698	1	0.00	0.00	0.00	100000.00	1.00	1.00	0.13	0.00	0.00	-34.07	-8.78	0.00	32.14
699	1	0.00	0.00	0.00	97.90	1.00	4.85	0.01	0.00	0.00	-22.07	-10.04	0.00	6.00
700	1	5.86	0.00	0.00	0.88	1.00	0.00	0.67	0.00	0.00	-7.47	-7.47	1.00	5.84
701	1	0.00	0.00	1.00	0.00	0.00	0.00	1.00	0.00	0.00	0.00	0.00	1.00	0.00
702	1	6.18	0.00	0.00	0.90	1.00	0.00	0.67	0.00	0.00	-11.70	-11.70	1.00	6.11
703	1	5.36	0.00	0.00	0.51	1.00	0.00	0.67	0.00	0.00	-7.70	-7.70	1.00	5.29
704	1	0.00	0.00	1.00	0.00	0.00	0.00	1.00	0.00	0.00	0.00	0.00	1.00	0.00
705	1	0.00	0.00	1.00	0.00	0.00	0.00	1.00	0.00	0.00	0.00	0.00	1.00	0.00
706	1	137.77	0.00	0.00	0.49	1.00	0.00	0.67	0.00	0.00	-9.58	-9.58	1.00	136.81
707	1	0.00	0.00	1.00	0.00	0.00	0.00	1.00	0.00	0.00	0.00	0.00	1.00	0.00
708	1	0.00	0.00	1.00	0.00	0.00	0.00	1.00	0.00	0.00	0.00	0.00	1.00	0.00
709	1	5.60	0.00	0.00	31.67	1.00	0.24	0.43	1.00	0.00	-6.24	-16.00	1.00	18.60
710	1	20.02	0.00	0.00	1.82	1.00	0.00	0.67	0.00	0.00	-14.16	-14.15	1.00	20.13
711	1	18.36	0.00	0.00	0.65	1.00	0.00	0.67	0.00	0.00	-6.36	-6.35	1.00	18.38
712	1	0.00	0.00	1.00	0.00	0.00	0.00	1.00	0.00	0.00	0.00	0.00	1.00	0.00
713	1	12.62	0.00	0.00	1.49	1.00	0.00	0.67	0.00	0.00	-7.20	-7.20	1.00	12.57
714	1	16.08	0.00	0.00	0.92	1.00	0.00	0.67	0.00	0.00	-11.19	-11.19	1.00	16.39
715	1	5.47	0.00	0.00	0.51	1.00	0.00	0.67	0.00	0.00	-8.43	-8.43	1.00	5.30
716	1	0.00	0.00	1.00	0.00	0.00	0.00	1.00	0.00	0.00	0.00	0.00	1.00	0.00
717	1	0.00	0.00	1.00	0.00	0.00	0.00	1.00	0.00	0.00	0.00	0.00	1.00	0.00
718	1	0.00	0.00	1.00	0.00	0.00	0.00	1.00	0.00	0.00	0.00	0.00	1.00	0.00
719	1	0.00	0.00	1.00	0.00	0.00	0.00	1.00	0.00	0.00	0.00	0.00	1.00	0.00
720	1	0.00	0.00	1.00	0.00	0.00	0.00	1.00	0.00	0.00	0.00	0.00	1.00	0.00
721	1	0.00	0.00	1.00	0.00	0.00	0.00	1.00	0.00	0.00	0.00	0.00	1.00	0.00
722	1	5.51	0.00	0.00	0.84	1.00	0.00	0.67	0.00	0.00	-9.50	-9.50	1.00	5.50
723	1	0.00	0.00	1.00	0.00	0.00	0.00	1.00	0.00	0.00	0.00	0.00	1.00	0.00
724	1	0.00	0.00	1.00	0.00	0.00	0.00	1.00	0.00	0.00	0.00	0.00	1.00	0.00
725	1	0.00	0.00	1.00	0.00	0.00	0.00	1.00	0.00	0.00	0.00	0.00	1.00	0.00
726	1	0.00	0.00	1.00	0.00	0.00	0.00	1.00	0.00	0.00	0.00	0.00	1.00	0.00
727	1	0.00	0.00	1.00	0.00	0.00	0.00	1.00	0.00	0.00	0.00	0.00	1.00	0.00
728	1	0.00	0.00	1.00	0.00	0.00	0.00	1.00	0.00	0.00	0.00	0.00	1.00	0.00
729	1	0.00	0.00	1.00	0.00	0.00	0.00	1.00	0.00	0.00	0.00	0.00	1.00	0.00
730	1	0.00	0.00	1.00	0.00	0.00	0.00	1.00	0.00	0.00	0.00	0.00	1.00	0.00
731	1	0.00	0.00	1.00	0.00	0.00	0.00	1.00	0.00	0.00	0.00	0.00	1.00	0.00
732	1	0.00	0.00	1.00	0.00	0.00	0.00	1.00	0.00	0.00	0.00	0.00	1.00	0.00
733	1	0.00	0.00	1.00	0.00	0.00	0.00	1.00	0.00	0.00	0.00	0.00	1.00	0.00
734	1	2.21	0.00	0.00	0.30	1.00	0.00	0.67	0.00	0.00	-11.23	-11.23	1.00	2.21
735	1	0.00	0.00	1.00	0.00	0.00	0.00	1.00	0.00	0.00	0.00	0.00	1.00	0.00
736	1	0.00	0.00	1.00	0.00	0.00	0.00	1.00	0.00	0.00	0.00	0.00	1.00	0.00
737	1	0.00	0.00	1.00	0.00	0.00	0.00	1.00	0.00	0.00	0.00	0.00	1.00	0.00
738	1	24.04	0.00	0.00	0.39	1.00	0.00	0.67	0.00	0.00	-7.99	-7.99	1.00	24.22
739	1	0.00	0.00	1.00	0.00	0.00	0.00	1.00	0.00	0.00	0.00	0.00	1.00	0.00
740	1	0.00	0.00	1.00	0.00	0.00	0.00	1.00	0.00	0.00	0.00	0.00	1.00	0.00
741	1	32.75	0.00	0.00	5.24	1.00	0.00	0.67	0.00	0.00	-8.79	-8.79	1.00	32.45
742	1	5.39	0.00	0.00	0.58	1.00	0.00	0.67	0.00	0.00	-7.03	-7.03	1.00	5.48
743	1	39.81	0.00	0.00	3.83	1.00	0.00	0.67	0.00	0.00	-7.86	-7.86	1.00	39.90
744	1	0.00	0.00	1.00	0.00	0.00	0.00	1.00	0.00	0.00	0.00	0.00	1.00	0.00
745	1	4.96	0.00	0.00	0.48	1.00	0.00	0.67	0.00	0.00	-7.46	-7.46	1.00	4.90
746	1	0.00	0.00	1.00	0.00	0.00	0.00	1.00	0.00	0.00	0.00	0.00	1.00	0.00
747	1	0.00	0.00	1.00	0.00	0.00	0.00	1.00	0.00	0.00	0.00	0.00	1.00	0.00
748	1	15.87	0.00	0.00	1.17	1.00	0.00	0.67	0.00	0.00	-6.39	-6.39	1.00	16.56
749	1	0.00	0.00	1.00	0.00	0.00	0.00	1.00	0.00	0.00	0.00	0.00	1.00	0.00
750	1	18.44	0.00	0.00	0.92	1.00	0.00	0.67	0.00	0.00	-6.24	-6.24	1.00	18.60
751	1	24.39	0.00	0.00	3.58	1.00	0.00	0.67	0.00	0.00	-9.23	-9.23	1.00	25.09
752	1	3.43	0.00	0.00	0.42	1.00	0.00	0.67	0.00	0.00	-7.82	-7.82	1.00	3.49
753	1	0.00	0.00	1.00	0.00	0.00	0.00	1.00	0.00	0.00	0.00	0.00	1.00	0.00
754	1	0.00	0.00	1.00	0.00	0.00	0.00	1.00	0.00	0.00	0.00	0.00	1.00	0.00
755	1	0.00	0.00	1.00	0.00	0.00	0.00	1.00	0.00	0.00	0.00	0.00	1.00	0.00
756	1	0.00	0.00	1.00	0.00	0.00	0.00	1.00	0.00	0.00	0.00	0.00	1.00	0.00
757	1	16.46	0.00	0.00	3.05	1.00	0.00	0.67	0.00	0.00	-11.16	-11.16	1.00	16.07
758	1	23.86	0.00	0.00	0.36	1.00	0.00	0.67	0.00	0.00	-15.18	-15.18	1.00	24.04
759	1	18.90	0.00	0.00	1.04	1.00	0.00	0.67	0.00	0.00	-6.75	-6.75	1.00	18.70
760	1	15.87	0.00	0.00	1.17	1.00	0.00	0.67	0.00	0.00	-6.28	-6.28	1.00	16.56
761	1	15.87	0.00	0.00	1.17	1.00	0.00	0.67	0.00	0.00	-6.41	-6.41	1.00	16.56
762	1	14.13	0.00	0.00	1517.75	1.00	3.32	0.02	2.00	0.00	-18.44	-24.15	1.00	46.65
763	1	19.19	0.00	0.00	1.69	1.00	0.00	0.67	0.00	0.00	-14.63	-14.62	1.00	19.65
764	1	0.00	0.00	1.00	0.00	0.00	0.00	1.00	0.00	0.00	0.00	0.00	1.00	0.00
765	1	0.00	0.00	1.00	0.00	0.00	0.00	1.00	0.00	0.00	0.00	0.00	1.00	0.00
766	1	0.00	0.00	1.00	0.00	0.00	0.00	1.00	0.00	0.00	0.00	0.00	1.00	0.00
767	1	5.45	1.25	0.00	1.39	1.00	0.00	0.67	0.00	0.00	-13.50	-13.50	1.00	5.51
768	1	5.05	0.00	0.00	0.50	1.00	0.00	0.67	0.00	0.00	-7.67	-7.67	1.00	5.02
769	1	11.82	0.00	0.00	1.43	1.00	0.00	0.67	0.00	0.00	-9.73	-9.73	1.00	11.78
770	1	0.00	0.00	1.00	0.00	0.00	0.00	1.00	0.00	0.00	0.00	0.00	1.00	0.00
771	1	0.01	0.01	0.00	15.43	1.00	0.34	0.38	1.00	0.00	-8.26	-9.81	1.00	5.53
772	1	0.00	0.00	1.00	0.00	0.00	0.00	1.00	0.00	0.00	0.00	0.00	1.00	0.00
773	1	0.00	0.00	1.00	0.00	0.00	0.00	1.00	0.00	0.00	0.00	0.00	1.00	0.00
774	1	27.83	0.00	0.00	7.51	1.00	0.00	0.67	0.00	0.00	-9.38	-9.38	1.00	28.35
775	1	20.33	0.00	0.00	3.36	1.00	0.00	0.67	0.00	0.00	-15.31	-15.30	1.00	20.13
776	1	11.86	0.00	0.00	1.31	1.00	0.00	0.67	0.00	0.00	-11.06	-11.06	1.00	11.91
777	1	18.25	0.00	0.00	2.54	1.00	0.00	0.67	0.00	0.00	-6.61	-6.61	1.00	18.00
778	1	0.00	0.00	1.00	0.00	0.00	0.00	1.00	0.00	0.00	0.00	0.00	1.00	0.00
779	1	7.06	0.00	0.00	1.01	1.00	0.00	0.67	0.00	0.00	-9.14	-9.14	1.00	7.04
780	1	0.00	0.00	1.00	0.00	0.00	0.00	1.00	0.00	0.00	0.00	0.00	1.00	0.00
781	1	33.80	0.00	0.00	3.28	1.00	0.00	0.67	0.00	0.00	-7.51	-7.51	1.00	33.09
782	1	27.03	0.00	0.00	2.26	1.00	0.00	0.67	0.00	0.00	-9.12	-9.12	1.00	26.57
783	1	0.00	0.00	1.00	0.00	0.00	0.00	1.00	0.00	0.00	0.00	0.00	1.00	0.00
784	1	67.49	3.35	0.00	30.86	1.00	0.00	0.67	0.00	0.00	-34.94	-34.85	0.91	67.58
785	1	24.04	1.52	0.00	1.57	1.00	0.00	0.67	0.00	0.00	-13.44	-13.44	1.00	25.58
786	1	16.90	0.00	0.00	224.64	1.00	4.19	0.06	1.00	0.00	-30.48	-29.15	0.26	12.02
787	1	0.00	0.00	1.00	0.00	0.00	0.00	1.00	0.00	0.00	0.00	0.00	1.00	0.00
788	1	29.43	0.00	0.00	61.60	1.00	0.24	0.22	1.00	0.00	-12.24	-21.98	1.00	12.88
789	1	0.43	0.13	0.00	38.17	1.00	1.23	0.15	1.00	0.00	-19.88	-16.86	0.05	37.92
790	1	0.00	0.00	0.00	7.93	1.00	0.54	0.46	0.00	0.00	-23.25	-5.97	0.00	12.63
791	1	15.08	0.00	0.00	39.67	1.00	0.18	0.26	1.00	0.00	-8.28	-17.20	1.00	0.00
792	1	0.00	0.00	0.00	119.62	1.00	5.20	0.04	3.00	0.00	-35.04	-29.58	0.00	10.41
793	1	12.39	0.00	0.00	1.35	1.00	0.00	0.67	0.00	0.00	-11.43	-11.43	1.00	12.45
794	1	0.00	0.00	1.00	0.00	0.00	0.00	1.00	0.00	0.00	0.00	0.00	1.00	0.00
795	1	22.99	1.41	0.00	1.71	1.00	0.00	0.67	0.00	0.00	-12.42	-12.42	1.00	22.57
796	1	20.95	0.00	0.00	1.84	1.00	0.00	0.67	0.00	0.00	-8.08	-8.08	1.00	20.63
797	1	0.00	0.00	1.00	0.00	0.00	0.00	1.00	0.00	0.00	0.00	0.00	1.00	0.00
798	1	12.22	0.00	0.00	1.06	1.00	0.00	0.67	0.00	0.00	-15.95	-15.95	1.00	12.11
799	1	5.65	0.00	0.00	180.63	1.00	1.48	0.13	1.00	0.00	-14.43	-14.93	1.00	5.70
800	1	83.56	0.00	0.00	1.46	1.00	0.00	0.67	0.00	0.00	-8.68	-8.68	1.00	81.90
801	1	3.42	0.00	0.00	0.36	1.00	0.00	0.67	0.00	0.00	-7.53	-7.53	1.00	3.49
802	1	5.49	0.00	0.00	0.59	1.00	0.00	0.67	0.00	0.00	-8.48	-8.48	1.00	5.58
803	1	17.54	0.00	0.00	1.15	1.00	0.00	0.67	0.00	0.00	-10.53	-10.53	1.00	17.60
804	1	0.00	0.00	1.00	0.00	0.00	0.00	1.00	0.00	0.00	0.00	0.00	1.00	0.00
805	1	12.28	0.00	0.00	1.57	1.00	0.00	0.67	0.00	0.00	-12.48	-12.48	1.00	12.11
806	1	5.06	0.00	0.00	0.52	1.00	0.00	0.67	0.00	0.00	-9.94	-9.94	1.00	5.23
807	1	30.80	0.00	0.00	3.42	1.00	0.00	0.67	0.00	0.00	-6.87	-6.87	1.00	30.44
808	1	36.80	0.00	0.00	4.72	1.00	0.00	0.67	0.00	0.00	-17.93	-17.93	1.00	36.00
809	1	14.72	0.00	0.00	1.01	1.00	0.00	0.67	0.00	0.00	-10.73	-10.73	1.00	14.49
810	1	0.00	0.00	1.00	0.00	0.00	0.00	1.00	0.00	0.00	0.00	0.00	1.00	0.00
811	1	0.00	0.00	0.00	1.64	1.00	0.20	0.39	1.00	0.00	-9.30	-8.93	0.69	2.77
812	1	5.19	0.00	0.00	0.50	1.00	0.00	0.67	0.00	0.00	-7.85	-7.85	1.00	5.13
813	1	0.00	0.00	0.00	1.95	1.00	0.62	0.38	1.00	0.00	-12.13	-8.11	0.02	0.00
814	1	4.96	0.00	0.00	0.48	1.00	0.00	0.67	0.00	0.00	-7.46	-7.46	1.00	4.90
815	1	11.01	0.00	0.00	0.59	1.00	0.00	0.67	0.00	0.00	-11.00	-11.00	1.00	10.74
816	1	18.34	0.00	0.00	1.79	1.00	0.00	0.67	0.00	0.00	-15.04	-15.04	1.00	18.46
817	1	17.01	0.00	0.00	1.78	1.00	0.00	0.67	0.00	0.00	-14.37	-14.38	1.00	16.86
818	1	10.70	0.00	0.00	0.66	1.00	0.00	0.67	0.00	0.00	-10.70	-10.70	1.00	10.60
819	1	18.74	0.00	0.00	1.78	1.00	0.00	0.67	0.00	0.00	-13.97	-13.97	1.00	18.82
820	1	11.30	0.00	0.00	0.86	1.00	0.00	0.67	0.00	0.00	-13.11	-13.11	1.00	11.17
821	1	18.72	0.00	0.00	1.27	1.00	0.00	0.67	0.00	0.00	-13.89	-13.89	1.00	18.54
822	1	10.87	0.00	0.00	0.84	1.00	0.00	0.67	0.00	0.00	-12.78	-12.78	1.00	10.74
823	1	26.29	0.00	0.00	3.14	1.00	0.00	0.67	0.00	0.00	-12.14	-12.14	1.00	26.34
824	1	8.00	1.96	0.00	1.49	1.00	0.00	0.67	0.00	0.00	-14.13	-14.13	1.00	8.14
825	1	12.21	1.99	0.00	1.89	1.00	0.00	0.67	0.00	0.00	-19.13	-19.13	1.00	11.67
826	1	20.41	0.00	0.00	0.31	1.00	0.00	0.67	0.00	0.00	-11.78	-11.78	1.00	19.65
827	1	11.81	0.00	0.00	0.85	1.00	0.00	0.67	0.00	0.00	-9.92	-9.92	1.00	11.59
828	1	5.74	0.00	0.00	0.72	1.00	0.00	0.67	0.00	0.00	-8.07	-8.07	1.00	5.84
829	1	5.69	0.00	0.00	0.57	1.00	0.00	0.67	0.00	0.00	-8.31	-8.31	1.00	5.59
830	1	3.37	0.00	0.00	0.32	1.00	0.00	0.67	0.00	0.00	-9.09	-9.09	1.00	3.38
831	1	5.95	0.00	0.00	0.59	1.00	0.00	0.67	0.00	0.00	-8.11	-8.11	1.00	5.84
832	1	8.81	0.00	0.00	1.18	1.00	0.00	0.67	0.00	0.00	-7.73	-7.73	1.00	8.78
833	1	0.00	0.00	1.00	0.00	0.00	0.00	1.00	0.00	0.00	0.00	0.00	1.00	0.00
834	1	0.00	0.00	1.00	0.00	0.00	0.00	1.00	0.00	0.00	0.00	0.00	1.00	0.00
835	1	18.90	0.00	0.00	1.04	1.00	0.00	0.67	0.00	0.00	-6.75	-6.75	1.00	18.70
836	1	5.60	0.00	0.00	0.53	1.00	0.00	0.67	0.00	0.00	-8.26	-8.26	1.00	5.53
837	1	23.62	0.00	0.00	0.87	1.00	0.00	0.67	0.00	0.00	-7.82	-7.82	1.00	22.37
838	1	0.00	0.00	1.00	0.00	0.00	0.00	1.00	0.00	0.00	0.00	0.00	1.00	0.00
839	1	0.00	0.00	1.00	0.00	0.00	0.00	1.00	0.00	0.00	0.00	0.00	1.00	0.00
840	1	0.00	0.00	1.00	0.00	0.00	0.00	1.00	0.00	0.00	0.00	0.00	1.00	0.00
841	1	0.00	0.00	1.00	0.00	0.00	0.00	1.00	0.00	0.00	0.00	0.00	1.00	0.00
842	1	12.64	0.00	0.00	2.62	1.00	0.00	0.67	0.00	0.00	-9.36	-9.36	1.00	12.68
843	1	8.08	0.00	0.00	0.89	1.00	0.00	0.67	0.00	0.00	-16.40	-16.40	1.00	7.98
844	1	5.72	0.00	0.00	0.54	1.00	0.00	0.67	0.00	0.00	-8.38	-8.38	1.00	5.76
845	1	23.18	0.00	0.00	5.65	1.00	0.00	0.67	0.00	0.00	-14.23	-14.23	1.00	23.64
846	1	33.80	0.00	0.00	3.28	1.00	0.00	0.67	0.00	0.00	-7.60	-7.60	1.00	33.09
847	1	5.86	0.00	0.00	0.88	1.00	0.00	0.67	0.00	0.00	-7.68	-7.68	1.00	5.84
848	1	17.45	0.00	0.00	0.97	1.00	0.00	0.67	0.00	0.00	-16.69	-16.69	1.00	17.63
849	1	3.71	0.00	0.00	0.60	1.00	0.00	0.67	0.00	0.00	-7.55	-7.55	1.00	3.69
850	1	5.39	0.00	0.00	0.54	1.00	0.00	0.67	0.00	0.00	-7.78	-7.78	1.00	5.29
851	1	12.03	0.00	0.00	1.01	1.00	0.00	0.67	0.00	0.00	-16.56	-16.56	1.00	11.91
852	1	30.91	0.00	0.00	1.80	1.00	0.00	0.67	0.00	0.00	-16.29	-16.29	1.00	30.41
853	1	3.57	0.00	0.00	0.54	1.00	0.00	0.67	0.00	0.00	-9.44	-9.44	1.00	3.58
854	1	6.32	0.00	0.00	0.85	1.00	0.00	0.67	0.00	0.00	-13.97	-13.97	1.00	6.38
855	1	0.00	0.00	1.00	0.00	0.00	0.00	1.00	0.00	0.00	0.00	0.00	1.00	0.00
856	1	15.60	0.00	0.00	1.34	1.00	0.00	0.67	0.00	0.00	-15.19	-15.19	1.00	15.62
857	1	10000.00	0.00	0.00	0.00	1.00	0.00	0.67	0.00	0.00	-10.96	-10.96	1.00	3029.59
858	1	31.50	0.00	0.00	2.28	1.00	0.00	0.67	0.00	0.00	-18.47	-18.47	1.00	31.70
859	1	23.36	0.00	0.00	1.42	1.00	0.00	0.67	0.00	0.00	-18.29	-18.29	1.00	23.27
860	1	1972.94	0.00	0.00	0.00	1.00	0.00	0.67	0.00	0.00	-10.11	-10.11	1.00	3029.59
861	1	0.00	0.00	1.00	0.00	0.00	0.00	1.00	0.00	0.00	0.00	0.00	1.00	0.00
862	1	7.95	0.00	0.00	1.06	1.00	0.00	0.67	0.00	0.00	-10.84	-10.84	1.00	7.89
863	1	27.03	0.00	0.00	2.26	1.00	0.00	0.67	0.00	0.00	-9.12	-9.12	1.00	26.57
864	1	0.00	0.00	1.00	0.00	0.00	0.00	1.00	0.00	0.00	0.00	0.00	1.00	0.00
865	1	0.00	0.00	1.00	0.00	0.00	0.00	1.00	0.00	0.00	0.00	0.00	1.00	0.00
866	1	5.23	0.00	0.00	0.83	1.00	0.00	0.67	0.00	0.00	-10.53	-10.53	1.00	5.42
867	1	33.80	0.00	0.00	3.28	1.00	0.00	0.67	0.00	0.00	-7.81	-7.81	1.00	33.09
868	1	5.11	0.00	0.00	0.39	1.00	0.00	0.67	0.00	0.00	-8.53	-8.53	1.00	5.23
869	1	0.00	0.00	1.00	0.00	0.00	0.00	1.00	0.00	0.00	0.00	0.00	1.00	0.00
870	1	5.95	0.00	0.00	0.59	1.00	0.00	0.67	0.00	0.00	-7.58	-7.58	1.00	5.84
871	1	0.00	0.00	0.00	18.40	1.00	1.15	0.22	1.00	0.00	-9.24	-9.82	1.00	5.93
872	1	0.00	0.00	1.00	0.00	0.00	0.00	1.00	0.00	0.00	0.00	0.00	1.00	0.00
873	1	0.00	0.00	1.00	0.00	0.00	0.00	1.00	0.00	0.00	0.00	0.00	1.00	0.00
874	1	0.00	0.00	1.00	0.00	0.00	0.00	1.00	0.00	0.00	0.00	0.00	1.00	0.00
875	1	0.00	0.00	1.00	0.00	0.00	0.00	1.00	0.00	0.00	0.00	0.00	1.00	0.00
876	1	0.00	0.00	1.00	0.00	0.00	0.00	1.00	0.00	0.00	0.00	0.00	1.00	0.00
877	1	2.97	0.00	0.00	0.20	1.00	0.00	0.67	0.00	0.00	-8.35	-8.35	1.00	2.91
878	1	4.83	0.00	0.00	0.71	1.00	0.00	0.67	0.00	0.00	-7.49	-7.49	1.00	4.90
879	1	0.00	0.00	1.00	0.00	0.00	0.00	1.00	0.00	0.00	0.00	0.00	1.00	0.00
880	1	23.05	2.04	0.00	1.83	1.00	0.00	0.67	0.00	0.00	-18.61	-18.61	1.00	23.02
881	1	27.06	4.11	0.00	3.66	1.00	0.00	0.67	0.00	0.00	-25.26	-25.26	1.00	26.82
882	1	13.82	6.03	0.00	6.15	1.00	0.00	0.67	0.00	0.00	-22.43	-22.43	1.00	13.73
883	1	13.58	0.00	0.00	49.62	1.00	0.78	0.23	2.00	0.00	-7.61	-25.97	1.00	5.70
884	1	8.21	0.00	0.00	57.49	1.00	1.99	0.09	2.00	0.00	-12.82	-21.70	1.00	0.00
885	1	8.60	0.00	0.00	47.64	1.00	3.11	0.12	2.00	0.00	-24.94	-26.37	1.00	3.56
886	1	59.32	4.21	0.00	4.41	1.00	0.00	0.67	0.00	0.00	-23.57	-23.57	1.00	59.41
887	1	59.31	0.00	0.00	41.84	1.00	0.00	0.67	0.00	0.00	-31.64	-29.57	0.13	64.11
888	1	15.21	0.00	0.00	99.86	1.00	2.14	0.09	2.00	0.00	-23.45	-32.32	1.00	32.58
889	1	48.67	13.12	0.00	13.17	1.00	0.00	0.67	0.00	0.00	-18.85	-18.85	1.00	47.71
890	1	91.38	28.67	0.00	26.06	1.00	0.00	0.67	0.00	0.00	-16.54	-16.54	1.00	90.46
891	1	407.67	5.66	0.00	5.95	1.00	0.00	0.67	0.00	0.00	-15.01	-15.01	1.00	909.20
892	1	2.83	0.14	0.00	220.41	1.00	0.00	0.44	0.00	0.00	-58.15	-8.74	0.00	1.96
893	1	4.43	0.00	0.00	1346.12	1.00	-0.00	0.64	0.00	0.00	-61.29	-9.77	0.00	2.63
894	1	4.43	0.00	0.00	1346.12	1.00	-0.00	0.75	0.00	0.00	-57.98	-9.56	0.00	1.18
895	1	0.00	0.00	0.00	29.41	1.00	3.22	0.05	0.00	0.00	-58.82	-8.05	0.00	2.00
896	1	4.43	0.00	0.00	1346.12	1.00	-0.16	0.99	0.00	0.00	-34.53	-8.46	0.00	0.00
897	1	4.80	2.73	0.00	4.14	1.00	0.00	0.67	0.00	0.00	-14.52	-14.52	1.00	4.66
898	1	9.56	0.53	0.00	11.20	1.00	0.01	0.65	0.00	0.00	-25.18	-16.06	0.00	0.01
899	1	9358.84	0.00	0.00	70.58	1.00	0.00	0.67	0.00	0.00	-24.66	-22.06	0.07	10000.00
900	1	21.44	0.00	0.00	46.42	1.00	0.33	0.37	1.00	0.00	-14.77	-24.19	1.00	69.56
901	1	5.47	0.00	0.00	14.38	1.00	0.51	0.47	1.00	0.00	-22.08	-24.73	1.00	0.00
902	1	0.00	0.00	0.00	3736.56	1.00	4.81	0.04	0.00	0.00	-14.56	-11.79	0.06	0.00
903	1	0.00	0.00	0.00	12.48	1.00	3.32	0.07	2.00	0.00	-19.70	-21.44	1.00	0.00
904	1	23.66	16.77	0.00	17.47	1.00	0.00	0.67	0.00	0.00	-32.51	-32.51	1.00	22.94
905	1	21.73	2.50	0.00	17.69	1.00	0.00	0.67	0.00	0.00	-24.08	-24.01	0.93	22.60
906	1	33.02	0.00	0.00	31.62	1.00	0.00	0.67	0.00	0.00	-19.92	-18.47	0.23	44.33
907	1	0.00	0.00	0.00	19.81	1.00	3.49	0.10	3.00	0.00	-14.22	-19.66	1.00	132.51
908	1	17.93	0.00	0.00	0.88	1.00	0.00	0.67	0.00	0.00	-6.58	-6.58	1.00	17.88
909	1	0.00	0.00	1.00	0.00	0.00	0.00	1.00	0.00	0.00	0.00	0.00	1.00	0.00
910	1	0.00	0.00	1.00	0.00	0.00	0.00	1.00	0.00	0.00	0.00	0.00	1.00	0.00
911	1	0.00	0.00	1.00	0.00	0.00	0.00	1.00	0.00	0.00	0.00	0.00	1.00	0.00
912	1	0.00	0.00	1.00	0.00	0.00	0.00	1.00	0.00	0.00	0.00	0.00	1.00	0.00
913	1	0.00	0.00	1.00	0.00	0.00	0.00	1.00	0.00	0.00	0.00	0.00	1.00	0.00
914	1	0.00	0.00	1.00	0.00	0.00	0.00	1.00	0.00	0.00	0.00	0.00	1.00	0.00
915	1	0.00	0.00	1.00	0.00	0.00	0.00	1.00	0.00	0.00	0.00	0.00	1.00	0.00
916	1	0.00	0.00	1.00	0.00	0.00	0.00	1.00	0.00	0.00	0.00	0.00	1.00	0.00
917	1	3.13	0.00	0.00	0.21	1.00	0.00	0.67	0.00	0.00	-8.66	-8.67	1.00	3.07
918	1	0.00	0.00	1.00	0.00	0.00	0.00	1.00	0.00	0.00	0.00	0.00	1.00	0.00
919	1	0.00	0.00	1.00	0.00	0.00	0.00	1.00	0.00	0.00	0.00	0.00	1.00	0.00
920	1	0.00	0.00	1.00	0.00	0.00	0.00	1.00	0.00	0.00	0.00	0.00	1.00	0.00
921	1	5.10	0.00	0.00	0.81	1.00	0.00	0.67	0.00	0.00	-7.75	-7.75	1.00	5.23
922	1	0.00	0.00	1.00	0.00	0.00	0.00	1.00	0.00	0.00	0.00	0.00	1.00	0.00
923	1	0.00	0.00	1.00	0.00	0.00	0.00	1.00	0.00	0.00	0.00	0.00	1.00	0.00
924	1	0.00	0.00	1.00	0.00	0.00	0.00	1.00	0.00	0.00	0.00	0.00	1.00	0.00
925	1	0.00	0.00	0.00	4.34	1.00	2.36	0.10	2.00	0.00	-10.04	-13.83	1.00	0.00
926	1	6.24	0.00	0.00	0.89	1.00	0.00	0.67	0.00	0.00	-11.64	-11.64	1.00	6.19
927	1	7.38	0.00	0.00	0.95	1.00	0.00	0.67	0.00	0.00	-12.68	-12.68	1.00	7.45
928	1	14.26	0.00	0.00	1.60	1.00	0.00	0.67	0.00	0.00	-9.17	-9.17	1.00	14.21
929	1	0.01	0.00	0.00	186.21	1.00	2.43	0.05	1.00	0.00	-3.98	-10.19	1.00	0.00
930	1	0.00	0.00	1.00	0.00	0.00	0.00	1.00	0.00	0.00	0.00	0.00	1.00	0.00
931	1	0.00	0.00	1.00	0.00	0.00	0.00	1.00	0.00	0.00	0.00	0.00	1.00	0.00
932	1	18.44	0.00	0.00	0.92	1.00	0.00	0.67	0.00	0.00	-6.24	-6.24	1.00	18.60
933	1	4.73	1.70	0.00	1.89	1.00	0.00	0.67	0.00	0.00	-13.12	-13.12	1.00	4.71
934	1	14.65	0.00	0.00	2.84	1.00	0.00	0.67	0.00	0.00	-11.60	-11.60	1.00	14.32
935	1	11.74	0.00	0.00	0.67	1.00	0.00	0.67	0.00	0.00	-11.85	-11.85	1.00	11.17
936	1	11.80	0.00	0.00	1.31	1.00	0.00	0.67	0.00	0.00	-9.94	-9.94	1.00	11.85
937	1	0.00	0.00	1.00	0.00	0.00	0.00	1.00	0.00	0.00	0.00	0.00	1.00	0.00
938	1	3.69	0.00	0.00	0.45	1.00	0.00	0.67	0.00	0.00	-8.09	-8.09	1.00	3.68
939	1	5.86	0.00	0.00	0.88	1.00	0.00	0.67	0.00	0.00	-7.26	-7.26	1.00	5.84
940	1	0.00	0.00	1.00	0.00	0.00	0.00	1.00	0.00	0.00	0.00	0.00	1.00	0.00
941	1	5.42	0.00	0.00	0.42	1.00	0.00	0.67	0.00	0.00	-7.26	-7.26	1.00	5.58
942	1	0.00	0.00	1.00	0.00	0.00	0.00	1.00	0.00	0.00	0.00	0.00	1.00	0.00
943	1	58.33	3.01	0.00	3.21	1.00	0.00	0.67	0.00	0.00	-19.89	-19.89	1.00	59.03
944	1	0.00	0.00	1.00	0.00	0.00	0.00	1.00	0.00	0.00	0.00	0.00	1.00	0.00
945	1	101.46	1.93	0.00	4.43	1.00	0.00	0.67	0.00	0.00	-23.76	-23.76	1.00	102.50
946	1	0.00	0.00	1.00	0.00	0.00	0.00	1.00	0.00	0.00	0.00	0.00	1.00	0.00
947	1	0.00	0.00	0.00	2.00	1.00	0.63	0.27	1.00	0.00	-9.59	-8.20	0.25	0.00
948	1	0.00	0.00	1.00	0.00	0.00	0.00	1.00	0.00	0.00	0.00	0.00	1.00	0.00
949	1	0.00	0.00	1.00	0.00	0.00	0.00	1.00	0.00	0.00	0.00	0.00	1.00	0.00
950	1	5.11	3.45	0.00	3.77	1.00	0.00	0.67	0.00	0.00	-15.91	-15.91	1.00	5.26
951	1	8.02	2.07	0.00	1.24	1.00	0.00	0.67	0.00	0.00	-16.73	-16.74	1.00	7.84
952	1	5.94	1.78	0.00	1.35	1.00	0.00	0.67	0.00	0.00	-11.65	-11.65	1.00	6.01
953	1	17.21	0.00	0.00	1.11	1.00	0.00	0.67	0.00	0.00	-10.20	-10.20	1.00	16.93
954	1	0.00	0.00	0.00	42.07	1.00	3.95	0.03	1.00	0.00	-18.17	-10.23	0.00	0.00
955	1	10.71	1.84	0.00	2.88	1.00	0.00	0.67	0.00	0.00	-17.44	-17.44	1.00	10.59
956	1	0.00	0.00	0.00	20.67	1.00	4.60	0.03	2.00	0.00	-35.36	-16.96	0.00	31.47
957	1	26.80	0.00	0.00	4.00	1.00	0.00	0.67	0.00	0.00	-11.58	-11.58	1.00	26.12
958	1	9.62	0.00	0.00	35.81	1.00	1.05	0.14	2.00	0.00	-19.75	-22.34	1.00	111.67
959	1	0.00	0.00	0.00	4.38	1.00	0.82	0.37	1.00	0.00	-23.65	-13.72	0.00	10.06
960	1	16.43	4.80	0.00	5.67	1.00	0.00	0.67	0.00	0.00	-18.04	-18.05	1.00	16.12
961	1	20.35	6.84	0.00	7.56	1.00	0.00	0.67	0.00	0.00	-23.04	-23.04	1.00	20.64
962	1	0.00	0.00	0.00	11.32	1.00	1.36	0.28	2.00	0.00	-20.00	-14.16	0.00	9.66
963	1	23.79	6.26	0.00	6.53	1.00	0.00	0.67	0.00	0.00	-22.08	-22.08	1.00	23.54
964	1	0.03	0.01	0.00	23.67	1.00	0.53	0.36	1.00	0.00	-3.59	-9.93	1.00	0.00
965	1	0.00	0.00	1.00	0.00	0.00	0.00	1.00	0.00	0.00	0.00	0.00	1.00	0.00
966	1	0.00	0.00	1.00	0.00	0.00	0.00	1.00	0.00	0.00	0.00	0.00	1.00	0.00
967	1	0.00	0.00	1.00	0.00	0.00	0.00	1.00	0.00	0.00	0.00	0.00	1.00	0.00
968	1	0.00	0.00	1.00	0.00	0.00	0.00	1.00	0.00	0.00	0.00	0.00	1.00	0.00
969	1	5.16	0.00	0.00	0.45	1.00	0.00	0.67	0.00	0.00	-7.35	-7.35	1.00	5.58
970	1	0.00	0.00	1.00	0.00	0.00	0.00	1.00	0.00	0.00	0.00	0.00	1.00	0.00
971	1	0.00	0.00	1.00	0.00	0.00	0.00	1.00	0.00	0.00	0.00	0.00	1.00	0.00
972	1	6.46	0.00	0.00	0.90	1.00	0.00	0.67	0.00	0.00	-8.80	-8.80	1.00	6.60
973	1	5.57	0.00	0.00	0.52	1.00	0.00	0.67	0.00	0.00	-8.30	-8.30	1.00	5.50
974	1	32.75	0.00	0.00	5.24	1.00	0.00	0.67	0.00	0.00	-8.79	-8.79	1.00	32.45
975	1	5.72	0.00	0.00	0.50	1.00	0.00	0.67	0.00	0.00	-11.07	-11.07	1.00	5.59
976	1	0.00	0.00	1.00	0.00	0.00	0.00	1.00	0.00	0.00	0.00	0.00	1.00	0.00
977	1	7.10	0.00	0.00	0.98	1.00	0.00	0.67	0.00	0.00	-12.30	-12.30	1.00	7.04
978	1	0.00	0.00	1.00	0.00	0.00	0.00	1.00	0.00	0.00	0.00	0.00	1.00	0.00
979	1	28.24	0.00	0.00	1.47	1.00	0.00	0.67	0.00	0.00	-13.37	-13.37	1.00	28.35
980	1	4.39	0.00	0.00	0.39	1.00	0.00	0.67	0.00	0.00	-8.21	-8.22	1.00	4.73
981	1	12.88	0.00	0.00	1.46	1.00	0.00	0.67	0.00	0.00	-13.24	-13.24	1.00	12.94
982	1	2.69	0.00	0.00	0.26	1.00	0.00	0.67	0.00	0.00	-12.39	-12.39	1.00	2.69
983	1	23.44	0.00	0.00	6.37	1.00	0.00	0.67	0.00	0.00	-12.23	-12.23	1.00	23.67
984	1	0.00	0.00	1.00	0.00	0.00	0.00	1.00	0.00	0.00	0.00	0.00	1.00	0.00
985	1	0.00	0.00	1.00	0.00	0.00	0.00	1.00	0.00	0.00	0.00	0.00	1.00	0.00
986	1	0.00	0.00	1.00	0.00	0.00	0.00	1.00	0.00	0.00	0.00	0.00	1.00	0.00
987	1	0.00	0.00	1.00	0.00	0.00	0.00	1.00	0.00	0.00	0.00	0.00	1.00	0.00
988	1	0.00	0.00	1.00	0.00	0.00	0.00	1.00	0.00	0.00	0.00	0.00	1.00	0.00
989	1	3.66	0.00	0.00	0.35	1.00	0.00	0.67	0.00	0.00	-8.85	-8.85	1.00	3.76
990	1	5.49	0.00	0.00	0.84	1.00	0.00	0.67	0.00	0.00	-10.62	-10.62	1.00	5.48
991	1	0.00	0.00	1.00	0.00	0.00	0.00	1.00	0.00	0.00	0.00	0.00	1.00	0.00
992	1	0.00	0.00	1.00	0.00	0.00	0.00	1.00	0.00	0.00	0.00	0.00	1.00	0.00
993	1	0.00	0.00	1.00	0.00	0.00	0.00	1.00	0.00	0.00	0.00	0.00	1.00	0.00
994	1	4.45	0.00	0.00	0.75	1.00	0.00	0.67	0.00	0.00	-8.21	-8.21	1.00	4.56
995	1	3.65	0.00	0.00	0.25	1.00	0.00	0.67	0.00	0.00	-7.86	-7.86	1.00	3.58
996	1	46.60	0.00	0.00	3.95	1.00	0.00	0.67	0.00	0.00	-7.84	-7.84	1.00	47.70
997	1	0.00	0.00	1.00	0.00	0.00	0.00	1.00	0.00	0.00	0.00	0.00	1.00	0.00
998	1	0.00	0.00	1.00	0.00	0.00	0.00	1.00	0.00	0.00	0.00	0.00	1.00	0.00
999	1	0.00	0.00	1.00	0.00	0.00	0.00	1.00	0.00	0.00	0.00	0.00	1.00	0.00
1000	1	0.00	0.00	1.00	0.00	0.00	0.00	1.00	0.00	0.00	0.00	0.00	1.00	0.00
1001	1	0.00	0.00	1.00	0.00	0.00	0.00	1.00	0.00	0.00	0.00	0.00	1.00	0.00
1002	1	5.95	0.00	0.00	0.66	1.00	0.00	0.67	0.00	0.00	-9.44	-9.44	1.00	5.84
1003	1	0.00	0.00	0.00	358.96	1.00	3.08	0.04	1.00	0.00	-3.49	-10.55	1.00	0.00
1004	1	5.53	0.65	0.00	3.41	1.00	0.00	0.67	0.00	0.00	-14.55	-14.55	1.00	5.71
1005	1	0.00	0.00	1.00	0.00	0.00	0.00	1.00	0.00	0.00	0.00	0.00	1.00	0.00
1006	1	0.00	0.00	1.00	0.00	0.00	0.00	1.00	0.00	0.00	0.00	0.00	1.00	0.00
1007	1	0.00	0.00	1.00	0.00	0.00	0.00	1.00	0.00	0.00	0.00	0.00	1.00	0.00
1008	1	34.73	0.00	0.00	4.55	1.00	0.00	0.67	0.00	0.00	-9.08	-9.08	1.00	35.77
1009	1	0.00	0.00	0.00	3.53	1.00	1.90	0.08	1.00	0.00	-16.58	-12.16	0.01	4.87
1010	1	0.00	0.00	1.00	0.00	0.00	0.00	1.00	0.00	0.00	0.00	0.00	1.00	0.00
1011	1	12.64	0.00	0.00	1.98	1.00	0.00	0.67	0.00	0.00	-10.46	-10.46	1.00	12.28
1012	1	48.33	0.00	0.00	50.02	1.00	0.00	0.26	1.00	0.00	-21.91	-23.78	1.00	34.36
1013	1	8.92	0.00	0.00	348.12	1.00	2.43	0.04	1.00	0.00	-12.62	-24.62	1.00	32.53
1014	1	15.83	1.94	0.00	2.28	1.00	0.00	0.67	0.00	0.00	-17.88	-17.88	1.00	15.65
1015	1	10.04	6.25	0.00	6.30	1.00	0.00	0.67	0.00	0.00	-24.34	-24.34	1.00	9.87
1016	1	3.21	0.00	0.00	0.27	1.00	0.00	0.67	0.00	0.00	-9.97	-9.97	1.00	3.15
1017	1	26.53	0.00	0.00	30.67	1.00	0.00	0.47	1.00	0.00	-26.24	-26.66	1.00	0.01
1018	1	38.06	1.70	0.00	116.46	1.00	0.28	0.32	0.00	0.00	-23.59	-34.25	1.00	10000.00
1019	1	5425.63	0.00	0.00	3.97	1.00	0.00	0.67	0.00	0.00	-6.00	-5.99	1.00	93.58
1020	1	0.00	0.00	1.00	0.00	0.00	0.00	1.00	0.00	0.00	0.00	0.00	1.00	0.00
1021	1	0.00	0.00	1.00	0.00	0.00	0.00	1.00	0.00	0.00	0.00	0.00	1.00	0.00
1022	1	35.37	0.00	0.00	3.99	1.00	0.00	0.67	0.00	0.00	-8.31	-8.31	1.00	38.25
1023	1	8.10	2.46	0.00	2.12	1.00	0.00	0.67	0.00	0.00	-18.00	-18.00	1.00	8.18
1024	1	20.25	1.84	0.00	5.61	1.00	0.00	0.67	0.00	0.00	-19.92	-19.92	1.00	19.78
1025	1	21.44	3.85	0.00	6.44	1.00	0.00	0.67	0.00	0.00	-25.64	-25.64	1.00	21.15
1026	1	3.26	0.11	0.00	8.91	1.00	0.84	0.34	0.00	0.00	-9.63	-26.85	1.00	0.00
1027	1	36.13	0.00	0.00	4.35	1.00	0.00	0.67	0.00	0.00	-14.57	-14.57	1.00	36.21
1028	1	5.25	0.00	0.00	0.39	1.00	0.00	0.67	0.00	0.00	-8.47	-8.47	1.00	5.37
1029	1	0.00	0.00	1.00	0.00	0.00	0.00	1.00	0.00	0.00	0.00	0.00	1.00	0.00
1030	1	5.77	0.00	0.00	0.72	1.00	0.00	0.67	0.00	0.00	-14.39	-14.39	1.00	5.71
1031	1	5.62	0.00	0.00	0.55	1.00	0.00	0.67	0.00	0.00	-9.31	-9.31	1.00	5.59
1032	1	0.00	0.00	1.00	0.00	0.00	0.00	1.00	0.00	0.00	0.00	0.00	1.00	0.00
1033	1	0.00	0.00	1.00	0.00	0.00	0.00	1.00	0.00	0.00	0.00	0.00	1.00	0.00
1034	1	10.81	0.00	0.00	1.35	1.00	0.00	0.67	0.00	0.00	-7.20	-7.20	1.00	10.78
1035	1	3.24	0.00	0.00	0.40	1.00	0.00	0.67	0.00	0.00	-7.97	-7.97	1.00	3.30
1036	1	5.46	0.00	0.00	0.59	1.00	0.00	0.67	0.00	0.00	-9.39	-9.39	1.00	5.65
1037	1	0.00	0.00	1.00	0.00	0.00	0.00	1.00	0.00	0.00	0.00	0.00	1.00	0.00
1038	1	0.00	0.00	1.00	0.00	0.00	0.00	1.00	0.00	0.00	0.00	0.00	1.00	0.00
1039	1	5.79	0.00	0.00	0.87	1.00	0.00	0.67	0.00	0.00	-7.56	-7.56	1.00	5.78
1040	1	5.60	0.00	0.00	0.85	1.00	0.00	0.67	0.00	0.00	-8.87	-8.87	1.00	5.58
1041	1	0.00	0.00	1.00	0.00	0.00	0.00	1.00	0.00	0.00	0.00	0.00	1.00	0.00
1042	1	12.62	0.00	0.00	1.49	1.00	0.00	0.67	0.00	0.00	-7.22	-7.22	1.00	12.57
1043	1	15.10	0.00	0.00	1.67	1.00	0.00	0.67	0.00	0.00	-12.24	-12.24	1.00	15.03
1044	1	5.15	0.00	0.00	0.49	1.00	0.00	0.67	0.00	0.00	-10.38	-10.38	1.00	5.09
1045	1	10.41	0.00	0.00	0.42	1.00	0.00	0.67	0.00	0.00	-11.00	-11.00	1.00	10.73
1046	1	0.00	0.00	1.00	0.00	0.00	0.00	1.00	0.00	0.00	0.00	0.00	1.00	0.00
1047	1	2.37	0.00	0.00	0.33	1.00	0.00	0.67	0.00	0.00	-10.01	-10.01	1.00	2.35
1048	1	24.04	0.00	0.00	0.39	1.00	0.00	0.67	0.00	0.00	-7.99	-7.99	1.00	24.22
1049	1	12.76	0.00	0.00	1.37	1.00	0.00	0.67	0.00	0.00	-8.97	-8.97	1.00	12.82
1050	1	0.00	0.00	1.00	0.00	0.00	0.00	1.00	0.00	0.00	0.00	0.00	1.00	0.00
1051	1	0.00	0.00	1.00	0.00	0.00	0.00	1.00	0.00	0.00	0.00	0.00	1.00	0.00
1052	1	0.00	0.00	1.00	0.00	0.00	0.00	1.00	0.00	0.00	0.00	0.00	1.00	0.00
1053	1	0.00	0.00	1.00	0.00	0.00	0.00	1.00	0.00	0.00	0.00	0.00	1.00	0.00
1054	1	0.00	0.00	1.00	0.00	0.00	0.00	1.00	0.00	0.00	0.00	0.00	1.00	0.00
1055	1	0.00	0.00	1.00	0.00	0.00	0.00	1.00	0.00	0.00	0.00	0.00	1.00	0.00
1056	1	0.00	0.00	1.00	0.00	0.00	0.00	1.00	0.00	0.00	0.00	0.00	1.00	0.00
1057	1	5.86	0.00	0.00	0.88	1.00	0.00	0.67	0.00	0.00	-7.37	-7.37	1.00	5.84
1058	1	0.00	0.00	1.00	0.00	0.00	0.00	1.00	0.00	0.00	0.00	0.00	1.00	0.00
1059	1	13.36	0.00	0.00	0.54	1.00	0.00	0.67	0.00	0.00	-8.06	-8.06	1.00	13.38
1060	1	0.00	0.00	1.00	0.00	0.00	0.00	1.00	0.00	0.00	0.00	0.00	1.00	0.00
1061	1	0.00	0.00	1.00	0.00	0.00	0.00	1.00	0.00	0.00	0.00	0.00	1.00	0.00
1062	1	0.00	0.00	1.00	0.00	0.00	0.00	1.00	0.00	0.00	0.00	0.00	1.00	0.00
1063	1	0.00	0.00	1.00	0.00	0.00	0.00	1.00	0.00	0.00	0.00	0.00	1.00	0.00
1064	1	13.93	3.83	0.00	3.62	1.00	0.00	0.67	0.00	0.00	-17.17	-17.17	1.00	14.12
1065	1	0.00	0.00	1.00	0.00	0.00	0.00	1.00	0.00	0.00	0.00	0.00	1.00	0.00
1066	1	0.00	0.00	1.00	0.00	0.00	0.00	1.00	0.00	0.00	0.00	0.00	1.00	0.00
1067	1	0.00	0.00	1.00	0.00	0.00	0.00	1.00	0.00	0.00	0.00	0.00	1.00	0.00
1068	1	0.00	0.00	1.00	0.00	0.00	0.00	1.00	0.00	0.00	0.00	0.00	1.00	0.00
1069	1	5.49	0.00	0.00	0.59	1.00	0.00	0.67	0.00	0.00	-7.43	-7.43	1.00	5.58
1070	1	0.00	0.00	1.00	0.00	0.00	0.00	1.00	0.00	0.00	0.00	0.00	1.00	0.00
1071	1	0.00	0.00	1.00	0.00	0.00	0.00	1.00	0.00	0.00	0.00	0.00	1.00	0.00
1072	1	22.12	0.00	0.00	2.86	1.00	0.00	0.67	0.00	0.00	-9.04	-9.04	1.00	22.16
1073	1	5.77	0.00	0.00	0.54	1.00	0.00	0.67	0.00	0.00	-7.65	-7.65	1.00	5.70
1074	1	0.00	0.00	1.00	0.00	0.00	0.00	1.00	0.00	0.00	0.00	0.00	1.00	0.00
1075	1	5.24	0.00	0.00	0.53	1.00	0.00	0.67	0.00	0.00	-8.04	-8.04	1.00	5.41
1076	1	0.00	0.00	1.00	0.00	0.00	0.00	1.00	0.00	0.00	0.00	0.00	1.00	0.00
1077	1	6.39	0.00	0.00	0.86	1.00	0.00	0.67	0.00	0.00	-10.43	-10.43	1.00	6.45
1078	1	0.00	0.00	1.00	0.00	0.00	0.00	1.00	0.00	0.00	0.00	0.00	1.00	0.00
1079	1	5.86	0.00	0.00	0.88	1.00	0.00	0.67	0.00	0.00	-7.21	-7.21	1.00	5.84
1080	1	5.64	0.00	0.00	0.82	1.00	0.00	0.67	0.00	0.00	-8.95	-8.95	1.00	5.76
1081	1	6.65	0.00	0.00	0.63	1.00	0.00	0.67	0.00	0.00	-11.12	-11.12	1.00	6.73
1082	1	0.00	0.00	1.00	0.00	0.00	0.00	1.00	0.00	0.00	0.00	0.00	1.00	0.00
1083	1	0.00	0.00	1.00	0.00	0.00	0.00	1.00	0.00	0.00	0.00	0.00	1.00	0.00
1084	1	24.61	0.00	0.00	3.37	1.00	0.00	0.67	0.00	0.00	-16.13	-16.13	1.00	24.96
1085	1	12.87	0.00	0.00	1.41	1.00	0.00	0.67	0.00	0.00	-13.24	-13.24	1.00	13.11
1086	1	5.19	0.00	0.00	0.50	1.00	0.00	0.67	0.00	0.00	-7.81	-7.81	1.00	5.13
1087	1	2.74	0.00	0.00	0.37	1.00	0.00	0.67	0.00	0.00	-10.54	-10.54	1.00	2.74
1088	1	5.40	0.00	0.00	0.50	1.00	0.00	0.67	0.00	0.00	-9.91	-9.91	1.00	5.23
1089	1	5.62	0.00	0.00	0.55	1.00	0.00	0.67	0.00	0.00	-11.04	-11.04	1.00	5.59
1090	1	0.00	0.00	1.00	0.00	0.00	0.00	1.00	0.00	0.00	0.00	0.00	1.00	0.00
1091	1	0.00	0.00	1.00	0.00	0.00	0.00	1.00	0.00	0.00	0.00	0.00	1.00	0.00
1092	1	0.00	0.00	1.00	0.00	0.00	0.00	1.00	0.00	0.00	0.00	0.00	1.00	0.00
1093	1	0.00	0.00	1.00	0.00	0.00	0.00	1.00	0.00	0.00	0.00	0.00	1.00	0.00
1094	1	0.00	0.00	1.00	0.00	0.00	0.00	1.00	0.00	0.00	0.00	0.00	1.00	0.00
1095	1	5.43	0.00	0.00	0.83	1.00	0.00	0.67	0.00	0.00	-7.23	-7.23	1.00	5.41
1096	1	0.00	0.00	1.00	0.00	0.00	0.00	1.00	0.00	0.00	0.00	0.00	1.00	0.00
1097	1	0.00	0.00	1.00	0.00	0.00	0.00	1.00	0.00	0.00	0.00	0.00	1.00	0.00
1098	1	5.75	0.00	0.00	0.61	1.00	0.00	0.67	0.00	0.00	-7.15	-7.15	1.00	5.84
1099	1	5.77	0.00	0.00	0.54	1.00	0.00	0.67	0.00	0.00	-9.80	-9.80	1.00	5.70
1100	1	0.00	0.00	1.00	0.00	0.00	0.00	1.00	0.00	0.00	0.00	0.00	1.00	0.00
1101	1	18.77	0.00	0.00	1.81	1.00	0.00	0.67	0.00	0.00	-12.81	-12.81	1.00	18.58
1102	1	3.42	0.00	0.00	0.36	1.00	0.00	0.67	0.00	0.00	-7.53	-7.53	1.00	3.49
1103	1	5.51	0.00	0.00	0.84	1.00	0.00	0.67	0.00	0.00	-10.80	-10.80	1.00	5.50
1104	1	0.00	0.00	1.00	0.00	0.00	0.00	1.00	0.00	0.00	0.00	0.00	1.00	0.00
1105	1	0.00	0.00	1.00	0.00	0.00	0.00	1.00	0.00	0.00	0.00	0.00	1.00	0.00
1106	1	0.00	0.00	1.00	0.00	0.00	0.00	1.00	0.00	0.00	0.00	0.00	1.00	0.00
1107	1	0.00	0.00	1.00	0.00	0.00	0.00	1.00	0.00	0.00	0.00	0.00	1.00	0.00
1108	1	0.00	0.00	1.00	0.00	0.00	0.00	1.00	0.00	0.00	0.00	0.00	1.00	0.00
1109	1	5.64	0.00	0.00	0.82	1.00	0.00	0.67	0.00	0.00	-8.86	-8.86	1.00	5.76
1110	1	0.00	0.00	1.00	0.00	0.00	0.00	1.00	0.00	0.00	0.00	0.00	1.00	0.00
1111	1	0.00	0.00	1.00	0.00	0.00	0.00	1.00	0.00	0.00	0.00	0.00	1.00	0.00
1112	1	0.00	0.00	1.00	0.00	0.00	0.00	1.00	0.00	0.00	0.00	0.00	1.00	0.00
1113	1	0.00	0.00	1.00	0.00	0.00	0.00	1.00	0.00	0.00	0.00	0.00	1.00	0.00
1114	1	0.00	0.00	1.00	0.00	0.00	0.00	1.00	0.00	0.00	0.00	0.00	1.00	0.00
1115	1	0.00	0.00	1.00	0.00	0.00	0.00	1.00	0.00	0.00	0.00	0.00	1.00	0.00
1116	1	0.00	0.00	1.00	0.00	0.00	0.00	1.00	0.00	0.00	0.00	0.00	1.00	0.00
1117	1	0.00	0.00	1.00	0.00	0.00	0.00	1.00	0.00	0.00	0.00	0.00	1.00	0.00
1118	1	0.00	0.00	1.00	0.00	0.00	0.00	1.00	0.00	0.00	0.00	0.00	1.00	0.00
1119	1	0.00	0.00	1.00	0.00	0.00	0.00	1.00	0.00	0.00	0.00	0.00	1.00	0.00
1120	1	0.00	0.00	1.00	0.00	0.00	0.00	1.00	0.00	0.00	0.00	0.00	1.00	0.00
1121	1	0.00	0.00	1.00	0.00	0.00	0.00	1.00	0.00	0.00	0.00	0.00	1.00	0.00
1122	1	0.00	0.00	1.00	0.00	0.00	0.00	1.00	0.00	0.00	0.00	0.00	1.00	0.00
1123	1	6.25	0.00	0.00	0.90	1.00	0.00	0.67	0.00	0.00	-12.87	-12.87	1.00	6.20
1124	1	0.00	0.00	1.00	0.00	0.00	0.00	1.00	0.00	0.00	0.00	0.00	1.00	0.00
1125	1	0.00	0.00	1.00	0.00	0.00	0.00	1.00	0.00	0.00	0.00	0.00	1.00	0.00
1126	1	0.00	0.00	1.00	0.00	0.00	0.00	1.00	0.00	0.00	0.00	0.00	1.00	0.00
1127	1	5.97	0.00	0.00	0.87	1.00	0.00	0.67	0.00	0.00	-16.75	-16.75	1.00	5.92
1128	1	13.26	0.00	0.00	1.40	1.00	0.00	0.67	0.00	0.00	-10.44	-10.44	1.00	13.31
1129	1	22.90	0.00	0.00	2.01	1.00	0.00	0.67	0.00	0.00	-13.62	-13.62	1.00	22.42
1130	1	56.79	0.00	0.00	4.72	1.00	0.00	0.67	0.00	0.00	-10.32	-10.32	1.00	56.13
1131	1	108.27	0.00	0.00	7.91	1.00	0.00	0.67	0.00	0.00	-20.40	-20.39	0.99	106.84
1132	1	5.79	0.00	0.00	0.87	1.00	0.00	0.67	0.00	0.00	-8.23	-8.23	1.00	5.78
1133	1	0.00	0.00	1.00	0.00	0.00	0.00	1.00	0.00	0.00	0.00	0.00	1.00	0.00
1134	1	0.00	0.00	1.00	0.00	0.00	0.00	1.00	0.00	0.00	0.00	0.00	1.00	0.00
1135	1	12.05	0.00	0.00	1.06	1.00	0.00	0.67	0.00	0.00	-12.22	-12.22	1.00	12.11
1136	1	13.45	0.00	0.00	1.42	1.00	0.00	0.67	0.00	0.00	-11.13	-11.13	1.00	13.51
1137	1	13.51	0.00	0.00	1.45	1.00	0.00	0.67	0.00	0.00	-9.35	-9.35	1.00	13.77
1138	1	6.66	0.00	0.00	0.97	1.00	0.00	0.67	0.00	0.00	-8.58	-8.58	1.00	6.64
1139	1	5.39	0.00	0.00	0.58	1.00	0.00	0.67	0.00	0.00	-7.01	-7.01	1.00	5.48
1140	1	20.12	0.00	0.00	1.36	1.00	0.00	0.67	0.00	0.00	-22.23	-22.23	1.00	19.88
1141	1	0.00	0.00	1.00	0.00	0.00	0.00	1.00	0.00	0.00	0.00	0.00	1.00	0.00
1142	1	0.00	0.00	1.00	0.00	0.00	0.00	1.00	0.00	0.00	0.00	0.00	1.00	0.00
1143	1	0.00	0.00	1.00	0.00	0.00	0.00	1.00	0.00	0.00	0.00	0.00	1.00	0.00
1144	1	2.91	0.00	0.00	0.20	1.00	0.00	0.67	0.00	0.00	-8.64	-8.64	1.00	2.85
1145	1	0.00	0.00	1.00	0.00	0.00	0.00	1.00	0.00	0.00	0.00	0.00	1.00	0.00
1146	1	0.00	0.00	1.00	0.00	0.00	0.00	1.00	0.00	0.00	0.00	0.00	1.00	0.00
1147	1	0.00	0.00	1.00	0.00	0.00	0.00	1.00	0.00	0.00	0.00	0.00	1.00	0.00
1148	1	5.95	0.00	0.00	0.89	1.00	0.00	0.67	0.00	0.00	-8.32	-8.32	1.00	5.93
1149	1	0.00	0.00	1.00	0.00	0.00	0.00	1.00	0.00	0.00	0.00	0.00	1.00	0.00
1150	1	3.13	0.00	0.00	0.21	1.00	0.00	0.67	0.00	0.00	-8.66	-8.67	1.00	3.07
1151	1	0.00	0.00	1.00	0.00	0.00	0.00	1.00	0.00	0.00	0.00	0.00	1.00	0.00
1152	1	0.00	0.00	1.00	0.00	0.00	0.00	1.00	0.00	0.00	0.00	0.00	1.00	0.00
1153	1	0.00	0.00	1.00	0.00	0.00	0.00	1.00	0.00	0.00	0.00	0.00	1.00	0.00
1154	1	0.00	0.00	1.00	0.00	0.00	0.00	1.00	0.00	0.00	0.00	0.00	1.00	0.00
1155	1	23.41	0.00	0.00	1.34	1.00	0.00	0.67	0.00	0.00	-9.46	-9.46	1.00	23.49
1156	1	0.00	0.00	1.00	0.00	0.00	0.00	1.00	0.00	0.00	0.00	0.00	1.00	0.00
1157	1	0.00	0.00	1.00	0.00	0.00	0.00	1.00	0.00	0.00	0.00	0.00	1.00	0.00
1158	1	0.00	0.00	1.00	0.00	0.00	0.00	1.00	0.00	0.00	0.00	0.00	1.00	0.00
1159	1	5.86	0.00	0.00	0.88	1.00	0.00	0.67	0.00	0.00	-7.37	-7.37	1.00	5.84
1160	1	5.16	0.00	0.00	0.45	1.00	0.00	0.67	0.00	0.00	-11.38	-11.38	1.00	5.58
1161	1	0.00	0.00	1.00	0.00	0.00	0.00	1.00	0.00	0.00	0.00	0.00	1.00	0.00
1162	1	28.73	0.00	0.00	3.26	1.00	0.00	0.67	0.00	0.00	-8.18	-8.18	1.00	30.20
1163	1	0.00	0.00	1.00	0.00	0.00	0.00	1.00	0.00	0.00	0.00	0.00	1.00	0.00
1164	1	17.84	0.00	0.00	0.96	1.00	0.00	0.67	0.00	0.00	-6.47	-6.47	1.00	18.00
1165	1	2.81	0.00	0.00	0.24	1.00	0.00	0.67	0.00	0.00	-7.87	-7.87	1.00	2.84
1166	1	0.00	0.00	1.00	0.00	0.00	0.00	1.00	0.00	0.00	0.00	0.00	1.00	0.00
1167	1	0.00	0.00	1.00	0.00	0.00	0.00	1.00	0.00	0.00	0.00	0.00	1.00	0.00
1168	1	14.84	0.00	0.00	1.05	1.00	0.00	0.67	0.00	0.00	-9.39	-9.39	1.00	14.89
1169	1	0.00	0.00	1.00	0.00	0.00	0.00	1.00	0.00	0.00	0.00	0.00	1.00	0.00
1170	1	3.65	0.00	0.00	0.25	1.00	0.00	0.67	0.00	0.00	-7.80	-7.80	1.00	3.58
1171	1	0.00	0.00	1.00	0.00	0.00	0.00	1.00	0.00	0.00	0.00	0.00	1.00	0.00
1172	1	0.00	0.00	1.00	0.00	0.00	0.00	1.00	0.00	0.00	0.00	0.00	1.00	0.00
1173	1	0.00	0.00	1.00	0.00	0.00	0.00	1.00	0.00	0.00	0.00	0.00	1.00	0.00
1174	1	7.61	0.00	0.00	0.23	1.00	0.00	0.67	0.00	0.00	-11.46	-11.46	1.00	7.86
1175	1	5.46	0.00	0.00	0.59	1.00	0.00	0.67	0.00	0.00	-9.56	-9.56	1.00	5.65
1176	1	0.00	0.00	1.00	0.00	0.00	0.00	1.00	0.00	0.00	0.00	0.00	1.00	0.00
1177	1	3.53	0.00	0.00	0.24	1.00	0.00	0.67	0.00	0.00	-8.53	-8.53	1.00	3.47
1178	1	24.04	0.00	0.00	0.39	1.00	0.00	0.67	0.00	0.00	-7.85	-7.85	1.00	24.22
1179	1	0.00	0.00	1.00	0.00	0.00	0.00	1.00	0.00	0.00	0.00	0.00	1.00	0.00
1180	1	11.11	0.00	0.00	1.19	1.00	0.00	0.67	0.00	0.00	-22.62	-22.62	1.00	10.96
1181	1	0.00	0.00	1.00	0.00	0.00	0.00	1.00	0.00	0.00	0.00	0.00	1.00	0.00
1182	1	16.30	0.00	0.00	1.75	1.00	0.00	0.67	0.00	0.00	-9.90	-9.91	1.00	16.71
1183	1	0.00	0.00	1.00	0.00	0.00	0.00	1.00	0.00	0.00	0.00	0.00	1.00	0.00
1184	1	21.28	0.00	0.00	0.70	1.00	0.00	0.67	0.00	0.00	-6.54	-6.54	1.00	21.31
1185	1	0.00	0.00	1.00	0.00	0.00	0.00	1.00	0.00	0.00	0.00	0.00	1.00	0.00
1186	1	0.00	0.00	1.00	0.00	0.00	0.00	1.00	0.00	0.00	0.00	0.00	1.00	0.00
1187	1	0.00	0.00	1.00	0.00	0.00	0.00	1.00	0.00	0.00	0.00	0.00	1.00	0.00
1188	1	0.00	0.00	1.00	0.00	0.00	0.00	1.00	0.00	0.00	0.00	0.00	1.00	0.00
