# Supplementary material for: Molecular evolution of octopamine receptors in Drosophila
Source: G3 (Bethesda). 2025 Dec 6;16(2):jkaf289. doi: 10.1093/g3journal/jkaf289 (PMC12869069; doi:10.1093/g3journal/jkaf289)
Supplement: jkaf289_Supplementary_Data [file jkaf289_supplementary_data.zip › Supplementary Files/Supplementary File 1.xlsx]

## Sheet: Oamb
		left				right
	Genome Accession	Nep4	Cpr92F	CG4000	Oamb number	CG31205	Cdk2	CG17267
D. melanogaster	GCF_000001215.4	y	y	y	1	y	y	y
D. simulans	GCF_016746395.2	y	y	y	1	y	y	y
D. yakuba	GCF_016746365.2	y	y	y	1	y	y	y
D. suzukii	GCF_043229965.1	y	y	y	1	y	y	y
D. mauritiana	GCF_004382145.1	y	y	y	1	y	y	y
D. erecta	GCF_003286155.1	y	y	y	1	y	y	y
D. teissieri	GCF_016746235.2	y	y	y	1	y	y	y
D. sechellia	GCF_004382195.1	y	y	y	1	y	y	y
D. takahashii	GCF_030179915.1	y	y	y	1	y	y	y
D. biarmipes	GCF_025231255.1	y	y	y	1	y	y	y
D. santomea	GCF_016746245.2	y	y	y	1	y	y	y
D. ficusphila	GCF_018152265.1	y	y	y	1	y	y	y
D. elegans	GCF_018152505.1	y	y	y	1	y	y	y
D. rhopaloa	GCF_018152115.1	y	y	y	1	y	y	y
D. subpulchrella	GCF_014743375.2	y	y	y	1	y	y	y
D. ananassae	GCF_017639315.1	y	y	y	1	y	y	y
D. mojavensis	GCF_018153725.1	y	y	y	1	n	y	unsure (reciprocal tblastn: 1st hit Cdk2, 2nd hit CG17267)	Note: The 4th protein on the Dmel right arm (CG42322) was examined and confirmed to be present.
D. persimilis	GCF_003286085.1	y	y	y	1	y	y	y
D. pseudoobscura	GCF_009870125.1	y	y	unsure (no reciprocal tblastn hit)	1	y	y	y
D. virilis	GCF_030788295.1	y	y	y	1	n	y	y
D. willistoni	GCF_018902025.1	y	y	y	1	n (relocated to a different genomic region)	y	y
D. kikkawai	GCF_030179895.1	y	y	y	1	y	y	y
D. busckii	GCF_011750605.1	y	y	y	1	n	y	n	Note: The 4th protein on the Dmel right arm (CG42322) was examined and confirmed to be present.
D. grimshawi	GCF_018153295.1	y	y	y	1	n	y	y
D. hydei	GCF_003285905.1	y	y	y	1	n	y	y
D. innubila	GCF_004354385.1	y	y	y	1	n	y	y
D. nasuta	GCF_023558535.1	y	y	y	1	n	y	y

## Sheet: Oamb RBB data
Initial tblastn Query								Reciprocal Best Blast tblastn										Gene Copy Number
	Query Protein from Dmel								Reciprocal Query Protein		tblastn Output
Subject Species	Query Species	Dmel Query Accession	Common Name of Dmel Query	Query Cover (%)	E value	Percent Identity (%)	Accession ID of Hit	Subject Species	Query Species	Accession ID of Protein from First Tblastn	Rank Hit	Query Cover (%)	E value	Percent Identity (%)	Accession ID of Hit	Common Name	Pass RBB?
D. simulans	D. melanogaster	NP_001262773.1	Nep 4	100	0	92.54	XM_016176343.3	D. melanogaster	D. simulans	XP_016033845.1	1	100	0	91.72	NM_001275844.1	Nep4	Y	1
		NP_650905.2	Cpr92F	100	2e-156	68.24	XM_002102659.4	D. melanogaster	D. simulans	XP_002102695.1	1	100	8e-158	66.93	NM_142648.3	Cpr92F	Y	1
		NP_650906.1	CG4000	52	1e-35	61.34	XM_039294909.2	D. melanogaster	D. simulans	XP_039150843.1	1	54	7e-36	61.34	NM_142649.4	CG4000	Y	1
		NP_001303429.1	Oamb	100	0	88.02	XM_044923188.1	D. melanogaster	D. simulans	XP_044779123.1	1	100	0	91.32	NM_001275845.2	Oamb	Y	1
		NP_001287432.1	CG31205	100	2e-164	82.48	XM_016175703.3	D. melanogaster	D. simulans	XP_016033841.2	1	98	4e-172	86.88	NM_169915.2	CG31205	Y	1
		NP_001163666.1	Cdk2	100	0	95.54	XM_039294489.2	D. melanogaster	D. simulans	XP_039150423.1	1	100	0	95.54	NM_079696.6	Cdk2	Y	1
		NP_650907.2	CG17267	100	0	75.76	XM_002102650.4	D. melanogaster	D. simulans	XP_002102686.1	1	100	2e-120	81.65	NM_142650.3	CG17267	Y	1
D. yakuba	D. melanogaster	NP_001262773.1	Nep 4	100	0	90.7	XM_015191888.3	D. melanogaster	D. yakuba	XP_015047374.1	1	100	0	92.13	NM_001275844.1	Nep4	Y	1
		NP_650905.2	Cpr92F	100	1e-150	65.88	XM_015191889.2	D. melanogaster	D. yakuba	XP_015047375.2	1	100	3e-153	64.57	NM_142648.3	Cpr92F	Y	1
		NP_650906.1	CG4000	51	1e-31	57.26	XM_002086687.3	D. melanogaster	D. yakuba	XP_002086723.2	1	44	1e-33	58.12	NM_142649.4	CG4000	Y	1
		NP_001303429.1	Oamb	100	0	86.11	XM_039375304.1	D. melanogaster	D. yakuba	XP_039231238.1	1	100	0	89.64	NM_001275845.2	Oamb	Y	1
		NP_001287432.1	CG31205	99	4e-132	69.96	XM_002096417.3	D. melanogaster	D. yakuba	XP_002096453.2	1	100	2e-134	73.99	NM_169915.2	CG31205	Y	2
				91	1e-27	30.86	XM_002096418.4	D. melanogaster	D. yakuba	XP_002096454.2	1	92	1e-28	30.34	NM_169915.2	CG31205	Y
		NP_001163666.1	Cdk2	100	0	95.22	XM_002096419.4	D. melanogaster	D. yakuba	XP_002096455.1	1	100	0	95.22	NM_079696.6	Cdk2	Y	1
		NP_650907.2	CG17267	100	4e-174	69.7	XM_039376703.1	D. melanogaster	D. yakuba	XP_039232637.1	1	100	4e-139	82.11	NM_142650.3	CG17267	Y	1
D. suzukii	D. melanogaster	NP_001262773.1	Nep 4	100	0	88.04	XM_065866111.2	D. melanogaster	D. suzukii	XP_065722183.2	1	100	0	86.89	NM_001275844.1	Nep4	Y	1
		NP_650905.2	Cpr92F	100	2e-147	65.8	XM_017077259.4	D. melanogaster	D. suzukii	XP_016932748.2	1	100	7e-133	60.1	NM_142648.3	Cpr92F	Y	1
		NP_650906.1	CG4000	32	2e-18	55.06	XM_065866148.2	D. melanogaster	D. suzukii	XP_065722220.2	1	32	1e-14	47	NM_142649.4	CG4000	Y	1
		NP_001303429.1	Oamb	100	0	85.89	XM_065865742.2	D. melanogaster	D. suzukii	XP_065721814.2	1	100	0	89.15	NM_001275845.2	Oamb	Y	1
		NP_001287432.1	CG31205	90	4e-108	63.97	XM_017075442.4	D. melanogaster	D. suzukii	XP_016930931.4	1	91	7e-109	63.82	NM_169915.2	CG31205	Y	2
				93	4e-96	55.64	XM_017075441.4	D. melanogaster	D. suzukii	XP_016930930.3	1	99	2e-56	49.73	NM_169915.2	CG31205	Y
		NP_001163666.1	Cdk2	100	0	93.95	XM_036818666.3	D. melanogaster	D. suzukii	XP_036674561.3	1	100	0	93.95	NM_079696.6	Cdk2	Y	1
		NP_650907.2	CG17267	100	9e-143	61.1	XM_070997084.1	D. melanogaster	D. suzukii	XP_070853185.1	1	94	2e-117	67.73	NM_142650.3	CG17267	Y	1
D. mauritiana	D. melanogaster	NP_001262773.1	Nep 4	100	0	92.74	XM_033310359.1	D. melanogaster	D. mauritiana	XP_033166250.1	1	100	0	91.92	NM_001275844.1	Nep4	Y	1
		NP_650905.2	Cpr92F	100	8e-158	68.5	XM_033316777.1	D. melanogaster	D. mauritiana	XP_033172668.1	1	100	1e-171	71.13	NM_142648.3	Cpr92F	Y	1
		NP_650906.1	CG4000	52	5e-36	61.34	XM_033311392.1	D. melanogaster	D. mauritiana	XP_033167283.1	1	39	2e-33	76.47	NM_142649.4	CG4000	Y	1
		NP_001303429.1	Oamb	100	0	88.16	XM_033310405.1	D. melanogaster	D. mauritiana	XP_033166296.1	1	100	0	91.63	NM_001275845.2	Oamb	Y	1
		NP_001287432.1	CG31205	100	9e-163	83.21	XM_033309306.1	D. melanogaster	D. mauritiana	XP_033165197.1	1	100	7e-165	87.5	NM_169915.2	CG31205	Y	2
				90	2e-26	29.69	XM_033308887.1	D. melanogaster	D. mauritiana	XP_033164778.1	1	91	6e-28	29.66	NM_169915.2	CG31205	Y
		NP_001163666.1	Cdk2	100	0	95.54	XM_033310000.1	D. melanogaster	D. mauritiana	XP_033165891.1	1	100	0	95.54	NM_079696.6	Cdk2	Y	1
		NP_650907.2	CG17267	100	0	75.48	XM_033309999.1	D. melanogaster	D. mauritiana	XP_033165890.1	1	100	6e-120	81.65	NM_142650.3	CG17267	Y	1
D. erecta	D. melanogaster	NP_001262773.1	Nep 4	100	0	90.39	XM_015154167.2	D. melanogaster	D. erecta	XP_015009653.1	1	100	0	93.15	NM_001275844.1	Nep4	Y	1
		NP_650905.2	Cpr92F	100	2e-153	67.19	XM_001979364.3	D. melanogaster	D. erecta	XP_001979400.1	1	100	3e-154	65.09	NM_142648.3	Cpr92F	Y	1
		NP_650906.1	CG4000	52	2e-37	61.34	XM_001979363.3	D. melanogaster	D. erecta	XP_001979399.1	1	45	5e-55	79.83	NM_142649.4	CG4000	Y	1
		NP_001303429.1	Oamb	90	0	90.2	XM_001979361.3	D. melanogaster	D. erecta	XP_001979397.3	1	100	0	90.54	NM_001275845.2	Oamb	Y	1
		NP_001287432.1	CG31205	99	6e-148	75.56	XM_001979360.3	D. melanogaster	D. erecta	XP_001979396.2	1	99	1e-149	78.52	NM_169915.2	CG31205	Y	2
				88	2e-27	30.92	XM_026976063.1	D. melanogaster	D. erecta	XP_026831864.1	1	86	1e-27	30.52	NM_169915.2	CG31205	Y
		NP_001163666.1	Cdk2	100	0	94.9	XM_026975631.1	D. melanogaster	D. erecta	XP_026831432.1	1	100	0	94.9	NM_079696.6	Cdk2	Y	1
		NP_650907.2	CG17267	100	4e-164	68.87	XM_026975632.1	D. melanogaster	D. erecta	XP_026831433.1	1	100	3e-129	75.23	NM_142650.3	CG17267	Y	1
D. teissieri	D. melanogaster	NP_001262773.1	Nep 4	98	0	90.54	XM_043795918.1	D. melanogaster	D. teissieri	XP_043651853.1	1	98	0	90.5	NM_142647.3	Nep4	Y	1
		NP_650905.2	Cpr92F	100	3e-153	66.93	XM_043798764.1	D. melanogaster	D. teissieri	XP_043654699.1	1	100	2e-155	65.62	NM_142648.3	Cpr92F	Y	1
		NP_650906.1	CG4000	52	3e-34	60.68	XM_043798875.1	D. melanogaster	D. teissieri	XP_043654810.1	1	31	8e-32	76.54	NM_142649.4	CG4000	Y	1
		NP_001303429.1	Oamb	90	0	90.67	XM_043797881.1	D. melanogaster	D. teissieri	XP_043653816.1	1	100	0	90.7	NM_001275845.2	Oamb	Y	1
		NP_001287432.1	CG31205	99	3e-138	72.69	XM_043799030.1	D. melanogaster	D. teissieri	XP_043654965.1	1	99	8e-141	75.65	NM_169915.2	CG31205	Y	1
		NP_001163666.1	Cdk2	100	0	95.86	XM_043798070.1	D. melanogaster	D. teissieri	XP_043654005.1	1	100	0	95.86	NM_079696.6	Cdk2	Y	1
		NP_650907.2	CG17267	100	2e-178	70.8	XM_043798069.1	D. melanogaster	D. teissieri	XP_043654004.1	1	100	6e-143	83.03	NM_142650.3	CG17267	Y	1
D. sechellia	D. melanogaster	NP_001262773.1	Nep 4	100	0	92.54	XM_032721757.1	D. melanogaster	D. sechellia	XP_032577648.1	1	100	0	91.72	NM_001275844.1	Nep4	Y	1
		NP_650905.2	Cpr92F	100	1e-156	68.24	XM_002043415.2	D. melanogaster	D. sechellia	XP_002043451.1	1	100	8e-158	66.93	NM_142648.3	Cpr92F	Y	1
		NP_650906.1	CG4000	40	6e-34	77.65	XM_002043414.2	D. melanogaster	D. sechellia	XP_002043450.1	1	54	2e-34	61.21	NM_142649.4	CG4000	Y	1
		NP_001303429.1	Oamb	100	0	88.02	XM_032721532.1	D. melanogaster	D. sechellia	XP_032577423.1	1	100	0	91.63	NM_001275845.2	Oamb	Y	1
		NP_001287432.1	CG31205	100	2e-160	82.12	XM_032722744.1	D. melanogaster	D. sechellia	XP_032578635.1	1	100	3e-162	86.4	NM_169915.2	CG31205	Y	1
		NP_001163666.1	Cdk2	100	0	95.86	XM_002043409.2	D. melanogaster	D. sechellia	XP_002043445.1	1	100	0	95.86	NM_079696.6	Cdk2	Y	1
		NP_650907.2	CG17267	100	0	76.03	XM_032723758.1	D. melanogaster	D. sechellia	XP_032579649.1	1	100	5e-121	82.11	NM_142650.3	CG17267	Y	1
D. takahashii	D. melanogaster	NP_001262773.1	Nep 4	100	0	88.43	XM_070216898.1	D. melanogaster	D. takahashii	XP_070072999.1	1	100	0	86.47	NM_001275844.1	Nep4	Y	1
		NP_650905.2	Cpr92F	100	1e-142	64.18	XM_017145509.3	D. melanogaster	D. takahashii	XP_017000998.2	1	100	3e-135	60.31	NM_142648.3	Cpr92F	Y	1
		NP_650906.1	CG4000	32	4e-15	50	XM_017145521.3	D. melanogaster	D. takahashii	XP_017001010.2	1	9	0.01	75	NM_142649.4	CG4000	Y	1
		NP_001303429.1	Oamb	100	0	83.77	XM_070216487.1	D. melanogaster	D. takahashii	XP_070072588.1	1	100	0	86.5	NM_001275845.2	Oamb	Y	1
		NP_001287432.1	CG31205	91	2e-95	58.5	XM_017147936.3	D. melanogaster	D. takahashii	XP_017003425.2	1	92	2e-94	55.95	NM_169915.2	CG31205	Y	3
				93	4e-85	51.16	XM_017147938.3	D. melanogaster	D. takahashii	XP_017003427.2	1	94	2e-73	44.71	NM_169915.2	CG31205	Y
				92	4e-79	52.96	XM_044394178.1	D. melanogaster	D. takahashii	XP_044250113.1	1	93	6e-80	53.12	NM_169915.2	CG31205	Y
		NP_001163666.1	Cdk2	100	0	91.72	XM_017147924.3	D. melanogaster	D. takahashii	XP_017003413.2	1	100	0	91.72	NM_079696.6	Cdk2	Y	1
		NP_650907.2	CG17267	100	2e-148	62.4	XM_017147923.3	D. melanogaster	D. takahashii	XP_017003412.2	1	100	4e-83	58.94	NM_142650.3	CG17267	Y	1
D. biarmipes	D. melanogaster	NP_001262773.1	Nep 4	100	0	88.76	XM_017104893.3	D. melanogaster	D. biarmipes	XP_016960382.1	1	100	0	89.25	NM_001275844.1	Nep4	Y	1
		NP_650905.2	Cpr92F	100	8e-157	66.23	XM_017105921.2	D. melanogaster	D. biarmipes	XP_016961410.1	1	100	7e-140	61.78	NM_142648.3	Cpr92F	Y	1
		NP_650906.1	CG4000	32	4e-20	58.14	XM_017104362.2	D. melanogaster	D. biarmipes	XP_016959851.1	1	31	2e-20	57.14	NM_142649.4	CG4000	Y	1
		NP_001303429.1	Oamb	100	0	86.01	XM_017105541.3	D. melanogaster	D. biarmipes	XP_016961030.1	1	100	0	88.68	NM_001275845.2	Oamb	Y	1
		NP_001287432.1	CG31205	93	1e-101	57.59	XM_017105893.3	D. melanogaster	D. biarmipes	XP_016961382.2	1	98	1e-94	51.75	NM_169915.2	CG31205	Y	1
		NP_001163666.1	Cdk2	100	0	93.63	XM_050888430.1	D. melanogaster	D. biarmipes	XP_050744387.1	1	100	0	93.63	NM_079696.6	Cdk2	Y	1
		NP_650907.2	CG17267	99	3e-135	57.3	XM_050888429.1	D. melanogaster	D. biarmipes	XP_050744386.1	1	92	5e-103	65.16	NM_142650.3	CG17267	Y	1
D. santomea	D. melanogaster	NP_001262773.1	Nep 4	100	0	90.9	XM_039637073.1	D. melanogaster	D. santomea	XP_039493007.1	1	100	0	93.56	NM_001275844.1	Nep4	Y	1
		NP_650905.2	Cpr92F	100	3e-152	66.14	XM_039637378.2	D. melanogaster	D. santomea	XP_039493312.1	1	100	4e-157	65.62	NM_142648.3	Cpr92F	Y	1
		NP_650906.1	CG4000	39	2e-32	74.7	XM_039638395.1	D. melanogaster	D. santomea	XP_039494329.1	1	44	1e-34	58.12	NM_142649.4	CG4000	Y	1
		NP_001303429.1	Oamb	100	0	86.39	XM_044006305.1	D. melanogaster	D. santomea	XP_043862240.1	1	100	0	88.25	NM_001275845.2	Oamb	Y	1
		NP_001287432.1	CG31205	99	9e-131	69.96	XM_039635648.2	D. melanogaster	D. santomea	XP_039491582.2	1	98	7e-140	74.2	NM_169915.2	CG31205	Y	2
				91	1e-27	30.08	XM_039636751.1	D. melanogaster	D. santomea	XP_039492685.1	1	89	1e-27	30.08	NM_169915.2	CG31205	Y
		NP_001163666.1	Cdk2	100	0	95.22	XM_039637599.2	D. melanogaster	D. santomea	XP_039493533.1	1	100	0	95.22	NM_079696.6	Cdk2	Y	1
		NP_650907.2	CG17267	100	2e-172	69.42	XM_039637598.2	D. melanogaster	D. santomea	XP_039493532.1	1	100	7e-125	74.31	NM_142650.3	CG17267	Y	1
D. ficusphila	D. melanogaster	NP_001262773.1	Nep 4	99	0	85.61	XM_017193371.1	D. melanogaster	D. ficusphila	XP_017048860.1	1	100	0	79.2	NM_142647.3	Nep4	Y	1
		NP_650905.2	Cpr92F	100	2e-139	63.92	XM_017193376.1	D. melanogaster	D. ficusphila	XP_017048865.1	1	100	1e-161	67.01	NM_142648.3	Cpr92F	Y	1
		NP_650906.1	CG4000	32	4e-16	48.31	XM_017193265.1	D. melanogaster	D. ficusphila	XP_017048754.1	1	32	7e-16	47.13	NM_142649.4	CG4000	Y	1
		NP_001303429.1	Oamb	98	0	86.45	XM_017193368.2	D. melanogaster	D. ficusphila	XP_017048857.1	1	100	0	87.64	NM_001275845.2	Oamb	Y	1
		NP_001287432.1	CG31205	93	2e-95	58.43	XM_017193266.2	D. melanogaster	D. ficusphila	XP_017048755.1	1	94	3e-96	57.54	NM_169915.2	CG31205	Y	1
		NP_001163666.1	Cdk2	100	0	92.36	XM_017193388.2	D. melanogaster	D. ficusphila	XP_017048877.1	1	100	0	92.36	NM_079696.6	Cdk2	Y	1
		NP_650907.2	CG17267	100	5e-132	58.9	XM_017193387.2	D. melanogaster	D. ficusphila	XP_017048876.1	1	92	3e-93	61.43	NM_142650.3	CG17267	Y	1
D. elegans	D. melanogaster	NP_001262773.1	Nep 4	100	0	84.91	XM_041709139.1	D. melanogaster	D. elegans	XP_041565073.1	1	96	0	86.85	NM_001275844.1	Nep4	Y	1
		NP_650905.2	Cpr92F	100	1e-132	62.34	XM_017263236.2	D. melanogaster	D. elegans	XP_017118725.1	1	100	1e-121	56.74	NM_142648.3	Cpr92F	Y	1
		NP_650906.1	CG4000	32	4e-17	57.47	XM_017263238.1	D. melanogaster	D. elegans	XP_017118727.1	1	32	2e-19	68.24	NM_142649.4	CG4000	Y	1
		NP_001303429.1	Oamb	97	0	83.5	XM_041709140.1	D. melanogaster	D. elegans	XP_041565074.1	1	100	0	84.88	NM_001275845.2	Oamb	Y	1
		NP_001287432.1	CG31205	93	5e-98	58.43	XM_017263156.2	D. melanogaster	D. elegans	XP_017118645.1	1	93	2e-97	58.57	NM_169915.2	CG31205	Y	1
		NP_001163666.1	Cdk2	100	0	92.68	XM_017263275.2	D. melanogaster	D. elegans	XP_017118764.1	1	100	0	92.68	NM_079696.6	Cdk2	Y	1
		NP_650907.2	CG17267	100	3e-154	66.3	XM_017263270.2	D. melanogaster	D. elegans	XP_017118759.1	1	95	5e-136	75.58	NM_142650.3	CG17267	Y	1
D. rhopaloa	D. melanogaster	NP_001262773.1	Nep 4	100	0	87.32	XM_017122063.2	D. melanogaster	D. rhopaloa	XP_016977552.1	1	100	0	86.89	NM_001275844.1	Nep4	Y	1
		NP_650905.2	Cpr92F	100	2e-142	64.34	XM_017122033.2	D. melanogaster	D. rhopaloa	XP_016977522.1	1	100	8e-123	57.36	NM_142648.3	Cpr92F	Y	1
		NP_650906.1	CG4000	32	2e-15	52.81	XM_044459108.1	D. melanogaster	D. rhopaloa	XP_044315043.1	1	34	2e-08	42.7	NM_142649.4	CG4000	Y	1
		NP_001303429.1	Oamb	90	0	87.23	XM_044459099.1	D. melanogaster	D. rhopaloa	XP_044315034.1	1	100	0	85.91	NM_001275845.2	Oamb	Y	1
		NP_001287432.1	CG31205	93	1e-96	58.04	XM_017128210.2	D. melanogaster	D. rhopaloa	XP_016983699.2	1	95	2e-96	58.1	NM_169915.2	CG31205	Y	1
		NP_001163666.1	Cdk2	100	0	92.68	XM_017128268.1	D. melanogaster	D. rhopaloa	XP_016983757.1	1	100	0	92.68	NM_079696.6	Cdk2	Y	1
		NP_650907.2	CG17267	100	3e-146	61.37	XM_017128267.2	D. melanogaster	D. rhopaloa	XP_016983756.2	1	99	5e-103	66.94	NM_142650.3	CG17267	Y	1
D. subpulchrella	D. melanogaster	NP_001262773.1	Nep 4	100	0	88.14	XM_037873121.1	D. melanogaster	D. subpulchrella	XP_037729049.1	1	100	0	86.99	NM_001275844.1	Nep4	Y	1
		NP_650905.2	Cpr92F	100	6e-145	65.03	XM_037871983.1	D. melanogaster	D. subpulchrella	XP_037727911.1	1	100	3e-149	65.03	NM_142648.3	Cpr92F	Y	1
		NP_650906.1	CG4000	32	1e-19	55.56	XM_037876134.1	D. melanogaster	D. subpulchrella	XP_037732062.1	1	40	1e-16	43.65	NM_142649.4	CG4000	Y	1
		NP_001303429.1	Oamb	100	0	85.61	XM_037860090.1	D. melanogaster	D. subpulchrella	XP_037716018.1	1	100	0	88.99	NM_001275845.2	Oamb	Y	1
		NP_001287432.1	CG31205	93	2e-103	61.33	XM_037876097.1	D. melanogaster	D. subpulchrella	XP_037732025.1	1	99	7e-105	61.66	NM_169915.2	CG31205	Y	2
				93	1e-99	56.2	XM_037876096.1	D. melanogaster	D. subpulchrella	XP_037732024.1	1	94	5e-92	52.73	NM_169915.2	CG31205	Y
		NP_001163666.1	Cdk2	100	0	93.63	XM_037872852.1	D. melanogaster	D. subpulchrella	XP_037728780.1	1	100	0	93.63	NM_079696.6	Cdk2	Y	1
		NP_650907.2	CG17267	100	4e-135	60.27	XM_037872840.1	D. melanogaster	D. subpulchrella	XP_037728768.1	1	94	7e-115	65.61	NM_142650.3	CG17267	Y	1
D. ananassae	D. melanogaster	NP_001262773.1	Nep 4	100	0	79.51	XM_014911401.3	D. melanogaster	D. ananassae	XP_014766887.1	1	100	0	81.61	NM_001275844.1	Nep4	Y	1
		NP_650905.2	Cpr92F	100	6e-141	63.28	XM_001954512.4	D. melanogaster	D. ananassae	XP_001954548.1	1	100	8e-130	58.85	NM_142648.3	Cpr92F	Y	1
		NP_650906.1	CG4000	28	6e-11	52.63	XM_001954511.3	D. melanogaster	D. ananassae	XP_001954547.1	1	32	1e-11	51.72	NM_142649.4	CG4000	Y	1
		NP_001303429.1	Oamb	100	0	82.01	XM_032453446.2	D. melanogaster	D. ananassae	XP_032309337.1	1	100	0	84.41	NM_001275845.2	Oamb	Y	1
		NP_001287432.1	CG31205	89	8e-61	43.02	XM_014911880.3	D. melanogaster	D. ananassae	XP_014767366.1	1	94	1e-61	42.48	NM_169915.2	CG31205	Y	2
				82	3e-05	24.79	XM_044715339.1	D. melanogaster	D. ananassae	XP_044571274.1	1	92	2e-19	26.69	NM_169915.2	CG31205	Y		Note: This hit ranks low in the initial tblastn results, but the miscRNA of the same gene appears as the second hit, and this entry passes the RBB test.
		NP_001163666.1	Cdk2	100	0	87.26	XM_001954506.4	D. melanogaster	D. ananassae	XP_001954542.1	1	100	0	87.26	NM_079696.6	Cdk2	Y	1
		NP_650907.2	CG17267	100	3e-122	52.03	XM_032456464.2	D. melanogaster	D. ananassae	XP_032312355.1	1	95	4e-107	59.73	NM_142650.3	CG17267	Y	1
D. mojavensis	D. melanogaster	NP_001262773.1	Nep 4	98	0	71.5	XM_044008129.1	D. melanogaster	D. mojavensis	XP_043864064.1	1	98	0	71.9	NM_142647.3	Nep4	Y	1
		NP_650905.2	Cpr92F	100	6e-129	59.64	XM_002001050.4	D. melanogaster	D. mojavensis	XP_002001086.1	1	100	2e-116	55.99	NM_142648.3	Cpr92F	Y	1
		NP_650906.1	CG4000	22	9e-08	52.63	XM_002001051.4	D. melanogaster	D. mojavensis	XP_002001087.1	1	21	9e-09	50.85	NM_142649.4	CG4000	Y	1
		NP_001303429.1	Oamb	100	0	75.65	XM_044007942.1	D. melanogaster	D. mojavensis	XP_043863877.1	1	100	0	78.72	NM_001275845.2	Oamb	Y	1
		NP_001287432.1	CG31205	50	3e-17	31.47	XM_002008432.4	D. melanogaster	D. mojavensis	XP_002008468.1	1	95	0	69.67	NM_140875.3	CG9372	N	0
		NP_001163666.1	Cdk2	100	0	83.76	XM_002001054.4	D. melanogaster	D. mojavensis	XP_002001090.1	1	100	0	83.76	NM_079696.6	Cdk2	Y	1
		NP_650907.2	CG17267	73	1e-35	33.57	XM_044007981.1	D. melanogaster	D. mojavensis	XP_043863916.1	1	78	1e-24	37.32	NM_001170195.3	Cdk2	N	unsure	Note: The second hit in the RBB tblastn search is CG17267.
D. persimilis	D. melanogaster	NP_001262773.1	Nep 4	100	0	74.88	XM_026995271.1	D. melanogaster	D. persimilis	XP_026851072.1	1	100	0	77.72	NM_001275844.1	Nep4	Y	1
		NP_650905.2	Cpr92F	100	5e-134	60.88	XM_002023914.2	D. melanogaster	D. persimilis	XP_002023950.2	1	100	8e-130	58.55	NM_142648.3	Cpr92F	Y	1
		NP_650906.1	CG4000	28	3e-06	42.86	XM_002023916.2	D. melanogaster	D. persimilis	XP_002023952.2	1	25	3e-05	44.44	NM_142649.4	CG4000	Y	1
		NP_001303429.1	Oamb	100	0	79.61	XM_026994870.1	D. melanogaster	D. persimilis	XP_026850671.1	1	100	0	83.31	NM_001275845.2	Oamb	Y	1
		NP_001287432.1	CG31205	89	2e-28	31.76	XM_026994961.1	D. melanogaster	D. persimilis	XP_026850762.1	1	83	2e-29	31.76	NM_169915.2	CG31205	Y	1
		NP_001163666.1	Cdk2	100	0	86.94	XM_026992118.1	D. melanogaster	D. persimilis	XP_026847919.1	1	100	0	86.94	NM_079696.6	Cdk2	Y	1
		NP_650907.2	CG17267	98	3e-86	46.74	XM_002023923.2	D. melanogaster	D. persimilis	XP_002023959.2	1	97	7e-65	51.8	NM_142650.3	CG17267	Y	1
D. pseudoobscura	D. melanogaster	NP_001262773.1	Nep 4	100	0	74.68	XM_033377236.1	D. melanogaster	D. pseudoobscura	XP_033233127.1	1	100	0	77.52	NM_001275844.1	Nep4	Y	1
		NP_650905.2	Cpr92F	100	1e-133	60.88	XM_001358044.4	D. melanogaster	D. pseudoobscura	XP_001358081.2	1	100	8e-130	58.55	NM_142648.3	Cpr92F	Y	1
		NP_650906.1	CG4000	28	1e-06	45.45	XM_001358045.4	D. melanogaster	D. pseudoobscura	XP_001358082.3	1	-	-	-	-	-	-	unsure	Note: No reciprocal tblastn hit.
		NP_001303429.1	Oamb	100	0	79.61	XM_033384850.1	D. melanogaster	D. pseudoobscura	XP_033240741.1	1	100	0	83.31	NM_001275845.2	Oamb	Y	1
		NP_001287432.1	CG31205	89	3e-28	31.76	XM_033376534.1	D. melanogaster	D. pseudoobscura	XP_033232425.1	1	83	3e-28	31.76	NM_169915.2	CG31205	Y	1
		NP_001163666.1	Cdk2	100	0	86.94	XM_001358048.5	D. melanogaster	D. pseudoobscura	XP_001358085.1	1	100	0	86.94	NM_079696.6	Cdk2	Y	1
		NP_650907.2	CG17267	100	3e-84	46.13	XM_001358049.4	D. melanogaster	D. pseudoobscura	XP_001358086.4	1	97	2e-63	50.45	NM_142650.3	CG17267	Y	1
D. virilis	D. melanogaster	NP_001262773.1	Nep 4	98	0	71.44	XM_070207407.1	D. melanogaster	D. virilis	XP_070063508.1	1	96	0	70.92	NM_142647.3	Nep4	Y	1
		NP_650905.2	Cpr92F	100	6e-130	60.68	XM_002054127.4	D. melanogaster	D. virilis	XP_002054163.1	1	100	1e-112	54.95	NM_142648.3	Cpr92F	Y	1
		NP_650906.1	CG4000	22	1e-06	52.63	XM_002054126.4	D. melanogaster	D. virilis	XP_002054162.1	1	21	5e-08	50.85	NM_142649.4	CG4000	Y	1
		NP_001303429.1	Oamb	100	0	76.39	XM_032439116.2	D. melanogaster	D. virilis	XP_032295007.1	1	100	0	79.72	NM_001275845.2	Oamb	Y	1
		NP_001287432.1	CG31205	89	3e-19	26.98	XM_002054120.4	D. melanogaster	D. virilis	XP_002054156.1	1	94	4e-99	52.96	NM_169917.1	CG31199	N	0
		NP_001163666.1	Cdk2	100	0	87.26	XM_015172337.3	D. melanogaster	D. virilis	XP_015027823.2	1	100	0	87.26	NM_079696.6	Cdk2	Y	1
		NP_650907.2	CG17267	99	8e-45	34.32	XM_070207143.1	D. melanogaster	D. virilis	XP_070063244.1	1	76	3e-26	42.17	NM_142650.3	CG17267	Y	1
D. willistoni	D. melanogaster	NP_001262773.1	Nep 4	100	0	73.59	XM_023179616.2	D. melanogaster	D. willistoni	XP_023035384.1	1	98	0	75.2	NM_142647.3	Nep4	Y	1
		NP_650905.2	Cpr92F	100	2e-124	58.72	XM_002072139.4	D. melanogaster	D. willistoni	XP_002072175.1	1	100	3e-113	54.87	NM_142648.3	Cpr92F	Y	1
		NP_650906.1	CG4000	25	0.0007	45.71	XM_002072138.4	D. melanogaster	D. willistoni	XP_002072174.2	1	19	0.0009	49.02	NM_142649.4	CG4000	Y	1
		NP_001303429.1	Oamb	100	0	77	XM_047009251.1	D. melanogaster	D. willistoni	XP_046865207.1	1	100	0	78.39	NM_001275845.2	Oamb	Y	1
		NP_001287432.1	CG31205	89	5e-29	31.01	XM_023178152.2	D. melanogaster	D. willistoni	XP_023033920.2	1	92	4e-29	31.01	NM_169915.2	CG31205	Y	Relocated to a different genomic region
		NP_001163666.1	Cdk2	100	0	88.54	XM_002072135.4	D. melanogaster	D. willistoni	XP_002072171.1	1	100	0	88.54	NM_169916.3	Cdk2	Y	1
		NP_650907.2	CG17267	100	2e-68	38.73	XM_002072134.4	D. melanogaster	D. willistoni	XP_002072170.3	1	93	2e-54	43.81	NM_142650.3	CG17267	Y	1
D. kikkawai	D. melanogaster	NP_001262773.1	Nep 4	100	0	82.03	XM_017162099.3	D. melanogaster	D. kikkawai	XP_017017588.1	1	100	0	82.23	NM_001275844.1	Nep4	Y	1
		NP_650905.2	Cpr92F	100	7e-148	64.04	XM_017161960.3	D. melanogaster	D. kikkawai	XP_017017449.1	1	100	2e-144	62.73	NM_142648.3	Cpr92F	Y	1
		NP_650906.1	CG4000	32	5e-16	55.95	XM_017161967.1	D. melanogaster	D. kikkawai	XP_017017456.1	1	41	4e-18	54.65	NM_142649.4	CG4000	Y	1
		NP_001303429.1	Oamb	100	0	82.03	XM_070286775.1	D. melanogaster	D. kikkawai	XP_070142876.1	1	100	0	83.98	NM_001275845.2	Oamb	Y	1
		NP_001287432.1	CG31205	90	2e-78	47.74	XM_017161958.3	D. melanogaster	D. kikkawai	XP_017017447.1	1	92	1e-78	48.11	NM_169915.2	CG31205	Y	3
				92	4e-61	42.96	XM_017161935.2	D. melanogaster	D. kikkawai	XP_017017424.1	1	93	4e-61	42.8	NM_169915.2	CG31205	Y
				88	5e-27	29.76	XM_070286831.1	D. melanogaster	D. kikkawai	XP_070142932.1	1	88	3e-27	29.76	NM_169915.2	CG31205	Y
		NP_001163666.1	Cdk2	100	0	88.54	XM_017161943.3	D. melanogaster	D. kikkawai	XP_017017432.1	1	100	0	88.54	NM_169916.3	Cdk2	Y	1
		NP_650907.2	CG17267	100	1e-128	56.91	XM_017161944.2	D. melanogaster	D. kikkawai	XP_017017433.1	1	94	2e-100	67.13	NM_142650.3	CG17267	Y	1
D. busckii	D. melanogaster	NP_001262773.1	Nep 4	98	0	72.09	XM_017989339.1	D. melanogaster	D. busckii	XP_017844828.1	1	100	0	71.35	NM_142647.3	Nep4	Y	1
		NP_650905.2	Cpr92F	100	3e-111	53.06	XM_017989805.1	D. melanogaster	D. busckii	XP_017845294.1	1	100	3e-95	48.85	NM_142648.3	Cpr92F	Y	1
		NP_650906.1	CG4000	27	3e-07	45.95	XM_017989340.1	D. melanogaster	D. busckii	XP_017844829.1	1	27	3e-08	43.21	NM_142649.4	CG4000	Y	1
		NP_001303429.1	Oamb	97	0	75.61	XM_017992633.2	D. melanogaster	D. busckii	XP_017848122.1	1	97	0	74.49	NM_001275845.2	Oamb	Y	1
		NP_001287432.1	CG31205	90	9e-20	26.86	XM_017990273.2	D. melanogaster	D. busckii	XP_017845762.1	1	91	2e-111	58.58	NM_169917.1	CG31199	N	0
		NP_001163666.1	Cdk2	100	0	81.85	XM_017990169.1	D. melanogaster	D. busckii	XP_017845658.1	1	100	0	81.85	NM_169916.3	Cdk2	Y	1
		NP_650907.2	CG17267	-	-	-	-	-	-	-	-	-	-	-	-	-	-	0	Note: No tblastn hit.
D. grimshawi	D. melanogaster	NP_001262773.1	Nep 4	98	0	73.02	XM_001994429.3	D. melanogaster	D. grimshawi	XP_001994465.1	1	100	0	73.21	NM_142647.3	Nep4	Y	1
		NP_650905.2	Cpr92F	100	4e-125	59.38	XM_032740659.1	D. melanogaster	D. grimshawi	XP_032596550.1	1	100	3e-106	52.19	NM_142648.3	Cpr92F	Y	1
		NP_650906.1	CG4000	30	4e-10	44.87	XM_032740764.2	D. melanogaster	D. grimshawi	XP_032596655.1	1	28	1e-06	42.86	NM_142649.4	CG4000	Y	2
				30	2e-08	43.59	XM_001994432.3	D. melanogaster	D. grimshawi	XP_001994468.1	1	28	3e-05	41.56	NM_142649.4	CG4000	Y
		NP_001303429.1	Oamb	89	0	77.91	XM_032740598.1	D. melanogaster	D. grimshawi	XP_032596489.1	1	98	0	77.93	NM_001275845.2	Oamb	Y	1
		NP_001287432.1	CG31205	89	1e-18	24.18	XM_001995892.3	D. melanogaster	D. grimshawi	XP_001995928.1	1	93	1e-21	27.21	NM_142652.2	CG31200	N	0
		NP_001163666.1	Cdk2	100	0	84.39	XM_043214798.1	D. melanogaster	D. grimshawi	XP_043070733.1	1	100	0	84.39	NM_169916.3	Cdk2	Y	1
		NP_650907.2	CG17267	98	6e-30	30.73	XM_043214796.1	D. melanogaster	D. grimshawi	XP_043070731.1	1	49	1e-20	41.43	NM_142650.3	CG17267	Y	1
D. hydei	D. melanogaster	NP_001262773.1	Nep 4	98	0	71.4	XM_030224831.1	D. melanogaster	D. hydei	XP_030080691.1	1	98	0	73.44	NM_142647.3	Nep4	Y	1
		NP_650905.2	Cpr92F	100	4e-137	60.84	XM_023316846.2	D. melanogaster	D. hydei	XP_023172614.2	1	100	6e-121	56.4	NM_142648.3	Cpr92F	Y	1
		NP_650906.1	CG4000	22	7e-08	52.63	XM_023316875.2	D. melanogaster	D. hydei	XP_023172643.2	1	21	2e-08	50.85	NM_142649.4	CG4000	Y	1
		NP_001303429.1	Oamb	100	0	76.41	XM_023316872.2	D. melanogaster	D. hydei	XP_023172640.1	1	100	0	79.42	NM_001275845.2	Oamb	Y	1
		NP_001287432.1	CG31205	90	1e-17	25.45	XM_023316918.2	D. melanogaster	D. hydei	XP_023172686.2	1	95	2e-98	51.8	NM_169917.1	CG31199	N	0
		NP_001163666.1	Cdk2	100	0	85.67	XM_023316917.2	D. melanogaster	D. hydei	XP_023172685.2	1	100	0	85.67	NM_169916.3	Cdk2	Y	1
		NP_650907.2	CG17267	99	9e-36	33.24	XM_023316915.2	D. melanogaster	D. hydei	XP_023172683.2	1	93	2e-29	38.2	NM_142650.3	CG17267	Y	1
D. innubila	D. melanogaster	NP_001262773.1	Nep 4	98	0	71.4	XM_034629675.1	D. melanogaster	D. innubila	XP_034485566.1	1	100	0	68.97	NM_142647.3	Nep4	Y	1
		NP_650905.2	Cpr92F	100	1e-125	61.4	XM_034629677.1	D. melanogaster	D. innubila	XP_034485568.1	1	100	3e-114	55.44	NM_142648.3	Cpr92F	Y	1
		NP_650906.1	CG4000	22	2e-08	55.93	XM_034631748.1	D. melanogaster	D. innubila	XP_034487639.1	1	23	6e-11	69.49	NM_142649.4	CG4000	Y	1
		NP_001303429.1	Oamb	100	0	76.69	XM_034632285.1	D. melanogaster	D. innubila	XP_034488176.1	1	100	0	79.12	NM_001275845.2	Oamb	Y	1
		NP_001287432.1	CG31205	90	2e-19	27.14	XM_034629831.1	D. melanogaster	D. innubila	XP_034485722.1	1	92	5e-120	60.14	NM_169917.1	CG31199	N	0
		NP_001163666.1	Cdk2	100	0	87.26	XM_034631921.1	D. melanogaster	D. innubila	XP_034487812.1	1	100	0	87.26	NM_169916.3	Cdk2	Y	1
		NP_650907.2	CG17267	89	1e-30	32.14	XM_034631920.1	D. melanogaster	D. innubila	XP_034487811.1	1	88	6e-27	38.32	NM_142650.3	CG17267	Y	1
D. nasuta	D. melanogaster	NP_001262773.1	Nep 4	98	0	71.22	XM_060792197.1	D. melanogaster	D. nasuta	XP_060648180.1	1	97	0	70.98	NM_001275844.1	Nep4	Y	1
		NP_650905.2	Cpr92F	100	9e-133	61.08	XM_060793087.1	D. melanogaster	D. nasuta	XP_060649070.1	1	100	2e-126	59.54	NM_142648.3	Cpr92F	Y	1
		NP_650906.1	CG4000	10	5e-08	88.89	XM_060793282.1	D. melanogaster	D. nasuta	XP_060649265.1	1	10	1e-07	88.89	NM_142649.4	CG4000	Y	1
		NP_001303429.1	Oamb	90	0	80.06	XM_060790700.1	D. melanogaster	D. nasuta	XP_060646683.1	1	100	0	79.66	NM_001275845.2	Oamb	Y	1
		NP_001287432.1	CG31205	93	6e-21	28.87	XM_060793149.1	D. melanogaster	D. nasuta	XP_060649132.1	1	92	2e-116	58.63	NM_169917.1	CG31199	N	0
		NP_001163666.1	Cdk2	100	0	84.08	XM_060793260.1	D. melanogaster	D. nasuta	XP_060649243.1	1	100	0	84.08	NM_169916.3	Cdk2	Y	1
		NP_650907.2	CG17267	92	7e-34	33.9	XM_060791173.1	D. melanogaster	D. nasuta	XP_060647156.1	1	61	1e-10	31.51	NM_142650.3	CG17267	Y	1

## Sheet: Octβ2R&3R
		left arm								right arm
			Hsp70 family
	Genome Accession	CG5608	Hsp70Ba	Hsp70Bbb	Hsp70Bb	Hsp70Bc	Hug (within Octβ3R locus)	Octβ3R number	Octβ2R number	Vha55	Snx3	Not10
D. melanogaster	GCF_000001215.4	y	y	y	y	y	y	1	1	y	y	y
D. simulans	GCF_016746395.2	y	y (two copies)				y	1	1	y	y	y
D. yakuba	GCF_016746365.2	y	y (two copies)				y	1	1	y	y	y
D. suzukii	GCF_043229965.1	y	y (two copies)				y	1	1	y	y	y
D. mauritiana	GCF_004382145.1	y	y (one gene+one pseudogene)				y	1	1	y	y	y
D. erecta	GCF_003286155.1	y	y (four copies)				y	1	1	y	y	y
D. teissieri	GCF_016746235.2	y	y (two copies)				y ( between Octβ3R and Octβ2R)	1	1	y	y	y
D. sechellia	GCF_004382195.1	y	y (one gene+one pseudogene)				y	1	1	y	y	y
D. takahashii	GCF_030179915.1	y	y (two copies)				y	1	1	y	y	y
D. biarmipes	GCF_025231255.1	y	y (five copies)				y	1	1	y	y	y
D. santomea	GCF_016746245.2	y	y (two copies)				y	1	1	y	y	y
D. ficusphila	GCF_018152265.1	y	y (two copies)				y	1	1	y	y	y
D. elegans	GCF_018152505.1	y	y (two copies)				y	1	1	y	y	y
D. rhopaloa	GCF_018152115.1	y	y (two copies)				y	1	1	y	y	y
D. subpulchrella	GCF_014743375.2	y	y (four copies)				y	1	1	y	y	y
D. ananassae	GCF_017639315.1	Relocated to different genomic regions					y	1	1	y	Relocated to different genomic regions
D. mojavensis	GCF_018153725.1	Relocated to different genomic regions					y	1	1	Relocated to different genomic regions
D. persimilis	GCF_003286085.1	Relocated to different genomic regions					y	1	1	y	y	y
D. pseudoobscura	GCF_009870125.1	Relocated to different genomic regions					y	1	1	y	y	y
D. virilis	GCF_030788295.1	Relocated to different genomic regions					y	1	1	Relocated to different genomic regions
D. willistoni	GCF_018902025.1	Relocated to different genomic regions					y	1	1	y	y	y
D. kikkawai	GCF_030179895.1	Relocated to different genomic regions					y	1	1	y	y	y
D. busckii	GCF_011750605.1	Relocated to different genomic regions					y ( between Octβ3R and Octβ2R)	2	1	y	y	y
D. grimshawi	GCF_018153295.1	Relocated to different genomic regions					y	1	1	y	y	y
D. hydei	GCF_003285905.1	Relocated to different genomic regions					y	1	1	Relocated to different genomic regions
D. innubila	GCF_004354385.1	Relocated to different genomic regions					y ( between Octβ3R and Octβ2R)	1	1	y	y	y
D. nasuta	GCF_023558535.1	Relocated to different genomic regions					y	1	1	y	y	y

## Sheet: Octβ2R&3R RBB data
Initial tblastn Query								Reciprocal Best Blast tblastn										Gene Copy Number
	Query Protein from Dmel								Reciprocal Query Protein		tblastn Output
Subject Species	Query Species	Dmel Query Accession	Common Name of Dmel Query	Query Cover (%)	E value	Percent Identity (%)	Accession ID of Hit	Subject Species	Query Species	Accession ID of Protein from First Tblastn	Rank Hit	Query Cover (%)	E value	Percent Identity (%)	Accession ID of Hit	Common Name	Pass RBB?
D. simulans	D. melanogaster	NP_650208.1	CG5608	100	0	92.29	XM_002103654.4	D. melanogaster	D. simulans	XP_002103690.1	1	100	0	93.74	NM_141951.1	CG5608	Y	1
		NP_650209.1	Hsp70 family	95	0	94.74	XM_016175189.3	D. melanogaster	D. simulans	XP_016022730.2	1	95	0	94.74	NM_141952.2	Hsp70Bc	Y	2	Note: Results of the 1st and 4th hits from the initial tbastn query.
				95	0	94.41	XM_039294840.2	D. melanogaster	D. simulans	XP_039150774.1	1	95	0	94.41	NM_141952.2	Hsp70Bc	Y
		NP_524329.1	Hug	100	9e-98	75.39	XM_002103649.4	D. melanogaster	D. simulans	XP_002103685.1	1	100	7e-100	75.92	NM_079605.2	Hug	Y	1
		NP_001034043.2	Octβ3R	100	7e-155	73.43	XM_039294838.2	D. melanogaster	D. simulans	XP_039150772.1	1	100	0	75.99	NM_001038959.3	Octβ3R	Y	1
		NP_001303505.1	Octβ2R	100	0	87.73	XM_044923314.1	D. melanogaster	D. simulans	XP_044779249.1	1	100	0	87.73	NM_001260148.1	Octβ2R	Y	1
		NP_476908.1	Vha55	100	0	99.8	XM_016176838.3	D. melanogaster	D. simulans	XP_016034965.1	1	100	0	99.8	NM_001170126.1	Vha55	Y	1
		NP_731727.2	Snx3	100	7e-120	100	XM_002103645.4	D. melanogaster	D. simulans	XP_002103681.1	1	100	4e-120	100	NM_141957.4	Snx3	Y	1
		NP_001303491.1	Not10	100	0	88.5	XM_039296012.2	D. melanogaster	D. simulans	XP_039151946.1	1	100	0	88.98	NM_141958.4	Not10	Y	1
D. yakuba	D. melanogaster	NP_650208.1	CG5608	100	0	91.56	XM_002097369.4	D. melanogaster	D. yakuba	XP_002097405.1	1	100	0	91.56	NM_141951.1	CG5608	Y	1
		NP_650209.1	Hsp70 family	95	0	94.24	XM_039376208.2	D. melanogaster	D. yakuba	XP_039232142.1	1	95	0	94.24	NM_141952.2	Hsp70Bc	Y	2
				95	0	94.08	XM_039376416.2	D. melanogaster	D. yakuba	XP_039232350.1	1	95	0	94.08	NM_141952.2	Hsp70Bc	Y
		NP_524329.1	Hug	100	8e-97	74.87	XM_002097376.3	D. melanogaster	D. yakuba	XP_002097412.1	1	100	3e-99	75.39	NM_079605.2	Hug	Y	1
		NP_001034043.2	Octβ3R	100	7e-156	71.87	XM_002097375.3	D. melanogaster	D. yakuba	XP_002097411.2	1	100	0	76.57	NM_141953.3	Octβ3R	Y	1
		NP_001303505.1	Octβ2R	100	0	87.34	XM_039376417.1	D. melanogaster	D. yakuba	XP_039232351.1	1	100	0	87.34	NM_001260148.1	Octβ2R	Y	1
		NP_476908.1	Vha55	100	0	100	XM_002097380.3	D. melanogaster	D. yakuba	XP_002097416.1	1	100	0	100	NM_001170126.1	Vha55	Y	1
		NP_731727.2	Snx3	100	1e-120	100	XM_002097381.3	D. melanogaster	D. yakuba	XP_002097417.1	1	100	4e-120	100	NM_141957.4	Snx3	Y	1
		NP_001303491.1	Not10	100	0	87.11	XM_002097382.4	D. melanogaster	D. yakuba	XP_002097418.1	1	100	0	86.32	NM_141958.4	Not10	Y	1
D. suzukii	D. melanogaster	NP_650208.1	CG5608	100	0	91.41	XM_036816812.3	D. melanogaster	D. suzukii	XP_036672707.2	1	100	0	91.27	NM_141951.1	CG5608	Y	1
		NP_650209.1	Hsp70 family	95	0	91.78	XM_065865374.2	D. melanogaster	D. suzukii	XP_065721446.2	1	95	0	91.78	NM_141952.2	Hsp70Bc	Y	2	Note: Results of the 3rd and 4th hits from the initial tbastn query.
				95	0	91.61	XM_017071045.4	D. melanogaster	D. suzukii	XP_016926534.4	1	100	0	88.47	NM_169441.2	Hsp70Aa	Y
		NP_524329.1	Hug	100	5e-88	70.16	XM_036816755.3	D. melanogaster	D. suzukii	XP_036672650.3	1	100	1e-99	76.44	NM_079605.2	Hug	Y	1
		NP_001034043.2	Octβ3R	100	1e-143	68.72	XM_036816754.3	D. melanogaster	D. suzukii	XP_036672649.3	1	91	0	78.15	NM_141953.3	Octβ3R	Y	1
		NP_001303505.1	Octβ2R	100	0	78.06	XM_065865831.2	D. melanogaster	D. suzukii	XP_065721903.2	1	80	0	89.38	NM_001260148.1	Octβ2R	Y	1
		NP_476908.1	Vha55	100	0	100	XM_017071847.4	D. melanogaster	D. suzukii	XP_016927336.1	1	100	0	100	NM_001170126.1	Vha55	Y	1
		NP_731727.2	Snx3	100	3e-120	100	XM_017071848.4	D. melanogaster	D. suzukii	XP_016927337.1	1	100	4e-120	100	NM_141957.4	Snx3	Y	1
		NP_001303491.1	Not10	100	0	84.72	XM_017071842.4	D. melanogaster	D. suzukii	XP_016927331.3	1	100	0	85.04	NM_141958.4	Not10	Y	1
D. mauritiana	D. melanogaster	NP_650208.1	CG5608	100	0	92.72	XM_033308988.1	D. melanogaster	D. mauritiana	XP_033164879.1	1	100	0	94.18	NM_141951.1	CG5608	Y	1
		NP_650209.1	Hsp70 family	95	0	94.57	XM_033310902.1	D. melanogaster	D. mauritiana	XP_033166793.1	1	95	0	94.57	NM_141952.2	Hsp70Bc	Y	2
				-	-	-	-	D. melanogaster	D. mauritiana	NC_046670.1 (14,426,401..14,428,584)	1	100	0	95.92	NM_080188.3	Hsp70Bb	Y		Note: Pseudogene in Dmau, and blastn query returns Hsp70 family mRNAs.
		NP_524329.1	Hug	100	1e-97	75.39	XM_033310906.1	D. melanogaster	D. mauritiana	XP_033166797.1	1	100	7e-100	75.92	NM_079605.2	Hug	Y	1
		NP_001034043.2	Octβ3R	100	4e-155	73.71	XM_033310900.1	D. melanogaster	D. mauritiana	XP_033166791.1	1	100	0	75.94	NM_141953.3	Octβ3R	Y	1
		NP_001303505.1	Octβ2R	100	0	87.73	XM_033310903.1	D. melanogaster	D. mauritiana	XP_033166794.1	1	100	0	87.73	NM_001260148.1	Octβ2R	Y	1
		NP_476908.1	Vha55	100	0	99.8	XM_033311925.1	D. melanogaster	D. mauritiana	XP_033167816.1	1	100	0	99.8	NM_001170126.1	Vha55	Y	1
		NP_731727.2	Snx3	100	2e-120	100	XM_033311929.1	D. melanogaster	D. mauritiana	XP_033167820.1	1	100	4e-120	100	NM_141957.4	Snx3	Y	1
		NP_001303491.1	Not10	100	0	88.35	XM_033311924.1	D. melanogaster	D. mauritiana	XP_033167815.1	1	100	0	86.77	NM_141958.4	Not10	Y	1
D. erecta	D. melanogaster	NP_650208.1	CG5608	100	0	91.99	XM_001980358.3	D. melanogaster	D. erecta	XP_001980394.1	1	100	0	91.99	NM_141951.1	CG5608	Y	1
		NP_650209.1	Hsp70 family	95	0	94.08	XM_026983723.1	D. melanogaster	D. erecta	XP_026839524.1	1	95	0	94.1	NM_141952.2	Hsp70Bc	Y	4
				95	0	94.08	XM_026983718.1	D. melanogaster	D. erecta	XP_026839519.1	1	95	0	94.1	NM_141952.2	Hsp70Bc	Y
				95	0	94.08	XM_001980357.3	D. melanogaster	D. erecta	XP_001980393.1	1	95	0	94.1	NM_141952.2	Hsp70Bc	Y
				95	0	94.08	XM_001980356.3	D. melanogaster	D. erecta	XP_001980392.1	1	95	0	94.1	NM_141952.2	Hsp70Bc	Y
		NP_524329.1	Hug	100	7e-95	73.96	XM_001980348.3	D. melanogaster	D. erecta	XP_001980384.1	1	100	7e-96	73.96	NM_079605.2	Hug	Y	1
		NP_001034043.2	Octβ3R	100	3e-149	71.83	XM_001980349.3	D. melanogaster	D. erecta	XP_001980385.2	1	100	0	75.47	NM_141953.3	Octβ3R	Y	1
		NP_001303505.1	Octβ2R	100	0	86.19	XM_001980346.3	D. melanogaster	D. erecta	XP_001980382.2	1	98	0	86.5	NM_001038960.3	Octβ2R	Y	1
		NP_476908.1	Vha55	100	0	100	XM_015154384.2	D. melanogaster	D. erecta	XP_015009870.1	1	100	0	100	NM_169475.2	Vha55	Y	1
		NP_731727.2	Snx3	100	8e-121	100	XM_001980342.3	D. melanogaster	D. erecta	XP_001980378.1	1	100	4e-120	100	NM_141957.4	Snx3	Y	1
		NP_001303491.1	Not10	100	0	86.32	XM_001980341.3	D. melanogaster	D. erecta	XP_001980377.1	1	100	0	83.18	NM_001316562.1	Not10	Y	1
D. teissieri	D. melanogaster	NP_650208.1	CG5608	100	0	91.56	XM_043796196.1	D. melanogaster	D. teissieri	XP_043652131.1	1	100	0	91.56	NM_141951.1	CG5608	Y	1
		NP_650209.1	Hsp70 family	95	0	93.91	XM_043797525.1	D. melanogaster	D. teissieri	XP_043653460.1	1	95	0	92.46	NM_141952.2	Hsp70Bc	Y	2
				95	0	93.75	XM_043796197.1	D. melanogaster	D. teissieri	XP_043652132.1	1	100	0	90.34	NM_080059.3	Hsp70Ab	Y
		NP_524329.1	Hug	100	2e-97	74.35	XM_043799497.1	D. melanogaster	D. teissieri	XP_043655432.1	1	100	3e-97	74.87	NM_079605.2	Hug	Y	1
		NP_001034043.2	Octβ3R	100	0	77.88	XM_043796519.1	D. melanogaster	D. teissieri	XP_043652454.1	1	100	0	78.98	NM_001038954.2	Octβ3R	Y	1
		NP_001303505.1	Octβ2R	100	0	87.34	XM_043796547.1	D. melanogaster	D. teissieri	XP_043652482.1	1	100	0	86.78	NM_001038960.3	Octβ2R	Y	1
		NP_476908.1	Vha55	100	0	100	XM_043797462.1	D. melanogaster	D. teissieri	XP_043653397.1	1	100	0	100	NM_169475.2	Vha55	Y	1
		NP_731727.2	Snx3	100	1e-120	100	XM_043797983.1	D. melanogaster	D. teissieri	XP_043653918.1	1	100	4e-120	100	NM_141957.4	Snx3	Y	1
		NP_001303491.1	Not10	100	0	87.11	XM_043798006.1	D. melanogaster	D. teissieri	XP_043653941.1	1	100	0	86.32	NM_001316562.1	Not10	Y	1
D. sechellia	D. melanogaster	NP_650208.1	CG5608	100	0	92.72	XM_032723026.1	D. melanogaster	D. sechellia	XP_032578917.1	1	100	0	94.91	NM_141951.1	CG5608	Y	1
		NP_650209.1	Hsp70 family	95	0	94.24	XM_032723027.1	D. melanogaster	D. sechellia	XP_032578918.1	1	95	0	94.24	NM_141952.2	Hsp70Bc	Y	2
				-	-	-	-	D. melanogaster	D. sechellia	XR_004362200.1	1	100	0	95.82	NM_080059.3	Hsp70Ab	Y		Note: Pseudogene in Dsec, and blastn query returns Hsp70 family mRNAs.
		NP_524329.1	Hug	100	6e-97	74.35	XM_002031410.2	D. melanogaster	D. sechellia	XP_002031446.1	1	100	3e-115	84.82	NM_079605.2	Hug	Y	1
		NP_001034043.2	Octβ3R	100	3e-156	73.14	XM_032723025.1	D. melanogaster	D. sechellia	XP_032578916.1	1	100	0	74.96	NM_141953.3	Octβ3R	Y	1
		NP_001303505.1	Octβ2R	100	0	86.75	XM_032721074.1	D. melanogaster	D. sechellia	XP_032576965.1	1	100	0	86.75	NM_001038960.3	Octβ2R	Y	1
		NP_476908.1	Vha55	100	0	99.8	XM_002031406.2	D. melanogaster	D. sechellia	XP_002031442.1	1	100	0	99.8	NM_169475.2	Vha55	Y	1
		NP_731727.2	Snx3	100	4e-120	100	XM_002031405.2	D. melanogaster	D. sechellia	XP_002031441.1	1	100	4e-120	100	NM_141957.4	Snx3	Y	1
		NP_001303491.1	Not10	100	0	88.19	XM_002031404.2	D. melanogaster	D. sechellia	XP_002031440.1	1	100	0	86.61	NM_001316562.1	Not10	Y	1
D. takahashii	D. melanogaster	NP_650208.1	CG5608	100	0	90.83	XM_017144837.3	D. melanogaster	D. takahashii	XP_017000326.1	1	100	0	89.08	NM_141951.1	CG5608	Y	1
		NP_650209.1	Hsp70 family	95	0	92.27	XM_044394056.1	D. melanogaster	D. takahashii	XP_044249991.1	1	94	0	92.43	NM_080059.3	Hsp70Ab	Y	2	Note: Results of the 2nd and 3rd hits from the initial tbastn query.
				95	0	92.27	XM_044394057.2	D. melanogaster	D. takahashii	XP_044249992.1	1	94	0	92.27	NM_141952.2	Hsp70Bc	Y
		NP_524329.1	Hug	100	4e-88	70.62	XM_017144849.3	D. melanogaster	D. takahashii	XP_017000338.2	1	100	2e-98	75.77	NM_079605.2	Hug	Y	1
		NP_001034043.2	Octβ3R	100	2e-141	68.82	XM_044394059.2	D. melanogaster	D. takahashii	XP_044249994.1	1	91	0	80.82	NM_141953.3	Octβ3R	Y	1
		NP_001303505.1	Octβ2R	100	0	79.19	XM_017144901.3	D. melanogaster	D. takahashii	XP_017000390.2	1	100	0	78.08	NM_001038960.3	Octβ2R	Y	1
		NP_476908.1	Vha55	100	0	100	XM_017144913.3	D. melanogaster	D. takahashii	XP_017000402.1	1	100	0	100	NM_169475.2	Vha55	Y	1
		NP_731727.2	Snx3	100	1e-119	99.4	XM_017144929.3	D. melanogaster	D. takahashii	XP_017000418.1	1	100	3e-119	99.4	NM_141957.4	Snx3	Y	1
		NP_001303491.1	Not10	100	0	84.28	XM_017144936.3	D. melanogaster	D. takahashii	XP_017000425.2	1	100	0	82.86	NM_001316562.1	Not10	Y	1
D. biarmipes	D. melanogaster	NP_650208.1	CG5608	100	0	90.54	XM_017098821.3	D. melanogaster	D. biarmipes	XP_016954310.1	1	100	0	90.39	NM_141951.1	CG5608	Y	1
		NP_650209.1	Hsp70 family	95	0	92.43	XM_044091614.2	D. melanogaster	D. biarmipes	XP_043947549.2	1	95	0	92.45	NM_141952.2	Hsp70Bc	Y	5	Note: Results of the 1st-3rd and 5th-6th hits from the initial tbastn query.
				95	0	92.43	XM_044091610.2	D. melanogaster	D. biarmipes	XP_043947545.1	1	95	0	92.45	NM_141952.2	Hsp70Bc	Y
				95	0	92.43	XM_050889134.1	D. melanogaster	D. biarmipes	XP_050745091.1	1	95	0	92.45	NM_141952.2	Hsp70Bc	Y
				95	0	92.43	XM_017105287.3	D. melanogaster	D. biarmipes	XP_016960776.1	1	95	0	92.45	NM_141952.2	Hsp70Bc	Y
				95	0	92.27	XM_044091612.2	D. melanogaster	D. biarmipes	XP_043947547.1	1	95	0	92.28	NM_141952.2	Hsp70Bc	Y
		NP_524329.1	Hug	100	4e-91	71.73	XM_017104426.3	D. melanogaster	D. biarmipes	XP_016959915.1	1	100	4e-103	78.01	NM_079605.2	Hug	Y	1
		NP_001034043.2	Octβ3R	79	2e-138	68.73	XM_050889133.1	D. melanogaster	D. biarmipes	XP_050745090.1	1	90	0	75.05	NM_001038959.3	Octβ3R	Y	1
		NP_001303505.1	Octβ2R	100	0	75.31	XM_050888391.1	D. melanogaster	D. biarmipes	XP_050744348.1	1	79	0	88.91	NM_001038960.3	Octβ2R	Y	1
		NP_476908.1	Vha55	100	0	100	XM_017105298.3	D. melanogaster	D. biarmipes	XP_016960787.1	1	96	0	99.4	NM_169475.2	Vha55	Y	1
		NP_731727.2	Snx3	100	8e-121	100	XM_017105299.2	D. melanogaster	D. biarmipes	XP_016960788.1	1	100	4e-120	100	NM_141957.4	Snx3	Y	1
		NP_001303491.1	Not10	100	0	83.65	XM_017106050.3	D. melanogaster	D. biarmipes	XP_016961539.1	1	100	0	82.55	NM_001316562.1	Not10	Y	1
D. santomea	D. melanogaster	NP_650208.1	CG5608	100	0	91.41	XM_039633952.2	D. melanogaster	D. santomea	XP_039489886.1	1	100	0	91.41	NM_141951.1	CG5608	Y	1
		NP_650209.1	Hsp70 family	95	0	94.08	XM_039635367.2	D. melanogaster	D. santomea	XP_039491301.1	1	95	0	94.08	NM_141952.2	Hsp70Bc	Y	2
				95	0	93.91	XM_039633953.2	D. melanogaster	D. santomea	XP_039489887.1	1	95	0	93.91	NM_141952.2	Hsp70Bc	Y
		NP_524329.1	Hug	100	1e-97	75.39	XM_039634612.1	D. melanogaster	D. santomea	XP_039490546.1	1	100	7e-100	75.92	NM_079605.2	Hug	Y	1
		NP_001034043.2	Octβ3R	100	9e-155	71.27	XM_039634610.1	D. melanogaster	D. santomea	XP_039490544.1	1	100	0	77.52	NM_141953.3	Octβ3R	Y	1
		NP_001303505.1	Octβ2R	100	0	87.34	XM_039634611.2	D. melanogaster	D. santomea	XP_039490545.1	1	100	0	87.34	NM_001038960.3	Octβ2R	Y	1
		NP_476908.1	Vha55	100	0	100	XM_039634575.2	D. melanogaster	D. santomea	XP_039490509.1	1	100	0	100	NM_169475.2	Vha55	Y	1
		NP_731727.2	Snx3	100	1e-120	100	XM_039634576.2	D. melanogaster	D. santomea	XP_039490510.1	1	100	4e-120	100	NM_141957.4	Snx3	Y	1
		NP_001303491.1	Not10	100	0	86.79	XM_039636237.1	D. melanogaster	D. santomea	XP_039492171.1	1	100	0	86.01	NM_001316562.1	Not10	Y	1
D. ficusphila	D. melanogaster	NP_650208.1	CG5608	100	0	90.68	XM_017185705.1	D. melanogaster	D. ficusphila	XP_017041194.1	1	100	0	88.94	NM_141951.1	CG5608	Y	1
		NP_650209.1	Hsp70 family	95	0	92.11	XM_043209229.1	D. melanogaster	D. ficusphila	XP_043065164.1	1	95	0	92.11	NM_080188.3	Hsp70Bb	Y	2	Note: Results of the 3rd and 4th hits from the initial tbastn query.
				95	0	91.94	XM_043209228.1	D. melanogaster	D. ficusphila	XP_043065163.1	1	95	0	91.94	NM_141952.2	Hsp70Bc	Y
		NP_524329.1	Hug	100	1e-79	64.53	XM_017185611.2	D. melanogaster	D. ficusphila	XP_017041100.1	1	100	1e-90	70.94	NM_079605.2	Hug	Y	1
		NP_001034043.2	Octβ3R	79	7e-146	66.31	XM_017185608.2	D. melanogaster	D. ficusphila	XP_017041097.1	1	94	0	71	NM_001038959.3	Octβ3R	Y	1
		NP_001303505.1	Octβ2R	91	0	88.74	XM_017185586.2	D. melanogaster	D. ficusphila	XP_017041075.1	1	87	0	88.66	NM_001038960.3	Octβ2R	Y	1
		NP_476908.1	Vha55	100	0	100	XM_017185670.2	D. melanogaster	D. ficusphila	XP_017041159.1	1	100	0	100	NM_169475.2	Vha55	Y	1
		NP_731727.2	Snx3	100	5e-120	99.4	XM_017185727.2	D. melanogaster	D. ficusphila	XP_017041216.1	1	100	7e-120	99.4	NM_141957.4	Snx3	Y	1
		NP_001303491.1	Not10	100	0	81.97	XM_017185711.2	D. melanogaster	D. ficusphila	XP_017041200.1	1	100	0	81.82	NM_001316562.1	Not10	Y	1
D. elegans	D. melanogaster	NP_650208.1	CG5608	100	0	90.39	XM_017254961.2	D. melanogaster	D. elegans	XP_017110450.1	1	100	0	90.25	NM_141951.1	CG5608	Y	1
		NP_650209.1	Hsp70 family	95	0	92.27	XM_041709697.1	D. melanogaster	D. elegans	XP_041565631.1	1	95	0	92.3	NM_141952.2	Hsp70Bc	Y	2	Note: Results of the 3rd and 4th hits from the initial tbastn query.
				95	0	92.27	XM_017256682.2	D. melanogaster	D. elegans	XP_017112171.1	1	95	0	92.27	NM_141952.2	Hsp70Bc	Y
		NP_524329.1	Hug	100	8e-82	66.67	XM_017256673.2	D. melanogaster	D. elegans	XP_017112162.1	1	100	2e-86	68.21	NM_079605.2	Hug	Y	1
		NP_001034043.2	Octβ3R	100	2e-143	67.4	XM_017256672.2	D. melanogaster	D. elegans	XP_017112161.1	1	90	0	73.69	NM_141953.3	Octβ3R	Y	1
		NP_001303505.1	Octβ2R	100	0	78.04	XM_017256624.2	D. melanogaster	D. elegans	XP_017112113.1	1	100	0	77.68	NM_001038960.3	Octβ2R	Y	1
		NP_476908.1	Vha55	100	0	100	XM_017256720.2	D. melanogaster	D. elegans	XP_017112209.1	1	100	0	100	NM_169475.2	Vha55	Y	1
		NP_731727.2	Snx3	100	1e-119	99.4	XM_017256687.2	D. melanogaster	D. elegans	XP_017112176.1	1	100	2e-119	99.4	NM_141957.4	Snx3	Y	1
		NP_001303491.1	Not10	100	0	82.23	XM_017256683.2	D. melanogaster	D. elegans	XP_017112172.1	1	100	0	82.7	NM_001316562.1	Not10	Y	1
D. rhopaloa	D. melanogaster	NP_650208.1	CG5608	100	0	89.67	XM_017123678.2	D. melanogaster	D. rhopaloa	XP_016979167.1	1	100	0	89.67	NM_141951.1	CG5608	Y	1
		NP_650209.1	Hsp70 family	95	0	92.11	XM_044456845.1	D. melanogaster	D. rhopaloa	XP_044312780.1	1	95	0	92.11	NM_141952.2	Hsp70Bc	Y	2	Note: Results of the 2nd and 3rd hits from the initial tbastn query.
				95	0	92.27	XM_017123636.2	D. melanogaster	D. rhopaloa	XP_016979125.2	1	95	0	92.27	NM_141952.2	Hsp70Bc	Y
		NP_524329.1	Hug	100	6e-85	68.04	XM_044456846.1	D. melanogaster	D. rhopaloa	XP_044312781.1	1	100	1e-86	68.56	NM_079605.2	Hug	Y	1
		NP_001034043.2	Octβ3R	79	3e-142	65.15	XM_044456841.1	D. melanogaster	D. rhopaloa	XP_044312776.1	1	86	0	75.66	NM_001038959.3	Octβ3R	Y	1
		NP_001303505.1	Octβ2R	100	0	77.92	XM_044456837.1	D. melanogaster	D. rhopaloa	XP_044312772.1	1	100	0	76.78	NM_001038960.3	Octβ2R	Y	1
		NP_476908.1	Vha55	100	0	100	XM_017129638.2	D. melanogaster	D. rhopaloa	XP_016985127.1	1	100	0	100	NM_169475.2	Vha55	Y	1
		NP_731727.2	Snx3	100	1e-119	99.4	XM_017129639.2	D. melanogaster	D. rhopaloa	XP_016985128.1	1	100	2e-119	99.4	NM_141957.4	Snx3	Y	1
		NP_001303491.1	Not10	100	0	83.18	XM_017129687.2	D. melanogaster	D. rhopaloa	XP_016985176.1	1	100	0	85.06	NM_001316562.1	Not10	Y	1
D. subpulchrella	D. melanogaster	NP_650208.1	CG5608	100	0	91.41	XM_037874231.1	D. melanogaster	D. subpulchrella	XP_037730159.1	1	100	0	91.27	NM_141951.1	CG5608	Y	1
		NP_650209.1	Hsp70 family	95	0	91.94	XM_037874846.1	D. melanogaster	D. subpulchrella	XP_037730774.1	1	95	0	92.11	NM_080059.3	Hsp70Ab	Y	4	Note: Results of the 3rd and 5th-7th hits from the initial tbastn query (the 3rd and 4th hits represent different transcripts of the same gene).
				95	0	91.94	XM_037872826.1	D. melanogaster	D. subpulchrella	XP_037728754.1	1	95	0	92.11	NM_080059.3	Hsp70Ab	Y
				95	0	91.78	XM_037874848.1	D. melanogaster	D. subpulchrella	XP_037730776.1	1	95	0	91.94	NM_080059.3	Hsp70Ab	Y
				95	0	91.78	XM_037874844.1	D. melanogaster	D. subpulchrella	XP_037730772.1	1	95	0	91.94	NM_080059.3	Hsp70Ab	Y
		NP_524329.1	Hug	100	3e-88	70.16	XM_037873279.1	D. melanogaster	D. subpulchrella	XP_037729207.1	1	100	1e-100	76.96	NM_079605.2	Hug	Y	1
		NP_001034043.2	Octβ3R	100	8e-144	69.1	XM_037873278.1	D. melanogaster	D. subpulchrella	XP_037729206.1	1	91	0	78.17	NM_141953.3	Octβ3R	Y	1
		NP_001303505.1	Octβ2R	100	0	75.65	XM_037873379.1	D. melanogaster	D. subpulchrella	XP_037729307.1	1	81	0	88.18	NM_001038960.3	Octβ2R	Y	1
		NP_476908.1	Vha55	100	0	100	XM_037873479.1	D. melanogaster	D. subpulchrella	XP_037729407.1	1	100	0	100	NM_169475.2	Vha55	Y	1
		NP_731727.2	Snx3	100	9e-121	100	XM_037874528.1	D. melanogaster	D. subpulchrella	XP_037730456.1	1	100	4e-120	100	NM_141957.4	Snx3	Y	1
		NP_001303491.1	Not10	100	0	84.72	XM_037874136.1	D. melanogaster	D. subpulchrella	XP_037730064.1	1	100	0	85.04	NM_001316562.1	Not10	Y	1
D. ananassae	D. melanogaster	NP_650208.1	CG5608	Relocated to different genomic regions				D. melanogaster	D. ananassae	XP_032305522.1	1	100	5e-106	89.25	NM_001202345.2	eIF4EHP	-	1
		NP_650209.1	Hsp70 family					D. melanogaster	D. ananassae	XP_001964524.1	1	100	4e-105	52.5	NM_142955.3	CG10694	-	1
								D. melanogaster	D. ananassae	XP_032305521.1	1	100	0	95.88	NM_079751.5	Syx1A	-	1
								D. melanogaster	D. ananassae	XP_001964527.1	1	100	0	90.78	NM_142954.4	SMC1	-	1
		NP_524329.1	Hug	99	3e-75	57.21	XM_001964493.4	D. melanogaster	D. ananassae	XP_001964529.1	1	99	3e-82	60.93	NM_079605.2	Hug	Y	1
		NP_001034043.2	Octβ3R	66	2e-131	98.99	XM_044714073.1	D. melanogaster	D. ananassae	XP_044570008.1	1	86	0	71.84	NM_141953.3	Octβ3R	Y	1
		NP_001303505.1	Octβ2R	100	0	70.02	XM_044714074.1	D. melanogaster	D. ananassae	XP_044570009.1	1	72	0	92.05	NM_001038960.3	Octβ2R	Y	1
		NP_476908.1	Vha55	100	0	100	XM_001964495.4	D. melanogaster	D. ananassae	XP_001964531.1	1	100	0	100	NM_169475.2	Vha55	Y	1
		NP_731727.2	Snx3	Relocated to different genomic regions				D. melanogaster	D. ananassae	XP_001964532.1	1	63	2e-44	47.55	NM_170357.3	nenya	-	1
		NP_001303491.1	Not10					D. melanogaster	D. ananassae	XP_001964533.1	1	100	0	83.4	NM_079642.3	Cog2	-	1
D. mojavensis	D. melanogaster	NP_650208.1	CG5608	Relocated to different genomic regions				D. melanogaster	D. mojavensis	XP_001999353.1	1	95	2e-47	73.91	NM_176583.3	Spase12	-	1
		NP_650209.1	Hsp70 family					D. melanogaster	D. mojavensis	XP_001999354.1	1	100	0	74.47	NM_001202381.2	CG2006	-	1
								D. melanogaster	D. mojavensis	XP_001999355.2	1	91	2e-180	78.26	NM_142516.4	CG14285	-	1
		NP_524329.1	Hug	97	6e-48	51.89	XM_001999321.4	D. melanogaster	D. mojavensis	XP_001999357.1	1	96	1e-58	58.92	NM_079605.2	Hug	Y	1
		NP_001034043.2	Octβ3R	77	4e-129	83.74	XM_032731482.2	D. melanogaster	D. mojavensis	XP_032587373.1	1	89	0	65.63	NM_001038959.3	Octβ3R	Y	1
		NP_001303505.1	Octβ2R	82	0	84.84	XM_001999322.4	D. melanogaster	D. mojavensis	XP_001999358.3	1	76	0	84.4	NM_001038960.3	Octβ2R	Y	1
		NP_476908.1	Vha55	Relocated to different genomic regions				D. melanogaster	D. mojavensis	XP_015022321.1	1	100	0	73.43	NM_001260267.1	CG7342	-	1
		NP_731727.2	Snx3					D. melanogaster	D. mojavensis	XP_001999362.2	1	98	0	76.48	NM_142561.2	CG16727	-	1
		NP_001303491.1	Not10					D. melanogaster	D. mojavensis	XP_001999363.2	1	96	2e-18	23.77	NM_169314.1	Gr85a	-	1
D. persimilis	D. melanogaster	NP_650208.1	CG5608	Relocated to different genomic regions				D. melanogaster	D. persimilis	XP_002020311.1	1	100	0	79.09	NM_142518.4	GatA	-	1
		NP_650209.1	Hsp70 family					D. melanogaster	D. persimilis	XP_002020312.1	1	100	8e-93	84.97	NM_142517.3	NP15.6	-	1
								D. melanogaster	D. persimilis	XP_002020313.1	1	100	0	80.13	NM_142516.4	CG14285	-	1
		NP_524329.1	Hug	99	6e-70	59.79	XM_026995341.1	D. melanogaster	D. persimilis	XP_026851142.1	1	96	5e-64	56.19	NM_079605.2	Hug	Y	1
		NP_001034043.2	Octβ3R	77	1e-132	83	XM_026995480.1	D. melanogaster	D. persimilis	XP_026851281.1	1	88	0	67.17	NM_141953.3	Octβ3R	Y	1
		NP_001303505.1	Octβ2R	88	0	84.68	XM_026995321.1	D. melanogaster	D. persimilis	XP_026851122.1	1	80	0	86.04	NM_001038960.3	Octβ2R	Y	1
		NP_476908.1	Vha55	100	0	99.39	XM_002020282.2	D. melanogaster	D. persimilis	XP_002020318.1	1	100	0	99.39	NM_169475.2	Vha55	Y	1
		NP_731727.2	Snx3	100	5e-121	100	XM_002020284.2	D. melanogaster	D. persimilis	XP_002020320.1	1	100	4e-120	100	NM_141957.4	Snx3	Y	1
		NP_001303491.1	Not10	99	0	71.41	XM_002020285.2	D. melanogaster	D. persimilis	XP_002020321.1	1	98	0	73.53	NM_001316562.1	Not10	Y	1
D. pseudoobscura	D. melanogaster	NP_650208.1	CG5608	Relocated to different genomic regions				D. melanogaster	D. pseudoobscura	XP_001357779.3	1	100	0	79.29	NM_142518.4	GatA	-	1
		NP_650209.1	Hsp70 family					D. melanogaster	D. pseudoobscura	XP_001357780.1	1	100	3e-93	84.97	NM_142517.3	NP15.6	-	1
								D. melanogaster	D. pseudoobscura	XP_001357781.1	1	100	0	80.13	NM_142516.4	CG14285	-	1
		NP_524329.1	Hug	99	6e-71	59.79	XM_001357749.4	D. melanogaster	D. pseudoobscura	XP_001357786.3	1	96	5e-64	56.19	NM_079605.2	Hug	Y	1
		NP_001034043.2	Octβ3R	77	1e-132	83	XM_003736206.3	D. melanogaster	D. pseudoobscura	XP_003736254.2	1	87	0	70.21	NM_141953.3	Octβ3R	Y	1
		NP_001303505.1	Octβ2R	88	0	84.68	XM_003736208.3	D. melanogaster	D. pseudoobscura	XP_003736256.3	1	80	0	86.04	NM_001038960.3	Octβ2R	Y	1
		NP_476908.1	Vha55	100	0	99.39	XM_015183085.2	D. melanogaster	D. pseudoobscura	XP_015038571.1	1	100	0	99.39	NM_169475.2	Vha55	Y	1
		NP_731727.2	Snx3	100	9e-119	100	XM_001357753.5	D. melanogaster	D. pseudoobscura	XP_001357790.1	1	100	4e-120	100	NM_141957.4	Snx3	Y	1
		NP_001303491.1	Not10	99	0	71.09	XM_001357754.4	D. melanogaster	D. pseudoobscura	XP_001357791.3	1	98	0	73.22	NM_001316562.1	Not10	Y	1
D. virilis	D. melanogaster	NP_650208.1	CG5608	Relocated to different genomic regions				D. melanogaster	D. virilis	XP_002055830.1	1	95	3e-47	73.91	NM_176583.3	Spase12	-	1
		NP_650209.1	Hsp70 family					D. melanogaster	D. virilis	XP_002055829.1	1	100	4e-177	76.76	NM_001202381.2	CG2006	-	1
								D. melanogaster	D. virilis	XP_002055828.1	1	99	0	80.27	NM_142516.4	CG14285	-	1
		NP_524329.1	Hug	97	2e-58	55.91	XM_002055790.4	D. melanogaster	D. virilis	XP_002055826.1	1	97	1e-65	60.22	NM_079605.2	Hug	Y	1
		NP_001034043.2	Octβ3R	77	8e-129	82.33	XM_002055791.4	D. melanogaster	D. virilis	XP_002055827.3	1	89	0	66.61	NM_001038959.3	Octβ3R	Y	1
		NP_001303505.1	Octβ2R	82	0	83.97	XM_002055789.4	D. melanogaster	D. virilis	XP_002055825.3	1	71	0	90.31	NM_001038960.3	Octβ2R	Y	1
		NP_476908.1	Vha55	Relocated to different genomic regions				D. melanogaster	D. virilis	XP_015025968.1	1	100	4e-84	66.5	NM_169406.4	Jupiter	-	1
		NP_731727.2	Snx3					D. melanogaster	D. virilis	XP_032296731.1	1	70	3e-121	61.52	NM_169733.5	abd-A	-	1
		NP_001303491.1	Not10					D. melanogaster	D. virilis	XP_070062889.1	1	-	-	-	-	-	-	-	Note: No tblastn hit.
D. willistoni	D. melanogaster	NP_650208.1	CG5608	Relocated to different genomic regions				D. melanogaster	D. willistoni	XP_002072653.1	1	99	0	74.7	NM_142518.4	GatA	-	1
		NP_650209.1	Hsp70 family					D. melanogaster	D. willistoni	XP_002072654.1	1	100	7e-87	79.87	NM_142517.3	NP15.6	-	1
								D. melanogaster	D. willistoni	XP_002072655.1	1	99	4e-156	70.99	NM_142516.4	CG14285	-	1
		NP_524329.1	Hug	100	4e-61	55.12	XM_002072621.4	D. melanogaster	D. willistoni	XP_002072657.1	1	100	9e-68	58.74	NM_079605.2	Hug	Y	1
		NP_001034043.2	Octβ3R	66	3e-131	98.99	XM_023180419.2	D. melanogaster	D. willistoni	XP_023036187.2	1	88	0	73.33	NM_141953.3	Octβ3R	Y	1
		NP_001303505.1	Octβ2R	97	0	72.27	XM_002072622.4	D. melanogaster	D. willistoni	XP_002072658.3	1	95	0	71.9	NM_001038960.3	Octβ2R	Y	1
		NP_476908.1	Vha55	100	0	100	XM_002072624.4	D. melanogaster	D. willistoni	XP_002072660.1	1	100	0	100	NM_169475.2	Vha55	Y	1
		NP_731727.2	Snx3	100	8e-117	98.8	XM_002072625.4	D. melanogaster	D. willistoni	XP_002072661.1	1	100	9e-117	98.8	NM_141957.4	Snx3	Y	1
		NP_001303491.1	Not10	98	0	63.9	XM_047009235.1	D. melanogaster	D. willistoni	XP_046865191.1	1	99	0	65.26	NM_001316562.1	Not10	Y	1
D. kikkawai	D. melanogaster	NP_650208.1	CG5608	Relocated to different genomic regions				D. melanogaster	D. kikkawai	XP_017037845.1	1	100	2e-105	78.12	NM_141816.4	RpL24-like	-	1
		NP_650209.1	Hsp70 family					D. melanogaster	D. kikkawai	XP_017037846.1	1	100	3e-105	91.14	NM_141815.2	Dtd	-	1
								D. melanogaster	D. kikkawai	XP_017037893.1	1	100	0	72.92	NM_169389.3	Sptz	-	1
		NP_524329.1	Hug	99	1e-71	60.61	XM_017182448.2	D. melanogaster	D. kikkawai	XP_017037937.1	1	97	3e-76	62.63	NM_079605.2	Hug	Y	1
		NP_001034043.2	Octβ3R	85	4e-130	75.09	XM_017182447.3	D. melanogaster	D. kikkawai	XP_017037936.1	1	91	0	74.25	NM_141953.3	Octβ3R	Y	1
		NP_001303505.1	Octβ2R	82	0	84.81	XM_070286578.1	D. melanogaster	D. kikkawai	XP_070142679.1	1	80	0	85.23	NM_001038960.3	Octβ2R	Y	1
		NP_476908.1	Vha55	100	0	99.8	XM_017182443.3	D. melanogaster	D. kikkawai	XP_017037932.1	1	100	0	99.8	NM_169475.2	Vha55	Y	1
		NP_731727.2	Snx3	100	7e-119	98.8	XM_017182468.3	D. melanogaster	D. kikkawai	XP_017037957.1	1	100	5e-119	98.8	NM_141957.4	Snx3	Y	1
		NP_001303491.1	Not10	100	0	80.09	XM_017182457.3	D. melanogaster	D. kikkawai	XP_017037946.1	1	100	0	77.74	NM_001316562.1	Not10	Y	1
D. busckii	D. melanogaster	NP_650208.1	CG5608	Relocated to different genomic regions				D. melanogaster	D. busckii	XP_017846883.1	1	71	5e-43	79.22	NM_176583.3	Spase12	-	1
		NP_650209.1	Hsp70 family					D. melanogaster	D. busckii	XP_017846879.1	1	100	0	77.98	NM_001202381.2	CG2006	-	1
								D. melanogaster	D. busckii	XP_017846881.1	1	99	1e-180	78.91	NM_142516.4	CG14285	-	1
		NP_524329.1	Hug	99	3e-56	54.87	XM_017991393.1	D. melanogaster	D. busckii	XP_017846882.1	1	99	3e-56	55.1	NM_079605.2	Hug	Y	1
		NP_001034043.2	Octβ3R	47	1e-68	96.46	XM_033294242.1	D. melanogaster	D. busckii	XP_033150133.1	1	100	0	64.45	NM_001038959.3	Octβ3R	Y	2	Note: Results of the 4th and 5th hits from the initial tbastn query (the top 3 hits represent either Octβ1R or Octβ2R).
				39	1e-57	58.47	XM_033294016.1	D. melanogaster	D. busckii	XP_033149907.1	1	77	1e-66	82.19	NM_141953.3	Octβ3R	Y
		NP_001303505.1	Octβ2R	80	0	84.31	XM_017991388.1	D. melanogaster	D. busckii	P_017846877.1	1	70	0	91.3	NM_001038960.3	Octβ2R	Y	1
		NP_476908.1	Vha55	100	0	100	XM_017992852.1	D. melanogaster	D. busckii	XP_017848341.1	1	100	0	100	NM_169475.2	Vha55	Y	1
		NP_731727.2	Snx3	100	7e-118	98.8	XM_017992854.1	D. melanogaster	D. busckii	XP_017848343.1	1	100	9e-119	98.8	NM_141957.4	Snx3	Y	1
		NP_001303491.1	Not10	99	0	62.89	XM_017989857.1	D. melanogaster	D. busckii	XP_017845346.1	1	98	0	67.14	NM_001316562.1	Not10	Y	1
D. grimshawi	D. melanogaster	NP_650208.1	CG5608	Relocated to different genomic regions				D. melanogaster	D. grimshawi	XP_001989622.1	1	93	2e-46	75	NM_176583.3	Spase12	-	1
		NP_650209.1	Hsp70 family					D. melanogaster	D. grimshawi	XP_001989621.2	1	100	0	78.18	NM_001202381.2	CG2006	-	1
								D. melanogaster	D. grimshawi	XP_001989620.1	1	99	4e-164	72.54	NM_142516.4	CG14285	-	1
		NP_524329.1	Hug	97	2e-57	56.15	XM_001989582.3	D. melanogaster	D. grimshawi	XP_001989618.1	1	97	1e-63	58.6	NM_079605.2	Hug	Y	1
		NP_001034043.2	Octβ3R	66	3e-128	97.99	XM_032737397.2	D. melanogaster	D. grimshawi	XP_032593288.1	1	87	0	68.28	NM_141953.3	Octβ3R	Y	1
		NP_001303505.1	Octβ2R	82	0	84.39	XM_032737612.2	D. melanogaster	D. grimshawi	XP_032593503.1	1	78	0	77.13	NM_001038960.3	Octβ2R	Y	1
		NP_476908.1	Vha55	100	0	99.39	XM_001989578.3	D. melanogaster	D. grimshawi	XP_001989614.1	1	100	0	99.39	NM_169475.2	Vha55	Y	1
		NP_731727.2	Snx3	100	1e-115	97.01	XM_001989577.3	D. melanogaster	D. grimshawi	XP_001989613.1	1	100	5e-117	97.01	NM_141957.4	Snx3	Y	1
		NP_001303491.1	Not10	100	0	64.41	XM_032737361.2	D. melanogaster	D. grimshawi	XP_032593252.1	1	100	0	63.88	NM_001316562.1	Not10	Y	1
D. hydei	D. melanogaster	NP_650208.1	CG5608	Relocated to different genomic regions				D. melanogaster	D. hydei	XP_023178026.1	1	95	6e-47	73.91	NM_176583.3	Spase12	-	1
		NP_650209.1	Hsp70 family					D. melanogaster	D. hydei	XP_023178022.1	1	100	0	77.98	NM_001202381.2	CG2006	-	1
								D. melanogaster	D. hydei	XP_023178039.2	1	99	4e-178	78.23	NM_142516.4	CG14285	-	1
		NP_524329.1	Hug	97	2e-53	53.51	XM_023322249.2	D. melanogaster	D. hydei	XP_023178017.1	1	96	2e-61	56.76	NM_079605.2	Hug	Y	1
		NP_001034043.2	Octβ3R	66	2e-132	98.49	XM_030224928.1	D. melanogaster	D. hydei	XP_030080788.1	1	89	0	68.81	NM_141953.3	Octβ3R	Y	1
		NP_001303505.1	Octβ2R	82	0	84.75	XM_023322272.2	D. melanogaster	D. hydei	XP_023178040.1	1	79	0	84.75	NM_001038960.3	Octβ2R	Y	1
		NP_476908.1	Vha55	Relocated to different genomic regions				D. melanogaster	D. hydei	XP_030080791.1	1	100	0	68.45	NM_001260267.1	CG7342	-	1
		NP_731727.2	Snx3					D. melanogaster	D. hydei	XP_023178031.2	1	99	0	74.21	NM_142561.2	CG16727	-	1
		NP_001303491.1	Not10					D. melanogaster	D. hydei	XP_023178044.2	1	96	5e-11	28.95	NM_169314.1	Gr85a	-	1
D. innubila	D. melanogaster	NP_650208.1	CG5608	Relocated to different genomic regions				D. melanogaster	D. innubila	XP_034487641.1	1	95	4e-49	78.26	NM_176583.3	Spase12	-	1
		NP_650209.1	Hsp70 family					D. melanogaster	D. innubila	XP_034487640.1	1	100	0	79.2	NM_001202381.2	CG2006	-	1
								D. melanogaster	D. innubila	XP_034488025.1	1	99	0	81.03	NM_142516.4	CG14285	-	1
		NP_524329.1	Hug	100	7e-65	57.51	XM_034628857.1	D. melanogaster	D. innubila	XP_034484748.1	1	99	1e-66	62.3	NM_079605.2	Hug	Y	1
		NP_001034043.2	Octβ3R	77	2e-129	81.53	XM_034632133.1	D. melanogaster	D. innubila	XP_034488024.1	1	94	0	70.45	NM_001038959.3	Octβ3R	Y	1
		NP_001303505.1	Octβ2R	82	0	81.31	XM_034628856.1	D. melanogaster	D. innubila	XP_034484747.1	1	79	0	82.66	NM_001038960.3	Octβ2R	Y	1
		NP_476908.1	Vha55	100	0	99.18	XM_034633432.1	D. melanogaster	D. innubila	XP_034489323.1	1	100	0	99.18	NM_169475.2	Vha55	Y	1
		NP_731727.2	Snx3	100	1e-120	98.2	XM_034630637.1	D. melanogaster	D. innubila	XP_034486528.1	1	100	2e-118	98.2	NM_141957.4	Snx3	Y	1
		NP_001303491.1	Not10	92	0	77.02	XM_034631605.1	D. melanogaster	D. innubila	XP_034487496.1	1	87	0	77.02	NM_001316562.1	Not10	Y	1
D. nasuta	D. melanogaster	NP_650208.1	CG5608	Relocated to different genomic regions				D. melanogaster	D. nasuta	XP_060646175.1	1	94	2e-46	75.27	NM_176583.3	Spase12	-	1
		NP_650209.1	Hsp70 family					D. melanogaster	D. nasuta	XP_060646173.1	1	100	1e-176	76.22	NM_001202381.2	CG2006	-	1
								D. melanogaster	D. nasuta	XP_060646174.1	1	99	0	80.95	NM_142516.4	CG14285	-	1
		NP_524329.1	Hug	100	5e-61	56.5	XM_060791695.1	D. melanogaster	D. nasuta	XP_060647678.1	1	99	5e-65	57.58	NM_079605.2	Hug	Y	1
		NP_001034043.2	Octβ3R	66	7e-131	97.49	XM_060792051.1	D. melanogaster	D. nasuta	XP_060648034.1	1	87	0	69.39	NM_141953.3	Octβ3R	Y	1
		NP_001303505.1	Octβ2R	97	0	69.22	XM_060790189.1	D. melanogaster	D. nasuta	XP_060646172.1	1	71	0	88.01	NM_001038960.3	Octβ2R	Y	1
		NP_476908.1	Vha55	100	0	100	XM_060789511.1	D. melanogaster	D. nasuta	XP_060645494.1	1	100	0	100	NM_169475.2	Vha55	Y	1
		NP_731727.2	Snx3	100	2e-117	98.8	XM_060789513.1	D. melanogaster	D. nasuta	XP_060645496.1	1	100	5e-119	98.8	NM_141957.4	Snx3	Y	1
		NP_001303491.1	Not10	99	0	61.44	XM_060791842.1	D. melanogaster	D. nasuta	XP_060647825.1	1	99	0	61.53	NM_001316562.1	Not10	Y	1

## Sheet: Octβ1R
		left arm					right arm
				tHMG family
	Genome Accession	CG5376	CCT1	tHMG1	tHMG2	Octβ1R number	CG5346	CG33099	CG33093
D. melanogaster	GCF_000001215.4	y	y	y	y	1	y	y	y
D. simulans	GCF_016746395.2	y	y	y		1	y	y	y
D. yakuba	GCF_016746365.2	y	y	y		1	y	y	y
D. suzukii	GCF_043229965.1	y	y	y		1	y	y	y
D. mauritiana	GCF_004382145.1	y	y	y		1	y	y	y
D. erecta	GCF_003286155.1	y	y	y		1	y	y	n
D. teissieri	GCF_016746235.2	y	y	y		1	y	y	y
D. sechellia	GCF_004382195.1	y	y	y		1	y	y	y
D. takahashii	GCF_030179915.1	y	y	n		1	y	y	y
D. biarmipes	GCF_025231255.1	y	y	y		1	y	y	y
D. santomea	GCF_016746245.2	y	y	y		1	y	y	y
D. ficusphila	GCF_018152265.1	y	y	n		1	y	y	y
D. elegans	GCF_018152505.1	y	y	y		1	y	y	y
D. rhopaloa	GCF_018152115.1	y	y	n		1	y	y	y
D. subpulchrella	GCF_014743375.2	y	y	y		1	y	y	y
D. ananassae	GCF_017639315.1	y	y	y		1	y	y	y
D. mojavensis	GCF_018153725.1	Relocated to different genomic regions		n		1	y	n	n	Note: The 4th protein on the Dmel right arm (CG5326) was examined and confirmed to be present.
D. persimilis	GCF_003286085.1	Relocated to different genomic regions		n		1	y	y	n	Note: The 4th protein on the Dmel right arm (CG5326) was examined and confirmed to be present.
D. pseudoobscura	GCF_009870125.1	Relocated to different genomic regions		n		1	y	y	n	Note: The 4th protein on the Dmel right arm (CG5326) was examined and confirmed to be present.
D. virilis	GCF_030788295.1	Relocated to different genomic regions		n		1	y	n	n	Note: The 4th protein on the Dmel right arm (CG5326) was examined and confirmed to be present.
D. willistoni	GCF_018902025.1	y	y	n		1	y	y	y
D. kikkawai	GCF_030179895.1	y	y	n		1	y	y	y
D. busckii	GCF_011750605.1	Relocated to different genomic regions		n		1	y	n	n	Note: The 4th protein on the Dmel right arm (CG5326) and the more distal genes have relocated to different genomic regions.
D. grimshawi	GCF_018153295.1	Relocated to different genomic regions		n		1	y	n	n	Note: The 4th protein on the Dmel right arm (CG5326) was examined and confirmed to be present.
D. hydei	GCF_003285905.1	Relocated to different genomic regions		n		1	y	n	n	Note: The 4th protein on the Dmel right arm (CG5326) was examined and confirmed to be present.
D. innubila	GCF_004354385.1	Relocated to different genomic regions		n		1	y	n	n	Note: The 4th protein on the Dmel right arm (CG5326) was examined and confirmed to be present.
D. nasuta	GCF_023558535.1	Relocated to different genomic regions		n		1	y	n	n	Note: The 4th protein on the Dmel right arm (CG5326) was examined and confirmed to be present.

## Sheet: Octβ1R RBB data
Initial tblastn Query								Reciprocal Best Blast tblastn										Gene Copy Number
	Query Protein from Dmel								Reciprocal Query Protein		tblastn Output
Subject Species	Query Species	Dmel Query Accession	Common Name of Dmel Query	Query Cover (%)	E value	Percent Identity (%)	Accession ID of Hit	Subject Species	Query Species	Accession ID of Protein from First Tblastn	Rank Hit	Query Cover (%)	E value	Percent Identity (%)	Accession ID of Hit	Common Name	Pass RBB?
D. simulans	D. melanogaster	NP_651054.1	CG5376	100	2e-162	98.69	XM_002104396.4	D. melanogaster	D. simulans	XP_002104432.1	1	100	8e-163	98.69	NM_142797.2	CG5376	Y	1
		NP_732748.1	CCT1	100	0	100	XM_002104397.3	D. melanogaster	D. simulans	XP_002104433.1	1	100	0	100	NM_170016.2	CCT1	Y	1
		NP_001163689.1	tHMG family	99	1e-64	66.42	XM_002104398.4	D. melanogaster	D. simulans	XP_002104434.1	1	100	3e-65	66.42	NM_001170218.2	tHMG2	Y	1
		NP_001262843.1	Octβ1R	100	0	92.32	XM_016177287.3	D. melanogaster	D. simulans	XP_016035759.1	1	100	0	92.32	NM_142800.3	Octβ1R	Y	1
		NP_651058.1	CG5346	100	0	99.5	XM_016174930.3	D. melanogaster	D. simulans	XP_016035761.1	1	100	0	99.5	NM_142801.2	CG5346	Y	1
		NP_788714.1	CG33099	100	0	97.58	XM_002104401.4	D. melanogaster	D. simulans	XP_002104437.1	1	100	0	97.58	NM_176537.2	CG33099	Y	1
		NP_788715.2	CG33093	100	0	92.55	XM_016174929.3	D. melanogaster	D. simulans	XP_016035762.2	1	100	0	92.55	NM_176538.2	CG33093	Y	1
D. yakuba	D. melanogaster	NP_651054.1	CG5376	100	1e-159	96.94	XM_002098263.4	D. melanogaster	D. yakuba	XP_002098299.1	1	100	7e-160	96.94	NM_142797.2	CG5376	Y	1
		NP_732748.1	CCT1	100	0	99.46	XM_002098264.4	D. melanogaster	D. yakuba	XP_002098300.1	1	100	0	99.46	NM_170016.2	CCT1	Y	1
		NP_001163689.1	tHMG family	99	3e-69	68.12	XM_002098265.4	D. melanogaster	D. yakuba	XP_002098301.1	1	100	3e-69	68.12	NM_001170218.2	tHMG2	Y	1
		NP_001262843.1	Octβ1R	100	0	89.69	XM_002098266.4	D. melanogaster	D. yakuba	XP_002098302.1	1	100	0	88.33	NM_142800.3	Octβ1R	Y	1
		NP_651058.1	CG5346	100	0	99.01	XM_002098267.4	D. melanogaster	D. yakuba	XP_002098303.1	1	100	0	99.01	NM_142801.2	CG5346	Y	1
		NP_788714.1	CG33099	100	0	96.98	XM_002098268.4	D. melanogaster	D. yakuba	XP_002098304.1	1	100	0	96.98	NM_176537.2	CG33099	Y	1
		NP_788715.2	CG33093	100	0	83.85	XM_002098269.3	D. melanogaster	D. yakuba	XP_002098305.1	1	100	0	83.85	NM_176538.2	CG33093	Y	1
D. suzukii	D. melanogaster	NP_651054.1	CG5376	100	4e-146	88.65	XM_065865782.2	D. melanogaster	D. suzukii	XP_065721854.2	1	100	3e-134	84.72	NM_142797.2	CG5376	Y	1
		NP_732748.1	CCT1	100	0	99.28	XM_065865781.2	D. melanogaster	D. suzukii	XP_065721853.1	1	100	0	99.28	NM_170016.2	CCT1	Y	1
		NP_001163689.1	tHMG family	98	6e-44	56.49	XM_017088829.4	D. melanogaster	D. suzukii	XP_016944318.3	1	98	7e-48	56.49	NM_001170218.2	tHMG2	Y	1
		NP_001262843.1	Octβ1R	99	0	89.9	XM_036817056.3	D. melanogaster	D. suzukii	XP_036672951.3	1	100	0	89.57	NM_142800.3	Octβ1R	Y	1
		NP_651058.1	CG5346	100	0	98.01	XM_017077486.4	D. melanogaster	D. suzukii	XP_016932975.3	1	100	0	98.01	NM_142801.2	CG5346	Y	1
		NP_788714.1	CG33099	100	0	90.94	XM_036817204.3	D. melanogaster	D. suzukii	XP_036673099.2	1	100	0	90.94	NM_176537.2	CG33099	Y	1
		NP_788715.2	CG33093	100	0	80.43	XM_065866289.2	D. melanogaster	D. suzukii	XP_065722361.1	1	100	0	80.43	NM_176538.2	CG33093	Y	1
D. mauritiana	D. melanogaster	NP_651054.1	CG5376	100	7e-163	98.69	XM_033310653.1	D. melanogaster	D. mauritiana	XP_033166544.1	1	100	8e-163	98.69	NM_142797.2	CG5376	Y	1
		NP_732748.1	CCT1	100	0	100	XM_033309476.1	D. melanogaster	D. mauritiana	XP_033165367.1	1	100	0	100	NM_170016.2	CCT1	Y	1
		NP_001163689.1	tHMG family	99	2e-66	67.88	XM_033309442.1	D. melanogaster	D. mauritiana	XP_033165333.1	1	100	1e-66	67.88	NM_001170218.2	tHMG2	Y	1
		NP_001262843.1	Octβ1R	100	0	92.32	XM_033308049.1	D. melanogaster	D. mauritiana	XP_033163940.1	1	100	0	92.32	NM_142800.3	Octβ1R	Y	1
		NP_651058.1	CG5346	100	0	99.5	XM_033308050.1	D. melanogaster	D. mauritiana	XP_033163941.1	1	100	0	99.5	NM_142801.2	CG5346	Y	1
		NP_788714.1	CG33099	100	0	97.58	XM_033308968.1	D. melanogaster	D. mauritiana	XP_033164859.1	1	100	0	97.58	NM_176537.2	CG33099	Y	1
		NP_788715.2	CG33093	100	0	90.99	XM_033308971.1	D. melanogaster	D. mauritiana	XP_033164862.1	1	100	7e-154	87.93	NM_176538.2	CG33093	Y	1
D. erecta	D. melanogaster	NP_651054.1	CG5376	100	1e-162	98.25	XM_001982231.3	D. melanogaster	D. erecta	XP_001982267.2	1	91	8e-170	97.5	NM_142797.2	CG5376	Y	1
		NP_732748.1	CCT1	100	0	99.82	XM_001982230.3	D. melanogaster	D. erecta	XP_001982266.1	1	100	0	99.82	NM_170016.2	CCT1	Y	1
		NP_001163689.1	tHMG family	99	1e-70	70.29	XM_001982229.3	D. melanogaster	D. erecta	XP_001982265.1	1	100	4e-71	70.29	NM_001170218.2	tHMG2	Y	1
		NP_001262843.1	Octβ1R	100	0	90.94	XM_001982228.3	D. melanogaster	D. erecta	XP_001982264.1	1	100	0	87.01	NM_142800.3	Octβ1R	Y	1
		NP_651058.1	CG5346	100	0	97.77	XM_026978710.1	D. melanogaster	D. erecta	XP_026834511.1	1	100	0	97.77	NM_142801.2	CG5346	Y	1
		NP_788714.1	CG33099	100	0	95.47	XM_001982226.3	D. melanogaster	D. erecta	XP_001982262.1	1	100	0	95.47	NM_176537.2	CG33099	Y	1
		NP_788715.2	CG33093	94	4e-122	55.99	XM_001982226.3	D. melanogaster	D. erecta	XP_001982262.1	1	100	0	95.47	NM_176537.2	CG33099	N	0
D. teissieri	D. melanogaster	NP_651054.1	CG5376	100	1e-159	96.94	XM_043798318.1	D. melanogaster	D. teissieri	XP_043654253.1	1	100	2e-159	96.94	NM_142797.2	CG5376	Y	1
		NP_732748.1	CCT1	100	0	99.64	XM_043797591.1	D. melanogaster	D. teissieri	XP_043653526.1	1	100	0	99.64	NM_170016.2	CCT1	Y	1
		NP_001163689.1	tHMG family	99	8e-71	69.57	XM_043798909.1	D. melanogaster	D. teissieri	XP_043654844.1	1	100	5e-71	69.57	NM_001170218.2	tHMG2	Y	1
		NP_001262843.1	Octβ1R	100	0	88.91	XM_043796931.1	D. melanogaster	D. teissieri	XP_043652866.1	1	100	0	87.94	NM_142800.3	Octβ1R	Y	1
		NP_651058.1	CG5346	100	0	99.01	XM_043796419.1	D. melanogaster	D. teissieri	XP_043652354.1	1	100	0	99.01	NM_142801.2	CG5346	Y	1
		NP_788714.1	CG33099	100	0	97.28	XM_043798751.1	D. melanogaster	D. teissieri	XP_043654686.1	1	100	0	97.28	NM_176537.2	CG33099	Y	1
		NP_788715.2	CG33093	100	0	83.85	XM_043799625.1	D. melanogaster	D. teissieri	XP_043655560.1	1	100	0	83.85	NM_176538.2	CG33093	Y	1
D. sechellia	D. melanogaster	NP_651054.1	CG5376	100	1e-161	98.25	XM_002032175.2	D. melanogaster	D. sechellia	XP_002032211.1	1	100	1e-161	98.25	NM_142797.2	CG5376	Y	1
		NP_732748.1	CCT1	100	0	100	XM_002032176.2	D. melanogaster	D. sechellia	XP_002032212.1	1	100	0	100	NM_170016.2	CCT1	Y	1
		NP_001163689.1	tHMG family	99	9e-68	67.88	XM_002032177.2	D. melanogaster	D. sechellia	XP_002032213.1	1	100	5e-68	67.88	NM_001170218.2	tHMG2	Y	1
		NP_001262843.1	Octβ1R	100	0	91.93	XM_002032178.2	D. melanogaster	D. sechellia	XP_002032214.1	1	100	0	91.93	NM_142800.3	Octβ1R	Y	1
		NP_651058.1	CG5346	100	0	99.5	XM_002032179.2	D. melanogaster	D. sechellia	XP_002032215.1	1	100	0	99.5	NM_142801.2	CG5346	Y	1
		NP_788714.1	CG33099	100	0	95.47	XM_002032180.2	D. melanogaster	D. sechellia	XP_002032216.2	1	100	0	95.47	NM_176537.2	CG33099	Y	1
		NP_788715.2	CG33093	100	0	91.3	XM_002032182.2	D. melanogaster	D. sechellia	XP_002032218.1	1	100	0	87.27	NM_176538.2	CG33093	Y	1
D. takahashii	D. melanogaster	NP_651054.1	CG5376	100	4e-147	90.39	XM_070217518.1	D. melanogaster	D. takahashii	XP_070073619.1	1	100	4e-147	90.39	NM_142797.2	CG5376	Y	1
		NP_732748.1	CCT1	100	0	99.64	XM_017152099.3	D. melanogaster	D. takahashii	XP_017007588.1	1	100	0	99.64	NM_170016.2	CCT1	Y	1
		NP_001163689.1	tHMG family	47	3e-13	49.21	XM_017141072.3	D. melanogaster	D. takahashii	XP_016996561.3	1	41	9e-25	97.83	NM_001169773.2	HmgD	N	0
		NP_001262843.1	Octβ1R	100	0	89.06	XM_044394295.1	D. melanogaster	D. takahashii	XP_044250230.1	1	100	0	88.67	NM_142800.3	Octβ1R	Y	1
		NP_651058.1	CG5346	100	0	97.52	XM_017152052.3	D. melanogaster	D. takahashii	XP_017007541.2	1	100	0	97.52	NM_142801.2	CG5346	Y	1
		NP_788714.1	CG33099	100	0	90.63	XM_017151904.3	D. melanogaster	D. takahashii	XP_017007393.2	1	100	0	90.63	NM_176537.2	CG33099	Y	1
		NP_788715.2	CG33093	100	0	78.5	XM_017152091.3	D. melanogaster	D. takahashii	XP_017007580.2	1	100	0	78.5	NM_176538.2	CG33093	Y	1
D. biarmipes	D. melanogaster	NP_651054.1	CG5376	100	4e-149	90.83	XM_017104289.3	D. melanogaster	D. biarmipes	XP_016959778.1	1	100	3e-149	90.83	NM_142797.2	CG5376	Y	1
		NP_732748.1	CCT1	100	0	99.46	XM_017105919.2	D. melanogaster	D. biarmipes	XP_016961408.1	1	100	0	99.46	NM_170016.2	CCT1	Y	1
		NP_001163689.1	tHMG family	96	4e-41	52.71	XM_017104523.3	D. melanogaster	D. biarmipes	XP_016960012.1	1	93	7e-46	53.6	NM_142798.2	tHMG1	Y	1
		NP_001262843.1	Octβ1R	100	0	88.65	XM_017105108.3	D. melanogaster	D. biarmipes	XP_016960597.1	1	100	0	85.91	NM_142800.3	Octβ1R	Y	1
		NP_651058.1	CG5346	100	0	97.52	XM_050888393.1	D. melanogaster	D. biarmipes	XP_050744350.1	1	100	0	97.52	NM_142801.2	CG5346	Y	1
		NP_788714.1	CG33099	100	0	92.15	XM_017104353.3	D. melanogaster	D. biarmipes	XP_016959842.1	1	100	0	92.15	NM_176537.2	CG33099	Y	1
		NP_788715.2	CG33093	100	0	77.95	XM_017104206.3	D. melanogaster	D. biarmipes	XP_016959695.1	1	100	0	77.95	NM_176538.2	CG33093	Y	1
D. santomea	D. melanogaster	NP_651054.1	CG5376	100	6e-158	96.51	XM_039638174.1	D. melanogaster	D. santomea	XP_039494108.1	1	100	1e-157	96.51	NM_142797.2	CG5376	Y	1
		NP_732748.1	CCT1	100	0	99.46	XM_039637186.2	D. melanogaster	D. santomea	XP_039493120.1	1	100	0	99.46	NM_170016.2	CCT1	Y	1
		NP_001163689.1	tHMG family	99	1e-68	68.12	XM_039636070.2	D. melanogaster	D. santomea	XP_039492004.1	1	100	6e-69	68.12	NM_001170218.2	tHMG2	Y	1
		NP_001262843.1	Octβ1R	100	0	89.49	XM_039634891.1	D. melanogaster	D. santomea	XP_039490825.1	1	100	0	88.33	NM_142800.3	Octβ1R	Y	1
		NP_651058.1	CG5346	100	0	99.01	XM_039634893.1	D. melanogaster	D. santomea	XP_039490827.1	1	100	0	99.01	NM_142801.2	CG5346	Y	1
		NP_788714.1	CG33099	100	0	96.68	XM_039638859.1	D. melanogaster	D. santomea	XP_039494793.1	1	100	0	96.68	NM_176537.2	CG33099	Y	1
		NP_788715.2	CG33093	100	0	83.23	XM_039636827.1	D. melanogaster	D. santomea	XP_039492761.1	1	100	0	83.23	NM_176538.2	CG33093	Y	1
D. ficusphila	D. melanogaster	NP_651054.1	CG5376	100	3e-145	89.08	XM_017203299.2	D. melanogaster	D. ficusphila	XP_017058788.1	1	100	4e-145	89.08	NM_142797.2	CG5376	Y	1
		NP_732748.1	CCT1	100	0	99.64	XM_017203215.2	D. melanogaster	D. ficusphila	XP_017058704.1	1	100	0	99.64	NM_170016.2	CCT1	Y	1
		NP_001163689.1	tHMG family	51	2e-13	49.28	XM_017189693.2	D. melanogaster	D. ficusphila	XP_017045182.1	1	41	3e-25	100	NM_001169773.2	HmgD	N	0
		NP_001262843.1	Octβ1R	100	0	87.82	XM_017203045.2	D. melanogaster	D. ficusphila	XP_017058534.1	1	100	0	86.64	NM_142800.3	Octβ1R	Y	1
		NP_651058.1	CG5346	100	0	96.28	XM_017203046.2	D. melanogaster	D. ficusphila	XP_017058535.1	1	100	0	96.28	NM_142801.2	CG5346	Y	1
		NP_788714.1	CG33099	100	0	87.01	XM_017202638.2	D. melanogaster	D. ficusphila	XP_017058127.2	1	100	0	87.01	NM_176537.2	CG33099	Y	1
		NP_788715.2	CG33093	100	0	76.4	XM_017202690.1	D. melanogaster	D. ficusphila	XP_017058179.1	1	100	0	76.4	NM_176538.2	CG33093	Y	1
D. elegans	D. melanogaster	NP_651054.1	CG5376	100	3e-147	90.87	XM_017276361.2	D. melanogaster	D. elegans	XP_017131850.1	1	100	3e-147	90.87	NM_142797.2	CG5376	Y	1
		NP_732748.1	CCT1	100	0	98.74	XM_017276295.2	D. melanogaster	D. elegans	XP_017131784.1	1	100	0	98.74	NM_170016.2	CCT1	Y	1
		NP_001163689.1	tHMG family	99	2e-35	43.7	XM_017275497.1	D. melanogaster	D. elegans	XP_017130986.1	1	99	2e-34	43.7	NM_001170218.2	tHMG2	Y	1
		NP_001262843.1	Octβ1R	100	0	87.96	XM_017275961.1	D. melanogaster	D. elegans	XP_017131450.1	1	100	0	87.77	NM_142800.3	Octβ1R	Y	1
		NP_651058.1	CG5346	100	0	96.28	XM_017275963.2	D. melanogaster	D. elegans	XP_017131452.1	1	100	0	96.28	NM_142801.2	CG5346	Y	1
		NP_788714.1	CG33099	100	0	89.43	XM_017275531.1	D. melanogaster	D. elegans	XP_017131020.1	1	100	0	89.43	NM_176537.2	CG33099	Y	1
		NP_788715.2	CG33093	100	0	79.81	XM_017275551.2	D. melanogaster	D. elegans	XP_017131040.1	1	100	0	79.81	NM_176538.2	CG33093	Y	1
D. rhopaloa	D. melanogaster	NP_651054.1	CG5376	100	1e-150	91.7	XM_017123565.2	D. melanogaster	D. rhopaloa	XP_016979054.2	1	100	1e-150	91.7	NM_142797.2	CG5376	Y	1
		NP_732748.1	CCT1	100	0	99.1	XM_017123564.2	D. melanogaster	D. rhopaloa	XP_016979053.1	1	100	0	99.1	NM_170016.2	CCT1	Y	1
		NP_001163689.1	tHMG family	47	3e-13	49.21	XM_017131169.2	D. melanogaster	D. rhopaloa	XP_016986658.1	1	60	9e-33	83.58	NM_001169773.2	HmgD	N	0
		NP_001262843.1	Octβ1R	100	0	88.65	XM_017123567.2	D. melanogaster	D. rhopaloa	XP_016979056.1	1	100	0	87.67	NM_142800.3	Octβ1R	Y	1
		NP_651058.1	CG5346	100	0	96.28	XM_017123562.2	D. melanogaster	D. rhopaloa	XP_016979051.1	1	100	0	96.28	NM_142801.2	CG5346	Y	1
		NP_788714.1	CG33099	100	0	91.54	XM_017123561.2	D. melanogaster	D. rhopaloa	XP_016979050.1	1	100	0	91.54	NM_176537.2	CG33099	Y	1
		NP_788715.2	CG33093	99	0	79.06	XM_017123558.2	D. melanogaster	D. rhopaloa	XP_016979047.1	1	99	0	79.06	NM_176538.2	CG33093	Y	1
D. subpulchrella	D. melanogaster	NP_651054.1	CG5376	100	2e-146	89.08	XM_037876767.1	D. melanogaster	D. subpulchrella	XP_037732695.1	1	100	2e-146	89.08	NM_142797.2	CG5376	Y	1
		NP_732748.1	CCT1	100	0	98.38	XM_037876345.1	D. melanogaster	D. subpulchrella	XP_037732273.1	1	100	0	98.38	NM_170016.2	CCT1	Y	1
		NP_001163689.1	tHMG family	94	4e-43	54.76	XM_037875045.1	D. melanogaster	D. subpulchrella	XP_037730973.1	1	95	2e-43	54.76	NM_001170218.2	tHMG2	Y	1
		NP_001262843.1	Octβ1R	100	0	89.57	XM_037854673.1	D. melanogaster	D. subpulchrella	XP_037710601.1	1	100	0	91.93	NM_142800.3	Octβ1R	Y	1
		NP_651058.1	CG5346	100	0	98.01	XM_037854690.1	D. melanogaster	D. subpulchrella	XP_037710618.1	1	100	0	98.01	NM_142801.2	CG5346	Y	1
		NP_788714.1	CG33099	100	0	91.24	XM_037876589.1	D. melanogaster	D. subpulchrella	XP_037732517.1	1	100	0	91.24	NM_176537.2	CG33099	Y	1
		NP_788715.2	CG33093	100	0	77.95	XM_037876591.1	D. melanogaster	D. subpulchrella	XP_037732519.1	1	100	0	77.95	NM_176538.2	CG33093	Y	1
D. ananassae	D. melanogaster	NP_651054.1	CG5376	100	4e-136	84.19	XM_001955584.4	D. melanogaster	D. ananassae	XP_001955620.1	1	83	2e-118	89.18	NM_142797.2	CG5376	Y	1
		NP_732748.1	CCT1	100	0	98.2	XM_001955585.4	D. melanogaster	D. ananassae	XP_001955621.1	1	100	0	98.2	NM_170016.2	CCT1	Y	1
		NP_001163689.1	tHMG family	58	2e-19	44.87	XM_001955586.4	D. melanogaster	D. ananassae	XP_001955622.1	1	36	7e-21	47.37	NM_142798.2	tHMG1	Y	1
		NP_001262843.1	Octβ1R	100	0	81.64	XM_001955587.4	D. melanogaster	D. ananassae	XP_001955623.2	1	96	0	84.51	NM_142800.3	Octβ1R	Y	1
		NP_651058.1	CG5346	100	0	92.33	XM_014910357.3	D. melanogaster	D. ananassae	XP_014765843.1	1	100	0	92.33	NM_142801.2	CG5346	Y	1
		NP_788714.1	CG33099	100	0	80.61	XM_014910356.3	D. melanogaster	D. ananassae	XP_014765842.1	1	100	0	80.61	NM_176537.2	CG33099	Y	1
		NP_788715.2	CG33093	98	6e-162	66.36	XM_001955590.3	D. melanogaster	D. ananassae	XP_001955626.2	1	100	8e-163	66.36	NM_176538.2	CG33093	Y	1
D. mojavensis	D. melanogaster	NP_651054.1	CG5376	Relocated to different genomic regions				D. melanogaster	D. mojavensis	XP_002000083.1	1	99	0	70.97	NM_169562.2	Ipp	-	1
		NP_732748.1	CCT1					D. melanogaster	D. mojavensis	XP_043864229.1	1	99	0	40.63	NM_142067.3	Kots	-	1
		NP_001163689.1	tHMG family	47	4e-13	47.62	XM_002006091.4	D. melanogaster	D. mojavensis	XP_002006127.1	1	41	3e-24	95.65	NM_001169773.2	HmgD	N	0
		NP_001262843.1	Octβ1R	90	0	75.82	XM_002000050.4	D. melanogaster	D. mojavensis	XP_002000086.1	1	87	0	74.73	NM_142800.3	Octβ1R	Y	1
		NP_651058.1	CG5346	100	0	81.77	XM_044008264.1	D. melanogaster	D. mojavensis	XP_043864199.1	1	100	0	81.77	NM_142801.2	CG5346	Y	1
		NP_788714.1	CG33099	98	5e-151	54.14	XM_015167231.3	D. melanogaster	D. mojavensis	XP_015022717.1	1	100	0	81.77	NM_142801.2	CG5346	N	0
		NP_788715.2	CG33093	93	9e-119	51.24	XM_015167231.3	D. melanogaster	D. mojavensis	XP_015022717.1	1	100	0	81.77	NM_142801.2	CG5346	N	0
D. persimilis	D. melanogaster	NP_651054.1	CG5376	Relocated to different genomic regions				D. melanogaster	D. persimilis	XP_026850673.1	1	73	6e-172	73.2	NM_170378.2	WASp	-	1
		NP_732748.1	CCT1					D. melanogaster	D. persimilis	XP_002020100.1	1	52	5e-24	56.41	NM_001275087.1	CG13380	-	1
		NP_001163689.1	tHMG family	58	5e-14	41.03	XM_026985208.1	D. melanogaster	D. persimilis	XP_026841009.1	1	70	2e-48	94.94	NM_166477.2	HmgZ	N	0
		NP_001262843.1	Octβ1R	100	0	77.84	XM_026992313.1	D. melanogaster	D. persimilis	XP_026848114.1	1	92	0	81.03	NM_142800.3	Octβ1R	Y	1
		NP_651058.1	CG5346	100	0	89.38	XM_026990268.1	D. melanogaster	D. persimilis	XP_026846069.1	1	100	0	89.38	NM_142801.2	CG5346	Y	1
		NP_788714.1	CG33099	100	0	69.86	XM_026988478.1	D. melanogaster	D. persimilis	XP_026844279.1	1	100	0	69.72	NM_176537.2	CG33099	Y	1
		NP_788715.2	CG33093	96	3e-120	53.85	XM_026988478.1	D. melanogaster	D. persimilis	XP_026844279.1	1	100	0	69.72	NM_176537.2	CG33099	N	0
D. pseudoobscura	D. melanogaster	NP_651054.1	CG5376	Relocated to different genomic regions				D. melanogaster	D. pseudoobscura	XP_033240324.1	1	72	2e-171	73.2	NM_170378.2	WASp	-	1
		NP_732748.1	CCT1					D. melanogaster	D. pseudoobscura	XP_002137034.3	1	52	6e-24	56.41	NM_001275087.1	CG13380	-	1
		NP_001163689.1	tHMG family	58	5e-14	41.03	XM_015185020.2	D. melanogaster	D. pseudoobscura	XP_015040506.1	1	70	2e-48	94.94	NM_166477.2	HmgZ	N	0
		NP_001262843.1	Octβ1R	100	0	78.03	XM_015183243.2	D. melanogaster	D. pseudoobscura	XP_015038729.1	1	92	0	81.03	NM_142800.3	Octβ1R	Y	1
		NP_651058.1	CG5346	100	0	89.38	XM_033381713.1	D. melanogaster	D. pseudoobscura	XP_033237604.1	1	100	0	89.38	NM_142801.2	CG5346	Y	1
		NP_788714.1	CG33099	100	0	69.75	XM_002136997.4	D. melanogaster	D. pseudoobscura	XP_002137033.3	1	100	0	69.61	NM_176537.2	CG33099	Y	1
		NP_788715.2	CG33093	96	1e-118	53.24	XM_002136997.4	D. melanogaster	D. pseudoobscura	XP_002137033.3	1	100	0	69.61	NM_176537.2	CG33099	N	0
D. virilis	D. melanogaster	NP_651054.1	CG5376	Relocated to different genomic regions				D. melanogaster	D. virilis	XP_032294972.2	1	99	0	70.4	NM_169562.2	Ipp	-	1
		NP_732748.1	CCT1					D. melanogaster	D. virilis	XP_002054845.1	1	99	0	44.99	NM_142067.3	Kots	-	1
		NP_001163689.1	tHMG family	47	3e-13	49.21	XM_015174339.3	D. melanogaster	D. virilis	XP_015029825.1	1	41	6e-25	97.83	NM_001169773.2	HmgD	N	0
		NP_001262843.1	Octβ1R	100	0	71.02	XM_002054808.4	D. melanogaster	D. virilis	XP_002054844.1	1	95	0	71.34	NM_142800.3	Octβ1R	Y	1
		NP_651058.1	CG5346	100	0	85.12	XM_032439082.2	D. melanogaster	D. virilis	XP_032294973.1	1	100	0	85.12	NM_142801.2	CG5346	Y	1
		NP_788714.1	CG33099	98	5e-153	55.36	XM_032439082.2	D. melanogaster	D. virilis	XP_032294973.1	1	100	0	85.12	NM_142801.2	CG5346	N	0
		NP_788715.2	CG33093	93	5e-119	51.51	XM_032439082.2	D. melanogaster	D. virilis	XP_032294973.1	1	100	0	85.12	NM_142801.2	CG5346	N	0
D. willistoni	D. melanogaster	NP_651054.1	CG5376	100	1e-128	82.1	XM_002074024.3	D. melanogaster	D. willistoni	XP_002074060.1	1	100	2e-120	78.17	NM_142797.2	CG5376	Y	1
		NP_732748.1	CCT1	100	0	98.56	XM_002074023.4	D. melanogaster	D. willistoni	XP_002074059.1	1	100	0	98.56	NM_170016.2	CCT1	Y	1
		NP_001163689.1	tHMG family	54	2e-13	43.06	XM_002063872.4	D. melanogaster	D. willistoni	XP_002063908.1	1	41	2e-24	95.65	NM_001169773.2	HmgD	N	0
		NP_001262843.1	Octβ1R	94	0	77.46	XM_002074021.4	D. melanogaster	D. willistoni	XP_002074057.2	1	92	0	76	NM_142800.3	Octβ1R	Y	1
		NP_651058.1	CG5346	100	0	85.11	XM_047012378.1	D. melanogaster	D. willistoni	XP_046868334.1	1	100	0	85.11	NM_142801.2	CG5346	Y	1
		NP_788714.1	CG33099	97	3e-162	64.46	XM_023180292.2	D. melanogaster	D. willistoni	XP_023036060.1	1	98	4e-162	64.46	NM_176537.2	CG33099	Y	1
		NP_788715.2	CG33093	89	3e-116	55.41	XM_023179886.1	D. melanogaster	D. willistoni	XP_023035654.1	1	93	3e-115	55.41	NM_176538.2	CG33093	Y	1
D. kikkawai	D. melanogaster	NP_651054.1	CG5376	100	2e-141	85.84	XM_017180400.2	D. melanogaster	D. kikkawai	XP_017035889.1	1	100	3e-130	81.12	NM_142797.2	CG5376	Y	1
		NP_732748.1	CCT1	100	0	99.28	XM_017180399.2	D. melanogaster	D. kikkawai	XP_017035888.1	1	100	0	99.28	NM_170016.2	CCT1	Y	1
		NP_001163689.1	tHMG family	47	3e-13	47.62	XM_017163474.2	D. melanogaster	D. kikkawai	XP_017018963.1	1	41	9e-25	97.83	NM_001169773.2	HmgD	N	0
		NP_001262843.1	Octβ1R	100	0	84.36	XM_017180106.2	D. melanogaster	D. kikkawai	XP_017035595.1	1	100	0	84.56	NM_142800.3	Octβ1R	Y	1
		NP_651058.1	CG5346	100	0	93.55	XM_017180387.3	D. melanogaster	D. kikkawai	XP_017035876.1	1	100	0	93.55	NM_142801.2	CG5346	Y	1
		NP_788714.1	CG33099	100	0	83.08	XM_017180436.2	D. melanogaster	D. kikkawai	XP_017035925.1	1	100	0	83.08	NM_176537.2	CG33099	Y	1
		NP_788715.2	CG33093	100	0	75.77	XM_017180437.2	D. melanogaster	D. kikkawai	XP_017035926.1	1	100	0	75.77	NM_176538.2	CG33093	Y	1
D. busckii	D. melanogaster	NP_651054.1	CG5376	Relocated to different genomic regions				D. melanogaster	D. busckii	XP_017845217.1	1	99	4e-153	64.82	NM_142917.4	CG10300	-	0
		NP_732748.1	CCT1					D. melanogaster	D. busckii	XP_017845216.1	1	100	3e-95	51.03	NM_057302.3	nau	-	0
		NP_001163689.1	tHMG family	55	9e-14	39.19	XM_017982087.2	D. melanogaster	D. busckii	XP_017837576.1	1	72	1e-50	97.5	NM_166477.2	HmgZ	N	0
		NP_001262843.1	Octβ1R	92	0	74.36	XM_017994127.1	D. melanogaster	D. busckii	XP_017849616.1	1	93	0	71.76	NM_142800.3	Octβ1R	Y	1
		NP_651058.1	CG5346	100	0	85.16	XM_017994380.2	D. melanogaster	D. busckii	XP_017849869.1	1	100	0	85.16	NM_142801.2	CG5346	Y	1
		NP_788714.1	CG33099	100	1e-151	53.81	XM_017994381.1	D. melanogaster	D. busckii	XP_017849870.1	1	100	0	85.16	NM_142801.2	CG5346	N	0
		NP_788715.2	CG33093	93	1e-117	50	XM_017994381.1	D. melanogaster	D. busckii	XP_017849870.1	1	100	0	85.16	NM_142801.2	CG5346	N	0
D. grimshawi	D. melanogaster	NP_651054.1	CG5376	Relocated to different genomic regions				D. melanogaster	D. grimshawi	XP_001994737.1	1	100	0	65.87	NM_169562.2	Ipp	-	1
		NP_732748.1	CCT1					D. melanogaster	D. grimshawi	XP_032596481.1	1	100	0	41.01	NM_142067.3	Kots	-	1
		NP_001163689.1	tHMG family	52	9e-14	41.43	XM_032734703.1	D. melanogaster	D. grimshawi	XP_032590594.1	1	82	0	89.8	NM_079106.3	Ssrp	N	0
		NP_001262843.1	Octβ1R	100	0	70.75	XM_001994699.3	D. melanogaster	D. grimshawi	XP_001994735.1	1	89	0	72.02	NM_142800.3	Octβ1R	Y	1
		NP_651058.1	CG5346	100	0	82.6	XM_032740545.2	D. melanogaster	D. grimshawi	XP_032596436.1	1	99	0	82.6	NM_142801.2	CG5346	Y	1
		NP_788714.1	CG33099	98	6e-148	53.87	XM_001994698.3	D. melanogaster	D. grimshawi	XP_001994734.1	1	99	0	82.6	NM_142801.2	CG5346	N	0
		NP_788715.2	CG33093	93	5e-116	50.41	XM_001994698.3	D. melanogaster	D. grimshawi	XP_001994734.1	1	99	0	82.6	NM_142801.2	CG5346	N	0
D. hydei	D. melanogaster	NP_651054.1	CG5376	Relocated to different genomic regions				D. melanogaster	D. hydei	XP_023175770.2	1	99	0	70.7	NM_169562.2	Ipp	-	1
		NP_732748.1	CCT1					D. melanogaster	D. hydei	XP_023175827.1	1	93	0	44.93	NM_142067.3	Kots	-	1
		NP_001163689.1	tHMG family	47	2e-13	47.62	XM_023317717.2	D. melanogaster	D. hydei	XP_023173485.1	1	41	8e-25	97.83	NM_001169773.2	HmgD	N	0
		NP_001262843.1	Octβ1R	90	0	76.62	XM_023319947.2	D. melanogaster	D. hydei	XP_023175715.1	1	87	0	76.41	NM_142800.3	Octβ1R	Y	1
		NP_651058.1	CG5346	100	0	83.21	XM_023320047.2	D. melanogaster	D. hydei	XP_023175815.1	1	99	0	83.21	NM_142801.2	CG5346	Y	1
		NP_788714.1	CG33099	100	3e-155	55.45	XM_023320052.2	D. melanogaster	D. hydei	XP_023175820.1	1	99	0	83.21	NM_142801.2	CG5346	N	0
		NP_788715.2	CG33093	93	4e-120	50.96	XM_023320052.2	D. melanogaster	D. hydei	XP_023175820.1	1	99	0	83.21	NM_142801.2	CG5346	N	0
D. innubila	D. melanogaster	NP_651054.1	CG5376	Relocated to different genomic regions				D. melanogaster	D. innubila	XP_034487106.1	1	99	0	75	NM_169562.2	Ipp	-	1
		NP_732748.1	CCT1					D. melanogaster	D. innubila	XP_034487105.1	1	99	0	37.15	NM_142067.3	Kots	-	1
		NP_001163689.1	tHMG family	47	3e-13	47.62	XM_034621481.1	D. melanogaster	D. innubila	XP_034477372.1	1	41	4e-24	95.65	NM_001169773.2	HmgD	N	0
		NP_001262843.1	Octβ1R	100	0	69.94	XM_034632466.1	D. melanogaster	D. innubila	XP_034488357.1	1	100	0	67.89	NM_142800.3	Octβ1R	Y	1
		NP_651058.1	CG5346	100	0	84.39	XM_034628913.1	D. melanogaster	D. innubila	XP_034484804.1	1	100	0	84.39	NM_142801.2	CG5346	Y	1
		NP_788714.1	CG33099	100	1e-151	53.45	XM_034628913.1	D. melanogaster	D. innubila	XP_034484804.1	1	100	0	84.39	NM_142801.2	CG5346	N	0
		NP_788715.2	CG33093	93	2e-118	50.96	XM_034628913.1	D. melanogaster	D. innubila	XP_034484804.1	1	100	0	84.39	NM_142801.2	CG5346	N	0
D. nasuta	D. melanogaster	NP_651054.1	CG5376	Relocated to different genomic regions				D. melanogaster	D. nasuta	XP_060647657.1	1	99	0	72.58	NM_169562.2	Ipp	-	1
		NP_732748.1	CCT1					D. melanogaster	D. nasuta	XP_060647655.1	1	89	3e-157	35.48	NM_142067.3	Kots	-	1
		NP_001163689.1	tHMG family	54	2e-13	44.44	XM_060804489.1	D. melanogaster	D. nasuta	XP_060660472.1	1	41	9e-25	97.83	NM_001169773.2	HmgD	N	0
		NP_001262843.1	Octβ1R	100	0	66.61	XM_060790661.1	D. melanogaster	D. nasuta	XP_060646644.1	1	100	0	63.79	NM_142800.3	Octβ1R	Y	1
		NP_651058.1	CG5346	100	0	84.15	XM_060790662.1	D. melanogaster	D. nasuta	XP_060646645.1	1	100	0	84.15	NM_142801.2	CG5346	Y	1
		NP_788714.1	CG33099	100	1e-150	53.45	XM_060790662.1	D. melanogaster	D. nasuta	XP_060646645.1	1	100	0	84.15	NM_142801.2	CG5346	N	0
		NP_788715.2	CG33093	93	1e-117	51.5	XM_060790662.1	D. melanogaster	D. nasuta	XP_060646645.1	1	100	0	84.15	NM_142801.2	CG5346	N	0

## Sheet: Octα2R
		left				right
	Genome Accession	gwl	Epg5	CG7720	Octα2R number	CG31226	CG14298	CG14297
D. melanogaster	GCF_000001215.4	y	y	y	1	y	y	y
D. simulans	GCF_016746395.2	y	y	y	1	y	y	y
D. yakuba	GCF_016746365.2	y	y	y	1	y	y	y
D. suzukii	GCF_043229965.1	y	y	y	1	n (relocated to a different genomic region)	y	y
D. mauritiana	GCF_004382145.1	y	y	y	1	y	y	y
D. erecta	GCF_003286155.1	y	y	y	1	y	y	y
D. teissieri	GCF_016746235.2	y	y	y	1	y	y	y
D. sechellia	GCF_004382195.1	y	y	y	2	y	y	y
D. takahashii	GCF_030179915.1	y	y	y	1	n (relocated to a different genomic region)	y	y
D. biarmipes	GCF_025231255.1	y	y	y	1	n (relocated to a different genomic region)	y	y
D. santomea	GCF_016746245.2	y	y	y	1	y	y	y
D. ficusphila	GCF_018152265.1	y	y	y	1	n (relocated to a different genomic region)	y	y
D. elegans	GCF_018152505.1	y	y	y	1	n (relocated to a different genomic region)	y	y
D. rhopaloa	GCF_018152115.1	y	y	y	1	n (relocated to a different genomic region)	y	y
D. subpulchrella	GCF_014743375.2	y	y	y	1	n (relocated to a different genomic region)	y	y
D. ananassae	GCF_017639315.1	y	y	y	1	n (relocated to a different genomic region)	y	y
D. mojavensis	GCF_018153725.1	y	y	y	1	n	y	y
D. persimilis	GCF_003286085.1	Relocated to different genomic regions		y	1	n (relocated to a different genomic region)	y	y
D. pseudoobscura	GCF_009870125.1	Relocated to different genomic regions		y	1	n (relocated to a different genomic region)	y	y
D. virilis	GCF_030788295.1	y	y	y	1	n (relocated to a different genomic region)	y	y
D. willistoni	GCF_018902025.1	y	y	y	1	n (relocated to a different genomic region)	y	y
D. kikkawai	GCF_030179895.1	y	y	y	1	n (relocated to a different genomic region)	y	y
D. busckii	GCF_011750605.1	Relocated to different genomic regions		y	1	n (relocated to a different genomic region)	y	y
D. grimshawi	GCF_018153295.1	y	y	y	1	n (relocated to a different genomic region)	y	y
D. hydei	GCF_003285905.1	y	y	y	1	n (relocated to a different genomic region)	y	y
D. innubila	GCF_004354385.1	y	y	y	1	n (relocated to a different genomic region)	y	y
D. nasuta	GCF_023558535.1	y	y	y	1	n (relocated to a different genomic region)	y	y

## Sheet: Octα2R RBB data
Initial tblastn Query								Reciprocal Best Blast tblastn										Gene Copy Number
	Query Protein from Dmel								Reciprocal Query Protein		tblastn Output
Subject Species	Query Species	Dmel Query Accession	Common Name of Dmel Query	Query Cover (%)	E value	Percent Identity (%)	Accession ID of Hit	Subject Species	Query Species	Accession ID of Protein from First Tblastn	Rank Hit	Query Cover (%)	E value	Percent Identity (%)	Accession ID of Hit	Common Name	Pass RBB?
D. simulans	D. melanogaster	NP_524860.2	gwl	100	0	97.28	XM_016175552.3	D. melanogaster	D. simulans	XP_016034109.1	1	100	0	97.28	NM_080121.4	gwl	Y	1
		NP_001247184.1	Epg5	100	0	94.02	XM_016176440.2	D. melanogaster	D. simulans	XP_016034108.1	1	100	0	93.45	NM_142495.4	Epg5	Y	1
		NP_001287399.1	CG7720	100	0	91.78	XM_016176438.3	D. melanogaster	D. simulans	XP_016034106.1	1	100	0	91.78	NM_001300470.1	CG7720	Y	1
		NP_001262715.1	Octα2R	100	0	84.59	XM_016176435.3	D. melanogaster	D. simulans	XP_016034103.2	1	100	0	84.69	NM_142497.5	Octα2R	Y	1
		NP_732379.1	CG31226	71	2e-18	100	XM_039295172.2	D. melanogaster	D. simulans	XP_039151106.1	1	71	3e-18	100	NM_169837.2	CG31226	Y	1
		NP_001262716.1	CG14298	100	3e-66	90.09	XM_002102868.4	D. melanogaster	D. simulans	XP_002102904.1	1	100	3e-66	88.29	NM_142498.3	CG14298	Y	1
		NP_650756.1	CG14297	100	4e-174	91.2	XM_002102867.4	D. melanogaster	D. simulans	XP_002102903.1	1	100	7e-174	91.2	NM_142499.3	CG14297	Y	1
D. yakuba	D. melanogaster	NP_524860.2	gwl	100	0	94.8	XM_002096200.4	D. melanogaster	D. yakuba	XP_002096236.1	1	100	0	94.8	NM_080121.4	gwl	Y	1
		NP_001247184.1	Epg5	100	0	90.84	XM_002096201.4	D. melanogaster	D. yakuba	XP_002096237.3	1	100	0	90.19	NM_142495.4	Epg5	Y	1
		NP_001287399.1	CG7720	100	0	91.48	XM_039375399.2	D. melanogaster	D. yakuba	XP_039231333.1	1	100	0	91.48	NM_001170180.1	CG7720	Y	1
		NP_001262715.1	Octα2R	100	0	84.19	XM_039375276.2	D. melanogaster	D. yakuba	XP_039231210.1	1	100	0	81.69	NM_142497.5	Octα2R	Y	1
		NP_732379.1	CG31226	71	3e-18	100	XM_002086679.4	D. melanogaster	D. yakuba	XP_002086715.1	1	71	3e-18	100	NM_169837.2	CG31226	Y	1
		NP_001262716.1	CG14298	100	2e-61	84.68	XM_002096206.4	D. melanogaster	D. yakuba	XP_002096242.1	1	100	7e-60	82.88	NM_142498.3	CG14298	Y	1
		NP_650756.1	CG14297	100	5e-152	83.6	XM_002096208.3	D. melanogaster	D. yakuba	XP_002096244.1	1	100	2e-157	83.6	NM_142499.3	CG14297	Y	1
D. suzukii	D. melanogaster	NP_524860.2	gwl	100	0	92.8	XM_017081114.4	D. melanogaster	D. suzukii	XP_016936603.4	1	100	0	92.21	NM_080121.4	gwl	Y	1
		NP_001247184.1	Epg5	100	0	88.87	XM_036817004.3	D. melanogaster	D. suzukii	XP_036672899.3	1	99	0	89.12	NM_001260255.2	Epg5	Y	1
		NP_001287399.1	CG7720	100	0	85.78	XM_070996678.1	D. melanogaster	D. suzukii	XP_070852779.1	1	100	0	85.19	NM_001300470.1	CG7720	Y	1
		NP_001262715.1	Octα2R	100	0	80.35	XM_036817006.3	D. melanogaster	D. suzukii	XP_036672901.3	1	100	0	76.69	NM_142497.5	Octα2R	Y	1
		NP_732379.1	CG31226	71	7e-17	97.3	XM_017078553.3	D. melanogaster	D. suzukii	XP_016934042.1	1	100	3e-27	96.15	NM_169837.2	CG31226	Y	Relocated to a different genomic region
		NP_001262716.1	CG14298	100	8e-59	82.88	XM_017088216.4	D. melanogaster	D. suzukii	XP_016943705.1	1	100	5e-55	77.48	NM_142498.3	CG14298	Y	1
		NP_650756.1	CG14297	100	2e-144	78.88	XM_065866181.2	D. melanogaster	D. suzukii	XP_065722253.2	1	100	7e-144	78.88	NM_142499.3	CG14297	Y	1
D. mauritiana	D. melanogaster	NP_524860.2	gwl	100	0	97.4	XM_033311888.1	D. melanogaster	D. mauritiana	XP_033167779.1	1	100	0	97.4	NM_080121.4	gwl	Y	1
		NP_001247184.1	Epg5	100	0	94.06	XM_033311887.1	D. melanogaster	D. mauritiana	XP_033167778.1	1	100	0	93.69	NM_142495.4	Epg5	Y	1
		NP_001287399.1	CG7720	100	0	91.63	XM_033307600.1	D. melanogaster	D. mauritiana	XP_033163491.1	1	100	0	91.63	NM_001300470.1	CG7720	Y	1
		NP_001262715.1	Octα2R	100	0	84.62	XM_033309938.1	D. melanogaster	D. mauritiana	XP_033165829.1	1	100	0	83.86	NM_142497.5	Octα2R	Y	1
		NP_732379.1	CG31226	71	3e-18	100	XM_033309775.1	D. melanogaster	D. mauritiana	XP_033165666.1	1	71	3e-18	100	NM_169837.2	CG31226	Y	1
		NP_001262716.1	CG14298	100	2e-67	90.99	XM_033308179.1	D. melanogaster	D. mauritiana	XP_033164070.1	1	100	1e-66	89.19	NM_142498.3	CG14298	Y	1
		NP_650756.1	CG14297	100	3e-175	92	XM_033308233.1	D. melanogaster	D. mauritiana	XP_033164124.1	1	100	5e-175	92	NM_142499.3	CG14297	Y	1
D. erecta	D. melanogaster	NP_524860.2	gwl	100	0	94.09	XM_026976006.1	D. melanogaster	D. erecta	XP_026831807.1	1	100	0	94.09	NM_080121.4	gwl	Y	1
		NP_001247184.1	Epg5	99	0	92.43	XM_001979568.3	D. melanogaster	D. erecta	XP_001979604.2	1	98	0	91.4	NM_142495.4	Epg5	Y	1
		NP_001287399.1	CG7720	100	0	91.78	XM_026976009.1	D. melanogaster	D. erecta	XP_026831810.1	1	100	0	93.39	NM_001300470.1	CG7720	Y	1
		NP_001262715.1	Octα2R	100	0	83.87	XM_001979564.3	D. melanogaster	D. erecta	XP_001979600.3	1	100	0	80.65	NM_142497.5	Octα2R	Y	1
		NP_732379.1	CG31226	71	4e-18	100	XM_001979563.3	D. melanogaster	D. erecta	XP_001979599.1	1	71	3e-18	100	NM_169837.2	CG31226	Y	1
		NP_001262716.1	CG14298	100	2e-64	87.39	XM_001979562.3	D. melanogaster	D. erecta	XP_001979598.1	1	100	1e-62	85.59	NM_142498.3	CG14298	Y	1
		NP_650756.1	CG14297	100	5e-160	84	XM_001979560.3	D. melanogaster	D. erecta	XP_001979596.1	1	100	2e-159	84	NM_142499.3	CG14297	Y	1
D. teissieri	D. melanogaster	NP_524860.2	gwl	100	0	95.74	XM_043801257.1	D. melanogaster	D. teissieri	XP_043657192.1	1	100	0	95.74	NM_080121.4	gwl	Y	1
		NP_001247184.1	Epg5	100	0	92.3	XM_043801256.1	D. melanogaster	D. teissieri	XP_043657191.1	1	100	0	92.26	NM_001260255.2	Epg5	Y	1
		NP_001287399.1	CG7720	100	0	91.19	XM_043796810.1	D. melanogaster	D. teissieri	XP_043652745.1	1	100	0	91.19	NM_001300470.1	CG7720	Y	1
		NP_001262715.1	Octα2R	100	0	84.21	XM_043797051.1	D. melanogaster	D. teissieri	XP_043652986.1	1	100	0	83.71	NM_142497.5	Octα2R	Y	1
		NP_732379.1	CG31226	71	4e-18	100	XM_043799484.1	D. melanogaster	D. teissieri	XP_043655419.1	1	71	3e-18	100	NM_169837.2	CG31226	Y	1
		NP_001262716.1	CG14298	100	9e-62	83.78	XM_043799378.1	D. melanogaster	D. teissieri	XP_043655313.1	1	100	8e-60	81.98	NM_142498.3	CG14298	Y	1
		NP_650756.1	CG14297	98	4e-154	83.33	XM_043800817.1	D. melanogaster	D. teissieri	XP_043656752.1	1	100	1e-156	83.6	NM_142499.3	CG14297	Y	1
D. sechellia	D. melanogaster	NP_524860.2	gwl	100	0	97.28	XM_002038155.2	D. melanogaster	D. sechellia	XP_002038191.1	1	100	0	97.28	NM_080121.4	gwl	Y	1
		NP_001247184.1	Epg5	100	0	94.02	XM_032720732.1	D. melanogaster	D. sechellia	XP_032576623.1	1	100	0	94.1	NM_142495.4	Epg5	Y	1
		NP_001287399.1	CG7720	100	0	91.63	XM_032720735.1	D. melanogaster	D. sechellia	XP_032576626.1	1	100	0	91.63	NM_001300470.1	CG7720	Y	1
		NP_001262715.1	Octα2R	64	0	79.32	XM_002038152.2	D. melanogaster	D. sechellia	XP_002038188.1	1	98	0	76.67	NM_142497.5	Octα2R	Y	2
				36	2e-166	92.94	XM_032720738.1	D. melanogaster	D. sechellia	XP_032576629.1	1	98	4e-168	92.94	NM_001275785.2	Octα2R	Y
		NP_732379.1	CG31226	71	3e-18	100	XM_032720739.1	D. melanogaster	D. sechellia	XP_032576630.1	1	71	3e-18	100	NM_169837.2	CG31226	Y	1
		NP_001262716.1	CG14298	100	2e-66	90.99	XM_002038148.2	D. melanogaster	D. sechellia	XP_002038184.1	1	100	1e-66	89.19	NM_142498.3	CG14298	Y	1
		NP_650756.1	CG14297	100	2e-173	91.2	XM_002038147.2	D. melanogaster	D. sechellia	XP_002038183.1	1	100	4e-173	91.2	NM_142499.3	CG14297	Y	1
D. takahashii	D. melanogaster	NP_524860.2	gwl	100	0	92.68	XM_017141755.3	D. melanogaster	D. takahashii	XP_016997244.2	1	100	0	92.56	NM_080121.4	gwl	Y	1
		NP_001247184.1	Epg5	100	0	88.9	XM_017141753.3	D. melanogaster	D. takahashii	XP_016997242.2	1	98	0	89.22	NM_142495.4	Epg5	Y	1
		NP_001287399.1	CG7720	100	0	86.36	XM_070216098.1	D. melanogaster	D. takahashii	XP_070072199.1	1	100	0	87.98	NM_001300470.1	CG7720	Y	1
		NP_001262715.1	Octα2R	100	0	78.97	XM_017141774.2	D. melanogaster	D. takahashii	XP_016997263.2	1	99	0	77.06	NM_142497.5	Octα2R	Y	1
		NP_732379.1	CG31226	71	4e-16	94.59	XM_070211668.1	D. melanogaster	D. takahashii	XP_070067769.1	1	100	2e-26	94.23	NM_169837.2	CG31226	Y	Relocated to a different genomic region
		NP_001262716.1	CG14298	100	7e-61	82.88	XM_017141718.3	D. melanogaster	D. takahashii	XP_016997207.2	1	100	2e-47	68.47	NM_142498.3	CG14298	Y	1
		NP_650756.1	CG14297	100	4e-145	79.13	XM_017141719.3	D. melanogaster	D. takahashii	XP_016997208.2	1	100	3e-153	83.07	NM_142499.3	CG14297	Y	1
D. biarmipes	D. melanogaster	NP_524860.2	gwl	100	0	92.92	XM_017105143.3	D. melanogaster	D. biarmipes	XP_016960632.1	1	100	0	92.56	NM_080121.4	gwl	Y	1
		NP_001247184.1	Epg5	100	0	88.38	XM_017105145.3	D. melanogaster	D. biarmipes	XP_016960634.1	1	99	0	88.66	NM_001260255.2	Epg5	Y	1
		NP_001287399.1	CG7720	100	0	86.66	XM_017104907.3	D. melanogaster	D. biarmipes	XP_016960396.1	1	100	0	87.68	NM_001300470.1	CG7720	Y	1
		NP_001262715.1	Octα2R	100	0	80.29	XM_017104905.3	D. melanogaster	D. biarmipes	XP_016960394.1	1	100	0	75.38	NM_142497.5	Octα2R	Y	1
		NP_732379.1	CG31226	71	5e-16	94.59	XM_017107930.3	D. melanogaster	D. biarmipes	XP_016963419.1	1	100	2e-26	94.23	NM_169837.2	CG31226	Y	Relocated to a different genomic region
		NP_001262716.1	CG14298	100	2e-55	78.38	XM_017104365.3	D. melanogaster	D. biarmipes	XP_016959854.1	1	100	3e-56	81.08	NM_142498.3	CG14298	Y	1
		NP_650756.1	CG14297	100	5e-143	78.49	XM_017105340.3	D. melanogaster	D. biarmipes	XP_016960829.1	1	100	8e-143	78.49	NM_142499.3	CG14297	Y	1
D. santomea	D. melanogaster	NP_524860.2	gwl	100	0	95.15	XM_039639862.2	D. melanogaster	D. santomea	XP_039495796.1	1	100	0	95.15	NM_080121.4	gwl	Y	1
		NP_001247184.1	Epg5	100	0	91.36	XM_039639861.2	D. melanogaster	D. santomea	XP_039495795.1	1	100	0	90.59	NM_001260255.2	Epg5	Y	1
		NP_001287399.1	CG7720	100	0	91.34	XM_039638240.2	D. melanogaster	D. santomea	XP_039494174.1	1	100	0	91.34	NM_001300470.1	CG7720	Y	1
		NP_001262715.1	Octα2R	100	0	84.32	XM_039638233.2	D. melanogaster	D. santomea	XP_039494167.1	1	100	0	83.98	NM_142497.5	Octα2R	Y	1
		NP_732379.1	CG31226	71	3e-18	100	XM_039638251.1	D. melanogaster	D. santomea	XP_039494185.1	1	71	3e-18	100	NM_169837.2	CG31226	Y	1
		NP_001262716.1	CG14298	100	5e-61	83.78	XM_039638250.2	D. melanogaster	D. santomea	XP_039494184.1	1	100	5e-59	81.98	NM_142498.3	CG14298	Y	1
		NP_650756.1	CG14297	100	1e-151	83.6	XM_039638246.2	D. melanogaster	D. santomea	XP_039494180.1	1	100	5e-157	83.6	NM_142499.3	CG14297	Y	1
D. ficusphila	D. melanogaster	NP_524860.2	gwl	100	0	91.85	XM_017185589.2	D. melanogaster	D. ficusphila	XP_017041078.1	1	100	0	91.74	NM_080121.4	gwl	Y	1
		NP_001247184.1	Epg5	100	0	87.5	XM_017185587.2	D. melanogaster	D. ficusphila	XP_017041076.1	1	100	0	86.28	NM_142495.4	Epg5	Y	1
		NP_001287399.1	CG7720	100	0	86.64	XM_017185669.2	D. melanogaster	D. ficusphila	XP_017041158.1	1	100	0	88.4	NM_001170180.1	CG7720	Y	1
		NP_001262715.1	Octα2R	100	0	81.07	XM_017185626.2	D. melanogaster	D. ficusphila	XP_017041115.1	1	100	0	80.23	NM_142497.5	Octα2R	Y	1
		NP_732379.1	CG31226	71	3e-18	100	XM_017196940.1	D. melanogaster	D. ficusphila	XP_017052429.1	1	71	3e-18	100	NM_169837.2	CG31226	Y	Relocated to a different genomic region
		NP_001262716.1	CG14298	100	2e-59	84.68	XM_017185490.2	D. melanogaster	D. ficusphila	XP_017040979.1	1	100	1e-54	78.38	NM_142498.3	CG14298	Y	1
		NP_650756.1	CG14297	100	4e-132	72.16	XM_017185532.1	D. melanogaster	D. ficusphila	XP_017041021.1	1	100	6e-136	74.12	NM_142499.3	CG14297	Y	1
D. elegans	D. melanogaster	NP_524860.2	gwl	100	0	91.27	XM_017256635.2	D. melanogaster	D. elegans	XP_017112124.1	1	100	0	91.16	NM_080121.4	gwl	Y	1
		NP_001247184.1	Epg5	99	0	88.82	XM_017256637.2	D. melanogaster	D. elegans	XP_017112126.1	1	99	0	88.86	NM_142495.4	Epg5	Y	1
		NP_001287399.1	CG7720	100	0	87.08	XM_017256600.2	D. melanogaster	D. elegans	XP_017112089.1	1	100	0	88.69	NM_001300470.1	CG7720	Y	1
		NP_001262715.1	Octα2R	100	0	80.35	XM_017256596.2	D. melanogaster	D. elegans	XP_017112085.1	1	100	0	74.3	NM_142497.5	Octα2R	Y	1
		NP_732379.1	CG31226	71	5e-18	100	XM_017256209.1	D. melanogaster	D. elegans	XP_017111698.1	1	71	3e-18	100	NM_169837.2	CG31226	Y	Relocated to a different genomic region
		NP_001262716.1	CG14298	100	4e-57	82.88	XM_017256570.2	D. melanogaster	D. elegans	XP_017112059.1	1	100	1e-55	78.38	NM_142498.3	CG14298	Y	1
		NP_650756.1	CG14297	100	2e-136	74.8	XM_017256577.2	D. melanogaster	D. elegans	XP_017112066.1	1	100	6e-135	74.4	NM_142499.3	CG14297	Y	1
D. rhopaloa	D. melanogaster	NP_524860.2	gwl	100	0	91.38	XM_017129612.2	D. melanogaster	D. rhopaloa	XP_016985101.1	1	100	0	89.49	NM_080121.4	gwl	Y	1
		NP_001247184.1	Epg5	100	0	88.02	XM_017129611.2	D. melanogaster	D. rhopaloa	XP_016985100.2	1	99	0	87.6	NM_142495.4	Epg5	Y	1
		NP_001287399.1	CG7720	100	0	87.96	XM_017129650.2	D. melanogaster	D. rhopaloa	XP_016985139.1	1	100	0	89.57	NM_001300470.1	CG7720	Y	1
		NP_001262715.1	Octα2R	100	0	80.95	XM_044457126.1	D. melanogaster	D. rhopaloa	XP_044313061.1	1	100	0	79.97	NM_142497.5	Octα2R	Y	1
		NP_732379.1	CG31226	71	2e-19	100	XM_017127513.2	D. melanogaster	D. rhopaloa	XP_016983002.1	1	71	3e-18	100	NM_169837.2	CG31226	Y	Relocated to a different genomic region
		NP_001262716.1	CG14298	100	1e-60	85.59	XM_017129576.2	D. melanogaster	D. rhopaloa	XP_016985065.1	1	100	2e-61	88.29	NM_142498.3	CG14298	Y	1
		NP_650756.1	CG14297	100	7e-140	75.98	XM_017129623.2	D. melanogaster	D. rhopaloa	XP_016985112.1	1	100	2e-145	78.29	NM_142499.3	CG14297	Y	1
D. subpulchrella	D. melanogaster	NP_524860.2	gwl	100	0	92.8	XM_037874957.1	D. melanogaster	D. subpulchrella	XP_037730885.1	1	100	0	92.21	NM_080121.4	gwl	Y	1
		NP_001247184.1	Epg5	100	0	88.83	XM_037874956.1	D. melanogaster	D. subpulchrella	XP_037730884.1	1	100	0	88.02	NM_142495.4	Epg5	Y	1
		NP_001287399.1	CG7720	100	0	85.34	XM_037874909.1	D. melanogaster	D. subpulchrella	XP_037730837.1	1	100	0	84.75	NM_001300470.1	CG7720	Y	1
		NP_001262715.1	Octα2R	100	0	80.35	XM_037874906.1	D. melanogaster	D. subpulchrella	XP_037730834.1	1	100	0	76.69	NM_142497.5	Octα2R	Y	1
		NP_732379.1	CG31226	71	4e-16	94.59	XM_037854584.1	D. melanogaster	D. subpulchrella	XP_037710512.1	1	100	2e-26	94.23	NM_169837.2	CG31226	Y	Relocated to a different genomic region
		NP_001262716.1	CG14298	100	6e-59	82.88	XM_037873486.1	D. melanogaster	D. subpulchrella	XP_037729414.1	1	100	5e-55	77.48	NM_142498.3	CG14298	Y	1
		NP_650756.1	CG14297	100	5e-143	78.09	XM_037872917.1	D. melanogaster	D. subpulchrella	XP_037728845.1	1	100	2e-142	78.09	NM_142499.3	CG14297	Y	1
D. ananassae	D. melanogaster	NP_524860.2	gwl	100	0	88.04	XM_001964463.4	D. melanogaster	D. ananassae	XP_001964499.1	1	100	0	87.92	NM_080121.4	gwl	Y	1
		NP_001247184.1	Epg5	98	0	82.83	XM_001964464.4	D. melanogaster	D. ananassae	XP_001964500.1	1	99	0	82.06	NM_142495.4	Epg5	Y	2
				38	0	81.38	XM_032449637.2	D. melanogaster	D. ananassae	XP_032305528.1	1	96	0	80.17	NM_142495.4	Epg5	Y
		NP_001287399.1	CG7720	100	0	85.78	XM_032449639.2	D. melanogaster	D. ananassae	XP_032305530.1	1	100	0	90.91	NM_001170180.1	CG7720	Y	2
				38	3e-100	62.4	XM_032449642.2	D. melanogaster	D. ananassae	XP_032305533.1	1	100	1e-104	86.56	NM_169834.2	CG7720	Y
		NP_001262715.1	Octα2R	100	0	76.62	XM_001964466.4	D. melanogaster	D. ananassae	XP_001964502.3	1	100	0	74.44	NM_142497.5	Octα2R	Y	1
		NP_732379.1	CG31226	71	2e-14	86.49	XM_001962439.4	D. melanogaster	D. ananassae	XP_001962475.2	1	100	5e-25	88.46	NM_169837.2	CG31226	Y	Relocated to a different genomic region
		NP_001262716.1	CG14298	100	4e-57	77.48	XM_001964467.4	D. melanogaster	D. ananassae	XP_001964503.1	1	99	2e-48	69.37	NM_142498.3	CG14298	Y	1
		NP_650756.1	CG14297	100	6e-112	56.95	XM_001964468.4	D. melanogaster	D. ananassae	XP_001964504.1	1	100	7e-113	57.97	NM_142499.3	CG14297	Y	1
D. mojavensis	D. melanogaster	NP_524860.2	gwl	100	0	79.4	XM_001999602.4	D. melanogaster	D. mojavensis	XP_001999638.2	1	100	0	77.66	NM_080121.4	gwl	Y	1
		NP_001247184.1	Epg5	99	0	70.55	XM_001999601.4	D. melanogaster	D. mojavensis	XP_001999637.2	1	99	0	67.92	NM_142495.4	Epg5	Y	1
		NP_001287399.1	CG7720	100	0	76.98	XM_001999600.4	D. melanogaster	D. mojavensis	XP_001999636.1	1	100	0	79.18	NM_001300470.1	CG7720	Y	1
		NP_001262715.1	Octα2R	100	0	70.73	XM_032733612.2	D. melanogaster	D. mojavensis	XP_032589503.1	1	100	0	67.07	NM_142497.5	Octα2R	Y	1
		NP_732379.1	CG31226	-	-	-	-	-	-	-	-	-	-	-	-	-	-	0	Note: No tblastn hit.
		NP_001262716.1	CG14298	100	4e-45	63.96	XM_001999596.4	D. melanogaster	D. mojavensis	XP_001999632.1	1	99	4e-45	66.67	NM_142498.3	CG14298	Y	1
		NP_650756.1	CG14297	100	7e-94	56.92	XM_001999595.4	D. melanogaster	D. mojavensis	XP_001999631.1	1	100	2e-93	56.75	NM_142499.3	CG14297	Y	1
D. persimilis	D. melanogaster	NP_524860.2	gwl	Relocated to different genomic regions				D. melanogaster	D. persimilis	XP_002013387.1	1	100	0	77.01	NM_001202402.1	CG2187	-	1
		NP_001247184.1	Epg5					D. melanogaster	D. persimilis	XP_002013386.1	1	100	0	75.85	NM_001300697.1	salt	-	1
		NP_001287399.1	CG7720	100	0	80	XM_002013349.2	D. melanogaster	D. persimilis	XP_002013385.1	1	100	0	85.51	NM_001300470.1	CG7720	Y	1
		NP_001262715.1	Octα2R	94	0	73.35	XM_026984247.1	D. melanogaster	D. persimilis	XP_026840048.1	1	100	0	71.84	NM_142497.5	Octα2R	Y	1
		NP_732379.1	CG31226	71	8e-16	91.89	XM_002018694.2	D. melanogaster	D. persimilis	XP_002018730.1	1	100	2e-24	90.38	NM_169837.2	CG31226	Y	Relocated to a different genomic region
		NP_001262716.1	CG14298	100	5e-54	74.77	XM_002013347.2	D. melanogaster	D. persimilis	XP_002013383.2	1	99	1e-53	75.68	NM_142498.3	CG14298	Y	1
		NP_650756.1	CG14297	100	4e-96	54.23	XM_002013346.2	D. melanogaster	D. persimilis	XP_002013382.1	1	100	3e-91	53.58	NM_142499.3	CG14297	Y	1
D. pseudoobscura	D. melanogaster	NP_524860.2	gwl	Relocated to different genomic regions				D. melanogaster	D. pseudoobscura	XP_001358856.3	1	99	0	77.02	NM_143633.2	CG2187	-	1
		NP_001247184.1	Epg5					D. melanogaster	D. pseudoobscura	XP_001358855.2	1	100	0	76.81	NM_001300697.1	salt	-	1
		NP_001287399.1	CG7720	100	0	80	XM_015181917.2	D. melanogaster	D. pseudoobscura	XP_015037403.1	1	100	0	86.23	NM_001170178.2	CG7720	Y	1
		NP_001262715.1	Octα2R	100	0	74.51	XM_001358821.4	D. melanogaster	D. pseudoobscura	XP_001358858.4	1	100	0	71.84	NM_142497.5	Octα2R	Y	1
		NP_732379.1	CG31226	71	3e-15	91.89	XM_002132378.3	D. melanogaster	D. pseudoobscura	XP_002132414.1	1	100	2e-24	90.38	NM_169837.2	CG31226	Y	Relocated to a different genomic region
		NP_001262716.1	CG14298	100	4e-54	74.77	XM_001358822.4	D. melanogaster	D. pseudoobscura	XP_001358859.3	1	99	2e-54	75.68	NM_142498.3	CG14298	Y	1
		NP_650756.1	CG14297	100	3e-93	53.96	XM_001358823.4	D. melanogaster	D. pseudoobscura	XP_001358860.2	1	100	2e-94	54.34	NM_142499.3	CG14297	Y	1
D. virilis	D. melanogaster	NP_524860.2	gwl	100	0	80.91	XM_002058621.4	D. melanogaster	D. virilis	XP_002058657.1	1	100	0	80.44	NM_080121.4	gwl	Y	1
		NP_001247184.1	Epg5	99	0	71.11	XM_002058623.4	D. melanogaster	D. virilis	XP_002058659.2	1	98	0	69.49	NM_001260255.2	Epg5	Y	1
		NP_001287399.1	CG7720	100	0	77.21	XM_015169348.3	D. melanogaster	D. virilis	XP_015024834.1	1	100	0	78.89	NM_001170178.2	CG7720	Y	1
		NP_001262715.1	Octα2R	100	0	71.5	XM_002058625.4	D. melanogaster	D. virilis	XP_002058661.3	1	100	0	66.67	NM_142497.5	Octα2R	Y	1
		NP_732379.1	CG31226	71	4e-10	72.97	XM_032437731.2	D. melanogaster	D. virilis	XP_032293622.1	1	100	6e-15	65.38	NM_169837.2	CG31226	Y	Relocated to a different genomic region
		NP_001262716.1	CG14298	99	2e-44	63.64	XM_002058626.4	D. melanogaster	D. virilis	XP_002058662.1	1	98	2e-44	66.36	NM_142498.3	CG14298	Y	1
		NP_650756.1	CG14297	100	1e-95	58	XM_032439161.2	D. melanogaster	D. virilis	XP_032295052.1	1	100	5e-97	58	NM_142499.3	CG14297	Y	1
D. willistoni	D. melanogaster	NP_524860.2	gwl	100	0	79.75	XM_002072190.4	D. melanogaster	D. willistoni	XP_002072226.1	1	100	0	77.79	NM_080121.4	gwl	Y	1
		NP_001247184.1	Epg5	99	0	70.96	XM_002072191.4	D. melanogaster	D. willistoni	XP_002072227.2	1	99	0	70.19	NM_001260255.2	Epg5	Y	1
		NP_001287399.1	CG7720	100	0	77.75	XM_047009263.1	D. melanogaster	D. willistoni	XP_046865219.1	1	100	0	79.06	NM_001170178.2	CG7720	Y	1
		NP_001262715.1	Octα2R	100	0	69.59	XM_023179746.2	D. melanogaster	D. willistoni	XP_023035514.1	1	100	0	63.28	NM_142497.5	Octα2R	Y	1
		NP_732379.1	CG31226	71	3e-12	83.78	XM_002067173.4	D. melanogaster	D. willistoni	XP_002067209.1	1	100	4e-20	80.77	NM_169837.2	CG31226	Y	Relocated to a different genomic region
		NP_001262716.1	CG14298	100	2e-46	70.54	XM_002072194.4	D. melanogaster	D. willistoni	XP_002072230.1	1	99	2e-48	72.32	NM_142498.3	CG14298	Y	1
		NP_650756.1	CG14297	100	5e-94	58.89	XM_002072196.4	D. melanogaster	D. willistoni	XP_002072232.1	1	100	8e-92	56.92	NM_142499.3	CG14297	Y	1
D. kikkawai	D. melanogaster	NP_524860.2	gwl	100	0	88.21	XM_017182401.2	D. melanogaster	D. kikkawai	XP_017037890.1	1	100	0	86.44	NM_080121.4	gwl	Y	1
		NP_001247184.1	Epg5	99	0	85.45	XM_017182400.3	D. melanogaster	D. kikkawai	XP_017037889.1	1	98	0	84.09	NM_001260255.2	Epg5	Y	1
		NP_001287399.1	CG7720	100	0	87.57	XM_070286793.1	D. melanogaster	D. kikkawai	XP_070142894.1	1	97	0	90.51	NM_001300470.1	CG7720	Y	1
		NP_001262715.1	Octα2R	100	0	77.66	XM_017182361.3	D. melanogaster	D. kikkawai	XP_017037850.1	1	100	0	76.93	NM_142497.5	Octα2R	Y	1
		NP_732379.1	CG31226	71	6e-16	94.59	XM_017174151.3	D. melanogaster	D. kikkawai	XP_017029640.1	1	40	6e-07	100	NM_169837.2	CG31226	Y	Relocated to a different genomic region
		NP_001262716.1	CG14298	100	2e-57	75.68	XM_017182369.3	D. melanogaster	D. kikkawai	XP_017037858.1	1	99	1e-47	66.67	NM_142498.3	CG14298	Y	1
		NP_650756.1	CG14297	98	1e-100	59.51	XM_017182366.3	D. melanogaster	D. kikkawai	XP_017037855.1	1	100	6e-106	59.09	NM_142499.3	CG14297	Y	1
D. busckii	D. melanogaster	NP_524860.2	gwl	Relocated to different genomic regions				D. melanogaster	D. busckii	XP_017848797.1	1	100	0	88.24	NM_142519.2	Prp18	-	1
		NP_001247184.1	Epg5					D. melanogaster	D. busckii	XP_017848798.1	1	100	5e-168	82.5	NM_079676.4	P5cr	-	1
		NP_001287399.1	CG7720	100	0	76.51	XM_017993306.1	D. melanogaster	D. busckii	XP_017848795.1	1	100	0	77.89	NM_001170178.2	CG7720	Y	1
		NP_001262715.1	Octα2R	100	0	70.39	XM_017990428.1	D. melanogaster	D. busckii	XP_017845917.1	1	100	0	66.02	NM_142497.5	Octα2R	Y	1
		NP_732379.1	CG31226	58	2e-06	66.67	XM_017995141.2	D. melanogaster	D. busckii	XP_017850630.1	1	100	1e-07	48.08	NM_169837.2	CG31226	Y	Relocated to a different genomic region
		NP_001262716.1	CG14298	99	5e-42	62.73	XM_017990692.1	D. melanogaster	D. busckii	XP_017846181.1	1	98	6e-41	62.73	NM_142498.3	CG14298	Y	1
		NP_650756.1	CG14297	100	1e-86	53.6	XM_017991619.2	D. melanogaster	D. busckii	XP_017847108.1	1	100	2e-88	53.57	NM_142499.3	CG14297	Y	1
D. grimshawi	D. melanogaster	NP_524860.2	gwl	100	0	79.84	XM_001994692.3	D. melanogaster	D. grimshawi	XP_001994728.1	1	100	0	77.28	NM_080121.4	gwl	Y	1
		NP_001247184.1	Epg5	98	0	69.12	XM_001994691.2	D. melanogaster	D. grimshawi	XP_001994727.2	1	99	0	69.14	NM_001260255.2	Epg5	Y	1
		NP_001287399.1	CG7720	100	0	74.05	XM_043215005.1	D. melanogaster	D. grimshawi	XP_043070940.1	1	100	0	78.43	NM_001170178.2	CG7720	Y	1
		NP_001262715.1	Octα2R	100	0	71.82	XM_001994688.2	D. melanogaster	D. grimshawi	XP_001994724.1	1	100	0	68.98	NM_142497.5	Octα2R	Y	1
		NP_732379.1	CG31226	71	2e-11	75.68	XM_032736448.1	D. melanogaster	D. grimshawi	XP_032592339.1	1	100	5e-09	51.92	NM_169837.2	CG31226	Y	Relocated to a different genomic region
		NP_001262716.1	CG14298	100	3e-47	63.96	XM_001994687.3	D. melanogaster	D. grimshawi	XP_001994723.1	1	99	8e-47	63.96	NM_142498.3	CG14298	Y	1
		NP_650756.1	CG14297	100	8e-90	54.58	XM_001994686.3	D. melanogaster	D. grimshawi	XP_001994722.1	1	100	9e-92	56.18	NM_142499.3	CG14297	Y	1
D. hydei	D. melanogaster	NP_524860.2	gwl	100	0	80.05	XM_023322237.2	D. melanogaster	D. hydei	XP_023178005.2	1	100	0	78.89	NM_080121.4	gwl	Y	1
		NP_001247184.1	Epg5	100	0	69.65	XM_023322236.2	D. melanogaster	D. hydei	XP_023178004.2	1	99	0	67.32	NM_001260255.2	Epg5	Y	1
		NP_001287399.1	CG7720	100	0	77.5	XM_023322195.2	D. melanogaster	D. hydei	XP_023177963.1	1	100	0	79.03	NM_001170178.2	CG7720	Y	1
		NP_001262715.1	Octα2R	100	0	72.25	XM_023322205.2	D. melanogaster	D. hydei	XP_023177973.2	1	100	0	70.99	NM_142497.5	Octα2R	Y	1
		NP_732379.1	CG31226	69	5e-08	66.67	XM_023304732.2	D. melanogaster	D. hydei	XP_023160500.1	1	98	4e-08	52.94	NM_169837.2	CG31226	Y	Relocated to a different genomic region
		NP_001262716.1	CG14298	100	6e-43	63.06	XM_023322223.2	D. melanogaster	D. hydei	XP_023177991.1	1	99	1e-42	61.26	NM_142498.3	CG14298	Y	1
		NP_650756.1	CG14297	100	2e-89	55.56	XM_023322191.2	D. melanogaster	D. hydei	XP_023177959.1	1	100	4e-91	55.91	NM_142499.3	CG14297	Y	1
D. innubila	D. melanogaster	NP_524860.2	gwl	100	0	81.8	XM_034628667.1	D. melanogaster	D. innubila	XP_034484558.1	1	100	0	79.23	NM_080121.4	gwl	Y	1
		NP_001247184.1	Epg5	99	0	70.77	XM_034628666.1	D. melanogaster	D. innubila	XP_034484557.1	1	99	0	70.47	NM_001260255.2	Epg5	Y	1
		NP_001287399.1	CG7720	100	0	76.65	XM_034629977.1	D. melanogaster	D. innubila	XP_034485868.1	1	100	0	78.12	NM_001170178.2	CG7720	Y	1
		NP_001262715.1	Octα2R	100	0	70.94	XM_034632309.1	D. melanogaster	D. innubila	XP_034488200.1	1	100	0	68.1	NM_142497.5	Octα2R	Y	1
		NP_732379.1	CG31226	71	8e-13	81.08	XM_034617257.1	D. melanogaster	D. innubila	XP_034473148.1	1	100	2e-18	75	NM_169837.2	CG31226	Y	Relocated to a different genomic region
		NP_001262716.1	CG14298	100	8e-44	58.56	XM_034630648.1	D. melanogaster	D. innubila	XP_034486539.1	1	99	1e-43	58.56	NM_142498.3	CG14298	Y	1
		NP_650756.1	CG14297	100	7e-93	54.4	XM_034628771.1	D. melanogaster	D. innubila	XP_034484662.1	1	100	6e-92	54	NM_142499.3	CG14297	Y	1
D. nasuta	D. melanogaster	NP_524860.2	gwl	100	0	79.84	XM_060789311.1	D. melanogaster	D. nasuta	XP_060645294.1	1	100	0	77.76	NM_080121.4	gwl	Y	1
		NP_001247184.1	Epg5	99	0	70.58	XM_060789310.1	D. melanogaster	D. nasuta	XP_060645293.1	1	98	0	69.5	NM_001260255.2	Epg5	Y	1
		NP_001287399.1	CG7720	100	0	75.95	XM_060791486.1	D. melanogaster	D. nasuta	XP_060647469.1	1	98	0	79.77	NM_001170178.2	CG7720	Y	1
		NP_001262715.1	Octα2R	100	0	70.45	XM_060791831.1	D. melanogaster	D. nasuta	XP_060647814.1	1	100	0	65.3	NM_142497.5	Octα2R	Y	1
		NP_732379.1	CG31226	71	3e-14	83.78	XM_060792025.1	D. melanogaster	D. nasuta	XP_060648008.1	1	100	2e-19	76.92	NM_169837.2	CG31226	Y	Relocated to a different genomic region
		NP_001262716.1	CG14298	93	3e-37	60.19	XM_060794083.1	D. melanogaster	D. nasuta	XP_060650066.1	1	98	1e-36	62.37	NM_142498.3	CG14298	Y	1
		NP_650756.1	CG14297	100	2e-84	52.4	XM_060790075.1	D. melanogaster	D. nasuta	XP_060646058.1	1	100	3e-85	51.5	NM_142499.3	CG14297	Y	1

## Sheet: Oct-TyrR
		left				right
	Genome Accession	Act79B	CG7140	CG43392	Oct-TyrR number	CG14561	CG7139	CG7133
D. melanogaster	GCF_000001215.4	y	y	y	1	y	y	y
D. simulans	GCF_016746395.2	y	y	y	1	y	y	y
D. yakuba	GCF_016746365.2	y	y	y	1	y	y	y
D. suzukii	GCF_043229965.1	y	y	n	1	y	y	n
D. mauritiana	GCF_004382145.1	y	y	y	1	y	y	y
D. erecta	GCF_003286155.1	y	y	y	1	y	y	y
D. teissieri	GCF_016746235.2	y	y	y	1	y	y	n
D. sechellia	GCF_004382195.1	y	y	y	1	y	y	y
D. takahashii	GCF_030179915.1	y	y	y	1	Relocated to different genomic regions
D. biarmipes	GCF_025231255.1	y	y	y	1	y	y	y
D. santomea	GCF_016746245.2	y	y	y	1	y	y	n
D. ficusphila	GCF_018152265.1	y	y	y	1	y	y	y
D. elegans	GCF_018152505.1	y	y	y	1	y	y	y
D. rhopaloa	GCF_018152115.1	unsure (located at the end of a different scaffold)	y	unsure (no reciprocal tblastn hit)	1	y	y	y
D. subpulchrella	GCF_014743375.2	y	y	y	1	y	y	y
D. ananassae	GCF_017639315.1	y	y	n	1	y	y	y
D. mojavensis	GCF_018153725.1	y	y	n	1	Relocated to different genomic regions		n
D. persimilis	GCF_003286085.1	y	y	n	1	y	y	n
D. pseudoobscura	GCF_009870125.1	y	y	n	1	y	y	n
D. virilis	GCF_030788295.1	y	y	n	1	Relocated to different genomic regions		n
D. willistoni	GCF_018902025.1	y	y	n	1	y	y	n
D. kikkawai	GCF_030179895.1	y	y	n	1	Relocated to different genomic regions		n
D. busckii	GCF_011750605.1	y	y	n	1	y	y	n
D. grimshawi	GCF_018153295.1	y	y	n	1	Relocated to different genomic regions		n
D. hydei	GCF_003285905.1	y	y	n	1	Relocated to different genomic regions		n
D. innubila	GCF_004354385.1	y	y	n	1	y	y	n
D. nasuta	GCF_023558535.1	y	y	n	1	y	y	n

## Sheet: Oct-TyrR RBB data
Initial tblastn Query								Reciprocal Best Blast tblastn										Gene Copy Number
	Query Protein from Dmel								Reciprocal Query Protein		tblastn Output
Subject Species	Query Species	Dmel Query Accession	Common Name of Dmel Query	Query Cover (%)	E value	Percent Identity (%)	Accession ID of Hit	Subject Species	Query Species	Accession ID of Protein from First Tblastn	Rank Hit	Query Cover (%)	E value	Percent Identity (%)	Accession ID of Hit	Common Name	Pass RBB?
D. simulans	D. melanogaster	NP_001262200.1	Act79B	100	0	100	XM_016171923.3	D. melanogaster	D. simulans	XP_016032930.1	1	100	0	100	NM_079486.4	Act79B	Y	1
		NP_649376.3	CG7140	100	0	96.44	XM_002085848.4	D. melanogaster	D. simulans	XP_002085884.2	1	100	0	96.44	NM_141119.2	CG7140	Y	1
		NP_001246878.1	CG43392	36	3e-07	77.78	XM_016183720.3	D. melanogaster	D. simulans	XP_016032931.1	1	40	2e-08	75.86	NM_001259949.2	CG43392	Y	1
		NP_524419.2	Oct-TyrR	100	0	81.36	XM_016171924.3	D. melanogaster	D. simulans	XP_016032932.1	1	100	0	81.36	NM_079695.4	Oct-TyrR	Y	1
		NP_001262201.1	CG14561	100	4e-118	89.18	XM_016171925.3	D. melanogaster	D. simulans	XP_016032933.1	1	100	2e-119	89.18	NM_141120.4	CG14561	Y	1
		NP_649378.1	CG7139	100	0	85.04	XM_039293916.1	D. melanogaster	D. simulans	XP_039149850.1	1	100	0	84.93	NM_141121.4	CG7139	Y	2
				56	0	86.85	XM_039293917.2	D. melanogaster	D. simulans	XP_039149851.1	1	87	0	86.96	NM_141121.4	CG7139	Y
		NP_649379.1	CG7133	94	1e-134	63.69	XM_016169086.3	D. melanogaster	D. simulans	XP_016032937.1	1	99	1e-146	66.67	NM_141122.4	CG7133	Y	1
D. yakuba	D. melanogaster	NP_001262200.1	Act79B	100	0	100	XM_039374869.2	D. melanogaster	D. yakuba	XP_039230803.1	1	100	0	100	NM_079486.4	Act79B	Y	1
		NP_649376.3	CG7140	100	0	92.5	XM_002095757.4	D. melanogaster	D. yakuba	XP_002095793.1	1	100	0	92.18	NM_141119.2	CG7140	Y	1
		NP_001246878.1	CG43392	36	5e-08	74.07	XM_015189466.3	D. melanogaster	D. yakuba	XP_015044952.1	1	40	3e-09	72.41	NM_001259949.2	CG43392	Y	1
		NP_524419.2	Oct-TyrR	100	0	79.7	XM_039374633.2	D. melanogaster	D. yakuba	XP_039230567.1	1	100	0	80.2	NM_079695.4	Oct-TyrR	Y	1
		NP_001262201.1	CG14561	100	2e-106	80.71	XM_002086192.3	D. melanogaster	D. yakuba	XP_002086228.1	1	100	8e-117	87.31	NM_141120.4	CG14561	Y	2
				-	-	-	-	-	-	XP_039230570.1	1	100	8e-117	87.31	NM_141120.4	CG14561	Y		Note: There is only one hit from the initial tblastn query (the above line), but using this sequence from Dyak with a tblastn search returns CG14561 in Dmel.
		NP_649378.1	CG7139	100	0	80.08	XM_002086193.4	D. melanogaster	D. yakuba	XP_002086229.2	1	95	0	83.21	NM_141121.4	CG7139	Y	2
				74	0	81.28	XM_039374631.2	D. melanogaster	D. yakuba	XP_039230565.1	1	100	0	80.84	NM_141121.4	CG7139	Y
		NP_649379.1	CG7133	75	1e-44	39.19	XM_039374635.2	D. melanogaster	D. yakuba	XP_039230569.1	1	84	2e-60	50.19	NM_141122.4	CG7133	Y	1
D. suzukii	D. melanogaster	NP_001262200.1	Act79B	100	0	100	XM_017071519.4	D. melanogaster	D. suzukii	XP_016927008.1	1	100	0	100	NM_079486.4	Act79B	Y	1
		NP_649376.3	CG7140	99	0	87.92	XM_036816347.3	D. melanogaster	D. suzukii	XP_036672242.3	1	99	0	87.92	NM_141119.2	CG7140	Y	1
		NP_001246878.1	CG43392	-	-	-	-	-	-	-	-	-	-	-	-	-	-	0	Note: No tblastn hit.
		NP_524419.2	Oct-TyrR	100	0	76.36	XM_017071090.4	D. melanogaster	D. suzukii	XP_016926579.4	1	100	0	74.88	NM_001170023.2	Oct-TyrR	Y	1
		NP_001262201.1	CG14561	94	6e-98	78.72	XM_017071093.4	D. melanogaster	D. suzukii	XP_016926582.1	1	93	1e-101	78.39	NM_141120.4	CG14561	Y	1
		NP_649378.1	CG7139	94	0	78.02	XM_017071123.4	D. melanogaster	D. suzukii	XP_016926612.4	1	97	0	75.85	NM_141121.4	CG7139	Y	1
		NP_649379.1	CG7133	16	9e-13	47.54	XM_065864847.2	D. melanogaster	D. suzukii	XP_065720919.1	1	93	3e-150	85.6	NM_001275277.1	Csp	N	0
D. mauritiana	D. melanogaster	NP_001262200.1	Act79B	100	0	100	XM_033302900.1	D. melanogaster	D. mauritiana	XP_033158791.1	1	100	0	100	NM_079486.4	Act79B	Y	1
		NP_649376.3	CG7140	100	0	95.87	XM_033305108.1	D. melanogaster	D. mauritiana	XP_033160999.1	1	100	0	95.87	NM_141119.2	CG7140	Y	1
		NP_001246878.1	CG43392	36	2e-07	81.48	XM_033303606.1	D. melanogaster	D. mauritiana	XP_033159497.1	1	40	1e-08	79.31	NM_001259949.2	CG43392	Y	1
		NP_524419.2	Oct-TyrR	100	0	81.53	XM_033304503.1	D. melanogaster	D. mauritiana	XP_033160394.1	1	100	0	81.53	NM_079695.4	Oct-TyrR	Y	1
		NP_001262201.1	CG14561	100	1e-118	88.66	XM_033305321.1	D. melanogaster	D. mauritiana	XP_033161212.1	1	100	4e-119	88.66	NM_141120.4	CG14561	Y	1
		NP_649378.1	CG7139	100	0	85.24	XM_033305316.1	D. melanogaster	D. mauritiana	XP_033161207.1	1	100	0	85.45	NM_141121.4	CG7139	Y	1
		NP_649379.1	CG7133	94	4e-131	61.02	XM_033305319.1	D. melanogaster	D. mauritiana	XP_033161210.1	1	99	2e-141	63.56	NM_141122.4	CG7133	Y	1
D. erecta	D. melanogaster	NP_001262200.1	Act79B	100	0	100	XM_001973675.3	D. melanogaster	D. erecta	XP_001973711.1	1	100	0	100	NM_079486.4	Act79B	Y	1
		NP_649376.3	CG7140	100	0	93.06	XM_001973676.2	D. melanogaster	D. erecta	XP_001973712.1	1	100	0	92.74	NM_141119.2	CG7140	Y	1
		NP_001246878.1	CG43392	36	1e-07	77.78	XM_026976971.1	D. melanogaster	D. erecta	XP_026832772.1	1	57	4e-13	71.79	NM_001259949.2	CG43392	Y	1
		NP_524419.2	Oct-TyrR	100	0	79.87	XM_001973677.3	D. melanogaster	D. erecta	XP_001973713.1	1	100	0	81.03	NM_079695.4	Oct-TyrR	Y	1
		NP_001262201.1	CG14561	100	2e-109	82.23	XM_001973678.3	D. melanogaster	D. erecta	XP_001973714.1	1	100	3e-120	89.34	NM_141120.4	CG14561	Y	1
		NP_649378.1	CG7139	94	0	80.72	XM_001973679.3	D. melanogaster	D. erecta	XP_001973715.1	1	96	0	78.86	NM_141121.4	CG7139	Y	1
		NP_649379.1	CG7133	94	3e-75	46.31	XM_026976795.1	D. melanogaster	D. erecta	XP_026832596.1	1	83	1e-91	53.82	NM_141122.4	CG7133	Y	1
D. teissieri	D. melanogaster	NP_001262200.1	Act79B	100	0	100	XM_043794410.1	D. melanogaster	D. teissieri	XP_043650345.1	1	100	0	100	NM_079486.4	Act79B	Y	1
		NP_649376.3	CG7140	100	0	92.67	XM_043792646.1	D. melanogaster	D. teissieri	XP_043648581.1	1	100	0	92.18	NM_141119.2	CG7140	Y	1
		NP_001246878.1	CG43392	36	5e-08	77.78	XM_043793760.1	D. melanogaster	D. teissieri	XP_043649695.1	1	40	5e-09	75.86	NM_001259949.2	CG43392	Y	1
		NP_524419.2	Oct-TyrR	100	0	78.7	XM_043790491.1	D. melanogaster	D. teissieri	XP_043646426.1	1	100	0	78.7	NM_079695.4	Oct-TyrR	Y	1
		NP_001262201.1	CG14561	100	6e-109	81.22	XM_043795181.1	D. melanogaster	D. teissieri	XP_043651116.1	1	100	3e-119	87.82	NM_141120.4	CG14561	Y	1
		NP_649378.1	CG7139	100	0	79.67	XM_043795178.1	D. melanogaster	D. teissieri	XP_043651113.1	1	100	0	79.46	NM_141121.4	CG7139	Y	2
				74	0	80.33	XM_043795179.1	D. melanogaster	D. teissieri	XP_043651114.1	1	100	0	80.56	NM_141121.4	CG7139	Y
		NP_649379.1	CG7133	18	5e-13	48.48	XM_043797647.1	D. melanogaster	D. teissieri	XP_043653582.1	1	100	0	98.86	NM_001258903.1	CG5001	N	0
D. sechellia	D. melanogaster	NP_001262200.1	Act79B	100	0	100	XM_002040854.2	D. melanogaster	D. sechellia	XP_002040890.1	1	100	0	100	NM_079486.4	Act79B	Y	1
		NP_649376.3	CG7140	100	0	96.44	XM_002040855.2	D. melanogaster	D. sechellia	XP_002040891.1	1	100	0	96.44	NM_141119.2	CG7140	Y	1
		NP_001246878.1	CG43392	36	1e-07	81.48	XM_032718841.1	D. melanogaster	D. sechellia	XP_032574732.1	1	40	1e-08	79.31	NM_001259949.2	CG43392	Y	1
		NP_524419.2	Oct-TyrR	100	0	81.53	XM_002040856.2	D. melanogaster	D. sechellia	XP_002040892.1	1	100	0	81.53	NM_001170023.2	Oct-TyrR	Y	1
		NP_001262201.1	CG14561	100	2e-118	89.18	XM_002040857.2	D. melanogaster	D. sechellia	XP_002040893.1	1	100	2e-119	89.18	NM_141120.4	CG14561	Y	1
		NP_649378.1	CG7139	100	0	84.93	XM_002040858.2	D. melanogaster	D. sechellia	XP_002040894.1	1	100	0	84.83	NM_141121.4	CG7139	Y	1
		NP_649379.1	CG7133	94	4e-133	61.76	XM_032717987.1	D. melanogaster	D. sechellia	XP_032573878.1	1	99	2e-143	64.31	NM_141122.4	CG7133	Y	1
D. takahashii	D. melanogaster	NP_001262200.1	Act79B	100	0	100	XM_017158026.3	D. melanogaster	D. takahashii	XP_017013515.1	1	100	0	100	NM_079486.4	Act79B	Y	1
		NP_649376.3	CG7140	99	0	87.9	XM_017150153.3	D. melanogaster	D. takahashii	XP_017005642.2	1	99	0	87.9	NM_141119.2	CG7140	Y	1
		NP_001246878.1	CG43392	31	0.0001	78.26	XM_017150163.3	D. melanogaster	D. takahashii	XP_017005652.1	1	55	5e-05	52.38	NM_001259949.2	CG43392	Y	1
		NP_524419.2	Oct-TyrR	100	0	75.29	XM_070215516.1	D. melanogaster	D. takahashii	XP_070071617.1	1	100	0	73.42	NM_079695.4	Oct-TyrR	Y	1
		NP_001262201.1	CG14561	Relocated to different genomic regions				D. melanogaster	D. takahashii	XP_017005715.2	1	100	0	90.79	NM_001202174.2	Hsp110	-	1
		NP_649378.1	CG7139					D. melanogaster	D. takahashii	XP_017005753.2	1	100	0	85.4	NM_140429.5	CG6661	-	1
		NP_649379.1	CG7133					D. melanogaster	D. takahashii	XP_017005754.2	1	100	0	91.02	NM_001259818.2	CG6650	-	1
D. biarmipes	D. melanogaster	NP_001262200.1	Act79B	100	0	100	XM_017103940.2	D. melanogaster	D. biarmipes	XP_016959429.1	1	100	0	100	NM_079486.4	Act79B	Y	1
		NP_649376.3	CG7140	99	0	87.74	XM_017103795.3	D. melanogaster	D. biarmipes	XP_016959284.1	1	99	0	87.74	NM_141119.2	CG7140	Y	1
		NP_001246878.1	CG43392	36	2e-06	77.78	XM_017103824.3	D. melanogaster	D. biarmipes	XP_016959313.1	1	32	2e-06	91.3	NM_001259949.2	CG43392	Y	1
		NP_524419.2	Oct-TyrR	100	0	76.49	XM_044095063.2	D. melanogaster	D. biarmipes	XP_043950998.1	1	100	0	79.47	NM_001170023.2	Oct-TyrR	Y	1
		NP_001262201.1	CG14561	100	3e-93	75.5	XM_017104010.3	D. melanogaster	D. biarmipes	XP_016959499.1	1	93	4e-93	75.5	NM_141120.4	CG14561	Y	1
		NP_649378.1	CG7139	100	0	73.92	XM_050886716.1	D. melanogaster	D. biarmipes	XP_050742673.1	1	97	0	75.16	NM_141121.4	CG7139	Y	1
		NP_649379.1	CG7133	76	3e-31	35.31	XM_044094793.2	D. melanogaster	D. biarmipes	XP_043950728.1	1	83	2e-36	35.31	NM_141122.4	CG7133	Y	1
D. santomea	D. melanogaster	NP_001262200.1	Act79B	100	0	100	XM_039633388.2	D. melanogaster	D. santomea	XP_039489322.2	1	100	0	100	NM_079486.4	Act79B	Y	1
		NP_649376.3	CG7140	100	0	91.74	XM_039632483.2	D. melanogaster	D. santomea	XP_039488417.1	1	100	0	91.43	NM_141119.2	CG7140	Y	1
		NP_001246878.1	CG43392	36	2e-08	77.78	XM_039630951.2	D. melanogaster	D. santomea	XP_039486885.1	1	40	2e-09	75.86	NM_001259949.2	CG43392	Y	1
		NP_524419.2	Oct-TyrR	100	0	79.7	XM_039631064.2	D. melanogaster	D. santomea	XP_039486998.1	1	100	0	79.7	NM_079695.4	Oct-TyrR	Y	1
		NP_001262201.1	CG14561	100	9e-106	80.2	XM_039630062.2	D. melanogaster	D. santomea	XP_039485996.1	1	100	1e-115	86.29	NM_141120.4	CG14561	Y	1
		NP_649378.1	CG7139	100	0	80.08	XM_039630061.2	D. melanogaster	D. santomea	XP_039485995.2	1	95	0	82.33	NM_141121.4	CG7139	Y	1
		NP_649379.1	CG7133	18	2e-12	46.27	XM_039646820.2	D. melanogaster	D. santomea	XP_039502754.1	1	100	0	95.71	NM_001258903.1	CG5001	N	0
D. ficusphila	D. melanogaster	NP_001262200.1	Act79B	100	0	100	XM_017193708.1	D. melanogaster	D. ficusphila	XP_017049197.1	1	100	0	100	NM_079486.4	Act79B	Y	1
		NP_649376.3	CG7140	99	0	82.01	XM_017193724.2	D. melanogaster	D. ficusphila	XP_017049213.1	1	99	0	82.01	NM_141119.2	CG7140	Y	1
		NP_001246878.1	CG43392	34	0.002	64	XM_017193663.2	D. melanogaster	D. ficusphila	XP_017049152.1	1	47	3e-07	64.86	NM_001259949.2	CG43392	Y	1
		NP_524419.2	Oct-TyrR	100	0	74.51	XM_017193710.1	D. melanogaster	D. ficusphila	XP_017049199.1	1	100	0	70.94	NM_001170023.2	Oct-TyrR	Y	1
		NP_001262201.1	CG14561	100	3e-94	75.5	XM_017193711.2	D. melanogaster	D. ficusphila	XP_017049200.2	1	93	3e-94	75.5	NM_141120.4	CG14561	Y	1
		NP_649378.1	CG7139	100	0	70.61	XM_017193709.2	D. melanogaster	D. ficusphila	XP_017049198.1	1	97	0	73.82	NM_141121.4	CG7139	Y	1
		NP_649379.1	CG7133	70	1e-29	33.6	XM_017193658.2	D. melanogaster	D. ficusphila	XP_017049147.1	1	67	6e-36	39.76	NM_141122.4	CG7133	Y	1
D. elegans	D. melanogaster	NP_001262200.1	Act79B	100	0	100	XM_017267516.2	D. melanogaster	D. elegans	XP_017123005.1	1	100	0	100	NM_079486.4	Act79B	Y	1
		NP_649376.3	CG7140	100	0	81.61	XM_017267391.1	D. melanogaster	D. elegans	XP_017122880.1	1	100	0	81.61	NM_141119.2	CG7140	Y	1
		NP_001246878.1	CG43392	34	0.0003	68	XM_017267440.2	D. melanogaster	D. elegans	XP_017122929.1	1	50	4e-08	60.98	NM_001259949.2	CG43392	Y	1
		NP_524419.2	Oct-TyrR	100	0	73.9	XM_041708342.1	D. melanogaster	D. elegans	XP_041564276.1	1	100	0	72.1	NM_079695.4	Oct-TyrR	Y	1
		NP_001262201.1	CG14561	98	1e-83	69.23	XM_017267386.2	D. melanogaster	D. elegans	XP_017122875.2	1	93	4e-86	69.85	NM_141120.4	CG14561	Y	1
		NP_649378.1	CG7139	100	0	72.46	XM_017267558.2	D. melanogaster	D. elegans	XP_017123047.1	1	97	0	76.45	NM_141121.4	CG7139	Y	1
		NP_649379.1	CG7133	95	2e-44	34.05	XM_017267382.2	D. melanogaster	D. elegans	XP_017122871.1	1	74	2e-56	38.86	NM_141122.4	CG7133	Y	1
D. rhopaloa	D. melanogaster	NP_001262200.1	Act79B	100	0	100	XM_017121547.2	D. melanogaster	D. rhopaloa	XP_016977036.1	1	100	0	100	NM_079486.4	Act79B	Y	Located at the end of a different scaffold
		NP_649376.3	CG7140	99	0	83.77	XM_017115134.2	D. melanogaster	D. rhopaloa	XP_016970623.2	1	99	0	83.77	NM_141119.2	CG7140	Y	1
		NP_001246878.1	CG43392	34	8e-05	68	XM_017115716.2	D. melanogaster	D. rhopaloa	XP_016971205.2	-	-	-	-	-	-	-	unsure	Note: No reciprocal tblastn hit.
		NP_524419.2	Oct-TyrR	100	0	75.21	XM_044456569.1	D. melanogaster	D. rhopaloa	XP_044312504.1	1	100	0	76.53	NM_079695.4	Oct-TyrR	Y	1
		NP_001262201.1	CG14561	98	6e-96	75.51	XM_017120409.1	D. melanogaster	D. rhopaloa	XP_016975898.1	1	93	8e-97	75.38	NM_141120.4	CG14561	Y	1
		NP_649378.1	CG7139	100	0	71.91	XM_017120408.2	D. melanogaster	D. rhopaloa	XP_016975897.1	1	100	0	67.9	NM_141121.4	CG7139	Y	1
		NP_649379.1	CG7133	37	3e-24	39.19	XM_044456568.1	D. melanogaster	D. rhopaloa	XP_044312503.1	1	69	2e-30	44.3	NM_141122.4	CG7133	Y	1
D. subpulchrella	D. melanogaster	NP_001262200.1	Act79B	100	0	100	XM_037867015.1	D. melanogaster	D. subpulchrella	XP_037722943.1	1	100	0	100	NM_079486.4	Act79B	Y	1
		NP_649376.3	CG7140	99	0	88.11	XM_037864119.1	D. melanogaster	D. subpulchrella	XP_037720047.1	1	99	0	88.11	NM_141119.2	CG7140	Y	1
		NP_001246878.1	CG43392	36	0.0001	66.67	XM_037865582.1	D. melanogaster	D. subpulchrella	XP_037721510.1	1	51	3e-08	60.53	NM_001259949.2	CG43392	Y	1
		NP_524419.2	Oct-TyrR	100	0	76.69	XM_037865842.1	D. melanogaster	D. subpulchrella	XP_037721770.1	1	100	0	77.36	NM_079695.4	Oct-TyrR	Y	1
		NP_001262201.1	CG14561	97	1e-97	77.2	XM_037863652.1	D. melanogaster	D. subpulchrella	XP_037719580.1	1	93	1e-100	78.39	NM_141120.4	CG14561	Y	1
		NP_649378.1	CG7139	94	0	77.32	XM_037863651.1	D. melanogaster	D. subpulchrella	XP_037719579.1	1	97	0	74.7	NM_141121.4	CG7139	Y	1
		NP_649379.1	CG7133	59	3e-33	38.39	XM_037865570.1	D. melanogaster	D. subpulchrella	XP_037721498.1	1	28	5e-31	37.5	NM_141122.4	CG7133	Y	1
D. ananassae	D. melanogaster	NP_001262200.1	Act79B	100	0	100	XM_014909056.3	D. melanogaster	D. ananassae	XP_014764542.1	1	100	0	100	NM_079486.4	Act79B	Y	1
		NP_649376.3	CG7140	99	0	71.51	XM_001958440.4	D. melanogaster	D. ananassae	XP_001958476.1	1	97	0	72.22	NM_141119.2	CG7140	Y	1
		NP_001246878.1	CG43392	-	-	-	-	-	-	-	-	-	-	-	-	-	-	0	Note: No tblastn hit.
		NP_524419.2	Oct-TyrR	100	0	72.56	XM_001958442.4	D. melanogaster	D. ananassae	XP_001958478.1	1	100	0	69.42	NM_001170023.2	Oct-TyrR	Y	1
		NP_001262201.1	CG14561	100	3e-66	58.1	XM_001958444.3	D. melanogaster	D. ananassae	XP_001958480.1	1	100	5e-66	57.62	NM_141120.4	CG14561	Y	1
		NP_649378.1	CG7139	94	0	67.03	XM_001958445.4	D. melanogaster	D. ananassae	XP_001958481.1	1	95	0	67.47	NM_141121.4	CG7139	Y	1
		NP_649379.1	CG7133	51	8e-13	25.77	XM_044714395.1	D. melanogaster	D. ananassae	XP_044570330.1	1	31	1e-18	31.09	NM_141122.4	CG7133	Y	1	Note: Results from the 4th hit of the initial tblastn query. The top three hits are different isoforms of the same gene and do not pass the RBB test.
D. mojavensis	D. melanogaster	NP_001262200.1	Act79B	100	0	100	XM_002008534.4	D. melanogaster	D. mojavensis	XP_002008570.1	1	100	0	100	NM_079486.4	Act79B	Y	1
		NP_649376.3	CG7140	93	0	62.73	XM_002008535.4	D. melanogaster	D. mojavensis	XP_002008571.1	1	97	0	60	NM_141119.2	CG7140	Y	1
		NP_001246878.1	CG43392	-	-	-	-	-	-	-	-	-	-	-	-	-	-	0	Note: No tblastn hit.
		NP_524419.2	Oct-TyrR	100	0	64.65	XM_032731492.2	D. melanogaster	D. mojavensis	XP_032587383.1	1	100	0	63.38	NM_079695.4	Oct-TyrR	Y	1
		NP_001262201.1	CG14561	Relocated to different genomic regions				D. melanogaster	D. mojavensis	XP_002008574.1	1	100	7e-144	80.83	NM_079308.2	viaf	-	1
		NP_649378.1	CG7139					D. melanogaster	D. mojavensis	XP_002008575.1	1	93	1e-138	74.44	NM_140279.3	CG6931	-	1
		NP_649379.1	CG7133	17	2e-13	49.21	XM_015162805.3	D. melanogaster	D. mojavensis	XP_015018291.1	1	99	2e-57	65.08	NM_141123.3	CG7130	N	0
D. persimilis	D. melanogaster	NP_001262200.1	Act79B	100	0	100	XM_026992238.1	D. melanogaster	D. persimilis	XP_026848039.1	1	100	0	100	NM_079486.4	Act79B	Y	1
		NP_649376.3	CG7140	98	0	65.46	XM_002027190.2	D. melanogaster	D. persimilis	XP_002027226.2	1	98	0	65.46	NM_141119.2	CG7140	Y	1
		NP_001246878.1	CG43392	-	-	-	-	-	-	-	-	-	-	-	-	-	-	0	Note: No tblastn hit.
		NP_524419.2	Oct-TyrR	100	0	69.49	XM_026992239.1	D. melanogaster	D. persimilis	XP_026848040.1	1	100	0	68.52	NM_001170023.2	Oct-TyrR	Y	1
		NP_001262201.1	CG14561	73	5e-56	66.88	XM_002027187.2	D. melanogaster	D. persimilis	XP_002027223.2	1	78	2e-55	66.88	NM_141120.4	CG14561	Y	1
		NP_649378.1	CG7139	94	0	61.98	XM_002027186.2	D. melanogaster	D. persimilis	XP_002027222.2	1	95	0	63.83	NM_141121.4	CG7139	Y	1	Note: Results from the 2nd hit of the initial tblastn query.
		NP_649379.1	CG7133	17	9e-13	49.21	XM_026988643.1	D. melanogaster	D. persimilis	XP_026844444.1	1	100	0	87.71	NM_001258903.1	CG5001	N	0
D. pseudoobscura	D. melanogaster	NP_001262200.1	Act79B	100	0	100	XM_001352847.4	D. melanogaster	D. pseudoobscura	XP_001352883.1	1	100	0	100	NM_079486.4	Act79B	Y	1
		NP_649376.3	CG7140	98	0	65.27	XM_002135505.3	D. melanogaster	D. pseudoobscura	XP_002135541.2	1	98	0	65.27	NM_141119.2	CG7140	Y	1
		NP_001246878.1	CG43392	-	-	-	-	-	-	-	-	-	-	-	-	-	-	0	Note: No tblastn hit.
		NP_524419.2	Oct-TyrR	93	0	73.63	XM_001352848.4	D. melanogaster	D. pseudoobscura	XP_001352884.2	1	88	0	72.08	NM_079695.4	Oct-TyrR	Y	1
		NP_001262201.1	CG14561	99	1e-58	57.01	XM_033382679.1	D. melanogaster	D. pseudoobscura	XP_033238570.1	1	96	3e-60	56.25	NM_141120.4	CG14561	Y	1
		NP_649378.1	CG7139	94	0	62.23	XM_001352850.4	D. melanogaster	D. pseudoobscura	XP_001352886.3	1	95	0	64.08	NM_141121.4	CG7139	Y	1
		NP_649379.1	CG7133	17	1e-12	49.21	XM_001356982.4	D. melanogaster	D. pseudoobscura	XP_001357018.1	1	100	0	87.57	NM_001258904.2	CG5001	N	0
D. virilis	D. melanogaster	NP_001262200.1	Act79B	100	0	100	XM_002048283.4	D. melanogaster	D. virilis	XP_002048319.1	1	100	0	100	NM_079486.4	Act79B	Y	1
		NP_649376.3	CG7140	96	0	62.77	XM_002048284.4	D. melanogaster	D. virilis	XP_002048320.1	1	96	0	62.77	NM_141119.2	CG7140	Y	1
		NP_001246878.1	CG43392	-	-	-	-	-	-	-	-	-	-	-	-	-	-	0	Note: No tblastn hit.
		NP_524419.2	Oct-TyrR	100	0	63.07	XM_032434727.2	D. melanogaster	D. virilis	XP_032290618.1	1	100	0	59.43	NM_079695.4	Oct-TyrR	Y	1
		NP_001262201.1	CG14561	Relocated to different genomic regions				D. melanogaster	D. virilis	XP_002048322.1	1	100	3e-146	82.08	NM_079308.2	viaf	-	1
		NP_649378.1	CG7139					D. melanogaster	D. virilis	XP_002048323.1	1	100	3e-159	76.21	NM_140279.3	CG6931	-	1
		NP_649379.1	CG7133	16	3e-12	47.54	XM_015175080.3	D. melanogaster	D. virilis	XP_015030566.1	1	100	3e-118	79.04	NM_168950.4	Csp	N	0
D. willistoni	D. melanogaster	NP_001262200.1	Act79B	100	0	100	XM_002068013.4	D. melanogaster	D. willistoni	XP_002068049.1	1	100	0	100	NM_079486.4	Act79B	Y	1
		NP_649376.3	CG7140	96	0	62.16	XM_002068011.3	D. melanogaster	D. willistoni	XP_002068047.1	1	95	0	62.16	NM_141119.2	CG7140	Y	1
		NP_001246878.1	CG43392	-	-	-	-	-	-	-	-	-	-	-	-	-	-	0	Note: No tblastn hit.
		NP_524419.2	Oct-TyrR	89	0	67.61	XM_023177420.2	D. melanogaster	D. willistoni	XP_023033188.1	1	79	0	66.06	NM_079695.4	Oct-TyrR	Y	1
		NP_001262201.1	CG14561	73	3e-51	64.74	XM_002068009.4	D. melanogaster	D. willistoni	XP_002068045.3	1	76	4e-36	55.71	NM_141120.4	CG14561	Y	1
		NP_649378.1	CG7139	94	0	53.89	XM_047011901.1	D. melanogaster	D. willistoni	XP_046867857.1	1	95	0	54.43	NM_141121.4	CG7139	Y	1
		NP_649379.1	CG7133	17	6e-13	49.21	XM_047010635.1	D. melanogaster	D. willistoni	XP_046866591.1	1	100	0	86.86	NM_001258903.1	CG5001	N	0
D. kikkawai	D. melanogaster	NP_001262200.1	Act79B	100	0	100	XM_017167530.3	D. melanogaster	D. kikkawai	XP_017023019.1	1	100	0	100	NM_079486.4	Act79B	Y	1
		NP_649376.3	CG7140	99	0	67.48	XM_017167372.3	D. melanogaster	D. kikkawai	XP_017022861.1	1	98	0	67.48	NM_141119.2	CG7140	Y	1
		NP_001246878.1	CG43392	-	-	-	-	-	-	-	-	-	-	-	-	-	-	0	Note: No tblastn hit.
		NP_524419.2	Oct-TyrR	100	0	74.59	XM_017167718.3	D. melanogaster	D. kikkawai	XP_017023207.1	1	100	0	72.13	NM_079695.4	Oct-TyrR	Y	1
		NP_001262201.1	CG14561	Relocated to different genomic regions				D. melanogaster	D. kikkawai	XP_017023086.1	1	85	0	91.2	NM_176270.2	Ctr9	-	1
		NP_649378.1	CG7139					D. melanogaster	D. kikkawai	XP_017023087.1	1	100	0	93.14	NM_138253.2	sturkopf	-	1
		NP_649379.1	CG7133	17	6e-13	50	XM_017177996.3	D. melanogaster	D. kikkawai	XP_017033485.1	1	98	6e-104	64.91	NM_166152.3	mrj	N	0
D. busckii	D. melanogaster	NP_001262200.1	Act79B	100	0	100	XM_017986667.2	D. melanogaster	D. busckii	XP_017842156.1	1	100	0	100	NM_079486.4	Act79B	Y	1
		NP_649376.3	CG7140	96	0	62.6	XM_017985587.2	D. melanogaster	D. busckii	XP_017841076.2	1	97	0	62.6	NM_141119.2	CG7140	Y	1
		NP_001246878.1	CG43392	-	-	-	-	-	-	-	-	-	-	-	-	-	-	0	Note: No tblastn hit.
		NP_524419.2	Oct-TyrR	100	0	64.48	XM_033293451.1	D. melanogaster	D. busckii	XP_033149342.1	1	87	0	69.25	NM_079695.4	Oct-TyrR	Y	1
		NP_001262201.1	CG14561	71	9e-40	55.13	XM_017986002.2	D. melanogaster	D. busckii	XP_017841491.2	1	72	2e-39	54.14	NM_141120.4	CG14561	Y	1
		NP_649378.1	CG7139	91	0	56.87	XM_017988927.2	D. melanogaster	D. busckii	XP_017844416.2	1	93	0	55.86	NM_141121.4	CG7139	Y	1
		NP_649379.1	CG7133	16	2e-12	47.54	XM_017988998.2	D. melanogaster	D. busckii	XP_017844487.1	1	100	6e-137	86.96	NM_168950.4	Csp	N	0
D. grimshawi	D. melanogaster	NP_001262200.1	Act79B	100	0	100	XM_001985524.2	D. melanogaster	D. grimshawi	XP_001985560.1	1	100	0	100	NM_079486.4	Act79B	Y	1
		NP_649376.3	CG7140	93	0	62.02	XM_001985523.2	D. melanogaster	D. grimshawi	XP_001985559.1	1	94	0	62.02	NM_141119.2	CG7140	Y	1
		NP_001246878.1	CG43392	-	-	-	-	-	-	-	-	-	-	-	-	-	-	0	Note: No tblastn hit.
		NP_524419.2	Oct-TyrR	100	0	63.77	XM_001985522.2	D. melanogaster	D. grimshawi	XP_001985558.1	1	83	0	69.64	NM_001170023.2	Oct-TyrR	Y	1
		NP_001262201.1	CG14561	Relocated to different genomic regions				D. melanogaster	D. grimshawi	XP_001985557.1	1	100	4e-144	80.83	NM_079308.2	viaf	-	1
		NP_649378.1	CG7139					D. melanogaster	D. grimshawi	XP_001985556.1	1	98	4e-153	77.19	NM_140279.3	CG6931	-	1
		NP_649379.1	CG7133	17	8e-13	48.44	XM_032741035.1	D. melanogaster	D. grimshawi	XP_032596926.1	1	98	6e-98	61.51	NM_166152.3	mrj	N	0
D. hydei	D. melanogaster	NP_001262200.1	Act79B	100	0	100	XM_023314831.2	D. melanogaster	D. hydei	XP_023170599.1	1	100	0	100	NM_079486.4	Act79B	Y	1
		NP_649376.3	CG7140	92	0	62.02	XM_023314828.2	D. melanogaster	D. hydei	XP_023170596.2	1	94	0	61.72	NM_141119.2	CG7140	Y	1
		NP_001246878.1	CG43392	-	-	-	-	-	-	-	-	-	-	-	-	-	-	0	Note: No tblastn hit.
		NP_524419.2	Oct-TyrR	100	0	64.76	XM_023314857.2	D. melanogaster	D. hydei	XP_023170625.1	1	84	0	69.87	NM_001170023.2	Oct-TyrR	Y	1
		NP_001262201.1	CG14561	Relocated to different genomic regions				D. melanogaster	D. hydei	XP_023170589.1	1	100	6e-145	81.25	NM_079308.2	viaf	-	1
		NP_649378.1	CG7139					D. melanogaster	D. hydei	XP_023170588.1	1	100	4e-149	74.66	NM_140279.3	CG6931	-	1
		NP_649379.1	CG7133	16	1e-12	47.54	XM_023312217.2	D. melanogaster	D. hydei	XP_023167985.1	1	100	2e-108	74.24	NM_168950.4	Csp	N	0
D. innubila	D. melanogaster	NP_001262200.1	Act79B	100	0	100	XM_034626065.1	D. melanogaster	D. innubila	XP_034481956.1	1	100	0	100	NM_079486.4	Act79B	Y	1
		NP_649376.3	CG7140	93	0	62.3	XM_034625904.1	D. melanogaster	D. innubila	XP_034481795.1	1	94	0	60.89	NM_141119.2	CG7140	Y	1
		NP_001246878.1	CG43392	-	-	-	-	-	-	-	-	-	-	-	-	-	-	0	Note: No tblastn hit.
		NP_524419.2	Oct-TyrR	91	0	70.2	XM_034627622.1	D. melanogaster	D. innubila	XP_034483513.1	1	88	0	67.92	NM_001170023.2	Oct-TyrR	Y	1
		NP_001262201.1	CG14561	71	9e-49	63.06	XM_034625785.1	D. melanogaster	D. innubila	XP_034481676.1	1	69	8e-44	62.07	NM_141120.4	CG14561	Y	1
		NP_649378.1	CG7139	93	0	59.06	XM_034625784.1	D. melanogaster	D. innubila	XP_034481675.1	1	95	0	57.36	NM_141121.4	CG7139	Y	1
		NP_649379.1	CG7133	16	2e-12	47.54	XM_034625340.1	D. melanogaster	D. innubila	XP_034481231.1	1	100	1e-129	83.41	NM_168950.4	Csp	N	0
D. nasuta	D. melanogaster	NP_001262200.1	Act79B	100	0	100	XM_060796783.1	D. melanogaster	D. nasuta	XP_060652766.1	1	100	0	100	NM_079486.4	Act79B	Y	1
		NP_649376.3	CG7140	97	0	59.81	XM_060801855.1	D. melanogaster	D. nasuta	XP_060657838.1	1	100	0	59.81	NM_141119.2	CG7140	Y	1
		NP_001246878.1	CG43392	-	-	-	-	-	-	-	-	-	-	-	-	-	-	0	Note: No tblastn hit.
		NP_524419.2	Oct-TyrR	100	0	63.49	XM_060800434.1	D. melanogaster	D. nasuta	XP_060656417.1	1	87	0	68.41	NM_001170023.2	Oct-TyrR	Y	1
		NP_001262201.1	CG14561	71	7e-47	61.29	XM_060805013.1	D. melanogaster	D. nasuta	XP_060660996.1	1	68	6e-46	62.94	NM_141120.4	CG14561	Y	1
		NP_649378.1	CG7139	93	0	57.16	XM_060805010.1	D. melanogaster	D. nasuta	XP_060660993.1	1	95	0	55.75	NM_141121.4	CG7139	Y	1
		NP_649379.1	CG7133	16	2e-12	47.54	XM_060798003.1	D. melanogaster	D. nasuta	XP_060653986.1	1	100	2e-114	76.86	NM_168950.4	Csp	N	0
