# Supplementary material for: Molecular evolution of octopamine receptors in Drosophila
Source: G3 (Bethesda). 2025 Dec 6;16(2):jkaf289. doi: 10.1093/g3journal/jkaf289 (PMC12869069; doi:10.1093/g3journal/jkaf289)
Supplement: jkaf289_Supplementary_Data [file jkaf289_supplementary_data.zip › Supplementary Files/Supplementary File 2.xlsx]

## Sheet: Octβ2R
species	ENC	GC	GC3
Dfic	49.5145	0.546177	0.722936
Dele	43.4561	0.562226	0.774859
Drho	43.3023	0.579468	0.788497
Dmel	49.8426	0.546642	0.720149
Dsim	48.9633	0.550186	0.732342
Dmau	48.8528	0.550186	0.732342
Dsec	49.3278	0.54602	0.727612
Dere	49.0076	0.551402	0.734579
Dsan	48.8014	0.554104	0.744403
Dyak	48.657	0.553483	0.742537
Dtei	47.375	0.557836	0.751866
Dtak	47.3123	0.566355	0.768224
Dbia	41.9889	0.581962	0.809872
Dsuz	43.7847	0.578593	0.805505
Dsub	43.3404	0.57716	0.807407

## Sheet: Octβ3R
species	ENC	GC	GC3
Dtak	41.248	0.606168	0.780249
Dbia	42.5233	0.609072	0.777977
Dsuz	42.0942	0.606196	0.779267
Dsub	42.29	0.604484	0.777578
Dele	41.8003	0.611888	0.788462
Dfic	48.6716	0.583773	0.717926
Drho	41.3745	0.606868	0.787744
Dere	44.5407	0.58963	0.738667
Dtei	43.8856	0.591704	0.747556
Dyak	44.906	0.589175	0.738243
Dsan	44.7545	0.589903	0.740478
Dmel	45.7998	0.584377	0.727191
Dsec	44.5803	0.590066	0.745961
Dsim	44.6314	0.590135	0.745291
Dmau	44.1787	0.59133	0.748879
