# Supplementary material for: Molecular evolution of octopamine receptors in Drosophila
Source: G3 (Bethesda). 2025 Dec 6;16(2):jkaf289. doi: 10.1093/g3journal/jkaf289 (PMC12869069; doi:10.1093/g3journal/jkaf289)
Supplement: jkaf289_Supplementary_Data [file jkaf289_supplementary_data.zip › Supplementary Files/Supplementary File 7.xlsx]

## Sheet: Sheet1
Gene	Clade	Isoform	# Sequences	AA length	Identical Sites %	Pairwise Identity %	Gap %
Oamb	melanogaster	PB or PE	14	635	83.8	94.1	2.9
Oamb	melanogaster	PC, PD, PF, PG	15	643	84.6	95	2.1
Oct-TyrR	melanogaster		15	601	78.1	92.7	3.2
Octalpha2R	melanogaster	PA or PB	14	703	80.8	92.6	3.4
Octalpha2R	melanogaster	PC	12	675	81.3	92.3	3.5
OctBeta1R	melanogaster	PA or PE	15	510	85.4	94.8	2.3
OctBeta2R	melanogaster		15	538	419	88	3
OctBeta2R	mosquito Anophenilnae		7	525	76	86.6	3
OctBeta2R	mosquito Cellia		5	524	87.2	93.1	1.1
OctBeta2R	mosquito Culicidae		10	532	63	79.3	8.2
OctBeta2R	virilis-repleta		7	558	79.1	88.7	2.4
OctBeta3R	melanogaster	PF	15	1270	74	89	6.5
OctBeta3R	melanogaster	PF unique Exon	15	147	59.4	81.5	13.6
OctBeta3R	melanogaster	PF PG 3' shared	15	105	100	100	0
OctBeta3R	melanogaster	PF PG 5' shared	15	1017	74.2	89.5	6
OctBeta3R	melanogaster	PG	15	1123	76.4	90.6	5.4
