# Supplementary material for: Molecular evolution of octopamine receptors in Drosophila
Source: G3 (Bethesda). 2025 Dec 6;16(2):jkaf289. doi: 10.1093/g3journal/jkaf289 (PMC12869069; doi:10.1093/g3journal/jkaf289)
Supplement: jkaf289_Supplementary_Data [file jkaf289_supplementary_data.zip › Supplementary Files/supplementary_PAML_files/Oamb/PBorPE/OambPB_DNA_14species_alignment.fasta]

>Dele
atgaatgattcagagtgcgacgatctcatcaaatctgtgaaatggacggaaccagccaat
ctgatctccctggccgtgctcgagtttatcaacgttctggtcatcggtggcaactgcctt
gtgattgccgccgtcttctgttcgaacaagttacgcagtgtgacgaatttctttatcgtt
aacctggccgttgccgaccttctcgtgggtttggcggtgctacccttctcggccacctgg
gaggtctttaaggtttggatattcggcgatctctggtgccgcatttggctggccgtcgat
gtctggatgtgcacggcatcgatcctgaatctgtgtgccatatccctggatcgctatgtg
gcggtcacgcgacccgtcacctaccccagcataatgtccacgaagaaggccaagtcctta
atcgccggcatttgggtactctcatttgttatttgctttccgcctctagtcggctggaag
gatcaaaaggcggtcatacatccgacctatccaaagggaaaccatacgctttactacacc
accacgatgtcaagctcggaggatggtcaactaggcttagatagcattaaggagcaggag
gacaggcat------------------gtcgccaatggcaatggcaacgcctacaacccc
tatgatcccgatttcgccccaatcgatggatccgcggagattcgcattgcggccatgggc
tcgagcagcacgagcaccaccacagca---------------gccagttcgagcagcacg
gaaacggaaatggacctcgatctgctgaacgccccgccgcagaacagagtacagaccact
tccggcagctgcccctggaagtgcgagctgaccaacgaccgggggtacgtcctgtactcc
gccctgggctccttctacatacccatgttcgtgatgctcttcttctactggcgcatctac
cgggccgccgtccgcaccacgcgggccatcaatcagggcttcaagaccaccaagggcagt
ccccgcgagtcgggcaacaatcgggtggacgagtcccagctgatactgcgtatccaccgc
ggacgaccttgctccacgccccagcgcacccccctctcggtgcactccatgtcctcgacc
ctcagcgtcaacagcaatggggga------------------------ggactgggagct
gcagcggaggatcatctgccgggaggcacccccaagcgagccacctcgatgcgcgtttgc
cgacagcggcacgagaaggtggccatcaaggtgtccttcccctcctccgagaatgtactt
gatgttgccgcccaacagcagcagcagcagcagcaccagcaccagcagcccccaccatcg
ccccactacgcggtgatcagcagcgccaacggacgtcgggcctcggcctccttcaagacg
agtctcttcgacattggcgagaccacctttaatctggacgcgggcgcacccgcc------
gccggcgacctggagaccggactctcgacccactcgctgtcggccaagaagcgggccggc
aagcggagcgccaagttccaggtgaagcgcttccgcatggagacaaaggcggccaagacg
ctggccatcatcgtgggcggcttcattgtgtgctggctgcccttcttcaccatgtatctg
atacgggccttctgcgaccactgcatccagccgacggtcttctcggtgctcttctggctg
ggctactgcaactcggccatcaacccgatgatctacgcgcttttctcgcacgagttccgg
atcgccttcaagcgcatcgtgtgccggtgcgtgtgcacgcgcagcggcttccgcgcctcg
gaaaacttccagatgttagcggcgcgggcgctgatggcgccggccacctttcacaagacg
atttccggatgctcggacgacggcgacggcgtggacttcagc
>Dfic
atgaatgagacagagtgcgaggatctcatcaaatctgtgaaatggacggaaccagccaac
ctgatctccctggccgtactcgagttcatcaacgttctggtcatcggtggcaactgcctc
gtgattgccgccgtcttctgttcgaataagctgcgcagcgtcaccaacttcttcatcgtc
aacctggccgtggccgacctccttgtcggcctggcggtgctgcccttctccgccacctgg
gaggtcttcaaggtgtggatattcggcgatctgtggtgccgcatctggctggcggtggac
gtgtggatgtgcacggcgtcgatcctgaacctgtgtgccatatccctggaccgctacgtg
gcggtcacgcgacccgtcacctacccgagcatcatgtccacgaagaaggccaagtcccta
atcgccggcatttgggtactctcattttttatctgctttccgccgctagtcggctggaag
gatcaaaaggcggtgatacagccgacctatccaaagggaaaccatacgctttactacacc
accacgatgtcaagctcggaggatggtcatctagggttaggtagcattaaggaacaggac
gaggactcctcgcagccgccgcctcctcctcacatcggcaatggcaatgcctacaatccc
tacgatcccgatttcgcccccatcgatggatctgcggagattcgcattgcggccattggt
tcaacgagtacgacaagtaccacaaccatc------------------tcgagcaccacg
gaaccggaaatggatcttgatctgctaaatgctccaccgcaaaacaggccgcaaaccatt
tccggcagctgtccgtggaaatgcgagttaaccaacgatcggggatatgtcttatactcc
gcattgggatccttctacattcccatgttcgtgatgctcttcttctactggcgaatctat
cgggccgccgttcgcaccacgagggccatcaaccagggcttcaagaccaccaagggcagt
ccccgcgagtcgggcaacaatcgggtggacgagtcccagctgatactgcgcatccatcga
ggacgaccctgcaccacgccacaaaggactccgctatccgttcactcgatgtcctcgacg
ctcagcgtgaatagcaacggaggcggaggcgcc---------acg---ggattgggtgcc
tcggcggaggatcacctgcagggtggcactcccaagcgggccacctccatgagggtttgc
cgccagcggcacgagaaggtggccatcaaggtgtcctttccctcctccgagaatgtcctc
gatgca---------------------------------ggacaacagcctccgccgtcg
ccacattatgctgttatcagcagcgccaacggaagacgtgcc------tccttcaagacg
agcctgttcgacattggcgagaccaccttcaatctggattcggcggca---------cca
gccggggacttggagagcggcctctcaaccacctcgctttcggccaagaagagagctgga
aagcggagtgccaagttccaggtgaaacgcttccggatggaaaccaaggcggccaaaaca
ctggccatcatcgtgggcggcttcatcgtctgctggctgcccttcttcacgatgtacttg
atacgggccttctgcgaccactgcatccagccgacggtcttctcggtgctcttctggctg
ggctactgcaactcggccatcaacccgatgatctacgcactgttctccaacgagttccgg
atcgccttcaagcggatcgtctgccgatgcgtttgcacgcgcagtggcttccgggcctcc
gagaatttccagatgattgcggccagggctctgatggcaccggccacgttccacaagacc
atttccggatgctcggacgacggggacggggtggacttcagc
>Dtei
atgaatgaaacagagtgcgaggatctcatcaaatctgtgaaatggacggaaccagccaat
ctgatctccctggccgtactcgagttcatcaacgttctggtcatcggtggcaactgcctc
gtgattgccgccgtcttctgttcgaataagttgaggagtgtgacgaacttcttcattgtc
aacctggctgtggccgaccttctggtgggtttggccgtgctacccttctcagccacctgg
gaggttttcaaggtttggatattcggcgatctctggtgccgcatttggctggctgtcgat
gtgtggatgtgcacggcatcgatcctgaatctgtgtgccatatctctggatcgctatgtg
gcggtcacgcgacccgtcacctacccaagcattatgtccacgaagaaggccaagtcctta
atcgccggcatttgggtactctcattttttatttgctttccgccgctagtcggctggaag
gatcagaaggcggttatacagccgacctatccaaagggaaaccatacgctttactacacc
accacgatgtcaagctcggaggatggtcaactagggttagatagcattaaggaccagggc
gaggcc---tctttgcctccctccccgccgcatgtcggcaatgggaacgcctacaatccc
tacgatcccgatttcgcgcccatcgatggatccgcggagattcggattgcggccatgggc
tcgactagtacttcggcatccacaaccatcacgacgacaacgtccagtgcgagcaccacg
gaaacggaaatggacctcgatctgctgaacacaccgccgcagaacagaccccagaccatt
tccggcagctgtccatggaagtgcgagctgaccaacgatcggggttatgtcctgtactcc
gccctgggatccttctacatacccatgttcgtgatgctcttcttctactggcgcatctac
cgagctgccgtgagaaccacgagggccatcaaccagggctttaagaccaccaagggcagt
ccccgcgagtcgggcaacaatcgagtggacgaatcccagcttatattgcgcatccaccga
ggacgaccttgctccacccctcagcgcacacctctctcggtgcactcaatgtcctcgact
ctcagcgtgaacagcaacgggggcggtggtggagccgtggcctcg---ggactgggtgcc
tccaccgaggatcaccttcagggaggcgcccccaagcgggccacttcaatgcgcgtctgc
cgacagcgacacgagaaggtggccatcaaggtgtcctttccctcctccgagaacgtcctc
gacgca---------------------------------ggacaacagccacaggcgtcg
ccacactacgccgtaatcagcagcgccaacggacgacgggcc------tccttcaagacg
agcctcttcgacattggcgaaaccacctttaatttggacgcagctgcgtct------ggt
cctggagacttagagaccggactctcgaccacatcgctgtcggccaagaagcgggcaggc
aagcgtagcgccaagttccaggtgaagcgcttcagaatggagaccaaggcggccaagacg
ctggccatcattgtgggcggcttcatcgtgtgctggctgcccttcttcacaatgtatctg
atcagggccttctgcgaccactgcatccagccgacagtcttctcggtgctcttctggctc
ggctactgcaactcggctatcaatccgatgatctatgccctcttctcgaatgagtttcgc
atcgccttcaagcggatcgtgtgccgatgcgtctgcacccgcagtggcttccgggcgtcg
gagaatttccagatgatagcggcgcgtgccctgatggcaccggccacattccacaagacc
atatccggatgctcggatgacggggagggcgtggacttcagc
>Dyak
atgaatgaaacagagtgcgaggatctcatcaaatctgtgaaatggacggaaccagccaat
ctgatctccctggccgtactcgagttcatcaacgttctggtcatcggtggcaactgcctc
gtgattgccgccgtcttctgttcgaataagttgaggagtgtaacgaacttcttcattgtc
aacctggctgtggccgaccttctggtgggtttggccgtgctacccttctcagccacctgg
gaggttttcaaggtttggatattcggcgatctctggtgccgcatttggctggctgtcgat
gtgtggatgtgcacggcatcgatccttaatctgtgtgccatatctctggatcgctatgtg
gcggtcacgcgacccgtcacctacccaagcattatgtccacgaagaaggccaagtcctta
atcgccggcatttgggtactctcattttttatttgctttccgccgctagtcggctggaag
gatcagaaggcggtgatacagccgacctatccaaagggaaaccatacgctttactatacc
accacgatgtcaagctcggaggatggtcaactagggttagatagcattaaggaccagggc
gagacc---tctttgcctcccttcccgccgcatgtcggcaatggcaacgcctacaatccc
tacgatcccgatttcgcccccatcgatggatccggggagattcggattgcggccatgggc
tcgactagtactccagcaaccacaaccagcacgacgacgagttccagtgcaagcaccacg
gaaacggaaatggacctcgatctgctcaacgcaccaccgcagaacagaccccagacaatt
tcaggcagctgtccgtggaagtgcgagctgaccaacgatcggggttatgtcctgtactcc
gccctgggatccttctacatacccatgttcgtgatgctcttcttctactggcgcatctac
cgagctgccgtgagaaccacgagggccatcaaccagggctttaagaccaccaaaggcagt
ccccgcgagtcgggcaacaatcgagtggacgagtcccagcttatattgcgcatccaccga
ggacgaccttgctccaccccccagcgcacgcctctctcggtgcactcaatgtcctcgact
ctcagcgtgaacagcaacgggggcggcggtggagcggtggcctcg---ggactgggtgca
tccaccgaggatcaccttcagggaggcgcccccaagcgggccacttcaatgcgcgtctgc
cgccagcgacacgagaaggtggccatcaaggtgtcctttccctcctccgagaacgtcctc
gacgca---------------------------------ggacaacagccacaggcgtcg
ccacactacgccgtaatcaacagcgccaacggacgacgggcc------tccttcaagacg
agcctcttcgacattggcgaaaccacctttaatttggacgcagctgcgtct------ggt
cccggagacttagagaccggactctcgaccacatcgctgtcggccaagaagcgggcaggc
aagcgtagcgccaagttccaggtgaagcgctttagaatggagaccaaggcggccaagacg
ctggccatcattgtgggcggcttcatcgtgtgctggctgcccttcttcacaatgtatctg
atcagggccttctgcgaccactgcatccagccgacagtcttctcggtgctcttctggctc
ggctactgcaactcggctatcaatccgatgatctatgccctcttctcgcatgagtttcgc
atcgccttcaagcggatcgtgtgccgatgcgtttgcacccgcagcggcttccgggcgtcg
gagaatttccagatgatagcggcgcgtgccctgatggcaccggccacattccacaagacc
atatccggatgctcggatgacggcgagggtgtggacttcagc
>Dsan
atgaatgaaacagagtgcgaggatctcatcaaatctgtgaaatggacggaaccagccaat
ctgatctccctggccgtactcgagttcatcaacgttctggtcatcggtggcaactgcctc
gtgattgccgccgtcttctgttcgaataagttgaggagtgtaacgaacttcttcattgtc
aacctggctgtggccgaccttctggtgggtttggccgtgctacccttctcagccacctgg
gaggttttcaaggtttggatattcggcgatctctggtgccgcatttggctggctgtcgat
gtgtggatgtgcacggcatcgatccttaatctgtgtgccatatctctggatcgctatgtg
gcggtcacgcgacccgtcacctacccaagcattatgtccacgaagaaggccaagtcctta
atcgccggcatttgggtactctcattttttatttgctttccgccgctagtcggctggaag
gatcagaaggcggttatacagccgacctatccaaagggaaactatacgctttactacacc
accacgatgtcaagctcggaggatggtcaactagggttagatagcattaaggaccagggc
gaggcc---tctttgcctcccttcccgccgcatgtcggcaatggcaacgcctacaatccc
tacgatcccgatttcgcccccatcgatggatccggggagattcggattgcggccatgggc
tcgactagtactccagcaaccacaaccagcacgacgacaagttccagtgcaagcaccacg
gaaacggaaatggacctcgatctgctgaacgcaccgccgcagaacagaccacagacaatt
tcaggcagctgtccgtggaagtgcgagctgaccaacgatcggggttatgtcctgtactcc
gccctgggatccttctacatacccatgttcgtgatgctcttcttctactggcgcatctac
cgagctgccgtgagaaccacgagggccatcaaccagggctttaagaccaccaaaggcagt
ccccgcgagtcgggcaacaatcgagtggacgagtcccagcttatattgcgcatccaccga
ggacgaccttgctccaccccccagcgcacgcctctctcggtgcactcaatgtcctcgact
ctcagcgtgaacagcaacggaggcggcggtggagccgtggcctcg---ggactgggtgcc
tccaccgaggatcaccttcagggaggtgcccccaagcgggccacttcaatgcgcgtctgc
cgccagcgacacgagaaggtggccatcaaggtgtcctttccatcctccgagaacgtcctc
gacgca---------------------------------ggacaacagccacaggcgtcg
ccacactacgccgtaatcagcagcgccaacggacgacgggcc------tccttcaagacg
agcctcttcgacattggcgaaaccacctttaatttggacgcagctgcgtct------ggt
cccggagacttagagaccggactctcgaccacatcgctgtcggccaagaagcgggcaggc
aagcgtagcgccaagttccaggtgaagcgctttagaatggagactaaggcggccaagacg
ctggccatcattgtgggcggcttcatcgtgtgctggctgcccttcttcacaatgtatctg
atcagggccttctgcgaccactgcatccagccgacagtcttctcggtgctcttctggctc
ggctactgcaactcggctatcaatccgatgatctatgccctcttctcgcatgagtttcgc
atcgccttcaagcgaatcgtgtgccgatgcgtttgcacccgcagcggcttccgggcgtcg
gagaatttccagatgatagcggcgcgtgccctgatggcaccggccacattccacaagacc
atatccggatgctcggatgacggcgagggtgtggacttcagc
>Dere
atgaatgaaacagagtgcgaggatctcatcaaatctgtgaaatggacggaaccagccaat
ctgatctccctggccgtactcgagttcatcaacgttctggtcatcggtggcaactgcctc
gtgattgccgccgtcttctgttcgaataagttgaggagtgtgacgaacttcttcattgtc
aacctggctgtggccgaccttttggttggtttggccgtgctacccttctcagccacctgg
gaggttttcaaggtttggatattcggcgatctctggtgccgcatttggctggctgtcgat
gtgtggatgtgcacggcatcgatcctgaatctgtgtgccatatctctggatcgctatgtg
gcggtcacgcgacccgtcacctacccaagcattatgtccacgaagaaggccaagtcctta
atcgccggcatttgggtactctcattttttatatgctttccgccgctagtcggctggaag
gatcaaaaggcggttatacagccgacctatccaaagggaaaccatacgctttactacacc
accacgatgtcaagttcggaggatggtcaactagagttagatagcattaaggaccagggc
gaggcc---tctttgcctccctccccgccgcatgtcggcaatggcaacgcctacaatccc
tacgatcccgatttcgcccccatcgatggatccgcggagattcggattgcggccatgggc
tcgaccagtacttcaacaagcacaaccagc---acgacagcgtccagttcgagcaccacg
gaatcggaaatggacctcgatctgctgaacgcaccgccgcagaacagaccccagacaatt
tccggcagctgtccatggaagtgcgagctgaccaacgatcggggttacgtcctgtactcc
gccctgggatccttctacatacccatgttcgtgatgctcttcttctactggcgcatctac
cgggctgccgtgagaaccacgagggccatcaaccagggcttcaagaccaccaagggcagt
cctcgcgagtcgggcaacaatcgagtggacgagtcccagcttatattgcgcatccaccga
ggacgaccttgctccaccccccagcgcacgcctctgtcggtgcactcaatgtcctcgact
ctcagcatgaacagcaacgggggcgggggtggggccgtggcctcg---ggactgggtgcc
tccaccgaggatcaccttcagggaggcgcccccaagcgagccacttcgatgcgcgtctgc
cgacagcggcacgagaaggtggccatcaaggtgtcctttccctcctccgagaacgtcctc
gacgca---------------------------------ggacaacagccacaggcgtcg
ccacactacgcggtaatcagcagcgccaacggacgacgtgcc------tccttcaagacg
agcctcttcgacattggcgaaaccacctttaacttggacgcagctgcgtct------ggt
cctggagacctagagaccggactctcgaccacctcgctgtcggccaagaagcgggcaggc
aagcgtagcgccaagttccaggtgaagcgcttccgaatggagaccaaggcggccaagacg
ctggccatcattgtgggcggcttcatcgtgtgctggctgcccttcttcacaatgtatctg
atcagggccttctgcgaccactgcatccagccgacggtcttctcggtgctcttctggctc
ggctactgcaactcggccatcaatccgatgatctatgcgctcttctcgaatgagtttcgc
atcgccttcaagcggatcgtgtgccgatgcgtctgcacccgcagtggcttccgggcgtcg
gagaatttccagatgatagcggcgcgtgccctgatggcaccggccacattccacaagacc
atatccggatgctcggacgacggggagggcgtggacttcagc
>Dmau
atgaatgaaacggagtgcgaggatctcattaaatctgtgaaatggacggaaccagccaat
ctgatctccctggccgtactcgagttcatcaacgttctggtcatcggtggcaactgcctc
gtgattgccgccgtcttctgttcgaataagttgcggagtgtgacgaacttcttcattgtc
aacctggctgtggccgaccttctggtgggtttggccgtcctacccttctccgccacctgg
gaggtcttcaaggtttggatattcggcgatctctggtgccgcatttggctggctgtcgat
gtctggatgtgcacggcatcgatcctgaatctgtgtgccatatcactggaccgctatgtg
gcggtcacgcgacccgtcacctacccgagcataatgtccacgaagaaggccaagtcctta
atcgccggcatttgggtactctcattttttatttgctttccgccgctagtcggctggaag
gatcaaaaggcggttatacagccgacctatccaaagggaaaccatacgctttactacacc
accacgatgtcaagctcggaggatggtcaactagggttagatagcattaaggaccagggc
gaggcc---tccttgcctccatccccgccgcatatcggcaacggcaacgcctacaatccc
tacgatcccgatttcgcccccatcgatggatccgcggagattcggattgcggccattgac
tcgaccagtacttcaaccaccgcaaccagcacgacgacagggtccagttcgagcaccacg
gaatcggaaatggacctcgatctgctgaacgcaccgccgcagaacagaccccagaccatt
tccggcagctgtccgtggaagtgcgagctgaccaacgatcggggttatgtcctgtactcc
gccctgggctccttctacatacccatgttcgtgatgctcttcttctactggcgcatctac
cgggctgccgtgagaaccacgagggccatcaaccagggcttcaagaccaccaagggcagt
ccccgcgagtcgggcaacaatcgagtggacgagtcccagctcatattgcgcatccaccga
ggacgaccttgctccaccccccagcgcacacctctctcggtgcactcaatgtcctcgact
ctcagcgtgaacagcaacgggggcgggggtggagccgtagcctcg---ggactgggtgcc
tccacagaggatcatcttcagggaggcgcccccaagcgggccacttcgatgcgcgtctgc
cgccagcgacacgagaaggtggccatcaaggtgtcctttccctcctccgagaatgtcctc
gacgca---------------------------------ggacagcagccacaggcgtcg
ccacactacgcggtaatcagcagcgccaacggacgacgtgcc------tccttcaagacg
agcctcttcgacattggcgagaccacctttaatttggacgcagctgcgtcc------ggt
cccggagacctagagaccggactttcgaccacctcgctgtcggccaagaagcgggcaggc
aagcgcagcgccaagttccaggtgaagcgctttcgaatggagaccaaggcagccaagacg
ctggccatcattgtgggcggcttcatcgtgtgctggctgcccttcttcacgatgtatctg
atccgggccttctgcgaccactgcatccagccgacggtcttctcggtgctcttctggctg
ggctactgcaactcggccatcaatccgatgatctatgcgctcttctcgaatgagtttcgc
atcgccttcaagcggatagtgtgcagatgcgtctgcacccgcagtggcttccgggcgtcg
gagaatttccagatgatagcggcgcgtgccctgatggcaccggcaacattccacaagacc
atatccggatgctcggacgacggtgagggcgtggacttcagc
>Dsec
atgaatgaaacagagtgcgaggatctcattaaatctgtgaaatggacggaaccagccaat
ctgatctccctggccgtactcgagttcatcaacgttctggtcatcggtggcaactgcctc
gtgattgccgccgtcttctgttcgaataagttgcggagtgtgacgaacttcttcattgtc
aacctggctgtggccgacctgctggtgggtttggccgtcctacccttctcagccacttgg
gaggtcttcaaggtttggatattcggcgatctctggtgccgcatttggctggctgtcgat
gtctggatgtgcacggcatcgatcctgaatctgtgtgccatatcactggaccgctatgtg
gcggtcacgcgacccgtcacctacccgagcataatgtccacgaagaaggccaagtcctta
atcgccggcatttgggtactctcattttttatttgctttccgccgctagtcggctggaag
gatcaaaaggcggttatacagccgacctatccaaagggaaaccatacgctttactacacc
accacgatgtcaagctcggaggatggtcaactagggttagatagcattaaggaccagggc
gaggcc---tccttgccgccatccccgccgcatatcggcaacggcaacgcctacaatccc
tacgatcccgatttcgcccccatcgatggatccgcggagattcggattgcggccattgac
tcgaccagtacttcaacaaccgcaaccagcacgacgacagggtccagttcgagcatcacg
gaatcggaaatggacctcgatctgctgaacgcaccgccgcagaacagaccccagaccatt
tccggcagctgtccgtggaagtgcgagctgaccaacgatcggggttatgtcctgtactcc
gccctgggctccttctacatacccatgttcgtgatgctcttcttctactggcgcatctac
cgggctgccgtgagaaccacgagggccatcaaccagggcttcaagaccaccaaaggcagt
ccccgcgagtcgggcaacaatcgagtggacgagtcccagctcatattgcgcatccaccga
ggacgaccttgctccaccccccagcgcacacctctctcggtccactcaatgtcctcgact
ctcagcgtgaacagcaacgggggcgggggtggagccgtggcctcg---ggactgggtgcc
tccaccgaggatcaccttcagggaggcgcccccaagcgggccacttcgatgcgcgtctgc
cgccagcgacacgagaaggtggccatcaaggtgtcctttccctcctccgagaatgtcctc
gacgca---------------------------------ggacagcagccacaggcgtcg
ccacactacgcggtaatcagcagcgccaacggacgacgtgcc------tccttcaagacg
agcctcttcgacattggcgagaccacctttaatttggacgcagctgcgtcc------ggt
cccggagacctagagaccggactctcgaccacctcgctgtcggccaagaagcgggcaggc
aagcgcagcgccaagttccaggtgaagcgcttccgaatggagaccaaggcagccaagacg
ctggccatcattgtgggcggcttcatcgtgtgctggctgcccttcttcacgatgtatctg
atccgggccttctgcgaccactgcatccagccgacggtcttctcggtgctcttctggctg
ggctattgcaactcggccatcaatccgatgatctatgcgctcttctcgaatgagtttcgc
atcgccttcaagcggatagtgtgcagatgcgtctgcacccgcagcggcttccgggcgtcg
gagaatttccagatgatagcggcgcgtgccctgatggcaccggcaacattccacaagacc
atatccggatgctcggacgacggtgagggcgtggacttcagc
>Dmel
atgaatgaaacagagtgcgaggatctcatcaaatctgtgaaatggacggaaccagccaat
ctgatctccctggccgtactcgagttcatcaacgttctggtcatcggtggcaactgcctc
gtgattgccgccgtcttctgttcgaataagttgaggagtgtgacgaacttctttattgtc
aacctagctgtggccgatcttctggtgggtttggccgtcctacccttctcagccacctgg
gaagtcttcaaggtttggatattcggcgatctctggtgccgcatttggctggctgtcgat
gtctggatgtgcacggcatcgatcctgaatctgtgtgccatatcactggaccgctatgtg
gcggtcacacgacccgtcacctacccaagcataatgtccacgaagaaggccaagtcctta
atcgccggcatttgggtactctcattttttatttgctttccgccgctagtcggctggaag
gatcaaaaggcggttatacagccgacctatccaaagggaaaccatacgctttactacacc
accacgatgtcaagctcggaggatggtcaactagggttagatagcattaaggaccagggc
gaggca---tccttgcctccatccccgccccatatcggcaacggcaacgcctacaatccc
tacgatcccggtttcgcacccatcgatggatccgcggagattcggattgcggccattgac
tcgaccagtacttcaacaaccgcaaccaccacgacgacagcgtccagctcgagcaccacg
gaaacggaaatggacctcgatctactgaacgcaccgccgcagaacagaccccaaacaatt
tccggcagttgtccgtggaagtgcgagctgaccaacgatcggggttatgtcctgtactcc
gccctgggctcattctatatacccatgttcgtgatgctcttcttctactggcgcatctac
cgggctgccgtgagaacgacgagagccatcaaccagggcttcaagaccaccaagggcagt
ccccgcgagtcgggcaacaatcgagtggacgagtcccagctcatattgcgcattcaccga
ggaagaccttgctccaccccccagcgcacgcccctctcggtgcactcaatgtcctcgact
ctcagcgtgaacagcaacgggggcgggggtggagccgtggcctcg---ggactgggtgcc
tccaccgaggatcaccttcagggaggcgcccccaagcgggccacatcgatgcgcgtctgc
cgacagcgacacgagaaggtggccatcaaggtgtcctttccctcctccgagaatgtcctc
gacgca---------------------------------ggacagcagccacaggcatcg
ccacactatgcggtaatcagtagcgccaacggacgtcgtgcc------tcctttaagacg
agcctcttcgacattggcgagaccacctttaatttggacgcagctgcgtcc------ggt
cccggagacctagagaccggactctcgaccacctcactgtcggccaagaagcgggcaggc
aagcgcagcgccaagtttcaggtgaagcggttccgaatggagaccaaggcagccaagacg
ctggccatcattgtgggcggcttcatcgtttgctggctgcccttcttcacgatgtatctg
atccgggccttctgcgaccactgcattcagccgacggtcttttcggtgctcttctggctg
ggctactgcaactcggccattaatccgatgatctatgcgctcttctcgaatgagtttcgc
atcgccttcaagcggatagtgtgcagatgcgtctgcacccgcagtggcttccgggcgtcg
gagaatttccagatgatagcggcgcgtgccctgatggcaccggcaacattccacaagacc
atatccggatgctcggacgacggcgagggcgtggacttcagc
>Dsim
atgaatgaaacagagtgcgaggatctcattaaatctgtgaaatggacggaaccagccaat
ctgatctccctggccgtactcgagttcatcaacgttctggtcatcggtggcaactgcctc
gtgattgccgccgtcttctgttcgaataagttgcggagtgtgacgaacttcttcattgtc
aacctggctgtagccgaccttctggtgggtttggccgtcctacccttctcagccacttgg
gaggtcttcaaggtttggatattcggcgatctctggtgccgcatttggctggctgtcgat
gtctggatgtgcacggcatcgatcctgaatctgtgtgccatatcactggaccgctatgtg
gcggtcacgcgacccgtcacctacccaagcataatgtccaccaagaaggccaagtcctta
atcgccggcatttgggtactctcattttttatttgctttccgccgctagtcggctggaag
gatcaaaaggcggttatacagccgacctatccaaagggaaaccatacgctttactacacc
accacgatgtcaagctcggaggatggtcaactagggttagatagcattaaggaccagggc
gaggcc---tccttgcctccatccccgccgcatatcggcaacggcaacgcctacaatccc
tacgatcccgatttcgcccccatcgatggatccgcggagattcggattgcggccattgac
tcgaccagtacttcaacaaccgcaaccagcacgacgacagcgaccagctcgagtaccacg
gaaacggaaatggacctcgatctgctgaacgcaccgccgcagaacagaccccagaccatt
tccggcagctgtccgtggaagtgcgagctgaccaacgatcggggttacgtcctgtactcc
gccctgggctccttctacatacccatgttcgtgatgctcttcttctactggcgcatctac
cgggctgccgtgagaaccacgagggccattaaccagggcttcaagaccaccaagggcagt
ccccgcgagtcgggcaacaatcgagtggacgagtcccagctcatattgcgcatccaccga
ggacgaccttgctccaccccccagcgcacacctctctcggtgcactcaatgtcctcgact
ctcagcgtgaacagcaacggaggcgggggtggagccgtggcctcg---ggactgggtgcc
tccaccgaggatcaccttcagggaggcgcccccaagcgggccacttcgatgcgcgtctgc
cgccagcgacacgagaaggtggccatcaaggtgtcctttccctcctccgagaatgtcctc
gacgca---------------------------------ggacagcagccacaggcgtcg
ccacactacgcggtaatcagcagcgccaacggacgacgtgcc------tccttcaagacg
agcctcttcgacattggcgagaccacctttaatttggacgcagctgcgtcc------ggt
cccggagacctagagaccggactctcgaccacctcgctgtcggccaagaagcgggcaggc
aagcgcagcgccaagttccaggtgaagcgctttcgaatggagaccaaggcagccaagacg
ctggccatcattgtgggcggcttcatcgtgtgctggctgcccttcttcacgatgtatctg
atccgggccttctgcgaccactgcatacagccgacggtcttctcggtgctcttctggctg
ggctactgcaactcggccatcaatccgatgatctatgcgctcttctcgaatgagtttcgc
atcgccttcaagcggatagtgtgcagatgcgtctgcacccgcagtggattccgggcgtcg
gagaatttccagatgatagcggcgcgtgccctgatggcaccggcaacattccacaagacc
atatccggatgctcggacgacggcgagggcgtggacttcagc
>Dtak
atgaatgagacagagtgcgaggatctcatcaaatctgtgaaatggacggaaccagccaat
ctgatctccctggccgtactcgagtttatcaacgttctggtcatcggtggcaactgcctt
gtgattgccgccgtcttctgttcgaataagttgcgcagcgtgacgaacttcttcattgtc
aacctggccgttgccgaccttctggtgggtctggcggtgctacccttctcggccacctgg
gaggtcttcaaggtttggatattcggcgatctgtggtgccgcatttggctggccgtcgac
gtctggatgtgcacggcatcgatcctaaacctgtgtgccatatctctggatcgctatgtg
gcggtcacgcgacccgtcacctaccccagcataatgtccacgaagaaggccaagtcccta
atcgccggcatttgggtactatcattttttatttgctttccgccgctagtcggctggaag
gatcaaaaggcggtcatacagccgacctatccaaagggaaaccatacgctttactacacc
accacgatgtcaagctcggaggctggtcaactaggcttagatagcattaaggaacaggac
gaagtgtcg---------gcaccgccgccgcatgtgggcaatggcaacgcctacaatccc
tacgatcccgatttcgcccccatcgatggatccgcggagattcggttggcggccatgggt
tcgaccagtacaacaagtactacgacgacg---acttcgagttcgatgtcgagcagtacg
gaagcggaaatggatctcgatctgctgaacgcaccgccgcagaacagactcgtgaccact
tccggcagctgcccctggaaatgcgagctgaccaacgatcgcgggtatgtcctgtactcc
gctttaggatccttctacatacccatgttcgtgatgctcttcttctactggcgcatctat
cgggcggccgtgagaaccaccagggccatcaatcagggcttcaagaccaccaagggcagt
ccccgcgagtcgggcaacaatcgggtggacgagtcccagctgatattgcgcatccaccgc
ggacgaccctgctccaccccgcagcgcacacccctttcggtgcactcgatgtcctcgacc
ctcagcgtgaacagcaatgggggaggcggaggtggtggagcaggtggaggagcaggggcc
tctggcgaggatcaccttcagggcggcacccccaagcgagccacgtcgatgcgcgtctgc
cgccagcggcacgagaaggtggccatcaaggtgtcctttccctcctccgagaatgtcctg
gatgtctcgagtaatcagcag------------------cagcagccgccgcctccctcg
ccccactatgcggtaatcagcagcgccaacggacgacgtgcc------tccttcaagacg
agcctctttgacattggcgagaccaccttcaatctggatgcagctgctccctcggcgggc
gacggagacctggagacgggcctctcgaccacctcgctgtcggccaagaagcgggccgga
aagcggagtgccaagttccaggtgaaacgcttccgcatggagaccaaggcggccaagacg
ctggccatcatcgtcggcggcttcatcgtctgctggctgcccttcttcacgatgtatctg
attcgcgccttctgcgaccactgcatccagccgacggtcttctcggtgctcttctggctg
ggctactgcaactcggccatcaatccgatgatctatgccctgttctccaacgagttccgc
atcgccttcaagcggatcgtctgccgatgcgtttgcacgcgcagtggcttccgcgcctcg
gagaatttccagatgatagccgcgcgagcgctgatggccccggccacattccacaagacc
atttccggatgctcggacgacggggatggggtggactttagc
>Dbia
atgaatgagacagagtgcgaggatctcatcaaatctgtgaaatggacggaaccagccaat
ctgatctccctggccgtactcgagtttatcaacgttctggtcatcggtggcaactgcctt
gtgattgccgccgtcttctgttcgaataagttacgcagcgtgacgaacttctttatcgtc
aacctggccgtggccgaccttctggtgggtctggcggtgctacccttctcggccacctgg
gaggtcttcaaggtttggattttcggcgatctctggtgccgcatttggctggccgtcgac
gtctggatgtgcacggcatcgatcctgaacctgtgtgccatatccctggaccgctatgtg
gcggtcacgcgacccgtcacctacccaagcatcatgtccacgaagaaggccaagtcccta
atcgccggcatttgggtactatcattttttatttgctttccgccgctagtcggctggaag
gatcaaaaggcggtcatacagccgacctatccaaagggaaaccatacgctttactacacc
accacgatgtcaagctcggaggatggtcaactagggttagatagcattaaggaacaggac
gaggcctcg---------gcgcctccgccgcatgtgggcaatggcaatgcgtacaatccc
tacgatcccaacttcgcccccatggatggatccgcggagatacggattgcggccatgggc
tcgaccagtacgaccagtagtacaaccagcaggacgacgaccatgatgacttcgacgacg
gaaacggaaatggacctcgatctgctgaactctccgccgcacaacagaccccagaccatt
tccggcagctgtccctggaagtgcgagctgaccaacgatcggggctatgtcctgtactcc
gccctgggctccttctacatacccatgttcgtgatgctcttcttctactggcgcatctat
cgagccgccgtgaggaccaccagggccatcaatcagggcttcaagaccaccaagggcagt
ccccgcgagtcgggcaacaatcgggtggatgagtcccagctgatattgcgcatccaccgt
ggacgaccctgctccacgccccagaggactcccctctcggtgcactcgatgtcctcgacg
ctcagcgtgaatagcaatgggggtggtggcgggggagcagga------gcagggagcacc
actggcgaggatcacctgcagggaggcacccccaagcgagccacctcgatgcgcgtctgc
cgccagcggcacgagaaggtggccatcaaggtgtccttcccctcctccgagaatgtcctg
gacgccagc---------cag------------------caacatcagccgcctgcatcg
ccccattatgcggtcatcagcagcgccaacggacgaagggcc------tccttcaagacc
agcctctttgacataggcgagaccaccttcaacctggacgcagctgctccgtct------
---ggcgaccttgagacaggactttccaccacctcgctctcggccaaaaagcgcgctggg
aagcggagcgccaagttccaagtgaagcgattccgcatggagaccaaggcggccaagacc
ctggccatcatagtgggcggcttcatcgtctgctggctgcccttcttcaccatgtatctg
atacgcgcattctgccaggactgcatccagcccacggtcttctcggtgctcttctggctg
ggctactgcaactcggccatcaatccgatgatctatgccctgttctccaacgagttccgg
atcgccttcaagcgaatagtgtgtcgctgcgtttgcaccaggagtggcttccgggcctcg
gagaatttccagatgatagccgcccgggcactgatggcgccggccacattccacaagacc
atatccggctgctcggacgatggcgacggggtggacttcagc
>Dsuz
atgaatgagacagagtgcgacgatctcatcaaatctgtgaaatggacggaaccagccaat
ctgatctccctggccgtactcgagtttatcaacgttctggtcatcggtggcaactgcctt
gtgattgccgccgtcttctgttcgaataagttgcgcagcgtgacgaacttctttatcgtt
aacctggccgtggccgaccttctggtgggtctggcggtgctacccttctcggccacctgg
gaggtcttcaaggtttggattttcggcgatctctggtgccgcatttggctggccgtcgat
gtctggatgtgcacggcatcgatcctgaatctgtgtgccatatccctggaccgctatgtg
gcggtcacgcgacccgtcacctacccaagcatcatgtccacgaagaaggccaagtcctta
atcgccggcatttgggtactatcattttttatttgctttccgccgctagtcggctggaag
gatcaaaaggcggtcatacagccgacctatccaaagggaaaccatacgctttactacacc
accacgatgtcaagctcggaggatggtcaactaggcttagatagcattaaggaacaggat
gaggcctcg---------gtgcctccgccgcatatgggcaatggcaacgcgtacaatccc
tacgatcctgacttcgcccccatcgatggatccgcggagatacggattgccgccatgggc
tcgaccagtacgagtagtagtacaaccagcaggtct---------------acgacgacg
gaaacggaaatggatctcgatctgctgaactcaccgccgcagaacagaccccagaccatt
tccggcagctgtccttggaagtgcgagctgaccaacgatcggggctatgttttgtattcc
gccctgggctccttctatatacccatgttcgtgatgctcttcttctattggcgcatctat
agggccgccgtcagaaccacccgagccatcaatcagggcttcaagaccaccaagggcagt
ccccgcgagtcgggcaacaatcgggtggatgagtcccagctgatactgcgcatccaccga
ggacgaccctgctccacgccccagaggactcccctctcggtgcactcgatgtcctcgacg
ctcagtgtgaatagcaatggaggtggg---ggtgga------------gcaggaggcacc
tctggcgaggatcacctgcagggaggcatccccaagcgagccacctcgatgcgggtctgc
cgccagcggcacgagaaggtggccatcaaggtgtcctttccctcatccgagaatgtcctg
gacgccacc---------cat------------------cag---ccaccgcctccttcg
ccccattttgcggtcatcagcagcgccaacggacgacgtgcc------tccttcaagacc
agtctctttgacattggcgagaccacctttaatctggatgcagctgctccgtct------
---ggcgacctggaaacaggactgtccaccacctcgctttcggccaaaaagcgtgccggc
aagcggagtgccaagttccaggtgaagcgattccgcatggaaaccaaggcggccaagaca
ctggccatcatcgtgggcggcttcatcgtctgctggctgcccttcttcaccatgtatctt
ataagggccttctgtgagaactgtatccagccaacggtcttctcggtgctcttctggctg
ggctactgcaactcggccatcaatccgatgatctatgccctgttctccaacgagttccgg
atcgccttcaagcggatagtgtgccgatgcgtttgcaccaggagtggcttccgggcctcg
gagaatttccagatgatagcggcccgggcactgatggccccagctacattccacaagacc
atatccggctgttcggatgaaggcgatggagtggattttagc
>Dsub
atgaatgagacagagtgcgacgatctcatcaaatctgtgaaatggacggaaccagccaat
ctgatctccctggccgtactcgagtttatcaacgttctggtcatcggtggcaactgcctt
gtgattgccgccgtcttctgttcgaataagttgcgcagcgtgacgaacttctttatcgtt
aacctggccgtggccgaccttttggtgggtctggcggtgctacccttttcggccacctgg
gaggtcttcaaggtttggattttcggcgatctctggtgccgcatttggctggccgtcgat
gtctggatgtgcacggcatcgatcctgaatctgtgtgccatatccctagaccgctatgtg
gcggtcacgcgacccgtcacctacccaagcatcatgtccacgaagaaggccaagtcctta
atcgccggcatttgggtactatcattttttatttgctttccgccgctagtcggctggaag
gatcaaaaggcggtcatacagccgacctatccaaagggaaaccatacgctttactatacc
accacgatgtcaagctcggaggatggtcaactagggttagatagcattaaggaacaggac
gaggcctcg---------gcgcctccgccgcatgtgggcaatggcaacgcgtacaatccc
tacgatcccgacttcgctcccatcgatggatccgcggagatacggattgcggccatgggc
tcgaccagtacgagcagtagtacaaccatcaggacg---------------acgacgacg
gaaacggaaatggacctcgatctgctgaactcaccgccgcagaacagaccccagaccatt
tccggcagctgcccgtggaagtgcgagctaaccaacgatcggggctatgtcctgtactcc
gccctgggctccttctacatacccatgttcgtgatgctcttcttttactggcgcatctat
cgggccgccgtgagaaccacccgagccatcaatcagggcttcaagaccaccaagggcagt
ccccgcgagtcgggcaacaatcgggtggatgagtcccagctgatactgcgcatccaccga
ggacgaccctgttccacgccccagaggactcccctctcggtgcactcgatgtcctcgacg
ctgagtgtgaatagcaatgggggtggt---ggaggggttgga------gcaggagccacc
tcgggcgaggatcacctgcagggaggcatccccaagcgagccacctcgatgcgcgtctgt
cgccagcggcacgagaaggtggccatcaaggtgtccttcccgtcctccgaaaatgtcctg
gacgccagc---------cac------------------cag---ccgccgcctccttca
cctcactttgcggtcatcagcagcgccaacggacgacgtgcc------tccttcaagacc
agcctcttcgacattggcgagaccaccttcaatctggatgcagctgctccgtct------
---ggcgacctggagacaggactctctaccacctcgctttcggccaaaaagcgggcggga
aagcggagtgccaagttccaggtgaagcgcttccgcatggagaccaaggcggccaagacg
ctggccatcatcgtgggtggcttcatagtctgctggctgcccttcttcaccatgtatcta
atacgggccttctgcgagaactgcatccagcccacggtcttctcggtgctcttctggctg
ggctactgcaactcggccatcaatccgatgatctatgccctgttctccaacgagtttcgg
atcgccttcaagcggatagtgtgccgatgcgtttgcaccagaagtggcttccgggcctcg
gagaacttccagatgatagctgctcgagctttgatggccccggccactttccacaagacc
atatccggctgttcggacgaaggcgatggagtggactttagc
