# Supplementary material for: Molecular evolution of octopamine receptors in Drosophila
Source: G3 (Bethesda). 2025 Dec 6;16(2):jkaf289. doi: 10.1093/g3journal/jkaf289 (PMC12869069; doi:10.1093/g3journal/jkaf289)
Supplement: jkaf289_Supplementary_Data [file jkaf289_supplementary_data.zip › Supplementary Files/supplementary_PAML_files/Oamb/PBorPE/OambPB_protein_14species_alignment.txt]

>Dele
MNDSECDDLIKSVKWTEPANLISLAVLEFINVLVIGGNCLVIAAVFCSNKLRSVTNFFIV
NLAVADLLVGLAVLPFSATWEVFKVWIFGDLWCRIWLAVDVWMCTASILNLCAISLDRYV
AVTRPVTYPSIMSTKKAKSLIAGIWVLSFVICFPPLVGWKDQKAVIHPTYPKGNHTLYYT
TTMSSSEDGQLGLDSIKEQEDRH------VANGNGNAYNPYDPDFAPIDGSAEIRIAAMG
SSSTSTTTA-----ASSSSTETEMDLDLLNAPPQNRVQTTSGSCPWKCELTNDRGYVLYS
ALGSFYIPMFVMLFFYWRIYRAAVRTTRAINQGFKTTKGSPRESGNNRVDESQLILRIHR
GRPCSTPQRTPLSVHSMSSTLSVNSNGG--------GLGAAAEDHLPGGTPKRATSMRVC
RQRHEKVAIKVSFPSSENVLDVAAQQQQQQQHQHQQPPPSPHYAVISSANGRRASASFKT
SLFDIGETTFNLDAGAPA--AGDLETGLSTHSLSAKKRAGKRSAKFQVKRFRMETKAAKT
LAIIVGGFIVCWLPFFTMYLIRAFCDHCIQPTVFSVLFWLGYCNSAINPMIYALFSHEFR
IAFKRIVCRCVCTRSGFRASENFQMLAARALMAPATFHKTISGCSDDGDGVDFS
>Dfic
MNETECEDLIKSVKWTEPANLISLAVLEFINVLVIGGNCLVIAAVFCSNKLRSVTNFFIV
NLAVADLLVGLAVLPFSATWEVFKVWIFGDLWCRIWLAVDVWMCTASILNLCAISLDRYV
AVTRPVTYPSIMSTKKAKSLIAGIWVLSFFICFPPLVGWKDQKAVIQPTYPKGNHTLYYT
TTMSSSEDGHLGLGSIKEQDEDSSQPPPPPHIGNGNAYNPYDPDFAPIDGSAEIRIAAIG
STSTTSTTTI------SSTTEPEMDLDLLNAPPQNRPQTISGSCPWKCELTNDRGYVLYS
ALGSFYIPMFVMLFFYWRIYRAAVRTTRAINQGFKTTKGSPRESGNNRVDESQLILRIHR
GRPCTTPQRTPLSVHSMSSTLSVNSNGGGGA---T-GLGASAEDHLQGGTPKRATSMRVC
RQRHEKVAIKVSFPSSENVLDA-----------GQQPPPSPHYAVISSANGRRA--SFKT
SLFDIGETTFNLDSAA---PAGDLESGLSTTSLSAKKRAGKRSAKFQVKRFRMETKAAKT
LAIIVGGFIVCWLPFFTMYLIRAFCDHCIQPTVFSVLFWLGYCNSAINPMIYALFSNEFR
IAFKRIVCRCVCTRSGFRASENFQMIAARALMAPATFHKTISGCSDDGDGVDFS
>Dtei
MNETECEDLIKSVKWTEPANLISLAVLEFINVLVIGGNCLVIAAVFCSNKLRSVTNFFIV
NLAVADLLVGLAVLPFSATWEVFKVWIFGDLWCRIWLAVDVWMCTASILNLCAISLDRYV
AVTRPVTYPSIMSTKKAKSLIAGIWVLSFFICFPPLVGWKDQKAVIQPTYPKGNHTLYYT
TTMSSSEDGQLGLDSIKDQGEA-SLPPSPPHVGNGNAYNPYDPDFAPIDGSAEIRIAAMG
STSTSASTTITTTTSSASTTETEMDLDLLNTPPQNRPQTISGSCPWKCELTNDRGYVLYS
ALGSFYIPMFVMLFFYWRIYRAAVRTTRAINQGFKTTKGSPRESGNNRVDESQLILRIHR
GRPCSTPQRTPLSVHSMSSTLSVNSNGGGGGAVAS-GLGASTEDHLQGGAPKRATSMRVC
RQRHEKVAIKVSFPSSENVLDA-----------GQQPQASPHYAVISSANGRRA--SFKT
SLFDIGETTFNLDAAAS--GPGDLETGLSTTSLSAKKRAGKRSAKFQVKRFRMETKAAKT
LAIIVGGFIVCWLPFFTMYLIRAFCDHCIQPTVFSVLFWLGYCNSAINPMIYALFSNEFR
IAFKRIVCRCVCTRSGFRASENFQMIAARALMAPATFHKTISGCSDDGEGVDFS
>Dyak
MNETECEDLIKSVKWTEPANLISLAVLEFINVLVIGGNCLVIAAVFCSNKLRSVTNFFIV
NLAVADLLVGLAVLPFSATWEVFKVWIFGDLWCRIWLAVDVWMCTASILNLCAISLDRYV
AVTRPVTYPSIMSTKKAKSLIAGIWVLSFFICFPPLVGWKDQKAVIQPTYPKGNHTLYYT
TTMSSSEDGQLGLDSIKDQGET-SLPPFPPHVGNGNAYNPYDPDFAPIDGSGEIRIAAMG
STSTPATTTSTTTSSSASTTETEMDLDLLNAPPQNRPQTISGSCPWKCELTNDRGYVLYS
ALGSFYIPMFVMLFFYWRIYRAAVRTTRAINQGFKTTKGSPRESGNNRVDESQLILRIHR
GRPCSTPQRTPLSVHSMSSTLSVNSNGGGGGAVAS-GLGASTEDHLQGGAPKRATSMRVC
RQRHEKVAIKVSFPSSENVLDA-----------GQQPQASPHYAVINSANGRRA--SFKT
SLFDIGETTFNLDAAAS--GPGDLETGLSTTSLSAKKRAGKRSAKFQVKRFRMETKAAKT
LAIIVGGFIVCWLPFFTMYLIRAFCDHCIQPTVFSVLFWLGYCNSAINPMIYALFSHEFR
IAFKRIVCRCVCTRSGFRASENFQMIAARALMAPATFHKTISGCSDDGEGVDFS
>Dsan
MNETECEDLIKSVKWTEPANLISLAVLEFINVLVIGGNCLVIAAVFCSNKLRSVTNFFIV
NLAVADLLVGLAVLPFSATWEVFKVWIFGDLWCRIWLAVDVWMCTASILNLCAISLDRYV
AVTRPVTYPSIMSTKKAKSLIAGIWVLSFFICFPPLVGWKDQKAVIQPTYPKGNYTLYYT
TTMSSSEDGQLGLDSIKDQGEA-SLPPFPPHVGNGNAYNPYDPDFAPIDGSGEIRIAAMG
STSTPATTTSTTTSSSASTTETEMDLDLLNAPPQNRPQTISGSCPWKCELTNDRGYVLYS
ALGSFYIPMFVMLFFYWRIYRAAVRTTRAINQGFKTTKGSPRESGNNRVDESQLILRIHR
GRPCSTPQRTPLSVHSMSSTLSVNSNGGGGGAVAS-GLGASTEDHLQGGAPKRATSMRVC
RQRHEKVAIKVSFPSSENVLDA-----------GQQPQASPHYAVISSANGRRA--SFKT
SLFDIGETTFNLDAAAS--GPGDLETGLSTTSLSAKKRAGKRSAKFQVKRFRMETKAAKT
LAIIVGGFIVCWLPFFTMYLIRAFCDHCIQPTVFSVLFWLGYCNSAINPMIYALFSHEFR
IAFKRIVCRCVCTRSGFRASENFQMIAARALMAPATFHKTISGCSDDGEGVDFS
>Dere
MNETECEDLIKSVKWTEPANLISLAVLEFINVLVIGGNCLVIAAVFCSNKLRSVTNFFIV
NLAVADLLVGLAVLPFSATWEVFKVWIFGDLWCRIWLAVDVWMCTASILNLCAISLDRYV
AVTRPVTYPSIMSTKKAKSLIAGIWVLSFFICFPPLVGWKDQKAVIQPTYPKGNHTLYYT
TTMSSSEDGQLELDSIKDQGEA-SLPPSPPHVGNGNAYNPYDPDFAPIDGSAEIRIAAMG
STSTSTSTTS-TTASSSSTTESEMDLDLLNAPPQNRPQTISGSCPWKCELTNDRGYVLYS
ALGSFYIPMFVMLFFYWRIYRAAVRTTRAINQGFKTTKGSPRESGNNRVDESQLILRIHR
GRPCSTPQRTPLSVHSMSSTLSMNSNGGGGGAVAS-GLGASTEDHLQGGAPKRATSMRVC
RQRHEKVAIKVSFPSSENVLDA-----------GQQPQASPHYAVISSANGRRA--SFKT
SLFDIGETTFNLDAAAS--GPGDLETGLSTTSLSAKKRAGKRSAKFQVKRFRMETKAAKT
LAIIVGGFIVCWLPFFTMYLIRAFCDHCIQPTVFSVLFWLGYCNSAINPMIYALFSNEFR
IAFKRIVCRCVCTRSGFRASENFQMIAARALMAPATFHKTISGCSDDGEGVDFS
>Dmau
MNETECEDLIKSVKWTEPANLISLAVLEFINVLVIGGNCLVIAAVFCSNKLRSVTNFFIV
NLAVADLLVGLAVLPFSATWEVFKVWIFGDLWCRIWLAVDVWMCTASILNLCAISLDRYV
AVTRPVTYPSIMSTKKAKSLIAGIWVLSFFICFPPLVGWKDQKAVIQPTYPKGNHTLYYT
TTMSSSEDGQLGLDSIKDQGEA-SLPPSPPHIGNGNAYNPYDPDFAPIDGSAEIRIAAID
STSTSTTATSTTTGSSSSTTESEMDLDLLNAPPQNRPQTISGSCPWKCELTNDRGYVLYS
ALGSFYIPMFVMLFFYWRIYRAAVRTTRAINQGFKTTKGSPRESGNNRVDESQLILRIHR
GRPCSTPQRTPLSVHSMSSTLSVNSNGGGGGAVAS-GLGASTEDHLQGGAPKRATSMRVC
RQRHEKVAIKVSFPSSENVLDA-----------GQQPQASPHYAVISSANGRRA--SFKT
SLFDIGETTFNLDAAAS--GPGDLETGLSTTSLSAKKRAGKRSAKFQVKRFRMETKAAKT
LAIIVGGFIVCWLPFFTMYLIRAFCDHCIQPTVFSVLFWLGYCNSAINPMIYALFSNEFR
IAFKRIVCRCVCTRSGFRASENFQMIAARALMAPATFHKTISGCSDDGEGVDFS
>Dsec
MNETECEDLIKSVKWTEPANLISLAVLEFINVLVIGGNCLVIAAVFCSNKLRSVTNFFIV
NLAVADLLVGLAVLPFSATWEVFKVWIFGDLWCRIWLAVDVWMCTASILNLCAISLDRYV
AVTRPVTYPSIMSTKKAKSLIAGIWVLSFFICFPPLVGWKDQKAVIQPTYPKGNHTLYYT
TTMSSSEDGQLGLDSIKDQGEA-SLPPSPPHIGNGNAYNPYDPDFAPIDGSAEIRIAAID
STSTSTTATSTTTGSSSSITESEMDLDLLNAPPQNRPQTISGSCPWKCELTNDRGYVLYS
ALGSFYIPMFVMLFFYWRIYRAAVRTTRAINQGFKTTKGSPRESGNNRVDESQLILRIHR
GRPCSTPQRTPLSVHSMSSTLSVNSNGGGGGAVAS-GLGASTEDHLQGGAPKRATSMRVC
RQRHEKVAIKVSFPSSENVLDA-----------GQQPQASPHYAVISSANGRRA--SFKT
SLFDIGETTFNLDAAAS--GPGDLETGLSTTSLSAKKRAGKRSAKFQVKRFRMETKAAKT
LAIIVGGFIVCWLPFFTMYLIRAFCDHCIQPTVFSVLFWLGYCNSAINPMIYALFSNEFR
IAFKRIVCRCVCTRSGFRASENFQMIAARALMAPATFHKTISGCSDDGEGVDFS
>Dmel
MNETECEDLIKSVKWTEPANLISLAVLEFINVLVIGGNCLVIAAVFCSNKLRSVTNFFIV
NLAVADLLVGLAVLPFSATWEVFKVWIFGDLWCRIWLAVDVWMCTASILNLCAISLDRYV
AVTRPVTYPSIMSTKKAKSLIAGIWVLSFFICFPPLVGWKDQKAVIQPTYPKGNHTLYYT
TTMSSSEDGQLGLDSIKDQGEA-SLPPSPPHIGNGNAYNPYDPGFAPIDGSAEIRIAAID
STSTSTTATTTTTASSSSTTETEMDLDLLNAPPQNRPQTISGSCPWKCELTNDRGYVLYS
ALGSFYIPMFVMLFFYWRIYRAAVRTTRAINQGFKTTKGSPRESGNNRVDESQLILRIHR
GRPCSTPQRTPLSVHSMSSTLSVNSNGGGGGAVAS-GLGASTEDHLQGGAPKRATSMRVC
RQRHEKVAIKVSFPSSENVLDA-----------GQQPQASPHYAVISSANGRRA--SFKT
SLFDIGETTFNLDAAAS--GPGDLETGLSTTSLSAKKRAGKRSAKFQVKRFRMETKAAKT
LAIIVGGFIVCWLPFFTMYLIRAFCDHCIQPTVFSVLFWLGYCNSAINPMIYALFSNEFR
IAFKRIVCRCVCTRSGFRASENFQMIAARALMAPATFHKTISGCSDDGEGVDFS
>Dsim
MNETECEDLIKSVKWTEPANLISLAVLEFINVLVIGGNCLVIAAVFCSNKLRSVTNFFIV
NLAVADLLVGLAVLPFSATWEVFKVWIFGDLWCRIWLAVDVWMCTASILNLCAISLDRYV
AVTRPVTYPSIMSTKKAKSLIAGIWVLSFFICFPPLVGWKDQKAVIQPTYPKGNHTLYYT
TTMSSSEDGQLGLDSIKDQGEA-SLPPSPPHIGNGNAYNPYDPDFAPIDGSAEIRIAAID
STSTSTTATSTTTATSSSTTETEMDLDLLNAPPQNRPQTISGSCPWKCELTNDRGYVLYS
ALGSFYIPMFVMLFFYWRIYRAAVRTTRAINQGFKTTKGSPRESGNNRVDESQLILRIHR
GRPCSTPQRTPLSVHSMSSTLSVNSNGGGGGAVAS-GLGASTEDHLQGGAPKRATSMRVC
RQRHEKVAIKVSFPSSENVLDA-----------GQQPQASPHYAVISSANGRRA--SFKT
SLFDIGETTFNLDAAAS--GPGDLETGLSTTSLSAKKRAGKRSAKFQVKRFRMETKAAKT
LAIIVGGFIVCWLPFFTMYLIRAFCDHCIQPTVFSVLFWLGYCNSAINPMIYALFSNEFR
IAFKRIVCRCVCTRSGFRASENFQMIAARALMAPATFHKTISGCSDDGEGVDFS
>Dtak
MNETECEDLIKSVKWTEPANLISLAVLEFINVLVIGGNCLVIAAVFCSNKLRSVTNFFIV
NLAVADLLVGLAVLPFSATWEVFKVWIFGDLWCRIWLAVDVWMCTASILNLCAISLDRYV
AVTRPVTYPSIMSTKKAKSLIAGIWVLSFFICFPPLVGWKDQKAVIQPTYPKGNHTLYYT
TTMSSSEAGQLGLDSIKEQDEVS---APPPHVGNGNAYNPYDPDFAPIDGSAEIRLAAMG
STSTTSTTTT-TSSSMSSSTEAEMDLDLLNAPPQNRLVTTSGSCPWKCELTNDRGYVLYS
ALGSFYIPMFVMLFFYWRIYRAAVRTTRAINQGFKTTKGSPRESGNNRVDESQLILRIHR
GRPCSTPQRTPLSVHSMSSTLSVNSNGGGGGGGAGGGAGASGEDHLQGGTPKRATSMRVC
RQRHEKVAIKVSFPSSENVLDVSSNQQ------QQPPPPSPHYAVISSANGRRA--SFKT
SLFDIGETTFNLDAAAPSAGDGDLETGLSTTSLSAKKRAGKRSAKFQVKRFRMETKAAKT
LAIIVGGFIVCWLPFFTMYLIRAFCDHCIQPTVFSVLFWLGYCNSAINPMIYALFSNEFR
IAFKRIVCRCVCTRSGFRASENFQMIAARALMAPATFHKTISGCSDDGDGVDFS
>Dbia
MNETECEDLIKSVKWTEPANLISLAVLEFINVLVIGGNCLVIAAVFCSNKLRSVTNFFIV
NLAVADLLVGLAVLPFSATWEVFKVWIFGDLWCRIWLAVDVWMCTASILNLCAISLDRYV
AVTRPVTYPSIMSTKKAKSLIAGIWVLSFFICFPPLVGWKDQKAVIQPTYPKGNHTLYYT
TTMSSSEDGQLGLDSIKEQDEAS---APPPHVGNGNAYNPYDPNFAPMDGSAEIRIAAMG
STSTTSSTTSRTTTMMTSTTETEMDLDLLNSPPHNRPQTISGSCPWKCELTNDRGYVLYS
ALGSFYIPMFVMLFFYWRIYRAAVRTTRAINQGFKTTKGSPRESGNNRVDESQLILRIHR
GRPCSTPQRTPLSVHSMSSTLSVNSNGGGGGGAG--AGSTTGEDHLQGGTPKRATSMRVC
RQRHEKVAIKVSFPSSENVLDAS---Q------QHQPPASPHYAVISSANGRRA--SFKT
SLFDIGETTFNLDAAAPS---GDLETGLSTTSLSAKKRAGKRSAKFQVKRFRMETKAAKT
LAIIVGGFIVCWLPFFTMYLIRAFCQDCIQPTVFSVLFWLGYCNSAINPMIYALFSNEFR
IAFKRIVCRCVCTRSGFRASENFQMIAARALMAPATFHKTISGCSDDGDGVDFS
>Dsuz
MNETECDDLIKSVKWTEPANLISLAVLEFINVLVIGGNCLVIAAVFCSNKLRSVTNFFIV
NLAVADLLVGLAVLPFSATWEVFKVWIFGDLWCRIWLAVDVWMCTASILNLCAISLDRYV
AVTRPVTYPSIMSTKKAKSLIAGIWVLSFFICFPPLVGWKDQKAVIQPTYPKGNHTLYYT
TTMSSSEDGQLGLDSIKEQDEAS---VPPPHMGNGNAYNPYDPDFAPIDGSAEIRIAAMG
STSTSSSTTSRS-----TTTETEMDLDLLNSPPQNRPQTISGSCPWKCELTNDRGYVLYS
ALGSFYIPMFVMLFFYWRIYRAAVRTTRAINQGFKTTKGSPRESGNNRVDESQLILRIHR
GRPCSTPQRTPLSVHSMSSTLSVNSNGGG-GG----AGGTSGEDHLQGGIPKRATSMRVC
RQRHEKVAIKVSFPSSENVLDAT---H------Q-PPPPSPHFAVISSANGRRA--SFKT
SLFDIGETTFNLDAAAPS---GDLETGLSTTSLSAKKRAGKRSAKFQVKRFRMETKAAKT
LAIIVGGFIVCWLPFFTMYLIRAFCENCIQPTVFSVLFWLGYCNSAINPMIYALFSNEFR
IAFKRIVCRCVCTRSGFRASENFQMIAARALMAPATFHKTISGCSDEGDGVDFS
>Dsub
MNETECDDLIKSVKWTEPANLISLAVLEFINVLVIGGNCLVIAAVFCSNKLRSVTNFFIV
NLAVADLLVGLAVLPFSATWEVFKVWIFGDLWCRIWLAVDVWMCTASILNLCAISLDRYV
AVTRPVTYPSIMSTKKAKSLIAGIWVLSFFICFPPLVGWKDQKAVIQPTYPKGNHTLYYT
TTMSSSEDGQLGLDSIKEQDEAS---APPPHVGNGNAYNPYDPDFAPIDGSAEIRIAAMG
STSTSSSTTIRT-----TTTETEMDLDLLNSPPQNRPQTISGSCPWKCELTNDRGYVLYS
ALGSFYIPMFVMLFFYWRIYRAAVRTTRAINQGFKTTKGSPRESGNNRVDESQLILRIHR
GRPCSTPQRTPLSVHSMSSTLSVNSNGGG-GGVG--AGATSGEDHLQGGIPKRATSMRVC
RQRHEKVAIKVSFPSSENVLDAS---H------Q-PPPPSPHFAVISSANGRRA--SFKT
SLFDIGETTFNLDAAAPS---GDLETGLSTTSLSAKKRAGKRSAKFQVKRFRMETKAAKT
LAIIVGGFIVCWLPFFTMYLIRAFCENCIQPTVFSVLFWLGYCNSAINPMIYALFSNEFR
IAFKRIVCRCVCTRSGFRASENFQMIAARALMAPATFHKTISGCSDEGDGVDFS
