# Supplementary material for: Molecular evolution of octopamine receptors in Drosophila
Source: G3 (Bethesda). 2025 Dec 6;16(2):jkaf289. doi: 10.1093/g3journal/jkaf289 (PMC12869069; doi:10.1093/g3journal/jkaf289)
Supplement: jkaf289_Supplementary_Data [file jkaf289_supplementary_data.zip › Supplementary Files/supplementary_PAML_files/Oamb/PBorPE/Output_Codeml_OAMBPB_14_cleandata_outfile_Models_8a]

Before deleting alignment gaps
     14   1962

Dele                            ATG AAT GAT TCA GAG TGC GAC GAT CTC ATC AAA TCT GTG AAA TGG ACG GAA CCA GCC AAT CTG ATC TCC CTG GCC GTG CTC GAG TTT ATC AAC GTT CTG GTC ATC GGT GGC AAC TGC CTT GTG ATT GCC GCC GTC TTC TGT TCG AAC AAG TTA CGC AGT GTG ACG AAT TTC TTT ATC GTT AAC CTG GCC GTT GCC GAC CTT CTC GTG GGT TTG GCG GTG CTA CCC TTC TCG GCC ACC TGG GAG GTC TTT AAG GTT TGG ATA TTC GGC GAT CTC TGG TGC CGC ATT TGG CTG GCC GTC GAT GTC TGG ATG TGC ACG GCA TCG ATC CTG AAT CTG TGT GCC ATA TCC CTG GAT CGC TAT GTG GCG GTC ACG CGA CCC GTC ACC TAC CCC AGC ATA ATG TCC ACG AAG AAG GCC AAG TCC TTA ATC GCC GGC ATT TGG GTA CTC TCA TTT GTT ATT TGC TTT CCG CCT CTA GTC GGC TGG AAG GAT CAA AAG GCG GTC ATA CAT CCG ACC TAT CCA AAG GGA AAC CAT ACG CTT TAC TAC ACC ACC ACG ATG TCA AGC TCG GAG GAT GGT CAA CTA GGC TTA GAT AGC ATT AAG GAG CAG GAG GAC AGG CAT --- --- --- --- --- --- GTC GCC AAT GGC AAT GGC AAC GCC TAC AAC CCC TAT GAT CCC GAT TTC GCC CCA ATC GAT GGA TCC GCG GAG ATT CGC ATT GCG GCC ATG GGC TCG AGC AGC ACG AGC ACC ACC ACA GCA --- --- --- --- --- GCC AGT TCG AGC AGC ACG GAA ACG GAA ATG GAC CTC GAT CTG CTG AAC GCC CCG CCG CAG AAC AGA GTA CAG ACC ACT TCC GGC AGC TGC CCC TGG AAG TGC GAG CTG ACC AAC GAC CGG GGG TAC GTC CTG TAC TCC GCC CTG GGC TCC TTC TAC ATA CCC ATG TTC GTG ATG CTC TTC TTC TAC TGG CGC ATC TAC CGG GCC GCC GTC CGC ACC ACG CGG GCC ATC AAT CAG GGC TTC AAG ACC ACC AAG GGC AGT CCC CGC GAG TCG GGC AAC AAT CGG GTG GAC GAG TCC CAG CTG ATA CTG CGT ATC CAC CGC GGA CGA CCT TGC TCC ACG CCC CAG CGC ACC CCC CTC TCG GTG CAC TCC ATG TCC TCG ACC CTC AGC GTC AAC AGC AAT GGG GGA --- --- --- --- --- --- --- --- GGA CTG GGA GCT GCA GCG GAG GAT CAT CTG CCG GGA GGC ACC CCC AAG CGA GCC ACC TCG ATG CGC GTT TGC CGA CAG CGG CAC GAG AAG GTG GCC ATC AAG GTG TCC TTC CCC TCC TCC GAG AAT GTA CTT GAT GTT GCC GCC CAA CAG CAG CAG CAG CAG CAG CAC CAG CAC CAG CAG CCC CCA CCA TCG CCC CAC TAC GCG GTG ATC AGC AGC GCC AAC GGA CGT CGG GCC TCG GCC TCC TTC AAG ACG AGT CTC TTC GAC ATT GGC GAG ACC ACC TTT AAT CTG GAC GCG GGC GCA CCC GCC --- --- GCC GGC GAC CTG GAG ACC GGA CTC TCG ACC CAC TCG CTG TCG GCC AAG AAG CGG GCC GGC AAG CGG AGC GCC AAG TTC CAG GTG AAG CGC TTC CGC ATG GAG ACA AAG GCG GCC AAG ACG CTG GCC ATC ATC GTG GGC GGC TTC ATT GTG TGC TGG CTG CCC TTC TTC ACC ATG TAT CTG ATA CGG GCC TTC TGC GAC CAC TGC ATC CAG CCG ACG GTC TTC TCG GTG CTC TTC TGG CTG GGC TAC TGC AAC TCG GCC ATC AAC CCG ATG ATC TAC GCG CTT TTC TCG CAC GAG TTC CGG ATC GCC TTC AAG CGC ATC GTG TGC CGG TGC GTG TGC ACG CGC AGC GGC TTC CGC GCC TCG GAA AAC TTC CAG ATG TTA GCG GCG CGG GCG CTG ATG GCG CCG GCC ACC TTT CAC AAG ACG ATT TCC GGA TGC TCG GAC GAC GGC GAC GGC GTG GAC TTC AGC 
Dfic                            ATG AAT GAG ACA GAG TGC GAG GAT CTC ATC AAA TCT GTG AAA TGG ACG GAA CCA GCC AAC CTG ATC TCC CTG GCC GTA CTC GAG TTC ATC AAC GTT CTG GTC ATC GGT GGC AAC TGC CTC GTG ATT GCC GCC GTC TTC TGT TCG AAT AAG CTG CGC AGC GTC ACC AAC TTC TTC ATC GTC AAC CTG GCC GTG GCC GAC CTC CTT GTC GGC CTG GCG GTG CTG CCC TTC TCC GCC ACC TGG GAG GTC TTC AAG GTG TGG ATA TTC GGC GAT CTG TGG TGC CGC ATC TGG CTG GCG GTG GAC GTG TGG ATG TGC ACG GCG TCG ATC CTG AAC CTG TGT GCC ATA TCC CTG GAC CGC TAC GTG GCG GTC ACG CGA CCC GTC ACC TAC CCG AGC ATC ATG TCC ACG AAG AAG GCC AAG TCC CTA ATC GCC GGC ATT TGG GTA CTC TCA TTT TTT ATC TGC TTT CCG CCG CTA GTC GGC TGG AAG GAT CAA AAG GCG GTG ATA CAG CCG ACC TAT CCA AAG GGA AAC CAT ACG CTT TAC TAC ACC ACC ACG ATG TCA AGC TCG GAG GAT GGT CAT CTA GGG TTA GGT AGC ATT AAG GAA CAG GAC GAG GAC TCC TCG CAG CCG CCG CCT CCT CCT CAC ATC GGC AAT GGC AAT GCC TAC AAT CCC TAC GAT CCC GAT TTC GCC CCC ATC GAT GGA TCT GCG GAG ATT CGC ATT GCG GCC ATT GGT TCA ACG AGT ACG ACA AGT ACC ACA ACC ATC --- --- --- --- --- --- TCG AGC ACC ACG GAA CCG GAA ATG GAT CTT GAT CTG CTA AAT GCT CCA CCG CAA AAC AGG CCG CAA ACC ATT TCC GGC AGC TGT CCG TGG AAA TGC GAG TTA ACC AAC GAT CGG GGA TAT GTC TTA TAC TCC GCA TTG GGA TCC TTC TAC ATT CCC ATG TTC GTG ATG CTC TTC TTC TAC TGG CGA ATC TAT CGG GCC GCC GTT CGC ACC ACG AGG GCC ATC AAC CAG GGC TTC AAG ACC ACC AAG GGC AGT CCC CGC GAG TCG GGC AAC AAT CGG GTG GAC GAG TCC CAG CTG ATA CTG CGC ATC CAT CGA GGA CGA CCC TGC ACC ACG CCA CAA AGG ACT CCG CTA TCC GTT CAC TCG ATG TCC TCG ACG CTC AGC GTG AAT AGC AAC GGA GGC GGA GGC GCC --- --- --- ACG --- GGA TTG GGT GCC TCG GCG GAG GAT CAC CTG CAG GGT GGC ACT CCC AAG CGG GCC ACC TCC ATG AGG GTT TGC CGC CAG CGG CAC GAG AAG GTG GCC ATC AAG GTG TCC TTT CCC TCC TCC GAG AAT GTC CTC GAT GCA --- --- --- --- --- --- --- --- --- --- --- GGA CAA CAG CCT CCG CCG TCG CCA CAT TAT GCT GTT ATC AGC AGC GCC AAC GGA AGA CGT GCC --- --- TCC TTC AAG ACG AGC CTG TTC GAC ATT GGC GAG ACC ACC TTC AAT CTG GAT TCG GCG GCA --- --- --- CCA GCC GGG GAC TTG GAG AGC GGC CTC TCA ACC ACC TCG CTT TCG GCC AAG AAG AGA GCT GGA AAG CGG AGT GCC AAG TTC CAG GTG AAA CGC TTC CGG ATG GAA ACC AAG GCG GCC AAA ACA CTG GCC ATC ATC GTG GGC GGC TTC ATC GTC TGC TGG CTG CCC TTC TTC ACG ATG TAC TTG ATA CGG GCC TTC TGC GAC CAC TGC ATC CAG CCG ACG GTC TTC TCG GTG CTC TTC TGG CTG GGC TAC TGC AAC TCG GCC ATC AAC CCG ATG ATC TAC GCA CTG TTC TCC AAC GAG TTC CGG ATC GCC TTC AAG CGG ATC GTC TGC CGA TGC GTT TGC ACG CGC AGT GGC TTC CGG GCC TCC GAG AAT TTC CAG ATG ATT GCG GCC AGG GCT CTG ATG GCA CCG GCC ACG TTC CAC AAG ACC ATT TCC GGA TGC TCG GAC GAC GGG GAC GGG GTG GAC TTC AGC 
Dtei                            ATG AAT GAA ACA GAG TGC GAG GAT CTC ATC AAA TCT GTG AAA TGG ACG GAA CCA GCC AAT CTG ATC TCC CTG GCC GTA CTC GAG TTC ATC AAC GTT CTG GTC ATC GGT GGC AAC TGC CTC GTG ATT GCC GCC GTC TTC TGT TCG AAT AAG TTG AGG AGT GTG ACG AAC TTC TTC ATT GTC AAC CTG GCT GTG GCC GAC CTT CTG GTG GGT TTG GCC GTG CTA CCC TTC TCA GCC ACC TGG GAG GTT TTC AAG GTT TGG ATA TTC GGC GAT CTC TGG TGC CGC ATT TGG CTG GCT GTC GAT GTG TGG ATG TGC ACG GCA TCG ATC CTG AAT CTG TGT GCC ATA TCT CTG GAT CGC TAT GTG GCG GTC ACG CGA CCC GTC ACC TAC CCA AGC ATT ATG TCC ACG AAG AAG GCC AAG TCC TTA ATC GCC GGC ATT TGG GTA CTC TCA TTT TTT ATT TGC TTT CCG CCG CTA GTC GGC TGG AAG GAT CAG AAG GCG GTT ATA CAG CCG ACC TAT CCA AAG GGA AAC CAT ACG CTT TAC TAC ACC ACC ACG ATG TCA AGC TCG GAG GAT GGT CAA CTA GGG TTA GAT AGC ATT AAG GAC CAG GGC GAG GCC --- TCT TTG CCT CCC TCC CCG CCG CAT GTC GGC AAT GGG AAC GCC TAC AAT CCC TAC GAT CCC GAT TTC GCG CCC ATC GAT GGA TCC GCG GAG ATT CGG ATT GCG GCC ATG GGC TCG ACT AGT ACT TCG GCA TCC ACA ACC ATC ACG ACG ACA ACG TCC AGT GCG AGC ACC ACG GAA ACG GAA ATG GAC CTC GAT CTG CTG AAC ACA CCG CCG CAG AAC AGA CCC CAG ACC ATT TCC GGC AGC TGT CCA TGG AAG TGC GAG CTG ACC AAC GAT CGG GGT TAT GTC CTG TAC TCC GCC CTG GGA TCC TTC TAC ATA CCC ATG TTC GTG ATG CTC TTC TTC TAC TGG CGC ATC TAC CGA GCT GCC GTG AGA ACC ACG AGG GCC ATC AAC CAG GGC TTT AAG ACC ACC AAG GGC AGT CCC CGC GAG TCG GGC AAC AAT CGA GTG GAC GAA TCC CAG CTT ATA TTG CGC ATC CAC CGA GGA CGA CCT TGC TCC ACC CCT CAG CGC ACA CCT CTC TCG GTG CAC TCA ATG TCC TCG ACT CTC AGC GTG AAC AGC AAC GGG GGC GGT GGT GGA GCC GTG GCC TCG --- GGA CTG GGT GCC TCC ACC GAG GAT CAC CTT CAG GGA GGC GCC CCC AAG CGG GCC ACT TCA ATG CGC GTC TGC CGA CAG CGA CAC GAG AAG GTG GCC ATC AAG GTG TCC TTT CCC TCC TCC GAG AAC GTC CTC GAC GCA --- --- --- --- --- --- --- --- --- --- --- GGA CAA CAG CCA CAG GCG TCG CCA CAC TAC GCC GTA ATC AGC AGC GCC AAC GGA CGA CGG GCC --- --- TCC TTC AAG ACG AGC CTC TTC GAC ATT GGC GAA ACC ACC TTT AAT TTG GAC GCA GCT GCG TCT --- --- GGT CCT GGA GAC TTA GAG ACC GGA CTC TCG ACC ACA TCG CTG TCG GCC AAG AAG CGG GCA GGC AAG CGT AGC GCC AAG TTC CAG GTG AAG CGC TTC AGA ATG GAG ACC AAG GCG GCC AAG ACG CTG GCC ATC ATT GTG GGC GGC TTC ATC GTG TGC TGG CTG CCC TTC TTC ACA ATG TAT CTG ATC AGG GCC TTC TGC GAC CAC TGC ATC CAG CCG ACA GTC TTC TCG GTG CTC TTC TGG CTC GGC TAC TGC AAC TCG GCT ATC AAT CCG ATG ATC TAT GCC CTC TTC TCG AAT GAG TTT CGC ATC GCC TTC AAG CGG ATC GTG TGC CGA TGC GTC TGC ACC CGC AGT GGC TTC CGG GCG TCG GAG AAT TTC CAG ATG ATA GCG GCG CGT GCC CTG ATG GCA CCG GCC ACA TTC CAC AAG ACC ATA TCC GGA TGC TCG GAT GAC GGG GAG GGC GTG GAC TTC AGC 
Dyak                            ATG AAT GAA ACA GAG TGC GAG GAT CTC ATC AAA TCT GTG AAA TGG ACG GAA CCA GCC AAT CTG ATC TCC CTG GCC GTA CTC GAG TTC ATC AAC GTT CTG GTC ATC GGT GGC AAC TGC CTC GTG ATT GCC GCC GTC TTC TGT TCG AAT AAG TTG AGG AGT GTA ACG AAC TTC TTC ATT GTC AAC CTG GCT GTG GCC GAC CTT CTG GTG GGT TTG GCC GTG CTA CCC TTC TCA GCC ACC TGG GAG GTT TTC AAG GTT TGG ATA TTC GGC GAT CTC TGG TGC CGC ATT TGG CTG GCT GTC GAT GTG TGG ATG TGC ACG GCA TCG ATC CTT AAT CTG TGT GCC ATA TCT CTG GAT CGC TAT GTG GCG GTC ACG CGA CCC GTC ACC TAC CCA AGC ATT ATG TCC ACG AAG AAG GCC AAG TCC TTA ATC GCC GGC ATT TGG GTA CTC TCA TTT TTT ATT TGC TTT CCG CCG CTA GTC GGC TGG AAG GAT CAG AAG GCG GTG ATA CAG CCG ACC TAT CCA AAG GGA AAC CAT ACG CTT TAC TAT ACC ACC ACG ATG TCA AGC TCG GAG GAT GGT CAA CTA GGG TTA GAT AGC ATT AAG GAC CAG GGC GAG ACC --- TCT TTG CCT CCC TTC CCG CCG CAT GTC GGC AAT GGC AAC GCC TAC AAT CCC TAC GAT CCC GAT TTC GCC CCC ATC GAT GGA TCC GGG GAG ATT CGG ATT GCG GCC ATG GGC TCG ACT AGT ACT CCA GCA ACC ACA ACC AGC ACG ACG ACG AGT TCC AGT GCA AGC ACC ACG GAA ACG GAA ATG GAC CTC GAT CTG CTC AAC GCA CCA CCG CAG AAC AGA CCC CAG ACA ATT TCA GGC AGC TGT CCG TGG AAG TGC GAG CTG ACC AAC GAT CGG GGT TAT GTC CTG TAC TCC GCC CTG GGA TCC TTC TAC ATA CCC ATG TTC GTG ATG CTC TTC TTC TAC TGG CGC ATC TAC CGA GCT GCC GTG AGA ACC ACG AGG GCC ATC AAC CAG GGC TTT AAG ACC ACC AAA GGC AGT CCC CGC GAG TCG GGC AAC AAT CGA GTG GAC GAG TCC CAG CTT ATA TTG CGC ATC CAC CGA GGA CGA CCT TGC TCC ACC CCC CAG CGC ACG CCT CTC TCG GTG CAC TCA ATG TCC TCG ACT CTC AGC GTG AAC AGC AAC GGG GGC GGC GGT GGA GCG GTG GCC TCG --- GGA CTG GGT GCA TCC ACC GAG GAT CAC CTT CAG GGA GGC GCC CCC AAG CGG GCC ACT TCA ATG CGC GTC TGC CGC CAG CGA CAC GAG AAG GTG GCC ATC AAG GTG TCC TTT CCC TCC TCC GAG AAC GTC CTC GAC GCA --- --- --- --- --- --- --- --- --- --- --- GGA CAA CAG CCA CAG GCG TCG CCA CAC TAC GCC GTA ATC AAC AGC GCC AAC GGA CGA CGG GCC --- --- TCC TTC AAG ACG AGC CTC TTC GAC ATT GGC GAA ACC ACC TTT AAT TTG GAC GCA GCT GCG TCT --- --- GGT CCC GGA GAC TTA GAG ACC GGA CTC TCG ACC ACA TCG CTG TCG GCC AAG AAG CGG GCA GGC AAG CGT AGC GCC AAG TTC CAG GTG AAG CGC TTT AGA ATG GAG ACC AAG GCG GCC AAG ACG CTG GCC ATC ATT GTG GGC GGC TTC ATC GTG TGC TGG CTG CCC TTC TTC ACA ATG TAT CTG ATC AGG GCC TTC TGC GAC CAC TGC ATC CAG CCG ACA GTC TTC TCG GTG CTC TTC TGG CTC GGC TAC TGC AAC TCG GCT ATC AAT CCG ATG ATC TAT GCC CTC TTC TCG CAT GAG TTT CGC ATC GCC TTC AAG CGG ATC GTG TGC CGA TGC GTT TGC ACC CGC AGC GGC TTC CGG GCG TCG GAG AAT TTC CAG ATG ATA GCG GCG CGT GCC CTG ATG GCA CCG GCC ACA TTC CAC AAG ACC ATA TCC GGA TGC TCG GAT GAC GGC GAG GGT GTG GAC TTC AGC 
Dsan                            ATG AAT GAA ACA GAG TGC GAG GAT CTC ATC AAA TCT GTG AAA TGG ACG GAA CCA GCC AAT CTG ATC TCC CTG GCC GTA CTC GAG TTC ATC AAC GTT CTG GTC ATC GGT GGC AAC TGC CTC GTG ATT GCC GCC GTC TTC TGT TCG AAT AAG TTG AGG AGT GTA ACG AAC TTC TTC ATT GTC AAC CTG GCT GTG GCC GAC CTT CTG GTG GGT TTG GCC GTG CTA CCC TTC TCA GCC ACC TGG GAG GTT TTC AAG GTT TGG ATA TTC GGC GAT CTC TGG TGC CGC ATT TGG CTG GCT GTC GAT GTG TGG ATG TGC ACG GCA TCG ATC CTT AAT CTG TGT GCC ATA TCT CTG GAT CGC TAT GTG GCG GTC ACG CGA CCC GTC ACC TAC CCA AGC ATT ATG TCC ACG AAG AAG GCC AAG TCC TTA ATC GCC GGC ATT TGG GTA CTC TCA TTT TTT ATT TGC TTT CCG CCG CTA GTC GGC TGG AAG GAT CAG AAG GCG GTT ATA CAG CCG ACC TAT CCA AAG GGA AAC TAT ACG CTT TAC TAC ACC ACC ACG ATG TCA AGC TCG GAG GAT GGT CAA CTA GGG TTA GAT AGC ATT AAG GAC CAG GGC GAG GCC --- TCT TTG CCT CCC TTC CCG CCG CAT GTC GGC AAT GGC AAC GCC TAC AAT CCC TAC GAT CCC GAT TTC GCC CCC ATC GAT GGA TCC GGG GAG ATT CGG ATT GCG GCC ATG GGC TCG ACT AGT ACT CCA GCA ACC ACA ACC AGC ACG ACG ACA AGT TCC AGT GCA AGC ACC ACG GAA ACG GAA ATG GAC CTC GAT CTG CTG AAC GCA CCG CCG CAG AAC AGA CCA CAG ACA ATT TCA GGC AGC TGT CCG TGG AAG TGC GAG CTG ACC AAC GAT CGG GGT TAT GTC CTG TAC TCC GCC CTG GGA TCC TTC TAC ATA CCC ATG TTC GTG ATG CTC TTC TTC TAC TGG CGC ATC TAC CGA GCT GCC GTG AGA ACC ACG AGG GCC ATC AAC CAG GGC TTT AAG ACC ACC AAA GGC AGT CCC CGC GAG TCG GGC AAC AAT CGA GTG GAC GAG TCC CAG CTT ATA TTG CGC ATC CAC CGA GGA CGA CCT TGC TCC ACC CCC CAG CGC ACG CCT CTC TCG GTG CAC TCA ATG TCC TCG ACT CTC AGC GTG AAC AGC AAC GGA GGC GGC GGT GGA GCC GTG GCC TCG --- GGA CTG GGT GCC TCC ACC GAG GAT CAC CTT CAG GGA GGT GCC CCC AAG CGG GCC ACT TCA ATG CGC GTC TGC CGC CAG CGA CAC GAG AAG GTG GCC ATC AAG GTG TCC TTT CCA TCC TCC GAG AAC GTC CTC GAC GCA --- --- --- --- --- --- --- --- --- --- --- GGA CAA CAG CCA CAG GCG TCG CCA CAC TAC GCC GTA ATC AGC AGC GCC AAC GGA CGA CGG GCC --- --- TCC TTC AAG ACG AGC CTC TTC GAC ATT GGC GAA ACC ACC TTT AAT TTG GAC GCA GCT GCG TCT --- --- GGT CCC GGA GAC TTA GAG ACC GGA CTC TCG ACC ACA TCG CTG TCG GCC AAG AAG CGG GCA GGC AAG CGT AGC GCC AAG TTC CAG GTG AAG CGC TTT AGA ATG GAG ACT AAG GCG GCC AAG ACG CTG GCC ATC ATT GTG GGC GGC TTC ATC GTG TGC TGG CTG CCC TTC TTC ACA ATG TAT CTG ATC AGG GCC TTC TGC GAC CAC TGC ATC CAG CCG ACA GTC TTC TCG GTG CTC TTC TGG CTC GGC TAC TGC AAC TCG GCT ATC AAT CCG ATG ATC TAT GCC CTC TTC TCG CAT GAG TTT CGC ATC GCC TTC AAG CGA ATC GTG TGC CGA TGC GTT TGC ACC CGC AGC GGC TTC CGG GCG TCG GAG AAT TTC CAG ATG ATA GCG GCG CGT GCC CTG ATG GCA CCG GCC ACA TTC CAC AAG ACC ATA TCC GGA TGC TCG GAT GAC GGC GAG GGT GTG GAC TTC AGC 
Dere                            ATG AAT GAA ACA GAG TGC GAG GAT CTC ATC AAA TCT GTG AAA TGG ACG GAA CCA GCC AAT CTG ATC TCC CTG GCC GTA CTC GAG TTC ATC AAC GTT CTG GTC ATC GGT GGC AAC TGC CTC GTG ATT GCC GCC GTC TTC TGT TCG AAT AAG TTG AGG AGT GTG ACG AAC TTC TTC ATT GTC AAC CTG GCT GTG GCC GAC CTT TTG GTT GGT TTG GCC GTG CTA CCC TTC TCA GCC ACC TGG GAG GTT TTC AAG GTT TGG ATA TTC GGC GAT CTC TGG TGC CGC ATT TGG CTG GCT GTC GAT GTG TGG ATG TGC ACG GCA TCG ATC CTG AAT CTG TGT GCC ATA TCT CTG GAT CGC TAT GTG GCG GTC ACG CGA CCC GTC ACC TAC CCA AGC ATT ATG TCC ACG AAG AAG GCC AAG TCC TTA ATC GCC GGC ATT TGG GTA CTC TCA TTT TTT ATA TGC TTT CCG CCG CTA GTC GGC TGG AAG GAT CAA AAG GCG GTT ATA CAG CCG ACC TAT CCA AAG GGA AAC CAT ACG CTT TAC TAC ACC ACC ACG ATG TCA AGT TCG GAG GAT GGT CAA CTA GAG TTA GAT AGC ATT AAG GAC CAG GGC GAG GCC --- TCT TTG CCT CCC TCC CCG CCG CAT GTC GGC AAT GGC AAC GCC TAC AAT CCC TAC GAT CCC GAT TTC GCC CCC ATC GAT GGA TCC GCG GAG ATT CGG ATT GCG GCC ATG GGC TCG ACC AGT ACT TCA ACA AGC ACA ACC AGC --- ACG ACA GCG TCC AGT TCG AGC ACC ACG GAA TCG GAA ATG GAC CTC GAT CTG CTG AAC GCA CCG CCG CAG AAC AGA CCC CAG ACA ATT TCC GGC AGC TGT CCA TGG AAG TGC GAG CTG ACC AAC GAT CGG GGT TAC GTC CTG TAC TCC GCC CTG GGA TCC TTC TAC ATA CCC ATG TTC GTG ATG CTC TTC TTC TAC TGG CGC ATC TAC CGG GCT GCC GTG AGA ACC ACG AGG GCC ATC AAC CAG GGC TTC AAG ACC ACC AAG GGC AGT CCT CGC GAG TCG GGC AAC AAT CGA GTG GAC GAG TCC CAG CTT ATA TTG CGC ATC CAC CGA GGA CGA CCT TGC TCC ACC CCC CAG CGC ACG CCT CTG TCG GTG CAC TCA ATG TCC TCG ACT CTC AGC ATG AAC AGC AAC GGG GGC GGG GGT GGG GCC GTG GCC TCG --- GGA CTG GGT GCC TCC ACC GAG GAT CAC CTT CAG GGA GGC GCC CCC AAG CGA GCC ACT TCG ATG CGC GTC TGC CGA CAG CGG CAC GAG AAG GTG GCC ATC AAG GTG TCC TTT CCC TCC TCC GAG AAC GTC CTC GAC GCA --- --- --- --- --- --- --- --- --- --- --- GGA CAA CAG CCA CAG GCG TCG CCA CAC TAC GCG GTA ATC AGC AGC GCC AAC GGA CGA CGT GCC --- --- TCC TTC AAG ACG AGC CTC TTC GAC ATT GGC GAA ACC ACC TTT AAC TTG GAC GCA GCT GCG TCT --- --- GGT CCT GGA GAC CTA GAG ACC GGA CTC TCG ACC ACC TCG CTG TCG GCC AAG AAG CGG GCA GGC AAG CGT AGC GCC AAG TTC CAG GTG AAG CGC TTC CGA ATG GAG ACC AAG GCG GCC AAG ACG CTG GCC ATC ATT GTG GGC GGC TTC ATC GTG TGC TGG CTG CCC TTC TTC ACA ATG TAT CTG ATC AGG GCC TTC TGC GAC CAC TGC ATC CAG CCG ACG GTC TTC TCG GTG CTC TTC TGG CTC GGC TAC TGC AAC TCG GCC ATC AAT CCG ATG ATC TAT GCG CTC TTC TCG AAT GAG TTT CGC ATC GCC TTC AAG CGG ATC GTG TGC CGA TGC GTC TGC ACC CGC AGT GGC TTC CGG GCG TCG GAG AAT TTC CAG ATG ATA GCG GCG CGT GCC CTG ATG GCA CCG GCC ACA TTC CAC AAG ACC ATA TCC GGA TGC TCG GAC GAC GGG GAG GGC GTG GAC TTC AGC 
Dmau                            ATG AAT GAA ACG GAG TGC GAG GAT CTC ATT AAA TCT GTG AAA TGG ACG GAA CCA GCC AAT CTG ATC TCC CTG GCC GTA CTC GAG TTC ATC AAC GTT CTG GTC ATC GGT GGC AAC TGC CTC GTG ATT GCC GCC GTC TTC TGT TCG AAT AAG TTG CGG AGT GTG ACG AAC TTC TTC ATT GTC AAC CTG GCT GTG GCC GAC CTT CTG GTG GGT TTG GCC GTC CTA CCC TTC TCC GCC ACC TGG GAG GTC TTC AAG GTT TGG ATA TTC GGC GAT CTC TGG TGC CGC ATT TGG CTG GCT GTC GAT GTC TGG ATG TGC ACG GCA TCG ATC CTG AAT CTG TGT GCC ATA TCA CTG GAC CGC TAT GTG GCG GTC ACG CGA CCC GTC ACC TAC CCG AGC ATA ATG TCC ACG AAG AAG GCC AAG TCC TTA ATC GCC GGC ATT TGG GTA CTC TCA TTT TTT ATT TGC TTT CCG CCG CTA GTC GGC TGG AAG GAT CAA AAG GCG GTT ATA CAG CCG ACC TAT CCA AAG GGA AAC CAT ACG CTT TAC TAC ACC ACC ACG ATG TCA AGC TCG GAG GAT GGT CAA CTA GGG TTA GAT AGC ATT AAG GAC CAG GGC GAG GCC --- TCC TTG CCT CCA TCC CCG CCG CAT ATC GGC AAC GGC AAC GCC TAC AAT CCC TAC GAT CCC GAT TTC GCC CCC ATC GAT GGA TCC GCG GAG ATT CGG ATT GCG GCC ATT GAC TCG ACC AGT ACT TCA ACC ACC GCA ACC AGC ACG ACG ACA GGG TCC AGT TCG AGC ACC ACG GAA TCG GAA ATG GAC CTC GAT CTG CTG AAC GCA CCG CCG CAG AAC AGA CCC CAG ACC ATT TCC GGC AGC TGT CCG TGG AAG TGC GAG CTG ACC AAC GAT CGG GGT TAT GTC CTG TAC TCC GCC CTG GGC TCC TTC TAC ATA CCC ATG TTC GTG ATG CTC TTC TTC TAC TGG CGC ATC TAC CGG GCT GCC GTG AGA ACC ACG AGG GCC ATC AAC CAG GGC TTC AAG ACC ACC AAG GGC AGT CCC CGC GAG TCG GGC AAC AAT CGA GTG GAC GAG TCC CAG CTC ATA TTG CGC ATC CAC CGA GGA CGA CCT TGC TCC ACC CCC CAG CGC ACA CCT CTC TCG GTG CAC TCA ATG TCC TCG ACT CTC AGC GTG AAC AGC AAC GGG GGC GGG GGT GGA GCC GTA GCC TCG --- GGA CTG GGT GCC TCC ACA GAG GAT CAT CTT CAG GGA GGC GCC CCC AAG CGG GCC ACT TCG ATG CGC GTC TGC CGC CAG CGA CAC GAG AAG GTG GCC ATC AAG GTG TCC TTT CCC TCC TCC GAG AAT GTC CTC GAC GCA --- --- --- --- --- --- --- --- --- --- --- GGA CAG CAG CCA CAG GCG TCG CCA CAC TAC GCG GTA ATC AGC AGC GCC AAC GGA CGA CGT GCC --- --- TCC TTC AAG ACG AGC CTC TTC GAC ATT GGC GAG ACC ACC TTT AAT TTG GAC GCA GCT GCG TCC --- --- GGT CCC GGA GAC CTA GAG ACC GGA CTT TCG ACC ACC TCG CTG TCG GCC AAG AAG CGG GCA GGC AAG CGC AGC GCC AAG TTC CAG GTG AAG CGC TTT CGA ATG GAG ACC AAG GCA GCC AAG ACG CTG GCC ATC ATT GTG GGC GGC TTC ATC GTG TGC TGG CTG CCC TTC TTC ACG ATG TAT CTG ATC CGG GCC TTC TGC GAC CAC TGC ATC CAG CCG ACG GTC TTC TCG GTG CTC TTC TGG CTG GGC TAC TGC AAC TCG GCC ATC AAT CCG ATG ATC TAT GCG CTC TTC TCG AAT GAG TTT CGC ATC GCC TTC AAG CGG ATA GTG TGC AGA TGC GTC TGC ACC CGC AGT GGC TTC CGG GCG TCG GAG AAT TTC CAG ATG ATA GCG GCG CGT GCC CTG ATG GCA CCG GCA ACA TTC CAC AAG ACC ATA TCC GGA TGC TCG GAC GAC GGT GAG GGC GTG GAC TTC AGC 
Dsec                            ATG AAT GAA ACA GAG TGC GAG GAT CTC ATT AAA TCT GTG AAA TGG ACG GAA CCA GCC AAT CTG ATC TCC CTG GCC GTA CTC GAG TTC ATC AAC GTT CTG GTC ATC GGT GGC AAC TGC CTC GTG ATT GCC GCC GTC TTC TGT TCG AAT AAG TTG CGG AGT GTG ACG AAC TTC TTC ATT GTC AAC CTG GCT GTG GCC GAC CTG CTG GTG GGT TTG GCC GTC CTA CCC TTC TCA GCC ACT TGG GAG GTC TTC AAG GTT TGG ATA TTC GGC GAT CTC TGG TGC CGC ATT TGG CTG GCT GTC GAT GTC TGG ATG TGC ACG GCA TCG ATC CTG AAT CTG TGT GCC ATA TCA CTG GAC CGC TAT GTG GCG GTC ACG CGA CCC GTC ACC TAC CCG AGC ATA ATG TCC ACG AAG AAG GCC AAG TCC TTA ATC GCC GGC ATT TGG GTA CTC TCA TTT TTT ATT TGC TTT CCG CCG CTA GTC GGC TGG AAG GAT CAA AAG GCG GTT ATA CAG CCG ACC TAT CCA AAG GGA AAC CAT ACG CTT TAC TAC ACC ACC ACG ATG TCA AGC TCG GAG GAT GGT CAA CTA GGG TTA GAT AGC ATT AAG GAC CAG GGC GAG GCC --- TCC TTG CCG CCA TCC CCG CCG CAT ATC GGC AAC GGC AAC GCC TAC AAT CCC TAC GAT CCC GAT TTC GCC CCC ATC GAT GGA TCC GCG GAG ATT CGG ATT GCG GCC ATT GAC TCG ACC AGT ACT TCA ACA ACC GCA ACC AGC ACG ACG ACA GGG TCC AGT TCG AGC ATC ACG GAA TCG GAA ATG GAC CTC GAT CTG CTG AAC GCA CCG CCG CAG AAC AGA CCC CAG ACC ATT TCC GGC AGC TGT CCG TGG AAG TGC GAG CTG ACC AAC GAT CGG GGT TAT GTC CTG TAC TCC GCC CTG GGC TCC TTC TAC ATA CCC ATG TTC GTG ATG CTC TTC TTC TAC TGG CGC ATC TAC CGG GCT GCC GTG AGA ACC ACG AGG GCC ATC AAC CAG GGC TTC AAG ACC ACC AAA GGC AGT CCC CGC GAG TCG GGC AAC AAT CGA GTG GAC GAG TCC CAG CTC ATA TTG CGC ATC CAC CGA GGA CGA CCT TGC TCC ACC CCC CAG CGC ACA CCT CTC TCG GTC CAC TCA ATG TCC TCG ACT CTC AGC GTG AAC AGC AAC GGG GGC GGG GGT GGA GCC GTG GCC TCG --- GGA CTG GGT GCC TCC ACC GAG GAT CAC CTT CAG GGA GGC GCC CCC AAG CGG GCC ACT TCG ATG CGC GTC TGC CGC CAG CGA CAC GAG AAG GTG GCC ATC AAG GTG TCC TTT CCC TCC TCC GAG AAT GTC CTC GAC GCA --- --- --- --- --- --- --- --- --- --- --- GGA CAG CAG CCA CAG GCG TCG CCA CAC TAC GCG GTA ATC AGC AGC GCC AAC GGA CGA CGT GCC --- --- TCC TTC AAG ACG AGC CTC TTC GAC ATT GGC GAG ACC ACC TTT AAT TTG GAC GCA GCT GCG TCC --- --- GGT CCC GGA GAC CTA GAG ACC GGA CTC TCG ACC ACC TCG CTG TCG GCC AAG AAG CGG GCA GGC AAG CGC AGC GCC AAG TTC CAG GTG AAG CGC TTC CGA ATG GAG ACC AAG GCA GCC AAG ACG CTG GCC ATC ATT GTG GGC GGC TTC ATC GTG TGC TGG CTG CCC TTC TTC ACG ATG TAT CTG ATC CGG GCC TTC TGC GAC CAC TGC ATC CAG CCG ACG GTC TTC TCG GTG CTC TTC TGG CTG GGC TAT TGC AAC TCG GCC ATC AAT CCG ATG ATC TAT GCG CTC TTC TCG AAT GAG TTT CGC ATC GCC TTC AAG CGG ATA GTG TGC AGA TGC GTC TGC ACC CGC AGC GGC TTC CGG GCG TCG GAG AAT TTC CAG ATG ATA GCG GCG CGT GCC CTG ATG GCA CCG GCA ACA TTC CAC AAG ACC ATA TCC GGA TGC TCG GAC GAC GGT GAG GGC GTG GAC TTC AGC 
Dmel                            ATG AAT GAA ACA GAG TGC GAG GAT CTC ATC AAA TCT GTG AAA TGG ACG GAA CCA GCC AAT CTG ATC TCC CTG GCC GTA CTC GAG TTC ATC AAC GTT CTG GTC ATC GGT GGC AAC TGC CTC GTG ATT GCC GCC GTC TTC TGT TCG AAT AAG TTG AGG AGT GTG ACG AAC TTC TTT ATT GTC AAC CTA GCT GTG GCC GAT CTT CTG GTG GGT TTG GCC GTC CTA CCC TTC TCA GCC ACC TGG GAA GTC TTC AAG GTT TGG ATA TTC GGC GAT CTC TGG TGC CGC ATT TGG CTG GCT GTC GAT GTC TGG ATG TGC ACG GCA TCG ATC CTG AAT CTG TGT GCC ATA TCA CTG GAC CGC TAT GTG GCG GTC ACA CGA CCC GTC ACC TAC CCA AGC ATA ATG TCC ACG AAG AAG GCC AAG TCC TTA ATC GCC GGC ATT TGG GTA CTC TCA TTT TTT ATT TGC TTT CCG CCG CTA GTC GGC TGG AAG GAT CAA AAG GCG GTT ATA CAG CCG ACC TAT CCA AAG GGA AAC CAT ACG CTT TAC TAC ACC ACC ACG ATG TCA AGC TCG GAG GAT GGT CAA CTA GGG TTA GAT AGC ATT AAG GAC CAG GGC GAG GCA --- TCC TTG CCT CCA TCC CCG CCC CAT ATC GGC AAC GGC AAC GCC TAC AAT CCC TAC GAT CCC GGT TTC GCA CCC ATC GAT GGA TCC GCG GAG ATT CGG ATT GCG GCC ATT GAC TCG ACC AGT ACT TCA ACA ACC GCA ACC ACC ACG ACG ACA GCG TCC AGC TCG AGC ACC ACG GAA ACG GAA ATG GAC CTC GAT CTA CTG AAC GCA CCG CCG CAG AAC AGA CCC CAA ACA ATT TCC GGC AGT TGT CCG TGG AAG TGC GAG CTG ACC AAC GAT CGG GGT TAT GTC CTG TAC TCC GCC CTG GGC TCA TTC TAT ATA CCC ATG TTC GTG ATG CTC TTC TTC TAC TGG CGC ATC TAC CGG GCT GCC GTG AGA ACG ACG AGA GCC ATC AAC CAG GGC TTC AAG ACC ACC AAG GGC AGT CCC CGC GAG TCG GGC AAC AAT CGA GTG GAC GAG TCC CAG CTC ATA TTG CGC ATT CAC CGA GGA AGA CCT TGC TCC ACC CCC CAG CGC ACG CCC CTC TCG GTG CAC TCA ATG TCC TCG ACT CTC AGC GTG AAC AGC AAC GGG GGC GGG GGT GGA GCC GTG GCC TCG --- GGA CTG GGT GCC TCC ACC GAG GAT CAC CTT CAG GGA GGC GCC CCC AAG CGG GCC ACA TCG ATG CGC GTC TGC CGA CAG CGA CAC GAG AAG GTG GCC ATC AAG GTG TCC TTT CCC TCC TCC GAG AAT GTC CTC GAC GCA --- --- --- --- --- --- --- --- --- --- --- GGA CAG CAG CCA CAG GCA TCG CCA CAC TAT GCG GTA ATC AGT AGC GCC AAC GGA CGT CGT GCC --- --- TCC TTT AAG ACG AGC CTC TTC GAC ATT GGC GAG ACC ACC TTT AAT TTG GAC GCA GCT GCG TCC --- --- GGT CCC GGA GAC CTA GAG ACC GGA CTC TCG ACC ACC TCA CTG TCG GCC AAG AAG CGG GCA GGC AAG CGC AGC GCC AAG TTT CAG GTG AAG CGG TTC CGA ATG GAG ACC AAG GCA GCC AAG ACG CTG GCC ATC ATT GTG GGC GGC TTC ATC GTT TGC TGG CTG CCC TTC TTC ACG ATG TAT CTG ATC CGG GCC TTC TGC GAC CAC TGC ATT CAG CCG ACG GTC TTT TCG GTG CTC TTC TGG CTG GGC TAC TGC AAC TCG GCC ATT AAT CCG ATG ATC TAT GCG CTC TTC TCG AAT GAG TTT CGC ATC GCC TTC AAG CGG ATA GTG TGC AGA TGC GTC TGC ACC CGC AGT GGC TTC CGG GCG TCG GAG AAT TTC CAG ATG ATA GCG GCG CGT GCC CTG ATG GCA CCG GCA ACA TTC CAC AAG ACC ATA TCC GGA TGC TCG GAC GAC GGC GAG GGC GTG GAC TTC AGC 
Dsim                            ATG AAT GAA ACA GAG TGC GAG GAT CTC ATT AAA TCT GTG AAA TGG ACG GAA CCA GCC AAT CTG ATC TCC CTG GCC GTA CTC GAG TTC ATC AAC GTT CTG GTC ATC GGT GGC AAC TGC CTC GTG ATT GCC GCC GTC TTC TGT TCG AAT AAG TTG CGG AGT GTG ACG AAC TTC TTC ATT GTC AAC CTG GCT GTA GCC GAC CTT CTG GTG GGT TTG GCC GTC CTA CCC TTC TCA GCC ACT TGG GAG GTC TTC AAG GTT TGG ATA TTC GGC GAT CTC TGG TGC CGC ATT TGG CTG GCT GTC GAT GTC TGG ATG TGC ACG GCA TCG ATC CTG AAT CTG TGT GCC ATA TCA CTG GAC CGC TAT GTG GCG GTC ACG CGA CCC GTC ACC TAC CCA AGC ATA ATG TCC ACC AAG AAG GCC AAG TCC TTA ATC GCC GGC ATT TGG GTA CTC TCA TTT TTT ATT TGC TTT CCG CCG CTA GTC GGC TGG AAG GAT CAA AAG GCG GTT ATA CAG CCG ACC TAT CCA AAG GGA AAC CAT ACG CTT TAC TAC ACC ACC ACG ATG TCA AGC TCG GAG GAT GGT CAA CTA GGG TTA GAT AGC ATT AAG GAC CAG GGC GAG GCC --- TCC TTG CCT CCA TCC CCG CCG CAT ATC GGC AAC GGC AAC GCC TAC AAT CCC TAC GAT CCC GAT TTC GCC CCC ATC GAT GGA TCC GCG GAG ATT CGG ATT GCG GCC ATT GAC TCG ACC AGT ACT TCA ACA ACC GCA ACC AGC ACG ACG ACA GCG ACC AGC TCG AGT ACC ACG GAA ACG GAA ATG GAC CTC GAT CTG CTG AAC GCA CCG CCG CAG AAC AGA CCC CAG ACC ATT TCC GGC AGC TGT CCG TGG AAG TGC GAG CTG ACC AAC GAT CGG GGT TAC GTC CTG TAC TCC GCC CTG GGC TCC TTC TAC ATA CCC ATG TTC GTG ATG CTC TTC TTC TAC TGG CGC ATC TAC CGG GCT GCC GTG AGA ACC ACG AGG GCC ATT AAC CAG GGC TTC AAG ACC ACC AAG GGC AGT CCC CGC GAG TCG GGC AAC AAT CGA GTG GAC GAG TCC CAG CTC ATA TTG CGC ATC CAC CGA GGA CGA CCT TGC TCC ACC CCC CAG CGC ACA CCT CTC TCG GTG CAC TCA ATG TCC TCG ACT CTC AGC GTG AAC AGC AAC GGA GGC GGG GGT GGA GCC GTG GCC TCG --- GGA CTG GGT GCC TCC ACC GAG GAT CAC CTT CAG GGA GGC GCC CCC AAG CGG GCC ACT TCG ATG CGC GTC TGC CGC CAG CGA CAC GAG AAG GTG GCC ATC AAG GTG TCC TTT CCC TCC TCC GAG AAT GTC CTC GAC GCA --- --- --- --- --- --- --- --- --- --- --- GGA CAG CAG CCA CAG GCG TCG CCA CAC TAC GCG GTA ATC AGC AGC GCC AAC GGA CGA CGT GCC --- --- TCC TTC AAG ACG AGC CTC TTC GAC ATT GGC GAG ACC ACC TTT AAT TTG GAC GCA GCT GCG TCC --- --- GGT CCC GGA GAC CTA GAG ACC GGA CTC TCG ACC ACC TCG CTG TCG GCC AAG AAG CGG GCA GGC AAG CGC AGC GCC AAG TTC CAG GTG AAG CGC TTT CGA ATG GAG ACC AAG GCA GCC AAG ACG CTG GCC ATC ATT GTG GGC GGC TTC ATC GTG TGC TGG CTG CCC TTC TTC ACG ATG TAT CTG ATC CGG GCC TTC TGC GAC CAC TGC ATA CAG CCG ACG GTC TTC TCG GTG CTC TTC TGG CTG GGC TAC TGC AAC TCG GCC ATC AAT CCG ATG ATC TAT GCG CTC TTC TCG AAT GAG TTT CGC ATC GCC TTC AAG CGG ATA GTG TGC AGA TGC GTC TGC ACC CGC AGT GGA TTC CGG GCG TCG GAG AAT TTC CAG ATG ATA GCG GCG CGT GCC CTG ATG GCA CCG GCA ACA TTC CAC AAG ACC ATA TCC GGA TGC TCG GAC GAC GGC GAG GGC GTG GAC TTC AGC 
Dtak                            ATG AAT GAG ACA GAG TGC GAG GAT CTC ATC AAA TCT GTG AAA TGG ACG GAA CCA GCC AAT CTG ATC TCC CTG GCC GTA CTC GAG TTT ATC AAC GTT CTG GTC ATC GGT GGC AAC TGC CTT GTG ATT GCC GCC GTC TTC TGT TCG AAT AAG TTG CGC AGC GTG ACG AAC TTC TTC ATT GTC AAC CTG GCC GTT GCC GAC CTT CTG GTG GGT CTG GCG GTG CTA CCC TTC TCG GCC ACC TGG GAG GTC TTC AAG GTT TGG ATA TTC GGC GAT CTG TGG TGC CGC ATT TGG CTG GCC GTC GAC GTC TGG ATG TGC ACG GCA TCG ATC CTA AAC CTG TGT GCC ATA TCT CTG GAT CGC TAT GTG GCG GTC ACG CGA CCC GTC ACC TAC CCC AGC ATA ATG TCC ACG AAG AAG GCC AAG TCC CTA ATC GCC GGC ATT TGG GTA CTA TCA TTT TTT ATT TGC TTT CCG CCG CTA GTC GGC TGG AAG GAT CAA AAG GCG GTC ATA CAG CCG ACC TAT CCA AAG GGA AAC CAT ACG CTT TAC TAC ACC ACC ACG ATG TCA AGC TCG GAG GCT GGT CAA CTA GGC TTA GAT AGC ATT AAG GAA CAG GAC GAA GTG TCG --- --- --- GCA CCG CCG CCG CAT GTG GGC AAT GGC AAC GCC TAC AAT CCC TAC GAT CCC GAT TTC GCC CCC ATC GAT GGA TCC GCG GAG ATT CGG TTG GCG GCC ATG GGT TCG ACC AGT ACA ACA AGT ACT ACG ACG ACG --- ACT TCG AGT TCG ATG TCG AGC AGT ACG GAA GCG GAA ATG GAT CTC GAT CTG CTG AAC GCA CCG CCG CAG AAC AGA CTC GTG ACC ACT TCC GGC AGC TGC CCC TGG AAA TGC GAG CTG ACC AAC GAT CGC GGG TAT GTC CTG TAC TCC GCT TTA GGA TCC TTC TAC ATA CCC ATG TTC GTG ATG CTC TTC TTC TAC TGG CGC ATC TAT CGG GCG GCC GTG AGA ACC ACC AGG GCC ATC AAT CAG GGC TTC AAG ACC ACC AAG GGC AGT CCC CGC GAG TCG GGC AAC AAT CGG GTG GAC GAG TCC CAG CTG ATA TTG CGC ATC CAC CGC GGA CGA CCC TGC TCC ACC CCG CAG CGC ACA CCC CTT TCG GTG CAC TCG ATG TCC TCG ACC CTC AGC GTG AAC AGC AAT GGG GGA GGC GGA GGT GGT GGA GCA GGT GGA GGA GCA GGG GCC TCT GGC GAG GAT CAC CTT CAG GGC GGC ACC CCC AAG CGA GCC ACG TCG ATG CGC GTC TGC CGC CAG CGG CAC GAG AAG GTG GCC ATC AAG GTG TCC TTT CCC TCC TCC GAG AAT GTC CTG GAT GTC TCG AGT AAT CAG CAG --- --- --- --- --- --- CAG CAG CCG CCG CCT CCC TCG CCC CAC TAT GCG GTA ATC AGC AGC GCC AAC GGA CGA CGT GCC --- --- TCC TTC AAG ACG AGC CTC TTT GAC ATT GGC GAG ACC ACC TTC AAT CTG GAT GCA GCT GCT CCC TCG GCG GGC GAC GGA GAC CTG GAG ACG GGC CTC TCG ACC ACC TCG CTG TCG GCC AAG AAG CGG GCC GGA AAG CGG AGT GCC AAG TTC CAG GTG AAA CGC TTC CGC ATG GAG ACC AAG GCG GCC AAG ACG CTG GCC ATC ATC GTC GGC GGC TTC ATC GTC TGC TGG CTG CCC TTC TTC ACG ATG TAT CTG ATT CGC GCC TTC TGC GAC CAC TGC ATC CAG CCG ACG GTC TTC TCG GTG CTC TTC TGG CTG GGC TAC TGC AAC TCG GCC ATC AAT CCG ATG ATC TAT GCC CTG TTC TCC AAC GAG TTC CGC ATC GCC TTC AAG CGG ATC GTC TGC CGA TGC GTT TGC ACG CGC AGT GGC TTC CGC GCC TCG GAG AAT TTC CAG ATG ATA GCC GCG CGA GCG CTG ATG GCC CCG GCC ACA TTC CAC AAG ACC ATT TCC GGA TGC TCG GAC GAC GGG GAT GGG GTG GAC TTT AGC 
Dbia                            ATG AAT GAG ACA GAG TGC GAG GAT CTC ATC AAA TCT GTG AAA TGG ACG GAA CCA GCC AAT CTG ATC TCC CTG GCC GTA CTC GAG TTT ATC AAC GTT CTG GTC ATC GGT GGC AAC TGC CTT GTG ATT GCC GCC GTC TTC TGT TCG AAT AAG TTA CGC AGC GTG ACG AAC TTC TTT ATC GTC AAC CTG GCC GTG GCC GAC CTT CTG GTG GGT CTG GCG GTG CTA CCC TTC TCG GCC ACC TGG GAG GTC TTC AAG GTT TGG ATT TTC GGC GAT CTC TGG TGC CGC ATT TGG CTG GCC GTC GAC GTC TGG ATG TGC ACG GCA TCG ATC CTG AAC CTG TGT GCC ATA TCC CTG GAC CGC TAT GTG GCG GTC ACG CGA CCC GTC ACC TAC CCA AGC ATC ATG TCC ACG AAG AAG GCC AAG TCC CTA ATC GCC GGC ATT TGG GTA CTA TCA TTT TTT ATT TGC TTT CCG CCG CTA GTC GGC TGG AAG GAT CAA AAG GCG GTC ATA CAG CCG ACC TAT CCA AAG GGA AAC CAT ACG CTT TAC TAC ACC ACC ACG ATG TCA AGC TCG GAG GAT GGT CAA CTA GGG TTA GAT AGC ATT AAG GAA CAG GAC GAG GCC TCG --- --- --- GCG CCT CCG CCG CAT GTG GGC AAT GGC AAT GCG TAC AAT CCC TAC GAT CCC AAC TTC GCC CCC ATG GAT GGA TCC GCG GAG ATA CGG ATT GCG GCC ATG GGC TCG ACC AGT ACG ACC AGT AGT ACA ACC AGC AGG ACG ACG ACC ATG ATG ACT TCG ACG ACG GAA ACG GAA ATG GAC CTC GAT CTG CTG AAC TCT CCG CCG CAC AAC AGA CCC CAG ACC ATT TCC GGC AGC TGT CCC TGG AAG TGC GAG CTG ACC AAC GAT CGG GGC TAT GTC CTG TAC TCC GCC CTG GGC TCC TTC TAC ATA CCC ATG TTC GTG ATG CTC TTC TTC TAC TGG CGC ATC TAT CGA GCC GCC GTG AGG ACC ACC AGG GCC ATC AAT CAG GGC TTC AAG ACC ACC AAG GGC AGT CCC CGC GAG TCG GGC AAC AAT CGG GTG GAT GAG TCC CAG CTG ATA TTG CGC ATC CAC CGT GGA CGA CCC TGC TCC ACG CCC CAG AGG ACT CCC CTC TCG GTG CAC TCG ATG TCC TCG ACG CTC AGC GTG AAT AGC AAT GGG GGT GGT GGC GGG GGA GCA GGA --- --- GCA GGG AGC ACC ACT GGC GAG GAT CAC CTG CAG GGA GGC ACC CCC AAG CGA GCC ACC TCG ATG CGC GTC TGC CGC CAG CGG CAC GAG AAG GTG GCC ATC AAG GTG TCC TTC CCC TCC TCC GAG AAT GTC CTG GAC GCC AGC --- --- --- CAG --- --- --- --- --- --- CAA CAT CAG CCG CCT GCA TCG CCC CAT TAT GCG GTC ATC AGC AGC GCC AAC GGA CGA AGG GCC --- --- TCC TTC AAG ACC AGC CTC TTT GAC ATA GGC GAG ACC ACC TTC AAC CTG GAC GCA GCT GCT CCG TCT --- --- --- GGC GAC CTT GAG ACA GGA CTT TCC ACC ACC TCG CTC TCG GCC AAA AAG CGC GCT GGG AAG CGG AGC GCC AAG TTC CAA GTG AAG CGA TTC CGC ATG GAG ACC AAG GCG GCC AAG ACC CTG GCC ATC ATA GTG GGC GGC TTC ATC GTC TGC TGG CTG CCC TTC TTC ACC ATG TAT CTG ATA CGC GCA TTC TGC CAG GAC TGC ATC CAG CCC ACG GTC TTC TCG GTG CTC TTC TGG CTG GGC TAC TGC AAC TCG GCC ATC AAT CCG ATG ATC TAT GCC CTG TTC TCC AAC GAG TTC CGG ATC GCC TTC AAG CGA ATA GTG TGT CGC TGC GTT TGC ACC AGG AGT GGC TTC CGG GCC TCG GAG AAT TTC CAG ATG ATA GCC GCC CGG GCA CTG ATG GCG CCG GCC ACA TTC CAC AAG ACC ATA TCC GGC TGC TCG GAC GAT GGC GAC GGG GTG GAC TTC AGC 
Dsuz                            ATG AAT GAG ACA GAG TGC GAC GAT CTC ATC AAA TCT GTG AAA TGG ACG GAA CCA GCC AAT CTG ATC TCC CTG GCC GTA CTC GAG TTT ATC AAC GTT CTG GTC ATC GGT GGC AAC TGC CTT GTG ATT GCC GCC GTC TTC TGT TCG AAT AAG TTG CGC AGC GTG ACG AAC TTC TTT ATC GTT AAC CTG GCC GTG GCC GAC CTT CTG GTG GGT CTG GCG GTG CTA CCC TTC TCG GCC ACC TGG GAG GTC TTC AAG GTT TGG ATT TTC GGC GAT CTC TGG TGC CGC ATT TGG CTG GCC GTC GAT GTC TGG ATG TGC ACG GCA TCG ATC CTG AAT CTG TGT GCC ATA TCC CTG GAC CGC TAT GTG GCG GTC ACG CGA CCC GTC ACC TAC CCA AGC ATC ATG TCC ACG AAG AAG GCC AAG TCC TTA ATC GCC GGC ATT TGG GTA CTA TCA TTT TTT ATT TGC TTT CCG CCG CTA GTC GGC TGG AAG GAT CAA AAG GCG GTC ATA CAG CCG ACC TAT CCA AAG GGA AAC CAT ACG CTT TAC TAC ACC ACC ACG ATG TCA AGC TCG GAG GAT GGT CAA CTA GGC TTA GAT AGC ATT AAG GAA CAG GAT GAG GCC TCG --- --- --- GTG CCT CCG CCG CAT ATG GGC AAT GGC AAC GCG TAC AAT CCC TAC GAT CCT GAC TTC GCC CCC ATC GAT GGA TCC GCG GAG ATA CGG ATT GCC GCC ATG GGC TCG ACC AGT ACG AGT AGT AGT ACA ACC AGC AGG TCT --- --- --- --- --- ACG ACG ACG GAA ACG GAA ATG GAT CTC GAT CTG CTG AAC TCA CCG CCG CAG AAC AGA CCC CAG ACC ATT TCC GGC AGC TGT CCT TGG AAG TGC GAG CTG ACC AAC GAT CGG GGC TAT GTT TTG TAT TCC GCC CTG GGC TCC TTC TAT ATA CCC ATG TTC GTG ATG CTC TTC TTC TAT TGG CGC ATC TAT AGG GCC GCC GTC AGA ACC ACC CGA GCC ATC AAT CAG GGC TTC AAG ACC ACC AAG GGC AGT CCC CGC GAG TCG GGC AAC AAT CGG GTG GAT GAG TCC CAG CTG ATA CTG CGC ATC CAC CGA GGA CGA CCC TGC TCC ACG CCC CAG AGG ACT CCC CTC TCG GTG CAC TCG ATG TCC TCG ACG CTC AGT GTG AAT AGC AAT GGA GGT GGG --- GGT GGA --- --- --- --- GCA GGA GGC ACC TCT GGC GAG GAT CAC CTG CAG GGA GGC ATC CCC AAG CGA GCC ACC TCG ATG CGG GTC TGC CGC CAG CGG CAC GAG AAG GTG GCC ATC AAG GTG TCC TTT CCC TCA TCC GAG AAT GTC CTG GAC GCC ACC --- --- --- CAT --- --- --- --- --- --- CAG --- CCA CCG CCT CCT TCG CCC CAT TTT GCG GTC ATC AGC AGC GCC AAC GGA CGA CGT GCC --- --- TCC TTC AAG ACC AGT CTC TTT GAC ATT GGC GAG ACC ACC TTT AAT CTG GAT GCA GCT GCT CCG TCT --- --- --- GGC GAC CTG GAA ACA GGA CTG TCC ACC ACC TCG CTT TCG GCC AAA AAG CGT GCC GGC AAG CGG AGT GCC AAG TTC CAG GTG AAG CGA TTC CGC ATG GAA ACC AAG GCG GCC AAG ACA CTG GCC ATC ATC GTG GGC GGC TTC ATC GTC TGC TGG CTG CCC TTC TTC ACC ATG TAT CTT ATA AGG GCC TTC TGT GAG AAC TGT ATC CAG CCA ACG GTC TTC TCG GTG CTC TTC TGG CTG GGC TAC TGC AAC TCG GCC ATC AAT CCG ATG ATC TAT GCC CTG TTC TCC AAC GAG TTC CGG ATC GCC TTC AAG CGG ATA GTG TGC CGA TGC GTT TGC ACC AGG AGT GGC TTC CGG GCC TCG GAG AAT TTC CAG ATG ATA GCG GCC CGG GCA CTG ATG GCC CCA GCT ACA TTC CAC AAG ACC ATA TCC GGC TGT TCG GAT GAA GGC GAT GGA GTG GAT TTT AGC 
Dsub                            ATG AAT GAG ACA GAG TGC GAC GAT CTC ATC AAA TCT GTG AAA TGG ACG GAA CCA GCC AAT CTG ATC TCC CTG GCC GTA CTC GAG TTT ATC AAC GTT CTG GTC ATC GGT GGC AAC TGC CTT GTG ATT GCC GCC GTC TTC TGT TCG AAT AAG TTG CGC AGC GTG ACG AAC TTC TTT ATC GTT AAC CTG GCC GTG GCC GAC CTT TTG GTG GGT CTG GCG GTG CTA CCC TTT TCG GCC ACC TGG GAG GTC TTC AAG GTT TGG ATT TTC GGC GAT CTC TGG TGC CGC ATT TGG CTG GCC GTC GAT GTC TGG ATG TGC ACG GCA TCG ATC CTG AAT CTG TGT GCC ATA TCC CTA GAC CGC TAT GTG GCG GTC ACG CGA CCC GTC ACC TAC CCA AGC ATC ATG TCC ACG AAG AAG GCC AAG TCC TTA ATC GCC GGC ATT TGG GTA CTA TCA TTT TTT ATT TGC TTT CCG CCG CTA GTC GGC TGG AAG GAT CAA AAG GCG GTC ATA CAG CCG ACC TAT CCA AAG GGA AAC CAT ACG CTT TAC TAT ACC ACC ACG ATG TCA AGC TCG GAG GAT GGT CAA CTA GGG TTA GAT AGC ATT AAG GAA CAG GAC GAG GCC TCG --- --- --- GCG CCT CCG CCG CAT GTG GGC AAT GGC AAC GCG TAC AAT CCC TAC GAT CCC GAC TTC GCT CCC ATC GAT GGA TCC GCG GAG ATA CGG ATT GCG GCC ATG GGC TCG ACC AGT ACG AGC AGT AGT ACA ACC ATC AGG ACG --- --- --- --- --- ACG ACG ACG GAA ACG GAA ATG GAC CTC GAT CTG CTG AAC TCA CCG CCG CAG AAC AGA CCC CAG ACC ATT TCC GGC AGC TGC CCG TGG AAG TGC GAG CTA ACC AAC GAT CGG GGC TAT GTC CTG TAC TCC GCC CTG GGC TCC TTC TAC ATA CCC ATG TTC GTG ATG CTC TTC TTT TAC TGG CGC ATC TAT CGG GCC GCC GTG AGA ACC ACC CGA GCC ATC AAT CAG GGC TTC AAG ACC ACC AAG GGC AGT CCC CGC GAG TCG GGC AAC AAT CGG GTG GAT GAG TCC CAG CTG ATA CTG CGC ATC CAC CGA GGA CGA CCC TGT TCC ACG CCC CAG AGG ACT CCC CTC TCG GTG CAC TCG ATG TCC TCG ACG CTG AGT GTG AAT AGC AAT GGG GGT GGT --- GGA GGG GTT GGA --- --- GCA GGA GCC ACC TCG GGC GAG GAT CAC CTG CAG GGA GGC ATC CCC AAG CGA GCC ACC TCG ATG CGC GTC TGT CGC CAG CGG CAC GAG AAG GTG GCC ATC AAG GTG TCC TTC CCG TCC TCC GAA AAT GTC CTG GAC GCC AGC --- --- --- CAC --- --- --- --- --- --- CAG --- CCG CCG CCT CCT TCA CCT CAC TTT GCG GTC ATC AGC AGC GCC AAC GGA CGA CGT GCC --- --- TCC TTC AAG ACC AGC CTC TTC GAC ATT GGC GAG ACC ACC TTC AAT CTG GAT GCA GCT GCT CCG TCT --- --- --- GGC GAC CTG GAG ACA GGA CTC TCT ACC ACC TCG CTT TCG GCC AAA AAG CGG GCG GGA AAG CGG AGT GCC AAG TTC CAG GTG AAG CGC TTC CGC ATG GAG ACC AAG GCG GCC AAG ACG CTG GCC ATC ATC GTG GGT GGC TTC ATA GTC TGC TGG CTG CCC TTC TTC ACC ATG TAT CTA ATA CGG GCC TTC TGC GAG AAC TGC ATC CAG CCC ACG GTC TTC TCG GTG CTC TTC TGG CTG GGC TAC TGC AAC TCG GCC ATC AAT CCG ATG ATC TAT GCC CTG TTC TCC AAC GAG TTT CGG ATC GCC TTC AAG CGG ATA GTG TGC CGA TGC GTT TGC ACC AGA AGT GGC TTC CGG GCC TCG GAG AAC TTC CAG ATG ATA GCT GCT CGA GCT TTG ATG GCC CCG GCC ACT TTC CAC AAG ACC ATA TCC GGC TGT TCG GAC GAA GGC GAT GGA GTG GAC TTT AGC 


After deleting gaps. 1836 sites
     14   1836

Dele                            ATG AAT GAT TCA GAG TGC GAC GAT CTC ATC AAA TCT GTG AAA TGG ACG GAA CCA GCC AAT CTG ATC TCC CTG GCC GTG CTC GAG TTT ATC AAC GTT CTG GTC ATC GGT GGC AAC TGC CTT GTG ATT GCC GCC GTC TTC TGT TCG AAC AAG TTA CGC AGT GTG ACG AAT TTC TTT ATC GTT AAC CTG GCC GTT GCC GAC CTT CTC GTG GGT TTG GCG GTG CTA CCC TTC TCG GCC ACC TGG GAG GTC TTT AAG GTT TGG ATA TTC GGC GAT CTC TGG TGC CGC ATT TGG CTG GCC GTC GAT GTC TGG ATG TGC ACG GCA TCG ATC CTG AAT CTG TGT GCC ATA TCC CTG GAT CGC TAT GTG GCG GTC ACG CGA CCC GTC ACC TAC CCC AGC ATA ATG TCC ACG AAG AAG GCC AAG TCC TTA ATC GCC GGC ATT TGG GTA CTC TCA TTT GTT ATT TGC TTT CCG CCT CTA GTC GGC TGG AAG GAT CAA AAG GCG GTC ATA CAT CCG ACC TAT CCA AAG GGA AAC CAT ACG CTT TAC TAC ACC ACC ACG ATG TCA AGC TCG GAG GAT GGT CAA CTA GGC TTA GAT AGC ATT AAG GAG CAG GAG GAC AGG GTC GCC AAT GGC AAT GGC AAC GCC TAC AAC CCC TAT GAT CCC GAT TTC GCC CCA ATC GAT GGA TCC GCG GAG ATT CGC ATT GCG GCC ATG GGC TCG AGC AGC ACG AGC ACC ACC ACA GCA AGC AGC ACG GAA ACG GAA ATG GAC CTC GAT CTG CTG AAC GCC CCG CCG CAG AAC AGA GTA CAG ACC ACT TCC GGC AGC TGC CCC TGG AAG TGC GAG CTG ACC AAC GAC CGG GGG TAC GTC CTG TAC TCC GCC CTG GGC TCC TTC TAC ATA CCC ATG TTC GTG ATG CTC TTC TTC TAC TGG CGC ATC TAC CGG GCC GCC GTC CGC ACC ACG CGG GCC ATC AAT CAG GGC TTC AAG ACC ACC AAG GGC AGT CCC CGC GAG TCG GGC AAC AAT CGG GTG GAC GAG TCC CAG CTG ATA CTG CGT ATC CAC CGC GGA CGA CCT TGC TCC ACG CCC CAG CGC ACC CCC CTC TCG GTG CAC TCC ATG TCC TCG ACC CTC AGC GTC AAC AGC AAT GGG GGA GGA CTG GGA GCT GCA GCG GAG GAT CAT CTG CCG GGA GGC ACC CCC AAG CGA GCC ACC TCG ATG CGC GTT TGC CGA CAG CGG CAC GAG AAG GTG GCC ATC AAG GTG TCC TTC CCC TCC TCC GAG AAT GTA CTT GAT GTT CAC CAG CCC CCA CCA TCG CCC CAC TAC GCG GTG ATC AGC AGC GCC AAC GGA CGT CGG GCC TCC TTC AAG ACG AGT CTC TTC GAC ATT GGC GAG ACC ACC TTT AAT CTG GAC GCG GGC GCA GGC GAC CTG GAG ACC GGA CTC TCG ACC CAC TCG CTG TCG GCC AAG AAG CGG GCC GGC AAG CGG AGC GCC AAG TTC CAG GTG AAG CGC TTC CGC ATG GAG ACA AAG GCG GCC AAG ACG CTG GCC ATC ATC GTG GGC GGC TTC ATT GTG TGC TGG CTG CCC TTC TTC ACC ATG TAT CTG ATA CGG GCC TTC TGC GAC CAC TGC ATC CAG CCG ACG GTC TTC TCG GTG CTC TTC TGG CTG GGC TAC TGC AAC TCG GCC ATC AAC CCG ATG ATC TAC GCG CTT TTC TCG CAC GAG TTC CGG ATC GCC TTC AAG CGC ATC GTG TGC CGG TGC GTG TGC ACG CGC AGC GGC TTC CGC GCC TCG GAA AAC TTC CAG ATG TTA GCG GCG CGG GCG CTG ATG GCG CCG GCC ACC TTT CAC AAG ACG ATT TCC GGA TGC TCG GAC GAC GGC GAC GGC GTG GAC TTC AGC 
Dfic                            ATG AAT GAG ACA GAG TGC GAG GAT CTC ATC AAA TCT GTG AAA TGG ACG GAA CCA GCC AAC CTG ATC TCC CTG GCC GTA CTC GAG TTC ATC AAC GTT CTG GTC ATC GGT GGC AAC TGC CTC GTG ATT GCC GCC GTC TTC TGT TCG AAT AAG CTG CGC AGC GTC ACC AAC TTC TTC ATC GTC AAC CTG GCC GTG GCC GAC CTC CTT GTC GGC CTG GCG GTG CTG CCC TTC TCC GCC ACC TGG GAG GTC TTC AAG GTG TGG ATA TTC GGC GAT CTG TGG TGC CGC ATC TGG CTG GCG GTG GAC GTG TGG ATG TGC ACG GCG TCG ATC CTG AAC CTG TGT GCC ATA TCC CTG GAC CGC TAC GTG GCG GTC ACG CGA CCC GTC ACC TAC CCG AGC ATC ATG TCC ACG AAG AAG GCC AAG TCC CTA ATC GCC GGC ATT TGG GTA CTC TCA TTT TTT ATC TGC TTT CCG CCG CTA GTC GGC TGG AAG GAT CAA AAG GCG GTG ATA CAG CCG ACC TAT CCA AAG GGA AAC CAT ACG CTT TAC TAC ACC ACC ACG ATG TCA AGC TCG GAG GAT GGT CAT CTA GGG TTA GGT AGC ATT AAG GAA CAG GAC GAG GAC CCT CAC ATC GGC AAT GGC AAT GCC TAC AAT CCC TAC GAT CCC GAT TTC GCC CCC ATC GAT GGA TCT GCG GAG ATT CGC ATT GCG GCC ATT GGT TCA ACG AGT ACG ACA AGT ACC ACA ACC AGC ACC ACG GAA CCG GAA ATG GAT CTT GAT CTG CTA AAT GCT CCA CCG CAA AAC AGG CCG CAA ACC ATT TCC GGC AGC TGT CCG TGG AAA TGC GAG TTA ACC AAC GAT CGG GGA TAT GTC TTA TAC TCC GCA TTG GGA TCC TTC TAC ATT CCC ATG TTC GTG ATG CTC TTC TTC TAC TGG CGA ATC TAT CGG GCC GCC GTT CGC ACC ACG AGG GCC ATC AAC CAG GGC TTC AAG ACC ACC AAG GGC AGT CCC CGC GAG TCG GGC AAC AAT CGG GTG GAC GAG TCC CAG CTG ATA CTG CGC ATC CAT CGA GGA CGA CCC TGC ACC ACG CCA CAA AGG ACT CCG CTA TCC GTT CAC TCG ATG TCC TCG ACG CTC AGC GTG AAT AGC AAC GGA GGC GGA TTG GGT GCC TCG GCG GAG GAT CAC CTG CAG GGT GGC ACT CCC AAG CGG GCC ACC TCC ATG AGG GTT TGC CGC CAG CGG CAC GAG AAG GTG GCC ATC AAG GTG TCC TTT CCC TCC TCC GAG AAT GTC CTC GAT GCA GGA CAG CCT CCG CCG TCG CCA CAT TAT GCT GTT ATC AGC AGC GCC AAC GGA AGA CGT GCC TCC TTC AAG ACG AGC CTG TTC GAC ATT GGC GAG ACC ACC TTC AAT CTG GAT TCG GCG GCA GGG GAC TTG GAG AGC GGC CTC TCA ACC ACC TCG CTT TCG GCC AAG AAG AGA GCT GGA AAG CGG AGT GCC AAG TTC CAG GTG AAA CGC TTC CGG ATG GAA ACC AAG GCG GCC AAA ACA CTG GCC ATC ATC GTG GGC GGC TTC ATC GTC TGC TGG CTG CCC TTC TTC ACG ATG TAC TTG ATA CGG GCC TTC TGC GAC CAC TGC ATC CAG CCG ACG GTC TTC TCG GTG CTC TTC TGG CTG GGC TAC TGC AAC TCG GCC ATC AAC CCG ATG ATC TAC GCA CTG TTC TCC AAC GAG TTC CGG ATC GCC TTC AAG CGG ATC GTC TGC CGA TGC GTT TGC ACG CGC AGT GGC TTC CGG GCC TCC GAG AAT TTC CAG ATG ATT GCG GCC AGG GCT CTG ATG GCA CCG GCC ACG TTC CAC AAG ACC ATT TCC GGA TGC TCG GAC GAC GGG GAC GGG GTG GAC TTC AGC 
Dtei                            ATG AAT GAA ACA GAG TGC GAG GAT CTC ATC AAA TCT GTG AAA TGG ACG GAA CCA GCC AAT CTG ATC TCC CTG GCC GTA CTC GAG TTC ATC AAC GTT CTG GTC ATC GGT GGC AAC TGC CTC GTG ATT GCC GCC GTC TTC TGT TCG AAT AAG TTG AGG AGT GTG ACG AAC TTC TTC ATT GTC AAC CTG GCT GTG GCC GAC CTT CTG GTG GGT TTG GCC GTG CTA CCC TTC TCA GCC ACC TGG GAG GTT TTC AAG GTT TGG ATA TTC GGC GAT CTC TGG TGC CGC ATT TGG CTG GCT GTC GAT GTG TGG ATG TGC ACG GCA TCG ATC CTG AAT CTG TGT GCC ATA TCT CTG GAT CGC TAT GTG GCG GTC ACG CGA CCC GTC ACC TAC CCA AGC ATT ATG TCC ACG AAG AAG GCC AAG TCC TTA ATC GCC GGC ATT TGG GTA CTC TCA TTT TTT ATT TGC TTT CCG CCG CTA GTC GGC TGG AAG GAT CAG AAG GCG GTT ATA CAG CCG ACC TAT CCA AAG GGA AAC CAT ACG CTT TAC TAC ACC ACC ACG ATG TCA AGC TCG GAG GAT GGT CAA CTA GGG TTA GAT AGC ATT AAG GAC CAG GGC GAG GCC CCG CAT GTC GGC AAT GGG AAC GCC TAC AAT CCC TAC GAT CCC GAT TTC GCG CCC ATC GAT GGA TCC GCG GAG ATT CGG ATT GCG GCC ATG GGC TCG ACT AGT ACT TCG GCA TCC ACA ACC AGC ACC ACG GAA ACG GAA ATG GAC CTC GAT CTG CTG AAC ACA CCG CCG CAG AAC AGA CCC CAG ACC ATT TCC GGC AGC TGT CCA TGG AAG TGC GAG CTG ACC AAC GAT CGG GGT TAT GTC CTG TAC TCC GCC CTG GGA TCC TTC TAC ATA CCC ATG TTC GTG ATG CTC TTC TTC TAC TGG CGC ATC TAC CGA GCT GCC GTG AGA ACC ACG AGG GCC ATC AAC CAG GGC TTT AAG ACC ACC AAG GGC AGT CCC CGC GAG TCG GGC AAC AAT CGA GTG GAC GAA TCC CAG CTT ATA TTG CGC ATC CAC CGA GGA CGA CCT TGC TCC ACC CCT CAG CGC ACA CCT CTC TCG GTG CAC TCA ATG TCC TCG ACT CTC AGC GTG AAC AGC AAC GGG GGC GGA CTG GGT GCC TCC ACC GAG GAT CAC CTT CAG GGA GGC GCC CCC AAG CGG GCC ACT TCA ATG CGC GTC TGC CGA CAG CGA CAC GAG AAG GTG GCC ATC AAG GTG TCC TTT CCC TCC TCC GAG AAC GTC CTC GAC GCA GGA CAG CCA CAG GCG TCG CCA CAC TAC GCC GTA ATC AGC AGC GCC AAC GGA CGA CGG GCC TCC TTC AAG ACG AGC CTC TTC GAC ATT GGC GAA ACC ACC TTT AAT TTG GAC GCA GCT GCG GGA GAC TTA GAG ACC GGA CTC TCG ACC ACA TCG CTG TCG GCC AAG AAG CGG GCA GGC AAG CGT AGC GCC AAG TTC CAG GTG AAG CGC TTC AGA ATG GAG ACC AAG GCG GCC AAG ACG CTG GCC ATC ATT GTG GGC GGC TTC ATC GTG TGC TGG CTG CCC TTC TTC ACA ATG TAT CTG ATC AGG GCC TTC TGC GAC CAC TGC ATC CAG CCG ACA GTC TTC TCG GTG CTC TTC TGG CTC GGC TAC TGC AAC TCG GCT ATC AAT CCG ATG ATC TAT GCC CTC TTC TCG AAT GAG TTT CGC ATC GCC TTC AAG CGG ATC GTG TGC CGA TGC GTC TGC ACC CGC AGT GGC TTC CGG GCG TCG GAG AAT TTC CAG ATG ATA GCG GCG CGT GCC CTG ATG GCA CCG GCC ACA TTC CAC AAG ACC ATA TCC GGA TGC TCG GAT GAC GGG GAG GGC GTG GAC TTC AGC 
Dyak                            ATG AAT GAA ACA GAG TGC GAG GAT CTC ATC AAA TCT GTG AAA TGG ACG GAA CCA GCC AAT CTG ATC TCC CTG GCC GTA CTC GAG TTC ATC AAC GTT CTG GTC ATC GGT GGC AAC TGC CTC GTG ATT GCC GCC GTC TTC TGT TCG AAT AAG TTG AGG AGT GTA ACG AAC TTC TTC ATT GTC AAC CTG GCT GTG GCC GAC CTT CTG GTG GGT TTG GCC GTG CTA CCC TTC TCA GCC ACC TGG GAG GTT TTC AAG GTT TGG ATA TTC GGC GAT CTC TGG TGC CGC ATT TGG CTG GCT GTC GAT GTG TGG ATG TGC ACG GCA TCG ATC CTT AAT CTG TGT GCC ATA TCT CTG GAT CGC TAT GTG GCG GTC ACG CGA CCC GTC ACC TAC CCA AGC ATT ATG TCC ACG AAG AAG GCC AAG TCC TTA ATC GCC GGC ATT TGG GTA CTC TCA TTT TTT ATT TGC TTT CCG CCG CTA GTC GGC TGG AAG GAT CAG AAG GCG GTG ATA CAG CCG ACC TAT CCA AAG GGA AAC CAT ACG CTT TAC TAT ACC ACC ACG ATG TCA AGC TCG GAG GAT GGT CAA CTA GGG TTA GAT AGC ATT AAG GAC CAG GGC GAG ACC CCG CAT GTC GGC AAT GGC AAC GCC TAC AAT CCC TAC GAT CCC GAT TTC GCC CCC ATC GAT GGA TCC GGG GAG ATT CGG ATT GCG GCC ATG GGC TCG ACT AGT ACT CCA GCA ACC ACA ACC AGC ACC ACG GAA ACG GAA ATG GAC CTC GAT CTG CTC AAC GCA CCA CCG CAG AAC AGA CCC CAG ACA ATT TCA GGC AGC TGT CCG TGG AAG TGC GAG CTG ACC AAC GAT CGG GGT TAT GTC CTG TAC TCC GCC CTG GGA TCC TTC TAC ATA CCC ATG TTC GTG ATG CTC TTC TTC TAC TGG CGC ATC TAC CGA GCT GCC GTG AGA ACC ACG AGG GCC ATC AAC CAG GGC TTT AAG ACC ACC AAA GGC AGT CCC CGC GAG TCG GGC AAC AAT CGA GTG GAC GAG TCC CAG CTT ATA TTG CGC ATC CAC CGA GGA CGA CCT TGC TCC ACC CCC CAG CGC ACG CCT CTC TCG GTG CAC TCA ATG TCC TCG ACT CTC AGC GTG AAC AGC AAC GGG GGC GGA CTG GGT GCA TCC ACC GAG GAT CAC CTT CAG GGA GGC GCC CCC AAG CGG GCC ACT TCA ATG CGC GTC TGC CGC CAG CGA CAC GAG AAG GTG GCC ATC AAG GTG TCC TTT CCC TCC TCC GAG AAC GTC CTC GAC GCA GGA CAG CCA CAG GCG TCG CCA CAC TAC GCC GTA ATC AAC AGC GCC AAC GGA CGA CGG GCC TCC TTC AAG ACG AGC CTC TTC GAC ATT GGC GAA ACC ACC TTT AAT TTG GAC GCA GCT GCG GGA GAC TTA GAG ACC GGA CTC TCG ACC ACA TCG CTG TCG GCC AAG AAG CGG GCA GGC AAG CGT AGC GCC AAG TTC CAG GTG AAG CGC TTT AGA ATG GAG ACC AAG GCG GCC AAG ACG CTG GCC ATC ATT GTG GGC GGC TTC ATC GTG TGC TGG CTG CCC TTC TTC ACA ATG TAT CTG ATC AGG GCC TTC TGC GAC CAC TGC ATC CAG CCG ACA GTC TTC TCG GTG CTC TTC TGG CTC GGC TAC TGC AAC TCG GCT ATC AAT CCG ATG ATC TAT GCC CTC TTC TCG CAT GAG TTT CGC ATC GCC TTC AAG CGG ATC GTG TGC CGA TGC GTT TGC ACC CGC AGC GGC TTC CGG GCG TCG GAG AAT TTC CAG ATG ATA GCG GCG CGT GCC CTG ATG GCA CCG GCC ACA TTC CAC AAG ACC ATA TCC GGA TGC TCG GAT GAC GGC GAG GGT GTG GAC TTC AGC 
Dsan                            ATG AAT GAA ACA GAG TGC GAG GAT CTC ATC AAA TCT GTG AAA TGG ACG GAA CCA GCC AAT CTG ATC TCC CTG GCC GTA CTC GAG TTC ATC AAC GTT CTG GTC ATC GGT GGC AAC TGC CTC GTG ATT GCC GCC GTC TTC TGT TCG AAT AAG TTG AGG AGT GTA ACG AAC TTC TTC ATT GTC AAC CTG GCT GTG GCC GAC CTT CTG GTG GGT TTG GCC GTG CTA CCC TTC TCA GCC ACC TGG GAG GTT TTC AAG GTT TGG ATA TTC GGC GAT CTC TGG TGC CGC ATT TGG CTG GCT GTC GAT GTG TGG ATG TGC ACG GCA TCG ATC CTT AAT CTG TGT GCC ATA TCT CTG GAT CGC TAT GTG GCG GTC ACG CGA CCC GTC ACC TAC CCA AGC ATT ATG TCC ACG AAG AAG GCC AAG TCC TTA ATC GCC GGC ATT TGG GTA CTC TCA TTT TTT ATT TGC TTT CCG CCG CTA GTC GGC TGG AAG GAT CAG AAG GCG GTT ATA CAG CCG ACC TAT CCA AAG GGA AAC TAT ACG CTT TAC TAC ACC ACC ACG ATG TCA AGC TCG GAG GAT GGT CAA CTA GGG TTA GAT AGC ATT AAG GAC CAG GGC GAG GCC CCG CAT GTC GGC AAT GGC AAC GCC TAC AAT CCC TAC GAT CCC GAT TTC GCC CCC ATC GAT GGA TCC GGG GAG ATT CGG ATT GCG GCC ATG GGC TCG ACT AGT ACT CCA GCA ACC ACA ACC AGC ACC ACG GAA ACG GAA ATG GAC CTC GAT CTG CTG AAC GCA CCG CCG CAG AAC AGA CCA CAG ACA ATT TCA GGC AGC TGT CCG TGG AAG TGC GAG CTG ACC AAC GAT CGG GGT TAT GTC CTG TAC TCC GCC CTG GGA TCC TTC TAC ATA CCC ATG TTC GTG ATG CTC TTC TTC TAC TGG CGC ATC TAC CGA GCT GCC GTG AGA ACC ACG AGG GCC ATC AAC CAG GGC TTT AAG ACC ACC AAA GGC AGT CCC CGC GAG TCG GGC AAC AAT CGA GTG GAC GAG TCC CAG CTT ATA TTG CGC ATC CAC CGA GGA CGA CCT TGC TCC ACC CCC CAG CGC ACG CCT CTC TCG GTG CAC TCA ATG TCC TCG ACT CTC AGC GTG AAC AGC AAC GGA GGC GGA CTG GGT GCC TCC ACC GAG GAT CAC CTT CAG GGA GGT GCC CCC AAG CGG GCC ACT TCA ATG CGC GTC TGC CGC CAG CGA CAC GAG AAG GTG GCC ATC AAG GTG TCC TTT CCA TCC TCC GAG AAC GTC CTC GAC GCA GGA CAG CCA CAG GCG TCG CCA CAC TAC GCC GTA ATC AGC AGC GCC AAC GGA CGA CGG GCC TCC TTC AAG ACG AGC CTC TTC GAC ATT GGC GAA ACC ACC TTT AAT TTG GAC GCA GCT GCG GGA GAC TTA GAG ACC GGA CTC TCG ACC ACA TCG CTG TCG GCC AAG AAG CGG GCA GGC AAG CGT AGC GCC AAG TTC CAG GTG AAG CGC TTT AGA ATG GAG ACT AAG GCG GCC AAG ACG CTG GCC ATC ATT GTG GGC GGC TTC ATC GTG TGC TGG CTG CCC TTC TTC ACA ATG TAT CTG ATC AGG GCC TTC TGC GAC CAC TGC ATC CAG CCG ACA GTC TTC TCG GTG CTC TTC TGG CTC GGC TAC TGC AAC TCG GCT ATC AAT CCG ATG ATC TAT GCC CTC TTC TCG CAT GAG TTT CGC ATC GCC TTC AAG CGA ATC GTG TGC CGA TGC GTT TGC ACC CGC AGC GGC TTC CGG GCG TCG GAG AAT TTC CAG ATG ATA GCG GCG CGT GCC CTG ATG GCA CCG GCC ACA TTC CAC AAG ACC ATA TCC GGA TGC TCG GAT GAC GGC GAG GGT GTG GAC TTC AGC 
Dere                            ATG AAT GAA ACA GAG TGC GAG GAT CTC ATC AAA TCT GTG AAA TGG ACG GAA CCA GCC AAT CTG ATC TCC CTG GCC GTA CTC GAG TTC ATC AAC GTT CTG GTC ATC GGT GGC AAC TGC CTC GTG ATT GCC GCC GTC TTC TGT TCG AAT AAG TTG AGG AGT GTG ACG AAC TTC TTC ATT GTC AAC CTG GCT GTG GCC GAC CTT TTG GTT GGT TTG GCC GTG CTA CCC TTC TCA GCC ACC TGG GAG GTT TTC AAG GTT TGG ATA TTC GGC GAT CTC TGG TGC CGC ATT TGG CTG GCT GTC GAT GTG TGG ATG TGC ACG GCA TCG ATC CTG AAT CTG TGT GCC ATA TCT CTG GAT CGC TAT GTG GCG GTC ACG CGA CCC GTC ACC TAC CCA AGC ATT ATG TCC ACG AAG AAG GCC AAG TCC TTA ATC GCC GGC ATT TGG GTA CTC TCA TTT TTT ATA TGC TTT CCG CCG CTA GTC GGC TGG AAG GAT CAA AAG GCG GTT ATA CAG CCG ACC TAT CCA AAG GGA AAC CAT ACG CTT TAC TAC ACC ACC ACG ATG TCA AGT TCG GAG GAT GGT CAA CTA GAG TTA GAT AGC ATT AAG GAC CAG GGC GAG GCC CCG CAT GTC GGC AAT GGC AAC GCC TAC AAT CCC TAC GAT CCC GAT TTC GCC CCC ATC GAT GGA TCC GCG GAG ATT CGG ATT GCG GCC ATG GGC TCG ACC AGT ACT TCA ACA AGC ACA ACC AGC ACC ACG GAA TCG GAA ATG GAC CTC GAT CTG CTG AAC GCA CCG CCG CAG AAC AGA CCC CAG ACA ATT TCC GGC AGC TGT CCA TGG AAG TGC GAG CTG ACC AAC GAT CGG GGT TAC GTC CTG TAC TCC GCC CTG GGA TCC TTC TAC ATA CCC ATG TTC GTG ATG CTC TTC TTC TAC TGG CGC ATC TAC CGG GCT GCC GTG AGA ACC ACG AGG GCC ATC AAC CAG GGC TTC AAG ACC ACC AAG GGC AGT CCT CGC GAG TCG GGC AAC AAT CGA GTG GAC GAG TCC CAG CTT ATA TTG CGC ATC CAC CGA GGA CGA CCT TGC TCC ACC CCC CAG CGC ACG CCT CTG TCG GTG CAC TCA ATG TCC TCG ACT CTC AGC ATG AAC AGC AAC GGG GGC GGA CTG GGT GCC TCC ACC GAG GAT CAC CTT CAG GGA GGC GCC CCC AAG CGA GCC ACT TCG ATG CGC GTC TGC CGA CAG CGG CAC GAG AAG GTG GCC ATC AAG GTG TCC TTT CCC TCC TCC GAG AAC GTC CTC GAC GCA GGA CAG CCA CAG GCG TCG CCA CAC TAC GCG GTA ATC AGC AGC GCC AAC GGA CGA CGT GCC TCC TTC AAG ACG AGC CTC TTC GAC ATT GGC GAA ACC ACC TTT AAC TTG GAC GCA GCT GCG GGA GAC CTA GAG ACC GGA CTC TCG ACC ACC TCG CTG TCG GCC AAG AAG CGG GCA GGC AAG CGT AGC GCC AAG TTC CAG GTG AAG CGC TTC CGA ATG GAG ACC AAG GCG GCC AAG ACG CTG GCC ATC ATT GTG GGC GGC TTC ATC GTG TGC TGG CTG CCC TTC TTC ACA ATG TAT CTG ATC AGG GCC TTC TGC GAC CAC TGC ATC CAG CCG ACG GTC TTC TCG GTG CTC TTC TGG CTC GGC TAC TGC AAC TCG GCC ATC AAT CCG ATG ATC TAT GCG CTC TTC TCG AAT GAG TTT CGC ATC GCC TTC AAG CGG ATC GTG TGC CGA TGC GTC TGC ACC CGC AGT GGC TTC CGG GCG TCG GAG AAT TTC CAG ATG ATA GCG GCG CGT GCC CTG ATG GCA CCG GCC ACA TTC CAC AAG ACC ATA TCC GGA TGC TCG GAC GAC GGG GAG GGC GTG GAC TTC AGC 
Dmau                            ATG AAT GAA ACG GAG TGC GAG GAT CTC ATT AAA TCT GTG AAA TGG ACG GAA CCA GCC AAT CTG ATC TCC CTG GCC GTA CTC GAG TTC ATC AAC GTT CTG GTC ATC GGT GGC AAC TGC CTC GTG ATT GCC GCC GTC TTC TGT TCG AAT AAG TTG CGG AGT GTG ACG AAC TTC TTC ATT GTC AAC CTG GCT GTG GCC GAC CTT CTG GTG GGT TTG GCC GTC CTA CCC TTC TCC GCC ACC TGG GAG GTC TTC AAG GTT TGG ATA TTC GGC GAT CTC TGG TGC CGC ATT TGG CTG GCT GTC GAT GTC TGG ATG TGC ACG GCA TCG ATC CTG AAT CTG TGT GCC ATA TCA CTG GAC CGC TAT GTG GCG GTC ACG CGA CCC GTC ACC TAC CCG AGC ATA ATG TCC ACG AAG AAG GCC AAG TCC TTA ATC GCC GGC ATT TGG GTA CTC TCA TTT TTT ATT TGC TTT CCG CCG CTA GTC GGC TGG AAG GAT CAA AAG GCG GTT ATA CAG CCG ACC TAT CCA AAG GGA AAC CAT ACG CTT TAC TAC ACC ACC ACG ATG TCA AGC TCG GAG GAT GGT CAA CTA GGG TTA GAT AGC ATT AAG GAC CAG GGC GAG GCC CCG CAT ATC GGC AAC GGC AAC GCC TAC AAT CCC TAC GAT CCC GAT TTC GCC CCC ATC GAT GGA TCC GCG GAG ATT CGG ATT GCG GCC ATT GAC TCG ACC AGT ACT TCA ACC ACC GCA ACC AGC ACC ACG GAA TCG GAA ATG GAC CTC GAT CTG CTG AAC GCA CCG CCG CAG AAC AGA CCC CAG ACC ATT TCC GGC AGC TGT CCG TGG AAG TGC GAG CTG ACC AAC GAT CGG GGT TAT GTC CTG TAC TCC GCC CTG GGC TCC TTC TAC ATA CCC ATG TTC GTG ATG CTC TTC TTC TAC TGG CGC ATC TAC CGG GCT GCC GTG AGA ACC ACG AGG GCC ATC AAC CAG GGC TTC AAG ACC ACC AAG GGC AGT CCC CGC GAG TCG GGC AAC AAT CGA GTG GAC GAG TCC CAG CTC ATA TTG CGC ATC CAC CGA GGA CGA CCT TGC TCC ACC CCC CAG CGC ACA CCT CTC TCG GTG CAC TCA ATG TCC TCG ACT CTC AGC GTG AAC AGC AAC GGG GGC GGA CTG GGT GCC TCC ACA GAG GAT CAT CTT CAG GGA GGC GCC CCC AAG CGG GCC ACT TCG ATG CGC GTC TGC CGC CAG CGA CAC GAG AAG GTG GCC ATC AAG GTG TCC TTT CCC TCC TCC GAG AAT GTC CTC GAC GCA GGA CAG CCA CAG GCG TCG CCA CAC TAC GCG GTA ATC AGC AGC GCC AAC GGA CGA CGT GCC TCC TTC AAG ACG AGC CTC TTC GAC ATT GGC GAG ACC ACC TTT AAT TTG GAC GCA GCT GCG GGA GAC CTA GAG ACC GGA CTT TCG ACC ACC TCG CTG TCG GCC AAG AAG CGG GCA GGC AAG CGC AGC GCC AAG TTC CAG GTG AAG CGC TTT CGA ATG GAG ACC AAG GCA GCC AAG ACG CTG GCC ATC ATT GTG GGC GGC TTC ATC GTG TGC TGG CTG CCC TTC TTC ACG ATG TAT CTG ATC CGG GCC TTC TGC GAC CAC TGC ATC CAG CCG ACG GTC TTC TCG GTG CTC TTC TGG CTG GGC TAC TGC AAC TCG GCC ATC AAT CCG ATG ATC TAT GCG CTC TTC TCG AAT GAG TTT CGC ATC GCC TTC AAG CGG ATA GTG TGC AGA TGC GTC TGC ACC CGC AGT GGC TTC CGG GCG TCG GAG AAT TTC CAG ATG ATA GCG GCG CGT GCC CTG ATG GCA CCG GCA ACA TTC CAC AAG ACC ATA TCC GGA TGC TCG GAC GAC GGT GAG GGC GTG GAC TTC AGC 
Dsec                            ATG AAT GAA ACA GAG TGC GAG GAT CTC ATT AAA TCT GTG AAA TGG ACG GAA CCA GCC AAT CTG ATC TCC CTG GCC GTA CTC GAG TTC ATC AAC GTT CTG GTC ATC GGT GGC AAC TGC CTC GTG ATT GCC GCC GTC TTC TGT TCG AAT AAG TTG CGG AGT GTG ACG AAC TTC TTC ATT GTC AAC CTG GCT GTG GCC GAC CTG CTG GTG GGT TTG GCC GTC CTA CCC TTC TCA GCC ACT TGG GAG GTC TTC AAG GTT TGG ATA TTC GGC GAT CTC TGG TGC CGC ATT TGG CTG GCT GTC GAT GTC TGG ATG TGC ACG GCA TCG ATC CTG AAT CTG TGT GCC ATA TCA CTG GAC CGC TAT GTG GCG GTC ACG CGA CCC GTC ACC TAC CCG AGC ATA ATG TCC ACG AAG AAG GCC AAG TCC TTA ATC GCC GGC ATT TGG GTA CTC TCA TTT TTT ATT TGC TTT CCG CCG CTA GTC GGC TGG AAG GAT CAA AAG GCG GTT ATA CAG CCG ACC TAT CCA AAG GGA AAC CAT ACG CTT TAC TAC ACC ACC ACG ATG TCA AGC TCG GAG GAT GGT CAA CTA GGG TTA GAT AGC ATT AAG GAC CAG GGC GAG GCC CCG CAT ATC GGC AAC GGC AAC GCC TAC AAT CCC TAC GAT CCC GAT TTC GCC CCC ATC GAT GGA TCC GCG GAG ATT CGG ATT GCG GCC ATT GAC TCG ACC AGT ACT TCA ACA ACC GCA ACC AGC ATC ACG GAA TCG GAA ATG GAC CTC GAT CTG CTG AAC GCA CCG CCG CAG AAC AGA CCC CAG ACC ATT TCC GGC AGC TGT CCG TGG AAG TGC GAG CTG ACC AAC GAT CGG GGT TAT GTC CTG TAC TCC GCC CTG GGC TCC TTC TAC ATA CCC ATG TTC GTG ATG CTC TTC TTC TAC TGG CGC ATC TAC CGG GCT GCC GTG AGA ACC ACG AGG GCC ATC AAC CAG GGC TTC AAG ACC ACC AAA GGC AGT CCC CGC GAG TCG GGC AAC AAT CGA GTG GAC GAG TCC CAG CTC ATA TTG CGC ATC CAC CGA GGA CGA CCT TGC TCC ACC CCC CAG CGC ACA CCT CTC TCG GTC CAC TCA ATG TCC TCG ACT CTC AGC GTG AAC AGC AAC GGG GGC GGA CTG GGT GCC TCC ACC GAG GAT CAC CTT CAG GGA GGC GCC CCC AAG CGG GCC ACT TCG ATG CGC GTC TGC CGC CAG CGA CAC GAG AAG GTG GCC ATC AAG GTG TCC TTT CCC TCC TCC GAG AAT GTC CTC GAC GCA GGA CAG CCA CAG GCG TCG CCA CAC TAC GCG GTA ATC AGC AGC GCC AAC GGA CGA CGT GCC TCC TTC AAG ACG AGC CTC TTC GAC ATT GGC GAG ACC ACC TTT AAT TTG GAC GCA GCT GCG GGA GAC CTA GAG ACC GGA CTC TCG ACC ACC TCG CTG TCG GCC AAG AAG CGG GCA GGC AAG CGC AGC GCC AAG TTC CAG GTG AAG CGC TTC CGA ATG GAG ACC AAG GCA GCC AAG ACG CTG GCC ATC ATT GTG GGC GGC TTC ATC GTG TGC TGG CTG CCC TTC TTC ACG ATG TAT CTG ATC CGG GCC TTC TGC GAC CAC TGC ATC CAG CCG ACG GTC TTC TCG GTG CTC TTC TGG CTG GGC TAT TGC AAC TCG GCC ATC AAT CCG ATG ATC TAT GCG CTC TTC TCG AAT GAG TTT CGC ATC GCC TTC AAG CGG ATA GTG TGC AGA TGC GTC TGC ACC CGC AGC GGC TTC CGG GCG TCG GAG AAT TTC CAG ATG ATA GCG GCG CGT GCC CTG ATG GCA CCG GCA ACA TTC CAC AAG ACC ATA TCC GGA TGC TCG GAC GAC GGT GAG GGC GTG GAC TTC AGC 
Dmel                            ATG AAT GAA ACA GAG TGC GAG GAT CTC ATC AAA TCT GTG AAA TGG ACG GAA CCA GCC AAT CTG ATC TCC CTG GCC GTA CTC GAG TTC ATC AAC GTT CTG GTC ATC GGT GGC AAC TGC CTC GTG ATT GCC GCC GTC TTC TGT TCG AAT AAG TTG AGG AGT GTG ACG AAC TTC TTT ATT GTC AAC CTA GCT GTG GCC GAT CTT CTG GTG GGT TTG GCC GTC CTA CCC TTC TCA GCC ACC TGG GAA GTC TTC AAG GTT TGG ATA TTC GGC GAT CTC TGG TGC CGC ATT TGG CTG GCT GTC GAT GTC TGG ATG TGC ACG GCA TCG ATC CTG AAT CTG TGT GCC ATA TCA CTG GAC CGC TAT GTG GCG GTC ACA CGA CCC GTC ACC TAC CCA AGC ATA ATG TCC ACG AAG AAG GCC AAG TCC TTA ATC GCC GGC ATT TGG GTA CTC TCA TTT TTT ATT TGC TTT CCG CCG CTA GTC GGC TGG AAG GAT CAA AAG GCG GTT ATA CAG CCG ACC TAT CCA AAG GGA AAC CAT ACG CTT TAC TAC ACC ACC ACG ATG TCA AGC TCG GAG GAT GGT CAA CTA GGG TTA GAT AGC ATT AAG GAC CAG GGC GAG GCA CCC CAT ATC GGC AAC GGC AAC GCC TAC AAT CCC TAC GAT CCC GGT TTC GCA CCC ATC GAT GGA TCC GCG GAG ATT CGG ATT GCG GCC ATT GAC TCG ACC AGT ACT TCA ACA ACC GCA ACC AGC ACC ACG GAA ACG GAA ATG GAC CTC GAT CTA CTG AAC GCA CCG CCG CAG AAC AGA CCC CAA ACA ATT TCC GGC AGT TGT CCG TGG AAG TGC GAG CTG ACC AAC GAT CGG GGT TAT GTC CTG TAC TCC GCC CTG GGC TCA TTC TAT ATA CCC ATG TTC GTG ATG CTC TTC TTC TAC TGG CGC ATC TAC CGG GCT GCC GTG AGA ACG ACG AGA GCC ATC AAC CAG GGC TTC AAG ACC ACC AAG GGC AGT CCC CGC GAG TCG GGC AAC AAT CGA GTG GAC GAG TCC CAG CTC ATA TTG CGC ATT CAC CGA GGA AGA CCT TGC TCC ACC CCC CAG CGC ACG CCC CTC TCG GTG CAC TCA ATG TCC TCG ACT CTC AGC GTG AAC AGC AAC GGG GGC GGA CTG GGT GCC TCC ACC GAG GAT CAC CTT CAG GGA GGC GCC CCC AAG CGG GCC ACA TCG ATG CGC GTC TGC CGA CAG CGA CAC GAG AAG GTG GCC ATC AAG GTG TCC TTT CCC TCC TCC GAG AAT GTC CTC GAC GCA GGA CAG CCA CAG GCA TCG CCA CAC TAT GCG GTA ATC AGT AGC GCC AAC GGA CGT CGT GCC TCC TTT AAG ACG AGC CTC TTC GAC ATT GGC GAG ACC ACC TTT AAT TTG GAC GCA GCT GCG GGA GAC CTA GAG ACC GGA CTC TCG ACC ACC TCA CTG TCG GCC AAG AAG CGG GCA GGC AAG CGC AGC GCC AAG TTT CAG GTG AAG CGG TTC CGA ATG GAG ACC AAG GCA GCC AAG ACG CTG GCC ATC ATT GTG GGC GGC TTC ATC GTT TGC TGG CTG CCC TTC TTC ACG ATG TAT CTG ATC CGG GCC TTC TGC GAC CAC TGC ATT CAG CCG ACG GTC TTT TCG GTG CTC TTC TGG CTG GGC TAC TGC AAC TCG GCC ATT AAT CCG ATG ATC TAT GCG CTC TTC TCG AAT GAG TTT CGC ATC GCC TTC AAG CGG ATA GTG TGC AGA TGC GTC TGC ACC CGC AGT GGC TTC CGG GCG TCG GAG AAT TTC CAG ATG ATA GCG GCG CGT GCC CTG ATG GCA CCG GCA ACA TTC CAC AAG ACC ATA TCC GGA TGC TCG GAC GAC GGC GAG GGC GTG GAC TTC AGC 
Dsim                            ATG AAT GAA ACA GAG TGC GAG GAT CTC ATT AAA TCT GTG AAA TGG ACG GAA CCA GCC AAT CTG ATC TCC CTG GCC GTA CTC GAG TTC ATC AAC GTT CTG GTC ATC GGT GGC AAC TGC CTC GTG ATT GCC GCC GTC TTC TGT TCG AAT AAG TTG CGG AGT GTG ACG AAC TTC TTC ATT GTC AAC CTG GCT GTA GCC GAC CTT CTG GTG GGT TTG GCC GTC CTA CCC TTC TCA GCC ACT TGG GAG GTC TTC AAG GTT TGG ATA TTC GGC GAT CTC TGG TGC CGC ATT TGG CTG GCT GTC GAT GTC TGG ATG TGC ACG GCA TCG ATC CTG AAT CTG TGT GCC ATA TCA CTG GAC CGC TAT GTG GCG GTC ACG CGA CCC GTC ACC TAC CCA AGC ATA ATG TCC ACC AAG AAG GCC AAG TCC TTA ATC GCC GGC ATT TGG GTA CTC TCA TTT TTT ATT TGC TTT CCG CCG CTA GTC GGC TGG AAG GAT CAA AAG GCG GTT ATA CAG CCG ACC TAT CCA AAG GGA AAC CAT ACG CTT TAC TAC ACC ACC ACG ATG TCA AGC TCG GAG GAT GGT CAA CTA GGG TTA GAT AGC ATT AAG GAC CAG GGC GAG GCC CCG CAT ATC GGC AAC GGC AAC GCC TAC AAT CCC TAC GAT CCC GAT TTC GCC CCC ATC GAT GGA TCC GCG GAG ATT CGG ATT GCG GCC ATT GAC TCG ACC AGT ACT TCA ACA ACC GCA ACC AGT ACC ACG GAA ACG GAA ATG GAC CTC GAT CTG CTG AAC GCA CCG CCG CAG AAC AGA CCC CAG ACC ATT TCC GGC AGC TGT CCG TGG AAG TGC GAG CTG ACC AAC GAT CGG GGT TAC GTC CTG TAC TCC GCC CTG GGC TCC TTC TAC ATA CCC ATG TTC GTG ATG CTC TTC TTC TAC TGG CGC ATC TAC CGG GCT GCC GTG AGA ACC ACG AGG GCC ATT AAC CAG GGC TTC AAG ACC ACC AAG GGC AGT CCC CGC GAG TCG GGC AAC AAT CGA GTG GAC GAG TCC CAG CTC ATA TTG CGC ATC CAC CGA GGA CGA CCT TGC TCC ACC CCC CAG CGC ACA CCT CTC TCG GTG CAC TCA ATG TCC TCG ACT CTC AGC GTG AAC AGC AAC GGA GGC GGA CTG GGT GCC TCC ACC GAG GAT CAC CTT CAG GGA GGC GCC CCC AAG CGG GCC ACT TCG ATG CGC GTC TGC CGC CAG CGA CAC GAG AAG GTG GCC ATC AAG GTG TCC TTT CCC TCC TCC GAG AAT GTC CTC GAC GCA GGA CAG CCA CAG GCG TCG CCA CAC TAC GCG GTA ATC AGC AGC GCC AAC GGA CGA CGT GCC TCC TTC AAG ACG AGC CTC TTC GAC ATT GGC GAG ACC ACC TTT AAT TTG GAC GCA GCT GCG GGA GAC CTA GAG ACC GGA CTC TCG ACC ACC TCG CTG TCG GCC AAG AAG CGG GCA GGC AAG CGC AGC GCC AAG TTC CAG GTG AAG CGC TTT CGA ATG GAG ACC AAG GCA GCC AAG ACG CTG GCC ATC ATT GTG GGC GGC TTC ATC GTG TGC TGG CTG CCC TTC TTC ACG ATG TAT CTG ATC CGG GCC TTC TGC GAC CAC TGC ATA CAG CCG ACG GTC TTC TCG GTG CTC TTC TGG CTG GGC TAC TGC AAC TCG GCC ATC AAT CCG ATG ATC TAT GCG CTC TTC TCG AAT GAG TTT CGC ATC GCC TTC AAG CGG ATA GTG TGC AGA TGC GTC TGC ACC CGC AGT GGA TTC CGG GCG TCG GAG AAT TTC CAG ATG ATA GCG GCG CGT GCC CTG ATG GCA CCG GCA ACA TTC CAC AAG ACC ATA TCC GGA TGC TCG GAC GAC GGC GAG GGC GTG GAC TTC AGC 
Dtak                            ATG AAT GAG ACA GAG TGC GAG GAT CTC ATC AAA TCT GTG AAA TGG ACG GAA CCA GCC AAT CTG ATC TCC CTG GCC GTA CTC GAG TTT ATC AAC GTT CTG GTC ATC GGT GGC AAC TGC CTT GTG ATT GCC GCC GTC TTC TGT TCG AAT AAG TTG CGC AGC GTG ACG AAC TTC TTC ATT GTC AAC CTG GCC GTT GCC GAC CTT CTG GTG GGT CTG GCG GTG CTA CCC TTC TCG GCC ACC TGG GAG GTC TTC AAG GTT TGG ATA TTC GGC GAT CTG TGG TGC CGC ATT TGG CTG GCC GTC GAC GTC TGG ATG TGC ACG GCA TCG ATC CTA AAC CTG TGT GCC ATA TCT CTG GAT CGC TAT GTG GCG GTC ACG CGA CCC GTC ACC TAC CCC AGC ATA ATG TCC ACG AAG AAG GCC AAG TCC CTA ATC GCC GGC ATT TGG GTA CTA TCA TTT TTT ATT TGC TTT CCG CCG CTA GTC GGC TGG AAG GAT CAA AAG GCG GTC ATA CAG CCG ACC TAT CCA AAG GGA AAC CAT ACG CTT TAC TAC ACC ACC ACG ATG TCA AGC TCG GAG GCT GGT CAA CTA GGC TTA GAT AGC ATT AAG GAA CAG GAC GAA GTG CCG CAT GTG GGC AAT GGC AAC GCC TAC AAT CCC TAC GAT CCC GAT TTC GCC CCC ATC GAT GGA TCC GCG GAG ATT CGG TTG GCG GCC ATG GGT TCG ACC AGT ACA ACA AGT ACT ACG ACG AGC AGT ACG GAA GCG GAA ATG GAT CTC GAT CTG CTG AAC GCA CCG CCG CAG AAC AGA CTC GTG ACC ACT TCC GGC AGC TGC CCC TGG AAA TGC GAG CTG ACC AAC GAT CGC GGG TAT GTC CTG TAC TCC GCT TTA GGA TCC TTC TAC ATA CCC ATG TTC GTG ATG CTC TTC TTC TAC TGG CGC ATC TAT CGG GCG GCC GTG AGA ACC ACC AGG GCC ATC AAT CAG GGC TTC AAG ACC ACC AAG GGC AGT CCC CGC GAG TCG GGC AAC AAT CGG GTG GAC GAG TCC CAG CTG ATA TTG CGC ATC CAC CGC GGA CGA CCC TGC TCC ACC CCG CAG CGC ACA CCC CTT TCG GTG CAC TCG ATG TCC TCG ACC CTC AGC GTG AAC AGC AAT GGG GGA GGA GCA GGG GCC TCT GGC GAG GAT CAC CTT CAG GGC GGC ACC CCC AAG CGA GCC ACG TCG ATG CGC GTC TGC CGC CAG CGG CAC GAG AAG GTG GCC ATC AAG GTG TCC TTT CCC TCC TCC GAG AAT GTC CTG GAT GTC CAG CCG CCG CCT CCC TCG CCC CAC TAT GCG GTA ATC AGC AGC GCC AAC GGA CGA CGT GCC TCC TTC AAG ACG AGC CTC TTT GAC ATT GGC GAG ACC ACC TTC AAT CTG GAT GCA GCT GCT GGA GAC CTG GAG ACG GGC CTC TCG ACC ACC TCG CTG TCG GCC AAG AAG CGG GCC GGA AAG CGG AGT GCC AAG TTC CAG GTG AAA CGC TTC CGC ATG GAG ACC AAG GCG GCC AAG ACG CTG GCC ATC ATC GTC GGC GGC TTC ATC GTC TGC TGG CTG CCC TTC TTC ACG ATG TAT CTG ATT CGC GCC TTC TGC GAC CAC TGC ATC CAG CCG ACG GTC TTC TCG GTG CTC TTC TGG CTG GGC TAC TGC AAC TCG GCC ATC AAT CCG ATG ATC TAT GCC CTG TTC TCC AAC GAG TTC CGC ATC GCC TTC AAG CGG ATC GTC TGC CGA TGC GTT TGC ACG CGC AGT GGC TTC CGC GCC TCG GAG AAT TTC CAG ATG ATA GCC GCG CGA GCG CTG ATG GCC CCG GCC ACA TTC CAC AAG ACC ATT TCC GGA TGC TCG GAC GAC GGG GAT GGG GTG GAC TTT AGC 
Dbia                            ATG AAT GAG ACA GAG TGC GAG GAT CTC ATC AAA TCT GTG AAA TGG ACG GAA CCA GCC AAT CTG ATC TCC CTG GCC GTA CTC GAG TTT ATC AAC GTT CTG GTC ATC GGT GGC AAC TGC CTT GTG ATT GCC GCC GTC TTC TGT TCG AAT AAG TTA CGC AGC GTG ACG AAC TTC TTT ATC GTC AAC CTG GCC GTG GCC GAC CTT CTG GTG GGT CTG GCG GTG CTA CCC TTC TCG GCC ACC TGG GAG GTC TTC AAG GTT TGG ATT TTC GGC GAT CTC TGG TGC CGC ATT TGG CTG GCC GTC GAC GTC TGG ATG TGC ACG GCA TCG ATC CTG AAC CTG TGT GCC ATA TCC CTG GAC CGC TAT GTG GCG GTC ACG CGA CCC GTC ACC TAC CCA AGC ATC ATG TCC ACG AAG AAG GCC AAG TCC CTA ATC GCC GGC ATT TGG GTA CTA TCA TTT TTT ATT TGC TTT CCG CCG CTA GTC GGC TGG AAG GAT CAA AAG GCG GTC ATA CAG CCG ACC TAT CCA AAG GGA AAC CAT ACG CTT TAC TAC ACC ACC ACG ATG TCA AGC TCG GAG GAT GGT CAA CTA GGG TTA GAT AGC ATT AAG GAA CAG GAC GAG GCC CCG CAT GTG GGC AAT GGC AAT GCG TAC AAT CCC TAC GAT CCC AAC TTC GCC CCC ATG GAT GGA TCC GCG GAG ATA CGG ATT GCG GCC ATG GGC TCG ACC AGT ACG ACC AGT AGT ACA ACC TCG ACG ACG GAA ACG GAA ATG GAC CTC GAT CTG CTG AAC TCT CCG CCG CAC AAC AGA CCC CAG ACC ATT TCC GGC AGC TGT CCC TGG AAG TGC GAG CTG ACC AAC GAT CGG GGC TAT GTC CTG TAC TCC GCC CTG GGC TCC TTC TAC ATA CCC ATG TTC GTG ATG CTC TTC TTC TAC TGG CGC ATC TAT CGA GCC GCC GTG AGG ACC ACC AGG GCC ATC AAT CAG GGC TTC AAG ACC ACC AAG GGC AGT CCC CGC GAG TCG GGC AAC AAT CGG GTG GAT GAG TCC CAG CTG ATA TTG CGC ATC CAC CGT GGA CGA CCC TGC TCC ACG CCC CAG AGG ACT CCC CTC TCG GTG CAC TCG ATG TCC TCG ACG CTC AGC GTG AAT AGC AAT GGG GGT GCA GGG AGC ACC ACT GGC GAG GAT CAC CTG CAG GGA GGC ACC CCC AAG CGA GCC ACC TCG ATG CGC GTC TGC CGC CAG CGG CAC GAG AAG GTG GCC ATC AAG GTG TCC TTC CCC TCC TCC GAG AAT GTC CTG GAC GCC CAA CAG CCG CCT GCA TCG CCC CAT TAT GCG GTC ATC AGC AGC GCC AAC GGA CGA AGG GCC TCC TTC AAG ACC AGC CTC TTT GAC ATA GGC GAG ACC ACC TTC AAC CTG GAC GCA GCT GCT GGC GAC CTT GAG ACA GGA CTT TCC ACC ACC TCG CTC TCG GCC AAA AAG CGC GCT GGG AAG CGG AGC GCC AAG TTC CAA GTG AAG CGA TTC CGC ATG GAG ACC AAG GCG GCC AAG ACC CTG GCC ATC ATA GTG GGC GGC TTC ATC GTC TGC TGG CTG CCC TTC TTC ACC ATG TAT CTG ATA CGC GCA TTC TGC CAG GAC TGC ATC CAG CCC ACG GTC TTC TCG GTG CTC TTC TGG CTG GGC TAC TGC AAC TCG GCC ATC AAT CCG ATG ATC TAT GCC CTG TTC TCC AAC GAG TTC CGG ATC GCC TTC AAG CGA ATA GTG TGT CGC TGC GTT TGC ACC AGG AGT GGC TTC CGG GCC TCG GAG AAT TTC CAG ATG ATA GCC GCC CGG GCA CTG ATG GCG CCG GCC ACA TTC CAC AAG ACC ATA TCC GGC TGC TCG GAC GAT GGC GAC GGG GTG GAC TTC AGC 
Dsuz                            ATG AAT GAG ACA GAG TGC GAC GAT CTC ATC AAA TCT GTG AAA TGG ACG GAA CCA GCC AAT CTG ATC TCC CTG GCC GTA CTC GAG TTT ATC AAC GTT CTG GTC ATC GGT GGC AAC TGC CTT GTG ATT GCC GCC GTC TTC TGT TCG AAT AAG TTG CGC AGC GTG ACG AAC TTC TTT ATC GTT AAC CTG GCC GTG GCC GAC CTT CTG GTG GGT CTG GCG GTG CTA CCC TTC TCG GCC ACC TGG GAG GTC TTC AAG GTT TGG ATT TTC GGC GAT CTC TGG TGC CGC ATT TGG CTG GCC GTC GAT GTC TGG ATG TGC ACG GCA TCG ATC CTG AAT CTG TGT GCC ATA TCC CTG GAC CGC TAT GTG GCG GTC ACG CGA CCC GTC ACC TAC CCA AGC ATC ATG TCC ACG AAG AAG GCC AAG TCC TTA ATC GCC GGC ATT TGG GTA CTA TCA TTT TTT ATT TGC TTT CCG CCG CTA GTC GGC TGG AAG GAT CAA AAG GCG GTC ATA CAG CCG ACC TAT CCA AAG GGA AAC CAT ACG CTT TAC TAC ACC ACC ACG ATG TCA AGC TCG GAG GAT GGT CAA CTA GGC TTA GAT AGC ATT AAG GAA CAG GAT GAG GCC CCG CAT ATG GGC AAT GGC AAC GCG TAC AAT CCC TAC GAT CCT GAC TTC GCC CCC ATC GAT GGA TCC GCG GAG ATA CGG ATT GCC GCC ATG GGC TCG ACC AGT ACG AGT AGT AGT ACA ACC ACG ACG ACG GAA ACG GAA ATG GAT CTC GAT CTG CTG AAC TCA CCG CCG CAG AAC AGA CCC CAG ACC ATT TCC GGC AGC TGT CCT TGG AAG TGC GAG CTG ACC AAC GAT CGG GGC TAT GTT TTG TAT TCC GCC CTG GGC TCC TTC TAT ATA CCC ATG TTC GTG ATG CTC TTC TTC TAT TGG CGC ATC TAT AGG GCC GCC GTC AGA ACC ACC CGA GCC ATC AAT CAG GGC TTC AAG ACC ACC AAG GGC AGT CCC CGC GAG TCG GGC AAC AAT CGG GTG GAT GAG TCC CAG CTG ATA CTG CGC ATC CAC CGA GGA CGA CCC TGC TCC ACG CCC CAG AGG ACT CCC CTC TCG GTG CAC TCG ATG TCC TCG ACG CTC AGT GTG AAT AGC AAT GGA GGT GCA GGA GGC ACC TCT GGC GAG GAT CAC CTG CAG GGA GGC ATC CCC AAG CGA GCC ACC TCG ATG CGG GTC TGC CGC CAG CGG CAC GAG AAG GTG GCC ATC AAG GTG TCC TTT CCC TCA TCC GAG AAT GTC CTG GAC GCC CAG CCA CCG CCT CCT TCG CCC CAT TTT GCG GTC ATC AGC AGC GCC AAC GGA CGA CGT GCC TCC TTC AAG ACC AGT CTC TTT GAC ATT GGC GAG ACC ACC TTT AAT CTG GAT GCA GCT GCT GGC GAC CTG GAA ACA GGA CTG TCC ACC ACC TCG CTT TCG GCC AAA AAG CGT GCC GGC AAG CGG AGT GCC AAG TTC CAG GTG AAG CGA TTC CGC ATG GAA ACC AAG GCG GCC AAG ACA CTG GCC ATC ATC GTG GGC GGC TTC ATC GTC TGC TGG CTG CCC TTC TTC ACC ATG TAT CTT ATA AGG GCC TTC TGT GAG AAC TGT ATC CAG CCA ACG GTC TTC TCG GTG CTC TTC TGG CTG GGC TAC TGC AAC TCG GCC ATC AAT CCG ATG ATC TAT GCC CTG TTC TCC AAC GAG TTC CGG ATC GCC TTC AAG CGG ATA GTG TGC CGA TGC GTT TGC ACC AGG AGT GGC TTC CGG GCC TCG GAG AAT TTC CAG ATG ATA GCG GCC CGG GCA CTG ATG GCC CCA GCT ACA TTC CAC AAG ACC ATA TCC GGC TGT TCG GAT GAA GGC GAT GGA GTG GAT TTT AGC 
Dsub                            ATG AAT GAG ACA GAG TGC GAC GAT CTC ATC AAA TCT GTG AAA TGG ACG GAA CCA GCC AAT CTG ATC TCC CTG GCC GTA CTC GAG TTT ATC AAC GTT CTG GTC ATC GGT GGC AAC TGC CTT GTG ATT GCC GCC GTC TTC TGT TCG AAT AAG TTG CGC AGC GTG ACG AAC TTC TTT ATC GTT AAC CTG GCC GTG GCC GAC CTT TTG GTG GGT CTG GCG GTG CTA CCC TTT TCG GCC ACC TGG GAG GTC TTC AAG GTT TGG ATT TTC GGC GAT CTC TGG TGC CGC ATT TGG CTG GCC GTC GAT GTC TGG ATG TGC ACG GCA TCG ATC CTG AAT CTG TGT GCC ATA TCC CTA GAC CGC TAT GTG GCG GTC ACG CGA CCC GTC ACC TAC CCA AGC ATC ATG TCC ACG AAG AAG GCC AAG TCC TTA ATC GCC GGC ATT TGG GTA CTA TCA TTT TTT ATT TGC TTT CCG CCG CTA GTC GGC TGG AAG GAT CAA AAG GCG GTC ATA CAG CCG ACC TAT CCA AAG GGA AAC CAT ACG CTT TAC TAT ACC ACC ACG ATG TCA AGC TCG GAG GAT GGT CAA CTA GGG TTA GAT AGC ATT AAG GAA CAG GAC GAG GCC CCG CAT GTG GGC AAT GGC AAC GCG TAC AAT CCC TAC GAT CCC GAC TTC GCT CCC ATC GAT GGA TCC GCG GAG ATA CGG ATT GCG GCC ATG GGC TCG ACC AGT ACG AGC AGT AGT ACA ACC ACG ACG ACG GAA ACG GAA ATG GAC CTC GAT CTG CTG AAC TCA CCG CCG CAG AAC AGA CCC CAG ACC ATT TCC GGC AGC TGC CCG TGG AAG TGC GAG CTA ACC AAC GAT CGG GGC TAT GTC CTG TAC TCC GCC CTG GGC TCC TTC TAC ATA CCC ATG TTC GTG ATG CTC TTC TTT TAC TGG CGC ATC TAT CGG GCC GCC GTG AGA ACC ACC CGA GCC ATC AAT CAG GGC TTC AAG ACC ACC AAG GGC AGT CCC CGC GAG TCG GGC AAC AAT CGG GTG GAT GAG TCC CAG CTG ATA CTG CGC ATC CAC CGA GGA CGA CCC TGT TCC ACG CCC CAG AGG ACT CCC CTC TCG GTG CAC TCG ATG TCC TCG ACG CTG AGT GTG AAT AGC AAT GGG GGT GCA GGA GCC ACC TCG GGC GAG GAT CAC CTG CAG GGA GGC ATC CCC AAG CGA GCC ACC TCG ATG CGC GTC TGT CGC CAG CGG CAC GAG AAG GTG GCC ATC AAG GTG TCC TTC CCG TCC TCC GAA AAT GTC CTG GAC GCC CAG CCG CCG CCT CCT TCA CCT CAC TTT GCG GTC ATC AGC AGC GCC AAC GGA CGA CGT GCC TCC TTC AAG ACC AGC CTC TTC GAC ATT GGC GAG ACC ACC TTC AAT CTG GAT GCA GCT GCT GGC GAC CTG GAG ACA GGA CTC TCT ACC ACC TCG CTT TCG GCC AAA AAG CGG GCG GGA AAG CGG AGT GCC AAG TTC CAG GTG AAG CGC TTC CGC ATG GAG ACC AAG GCG GCC AAG ACG CTG GCC ATC ATC GTG GGT GGC TTC ATA GTC TGC TGG CTG CCC TTC TTC ACC ATG TAT CTA ATA CGG GCC TTC TGC GAG AAC TGC ATC CAG CCC ACG GTC TTC TCG GTG CTC TTC TGG CTG GGC TAC TGC AAC TCG GCC ATC AAT CCG ATG ATC TAT GCC CTG TTC TCC AAC GAG TTT CGG ATC GCC TTC AAG CGG ATA GTG TGC CGA TGC GTT TGC ACC AGA AGT GGC TTC CGG GCC TCG GAG AAC TTC CAG ATG ATA GCT GCT CGA GCT TTG ATG GCC CCG GCC ACT TTC CAC AAG ACC ATA TCC GGC TGT TCG GAC GAA GGC GAT GGA GTG GAC TTT AGC 


Printing out site pattern counts


        14       1119  P

Dele                            AAA AAC AAC AAC AAC AAC AAC AAC AAG AAG AAG AAG AAG AAT AAT AAT AAT AAT AAT AAT AAT AAT ACA ACA ACC ACC ACC ACC ACC ACC ACC ACC ACC ACC ACC ACC ACC ACG ACG ACG ACG ACG ACG ACG ACG ACG ACG ACG ACG ACG ACT AGA AGC AGC AGC AGC AGC AGC AGC AGC AGC AGC AGC AGC AGG AGT AGT AGT ATA ATA ATA ATA ATA ATC ATC ATC ATC ATC ATC ATC ATC ATC ATG ATG ATT ATT ATT ATT ATT ATT ATT ATT CAA CAA CAC CAC CAC CAC CAC CAC CAC CAG CAG CAG CAG CAG CAG CAT CAT CAT CCA CCA CCA CCA CCC CCC CCC CCC CCC CCC CCC CCC CCC CCC CCG CCG CCG CCG CCG CCT CCT CGA CGA CGA CGA CGC CGC CGC CGC CGC CGC CGC CGC CGC CGC CGC CGC CGC CGG CGG CGG CGG CGG CGG CGG CGG CGG CGG CGG CGG CGT CGT CTA CTA CTC CTC CTC CTC CTC CTC CTC CTC CTC CTG CTG CTG CTG CTG CTG CTG CTG CTG CTG CTG CTG CTG CTG CTG CTG CTG CTG CTT CTT CTT CTT CTT GAA GAA GAC GAC GAC GAC GAC GAC GAC GAC GAC GAC GAC GAC GAC GAG GAG GAG GAG GAG GAG GAG GAG GAG GAT GAT GAT GAT GAT GAT GAT GAT GCA GCA GCA GCA GCC GCC GCC GCC GCC GCC GCC GCC GCC GCC GCC GCC GCC GCC GCG GCG GCG GCG GCG GCG GCG GCG GCG GCG GCG GCG GCG GCT GGA GGA GGA GGA GGA GGA GGA GGC GGC GGC GGC GGC GGC GGC GGC GGC GGC GGC GGC GGC GGG GGG GGT GGT GTA GTA GTA GTC GTC GTC GTC GTC GTC GTC GTC GTC GTG GTG GTG GTG GTG GTG GTG GTG GTG GTG GTG GTT GTT GTT GTT GTT GTT GTT TAC TAC TAC TAC TAC TAC TAC TAC TAC TAT TAT TAT TCA TCA TCC TCC TCC TCC TCC TCC TCC TCC TCG TCG TCG TCG TCG TCG TCG TCG TCG TCT TGC TGC TGC TGC TGC TGC TGG TGT TTA TTA TTA TTA TTC TTC TTC TTC TTC TTC TTC TTC TTC TTG TTT TTT TTT TTT TTT 
Dfic                            ... ... ... ..T ..T ..T ..T ..T ..A ..A ... ... ... ..C ..C ..C ..C ... ... ... ... .TC ... ..C ... ... ... ... ... ... ..G ..G ..G ..T ..T .G. .GT ..A ..C ..C ... ... ... ... ... ... ... ... ... C.. .T. ..G .CA .C. .CG ... ... ... ... ... ... ..T ..T ..T GAC ..C ..C ... ... ... ... ..C ..T ... ... ... ... ... ... ... ... ... ... ..T ..C ..C ..C ... ... ... ... ... ... ..T A.. AC. ... ... ..T ..T GGA ..A ..A ..A ... ... ... ..C ..G ... ... ..C ..G ..G ..A ..A ... ... ... ... ..G ..G ..G ..T .A. ..A ... ... ... ..C ..G ... ... ..C ..G A.G A.G ..A ..A ... ... ... ... ... ... ..G ..G ..G A.A A.. A.. ..A ... ... ... ... ... ... ... ..T A.A ..C ... ..G ..A ... ... ... ... ..G ..G ..T ..T ..A ... ... ... ... ... ... ... ... ... ... ..T T.A T.A T.. T.. T.. T.. ..C ..C ..C ..G ... ... ..G ... ... ... ... ... ... ... ... ..G ..G ..T ..T ..T ..A ..A ..C ... ... ... ... ... ... ..C ..C ..G ... ... ... ... .G. A.C ... ..G T.G CA. ..A ... ... ... ... ... ... ... ... ... ..G ..T ..T ..A ..A ..C ... ... ... ... ... ... ... ..T ..T T.. ..C ... ... ... ..C ..C ..T ..T .CG ..A ..A ... ... ... ... ... ..G ..G ..G ..G ..T ..A ..A ..C ... CCG ... ..C CCT ... ... ... ..G ..G ..G ..G ..T ..A ..C ..C ..C ..C ... ... ... ..T ..T ..T .CA ..C ..G ..G ... ... T.. ... ... ... ... ... ... ..T ..T ..T ..C ..C ... A.. ... A.. ... ... ... ... ... ..G ..T ..A ..A ..C ..C ..C ..C ... ... ... ... ... ... ... ... ... ..T ... ... A.T C.. C.G ... ... ... ... ... ... ... ... ... ..T C.. ..C ..C ..C ..C ... 
Dtei                            ... ... ..T ... ... ... ..T ..T ... ... ... ... ... ..C ..C ... ... ..C ... ... ... GTC ... ..C ... ... ... ... ..T T.. ..A ..A ..T ..A G.. ... G.A ... ..C ... ..A ..C ..C ... ... ... ... ... ..T ... .T. ... TCG .C. .CT ... ... ... ... ... ... ... ..T ..T GCC ..C ... ... ... ... ..C ..T ... ... ... ... ... ... ... ... ..T ..T ... ... ..C ... ... ..A ... ... ... ... ..G ... A.T ACA ... ... ... ... GGA ... ... ... ... ... ... ..C ..G ... ... ..C .AG G.G ..A ..T ... ... ... ... ..A ..A ..T ..A .A. ... ... ... ... ... ..G ... ... ... ..G ... ... ..A ... A.A A.G ... ... ... ..G A.A ..G ..G ... A.. ..T ..A A.. ..A ..A ..A ..C ... ..T ... ..A ..C ... ... ... ... ... ... ... ... ... ... ..G ... ..C ... ... ... ... ... ..T ..T T.. T.. ... ... ... ... ... ... T.A ..C ..C ... ..C ... ... ..G ... ... ... ... ... ... ..G ..T ..G ..G ... ... ..T ..C ... .GC ..A ..A ... ... ... ... ... ... ..A ..C ... ... ... ... A.C ..G ... T.C CAT ... ... ... ... ... ..G ..G ..T ..T ..T ..T A.A ..A ..A ..C ... A.C ..C ... ... ... ... ... ..C ..C ..A ..C ... ... ... ... ..C ... ..T .CT ..A ... ... ... ... ... ..G ..A ... ..G ..G ... ... ..T ... ... CCC ... ..C CCG ... ... ..T ... ..G ..G ..T ..G ..A ... ... ... ... ... ... ... ..A ..C ... .CA ..C ..G ... ..C ... T.. ... ... ... ... ... ..T ... ... ..T ..C ... ... A.. ... ... ... ... ... ... ..T ..A ... ... ... ..A ..A ... ... ... ... ... ... ... ... ... ... ... ..T ... ... A.. ... ..G ... ... ... ... ... ... ... ..T ..T ..T ... ..C ..C ..C ... ... 
Dyak                            ... ... ..T ... ... ... ..T ..T ... ... ..A ... ... ..C ..C ... ... ..C ... ... ... GTC ... ..C ..A ... ... ... ..T ... ..A ..A ..T ..G G.. ... G.A ... ..C ... ..A ..C ..C ... ... ... ... ... ..T ... .T. ... CCA .C. .CT .A. ... ... ... ... ... ... ... ..T .CC ..C ... ... ... ... ..C ..T ... ... ... ... ... ... ... ... ..T ..T ... ... ..C ... ... ..A ... ... ... ... ..G ... ..T ACA ... ... ... ... GGA ... ... ... ... ... ... ..C ..G ... ... ..C .AG G.G ..A ... ... ... ... ... ..A ..G ..T ..A .A. ..A ... ... ... ... ..G ... ... ..C ..G ... ... ..A ... A.A A.G ... ... ... ..G A.A ..G ..G ... A.. ..T ..A A.. ..A ..A ..A ..C ... ..T ... ..A ..C ... ... ... ... ... ... ... ... ... ... ..G ..C ..C ... ... ... ... ..T ..T ..T T.. T.. ... ... ... ... ... ... T.A ..C ..C ... ..C ... ... ..G ... ... ... ... ... ... ..G ..T ..G ..G ... ... ..T ..C ... .GC ..A ... ... ... ... ... ... ... ..A ..C ... ... ... ... A.C ..G ... T.C CAT ... ... ... ... ... ... ..G ..T ..T ..T ..T ..A ..A ..A ..C ... A.C ..C ... ... ... ... .G. ..C ..C ..A ..A ... ... ... ... ..C ... ..T .CT ..A ... ... ... ... ... ... ..A ..T ... ..G ... ... ..T ... ... CCC ... ..C CCG ... ... ..T ... ..G ..G ..G ..G ..A ..A ... ... ... ... ... ... ..A ..T ... .CA ..C ..G ... ..C ... T.. ... ... ... ... ..T ..T ... ... ..T ..C ... ... A.. ... ... ..A ... ... ... ..T ..A ... ... ... ..A ..A ... ... ... ... ... ... ... ... ... ... ... ..T ... ... A.. ... ..G ... ... ... ... ... ... ..T ..T ..T ..T ... ..C ..C ..C ... ... 
Dsan                            ... ... ..T ... ... ... ..T ..T ... ... ..A ... ... ..C ..C ... ... ..C ... ... ... GTC ... ..T ..A ... ... ... ..T ... ..A ..A ..T ..G G.. ... G.A ... ..C ... ..A ..C ..C ... ... ... ... ... ..T ... .T. ... CCA .C. .CT ... ... ... ... ... ... ... ... ..T GCC ..C ... ... ... ... ..C ..T ... ... ... ... ... ... ... ... ..T ..T ... ... ..C ... ... ..A ... ... ... ... ..G ... ..T ACA ... ... ... ... GGA ... ... ... ... ... ... ..C ..G T.. ... ..C .AG G.G ..A ... ..A ... ... ... ..A ..G ..T ..A .A. ... ... ... ... ... ..G ... ... ..C ..G ... ... ..A ... A.A A.G ... ... ... ..G A.A ..A ..G ... A.. ..T ..A A.. ..A ..A ..A ..C ... ..T ... ..A ..C ... ... ... ... ... ... ... ... ... ... ..G ... ..C ... ... ... ... ..T ..T ..T T.. T.. ... ... ... ... ... ... T.A ..C ..C ... ..C ... ... ..G ... ... ... ... ... ... ..G ..T ..G ..G ... ... ..T ..C ... .GC ..A ... ... ... ... ... ... ... ..A ..C ... ... ... ... A.C ..G ... T.C CAT ... ... ... ... ... ... ..G ..T ..T ..T ..T ..A ..A ..A ..C ... A.C ..C ... ... ... ... .G. ..C ..C ..A ..C ... ... ... ... ..C ... ..T .CT ..A ... ... ... ... ..T ... ..A ..T ... ..G ... ..A ..T ... ... CC. ... ..C CCG ... ... ..T ... ..G ..G ..T ..G ..A ..A ... ... ... ... ... ... ..A ..T ... .CA ..C ..G ... ..C ... T.. ... ... ... ... ... ..T ... ... ..T ..C ... ... A.. ... ... ..A ... ... ... ..T ..A ... ... ... ..A ..A ... ... ... ... ... ... ... ... ... ... ... ..T ... ... A.. ... ..G ... ... ... ... ... ... ..T ..T ..T ..T ... ..C ..C ..C ... ... 
Dere                            ... ... ..T ... ... ... ..T ..T ... ... ... ... ... ..C ..C ... ... ..C ..C ... ... GTC ... ..C ..A ... ... ... ..T .G. ..A ..A ..T ..G G.. ... ..A ... ..C ... ... ..C ..C ... ... ... ... ... ..T T.. .T. ... TCA .C. .C. ... ... ... ... ... ..T ... ..T ..T GCC ..C ... ... ... ... ..C ..T ... ... ... ... ... ... ... ... ..T ..T ... ... ..C ..A ... ..A ... ... ... ... ... ... A.T AC. ... ... ... ... GGA ... ... ... ... ... ... ..C ..G ... ... ..C .AG G.G ..A ... ... ... ... ..T ..A ..A ..T ..A .A. ... ... ... ... ... ..G ... ... ... ... ... ... ..A ... A.A A.G ... ... ... ..G ..A ..G ..G ... A.. ..T ..A A.. ..A ... ... ..C ... ..T ..T ..A ..C ... ... ..G ... ... ... ... ... ... ... T.G ... ..C ... ... ... ... ... ..T ..T T.. T.. ... ... ... ... ... ... ..A ..C ..C ... ..C ... ... ..G ... ... ... ... ... ... ..G ... ..G ..G ... ... ..T ..C ... .GC ..A ... ... ... ... ... ... ... ..A ..C ... ... ... ... A.C ..G ... T.C CAT ... ... ... ... ... ... ..G ... ..T ..T ..T ..A ..A ..A ... ... A.C ..C ... ... ... ... ... ..C ... ..A ..C ... ... ... ... ..C ... ..T .CT ..A ... ... ... ... ... ... ..A ... ..G .AG ... ... ..T ... ... CCC ... ..C CCG ... ... ..T ... A.G ..G ..T ..G ..A ... ... ... ..T ... ... ... ..A ..C ... .CA ..C ..G ... ..C ... T.. ... ... ... ... ... ..T ... ... ... ..C ... ... A.. ... ... ... ... ... ... ..T ..A ... ... ... ..A ... ... ... ... ... ... ... ... ... ... ... ... ..T ... ... A.. ... ..G ... ... ... ... ... ... ... ... ..T ..T ... ..C ..C ..C ... ... 
Dmau                            ... ... ..T ... ... ... ..T ..T ... ... ... ... ... ..C ..C ... ... ... ... ..C ... .TC G.. ..C ... ... ... ... ..T ... ..A ..G ..T ..A G.. ... ... ... ..C ... ... ..C ..C ... ... ... ... ... ..T T.. .T. ... TCA .C. .C. ... ... ... ... ... ... ... ..T ..T GCC ..C ... ... ... ... ..C ... ... ..A ... ... ... ... ... ..T ..T ..T ... ..T ..C ... ... ..A ... ... ... ... ... ... A.T AC. ... ... ... ... GGA ... ... ... ... ... ... ... ..G ... ... ..C .AG G.G ..A ... ... ... ... ... ..G ..G ..T ..A .A. ... ... ... ... ... ..G ... ... ..C ..G ... ... ..A ... A.A ..G ... ... ... ..G ..A ..G ..G ... A.. ..T A.A ... ..A ..A ... ..C ... ..C ..T ..A ..C ... ... ... ... ... ... ..T ... ... ... ..G ... ... ... ... ... ... ... ..C ..T T.. T.. ... ... ... ... ... ... ..A ..C ..C ... ..C ... ... ..G ... ... ... ... ... ... ..G ... ..G ..G ... ... ..T ..C ... .GC ... ... ... ... ... ... ..C ... ..A ..C ... ... ... ... A.C ..G ... T.C CAT ... ..A ... ... ... ... ..G ... ..T ..T ..T ..A ..A ..A ... ... A.A ..C ..A ... ... ... ... ..C ... ..A ..C ... ... ... ... ..C ... ..T .CT ... ... ... ... ... ... ... ..A ... ..T ..G .A. ... ..T ... ... CCC ... ..C CCG ... ... ... ... ..G ... ..T ..G ..A ... ... ... ... ..C ... ... ..A ..C ... .CA ..C ..G ... ..C ... T.. ... ... ... ... ... ..T ... ... ..T ..C ... ... A.G ... ... ... ... ... ... ..A ..A ... ... ... ..C ... ... ... ... ... ... ... ... ... ... ... ... ..T ... ... A.. ... ..G ... ... ... ... ... ... ..T ... ..T ..T ... ..C ..C ..C ... ... 
Dsec                            ... ... ..T ... ... ... ..T ..T ... ... ..A ... ... ..C ..C ... ... ... ... ..C ... .TC G.. ..C ... ... ... ..T ..T ... ..A ..G ..T ..A G.. ... ..A ... ..C ... ... ..C ..C ... ... ... ... ... ..T T.. .T. ... TCA .T. .C. ... ... ... ... ... ... ... ... ..T GCC ..C ... ... ... ... ..C ... ... ..A ... ... ... ... ... ..T ..T ..T ... ..T ..C ... ... ..A ... ... ... ... ... ... A.T AC. ... ... ... ... GGA ... ... ... ... ... ... ..C ..G ... ... ..C .AG G.G ..A ... ... ... ... ... ..G ..G ..T ..A .A. ... ... ... ... ... ..G ... ... ..C ..G ... ... ..A ... A.A ..G ... ... ... ..G ..A ..G ..G ... A.. ..T A.A ... ..A ..A ... ..C ... ..C ..T ..A ..C ... ... ... ... ... ... ... ... ... ... ..G ... ... ... ... ... ... ... ..C ..T T.. T.. ... ... ... ... ... ... ..A ..C ..C ..G ..C ... ... ..G ... ... ... ... ... ... ..G ... ..G ..G ... ... ..T ..C ... .GC ... ... ... ... ... ... ..C ... ..A ..C ... ... ... ... A.C ..G ... T.C CAT ... ..A ... ... ... ... ..G ... ..T ..T ..T ..A ..A ..A ... ... A.C ..C ..A ... ... ... ... ..C ... ..A ..C ... ... ... ... ..C ... ..T .CT ... ... ... ... ... ... ... ..A ... ..T ..G .A. ... ..T ... ... CCC ... ..C CCG ... ... ... ... ..G ... ..T ..G ..A ... ... ... ... ..C ... ... ..A ..C ..C .CA ..C ..G ... ..C ... T.. ... ... ... ..T ... ..T ... ... ..T ..C ... ... A.. ... ... ... ... ... ... ..A ..A ... ... ... ..A ... ... ... ... ... ... ... ... ... ... ... ... ..T ... ... A.. ... ..G ... ... ... ... ... ... ... ... ..T ..T ... ..C ..C ..C ... ... 
Dmel                            ... ... ..T ... ... ... ..T ..T ... ... ... ... ... ..C ..C ... ... ... ... ..C ... .TC G.. ..C ..A ... ..G ... ..A ... ..A ..G ..T ..G G.. ... ..A ... ..C ... ... ..C ..C ..A ... ... ... ... ..T ... .T. ... TCA .C. .C. ..T ... ... ... ..T ... ... ..T ..T GCA ..C ... ... ... ... ..C ... ... ..A ... ... ... ..T ..T ... ..T ..T ... ..T ..C ... ... ..A ... ... ... ... ... ... A.T AC. ... ... ... ... GGA ..A ... ... ... ... ... ..C ..G ... ... ..C .AG G.. ..A ... ... ... ... ... ..A ..G ... ..A .A. ... ... ... ... ... ..G A.. ... ... ..G ... ... ..A ... A.A A.G ... ... ..G ..G ..A ..G ..G ... A.A ..T A.A ... ..A ..A ... ..C ... ..C ..T ... ..C ... ... ... ... ... ... ... ... ... ... ..G ... ... ..A ... ... ... ... ..C ..T T.. T.. ... ... ... ... ... ... ..A ..C ..C ... ..C ... ... ..G ... ... ... ... ... ..T ..G ... ..G ..G ... ... ..T ..C ... .GC ... ... ..A ... ... ... ..C ... ..A ..C ... ... .G. ... A.C ..G ... T.C CAT ... ..A ... ... ... ..A ..G ... ..T ..T ..T ..A ..A ..A ... ... A.C ..C ..A ... ... ... ... ..C ... ..A ..C ... ... ... ... ..C ... ..T .CT ... ... ... ... ... ... ... ..A ... ... ..G .A. ... ..T ... ... CCC ... ..C CC. ... ... ... ... ..G ... ..T ..G ..A ... ... ..T ... ..C ... ... ..A ..C ... .CA ..C ..G ... ..C ... T.. ... ... ..T ... ... ..T ... ..T ..T ..C ... ... A.. ... ... ... ..A ... ... ..A ..A ... ... ... ..A ... ... ... ..A ... ... ... ... ... ... ... ... ..T ... ... A.. ... ..G ... ... ... ... ... ..T ... ... ..T ..T ... ..C ..C ... ... ... 
Dsim                            ... ... ..T ... ... ... ..T ..T ... ... ... ... ... ..C ..C ... ... ... ... ..C ... .TC G.. ..C ... ... ... ..T ..T ... ..A ..G ..T ..A G.. ... ..A ... ..C ... ... ..C ..C ... ..C ... ... ... ..T ... .T. ... TCA .C. .C. ... ... ... ..T ... ... ... ..T ..T GCC ..C ... ... ... ... ..C ... ... ..A ... ... ..T ..A ... ..T ..T ..T ... ..T ..C ... ... ..A ... ... ... ... ... ... A.T AC. ... ... ... ... GGA ... ... ... ... ... ... ..C ..G ... ... ..C .AG G.G ..A ... ... ... ... ... ..A ..G ..T ..A .A. ... ... ... ... ... ..G ... ... ..C ..G ... ... ..A ... A.A ..G ... ... ... ..G ..A ..G ..G ... A.. ..T A.A ... ..A ..A ... ..C ... ..C ..T ..A ..C ... ... ... ... ... ... ... ... ... ... ..G ... ... ... ... ... ... ... ..C ..T T.. T.. ... ... ... ... ... ... ..A ..C ..C ... ..C ... ... ..G ... ... ... ... ... ... ..G ... ..G ..G ... ... ..T ..C ... .GC ... ... ... ... ... ... ..C ... ..A ..C ... ... ... ... A.C ..G ... T.C CAT ... ..A ... ... ... ... ..G ... ..T ..T ..T ..A ..A ..A ... ... A.C ..C ..A ... ... ... ... ..C ... ..A ..C ... ... ... ... ..C ... ..T .CT ... ... ..A ... ... ... ... ..A ... ... ..G .A. ..A ..T ... ... CCC ... ..C CCG ... ... ... ... ..G ... ..T ..G ..A ... ... ... ... ..C ... ... ..A ..C ... .CA ..C ..A ... ..C ... T.. ... ... ... ... ... ..T ... ... ... ..C ... ... A.. ... ... ... ... ... ... ..A ..A ... ... ... ..A ... ... ... ... ... ... ... ... ... ... ... ... ..T ... ... A.. ... ..G ... ... ... ... ... ... ..T ... ..T ..T ... ..C ..C ..C ... ... 
Dtak                            ... ... ..T ... ... ... ..T ..T ..A ... ... ... ... ..C ... ..C ... ... ... ... ... GTG ..G ..C ... ... ... ... ..G ..T ..A ..G ... ..A ... ..G .GT ... ..C ... ... ..C ... ... ... ..C ... ... ..A G.. ... ... .CA ..T .C. ... ... ... ... ... ... ..T ..T ..T GT. ..C ..C ... ... ... ..T ... ... ... ... ... ... ... ... ... ... ..T ... ... ..C ... ... ... ... ... ... T.G ... ... A.. AC. ... ... ... ... ..G GT. ... ... ... ... .C. ..C ..G ... ... ..C ..T ..C ... ..G ... ... ... ... ... ... ... ..G .A. ... ... ... ... ..C ..G ... ... ..C ... ... ... ... ... A.A ... ... ... ... ..G ... ..G ... ... A.. ..A ..A ..C ... ... ... ..C ..C ... ..T ..A ..C ... ... ..T ..A ... ... ... ... ..G ... ..G ... ... ... ... ... ... ..A ... ..T ... T.. ... ... ... ... GCA T.A ... ..G ... ... ..G ... ... ..G ... ... ... ... ... ... ..T ... ..A ..G ..T ..T ..T ..A ... ..C ... ... ... ... ... ... ... ..C ..G ... ... .C. ... ... A.G ..T ... T.T CAT ..T ... ... ... ... ... ... ... ... ..G ... ..A ... ..C ..C ... .GC ... ... ..C ... ... ... ... ... ..A ..C ... ... ... ..C ... ..C ..G .CT ..A ..A ... ... ... ... ... ..A ..G ..G ... ..T ... ... ... ... C.C ... ..C CCG ... ... ... ... ..G ... ... ..G ..A ... ..C ..C ... ... ..C ... ..A ..T ... ..C ..C ... ... ..C ... T.. ... ... ... ... ... ..T ..T ..T ..T ..C ... ... A.. ... ... ... ... ... ... ..T ..G ... ... ... ... ... ..C ... ... ... ... ... ... ... ... ... ... ... ... ... A.. C.. ..G ... ... ... ..T ..T ... ... ... ... ..T C.. ..C ... ..C ..C ... 
Dbia                            ... ... ..T ... ..T ..T ..T ..T ... ... ... ..A ... ..C ... ..C ... ... ..C ... ... GTG ... ..C ... ... ... ... ... .GT ..A ... ..G ..T ... ..A .GT ..C ..C ... ... ... ..C ... ... ..C ..C ... ... ... .T. ... .C. .CG .C. ... ... ... TCG ... ... ... ..T ..T GCC ..C ..C ... ... ..T ... ..C ... ..A ... ..G ... ... ... ... ..A ... ... ... ..C ... ... ..A ..A ..A ... ... ... ... A.. AC. ... G.. ... ..T ..A ... ..C ... ..A ... ... ..C ..G ... ... ..C ..T G.. ... ... ... ... ... ... ..A ... ... ..G .A. ... ..C ... ... ..C ..G ... ... ..C ... A.G ... ..T ... A.G ... A.G ... ..A ..G ... ..A ..G ..C A.. ... ..C ..C ... ... ..A ... ... ... A.. ..A ..C ... ... ... ..A ... ... ..T ... ... ... ..G ... ... ... ... ... ... ... ... ... ... T.. ..C ... ... ... GG. ... ..T ..G ... ... ..G ... ... ..G C.G ... ... ..T ..T ... ... ... ..G ..G ... ... ..T ..A ... ..C ... ... ... ... ... ... ..C ..C ..G ..C ... ... A.C ... A.C ..T ... A.T CAT ... ... ..A ... ..G ... ... ... ... ... ... T.T ..T ... ..C ..C .GC ... ... ..C ... ... ... ..A ... ..A A.C .C. ... ..C ... ..T ... A.C .CT ... ..G ... ... ... ... ... ... ..G ... ..G ... ... ..C ... ... CCC ... ..C CCG ... ... ... ... ..G ... ... ..G ..A ... ... ..C ... ... ... ... ..C ..T ... .CC ..C ..G ... ..C ... T.. ... ... ... ... ... ..T ..T ..T ..T ..C ... ... A.. ... ... ... ... ... ... ... ..G ... ..C ... ... ... ..C ... ... ... ... ... ... ... ... ... ..T ..T ... ... A.. C.. ... ... ... ... ... ..T ... ... ... ... ... C.. ..C ... ... ..C ... 
Dsuz                            ... ... ..T ... ... ..T ..T ..T ... ... ... ..A ... ..C ... ... ... ... ... ... ... .TG ... ..C ... ... ... ... ... .GT ..A ... ..G ..T .T. ..A .GT ..A ..C ... ... ... ..C ... ... ..C ..C ... ... ... .T. ... ..T .CG .C. ... ... ..T .CG ... ... ..T ..T ..T GCC ... ..C ... ... ..T ... ..C ... ..A ... ... ... ... ... ... ... ... ... ... ..C ... ... ..A ..A ... ... ... ... ... A.. AC. ... A.. ... ..T ..G ... ... ... ... ... .CA ..C ..G ... ... ..C ..T ..T ... ... ... ... ..T ... ..A ..T ... ..G .A. ... ..A ..A ... ..C ..G ... ... ..C ... A.G ..G ..A ... A.A ... A.G ... ..A ..G ... ..G ..G ..T ..A ... ..A A.. ... ... A.. ... ... ... ..T ..A ..C ... ... ... ..A ... ... ..G ... ... ... ..G ... ... ... ... ... ... ... ... ... ... ... ..T ... T.. ..T GGA ... ... ..G ... ... ..G ... ... ..G ..G ... ..T ..A ..T ... ..T ..T ..G ... ..T ..T ..T ..A ..A ..T ... ... ... ..A ... ... ..C ... ..G ..C ... ... ..C ... A.C ..T ... T.T CAT ... ..T ... ... ..G ... ... ... ... ... ... T.A ... ..C ..C ..C .GC ... ... ... ..C ... ... ..A ... ..A A.C .C. ... ..C ... ..T ... ..C .CT ... ... ... ... ... ... ... ... ..A ... ... ... ..A ..C ... ... CCC ... ..C CCG ... ..T ... ... ..G ... ... ... ..A ... ... ..C ... ... ... ... ..C ..T ... .CC ... ..G ... ..C ... T.. ... ..T ..T ... ... ..T ..T .TT ..T ..C ... ... A.. ... ... ... ... ..A ... ... ..G ... ..C ... ... ... ..C ... ... ... ... ... ... ... ..T ..T ... ..T ... ... A.. ... ..G ... ... ... ..T ..T ... ... ... ... ..T C.. ..C ... ... ... ... 
Dsub                            ... ... ..T ... ... ..T ... ..T ... ... ... ..A ... ..C ... ... ... ... ... ... ... GTG ... ..C ... ... ... ... ... .GT ..T ... ..G ..T .T. ..A .GT ... ..C ... ... ... ..C ... ... ..C ..C ... ... ... .T. ... ... .CG .C. ... ... ..T .CG ... ... ..T ..T ..T GCC ..C ..C ... ... ..T ... ..C ... ..A ... ... ... ... ... ... ... ... ... ... ..A ... ... ..A ..A ... ... ... ... ... A.. AC. ... A.. ... ... ..G ... ... ... ... ... .C. ..C ..G ... ... ..C ..T ..T ..T ... ..G ... ... ... ..A ..G ... ..G .A. ... ..C ... ... ..C ..G ... ... ..C ... A.G ... ..A ... A.A ... A.A ... ... ..G ... ..G ..G ... ..A ..A ..A ... ... ... ... ... ... ... ..T ..A ..C ... ... ... ..A ... ..G ... ... ... ... T.G ... ... ... ..A ... T.. ... ... ... ... ... ..T ..A ... ..A GGA ... ... ..G ... ... ..G ... ... ..G ..G ... ... ..A ..T ... ..T ... ..G ... ... ..T ..T ..A ... ..C ... ... ... ... ..A ... ..C ... ..G ..C ... ... ..C ... A.C ..T ... T.G CAT ... ... ... ... ..G ..T ... ... ... ... ... T.A ..G ..C ..C ..T .GC ... ... ..T ... ... ... ..T ... ..A A.C .C. ... ..C ... ..T ... .CC .CT ... ..A ... ... ..T ... ... ... ..A ... ..G ... ... ..C ... ... CCC ... ..C CCG ... ... ... ... ..G ... ... ..G ..A ... ... ..C ... ... ... ... ..C ..T ... .CC ... ..G ... ..C ... T.. ... ... ... ... ..T ..T ..T .TT ..T ..C ... ... A.. ... ... ... ... ... ... ... ..G ... ..T ... ... ... ..C ... ... ..A ... ... ... ..T ... ..T ... ... ... ... A.. ... ..G ... ... ..T ..T ... ... ... ... ..T ... C.. ..C ... ... ..C ... 

    2    9    1    1    1    1    1    2    2    1    1    1   20    1    2
    1    1    1    1    1    2    1    1    1    1   10    1    1    1    1
    1    1    1    1    1    1    1    1    1    1    1    1    1    1    1
    1    1    5    1    1    1    1    1    1    1    1    5    1    1    1
    1    1    1    1    1    1    1    1    3    1    1    1    1    1   11
    1    1    1    2    1    1    1   14    1    1    1    1    1    1    1
    3    1    1    1    1    1    3    1    1    1    1    1    1    1    1
    6    1    1    1    1    2    1    1    1    1    1    1    6    1    1
    1    1    1    1    1    1    1    1    4    1    1    1    1    1    1
    1    1    1    1    1    1    1    3    1    1    1    1    1    1    1
    1    1    1    1    1    1    1    1    1    1    1    1    2    1    1
    1    4    1    1    1    1    1    1    1    1    2    1    7    1    1
    1    1    1    1    1    1    1    1    1    1    1    1    1    1    1
    1    3    1    1    2    1    1    1    1    1    1    1    1    1    1
    1    1    1    1    1    1    1    1    1    9    1    1    1    1    7
    1    1    1    1    1    1    1    1    1    1    1   21    1    1    1
    1    1    1    1    1    1    1    1    1    1    1    1    1    1    2
    1    1    1    1    1    1    4    1    1    1    1    1    1    1    1
    1   12    1    1    1    1    1    1    1    1    1    1    1    2    1
    1    1    1    6    1    1    1    1    1    1    1    1    1    1    1
    1    1    1   10    1    1    1    1    1    1    1    1    1    1    3
    2    1    1    1    1    1    1    1    1    2    1    1    2    1    1
    1    1   10    1    1    1    1    1    1    1    1    2    1    1    9
    1   10    2    2    1    1    1   12    2    1    1    1    1   16    2
    1    1    3    1    1    1    1    1    2    1    1    1    2

CODONML (in paml version 4.8a, August 2014)  OambPB_DNA_14species_alignment.fasta
Model: One dN/dS ratio for branches,  omega = 1.000 fixed

Codon frequency model: Fcodon
Site-class models:  beta&w>1 (11 categories)
ns =  14  ls = 612

Codon usage in sequences
--------------------------------------------------------------------------------------------------------------------------------------
Phe TTT   7   4   7   8   8   6 | Ser TCT   1   2   2   2   2   2 | Tyr TAT   4   4   5   6   6   4 | Cys TGT   2   3   3   3   3   3
    TTC  27  31  28  27  27  29 |     TCC  17  19  17  15  15  16 |     TAC  12  12  11  10  11  12 |     TGC  17  16  16  16  16  16
Leu TTA   4   3   3   3   3   2 |     TCA   3   4   5   6   6   5 | *** TAA   0   0   0   0   0   0 | *** TGA   0   0   0   0   0   0
    TTG   1   4   4   4   4   5 |     TCG  18  14  17  16  16  18 |     TAG   0   0   0   0   0   0 | Trp TGG  12  12  12  12  12  12
--------------------------------------------------------------------------------------------------------------------------------------
Leu CTT   5   4   4   5   5   4 | Pro CCT   2   2   3   2   2   3 | His CAT   3   4   2   3   2   2 | Arg CGT   2   1   2   2   2   3
    CTC  12  10  15  16  15  14 |     CCC  15  11  11  12  10  11 |     CAC   9   6   7   7   7   7 |     CGC  15  10  10  11  11  10
    CTA   3   5   3   3   3   4 |     CCA   5   5   6   7   8   6 | Gln CAA   2   4   1   1   1   2 |     CGA   4   5   9   8   9   9
    CTG  25  23  20  18  19  20 |     CCG   8  14   9   9  10   9 |     CAG  11  10  15  15  15  14 |     CGG  12  11   7   7   6   7
--------------------------------------------------------------------------------------------------------------------------------------
Ile ATT  10  11  12  12  12  11 | Thr ACT   1   2   4   4   5   3 | Asn AAT  11  11  11  10  10  10 | Ser AGT   3   5   4   3   3   5
    ATC  20  25  20  20  20  20 |     ACC  22  22  21  22  20  22 |     AAC  16  16  16  17  16  17 |     AGC  16  13  12  12  13  12
    ATA   7   5   7   7   7   8 |     ACA   2   4   8   7   7   6 | Lys AAA   2   5   2   3   3   2 | Arg AGA   1   2   3   3   3   2
Met ATG  15  14  15  15  15  16 |     ACG  17  17  12  13  13  13 |     AAG  25  22  25  24  24  25 |     AGG   1   5   3   3   3   3
--------------------------------------------------------------------------------------------------------------------------------------
Val GTT   7   6   4   4   5   5 | Ala GCT   1   4   5   5   5   4 | Asp GAT  14  13  14  14  14  13 | Gly GGT   3   6   5   6   7   5
    GTC  14  14  13  12  12  13 |     GCC  34  31  32  31  33  32 |     GAC  14  13  11  11  11  12 |     GGC  24  19  20  21  20  21
    GTA   3   2   3   4   4   3 |     GCA   4   5   6   8   7   6 | Glu GAA   4   5   6   5   5   5 |     GGA  10  11  11  11  12  11
    GTG  20  18  21  21  20  19 |     GCG  14  11  11   9   9  12 |     GAG  17  18  17  18  18  19 |     GGG   2   4   4   3   2   2
--------------------------------------------------------------------------------------------------------------------------------------

--------------------------------------------------------------------------------------------------------------------------------------
Phe TTT   7   6  10   7   7   6 | Ser TCT   1   1   1   1   3   2 | Tyr TAT   5   6   7   4   7   7 | Cys TGT   3   3   3   3   2   4
    TTC  28  29  25  28  28  29 |     TCC  17  16  15  16  16  18 |     TAC  11  10   9  12   9   9 |     TGC  16  16  16  16  17  15
Leu TTA   2   2   2   2   2   2 |     TCA   5   6   8   6   2   2 | *** TAA   0   0   0   0   0   0 | *** TGA   0   0   0   0   0   0
    TTG   4   4   4   4   3   1 |     TCG  18  18  16  17  18  18 |     TAG   0   0   0   0   0   0 | Trp TGG  12  12  12  12  12  12
--------------------------------------------------------------------------------------------------------------------------------------
Leu CTT   4   2   3   3   5   5 | Pro CCT   2   2   1   2   1   1 | His CAT   3   2   2   2   2   3 | Arg CGT   2   2   3   2   1   1
    CTC  14  15  15  15   9  10 |     CCC  12  12  14  12  16  17 |     CAC   6   7   7   7   7   6 |     CGC  12  12  10  12  17  12
    CTA   4   4   6   4   6   5 |     CCA   4   4   5   5   2   3 | Gln CAA   2   2   3   2   2   4 |     CGA   7   7   6   7   6   7
    CTG  21  22  19  21  25  25 |     CCG  11  11   9  10  12   9 |     CAG  14  14  13  14  12  12 |     CGG   9   9   9   9   7   8
--------------------------------------------------------------------------------------------------------------------------------------
Ile ATT  13  13  15  14  10   8 | Thr ACT   3   4   2   4   2   2 | Asn AAT  11  11  11  11  12  13 | Ser AGT   4   3   6   5   6   5
    ATC  19  20  17  17  20  19 |     ACC  24  22  22  24  21  27 |     AAC  16  16  16  16  15  15 |     AGC  12  13  10  11  12  13
    ATA   9   9   9  10   7  11 |     ACA   3   4   6   4   5   4 | Lys AAA   2   3   2   2   4   3 | Arg AGA   3   3   5   3   2   1
Met ATG  14  14  14  14  15  16 |     ACG  14  13  15  13  17  14 |     AAG  25  24  25  25  23  24 |     AGG   1   1   1   1   1   5
--------------------------------------------------------------------------------------------------------------------------------------
Val GTT   3   3   4   3   4   3 | Ala GCT   4   4   4   4   4   3 | Asp GAT  12  12  12  12  15  12 | Gly GGT   6   6   6   5   4   4
    GTC  15  16  15  15  18  16 |     GCC  31  31  29  31  34  34 |     GAC  14  14  13  14  10  13 |     GGC  21  21  22  21  20  23
    GTA   3   3   3   4   3   2 |     GCA   9   9  12   9   4   6 | Glu GAA   4   4   5   4   5   4 |     GGA  10  10  10  12  10   6
    GTG  19  18  18  18  19  20 |     GCG  11  11  10  11  11   9 |     GAG  19  19  18  19  18  19 |     GGG   2   2   2   1   5   5
--------------------------------------------------------------------------------------------------------------------------------------

----------------------------------------------------------------------
Phe TTT  10  10 | Ser TCT   2   2 | Tyr TAT   9   7 | Cys TGT   6   5
    TTC  26  26 |     TCC  17  17 |     TAC   6   8 |     TGC  13  14
Leu TTA   2   2 |     TCA   4   4 | *** TAA   0   0 | *** TGA   0   0
    TTG   2   3 |     TCG  17  17 |     TAG   0   0 | Trp TGG  12  12
----------------------------------------------------------------------
Leu CTT   5   4 | Pro CCT   4   3 | His CAT   3   2 | Arg CGT   2   1
    CTC   9   9 |     CCC  14  14 |     CAC   5   6 |     CGC   8  10
    CTA   4   7 |     CCA   6   3 | Gln CAA   2   2 |     CGA   8   8
    CTG  26  23 |     CCG   8  12 |     CAG  13  13 |     CGG  10  11
----------------------------------------------------------------------
Ile ATT   9   9 | Thr ACT   1   2 | Asn AAT  14  13 | Ser AGT   9   7
    ATC  22  21 |     ACC  24  24 |     AAC  14  15 |     AGC   9  11
    ATA   9  10 |     ACA   5   3 | Lys AAA   3   3 | Arg AGA   2   3
Met ATG  16  15 |     ACG  15  16 |     AAG  24  24 |     AGG   4   1
----------------------------------------------------------------------
Val GTT   5   4 | Ala GCT   3   6 | Asp GAT  18  14 | Gly GGT   4   5
    GTC  15  15 |     GCC  36  34 |     GAC   7  11 |     GGC  26  22
    GTA   2   2 |     GCA   4   3 | Glu GAA   7   6 |     GGA   9   9
    GTG  18  20 |     GCG   8   9 |     GAG  17  18 |     GGG   0   2
----------------------------------------------------------------------

Codon position x base (3x4) table for each sequence.

#1: Dele           
position  1:    T:0.20425    C:0.21732    A:0.27614    G:0.30229
position  2:    T:0.29412    C:0.26797    A:0.23529    G:0.20261
position  3:    T:0.12418    C:0.46405    A:0.08824    G:0.32353
Average         T:0.20752    C:0.31645    A:0.19989    G:0.27614

#2: Dfic           
position  1:    T:0.20915    C:0.20425    A:0.29248    G:0.29412
position  2:    T:0.29248    C:0.27288    A:0.23366    G:0.20098
position  3:    T:0.13399    C:0.43791    A:0.10621    G:0.32190
Average         T:0.21187    C:0.30501    A:0.21078    G:0.27233

#3: Dtei           
position  1:    T:0.21242    C:0.20261    A:0.28595    G:0.29902
position  2:    T:0.29248    C:0.27614    A:0.23366    G:0.19771
position  3:    T:0.14216    C:0.42484    A:0.11928    G:0.31373
Average         T:0.21569    C:0.30120    A:0.21296    G:0.27015

#4: Dyak           
position  1:    T:0.20915    C:0.20588    A:0.28595    G:0.29902
position  2:    T:0.29248    C:0.27451    A:0.23529    G:0.19771
position  3:    T:0.14542    C:0.42484    A:0.12418    G:0.30556
Average         T:0.21569    C:0.30174    A:0.21514    G:0.26743

#5: Dsan           
position  1:    T:0.21078    C:0.20425    A:0.28431    G:0.30065
position  2:    T:0.29248    C:0.27451    A:0.23366    G:0.19935
position  3:    T:0.14869    C:0.41993    A:0.12745    G:0.30392
Average         T:0.21732    C:0.29956    A:0.21514    G:0.26797

#6: Dere           
position  1:    T:0.21242    C:0.20425    A:0.28595    G:0.29739
position  2:    T:0.29248    C:0.27451    A:0.23529    G:0.19771
position  3:    T:0.13562    C:0.43137    A:0.11601    G:0.31699
Average         T:0.21351    C:0.30338    A:0.21242    G:0.27070

#7: Dmau           
position  1:    T:0.21078    C:0.20752    A:0.28268    G:0.29902
position  2:    T:0.29248    C:0.27614    A:0.23529    G:0.19608
position  3:    T:0.13562    C:0.43791    A:0.10948    G:0.31699
Average         T:0.21296    C:0.30719    A:0.20915    G:0.27070

#8: Dsec           
position  1:    T:0.21078    C:0.20752    A:0.28268    G:0.29902
position  2:    T:0.29412    C:0.27451    A:0.23529    G:0.19608
position  3:    T:0.13072    C:0.44118    A:0.11438    G:0.31373
Average         T:0.21187    C:0.30773    A:0.21078    G:0.26961

#9: Dmel           
position  1:    T:0.20915    C:0.20425    A:0.28758    G:0.29902
position  2:    T:0.29248    C:0.27614    A:0.23366    G:0.19771
position  3:    T:0.14706    C:0.41667    A:0.13399    G:0.30229
Average         T:0.21623    C:0.29902    A:0.21841    G:0.26634

#10: Dsim           
position  1:    T:0.20915    C:0.20752    A:0.28431    G:0.29902
position  2:    T:0.29248    C:0.27614    A:0.23529    G:0.19608
position  3:    T:0.13399    C:0.43627    A:0.12092    G:0.30882
Average         T:0.21187    C:0.30664    A:0.21351    G:0.26797

#11: Dtak           
position  1:    T:0.20588    C:0.21242    A:0.28105    G:0.30065
position  2:    T:0.29575    C:0.27451    A:0.23039    G:0.19935
position  3:    T:0.13889    C:0.43954    A:0.09804    G:0.32353
Average         T:0.21351    C:0.30882    A:0.20316    G:0.27451

#12: Dbia           
position  1:    T:0.20425    C:0.20915    A:0.29412    G:0.29248
position  2:    T:0.29085    C:0.27614    A:0.23529    G:0.19771
position  3:    T:0.12908    C:0.45098    A:0.09804    G:0.32190
Average         T:0.20806    C:0.31209    A:0.20915    G:0.27070

#13: Dsuz           
position  1:    T:0.20588    C:0.20752    A:0.29412    G:0.29248
position  2:    T:0.29412    C:0.27451    A:0.23203    G:0.19935
position  3:    T:0.16993    C:0.41013    A:0.10948    G:0.31046
Average         T:0.22331    C:0.29739    A:0.21187    G:0.26743

#14: Dsub           
position  1:    T:0.20752    C:0.20915    A:0.28922    G:0.29412
position  2:    T:0.29412    C:0.27614    A:0.23203    G:0.19771
position  3:    T:0.15359    C:0.41993    A:0.10621    G:0.32026
Average         T:0.21841    C:0.30174    A:0.20915    G:0.27070

Sums of codon usage counts
------------------------------------------------------------------------------
Phe F TTT     103 | Ser S TCT      24 | Tyr Y TAT      81 | Cys C TGT      46
      TTC     388 |       TCC     231 |       TAC     142 |       TGC     220
Leu L TTA      34 |       TCA      66 | *** * TAA       0 | *** * TGA       0
      TTG      47 |       TCG     238 |       TAG       0 | Trp W TGG     168
------------------------------------------------------------------------------
Leu L CTT      58 | Pro P CCT      30 | His H CAT      35 | Arg R CGT      26
      CTC     178 |       CCC     181 |       CAC      94 |       CGC     160
      CTA      61 |       CCA      69 | Gln Q CAA      30 |       CGA     100
      CTG     307 |       CCG     141 |       CAG     185 |       CGG     122
------------------------------------------------------------------------------
Ile I ATT     159 | Thr T ACT      39 | Asn N AAT     159 | Ser S AGT      68
      ATC     280 |       ACC     317 |       AAC     221 |       AGC     169
      ATA     115 |       ACA      68 | Lys K AAA      39 | Arg R AGA      36
Met M ATG     208 |       ACG     202 |       AAG     339 |       AGG      33
------------------------------------------------------------------------------
Val V GTT      60 | Ala A GCT      56 | Asp D GAT     189 | Gly G GGT      72
      GTC     203 |       GCC     453 |       GAC     168 |       GGC     301
      GTA      41 |       GCA      92 | Glu E GAA      69 |       GGA     142
      GTG     269 |       GCG     146 |       GAG     254 |       GGG      36
------------------------------------------------------------------------------


Codon position x base (3x4) table, overall

position  1:    T:0.20868    C:0.20740    A:0.28618    G:0.29774
position  2:    T:0.29307    C:0.27463    A:0.23401    G:0.19830
position  3:    T:0.14064    C:0.43254    A:0.11228    G:0.31454
Average         T:0.21413    C:0.30486    A:0.21082    G:0.27019

Codon frequencies under model, for use in evolver (TTT TTC TTA TTG ... GGG):
  0.01202148  0.04528478  0.00396825  0.00548553
  0.00280112  0.02696078  0.00770308  0.02777778
  0.00945378  0.01657330  0.00000000  0.00000000
  0.00536881  0.02567694  0.00000000  0.01960784
  0.00676937  0.02077498  0.00711951  0.03583100
  0.00350140  0.02112512  0.00805322  0.01645658
  0.00408497  0.01097106  0.00350140  0.02159197
  0.00303455  0.01867414  0.01167134  0.01423903
  0.01855742  0.03267974  0.01342204  0.02427638
  0.00455182  0.03699813  0.00793651  0.02357610
  0.01855742  0.02579365  0.00455182  0.03956583
  0.00793651  0.01972456  0.00420168  0.00385154
  0.00700280  0.02369281  0.00478525  0.03139589
  0.00653595  0.05287115  0.01073763  0.01704015
  0.02205882  0.01960784  0.00805322  0.02964519
  0.00840336  0.03513072  0.01657330  0.00420168


Nei & Gojobori 1986. dN/dS (dN, dS)
(Note: This matrix is not used in later ML. analysis.
Use runmode = -2 for ML pairwise comparison.)

Dele                
Dfic                 0.0616 (0.0332 0.5394)
Dtei                 0.0866 (0.0351 0.4052) 0.0368 (0.0193 0.5246)
Dyak                 0.0786 (0.0334 0.4255) 0.0396 (0.0208 0.5254) 0.0971 (0.0051 0.0524)
Dsan                 0.0808 (0.0341 0.4219) 0.0373 (0.0201 0.5382) 0.0797 (0.0044 0.0547) 0.0884 (0.0022 0.0246)
Dere                 0.0988 (0.0360 0.3648) 0.0408 (0.0202 0.4948) 0.0711 (0.0051 0.0715) 0.0776 (0.0073 0.0937) 0.0680 (0.0065 0.0962)
Dmau                 0.0918 (0.0330 0.3599) 0.0331 (0.0161 0.4864) 0.0480 (0.0058 0.1212) 0.0585 (0.0080 0.1370) 0.0522 (0.0073 0.1395) 0.0491 (0.0051 0.1035)
Dsec                 0.0892 (0.0330 0.3705) 0.0353 (0.0172 0.4884) 0.0552 (0.0065 0.1186) 0.0677 (0.0087 0.1291) 0.0609 (0.0080 0.1316) 0.0576 (0.0058 0.1010) 0.0250 (0.0007 0.0290)
Dmel                 0.0798 (0.0335 0.4200) 0.0332 (0.0191 0.5754) 0.0328 (0.0058 0.1774) 0.0412 (0.0080 0.1945) 0.0369 (0.0073 0.1972) 0.0435 (0.0065 0.1504) 0.0137 (0.0015 0.1057) 0.0211 (0.0022 0.1032)
Dsim                 0.0855 (0.0323 0.3776) 0.0323 (0.0165 0.5096) 0.0403 (0.0051 0.1263) 0.0521 (0.0073 0.1396) 0.0479 (0.0065 0.1368) 0.0562 (0.0058 0.1035) 0.0190 (0.0007 0.0382) 0.0404 (0.0015 0.0359) 0.0069 (0.0007 0.1057)
Dtak                 0.0866 (0.0297 0.3429) 0.0495 (0.0209 0.4228) 0.0688 (0.0242 0.3515) 0.0692 (0.0258 0.3728) 0.0656 (0.0249 0.3802) 0.0742 (0.0239 0.3225) 0.0704 (0.0230 0.3258) 0.0707 (0.0232 0.3280) 0.0625 (0.0247 0.3953) 0.0686 (0.0232 0.3382)
Dbia                 0.1112 (0.0405 0.3647) 0.0594 (0.0269 0.4529) 0.0672 (0.0268 0.3988) 0.0700 (0.0290 0.4145) 0.0683 (0.0283 0.4141) 0.0693 (0.0261 0.3770) 0.0778 (0.0278 0.3570) 0.0800 (0.0292 0.3646) 0.0695 (0.0288 0.4145) 0.0738 (0.0273 0.3699) 0.0886 (0.0239 0.2702)
Dsuz                 0.0869 (0.0359 0.4125) 0.0477 (0.0239 0.5018) 0.0587 (0.0268 0.4562) 0.0606 (0.0288 0.4746) 0.0591 (0.0280 0.4741) 0.0610 (0.0263 0.4319) 0.0634 (0.0261 0.4121) 0.0660 (0.0275 0.4165) 0.0592 (0.0271 0.4578) 0.0618 (0.0256 0.4145) 0.0711 (0.0217 0.3050) 0.0728 (0.0131 0.1805)
Dsub                 0.0990 (0.0379 0.3829) 0.0499 (0.0251 0.5024) 0.0616 (0.0264 0.4292) 0.0648 (0.0284 0.4390) 0.0615 (0.0277 0.4505) 0.0646 (0.0256 0.3964) 0.0718 (0.0273 0.3795) 0.0754 (0.0286 0.3800) 0.0662 (0.0283 0.4269) 0.0694 (0.0268 0.3854) 0.0736 (0.0210 0.2848) 0.0679 (0.0124 0.1829) 0.0087 (0.0015 0.1660)


TREE #  1:  ((1, ((11, (12, (13, 14))), ((9, ((10, 7), 8)), (6, (3, (4, 5)))))), 2);   MP score: 694
This is a rooted tree.  Please check!
lnL(ntime: 26  np: 30):  -5817.913745      +0.000000
  15..16   16..1    16..17   17..18   18..11   18..19   19..12   19..20   20..13   20..14   17..21   21..22   22..9    22..23   23..24   24..10   24..7    23..8    21..25   25..6    25..26   26..3    26..27   27..4    27..5    15..2  
 0.094706 0.274487 0.009662 0.043249 0.113881 0.102111 0.080973 0.035229 0.067624 0.061992 0.144917 0.027691 0.060774 0.008402 0.001309 0.016924 0.013423 0.012405 0.018533 0.024481 0.027014 0.014639 0.024574 0.011599 0.011662 0.185576 1.925399 0.984385 0.053185 1.385295

Note: Branch length is defined as number of nucleotide substitutions per codon (not per neucleotide site).

tree length =   1.48784

((1: 0.274487, ((11: 0.113881, (12: 0.080973, (13: 0.067624, 14: 0.061992): 0.035229): 0.102111): 0.043249, ((9: 0.060774, ((10: 0.016924, 7: 0.013423): 0.001309, 8: 0.012405): 0.008402): 0.027691, (6: 0.024481, (3: 0.014639, (4: 0.011599, 5: 0.011662): 0.024574): 0.027014): 0.018533): 0.144917): 0.009662): 0.094706, 2: 0.185576);

((Dele: 0.274487, ((Dtak: 0.113881, (Dbia: 0.080973, (Dsuz: 0.067624, Dsub: 0.061992): 0.035229): 0.102111): 0.043249, ((Dmel: 0.060774, ((Dsim: 0.016924, Dmau: 0.013423): 0.001309, Dsec: 0.012405): 0.008402): 0.027691, (Dere: 0.024481, (Dtei: 0.014639, (Dyak: 0.011599, Dsan: 0.011662): 0.024574): 0.027014): 0.018533): 0.144917): 0.009662): 0.094706, Dfic: 0.185576);

Detailed output identifying parameters

kappa (ts/tv) =  1.92540

Parameters in M8 (beta&w>1):
  p0 =   0.98439  p =   0.05319 q =   1.38530
 (p1 =   0.01561) w =   1.00000


dN/dS (w) for site classes (K=11)

p:   0.09844  0.09844  0.09844  0.09844  0.09844  0.09844  0.09844  0.09844  0.09844  0.09844  0.01561
w:   0.00000  0.00000  0.00000  0.00000  0.00000  0.00001  0.00019  0.00276  0.02930  0.25918  1.00000

dN & dS for each branch

 branch          t       N       S   dN/dS      dN      dS  N*dN  S*dS

  15..16      0.095   1474.9    361.1   0.0443   0.0060   0.1359    8.9   49.1
  16..1       0.274   1474.9    361.1   0.0443   0.0175   0.3939   25.7  142.2
  16..17      0.010   1474.9    361.1   0.0443   0.0006   0.0139    0.9    5.0
  17..18      0.043   1474.9    361.1   0.0443   0.0027   0.0621    4.1   22.4
  18..11      0.114   1474.9    361.1   0.0443   0.0072   0.1634   10.7   59.0
  18..19      0.102   1474.9    361.1   0.0443   0.0065   0.1465    9.6   52.9
  19..12      0.081   1474.9    361.1   0.0443   0.0051   0.1162    7.6   42.0
  19..20      0.035   1474.9    361.1   0.0443   0.0022   0.0506    3.3   18.3
  20..13      0.068   1474.9    361.1   0.0443   0.0043   0.0970    6.3   35.0
  20..14      0.062   1474.9    361.1   0.0443   0.0039   0.0890    5.8   32.1
  17..21      0.145   1474.9    361.1   0.0443   0.0092   0.2080   13.6   75.1
  21..22      0.028   1474.9    361.1   0.0443   0.0018   0.0397    2.6   14.4
  22..9       0.061   1474.9    361.1   0.0443   0.0039   0.0872    5.7   31.5
  22..23      0.008   1474.9    361.1   0.0443   0.0005   0.0121    0.8    4.4
  23..24      0.001   1474.9    361.1   0.0443   0.0001   0.0019    0.1    0.7
  24..10      0.017   1474.9    361.1   0.0443   0.0011   0.0243    1.6    8.8
  24..7       0.013   1474.9    361.1   0.0443   0.0009   0.0193    1.3    7.0
  23..8       0.012   1474.9    361.1   0.0443   0.0008   0.0178    1.2    6.4
  21..25      0.019   1474.9    361.1   0.0443   0.0012   0.0266    1.7    9.6
  25..6       0.024   1474.9    361.1   0.0443   0.0016   0.0351    2.3   12.7
  25..26      0.027   1474.9    361.1   0.0443   0.0017   0.0388    2.5   14.0
  26..3       0.015   1474.9    361.1   0.0443   0.0009   0.0210    1.4    7.6
  26..27      0.025   1474.9    361.1   0.0443   0.0016   0.0353    2.3   12.7
  27..4       0.012   1474.9    361.1   0.0443   0.0007   0.0166    1.1    6.0
  27..5       0.012   1474.9    361.1   0.0443   0.0007   0.0167    1.1    6.0
  15..2       0.186   1474.9    361.1   0.0443   0.0118   0.2663   17.4   96.2


Naive Empirical Bayes (NEB) analysis
Time used: 10:12
