# Supplementary material for: Molecular evolution of octopamine receptors in Drosophila
Source: G3 (Bethesda). 2025 Dec 6;16(2):jkaf289. doi: 10.1093/g3journal/jkaf289 (PMC12869069; doi:10.1093/g3journal/jkaf289)
Supplement: jkaf289_Supplementary_Data [file jkaf289_supplementary_data.zip › Supplementary Files/supplementary_PAML_files/Oamb/PBorPE/tree_14species_1]

((Dele:0.015729999999999994,((Dtak:0.03280999999999999,(Dbia:0.03185,(Dsuz:0.014509999999999995,Dsub:0.01883):0.011429999999999996):0.021819999999999992):0.012570000000000012,((Dmel:0.008099999999999996,((Dsim:0.0,Dmau:0.0):0.0016000000000000042,Dsec:0.009590000000000001):0.006870000000000001):0.009720000000000006,(Dere:0.013389999999999985,(Dtei:0.0033199999999999896,(Dyak:8.100000000000052E-4,Dsan:0.002920000000000006):0.0013400000000000079):0.0058):0.006839999999999985):0.03802):0.028560000000000002):0.02993,Dfic:0.02993);
