# Supplementary material for: Molecular evolution of octopamine receptors in Drosophila
Source: G3 (Bethesda). 2025 Dec 6;16(2):jkaf289. doi: 10.1093/g3journal/jkaf289 (PMC12869069; doi:10.1093/g3journal/jkaf289)
Supplement: jkaf289_Supplementary_Data [file jkaf289_supplementary_data.zip › Supplementary Files/supplementary_PAML_files/Oamb/PCorPDorPForPG/OambPC_DNA_15species_alignment.fasta]

>Dele
atgaatgattcagagtgcgacgatctcatcaaatctgtgaaatggacggaaccagccaat
ctgatctccctggccgtgctcgagtttatcaacgttctggtcatcggtggcaactgcctt
gtgattgccgccgtcttctgttcgaacaagttacgcagtgtgacgaatttctttatcgtt
aacctggccgttgccgaccttctcgtgggtttggcggtgctacccttctcggccacctgg
gaggtctttaaggtttggatattcggcgatctctggtgccgcatttggctggccgtcgat
gtctggatgtgcacggcatcgatcctgaatctgtgtgccatatccctggatcgctatgtg
gcggtcacgcgacccgtcacctaccccagcataatgtccacgaagaaggccaagtcctta
atcgccggcatttgggtactctcatttgttatttgctttccgcctctagtcggctggaag
gatcaaaaggcggtcatacatccgacctatccaaagggaaaccatacgctttactacacc
accacgatgtcaagctcggaggatggtcaactaggcttagatagcattaaggagcaggag
gacaggcat------------------gtcgccaatggcaatggcaacgcctacaacccc
tatgatcccgatttcgccccaatcgatggatccgcggagattcgcattgcggccatgggc
tcgagcagcacgagcaccaccacagca------------------gccagttcgagcagc
acggaaacggaaatggacctcgatctgctgaacgccccgccgcagaacagagtacagacc
acttccggcagctgcccctggaagtgcgagctgaccaacgaccgggggtacgtcctgtac
tccgccctgggctccttctacatacccatgttcgtgatgctcttcttctactggcgcatc
taccgggccgccgtccgcaccacgcgggccatcaatcagggcttcaagaccaccaagggt
tccaagggcatcggctcgcgcttcgaggagcagcgtctgacactgaggatccaccgcggc
cgggggtccaaccagcaggactcgatgcacagcaacggcagcacccagagcaccaccacc
acccttggcaccccctcgccggagcggctgtcgaagtacgccacgcggcgaatgcaccac
caccacgacaagatcaagatctcggtgtcctatccctccagtgagaacatcagcgagctg
gccgggcacgggcacggagacgggggt------cacgagcgcaggccctcgggcaacgcc
ctgtttgccgtgcactacaacggctcgaatggccgcgagtccaccgaatcgcatctatac
aggcagcagcagcaacac---ggcggctccagctcctgctacctgcaggttggcaagggt
ctgccggagctggccaggcggcagagcaacaccagcgaggcg------------------
---ggacactcgcgtccggccaacaagaagatgggcaggcggaacatcaaggcgcaggtc
aagcgattccgcatggagacgaaggcggccaagacgctggccatcatcgtgggcatgttc
atcttctgctggtgccccttcttcaccatgtacatcatccggccgttctgccaggactgc
gtcgacccgctgctcttctcgatcctcttctggctgggctactgcaactcggccgtcaac
cccatgatctacgccctgttctccaaggacttccgcttcgccttcaagcgcatcatctgt
cgctgcttctgcgcccgtcagtccgtctcgctgaagagctcccgccgcgggtccgacatg
tcggccattcgcatccgcgctcgcacgcccagcatcacaccgagtgcggcggcccacagc
ttcggggacgagagcgagctgcaccactccgagatggacaacgaccccagg
>Dtak
ATGAATGAGACAGAGTGCGAGGATCTCATCAAATCTGTGAAATGGACGGAACCAGCCAAT
CTGATCTCCCTGGCCGTACTCGAGTTTATCAACGTTCTGGTCATCGGTGGCAACTGCCTT
GTGATTGCCGCCGTCTTCTGTTCGAATAAGTTGCGCAGCGTGACGAACTTCTTCATTGTC
AACCTGGCCGTTGCCGACCTTCTGGTGGGTCTGGCGGTGCTACCCTTCTCGGCCACCTGG
GAGGTCTTCAAGGTTTGGATATTCGGCGATCTGTGGTGCCGCATTTGGCTGGCCGTCGAC
GTCTGGATGTGCACGGCATCGATCCTAAACCTGTGTGCCATATCTCTGGATCGCTATGTG
GCGGTCACGCGACCCGTCACCTACCCCAGCATAATGTCCACGAAGAAGGCCAAGTCCCTA
ATCGCCGGCATTTGGGTACTATCATTTTTTATTTGCTTTCCGCCGCTAGTCGGCTGGAAG
GATCAAAAGGCGGTCATACAGCCGACCTATCCAAAGGGAAACCATACGCTTTACTACACC
ACCACGATGTCAAGCTCGGAGGCTGGTCAACTAGGCTTAGATAGCATTAAGGAACAGGAC
GAAGTG---------TCGGCACCGCCGCCGCATGTGGGCAATGGCAACGCCTACAATCCC
TACGATCCCGATTTCGCCCCCATCGATGGATCCGCGGAGATTCGGTTGGCGGCCATGGGT
TCGACCAGTACAACAAGTACTACG------ACGACGACTTCGAGTTCGATGTCGAGCAGT
ACGGAAGCGGAAATGGATCTCGATCTGCTGAACGCACCGCCGCAGAACAGACTCGTGACC
ACTTCCGGCAGCTGCCCCTGGAAATGCGAGCTGACCAACGATCGCGGGTATGTCCTGTAC
TCCGCTTTAGGATCCTTCTACATACCCATGTTCGTGATGCTCTTCTTCTACTGGCGCATC
TATCGGGCGGCCGTGAGAACCACCAGGGCCATCAATCAGGGCTTCAAGACCACCAAGGGT
TCCAAGGGCATCGGTTCGCGCTTCGAGGAGCAGCGTCTCACACTGCGCATCCATCGTGGA
AGGGGCTCCAACCAGCAGGACTCGATGCACAGCAACGGCAGCACCCAGAGCACCACCACC
ACCCTGGGCACCCCGTCGCCCGAGAGGCTATCGAAGTACGCCACGCGGCGGATGCACCAC
CACCACGACAAGATCAAGATCTCGGTCTCGTATCCCTCCAGCGAGAACATCAGCGAGCTG
GCCGGGCACGGGCACGCGGATCATGGAGGTCACGATGGGCGGCGGCCATCGGGCAACGCC
CTGTTCGCCGTCCACTACAACGGCACCAATGGGCGGGAGTCCACGGAGTCACAGCTCTAC
CGGCAGCAGCAGCAGCATCTCGGAGGCAGCAGCTCCTGCTACCTGCAGGTGGGCAAGGGT
CTGCCCGACTTGGCCAGGCGGCAGAGCAACACCAGCGAGGCTGGCGGC---------TCC
TCCGGGCACTCGCGTCCGGCCAACAAGAAGATGGGCAGGCGGAACATCAAGGCGCAGGTG
AAGCGCTTCCGCATGGAGACCAAGGCGGCCAAGACGCTGGCCATCATAGTCGGCATGTTC
ATCTTCTGCTGGTGCCCCTTCTTCACCATGTACATCATCCGGCCATTCTGCCAGGACTGC
GTCGATCCGCTGCTCTTCTCGGTGCTCTTCTGGCTGGGCTACTGCAATTCGGCGGTCAAT
CCCATGATCTACGCGCTGTTCTCCAAGGACTTCCGGTTCGCCTTCAAGCGGATCATCTGC
CGGTGCTTCTGCTCGCGGCAGTCCGTCTCGCTGAAAAGTTCGCGGCGAGGATCCGACATG
TCCGCCATTCGCATCCGTGCCCGAACGCCCAGCATCACGCCCAGTGCGGCGGCCCACAGT
TTCGGCGATGAGAGTGAGCTGCACCACTCCGAGATAAGCAACGATCCCAGG
>Drho
atgaatgagacagagtgcgacgatctcatcaaatctgtgaaatggacggaaccagccaat
ttgatctccctggccgtactcgagttcatcaacgttctggtcatcggtggcaactgcctt
gtgattgccgccgtcttctgttcgaacaagttacgtagtgtgacaaacttcttcatcgtc
aacctggctgttgccgaccttctagtcggtctggcggtgctacccttctcggccacctgg
gaggtcttcaaggtttggatattcggcgatctctggtgccgcatttggctggccgtcgat
gtctggatgtgcacggcatcgatcctgaatctgtgtgccatatctctggatcgctatgtg
gcggtcacgcgacccgtcacctacccaagcataatgtccacgaagaaggccaagtcctta
atcgccggcatttgggtactctcattttttatttgctttccgccgctagtcggctggaag
gatcaaaaggcggtcatacaaccgacctatccaaagggaaaccatacgctttactacacc
accacgatgtcaagctcggaggatggtcaactagggttagatagcattaaggaacaggac
gaggcc---tcggtgcctccgccaccacagcatgtgggcaatggcaatgcctacaatccc
tacgatcccgatttcgccccgatcgatggatccgcggagattcgcattgcggccatgggc
ctgagcagtaccaccaccaccagcaggacgacaacaacagccagttcgagcagcacagaa
acggaaccggaaatggacctcgatctgctgaacgcaccgccgcggaacagagccgccacc
atttccggcagctgtccctggaagtgcgagctgaccaacgatcgggggtacgttctctac
tccgctctggggtccttctacatacccatgtttgtgatgctcttcttctactggcgcata
taccgggccgccgtccgcaccacgcgggccatcaatcagggcttcaagaccaccaagggt
tccaagggcatcggttcgcgcttcgaggagcagcgcctgacactgaggatccaccgcggc
aggggatccaaccagcaggactccatgcacagcaacggcagcacccagagcaccaccacc
accttgggaaccccctcgccggagcgactctccaagtacgccactcgacggctgcaccac
caccacgacaagatcaagatctcggtgtcctatccctccagcgagaacatcagtgaactg
gccgggcacggagacgggggtcacgat------caccagcgacggccatcgggaaacgcc
ctgttcgcggtgcactacaacggcaccactggacgcgagtccaccgaatcgcatctctac
aggcagcagcagcag---cacggcggcgccagttcctgctacctgcaggtgggcaagggt
ctgccggaattggcccggcggcagagcaacaccagcgaggcgggtggcggcggtggcgga
tccggacacttgcgtcctgccaacaagaagatgggcaggcggaacatcaaggcccaggtc
aagcgcttccggatggagacgaaggcggccaagacgctggccatcatcgtcggcatgttc
atcttctgctggtgccccttcttcaccatgtacatcatccggccgttctgccaggactgc
gtcgacccgctcctcttctcggtgctcttctggctgggctactgcaactcggccgtcaat
ccgatgatctacgccctgttctccaaggacttccgcttcgccttcaagcggatcatctgc
cgctgcttctgctcgcggcagtccgtctcgctgaagagttcccgtcgcggatccgacatg
tcggccatccgcatccgggcccgaacgcccagcatcacgcccagtgcggcggcccacagt
ttcggggacgagagcgagctgcaccactccgagatggacgaccccagg---
>Dfic
atgaatgagacagagtgcgaggatctcatcaaatctgtgaaatggacggaaccagccaac
ctgatctccctggccgtactcgagttcatcaacgttctggtcatcggtggcaactgcctc
gtgattgccgccgtcttctgttcgaataagctgcgcagcgtcaccaacttcttcatcgtc
aacctggccgtggccgacctccttgtcggcctggcggtgctgcccttctccgccacctgg
gaggtcttcaaggtgtggatattcggcgatctgtggtgccgcatctggctggcggtggac
gtgtggatgtgcacggcgtcgatcctgaacctgtgtgccatatccctggaccgctacgtg
gcggtcacgcgacccgtcacctacccgagcatcatgtccacgaagaaggccaagtcccta
atcgccggcatttgggtactctcattttttatctgctttccgccgctagtcggctggaag
gatcaaaaggcggtgatacagccgacctatccaaagggaaaccatacgctttactacacc
accacgatgtcaagctcggaggatggtcatctagggttaggtagcattaaggaacaggac
gaggactcctcgcagccgccgcctcctcctcacatcggcaatggcaatgcctacaatccc
tacgatcccgatttcgcccccatcgatggatctgcggagattcgcattgcggccattggt
tcaacgagtacgacaagtaccacaacc---------------------atctcgagcacc
acggaaccggaaatggatcttgatctgctaaatgctccaccgcaaaacaggccgcaaacc
atttccggcagctgtccgtggaaatgcgagttaaccaacgatcggggatatgtcttatac
tccgcattgggatccttctacattcccatgttcgtgatgctcttcttctactggcgaatc
tatcgggccgccgttcgcaccacgagggccatcaaccagggcttcaagaccaccaagggt
tccaagggcatcggctcgcgattcgaggagcagcgtttgacccttcgcatccaccgggga
agaggctccaaccagcaggactcgatgcacagcaacggcagcacccagagcaccaccacc
accctgggaacaccctcccctgaaaggctttccaagtacgccacacgaaggttgcaccac
---cacgacaagatcaagatctccgtttcgtatccctcttccgaaaatatcagcgagttg
gcagga---gggcacggggactctggt------cacgagaggcgtccatcgggaaacgcc
ctctttgccgttcactacaatggagccaacgggagggagtccacagaatcgcagctctac
aggcagcagcagcac---------------agctcctgttacctgcaggtgggcaagggt
ctaccagagctttccaggcggcagagcaacaccagcgaagccgga------------gga
tccggccactctcgtcctgccaacaagaagatgggcagaaggaacatcaaggcgcaggtg
aaacgcttccgcatggaaaccaaggcagccaaaacgctggccatcatcgtgggcatgttc
atcttctgctggtgtcccttcttcaccatgtacatcatccggccattttgccaggactgc
gtggatcccctgcttttctcggtgctcttttggctcggctactgcaattcggcggtgaat
ccgatgatctatgcgctgttctccaaggacttccgcttcgccttcaagaggatcatctgc
aggtgcttctgttcgcggcaatccgtttcgctgaagagttcccgaagaggttcggatatg
tcggccattaggatcagggccaggacgcccagcatcacgcccagtgcggcggcccacagc
ttcggggacgagagcgagctgcaccactcggagatgagcaacgatcccagg
>Dsuz
atgaatgagacagagtgcgacgatctcatcaaatctgtgaaatggacggaaccagccaat
ctgatctccctggccgtactcgagtttatcaacgttctggtcatcggtggcaactgcctt
gtgattgccgccgtcttctgttcgaataagttgcgcagcgtgacgaacttctttatcgtt
aacctggccgtggccgaccttctggtgggtctggcggtgctacccttctcggccacctgg
gaggtcttcaaggtttggattttcggcgatctctggtgccgcatttggctggccgtcgat
gtctggatgtgcacggcatcgatcctgaatctgtgtgccatatccctggaccgctatgtg
gcggtcacgcgacccgtcacctacccaagcatcatgtccacgaagaaggccaagtcctta
atcgccggcatttgggtactatcattttttatttgctttccgccgctagtcggctggaag
gatcaaaaggcggtcatacagccgacctatccaaagggaaaccatacgctttactacacc
accacgatgtcaagctcggaggatggtcaactaggcttagatagcattaaggaacaggat
gaggcc---tcggtgcct------ccgccgcatatgggcaatggcaacgcgtacaatccc
tacgatcctgacttcgcccccatcgatggatccgcggagatacggattgccgccatgggc
tcgaccagtacgagtagtagtacaaccagcaggtct------------------acgacg
acggaaacggaaatggatctcgatctgctgaactcaccgccgcagaacagaccccagacc
atttccggcagctgtccttggaagtgcgagctgaccaacgatcggggctatgttttgtat
tccgccctgggctccttctatatacccatgttcgtgatgctcttcttctattggcgcatc
tatagggccgccgtcagaaccacccgagccatcaatcagggcttcaagaccaccaagggt
tccaagggcatcggttcgcgcttcgaggagcagcgtttgacacttcggatccatcgagga
agagggtccaaccagcaggactccatgcacagtaatgggagcacccagagcaccaccacc
accctgggcaccccctcacccgagaggctatccaaatacgccactcgaaggctgcatcat
---catgacaagatcaagatctctgtgtcctatccctccagcgagaacatcaacgagctg
gccgggcatggg------gatggtggt------cacgagcggcggccatcgggcaatgcc
ctctttgccgtccactacaatggagcaaatggtcgggagtccactgaatcccagctgtac
cggcagcagcagcag---cacggaggagccagctcctgctacctgcaggtgggcaagggt
ctgccggagctggccaggcggcagagcaacaccagcgaggctggg------------gga
tcgggacactcgcgtcctgccaacaagaagatgggcaggcggaacatcaaggcccaggtg
aagcgcttccgcatggaaaccaaggcggccaagacactggccatcatcgtcgggatgttc
atcttctgctggtgccccttcttcaccatgtacatcatccggccattctgccaggactgc
gtggatccgctgctcttctcggtgctcttctggctgggctactgcaactcggccgtgaat
cccatgatctatgccctgttctccaaggacttccgcttcgccttcaagcggatcatctgc
cggtgcttctgctctcggcaatccgtctcgctgaagagttcccgtcgtggatccgacatg
tcggccatccgcatccgggccaggacgcccagcatcacgcccagtgcggcggcccacagt
tttggggatgagagtgaactccaccactccgaaatgagcaacgatcccagg
>Dsub
atgaatgagacagagtgcgacgatctcatcaaatctgtgaaatggacggaaccagccaat
ctgatctccctggccgtactcgagtttatcaacgttctggtcatcggtggcaactgcctt
gtgattgccgccgtcttctgttcgaataagttgcgcagcgtgacgaacttctttatcgtt
aacctggccgtggccgaccttttggtgggtctggcggtgctacccttttcggccacctgg
gaggtcttcaaggtttggattttcggcgatctctggtgccgcatttggctggccgtcgat
gtctggatgtgcacggcatcgatcctgaatctgtgtgccatatccctagaccgctatgtg
gcggtcacgcgacccgtcacctacccaagcatcatgtccacgaagaaggccaagtcctta
atcgccggcatttgggtactatcattttttatttgctttccgccgctagtcggctggaag
gatcaaaaggcggtcatacagccgacctatccaaagggaaaccatacgctttactatacc
accacgatgtcaagctcggaggatggtcaactagggttagatagcattaaggaacaggac
gaggcc---tcggcgcct------ccgccgcatgtgggcaatggcaacgcgtacaatccc
tacgatcccgacttcgctcccatcgatggatccgcggagatacggattgcggccatgggc
tcgaccagtacgagcagtagtacaaccatcaggacg------------------acgacg
acggaaacggaaatggacctcgatctgctgaactcaccgccgcagaacagaccccagacc
atttccggcagctgcccgtggaagtgcgagctaaccaacgatcggggctatgtcctgtac
tccgccctgggctccttctacatacccatgttcgtgatgctcttcttttactggcgcatc
tatcgggccgccgtgagaaccacccgagccatcaatcagggcttcaagaccaccaagggt
tccaagggcatcggttcgcgcttcgaggagcagcgtttgacactccgaatccatcgagga
aggggatccaaccagcaggactccatgcacagcaacgggagcacccagagcaccaccacc
accctgggcaccccctcacccgagaggctatccaaatacgccactcgacggctgcatcac
---catgataagatcaagatctctgtgtcctatccctccaacgagaacatcaacgagctg
gccgggcacggg------gatgggggt------cacgagcggcggccatcgggtaacgcc
ctctttgccgtccactacaatggagcaaatggtcgggagtccacggaatcccagctctac
cggcagcagcagcag---catggaggagcaagctcctgctacctgcaagtgggcaagggt
ctgccggagctggccaggcggcagagcaacaccagcgaggctggg------------gga
tcgggacacttgcgtccggccaacaagaagatgggcaggcggaacatcaaggcccaggtg
aagcgctttcgcatggagacgaaggcggccaagacattggccattattgttggcatgttc
atcttctgctggtgccccttcttcaccatgtacatcatccggccattctgccaggactgc
gtggatccgctgctcttctcggtgctcttctggctgggctactgcaactcggccgtgaat
ccgatgatctacgctttgttctccaaggactttcgattcgccttcaagcggatcatttgc
cgttgcttctgctcacggcagtctgtctcgctgaagagttcccgccgtggatccgacatg
tcggccatccgcatccgcgccaggacgcccagcatcacgcccagtgcggcggcccacagc
tttggggatgagagtgaactccaccactccgagatgagcaacgatcccagg
>Dbia
ATGAATGAGACAGAGTGCGAGGATCTCATCAAATCTGTGAAATGGACGGAACCAGCCAAT
CTGATCTCCCTGGCCGTACTCGAGTTTATCAACGTTCTGGTCATCGGTGGCAACTGCCTT
GTGATTGCCGCCGTCTTCTGTTCGAATAAGTTACGCAGCGTGACGAACTTCTTTATCGTC
AACCTGGCCGTGGCCGACCTTCTGGTGGGTCTGGCGGTGCTACCCTTCTCGGCCACCTGG
GAGGTCTTCAAGGTTTGGATTTTCGGCGATCTCTGGTGCCGCATTTGGCTGGCCGTCGAC
GTCTGGATGTGCACGGCATCGATCCTGAACCTGTGTGCCATATCCCTGGACCGCTATGTG
GCGGTCACGCGACCCGTCACCTACCCAAGCATCATGTCCACGAAGAAGGCCAAGTCCCTA
ATCGCCGGCATTTGGGTACTATCATTTTTTATTTGCTTTCCGCCGCTAGTCGGCTGGAAG
GATCAAAAGGCGGTCATACAGCCGACCTATCCAAAGGGAAACCATACGCTTTACTACACC
ACCACGATGTCAAGCTCGGAGGATGGTCAACTAGGGTTAGATAGCATTAAGGAACAGGAC
GAGGCC---TCGGCGCCT------CCGCCGCATGTGGGCAATGGCAATGCGTACAATCCC
TACGATCCCAACTTCGCCCCCATGGATGGATCCGCGGAGATACGGATTGCGGCCATGGGC
TCGACCAGTACGACCAGTAGTACAACCAGCAGGACG---ACGACCATGATGACTTCGACG
ACGGAAACGGAAATGGACCTCGATCTGCTGAACTCTCCGCCGCACAACAGACCCCAGACC
ATTTCCGGCAGCTGTCCCTGGAAGTGCGAGCTGACCAACGATCGGGGCTATGTCCTGTAC
TCCGCCCTGGGCTCCTTCTACATACCCATGTTCGTGATGCTCTTCTTCTACTGGCGCATC
TATCGAGCCGCCGTGAGGACCACCAGGGCCATCAATCAGGGCTTCAAGACCACCAAGGGT
TCCAAGGGCATCGGCTCGCGCTTCGAGGAGCAGCGCCTGACACTGCGCATCCATCGGGGA
AGGGGCTCCAACCAGCAGGACTCCATGCACAGCAATGGCAGCACCCAGAGCACCACCACC
ACCCTGGGCACCCCCTCGCCGGAGAGGCTGTCCAAGTACGCCACTCGACGACTGCACCAC
---CACGACAAGATCAAGATCTCCGTCTCCTATCCCTCCAGCGAGAACATTAACGAGCTG
GCCGGGCACGGC------GACGGGAGT------CACGAGCGGCGGCCATCGGGAAATGCC
CTGTTTGCCGTCCACTACAATGGAGCAAATGGTCGAGAGTCCACCGAGTCGCAGCTCTAC
CGGCAGCAGCAGCAG---CACGGAGGAGCCAGCACCTGCTACCTGCAGGTGGGCAAGGGT
CTGCCGGAGCTGGCCAGGCGGCAGAGCAACACCAGCGAGGCTGGA------------GGA
TCGGGACACTCGCGTCCTGCCAACAAGAAGATGGGCAGGCGGAACATCAAGGCCCAGGTG
AAGCGATTCCGCATGGAGACCAAGGCGGCCAAGACGCTGGCCATCATCGTCGGGATGTTC
ATCTTCTGCTGGTGCCCCTTCTTCACCATGTACATCATCCGGCCATTCTGTCAGGACTGC
GTGGATCCCCTGCTCTTCTCGGTGCTCTTCTGGCTGGGCTACTGCAACTCTGCCGTGAAT
CCGATGATCTATGCCCTGTTCTCCAAGGACTTCCGCTTCGCCTTCAAGCGGATCATTTGC
CGGTGCTTCTGCTCCCGCCAGTCCGTCTCGCTGAAGAGTTCCCGCCGCGGATCAGACATG
TCGGCCATCCGCATCCGGGCCAGGACGCCCAGCATCACGCCCAGTGCGGCGGCCCACAGC
TTTGGGGACGAGAGTGAACTCCACCACTCCGAGATGAGCAACGATCCCAGG
>Dmau
ATGAATGAAACGGAGTGCGAGGATCTCATTAAATCTGTGAAATGGACGGAACCAGCCAAT
CTGATCTCCCTGGCCGTACTCGAGTTCATCAACGTTCTGGTCATCGGTGGCAACTGCCTC
GTGATTGCCGCCGTCTTCTGTTCGAATAAGTTGCGGAGTGTGACGAACTTCTTCATTGTC
AACCTGGCTGTGGCCGACCTTCTGGTGGGTTTGGCCGTCCTACCCTTCTCCGCCACCTGG
GAGGTCTTCAAGGTTTGGATATTCGGCGATCTCTGGTGCCGCATTTGGCTGGCTGTCGAT
GTCTGGATGTGCACGGCATCGATCCTGAATCTGTGTGCCATATCACTGGACCGCTATGTG
GCGGTCACGCGACCCGTCACCTACCCGAGCATAATGTCCACGAAGAAGGCCAAGTCCTTA
ATCGCCGGCATTTGGGTACTCTCATTTTTTATTTGCTTTCCGCCGCTAGTCGGCTGGAAG
GATCAAAAGGCGGTTATACAGCCGACCTATCCAAAGGGAAACCATACGCTTTACTACACC
ACCACGATGTCAAGCTCGGAGGATGGTCAACTAGGGTTAGATAGCATTAAGGACCAGGGC
GAGGCC---TCCTTGCCTCCATCCCCGCCGCATATCGGCAACGGCAACGCCTACAATCCC
TACGATCCCGATTTCGCCCCCATCGATGGATCCGCGGAGATTCGGATTGCGGCCATTGAC
TCGACCAGTACTTCAACCACCGCAACCAGCACGACG---ACAGGGTCCAGTTCGAGCACC
ACGGAATCGGAAATGGACCTCGATCTGCTGAACGCACCGCCGCAGAACAGACCCCAGACC
ATTTCCGGCAGCTGTCCGTGGAAGTGCGAGCTGACCAACGATCGGGGTTATGTCCTGTAC
TCCGCCCTGGGCTCCTTCTACATACCCATGTTCGTGATGCTCTTCTTCTACTGGCGCATC
TACCGGGCTGCCGTGAGAACCACGAGGGCCATCAACCAGGGCTTCAAGACCACCAAGGGT
TCCAAGGGCATCGGTTCGCGCTTCGAGGAGCAACGCCTCACATTGCGCATCCATCGAGGG
CGAGGATCTAACCAGCAGGACTCTATGCACAGCAACGGGAGCACCCAGAGCACCACCACC
ACTCTAGGCACCCCCTCCCCGGAGAGATTGTCGAAGTACGCCACCAGGCGACTGCACCAC
---CACGACAAGATCAAGATCTCGGTGTCCTACCCCTCCAGCGAAAACATCAGCGAGCTT
GCCGGA------CACGGGGATGTGGGT------CACGAGCGGCGGCAATCGGGGAACGCA
CTGTTCGCCGTCCACTACAACGGCACCAATGGGCGGGAGTCCACGGAATCGCAGCTCTAC
CGACAGCAGCAGCAG---CACGGCGTGGCCAGCTCATGCTACCTGCAGGTGGGCAAGGGT
CTGCCGGAGTTGGTCAGGCGGCAGAGCAACACCAGCGAGGCTGGT------------GGA
TCGGGACACTCTCGTCCGGCCAACAAGAAGATGGGCAGGCGCAACATCAAGGCGCAGGTG
AAGCGCTTTCGCATGGAGACCAAGGCGGCCAAAACACTGGCCATCATCGTGGGCATGTTC
ATCTTCTGCTGGTGCCCCTTCTTCACCATGTACATCATCCGGCCGTTCTGCCAGGACTGC
GTCGACCCTCTGCTCTTTTCGGTGCTCTTTTGGCTTGGCTACTGCAACTCCGCCGTGAAC
CCCATGATCTACGCCCTGTTCTCAAAGGACTTCCGTTTCGCCTTCAAGCGGATTATCTGC
AGGTGCTTCTGCTCCCGCCAGTCCGTCTCCCTGAAGAGCTCCCGCCGCGGATCTGACATG
TCGGCCATTCGCATTCGGGCCCGAACGCCCAGCATAACGCCCAGTGCTGCGGCCCACAGT
TTCGGGGACGAGAGTGAGCTGCACCATTCCGAGATGAGCAACGACCCCAGG
>Dsec
ATGAATGAAACAGAGTGCGAGGATCTCATTAAATCTGTGAAATGGACGGAACCAGCCAAT
CTGATCTCCCTGGCCGTACTCGAGTTCATCAACGTTCTGGTCATCGGTGGCAACTGCCTC
GTGATTGCCGCCGTCTTCTGTTCGAATAAGTTGCGGAGTGTGACGAACTTCTTCATTGTC
AACCTGGCTGTGGCCGACCTGCTGGTGGGTTTGGCCGTCCTACCCTTCTCAGCCACTTGG
GAGGTCTTCAAGGTTTGGATATTCGGCGATCTCTGGTGCCGCATTTGGCTGGCTGTCGAT
GTCTGGATGTGCACGGCATCGATCCTGAATCTGTGTGCCATATCACTGGACCGCTATGTG
GCGGTCACGCGACCCGTCACCTACCCGAGCATAATGTCCACGAAGAAGGCCAAGTCCTTA
ATCGCCGGCATTTGGGTACTCTCATTTTTTATTTGCTTTCCGCCGCTAGTCGGCTGGAAG
GATCAAAAGGCGGTTATACAGCCGACCTATCCAAAGGGAAACCATACGCTTTACTACACC
ACCACGATGTCAAGCTCGGAGGATGGTCAACTAGGGTTAGATAGCATTAAGGACCAGGGC
GAGGCC---TCCTTGCCGCCATCCCCGCCGCATATCGGCAACGGCAACGCCTACAATCCC
TACGATCCCGATTTCGCCCCCATCGATGGATCCGCGGAGATTCGGATTGCGGCCATTGAC
TCGACCAGTACTTCAACAACCGCAACCAGCACGACG---ACAGGGTCCAGTTCGAGCATC
ACGGAATCGGAAATGGACCTCGATCTGCTGAACGCACCGCCGCAGAACAGACCCCAGACC
ATTTCCGGCAGCTGTCCGTGGAAGTGCGAGCTGACCAACGATCGGGGTTATGTCCTGTAC
TCCGCCCTGGGCTCCTTCTACATACCCATGTTCGTGATGCTCTTCTTCTACTGGCGCATC
TACCGGGCTGCCGTGAGAACCACGAGGGCCATCAACCAGGGCTTCAAGACCACCAAAGGT
TCCAAGGGCATCGGTTCGCGCTTCGAGGAGCAACGCCTCACATTGCGCATCCATCGAGGA
CGAGGATCCAACCAGCAGGACTCTATGCACAGCAACGGGAGCACCCAGAGCACCACCACC
ACCCTAGGCACCCCCTCCCCGGAGAGATTGTCGAAGTATGCCACCAGGCGTCTGCACCAC
---CACGACAAGATCAAGATCTCGGTGTCCTACCCCTCCAGCGAAAACATCAGCGAGCTT
GCCGGC------CACGGGGATGTGGGT------CACGAGCGGCGGCAATCGGGAAACGCA
CTGTTTGCCGTCCACTACAACGGCACCAATGGGCGGGAGTCAACGGAATCGCAGCTCTAC
CGACAGCAGCAGCAG---CACGGCGTGGCCAGCTCATGCTACCTGCAGGTGGGCAAGGGT
CTGACGGAGTTGGCCAGGCGGCAGAGCAATACCAGCGAGGCTGGA------------GGA
TCGGGACACTCGCGTCCGGCCAACAAGAAGATGGGCAGGCGCAACATCAAGGCGCAGGTG
AAGCGCTTCCGCATGGAGACCAAGGCGGCCAAAACACTGGCCATCATCGTGGGCATGTTC
ATCTTCTGCTGGTGCCCCTTCTTCACCATGTACATCATCCGGCCGTTCTGCCAGGACTGC
GTCGATCCTCTGCTCTTTTCGGTGCTCTTTTGGCTTGGCTACTGCAACTCCGCCGTGAAC
CCCATGATCTACGCCCTGTTCTCAAAGGACTTCCGTTTCGCCTTCAAGCGGATTATCTGC
AGGTGCTTCTGCTCCCGCCAGTCCGTCTCCCTGAAGAGCTCCCGGCGCGGATCTGACATG
TCTGCCATTCGGATTCGGGCCCGAACGCCCAGCATAACGCCCAGTGCTGCGGCCCACAGT
TTCGGAGACGAGAGTGAGCTGCACCATTCCGAGATGAGCAACGACCCCAGG
>Dmel
ATGAATGAAACAGAGTGCGAGGATCTCATCAAATCTGTGAAATGGACGGAACCAGCCAAT
CTGATCTCCCTGGCCGTACTCGAGTTCATCAACGTTCTGGTCATCGGTGGCAACTGCCTC
GTGATTGCCGCCGTCTTCTGTTCGAATAAGTTGAGGAGTGTGACGAACTTCTTTATTGTC
AACCTAGCTGTGGCCGATCTTCTGGTGGGTTTGGCCGTCCTACCCTTCTCAGCCACCTGG
GAAGTCTTCAAGGTTTGGATATTCGGCGATCTCTGGTGCCGCATTTGGCTGGCTGTCGAT
GTCTGGATGTGCACGGCATCGATCCTGAATCTGTGTGCCATATCACTGGACCGCTATGTG
GCGGTCACACGACCCGTCACCTACCCAAGCATAATGTCCACGAAGAAGGCCAAGTCCTTA
ATCGCCGGCATTTGGGTACTCTCATTTTTTATTTGCTTTCCGCCGCTAGTCGGCTGGAAG
GATCAAAAGGCGGTTATACAGCCGACCTATCCAAAGGGAAACCATACGCTTTACTACACC
ACCACGATGTCAAGCTCGGAGGATGGTCAACTAGGGTTAGATAGCATTAAGGACCAGGGC
GAGGCA---TCCTTGCCTCCATCCCCGCCCCATATCGGCAACGGCAACGCCTACAATCCC
TACGATCCCGGTTTCGCACCCATCGATGGATCCGCGGAGATTCGGATTGCGGCCATTGAC
TCGACCAGTACTTCAACAACCGCAACCACCACGACG---ACAGCGTCCAGCTCGAGCACC
ACGGAAACGGAAATGGACCTCGATCTACTGAACGCACCGCCGCAGAACAGACCCCAAACA
ATTTCCGGCAGTTGTCCGTGGAAGTGCGAGCTGACCAACGATCGGGGTTATGTCCTGTAC
TCCGCCCTGGGCTCATTCTATATACCCATGTTCGTGATGCTCTTCTTCTACTGGCGCATC
TACCGGGCTGCCGTGAGAACGACGAGAGCCATCAACCAGGGCTTCAAGACCACCAAGGGT
TCCAAGGGCATCGGTTCTCGCTTCGAGGAGCAACGCCTCACATTGCGCATACATAGAGGA
CGAGGATCAAACCAGCAGGACTCCATGCACAGCAACGGGAGCACTCAGAGCACCACCACC
ACCCTGGGCACCCCCTCCCCGGAGAGGTTGTCGAAGTACGCCACTAGGCGACTGCACCAC
---CACGACAAGATCAAGATCTCGGTGTCCTACCCCTCCAGCGAAAACATCAGCGAGCTT
GCCGGA------CACGGGGATGTGGGT------CACGAGCGGCGTCAATCGGGAAACGCA
CTGTTCGCCGTCCATTACAACGGCACCAATGGTCGGGAGTCCACGGAATCGCAGCTCTAC
CGACAGCAGCAGCAG---CACGGCGTAGCCAGCTCATGCTACCTGCAGGTGGGTAAGGGT
CTACCGGAGTTGGCCAGGCGGCAGAGCAACACCAGCGAGGCTGGA------------GGA
TCGGGACACTCGCGTCCGGCCAACAAGAAGATGGGCAGGCGCAACATCAAGGCGCAGGTG
AAGCGGTTCCGCATGGAGACCAAGGCGGCCAAAACACTGGCCATCATCGTGGGCATGTTC
ATCTTCTGCTGGTGTCCCTTCTTCACCATGTACATCATCCGGCCGTTCTGCCAGGACTGC
GTCGACCCGCTGCTCTTTTCGGTGCTCTTTTGGCTTGGCTACTGCAACTCCGCCGTAAAC
CCCATGATCTACGCCCTGTTCTCAAAGGACTTTCGCTTCGCCTTCAAGCGGATTATCTGC
AGGTGCTTCTGCTCCCGCCAGTCCGTCTCCTTGAAGAGCTCCCGCCGGGGATCTGACATG
TCGGCCATTCGCATTCGGGCCCGAACGCCCAGCATAACGCCCAGTGCTGCGGCCCACAGT
TTCGGAGACGAGAGTGAACTGCACCATTCTGAGATGAGCAACGACCCCAGG
>Dsim
ATGAATGAAACAGAGTGCGAGGATCTCATTAAATCTGTGAAATGGACGGAACCAGCCAAT
CTGATCTCCCTGGCCGTACTCGAGTTCATCAACGTTCTGGTCATCGGTGGCAACTGCCTC
GTGATTGCCGCCGTCTTCTGTTCGAATAAGTTGCGGAGTGTGACGAACTTCTTCATTGTC
AACCTGGCTGTAGCCGACCTTCTGGTGGGTTTGGCCGTCCTACCCTTCTCAGCCACTTGG
GAGGTCTTCAAGGTTTGGATATTCGGCGATCTCTGGTGCCGCATTTGGCTGGCTGTCGAT
GTCTGGATGTGCACGGCATCGATCCTGAATCTGTGTGCCATATCACTGGACCGCTATGTG
GCGGTCACGCGACCCGTCACCTACCCAAGCATAATGTCCACCAAGAAGGCCAAGTCCTTA
ATCGCCGGCATTTGGGTACTCTCATTTTTTATTTGCTTTCCGCCGCTAGTCGGCTGGAAG
GATCAAAAGGCGGTTATACAGCCGACCTATCCAAAGGGAAACCATACGCTTTACTACACC
ACCACGATGTCAAGCTCGGAGGATGGTCAACTAGGGTTAGATAGCATTAAGGACCAGGGC
GAGGCC---TCCTTGCCTCCATCCCCGCCGCATATCGGCAACGGCAACGCCTACAATCCC
TACGATCCCGATTTCGCCCCCATCGATGGATCCGCGGAGATTCGGATTGCGGCCATTGAC
TCGACCAGTACTTCAACAACCGCAACCAGCACGACG---ACAGCGACCAGCTCGAGTACC
ACGGAAACGGAAATGGACCTCGATCTGCTGAACGCACCGCCGCAGAACAGACCCCAGACC
ATTTCCGGCAGCTGTCCGTGGAAGTGCGAGCTGACCAACGATCGGGGTTACGTCCTGTAC
TCCGCCCTGGGCTCCTTCTACATACCCATGTTCGTGATGCTCTTCTTCTACTGGCGCATC
TACCGGGCTGCCGTGAGAACCACGAGGGCCATTAACCAGGGCTTCAAGACCACCAAGGGT
TCCAAGGGCATCGGTTCGCGCTTCGAGGAGCAACGCCTCACATTGCGCATCCATCGAGGA
CGAGGATCCAACCAGCAGGACTCTATGCACAGCAACGGGAGCACCCAGAGCACCACCACC
ACACTAGGCACCCCCTCCCCGGAGAGATTGTCCAAGTACGCCACCAGGCGACTGCACCAC
---CACGACAAGATCAAGATCTCGGTGTCCTACCCCTCCAGCGAAAACATCAGCGAGCTT
GCCGGA------CACGGGGAGGTGGGT------CACGAGCGGCGGCAATCGGGGAACGCA
CTGTTCGCCGTCCACTACAACGGCACCAATGGGCGGGAGTCCACGGAATCGCAGCTCTAC
CGACAGCAGCAGCAG---CACGGCGTGGCCAGCTCATGCTACCTGCAGGTGGGCAAGGGT
CTGCCGGAGTTGGGCAGGCGGCAGAGCAATACCAGCGAGGCTGGA------------GGA
TCGGGACACTCGCGTCCGGCCAACAAGAAGATGGGCAGGCGCAACATCAAGGCGCAGGTG
AAGCGCTTCCGCATGGAGACCAAGGCGGCCAAAACACTGGCCATCATCGTGGGCATGTTC
ATCTTCTGCTGGTGCCCCTTCTTCACCATGTACATCATCCGGCCGTTCTGCCAGGACTGC
GTCGATCCGCTCCTCTTTTCGGTGCTCTTTTGGCTTGGCTACTGCAACTCCGCCGTGAAC
CCCATGATCTACGCCCTGTTCTCAAAGGACTTCCGTTTCGCCTTCAAGCGGATTATCTGC
AGGTGCTTCTGCTCCCGCCAGTCCGTCTCCCTGAAGAGCTCCCGCCGCGGATCTGACATG
TCGGCCATTCGGATTCGAGCCCGAACGCCCAGCATAACGCCCAGTGCTGCGGCCCACAGT
TTCGGAGACGAGAGTGAGCTGCACCATTCCGAGATGAGCAACGACCCCAGG
>Dere
ATGAATGAAACAGAGTGCGAGGATCTCATCAAATCTGTGAAATGGACGGAACCAGCCAAT
CTGATCTCCCTGGCCGTACTCGAGTTCATCAACGTTCTGGTCATCGGTGGCAACTGCCTC
GTGATTGCCGCCGTCTTCTGTTCGAATAAGTTGAGGAGTGTGACGAACTTCTTCATTGTC
AACCTGGCTGTGGCCGACCTTTTGGTTGGTTTGGCCGTGCTACCCTTCTCAGCCACCTGG
GAGGTTTTCAAGGTTTGGATATTCGGCGATCTCTGGTGCCGCATTTGGCTGGCTGTCGAT
GTGTGGATGTGCACGGCATCGATCCTGAATCTGTGTGCCATATCTCTGGATCGCTATGTG
GCGGTCACGCGACCCGTCACCTACCCAAGCATTATGTCCACGAAGAAGGCCAAGTCCTTA
ATCGCCGGCATTTGGGTACTCTCATTTTTTATATGCTTTCCGCCGCTAGTCGGCTGGAAG
GATCAAAAGGCGGTTATACAGCCGACCTATCCAAAGGGAAACCATACGCTTTACTACACC
ACCACGATGTCAAGTTCGGAGGATGGTCAACTAGAGTTAGATAGCATTAAGGACCAGGGC
GAGGCC---TCTTTGCCTCCCTCCCCGCCGCATGTCGGCAATGGCAACGCCTACAATCCC
TACGATCCCGATTTCGCCCCCATCGATGGATCCGCGGAGATTCGGATTGCGGCCATGGGC
TCGACCAGTACTTCAACAAGCACAACCAGCACGACA------GCGTCCAGTTCGAGCACC
ACGGAATCGGAAATGGACCTCGATCTGCTGAACGCACCGCCGCAGAACAGACCCCAGACA
ATTTCCGGCAGCTGTCCATGGAAGTGCGAGCTGACCAACGATCGGGGTTACGTCCTGTAC
TCCGCCCTGGGATCCTTCTACATACCCATGTTCGTGATGCTCTTCTTCTACTGGCGCATC
TACCGGGCTGCCGTGAGAACCACGAGGGCCATCAACCAGGGCTTCAAGACCACCAAGGGT
TCCAAGGGCATCGGTTCGCGGTTCGAGGAACAACGCCTCACATTGCGCATCCACCGAGGA
CGGGGATCCAACCAGCAGGACTCCATGCACAGCAACGGGAGCACCCAGAGCACCACCACC
ACCCTAGGCACTCCCTCACCGGAGAGGTTGTCGAAGTACGCCACCAGGCGACTGCACCAC
---CACGACAAGATCAAGATCTCGGTGTCCTACCCCTCCAGCGAAAACATTAGCGAGCTT
GCCGGG------CACGGGGATGTGGGC------CACGAGCGGCGGCCATCGGGAAACGCA
CTGTTTGCCGTCCACTACAACGGCACCAATGGGCGGGAGTCCACAGAGTCGCATCTCTAT
CGACAGCAG---CAG---CACGGCGGGGCCAGCTCATGCTACCTGCAGGTGGGAAAGGGT
CTGCCGGAGTTGGCCAGGCGTCAGAGCAACACCAGCGAGGCCGGA------------GGA
TCGGCGCACTCGCGCCCGGCCAACAAGAAGATGGGCAGGCGCAACATTAAGGCGCAGGTG
AAGCGCTTCCGCATGGAGACCAAGGCCGCCAAGACACTGGCCATCATCGTGGGCATGTTC
ATCTTCTGCTGGTGCCCCTTCTTCACCATGTACATCATCCGGCCGTTCTGCCAGGACTGC
GTCGATCCGCTGCTCTTTTCGGTGCTCTTTTGGCTTGGCTACTGCAACTCCGCCGTAAAC
CCCATGATCTACGCCCTGTTCTCAAAGGACTTCCGCTTCGCCTTCAAGCGGATCATCTGC
AGGTGCTTCTGCTCCCGCCAGTCCGTCTCCCTAAAGAGCTCCCGCCGCGGATCTGACATG
TCCGCCATTCGCATTCGGGCCCGAACGCCCAGCATAACGCCCAGTGCTGCGGCCCACAGT
TTCGGGGACGAGAGTGAGCTGCACCATTCCGAGATGAGCAACGACCCCAGG
>Dtei
ATGAATGAAACAGAGTGCGAGGATCTCATCAAATCTGTGAAATGGACGGAACCAGCCAAT
CTGATCTCCCTGGCCGTACTCGAGTTCATCAACGTTCTGGTCATCGGTGGCAACTGCCTC
GTGATTGCCGCCGTCTTCTGTTCGAATAAGTTGAGGAGTGTGACGAACTTCTTCATTGTC
AACCTGGCTGTGGCCGACCTTCTGGTGGGTTTGGCCGTGCTACCCTTCTCAGCCACCTGG
GAGGTTTTCAAGGTTTGGATATTCGGCGATCTCTGGTGCCGCATTTGGCTGGCTGTCGAT
GTGTGGATGTGCACGGCATCGATCCTGAATCTGTGTGCCATATCTCTGGATCGCTATGTG
GCGGTCACGCGACCCGTCACCTACCCAAGCATTATGTCCACGAAGAAGGCCAAGTCCTTA
ATCGCCGGCATTTGGGTACTCTCATTTTTTATTTGCTTTCCGCCGCTAGTCGGCTGGAAG
GATCAGAAGGCGGTTATACAGCCGACCTATCCAAAGGGAAACCATACGCTTTACTACACC
ACCACGATGTCAAGCTCGGAGGATGGTCAACTAGGGTTAGATAGCATTAAGGACCAGGGC
GAGGCC---TCTTTGCCTCCCTCCCCGCCGCATGTCGGCAATGGGAACGCCTACAATCCC
TACGATCCCGATTTCGCGCCCATCGATGGATCCGCGGAGATTCGGATTGCGGCCATGGGC
TCGACTAGTACTTCGGCATCCACAACCATCACGACG---ACAACGTCCAGTGCGAGCACC
ACGGAAACGGAAATGGACCTCGATCTGCTGAACACACCGCCGCAGAACAGACCCCAGACC
ATTTCCGGCAGCTGTCCATGGAAGTGCGAGCTGACCAACGATCGGGGTTATGTCCTGTAC
TCCGCCCTGGGATCCTTCTACATACCCATGTTCGTGATGCTCTTCTTCTACTGGCGCATC
TACCGAGCTGCCGTGAGAACCACGAGGGCCATCAACCAGGGCTTTAAGACCACCAAGGGT
TCCAAGGGCATCGGGTCGCGCTTCGAGGAGCAACGCCTTACTTTGCGCATCCACCGAGGA
CGGGGATCCAACCAGCAGGACTCCATGCACAGCAACGGGAGCACCCAGAGCACCACCACC
ACCCTAGGCACCCCTTCCCCGGAGAGGCTGTCGAAGTACGCCACCAGGCGACTGCACCAC
---CACGACAAGATCAAGATCTCGGTGTCCTACCCCTCCAGCGAAAACATCAGCGAGCTT
GCCGGG------CACGGGGATGTGGGC------CACGAGCGGCGGGCATCGGGAAACGCA
CTGTTTGCCGTCCACTACAACGGCACCAATGGGCGGGAGTCCACAGAATCGCAACTCTAC
CGACAGCAG---CAG---CACGGCGTGGCCAGCTCATGCTACCTGCAGGTGGGAAAGGGT
CTGCCGGAGCTGGCCAGACGGCAGAGCAACACCAGCGAAGCCGGA------------GGA
TCGGGGCACTCGCGTCCGGCCAACAAAAAGATGGGCAGGCGCAACATCAAGGCGCAGGTG
AAGCGCTTCCGCATGGAGACTAAAGCCGCCAAGACACTGGCCATCATCGTAGGCATGTTC
ATCTTTTGCTGGTGCCCCTTCTTCACCATGTACATCATCCGGCCGTTCTGCCAGGACTGC
GTCGATCCGCTGCTCTTTTCGGTGCTCTTTTGGCTTGGCTACTGCAACTCTGCCGTAAAC
CCCATGATCTACGCCCTGTTCTCCAAGGACTTCCGCTTCGCCTTCAAGCGGATTATCTGC
AGGTGCTTCTGCTCCCGGCAGTCCGTCTCCCTAAAGAGCTCCCGCCGCGGATCTGACATG
TCGGCCATTCGCATTCGGGCCCGAACGCCCAGCATAACGCCTAGTGCTGCGGCCCACAGT
TTCGGGGACGAGAGTGAGCTGCACCACTCTGAGATGAGCAACGACCCCAGG
>Dyak
ATGAATGAAACAGAGTGCGAGGATCTCATCAAATCTGTGAAATGGACGGAACCAGCCAAT
CTGATCTCCCTGGCCGTACTCGAGTTCATCAACGTTCTGGTCATCGGTGGCAACTGCCTC
GTGATTGCCGCCGTCTTCTGTTCGAATAAGTTGAGGAGTGTAACGAACTTCTTCATTGTC
AACCTGGCTGTGGCCGACCTTCTGGTGGGTTTGGCCGTGCTACCCTTCTCAGCCACCTGG
GAGGTTTTCAAGGTTTGGATATTCGGCGATCTCTGGTGCCGCATTTGGCTGGCTGTCGAT
GTGTGGATGTGCACGGCATCGATCCTTAATCTGTGTGCCATATCTCTGGATCGCTATGTG
GCGGTCACGCGACCCGTCACCTACCCAAGCATTATGTCCACGAAGAAGGCCAAGTCCTTA
ATCGCCGGCATTTGGGTACTCTCATTTTTTATTTGCTTTCCGCCGCTAGTCGGCTGGAAG
GATCAGAAGGCGGTGATACAGCCGACCTATCCAAAGGGAAACCATACGCTTTACTATACC
ACCACGATGTCAAGCTCGGAGGATGGTCAACTAGGGTTAGATAGCATTAAGGACCAGGGC
GAGACC---TCTTTGCCTCCCTTCCCGCCGCATGTCGGCAATGGCAACGCCTACAATCCC
TACGATCCCGATTTCGCCCCCATCGATGGATCCGGGGAGATTCGGATTGCGGCCATGGGC
TCGACTAGTACTCCAGCAACCACAACCAGCACGACG---ACGAGTTCCAGTGCAAGCACC
ACGGAAACGGAAATGGACCTCGATCTGCTCAACGCACCACCGCAGAACAGACCCCAGACA
ATTTCAGGCAGCTGTCCGTGGAAGTGCGAGCTGACCAACGATCGGGGTTATGTCCTGTAC
TCCGCCCTGGGATCCTTCTACATACCCATGTTCGTGATGCTCTTCTTCTACTGGCGCATC
TACCGAGCTGCCGTGAGAACCACGAGGGCCATCAACCAGGGCTTTAAGACCACCAAAGGT
TCCAAGGGCATCGGGTCGCGCTTCGAGGAGCAACGCCTCACTTTGCGCATCCACCGAGGA
CGGGGATCCAACCAGCAGGACTCCATGCACAGCAACGGGAGCACCCAGAGCACCACCACC
ACCCTAGGCACCCCTTCCCCGGAGAGGCTGTCGAAGTACGCCACCAGGCGGCTGCACCAC
---CACGACAAGATCAAGATCTCGGTGTCCTACCCCTCCAGCGAAAACATCAACGAGCTT
GCCGGGCACGGGCACGGGGATGTGGGC------CGCGAGCGGCGGCCATCGGGAAACGCA
CTGTATGCCGTCCACTACAACGGTACCAATGGGCGGGAGTCCACAGAATCGCAACTCTAC
CGGCAGCAG---CAG---CACGGCGTGGCCAGCTCATGCTACCTGCAGGTAGGGAAGGGT
CTGCCAGAGCTGGCCAGACGGCAGAGCAACACCAGCGAAGCCGGA------------GGA
TCGGGACACTCGCGTCCGGCCAACAAAAAGATGGGCAGGCGCAACATCAAGGCGCAGGTG
AAGCGCTTCCGCATGGAGACCAAAGCCGCCAAGACACTGGCCATCATCGTGGGCATGTTC
ATCTTTTGCTGGTGCCCCTTCTTCACCATGTACATCATCCGGCCGTTCTGCCAGGACTGC
GTCGATCCGCTGCTCTTTTCGGTGCTCTTTTGGCTTGGCTACTGCAACTCTGCCGTCAAC
CCCATGATCTACGCCCTGTTCTCCAAGGACTTCCGCTTCGCCTTCAAGCGCATTATCTGC
AGGTGCTTCTGCTCCCGGCAGTCCGTCTCCCTAAAGAGCTCCCGCCGCGGATCCGACATG
TCGGCCATTCGCATTCGGGCCCGAACGCCCAGTATAACGCCTAGTGCTGCGGCCCACAGT
TTCGGAGACGAGAGTGAGCTGCACCATTCCGAGATGAGCAACGACCCCAGG
>Dsan
atgaatgaaacagagtgcgaggatctcatcaaatctgtgaaatggacggaaccagccaat
ctgatctccctggccgtactcgagttcatcaacgttctggtcatcggtggcaactgcctc
gtgattgccgccgtcttctgttcgaataagttgaggagtgtaacgaacttcttcattgtc
aacctggctgtggccgaccttctggtgggtttggccgtgctacccttctcagccacctgg
gaggttttcaaggtttggatattcggcgatctctggtgccgcatttggctggctgtcgat
gtgtggatgtgcacggcatcgatccttaatctgtgtgccatatctctggatcgctatgtg
gcggtcacgcgacccgtcacctacccaagcattatgtccacgaagaaggccaagtcctta
atcgccggcatttgggtactctcattttttatttgctttccgccgctagtcggctggaag
gatcagaaggcggttatacagccgacctatccaaagggaaactatacgctttactacacc
accacgatgtcaagctcggaggatggtcaactagggttagatagcattaaggaccagggc
gaggcc---tctttgcctcccttcccgccgcatgtcggcaatggcaacgcctacaatccc
tacgatcccgatttcgcccccatcgatggatccggggagattcggattgcggccatgggc
tcgactagtactccagcaaccacaaccagcacgacg---acaagttccagtgcaagcacc
acggaaacggaaatggacctcgatctgctgaacgcaccgccgcagaacagaccacagaca
atttcaggcagctgtccgtggaagtgcgagctgaccaacgatcggggttatgtcctgtac
tccgccctgggatccttctacatacccatgttcgtgatgctcttcttctactggcgcatc
taccgagctgccgtgagaaccacgagggccatcaaccagggctttaagaccaccaaaggt
tccaagggcatcgggtcgcgcttcgaggagcaacgcctcactttgcgcatccaccgagga
cgtggatccaaccagcaggactccatgcacagcaacgggagcacccagagcaccaccacc
accctaggcaccccttccccggagaggctgtcgaagtacgccaccaggcggctgcaccac
---cacgacaagatcaagatctcggtgtcctacccctccagcgaaaacatcagcgagctt
gccgggcacgggcacggggatgtgggc------cacgagcggcggccatcgggaaacgca
ctgtatgccgtccactacaacggtaccaatgggcgggagtccacagaatcgcaactctac
cggcagcag---cag---cacggcgtggccagctcatgttacctgcaggtggggaagggt
ctgccggagctggccagacggcagagcaacaccagcgaagccgga------------gga
tcgggacactcgcgtccggccaacaaaaagatgggcaggcgcaacatcaaggcgcaggtg
aagcgcttccgcatggagaccaaagccgccaagacactggccatcatcgtgggcatgttc
atcttttgctggtgccccttcttcaccatgtacatcatccggccgttctgccaggactgc
gtcgatccgctgctcttttcggtgctcttttggcttggctactgcaactctgccgtcaac
cccatgatctacgccctgttctccaaggacttccgcttcgccttcaagcgcattatctgc
aggtgcttctgctcccggcagtccgtctccctaaagagctcccgccgcggatccgacatg
tcggccattcgcattcgggcccgaacgcccagtataacgcctagtgcagcggcccacagt
ttcggggacgagagtgagctgcaccattccgagatgagcaacgaccccagg
