# Supplementary material for: Molecular evolution of octopamine receptors in Drosophila
Source: G3 (Bethesda). 2025 Dec 6;16(2):jkaf289. doi: 10.1093/g3journal/jkaf289 (PMC12869069; doi:10.1093/g3journal/jkaf289)
Supplement: jkaf289_Supplementary_Data [file jkaf289_supplementary_data.zip › Supplementary Files/supplementary_PAML_files/Oamb/PCorPDorPForPG/OambPC_protein_15species_alignment.txt]

>Dele
MNDSECDDLIKSVKWTEPANLISLAVLEFINVLVIGGNCLVIAAVFCSNKLRSVTNFFIV
NLAVADLLVGLAVLPFSATWEVFKVWIFGDLWCRIWLAVDVWMCTASILNLCAISLDRYV
AVTRPVTYPSIMSTKKAKSLIAGIWVLSFVICFPPLVGWKDQKAVIHPTYPKGNHTLYYT
TTMSSSEDGQLGLDSIKEQEDRH------VANGNGNAYNPYDPDFAPIDGSAEIRIAAMG
SSSTSTTTA------ASSSSTETEMDLDLLNAPPQNRVQTTSGSCPWKCELTNDRGYVLY
SALGSFYIPMFVMLFFYWRIYRAAVRTTRAINQGFKTTKGSKGIGSRFEEQRLTLRIHRG
RGSNQQDSMHSNGSTQSTTTTLGTPSPERLSKYATRRMHHHHDKIKISVSYPSSENISEL
AGHGHGDGG--HERRPSGNALFAVHYNGSNGRESTESHLYRQQQQH-GGSSSCYLQVGKG
LPELARRQSNTSEA-------GHSRPANKKMGRRNIKAQVKRFRMETKAAKTLAIIVGMF
IFCWCPFFTMYIIRPFCQDCVDPLLFSILFWLGYCNSAVNPMIYALFSKDFRFAFKRIIC
RCFCARQSVSLKSSRRGSDMSAIRIRARTPSITPSAAAHSFGDESELHHSEMDNDPR
>Dtak
MNETECEDLIKSVKWTEPANLISLAVLEFINVLVIGGNCLVIAAVFCSNKLRSVTNFFIV
NLAVADLLVGLAVLPFSATWEVFKVWIFGDLWCRIWLAVDVWMCTASILNLCAISLDRYV
AVTRPVTYPSIMSTKKAKSLIAGIWVLSFFICFPPLVGWKDQKAVIQPTYPKGNHTLYYT
TTMSSSEAGQLGLDSIKEQDEV---SAPPPHVGNGNAYNPYDPDFAPIDGSAEIRLAAMG
STSTTSTT--TTTSSSMSSSTEAEMDLDLLNAPPQNRLVTTSGSCPWKCELTNDRGYVLY
SALGSFYIPMFVMLFFYWRIYRAAVRTTRAINQGFKTTKGSKGIGSRFEEQRLTLRIHRG
RGSNQQDSMHSNGSTQSTTTTLGTPSPERLSKYATRRMHHHHDKIKISVSYPSSENISEL
AGHGHADHGGHDGRRPSGNALFAVHYNGTNGRESTESQLYRQQQQHLGGSSSCYLQVGKG
LPDLARRQSNTSEAGG---SSGHSRPANKKMGRRNIKAQVKRFRMETKAAKTLAIIVGMF
IFCWCPFFTMYIIRPFCQDCVDPLLFSVLFWLGYCNSAVNPMIYALFSKDFRFAFKRIIC
RCFCSRQSVSLKSSRRGSDMSAIRIRARTPSITPSAAAHSFGDESELHHSEISNDPR
>Drho
MNETECDDLIKSVKWTEPANLISLAVLEFINVLVIGGNCLVIAAVFCSNKLRSVTNFFIV
NLAVADLLVGLAVLPFSATWEVFKVWIFGDLWCRIWLAVDVWMCTASILNLCAISLDRYV
AVTRPVTYPSIMSTKKAKSLIAGIWVLSFFICFPPLVGWKDQKAVIQPTYPKGNHTLYYT
TTMSSSEDGQLGLDSIKEQDEA-SVPPPPQHVGNGNAYNPYDPDFAPIDGSAEIRIAAMG
LSSTTTTSRTTTTASSSSTETEPEMDLDLLNAPPRNRAATISGSCPWKCELTNDRGYVLY
SALGSFYIPMFVMLFFYWRIYRAAVRTTRAINQGFKTTKGSKGIGSRFEEQRLTLRIHRG
RGSNQQDSMHSNGSTQSTTTTLGTPSPERLSKYATRRLHHHHDKIKISVSYPSSENISEL
AGHGDGGHD--HQRRPSGNALFAVHYNGTTGRESTESHLYRQQQQ-HGGASSCYLQVGKG
LPELARRQSNTSEAGGGGGGSGHLRPANKKMGRRNIKAQVKRFRMETKAAKTLAIIVGMF
IFCWCPFFTMYIIRPFCQDCVDPLLFSVLFWLGYCNSAVNPMIYALFSKDFRFAFKRIIC
RCFCSRQSVSLKSSRRGSDMSAIRIRARTPSITPSAAAHSFGDESELHHSEMDDPR-
>Dfic
MNETECEDLIKSVKWTEPANLISLAVLEFINVLVIGGNCLVIAAVFCSNKLRSVTNFFIV
NLAVADLLVGLAVLPFSATWEVFKVWIFGDLWCRIWLAVDVWMCTASILNLCAISLDRYV
AVTRPVTYPSIMSTKKAKSLIAGIWVLSFFICFPPLVGWKDQKAVIQPTYPKGNHTLYYT
TTMSSSEDGHLGLGSIKEQDEDSSQPPPPPHIGNGNAYNPYDPDFAPIDGSAEIRIAAIG
STSTTSTTT-------ISSTTEPEMDLDLLNAPPQNRPQTISGSCPWKCELTNDRGYVLY
SALGSFYIPMFVMLFFYWRIYRAAVRTTRAINQGFKTTKGSKGIGSRFEEQRLTLRIHRG
RGSNQQDSMHSNGSTQSTTTTLGTPSPERLSKYATRRLHH-HDKIKISVSYPSSENISEL
AG-GHGDSG--HERRPSGNALFAVHYNGANGRESTESQLYRQQQH-----SSCYLQVGKG
LPELSRRQSNTSEAG----GSGHSRPANKKMGRRNIKAQVKRFRMETKAAKTLAIIVGMF
IFCWCPFFTMYIIRPFCQDCVDPLLFSVLFWLGYCNSAVNPMIYALFSKDFRFAFKRIIC
RCFCSRQSVSLKSSRRGSDMSAIRIRARTPSITPSAAAHSFGDESELHHSEMSNDPR
>Dsuz
MNETECDDLIKSVKWTEPANLISLAVLEFINVLVIGGNCLVIAAVFCSNKLRSVTNFFIV
NLAVADLLVGLAVLPFSATWEVFKVWIFGDLWCRIWLAVDVWMCTASILNLCAISLDRYV
AVTRPVTYPSIMSTKKAKSLIAGIWVLSFFICFPPLVGWKDQKAVIQPTYPKGNHTLYYT
TTMSSSEDGQLGLDSIKEQDEA-SVP--PPHMGNGNAYNPYDPDFAPIDGSAEIRIAAMG
STSTSSSTTSRS------TTTETEMDLDLLNSPPQNRPQTISGSCPWKCELTNDRGYVLY
SALGSFYIPMFVMLFFYWRIYRAAVRTTRAINQGFKTTKGSKGIGSRFEEQRLTLRIHRG
RGSNQQDSMHSNGSTQSTTTTLGTPSPERLSKYATRRLHH-HDKIKISVSYPSSENINEL
AGHG--DGG--HERRPSGNALFAVHYNGANGRESTESQLYRQQQQ-HGGASSCYLQVGKG
LPELARRQSNTSEAG----GSGHSRPANKKMGRRNIKAQVKRFRMETKAAKTLAIIVGMF
IFCWCPFFTMYIIRPFCQDCVDPLLFSVLFWLGYCNSAVNPMIYALFSKDFRFAFKRIIC
RCFCSRQSVSLKSSRRGSDMSAIRIRARTPSITPSAAAHSFGDESELHHSEMSNDPR
>Dsub
MNETECDDLIKSVKWTEPANLISLAVLEFINVLVIGGNCLVIAAVFCSNKLRSVTNFFIV
NLAVADLLVGLAVLPFSATWEVFKVWIFGDLWCRIWLAVDVWMCTASILNLCAISLDRYV
AVTRPVTYPSIMSTKKAKSLIAGIWVLSFFICFPPLVGWKDQKAVIQPTYPKGNHTLYYT
TTMSSSEDGQLGLDSIKEQDEA-SAP--PPHVGNGNAYNPYDPDFAPIDGSAEIRIAAMG
STSTSSSTTIRT------TTTETEMDLDLLNSPPQNRPQTISGSCPWKCELTNDRGYVLY
SALGSFYIPMFVMLFFYWRIYRAAVRTTRAINQGFKTTKGSKGIGSRFEEQRLTLRIHRG
RGSNQQDSMHSNGSTQSTTTTLGTPSPERLSKYATRRLHH-HDKIKISVSYPSNENINEL
AGHG--DGG--HERRPSGNALFAVHYNGANGRESTESQLYRQQQQ-HGGASSCYLQVGKG
LPELARRQSNTSEAG----GSGHLRPANKKMGRRNIKAQVKRFRMETKAAKTLAIIVGMF
IFCWCPFFTMYIIRPFCQDCVDPLLFSVLFWLGYCNSAVNPMIYALFSKDFRFAFKRIIC
RCFCSRQSVSLKSSRRGSDMSAIRIRARTPSITPSAAAHSFGDESELHHSEMSNDPR
>Dbia
MNETECEDLIKSVKWTEPANLISLAVLEFINVLVIGGNCLVIAAVFCSNKLRSVTNFFIV
NLAVADLLVGLAVLPFSATWEVFKVWIFGDLWCRIWLAVDVWMCTASILNLCAISLDRYV
AVTRPVTYPSIMSTKKAKSLIAGIWVLSFFICFPPLVGWKDQKAVIQPTYPKGNHTLYYT
TTMSSSEDGQLGLDSIKEQDEA-SAP--PPHVGNGNAYNPYDPNFAPMDGSAEIRIAAMG
STSTTSSTTSRT-TTMMTSTTETEMDLDLLNSPPHNRPQTISGSCPWKCELTNDRGYVLY
SALGSFYIPMFVMLFFYWRIYRAAVRTTRAINQGFKTTKGSKGIGSRFEEQRLTLRIHRG
RGSNQQDSMHSNGSTQSTTTTLGTPSPERLSKYATRRLHH-HDKIKISVSYPSSENINEL
AGHG--DGS--HERRPSGNALFAVHYNGANGRESTESQLYRQQQQ-HGGASTCYLQVGKG
LPELARRQSNTSEAG----GSGHSRPANKKMGRRNIKAQVKRFRMETKAAKTLAIIVGMF
IFCWCPFFTMYIIRPFCQDCVDPLLFSVLFWLGYCNSAVNPMIYALFSKDFRFAFKRIIC
RCFCSRQSVSLKSSRRGSDMSAIRIRARTPSITPSAAAHSFGDESELHHSEMSNDPR
>Dmau
MNETECEDLIKSVKWTEPANLISLAVLEFINVLVIGGNCLVIAAVFCSNKLRSVTNFFIV
NLAVADLLVGLAVLPFSATWEVFKVWIFGDLWCRIWLAVDVWMCTASILNLCAISLDRYV
AVTRPVTYPSIMSTKKAKSLIAGIWVLSFFICFPPLVGWKDQKAVIQPTYPKGNHTLYYT
TTMSSSEDGQLGLDSIKDQGEA-SLPPSPPHIGNGNAYNPYDPDFAPIDGSAEIRIAAID
STSTSTTATSTT-TGSSSSTTESEMDLDLLNAPPQNRPQTISGSCPWKCELTNDRGYVLY
SALGSFYIPMFVMLFFYWRIYRAAVRTTRAINQGFKTTKGSKGIGSRFEEQRLTLRIHRG
RGSNQQDSMHSNGSTQSTTTTLGTPSPERLSKYATRRLHH-HDKIKISVSYPSSENISEL
AG--HGDVG--HERRQSGNALFAVHYNGTNGRESTESQLYRQQQQ-HGVASSCYLQVGKG
LPELVRRQSNTSEAG----GSGHSRPANKKMGRRNIKAQVKRFRMETKAAKTLAIIVGMF
IFCWCPFFTMYIIRPFCQDCVDPLLFSVLFWLGYCNSAVNPMIYALFSKDFRFAFKRIIC
RCFCSRQSVSLKSSRRGSDMSAIRIRARTPSITPSAAAHSFGDESELHHSEMSNDPR
>Dsec
MNETECEDLIKSVKWTEPANLISLAVLEFINVLVIGGNCLVIAAVFCSNKLRSVTNFFIV
NLAVADLLVGLAVLPFSATWEVFKVWIFGDLWCRIWLAVDVWMCTASILNLCAISLDRYV
AVTRPVTYPSIMSTKKAKSLIAGIWVLSFFICFPPLVGWKDQKAVIQPTYPKGNHTLYYT
TTMSSSEDGQLGLDSIKDQGEA-SLPPSPPHIGNGNAYNPYDPDFAPIDGSAEIRIAAID
STSTSTTATSTT-TGSSSSITESEMDLDLLNAPPQNRPQTISGSCPWKCELTNDRGYVLY
SALGSFYIPMFVMLFFYWRIYRAAVRTTRAINQGFKTTKGSKGIGSRFEEQRLTLRIHRG
RGSNQQDSMHSNGSTQSTTTTLGTPSPERLSKYATRRLHH-HDKIKISVSYPSSENISEL
AG--HGDVG--HERRQSGNALFAVHYNGTNGRESTESQLYRQQQQ-HGVASSCYLQVGKG
LTELARRQSNTSEAG----GSGHSRPANKKMGRRNIKAQVKRFRMETKAAKTLAIIVGMF
IFCWCPFFTMYIIRPFCQDCVDPLLFSVLFWLGYCNSAVNPMIYALFSKDFRFAFKRIIC
RCFCSRQSVSLKSSRRGSDMSAIRIRARTPSITPSAAAHSFGDESELHHSEMSNDPR
>Dmel
MNETECEDLIKSVKWTEPANLISLAVLEFINVLVIGGNCLVIAAVFCSNKLRSVTNFFIV
NLAVADLLVGLAVLPFSATWEVFKVWIFGDLWCRIWLAVDVWMCTASILNLCAISLDRYV
AVTRPVTYPSIMSTKKAKSLIAGIWVLSFFICFPPLVGWKDQKAVIQPTYPKGNHTLYYT
TTMSSSEDGQLGLDSIKDQGEA-SLPPSPPHIGNGNAYNPYDPGFAPIDGSAEIRIAAID
STSTSTTATTTT-TASSSSTTETEMDLDLLNAPPQNRPQTISGSCPWKCELTNDRGYVLY
SALGSFYIPMFVMLFFYWRIYRAAVRTTRAINQGFKTTKGSKGIGSRFEEQRLTLRIHRG
RGSNQQDSMHSNGSTQSTTTTLGTPSPERLSKYATRRLHH-HDKIKISVSYPSSENISEL
AG--HGDVG--HERRQSGNALFAVHYNGTNGRESTESQLYRQQQQ-HGVASSCYLQVGKG
LPELARRQSNTSEAG----GSGHSRPANKKMGRRNIKAQVKRFRMETKAAKTLAIIVGMF
IFCWCPFFTMYIIRPFCQDCVDPLLFSVLFWLGYCNSAVNPMIYALFSKDFRFAFKRIIC
RCFCSRQSVSLKSSRRGSDMSAIRIRARTPSITPSAAAHSFGDESELHHSEMSNDPR
>Dsim
MNETECEDLIKSVKWTEPANLISLAVLEFINVLVIGGNCLVIAAVFCSNKLRSVTNFFIV
NLAVADLLVGLAVLPFSATWEVFKVWIFGDLWCRIWLAVDVWMCTASILNLCAISLDRYV
AVTRPVTYPSIMSTKKAKSLIAGIWVLSFFICFPPLVGWKDQKAVIQPTYPKGNHTLYYT
TTMSSSEDGQLGLDSIKDQGEA-SLPPSPPHIGNGNAYNPYDPDFAPIDGSAEIRIAAID
STSTSTTATSTT-TATSSSTTETEMDLDLLNAPPQNRPQTISGSCPWKCELTNDRGYVLY
SALGSFYIPMFVMLFFYWRIYRAAVRTTRAINQGFKTTKGSKGIGSRFEEQRLTLRIHRG
RGSNQQDSMHSNGSTQSTTTTLGTPSPERLSKYATRRLHH-HDKIKISVSYPSSENISEL
AG--HGEVG--HERRQSGNALFAVHYNGTNGRESTESQLYRQQQQ-HGVASSCYLQVGKG
LPELGRRQSNTSEAG----GSGHSRPANKKMGRRNIKAQVKRFRMETKAAKTLAIIVGMF
IFCWCPFFTMYIIRPFCQDCVDPLLFSVLFWLGYCNSAVNPMIYALFSKDFRFAFKRIIC
RCFCSRQSVSLKSSRRGSDMSAIRIRARTPSITPSAAAHSFGDESELHHSEMSNDPR
>Dere
MNETECEDLIKSVKWTEPANLISLAVLEFINVLVIGGNCLVIAAVFCSNKLRSVTNFFIV
NLAVADLLVGLAVLPFSATWEVFKVWIFGDLWCRIWLAVDVWMCTASILNLCAISLDRYV
AVTRPVTYPSIMSTKKAKSLIAGIWVLSFFICFPPLVGWKDQKAVIQPTYPKGNHTLYYT
TTMSSSEDGQLELDSIKDQGEA-SLPPSPPHVGNGNAYNPYDPDFAPIDGSAEIRIAAMG
STSTSTSTTSTT--ASSSSTTESEMDLDLLNAPPQNRPQTISGSCPWKCELTNDRGYVLY
SALGSFYIPMFVMLFFYWRIYRAAVRTTRAINQGFKTTKGSKGIGSRFEEQRLTLRIHRG
RGSNQQDSMHSNGSTQSTTTTLGTPSPERLSKYATRRLHH-HDKIKISVSYPSSENISEL
AG--HGDVG--HERRPSGNALFAVHYNGTNGRESTESHLYRQQ-Q-HGGASSCYLQVGKG
LPELARRQSNTSEAG----GSAHSRPANKKMGRRNIKAQVKRFRMETKAAKTLAIIVGMF
IFCWCPFFTMYIIRPFCQDCVDPLLFSVLFWLGYCNSAVNPMIYALFSKDFRFAFKRIIC
RCFCSRQSVSLKSSRRGSDMSAIRIRARTPSITPSAAAHSFGDESELHHSEMSNDPR
>Dtei
MNETECEDLIKSVKWTEPANLISLAVLEFINVLVIGGNCLVIAAVFCSNKLRSVTNFFIV
NLAVADLLVGLAVLPFSATWEVFKVWIFGDLWCRIWLAVDVWMCTASILNLCAISLDRYV
AVTRPVTYPSIMSTKKAKSLIAGIWVLSFFICFPPLVGWKDQKAVIQPTYPKGNHTLYYT
TTMSSSEDGQLGLDSIKDQGEA-SLPPSPPHVGNGNAYNPYDPDFAPIDGSAEIRIAAMG
STSTSASTTITT-TTSSASTTETEMDLDLLNTPPQNRPQTISGSCPWKCELTNDRGYVLY
SALGSFYIPMFVMLFFYWRIYRAAVRTTRAINQGFKTTKGSKGIGSRFEEQRLTLRIHRG
RGSNQQDSMHSNGSTQSTTTTLGTPSPERLSKYATRRLHH-HDKIKISVSYPSSENISEL
AG--HGDVG--HERRASGNALFAVHYNGTNGRESTESQLYRQQ-Q-HGVASSCYLQVGKG
LPELARRQSNTSEAG----GSGHSRPANKKMGRRNIKAQVKRFRMETKAAKTLAIIVGMF
IFCWCPFFTMYIIRPFCQDCVDPLLFSVLFWLGYCNSAVNPMIYALFSKDFRFAFKRIIC
RCFCSRQSVSLKSSRRGSDMSAIRIRARTPSITPSAAAHSFGDESELHHSEMSNDPR
>Dyak
MNETECEDLIKSVKWTEPANLISLAVLEFINVLVIGGNCLVIAAVFCSNKLRSVTNFFIV
NLAVADLLVGLAVLPFSATWEVFKVWIFGDLWCRIWLAVDVWMCTASILNLCAISLDRYV
AVTRPVTYPSIMSTKKAKSLIAGIWVLSFFICFPPLVGWKDQKAVIQPTYPKGNHTLYYT
TTMSSSEDGQLGLDSIKDQGET-SLPPFPPHVGNGNAYNPYDPDFAPIDGSGEIRIAAMG
STSTPATTTSTT-TSSSASTTETEMDLDLLNAPPQNRPQTISGSCPWKCELTNDRGYVLY
SALGSFYIPMFVMLFFYWRIYRAAVRTTRAINQGFKTTKGSKGIGSRFEEQRLTLRIHRG
RGSNQQDSMHSNGSTQSTTTTLGTPSPERLSKYATRRLHH-HDKIKISVSYPSSENINEL
AGHGHGDVG--RERRPSGNALYAVHYNGTNGRESTESQLYRQQ-Q-HGVASSCYLQVGKG
LPELARRQSNTSEAG----GSGHSRPANKKMGRRNIKAQVKRFRMETKAAKTLAIIVGMF
IFCWCPFFTMYIIRPFCQDCVDPLLFSVLFWLGYCNSAVNPMIYALFSKDFRFAFKRIIC
RCFCSRQSVSLKSSRRGSDMSAIRIRARTPSITPSAAAHSFGDESELHHSEMSNDPR
>Dsan
MNETECEDLIKSVKWTEPANLISLAVLEFINVLVIGGNCLVIAAVFCSNKLRSVTNFFIV
NLAVADLLVGLAVLPFSATWEVFKVWIFGDLWCRIWLAVDVWMCTASILNLCAISLDRYV
AVTRPVTYPSIMSTKKAKSLIAGIWVLSFFICFPPLVGWKDQKAVIQPTYPKGNYTLYYT
TTMSSSEDGQLGLDSIKDQGEA-SLPPFPPHVGNGNAYNPYDPDFAPIDGSGEIRIAAMG
STSTPATTTSTT-TSSSASTTETEMDLDLLNAPPQNRPQTISGSCPWKCELTNDRGYVLY
SALGSFYIPMFVMLFFYWRIYRAAVRTTRAINQGFKTTKGSKGIGSRFEEQRLTLRIHRG
RGSNQQDSMHSNGSTQSTTTTLGTPSPERLSKYATRRLHH-HDKIKISVSYPSSENISEL
AGHGHGDVG--HERRPSGNALYAVHYNGTNGRESTESQLYRQQ-Q-HGVASSCYLQVGKG
LPELARRQSNTSEAG----GSGHSRPANKKMGRRNIKAQVKRFRMETKAAKTLAIIVGMF
IFCWCPFFTMYIIRPFCQDCVDPLLFSVLFWLGYCNSAVNPMIYALFSKDFRFAFKRIIC
RCFCSRQSVSLKSSRRGSDMSAIRIRARTPSITPSAAAHSFGDESELHHSEMSNDPR
