# Supplementary material for: Molecular evolution of octopamine receptors in Drosophila
Source: G3 (Bethesda). 2025 Dec 6;16(2):jkaf289. doi: 10.1093/g3journal/jkaf289 (PMC12869069; doi:10.1093/g3journal/jkaf289)
Supplement: jkaf289_Supplementary_Data [file jkaf289_supplementary_data.zip › Supplementary Files/supplementary_PAML_files/Oamb/PCorPDorPForPG/Output_Codeml_OAMBPC_15_cleandata_outfile_Models_8a]

Before deleting alignment gaps
     15   1971

Dele                            ATG AAT GAT TCA GAG TGC GAC GAT CTC ATC AAA TCT GTG AAA TGG ACG GAA CCA GCC AAT CTG ATC TCC CTG GCC GTG CTC GAG TTT ATC AAC GTT CTG GTC ATC GGT GGC AAC TGC CTT GTG ATT GCC GCC GTC TTC TGT TCG AAC AAG TTA CGC AGT GTG ACG AAT TTC TTT ATC GTT AAC CTG GCC GTT GCC GAC CTT CTC GTG GGT TTG GCG GTG CTA CCC TTC TCG GCC ACC TGG GAG GTC TTT AAG GTT TGG ATA TTC GGC GAT CTC TGG TGC CGC ATT TGG CTG GCC GTC GAT GTC TGG ATG TGC ACG GCA TCG ATC CTG AAT CTG TGT GCC ATA TCC CTG GAT CGC TAT GTG GCG GTC ACG CGA CCC GTC ACC TAC CCC AGC ATA ATG TCC ACG AAG AAG GCC AAG TCC TTA ATC GCC GGC ATT TGG GTA CTC TCA TTT GTT ATT TGC TTT CCG CCT CTA GTC GGC TGG AAG GAT CAA AAG GCG GTC ATA CAT CCG ACC TAT CCA AAG GGA AAC CAT ACG CTT TAC TAC ACC ACC ACG ATG TCA AGC TCG GAG GAT GGT CAA CTA GGC TTA GAT AGC ATT AAG GAG CAG GAG GAC AGG CAT --- --- --- --- --- --- GTC GCC AAT GGC AAT GGC AAC GCC TAC AAC CCC TAT GAT CCC GAT TTC GCC CCA ATC GAT GGA TCC GCG GAG ATT CGC ATT GCG GCC ATG GGC TCG AGC AGC ACG AGC ACC ACC ACA GCA --- --- --- --- --- --- GCC AGT TCG AGC AGC ACG GAA ACG GAA ATG GAC CTC GAT CTG CTG AAC GCC CCG CCG CAG AAC AGA GTA CAG ACC ACT TCC GGC AGC TGC CCC TGG AAG TGC GAG CTG ACC AAC GAC CGG GGG TAC GTC CTG TAC TCC GCC CTG GGC TCC TTC TAC ATA CCC ATG TTC GTG ATG CTC TTC TTC TAC TGG CGC ATC TAC CGG GCC GCC GTC CGC ACC ACG CGG GCC ATC AAT CAG GGC TTC AAG ACC ACC AAG GGT TCC AAG GGC ATC GGC TCG CGC TTC GAG GAG CAG CGT CTG ACA CTG AGG ATC CAC CGC GGC CGG GGG TCC AAC CAG CAG GAC TCG ATG CAC AGC AAC GGC AGC ACC CAG AGC ACC ACC ACC ACC CTT GGC ACC CCC TCG CCG GAG CGG CTG TCG AAG TAC GCC ACG CGG CGA ATG CAC CAC CAC CAC GAC AAG ATC AAG ATC TCG GTG TCC TAT CCC TCC AGT GAG AAC ATC AGC GAG CTG GCC GGG CAC GGG CAC GGA GAC GGG GGT --- --- CAC GAG CGC AGG CCC TCG GGC AAC GCC CTG TTT GCC GTG CAC TAC AAC GGC TCG AAT GGC CGC GAG TCC ACC GAA TCG CAT CTA TAC AGG CAG CAG CAG CAA CAC --- GGC GGC TCC AGC TCC TGC TAC CTG CAG GTT GGC AAG GGT CTG CCG GAG CTG GCC AGG CGG CAG AGC AAC ACC AGC GAG GCG --- --- --- --- --- --- --- GGA CAC TCG CGT CCG GCC AAC AAG AAG ATG GGC AGG CGG AAC ATC AAG GCG CAG GTC AAG CGA TTC CGC ATG GAG ACG AAG GCG GCC AAG ACG CTG GCC ATC ATC GTG GGC ATG TTC ATC TTC TGC TGG TGC CCC TTC TTC ACC ATG TAC ATC ATC CGG CCG TTC TGC CAG GAC TGC GTC GAC CCG CTG CTC TTC TCG ATC CTC TTC TGG CTG GGC TAC TGC AAC TCG GCC GTC AAC CCC ATG ATC TAC GCC CTG TTC TCC AAG GAC TTC CGC TTC GCC TTC AAG CGC ATC ATC TGT CGC TGC TTC TGC GCC CGT CAG TCC GTC TCG CTG AAG AGC TCC CGC CGC GGG TCC GAC ATG TCG GCC ATT CGC ATC CGC GCT CGC ACG CCC AGC ATC ACA CCG AGT GCG GCG GCC CAC AGC TTC GGG GAC GAG AGC GAG CTG CAC CAC TCC GAG ATG GAC AAC GAC CCC AGG 
Dtak                            ATG AAT GAG ACA GAG TGC GAG GAT CTC ATC AAA TCT GTG AAA TGG ACG GAA CCA GCC AAT CTG ATC TCC CTG GCC GTA CTC GAG TTT ATC AAC GTT CTG GTC ATC GGT GGC AAC TGC CTT GTG ATT GCC GCC GTC TTC TGT TCG AAT AAG TTG CGC AGC GTG ACG AAC TTC TTC ATT GTC AAC CTG GCC GTT GCC GAC CTT CTG GTG GGT CTG GCG GTG CTA CCC TTC TCG GCC ACC TGG GAG GTC TTC AAG GTT TGG ATA TTC GGC GAT CTG TGG TGC CGC ATT TGG CTG GCC GTC GAC GTC TGG ATG TGC ACG GCA TCG ATC CTA AAC CTG TGT GCC ATA TCT CTG GAT CGC TAT GTG GCG GTC ACG CGA CCC GTC ACC TAC CCC AGC ATA ATG TCC ACG AAG AAG GCC AAG TCC CTA ATC GCC GGC ATT TGG GTA CTA TCA TTT TTT ATT TGC TTT CCG CCG CTA GTC GGC TGG AAG GAT CAA AAG GCG GTC ATA CAG CCG ACC TAT CCA AAG GGA AAC CAT ACG CTT TAC TAC ACC ACC ACG ATG TCA AGC TCG GAG GCT GGT CAA CTA GGC TTA GAT AGC ATT AAG GAA CAG GAC GAA GTG --- --- --- TCG GCA CCG CCG CCG CAT GTG GGC AAT GGC AAC GCC TAC AAT CCC TAC GAT CCC GAT TTC GCC CCC ATC GAT GGA TCC GCG GAG ATT CGG TTG GCG GCC ATG GGT TCG ACC AGT ACA ACA AGT ACT ACG --- --- ACG ACG ACT TCG AGT TCG ATG TCG AGC AGT ACG GAA GCG GAA ATG GAT CTC GAT CTG CTG AAC GCA CCG CCG CAG AAC AGA CTC GTG ACC ACT TCC GGC AGC TGC CCC TGG AAA TGC GAG CTG ACC AAC GAT CGC GGG TAT GTC CTG TAC TCC GCT TTA GGA TCC TTC TAC ATA CCC ATG TTC GTG ATG CTC TTC TTC TAC TGG CGC ATC TAT CGG GCG GCC GTG AGA ACC ACC AGG GCC ATC AAT CAG GGC TTC AAG ACC ACC AAG GGT TCC AAG GGC ATC GGT TCG CGC TTC GAG GAG CAG CGT CTC ACA CTG CGC ATC CAT CGT GGA AGG GGC TCC AAC CAG CAG GAC TCG ATG CAC AGC AAC GGC AGC ACC CAG AGC ACC ACC ACC ACC CTG GGC ACC CCG TCG CCC GAG AGG CTA TCG AAG TAC GCC ACG CGG CGG ATG CAC CAC CAC CAC GAC AAG ATC AAG ATC TCG GTC TCG TAT CCC TCC AGC GAG AAC ATC AGC GAG CTG GCC GGG CAC GGG CAC GCG GAT CAT GGA GGT CAC GAT GGG CGG CGG CCA TCG GGC AAC GCC CTG TTC GCC GTC CAC TAC AAC GGC ACC AAT GGG CGG GAG TCC ACG GAG TCA CAG CTC TAC CGG CAG CAG CAG CAG CAT CTC GGA GGC AGC AGC TCC TGC TAC CTG CAG GTG GGC AAG GGT CTG CCC GAC TTG GCC AGG CGG CAG AGC AAC ACC AGC GAG GCT GGC GGC --- --- --- TCC TCC GGG CAC TCG CGT CCG GCC AAC AAG AAG ATG GGC AGG CGG AAC ATC AAG GCG CAG GTG AAG CGC TTC CGC ATG GAG ACC AAG GCG GCC AAG ACG CTG GCC ATC ATA GTC GGC ATG TTC ATC TTC TGC TGG TGC CCC TTC TTC ACC ATG TAC ATC ATC CGG CCA TTC TGC CAG GAC TGC GTC GAT CCG CTG CTC TTC TCG GTG CTC TTC TGG CTG GGC TAC TGC AAT TCG GCG GTC AAT CCC ATG ATC TAC GCG CTG TTC TCC AAG GAC TTC CGG TTC GCC TTC AAG CGG ATC ATC TGC CGG TGC TTC TGC TCG CGG CAG TCC GTC TCG CTG AAA AGT TCG CGG CGA GGA TCC GAC ATG TCC GCC ATT CGC ATC CGT GCC CGA ACG CCC AGC ATC ACG CCC AGT GCG GCG GCC CAC AGT TTC GGC GAT GAG AGT GAG CTG CAC CAC TCC GAG ATA AGC AAC GAT CCC AGG 
Drho                            ATG AAT GAG ACA GAG TGC GAC GAT CTC ATC AAA TCT GTG AAA TGG ACG GAA CCA GCC AAT TTG ATC TCC CTG GCC GTA CTC GAG TTC ATC AAC GTT CTG GTC ATC GGT GGC AAC TGC CTT GTG ATT GCC GCC GTC TTC TGT TCG AAC AAG TTA CGT AGT GTG ACA AAC TTC TTC ATC GTC AAC CTG GCT GTT GCC GAC CTT CTA GTC GGT CTG GCG GTG CTA CCC TTC TCG GCC ACC TGG GAG GTC TTC AAG GTT TGG ATA TTC GGC GAT CTC TGG TGC CGC ATT TGG CTG GCC GTC GAT GTC TGG ATG TGC ACG GCA TCG ATC CTG AAT CTG TGT GCC ATA TCT CTG GAT CGC TAT GTG GCG GTC ACG CGA CCC GTC ACC TAC CCA AGC ATA ATG TCC ACG AAG AAG GCC AAG TCC TTA ATC GCC GGC ATT TGG GTA CTC TCA TTT TTT ATT TGC TTT CCG CCG CTA GTC GGC TGG AAG GAT CAA AAG GCG GTC ATA CAA CCG ACC TAT CCA AAG GGA AAC CAT ACG CTT TAC TAC ACC ACC ACG ATG TCA AGC TCG GAG GAT GGT CAA CTA GGG TTA GAT AGC ATT AAG GAA CAG GAC GAG GCC --- TCG GTG CCT CCG CCA CCA CAG CAT GTG GGC AAT GGC AAT GCC TAC AAT CCC TAC GAT CCC GAT TTC GCC CCG ATC GAT GGA TCC GCG GAG ATT CGC ATT GCG GCC ATG GGC CTG AGC AGT ACC ACC ACC ACC AGC AGG ACG ACA ACA ACA GCC AGT TCG AGC AGC ACA GAA ACG GAA CCG GAA ATG GAC CTC GAT CTG CTG AAC GCA CCG CCG CGG AAC AGA GCC GCC ACC ATT TCC GGC AGC TGT CCC TGG AAG TGC GAG CTG ACC AAC GAT CGG GGG TAC GTT CTC TAC TCC GCT CTG GGG TCC TTC TAC ATA CCC ATG TTT GTG ATG CTC TTC TTC TAC TGG CGC ATA TAC CGG GCC GCC GTC CGC ACC ACG CGG GCC ATC AAT CAG GGC TTC AAG ACC ACC AAG GGT TCC AAG GGC ATC GGT TCG CGC TTC GAG GAG CAG CGC CTG ACA CTG AGG ATC CAC CGC GGC AGG GGA TCC AAC CAG CAG GAC TCC ATG CAC AGC AAC GGC AGC ACC CAG AGC ACC ACC ACC ACC TTG GGA ACC CCC TCG CCG GAG CGA CTC TCC AAG TAC GCC ACT CGA CGG CTG CAC CAC CAC CAC GAC AAG ATC AAG ATC TCG GTG TCC TAT CCC TCC AGC GAG AAC ATC AGT GAA CTG GCC GGG CAC GGA GAC GGG GGT CAC GAT --- --- CAC CAG CGA CGG CCA TCG GGA AAC GCC CTG TTC GCG GTG CAC TAC AAC GGC ACC ACT GGA CGC GAG TCC ACC GAA TCG CAT CTC TAC AGG CAG CAG CAG CAG --- CAC GGC GGC GCC AGT TCC TGC TAC CTG CAG GTG GGC AAG GGT CTG CCG GAA TTG GCC CGG CGG CAG AGC AAC ACC AGC GAG GCG GGT GGC GGC GGT GGC GGA TCC GGA CAC TTG CGT CCT GCC AAC AAG AAG ATG GGC AGG CGG AAC ATC AAG GCC CAG GTC AAG CGC TTC CGG ATG GAG ACG AAG GCG GCC AAG ACG CTG GCC ATC ATC GTC GGC ATG TTC ATC TTC TGC TGG TGC CCC TTC TTC ACC ATG TAC ATC ATC CGG CCG TTC TGC CAG GAC TGC GTC GAC CCG CTC CTC TTC TCG GTG CTC TTC TGG CTG GGC TAC TGC AAC TCG GCC GTC AAT CCG ATG ATC TAC GCC CTG TTC TCC AAG GAC TTC CGC TTC GCC TTC AAG CGG ATC ATC TGC CGC TGC TTC TGC TCG CGG CAG TCC GTC TCG CTG AAG AGT TCC CGT CGC GGA TCC GAC ATG TCG GCC ATC CGC ATC CGG GCC CGA ACG CCC AGC ATC ACG CCC AGT GCG GCG GCC CAC AGT TTC GGG GAC GAG AGC GAG CTG CAC CAC TCC GAG ATG GAC GAC CCC AGG --- 
Dfic                            ATG AAT GAG ACA GAG TGC GAG GAT CTC ATC AAA TCT GTG AAA TGG ACG GAA CCA GCC AAC CTG ATC TCC CTG GCC GTA CTC GAG TTC ATC AAC GTT CTG GTC ATC GGT GGC AAC TGC CTC GTG ATT GCC GCC GTC TTC TGT TCG AAT AAG CTG CGC AGC GTC ACC AAC TTC TTC ATC GTC AAC CTG GCC GTG GCC GAC CTC CTT GTC GGC CTG GCG GTG CTG CCC TTC TCC GCC ACC TGG GAG GTC TTC AAG GTG TGG ATA TTC GGC GAT CTG TGG TGC CGC ATC TGG CTG GCG GTG GAC GTG TGG ATG TGC ACG GCG TCG ATC CTG AAC CTG TGT GCC ATA TCC CTG GAC CGC TAC GTG GCG GTC ACG CGA CCC GTC ACC TAC CCG AGC ATC ATG TCC ACG AAG AAG GCC AAG TCC CTA ATC GCC GGC ATT TGG GTA CTC TCA TTT TTT ATC TGC TTT CCG CCG CTA GTC GGC TGG AAG GAT CAA AAG GCG GTG ATA CAG CCG ACC TAT CCA AAG GGA AAC CAT ACG CTT TAC TAC ACC ACC ACG ATG TCA AGC TCG GAG GAT GGT CAT CTA GGG TTA GGT AGC ATT AAG GAA CAG GAC GAG GAC TCC TCG CAG CCG CCG CCT CCT CCT CAC ATC GGC AAT GGC AAT GCC TAC AAT CCC TAC GAT CCC GAT TTC GCC CCC ATC GAT GGA TCT GCG GAG ATT CGC ATT GCG GCC ATT GGT TCA ACG AGT ACG ACA AGT ACC ACA ACC --- --- --- --- --- --- --- ATC TCG AGC ACC ACG GAA CCG GAA ATG GAT CTT GAT CTG CTA AAT GCT CCA CCG CAA AAC AGG CCG CAA ACC ATT TCC GGC AGC TGT CCG TGG AAA TGC GAG TTA ACC AAC GAT CGG GGA TAT GTC TTA TAC TCC GCA TTG GGA TCC TTC TAC ATT CCC ATG TTC GTG ATG CTC TTC TTC TAC TGG CGA ATC TAT CGG GCC GCC GTT CGC ACC ACG AGG GCC ATC AAC CAG GGC TTC AAG ACC ACC AAG GGT TCC AAG GGC ATC GGC TCG CGA TTC GAG GAG CAG CGT TTG ACC CTT CGC ATC CAC CGG GGA AGA GGC TCC AAC CAG CAG GAC TCG ATG CAC AGC AAC GGC AGC ACC CAG AGC ACC ACC ACC ACC CTG GGA ACA CCC TCC CCT GAA AGG CTT TCC AAG TAC GCC ACA CGA AGG TTG CAC CAC --- CAC GAC AAG ATC AAG ATC TCC GTT TCG TAT CCC TCT TCC GAA AAT ATC AGC GAG TTG GCA GGA --- GGG CAC GGG GAC TCT GGT --- --- CAC GAG AGG CGT CCA TCG GGA AAC GCC CTC TTT GCC GTT CAC TAC AAT GGA GCC AAC GGG AGG GAG TCC ACA GAA TCG CAG CTC TAC AGG CAG CAG CAG CAC --- --- --- --- --- AGC TCC TGT TAC CTG CAG GTG GGC AAG GGT CTA CCA GAG CTT TCC AGG CGG CAG AGC AAC ACC AGC GAA GCC GGA --- --- --- --- GGA TCC GGC CAC TCT CGT CCT GCC AAC AAG AAG ATG GGC AGA AGG AAC ATC AAG GCG CAG GTG AAA CGC TTC CGC ATG GAA ACC AAG GCA GCC AAA ACG CTG GCC ATC ATC GTG GGC ATG TTC ATC TTC TGC TGG TGT CCC TTC TTC ACC ATG TAC ATC ATC CGG CCA TTT TGC CAG GAC TGC GTG GAT CCC CTG CTT TTC TCG GTG CTC TTT TGG CTC GGC TAC TGC AAT TCG GCG GTG AAT CCG ATG ATC TAT GCG CTG TTC TCC AAG GAC TTC CGC TTC GCC TTC AAG AGG ATC ATC TGC AGG TGC TTC TGT TCG CGG CAA TCC GTT TCG CTG AAG AGT TCC CGA AGA GGT TCG GAT ATG TCG GCC ATT AGG ATC AGG GCC AGG ACG CCC AGC ATC ACG CCC AGT GCG GCG GCC CAC AGC TTC GGG GAC GAG AGC GAG CTG CAC CAC TCG GAG ATG AGC AAC GAT CCC AGG 
Dsuz                            ATG AAT GAG ACA GAG TGC GAC GAT CTC ATC AAA TCT GTG AAA TGG ACG GAA CCA GCC AAT CTG ATC TCC CTG GCC GTA CTC GAG TTT ATC AAC GTT CTG GTC ATC GGT GGC AAC TGC CTT GTG ATT GCC GCC GTC TTC TGT TCG AAT AAG TTG CGC AGC GTG ACG AAC TTC TTT ATC GTT AAC CTG GCC GTG GCC GAC CTT CTG GTG GGT CTG GCG GTG CTA CCC TTC TCG GCC ACC TGG GAG GTC TTC AAG GTT TGG ATT TTC GGC GAT CTC TGG TGC CGC ATT TGG CTG GCC GTC GAT GTC TGG ATG TGC ACG GCA TCG ATC CTG AAT CTG TGT GCC ATA TCC CTG GAC CGC TAT GTG GCG GTC ACG CGA CCC GTC ACC TAC CCA AGC ATC ATG TCC ACG AAG AAG GCC AAG TCC TTA ATC GCC GGC ATT TGG GTA CTA TCA TTT TTT ATT TGC TTT CCG CCG CTA GTC GGC TGG AAG GAT CAA AAG GCG GTC ATA CAG CCG ACC TAT CCA AAG GGA AAC CAT ACG CTT TAC TAC ACC ACC ACG ATG TCA AGC TCG GAG GAT GGT CAA CTA GGC TTA GAT AGC ATT AAG GAA CAG GAT GAG GCC --- TCG GTG CCT --- --- CCG CCG CAT ATG GGC AAT GGC AAC GCG TAC AAT CCC TAC GAT CCT GAC TTC GCC CCC ATC GAT GGA TCC GCG GAG ATA CGG ATT GCC GCC ATG GGC TCG ACC AGT ACG AGT AGT AGT ACA ACC AGC AGG TCT --- --- --- --- --- --- ACG ACG ACG GAA ACG GAA ATG GAT CTC GAT CTG CTG AAC TCA CCG CCG CAG AAC AGA CCC CAG ACC ATT TCC GGC AGC TGT CCT TGG AAG TGC GAG CTG ACC AAC GAT CGG GGC TAT GTT TTG TAT TCC GCC CTG GGC TCC TTC TAT ATA CCC ATG TTC GTG ATG CTC TTC TTC TAT TGG CGC ATC TAT AGG GCC GCC GTC AGA ACC ACC CGA GCC ATC AAT CAG GGC TTC AAG ACC ACC AAG GGT TCC AAG GGC ATC GGT TCG CGC TTC GAG GAG CAG CGT TTG ACA CTT CGG ATC CAT CGA GGA AGA GGG TCC AAC CAG CAG GAC TCC ATG CAC AGT AAT GGG AGC ACC CAG AGC ACC ACC ACC ACC CTG GGC ACC CCC TCA CCC GAG AGG CTA TCC AAA TAC GCC ACT CGA AGG CTG CAT CAT --- CAT GAC AAG ATC AAG ATC TCT GTG TCC TAT CCC TCC AGC GAG AAC ATC AAC GAG CTG GCC GGG CAT GGG --- --- GAT GGT GGT --- --- CAC GAG CGG CGG CCA TCG GGC AAT GCC CTC TTT GCC GTC CAC TAC AAT GGA GCA AAT GGT CGG GAG TCC ACT GAA TCC CAG CTG TAC CGG CAG CAG CAG CAG --- CAC GGA GGA GCC AGC TCC TGC TAC CTG CAG GTG GGC AAG GGT CTG CCG GAG CTG GCC AGG CGG CAG AGC AAC ACC AGC GAG GCT GGG --- --- --- --- GGA TCG GGA CAC TCG CGT CCT GCC AAC AAG AAG ATG GGC AGG CGG AAC ATC AAG GCC CAG GTG AAG CGC TTC CGC ATG GAA ACC AAG GCG GCC AAG ACA CTG GCC ATC ATC GTC GGG ATG TTC ATC TTC TGC TGG TGC CCC TTC TTC ACC ATG TAC ATC ATC CGG CCA TTC TGC CAG GAC TGC GTG GAT CCG CTG CTC TTC TCG GTG CTC TTC TGG CTG GGC TAC TGC AAC TCG GCC GTG AAT CCC ATG ATC TAT GCC CTG TTC TCC AAG GAC TTC CGC TTC GCC TTC AAG CGG ATC ATC TGC CGG TGC TTC TGC TCT CGG CAA TCC GTC TCG CTG AAG AGT TCC CGT CGT GGA TCC GAC ATG TCG GCC ATC CGC ATC CGG GCC AGG ACG CCC AGC ATC ACG CCC AGT GCG GCG GCC CAC AGT TTT GGG GAT GAG AGT GAA CTC CAC CAC TCC GAA ATG AGC AAC GAT CCC AGG 
Dsub                            ATG AAT GAG ACA GAG TGC GAC GAT CTC ATC AAA TCT GTG AAA TGG ACG GAA CCA GCC AAT CTG ATC TCC CTG GCC GTA CTC GAG TTT ATC AAC GTT CTG GTC ATC GGT GGC AAC TGC CTT GTG ATT GCC GCC GTC TTC TGT TCG AAT AAG TTG CGC AGC GTG ACG AAC TTC TTT ATC GTT AAC CTG GCC GTG GCC GAC CTT TTG GTG GGT CTG GCG GTG CTA CCC TTT TCG GCC ACC TGG GAG GTC TTC AAG GTT TGG ATT TTC GGC GAT CTC TGG TGC CGC ATT TGG CTG GCC GTC GAT GTC TGG ATG TGC ACG GCA TCG ATC CTG AAT CTG TGT GCC ATA TCC CTA GAC CGC TAT GTG GCG GTC ACG CGA CCC GTC ACC TAC CCA AGC ATC ATG TCC ACG AAG AAG GCC AAG TCC TTA ATC GCC GGC ATT TGG GTA CTA TCA TTT TTT ATT TGC TTT CCG CCG CTA GTC GGC TGG AAG GAT CAA AAG GCG GTC ATA CAG CCG ACC TAT CCA AAG GGA AAC CAT ACG CTT TAC TAT ACC ACC ACG ATG TCA AGC TCG GAG GAT GGT CAA CTA GGG TTA GAT AGC ATT AAG GAA CAG GAC GAG GCC --- TCG GCG CCT --- --- CCG CCG CAT GTG GGC AAT GGC AAC GCG TAC AAT CCC TAC GAT CCC GAC TTC GCT CCC ATC GAT GGA TCC GCG GAG ATA CGG ATT GCG GCC ATG GGC TCG ACC AGT ACG AGC AGT AGT ACA ACC ATC AGG ACG --- --- --- --- --- --- ACG ACG ACG GAA ACG GAA ATG GAC CTC GAT CTG CTG AAC TCA CCG CCG CAG AAC AGA CCC CAG ACC ATT TCC GGC AGC TGC CCG TGG AAG TGC GAG CTA ACC AAC GAT CGG GGC TAT GTC CTG TAC TCC GCC CTG GGC TCC TTC TAC ATA CCC ATG TTC GTG ATG CTC TTC TTT TAC TGG CGC ATC TAT CGG GCC GCC GTG AGA ACC ACC CGA GCC ATC AAT CAG GGC TTC AAG ACC ACC AAG GGT TCC AAG GGC ATC GGT TCG CGC TTC GAG GAG CAG CGT TTG ACA CTC CGA ATC CAT CGA GGA AGG GGA TCC AAC CAG CAG GAC TCC ATG CAC AGC AAC GGG AGC ACC CAG AGC ACC ACC ACC ACC CTG GGC ACC CCC TCA CCC GAG AGG CTA TCC AAA TAC GCC ACT CGA CGG CTG CAT CAC --- CAT GAT AAG ATC AAG ATC TCT GTG TCC TAT CCC TCC AAC GAG AAC ATC AAC GAG CTG GCC GGG CAC GGG --- --- GAT GGG GGT --- --- CAC GAG CGG CGG CCA TCG GGT AAC GCC CTC TTT GCC GTC CAC TAC AAT GGA GCA AAT GGT CGG GAG TCC ACG GAA TCC CAG CTC TAC CGG CAG CAG CAG CAG --- CAT GGA GGA GCA AGC TCC TGC TAC CTG CAA GTG GGC AAG GGT CTG CCG GAG CTG GCC AGG CGG CAG AGC AAC ACC AGC GAG GCT GGG --- --- --- --- GGA TCG GGA CAC TTG CGT CCG GCC AAC AAG AAG ATG GGC AGG CGG AAC ATC AAG GCC CAG GTG AAG CGC TTT CGC ATG GAG ACG AAG GCG GCC AAG ACA TTG GCC ATT ATT GTT GGC ATG TTC ATC TTC TGC TGG TGC CCC TTC TTC ACC ATG TAC ATC ATC CGG CCA TTC TGC CAG GAC TGC GTG GAT CCG CTG CTC TTC TCG GTG CTC TTC TGG CTG GGC TAC TGC AAC TCG GCC GTG AAT CCG ATG ATC TAC GCT TTG TTC TCC AAG GAC TTT CGA TTC GCC TTC AAG CGG ATC ATT TGC CGT TGC TTC TGC TCA CGG CAG TCT GTC TCG CTG AAG AGT TCC CGC CGT GGA TCC GAC ATG TCG GCC ATC CGC ATC CGC GCC AGG ACG CCC AGC ATC ACG CCC AGT GCG GCG GCC CAC AGC TTT GGG GAT GAG AGT GAA CTC CAC CAC TCC GAG ATG AGC AAC GAT CCC AGG 
Dbia                            ATG AAT GAG ACA GAG TGC GAG GAT CTC ATC AAA TCT GTG AAA TGG ACG GAA CCA GCC AAT CTG ATC TCC CTG GCC GTA CTC GAG TTT ATC AAC GTT CTG GTC ATC GGT GGC AAC TGC CTT GTG ATT GCC GCC GTC TTC TGT TCG AAT AAG TTA CGC AGC GTG ACG AAC TTC TTT ATC GTC AAC CTG GCC GTG GCC GAC CTT CTG GTG GGT CTG GCG GTG CTA CCC TTC TCG GCC ACC TGG GAG GTC TTC AAG GTT TGG ATT TTC GGC GAT CTC TGG TGC CGC ATT TGG CTG GCC GTC GAC GTC TGG ATG TGC ACG GCA TCG ATC CTG AAC CTG TGT GCC ATA TCC CTG GAC CGC TAT GTG GCG GTC ACG CGA CCC GTC ACC TAC CCA AGC ATC ATG TCC ACG AAG AAG GCC AAG TCC CTA ATC GCC GGC ATT TGG GTA CTA TCA TTT TTT ATT TGC TTT CCG CCG CTA GTC GGC TGG AAG GAT CAA AAG GCG GTC ATA CAG CCG ACC TAT CCA AAG GGA AAC CAT ACG CTT TAC TAC ACC ACC ACG ATG TCA AGC TCG GAG GAT GGT CAA CTA GGG TTA GAT AGC ATT AAG GAA CAG GAC GAG GCC --- TCG GCG CCT --- --- CCG CCG CAT GTG GGC AAT GGC AAT GCG TAC AAT CCC TAC GAT CCC AAC TTC GCC CCC ATG GAT GGA TCC GCG GAG ATA CGG ATT GCG GCC ATG GGC TCG ACC AGT ACG ACC AGT AGT ACA ACC AGC AGG ACG --- ACG ACC ATG ATG ACT TCG ACG ACG GAA ACG GAA ATG GAC CTC GAT CTG CTG AAC TCT CCG CCG CAC AAC AGA CCC CAG ACC ATT TCC GGC AGC TGT CCC TGG AAG TGC GAG CTG ACC AAC GAT CGG GGC TAT GTC CTG TAC TCC GCC CTG GGC TCC TTC TAC ATA CCC ATG TTC GTG ATG CTC TTC TTC TAC TGG CGC ATC TAT CGA GCC GCC GTG AGG ACC ACC AGG GCC ATC AAT CAG GGC TTC AAG ACC ACC AAG GGT TCC AAG GGC ATC GGC TCG CGC TTC GAG GAG CAG CGC CTG ACA CTG CGC ATC CAT CGG GGA AGG GGC TCC AAC CAG CAG GAC TCC ATG CAC AGC AAT GGC AGC ACC CAG AGC ACC ACC ACC ACC CTG GGC ACC CCC TCG CCG GAG AGG CTG TCC AAG TAC GCC ACT CGA CGA CTG CAC CAC --- CAC GAC AAG ATC AAG ATC TCC GTC TCC TAT CCC TCC AGC GAG AAC ATT AAC GAG CTG GCC GGG CAC GGC --- --- GAC GGG AGT --- --- CAC GAG CGG CGG CCA TCG GGA AAT GCC CTG TTT GCC GTC CAC TAC AAT GGA GCA AAT GGT CGA GAG TCC ACC GAG TCG CAG CTC TAC CGG CAG CAG CAG CAG --- CAC GGA GGA GCC AGC ACC TGC TAC CTG CAG GTG GGC AAG GGT CTG CCG GAG CTG GCC AGG CGG CAG AGC AAC ACC AGC GAG GCT GGA --- --- --- --- GGA TCG GGA CAC TCG CGT CCT GCC AAC AAG AAG ATG GGC AGG CGG AAC ATC AAG GCC CAG GTG AAG CGA TTC CGC ATG GAG ACC AAG GCG GCC AAG ACG CTG GCC ATC ATC GTC GGG ATG TTC ATC TTC TGC TGG TGC CCC TTC TTC ACC ATG TAC ATC ATC CGG CCA TTC TGT CAG GAC TGC GTG GAT CCC CTG CTC TTC TCG GTG CTC TTC TGG CTG GGC TAC TGC AAC TCT GCC GTG AAT CCG ATG ATC TAT GCC CTG TTC TCC AAG GAC TTC CGC TTC GCC TTC AAG CGG ATC ATT TGC CGG TGC TTC TGC TCC CGC CAG TCC GTC TCG CTG AAG AGT TCC CGC CGC GGA TCA GAC ATG TCG GCC ATC CGC ATC CGG GCC AGG ACG CCC AGC ATC ACG CCC AGT GCG GCG GCC CAC AGC TTT GGG GAC GAG AGT GAA CTC CAC CAC TCC GAG ATG AGC AAC GAT CCC AGG 
Dmau                            ATG AAT GAA ACG GAG TGC GAG GAT CTC ATT AAA TCT GTG AAA TGG ACG GAA CCA GCC AAT CTG ATC TCC CTG GCC GTA CTC GAG TTC ATC AAC GTT CTG GTC ATC GGT GGC AAC TGC CTC GTG ATT GCC GCC GTC TTC TGT TCG AAT AAG TTG CGG AGT GTG ACG AAC TTC TTC ATT GTC AAC CTG GCT GTG GCC GAC CTT CTG GTG GGT TTG GCC GTC CTA CCC TTC TCC GCC ACC TGG GAG GTC TTC AAG GTT TGG ATA TTC GGC GAT CTC TGG TGC CGC ATT TGG CTG GCT GTC GAT GTC TGG ATG TGC ACG GCA TCG ATC CTG AAT CTG TGT GCC ATA TCA CTG GAC CGC TAT GTG GCG GTC ACG CGA CCC GTC ACC TAC CCG AGC ATA ATG TCC ACG AAG AAG GCC AAG TCC TTA ATC GCC GGC ATT TGG GTA CTC TCA TTT TTT ATT TGC TTT CCG CCG CTA GTC GGC TGG AAG GAT CAA AAG GCG GTT ATA CAG CCG ACC TAT CCA AAG GGA AAC CAT ACG CTT TAC TAC ACC ACC ACG ATG TCA AGC TCG GAG GAT GGT CAA CTA GGG TTA GAT AGC ATT AAG GAC CAG GGC GAG GCC --- TCC TTG CCT CCA TCC CCG CCG CAT ATC GGC AAC GGC AAC GCC TAC AAT CCC TAC GAT CCC GAT TTC GCC CCC ATC GAT GGA TCC GCG GAG ATT CGG ATT GCG GCC ATT GAC TCG ACC AGT ACT TCA ACC ACC GCA ACC AGC ACG ACG --- ACA GGG TCC AGT TCG AGC ACC ACG GAA TCG GAA ATG GAC CTC GAT CTG CTG AAC GCA CCG CCG CAG AAC AGA CCC CAG ACC ATT TCC GGC AGC TGT CCG TGG AAG TGC GAG CTG ACC AAC GAT CGG GGT TAT GTC CTG TAC TCC GCC CTG GGC TCC TTC TAC ATA CCC ATG TTC GTG ATG CTC TTC TTC TAC TGG CGC ATC TAC CGG GCT GCC GTG AGA ACC ACG AGG GCC ATC AAC CAG GGC TTC AAG ACC ACC AAG GGT TCC AAG GGC ATC GGT TCG CGC TTC GAG GAG CAA CGC CTC ACA TTG CGC ATC CAT CGA GGG CGA GGA TCT AAC CAG CAG GAC TCT ATG CAC AGC AAC GGG AGC ACC CAG AGC ACC ACC ACC ACT CTA GGC ACC CCC TCC CCG GAG AGA TTG TCG AAG TAC GCC ACC AGG CGA CTG CAC CAC --- CAC GAC AAG ATC AAG ATC TCG GTG TCC TAC CCC TCC AGC GAA AAC ATC AGC GAG CTT GCC GGA --- --- CAC GGG GAT GTG GGT --- --- CAC GAG CGG CGG CAA TCG GGG AAC GCA CTG TTC GCC GTC CAC TAC AAC GGC ACC AAT GGG CGG GAG TCC ACG GAA TCG CAG CTC TAC CGA CAG CAG CAG CAG --- CAC GGC GTG GCC AGC TCA TGC TAC CTG CAG GTG GGC AAG GGT CTG CCG GAG TTG GTC AGG CGG CAG AGC AAC ACC AGC GAG GCT GGT --- --- --- --- GGA TCG GGA CAC TCT CGT CCG GCC AAC AAG AAG ATG GGC AGG CGC AAC ATC AAG GCG CAG GTG AAG CGC TTT CGC ATG GAG ACC AAG GCG GCC AAA ACA CTG GCC ATC ATC GTG GGC ATG TTC ATC TTC TGC TGG TGC CCC TTC TTC ACC ATG TAC ATC ATC CGG CCG TTC TGC CAG GAC TGC GTC GAC CCT CTG CTC TTT TCG GTG CTC TTT TGG CTT GGC TAC TGC AAC TCC GCC GTG AAC CCC ATG ATC TAC GCC CTG TTC TCA AAG GAC TTC CGT TTC GCC TTC AAG CGG ATT ATC TGC AGG TGC TTC TGC TCC CGC CAG TCC GTC TCC CTG AAG AGC TCC CGC CGC GGA TCT GAC ATG TCG GCC ATT CGC ATT CGG GCC CGA ACG CCC AGC ATA ACG CCC AGT GCT GCG GCC CAC AGT TTC GGG GAC GAG AGT GAG CTG CAC CAT TCC GAG ATG AGC AAC GAC CCC AGG 
Dsec                            ATG AAT GAA ACA GAG TGC GAG GAT CTC ATT AAA TCT GTG AAA TGG ACG GAA CCA GCC AAT CTG ATC TCC CTG GCC GTA CTC GAG TTC ATC AAC GTT CTG GTC ATC GGT GGC AAC TGC CTC GTG ATT GCC GCC GTC TTC TGT TCG AAT AAG TTG CGG AGT GTG ACG AAC TTC TTC ATT GTC AAC CTG GCT GTG GCC GAC CTG CTG GTG GGT TTG GCC GTC CTA CCC TTC TCA GCC ACT TGG GAG GTC TTC AAG GTT TGG ATA TTC GGC GAT CTC TGG TGC CGC ATT TGG CTG GCT GTC GAT GTC TGG ATG TGC ACG GCA TCG ATC CTG AAT CTG TGT GCC ATA TCA CTG GAC CGC TAT GTG GCG GTC ACG CGA CCC GTC ACC TAC CCG AGC ATA ATG TCC ACG AAG AAG GCC AAG TCC TTA ATC GCC GGC ATT TGG GTA CTC TCA TTT TTT ATT TGC TTT CCG CCG CTA GTC GGC TGG AAG GAT CAA AAG GCG GTT ATA CAG CCG ACC TAT CCA AAG GGA AAC CAT ACG CTT TAC TAC ACC ACC ACG ATG TCA AGC TCG GAG GAT GGT CAA CTA GGG TTA GAT AGC ATT AAG GAC CAG GGC GAG GCC --- TCC TTG CCG CCA TCC CCG CCG CAT ATC GGC AAC GGC AAC GCC TAC AAT CCC TAC GAT CCC GAT TTC GCC CCC ATC GAT GGA TCC GCG GAG ATT CGG ATT GCG GCC ATT GAC TCG ACC AGT ACT TCA ACA ACC GCA ACC AGC ACG ACG --- ACA GGG TCC AGT TCG AGC ATC ACG GAA TCG GAA ATG GAC CTC GAT CTG CTG AAC GCA CCG CCG CAG AAC AGA CCC CAG ACC ATT TCC GGC AGC TGT CCG TGG AAG TGC GAG CTG ACC AAC GAT CGG GGT TAT GTC CTG TAC TCC GCC CTG GGC TCC TTC TAC ATA CCC ATG TTC GTG ATG CTC TTC TTC TAC TGG CGC ATC TAC CGG GCT GCC GTG AGA ACC ACG AGG GCC ATC AAC CAG GGC TTC AAG ACC ACC AAA GGT TCC AAG GGC ATC GGT TCG CGC TTC GAG GAG CAA CGC CTC ACA TTG CGC ATC CAT CGA GGA CGA GGA TCC AAC CAG CAG GAC TCT ATG CAC AGC AAC GGG AGC ACC CAG AGC ACC ACC ACC ACC CTA GGC ACC CCC TCC CCG GAG AGA TTG TCG AAG TAT GCC ACC AGG CGT CTG CAC CAC --- CAC GAC AAG ATC AAG ATC TCG GTG TCC TAC CCC TCC AGC GAA AAC ATC AGC GAG CTT GCC GGC --- --- CAC GGG GAT GTG GGT --- --- CAC GAG CGG CGG CAA TCG GGA AAC GCA CTG TTT GCC GTC CAC TAC AAC GGC ACC AAT GGG CGG GAG TCA ACG GAA TCG CAG CTC TAC CGA CAG CAG CAG CAG --- CAC GGC GTG GCC AGC TCA TGC TAC CTG CAG GTG GGC AAG GGT CTG ACG GAG TTG GCC AGG CGG CAG AGC AAT ACC AGC GAG GCT GGA --- --- --- --- GGA TCG GGA CAC TCG CGT CCG GCC AAC AAG AAG ATG GGC AGG CGC AAC ATC AAG GCG CAG GTG AAG CGC TTC CGC ATG GAG ACC AAG GCG GCC AAA ACA CTG GCC ATC ATC GTG GGC ATG TTC ATC TTC TGC TGG TGC CCC TTC TTC ACC ATG TAC ATC ATC CGG CCG TTC TGC CAG GAC TGC GTC GAT CCT CTG CTC TTT TCG GTG CTC TTT TGG CTT GGC TAC TGC AAC TCC GCC GTG AAC CCC ATG ATC TAC GCC CTG TTC TCA AAG GAC TTC CGT TTC GCC TTC AAG CGG ATT ATC TGC AGG TGC TTC TGC TCC CGC CAG TCC GTC TCC CTG AAG AGC TCC CGG CGC GGA TCT GAC ATG TCT GCC ATT CGG ATT CGG GCC CGA ACG CCC AGC ATA ACG CCC AGT GCT GCG GCC CAC AGT TTC GGA GAC GAG AGT GAG CTG CAC CAT TCC GAG ATG AGC AAC GAC CCC AGG 
Dmel                            ATG AAT GAA ACA GAG TGC GAG GAT CTC ATC AAA TCT GTG AAA TGG ACG GAA CCA GCC AAT CTG ATC TCC CTG GCC GTA CTC GAG TTC ATC AAC GTT CTG GTC ATC GGT GGC AAC TGC CTC GTG ATT GCC GCC GTC TTC TGT TCG AAT AAG TTG AGG AGT GTG ACG AAC TTC TTT ATT GTC AAC CTA GCT GTG GCC GAT CTT CTG GTG GGT TTG GCC GTC CTA CCC TTC TCA GCC ACC TGG GAA GTC TTC AAG GTT TGG ATA TTC GGC GAT CTC TGG TGC CGC ATT TGG CTG GCT GTC GAT GTC TGG ATG TGC ACG GCA TCG ATC CTG AAT CTG TGT GCC ATA TCA CTG GAC CGC TAT GTG GCG GTC ACA CGA CCC GTC ACC TAC CCA AGC ATA ATG TCC ACG AAG AAG GCC AAG TCC TTA ATC GCC GGC ATT TGG GTA CTC TCA TTT TTT ATT TGC TTT CCG CCG CTA GTC GGC TGG AAG GAT CAA AAG GCG GTT ATA CAG CCG ACC TAT CCA AAG GGA AAC CAT ACG CTT TAC TAC ACC ACC ACG ATG TCA AGC TCG GAG GAT GGT CAA CTA GGG TTA GAT AGC ATT AAG GAC CAG GGC GAG GCA --- TCC TTG CCT CCA TCC CCG CCC CAT ATC GGC AAC GGC AAC GCC TAC AAT CCC TAC GAT CCC GGT TTC GCA CCC ATC GAT GGA TCC GCG GAG ATT CGG ATT GCG GCC ATT GAC TCG ACC AGT ACT TCA ACA ACC GCA ACC ACC ACG ACG --- ACA GCG TCC AGC TCG AGC ACC ACG GAA ACG GAA ATG GAC CTC GAT CTA CTG AAC GCA CCG CCG CAG AAC AGA CCC CAA ACA ATT TCC GGC AGT TGT CCG TGG AAG TGC GAG CTG ACC AAC GAT CGG GGT TAT GTC CTG TAC TCC GCC CTG GGC TCA TTC TAT ATA CCC ATG TTC GTG ATG CTC TTC TTC TAC TGG CGC ATC TAC CGG GCT GCC GTG AGA ACG ACG AGA GCC ATC AAC CAG GGC TTC AAG ACC ACC AAG GGT TCC AAG GGC ATC GGT TCT CGC TTC GAG GAG CAA CGC CTC ACA TTG CGC ATA CAT AGA GGA CGA GGA TCA AAC CAG CAG GAC TCC ATG CAC AGC AAC GGG AGC ACT CAG AGC ACC ACC ACC ACC CTG GGC ACC CCC TCC CCG GAG AGG TTG TCG AAG TAC GCC ACT AGG CGA CTG CAC CAC --- CAC GAC AAG ATC AAG ATC TCG GTG TCC TAC CCC TCC AGC GAA AAC ATC AGC GAG CTT GCC GGA --- --- CAC GGG GAT GTG GGT --- --- CAC GAG CGG CGT CAA TCG GGA AAC GCA CTG TTC GCC GTC CAT TAC AAC GGC ACC AAT GGT CGG GAG TCC ACG GAA TCG CAG CTC TAC CGA CAG CAG CAG CAG --- CAC GGC GTA GCC AGC TCA TGC TAC CTG CAG GTG GGT AAG GGT CTA CCG GAG TTG GCC AGG CGG CAG AGC AAC ACC AGC GAG GCT GGA --- --- --- --- GGA TCG GGA CAC TCG CGT CCG GCC AAC AAG AAG ATG GGC AGG CGC AAC ATC AAG GCG CAG GTG AAG CGG TTC CGC ATG GAG ACC AAG GCG GCC AAA ACA CTG GCC ATC ATC GTG GGC ATG TTC ATC TTC TGC TGG TGT CCC TTC TTC ACC ATG TAC ATC ATC CGG CCG TTC TGC CAG GAC TGC GTC GAC CCG CTG CTC TTT TCG GTG CTC TTT TGG CTT GGC TAC TGC AAC TCC GCC GTA AAC CCC ATG ATC TAC GCC CTG TTC TCA AAG GAC TTT CGC TTC GCC TTC AAG CGG ATT ATC TGC AGG TGC TTC TGC TCC CGC CAG TCC GTC TCC TTG AAG AGC TCC CGC CGG GGA TCT GAC ATG TCG GCC ATT CGC ATT CGG GCC CGA ACG CCC AGC ATA ACG CCC AGT GCT GCG GCC CAC AGT TTC GGA GAC GAG AGT GAA CTG CAC CAT TCT GAG ATG AGC AAC GAC CCC AGG 
Dsim                            ATG AAT GAA ACA GAG TGC GAG GAT CTC ATT AAA TCT GTG AAA TGG ACG GAA CCA GCC AAT CTG ATC TCC CTG GCC GTA CTC GAG TTC ATC AAC GTT CTG GTC ATC GGT GGC AAC TGC CTC GTG ATT GCC GCC GTC TTC TGT TCG AAT AAG TTG CGG AGT GTG ACG AAC TTC TTC ATT GTC AAC CTG GCT GTA GCC GAC CTT CTG GTG GGT TTG GCC GTC CTA CCC TTC TCA GCC ACT TGG GAG GTC TTC AAG GTT TGG ATA TTC GGC GAT CTC TGG TGC CGC ATT TGG CTG GCT GTC GAT GTC TGG ATG TGC ACG GCA TCG ATC CTG AAT CTG TGT GCC ATA TCA CTG GAC CGC TAT GTG GCG GTC ACG CGA CCC GTC ACC TAC CCA AGC ATA ATG TCC ACC AAG AAG GCC AAG TCC TTA ATC GCC GGC ATT TGG GTA CTC TCA TTT TTT ATT TGC TTT CCG CCG CTA GTC GGC TGG AAG GAT CAA AAG GCG GTT ATA CAG CCG ACC TAT CCA AAG GGA AAC CAT ACG CTT TAC TAC ACC ACC ACG ATG TCA AGC TCG GAG GAT GGT CAA CTA GGG TTA GAT AGC ATT AAG GAC CAG GGC GAG GCC --- TCC TTG CCT CCA TCC CCG CCG CAT ATC GGC AAC GGC AAC GCC TAC AAT CCC TAC GAT CCC GAT TTC GCC CCC ATC GAT GGA TCC GCG GAG ATT CGG ATT GCG GCC ATT GAC TCG ACC AGT ACT TCA ACA ACC GCA ACC AGC ACG ACG --- ACA GCG ACC AGC TCG AGT ACC ACG GAA ACG GAA ATG GAC CTC GAT CTG CTG AAC GCA CCG CCG CAG AAC AGA CCC CAG ACC ATT TCC GGC AGC TGT CCG TGG AAG TGC GAG CTG ACC AAC GAT CGG GGT TAC GTC CTG TAC TCC GCC CTG GGC TCC TTC TAC ATA CCC ATG TTC GTG ATG CTC TTC TTC TAC TGG CGC ATC TAC CGG GCT GCC GTG AGA ACC ACG AGG GCC ATT AAC CAG GGC TTC AAG ACC ACC AAG GGT TCC AAG GGC ATC GGT TCG CGC TTC GAG GAG CAA CGC CTC ACA TTG CGC ATC CAT CGA GGA CGA GGA TCC AAC CAG CAG GAC TCT ATG CAC AGC AAC GGG AGC ACC CAG AGC ACC ACC ACC ACA CTA GGC ACC CCC TCC CCG GAG AGA TTG TCC AAG TAC GCC ACC AGG CGA CTG CAC CAC --- CAC GAC AAG ATC AAG ATC TCG GTG TCC TAC CCC TCC AGC GAA AAC ATC AGC GAG CTT GCC GGA --- --- CAC GGG GAG GTG GGT --- --- CAC GAG CGG CGG CAA TCG GGG AAC GCA CTG TTC GCC GTC CAC TAC AAC GGC ACC AAT GGG CGG GAG TCC ACG GAA TCG CAG CTC TAC CGA CAG CAG CAG CAG --- CAC GGC GTG GCC AGC TCA TGC TAC CTG CAG GTG GGC AAG GGT CTG CCG GAG TTG GGC AGG CGG CAG AGC AAT ACC AGC GAG GCT GGA --- --- --- --- GGA TCG GGA CAC TCG CGT CCG GCC AAC AAG AAG ATG GGC AGG CGC AAC ATC AAG GCG CAG GTG AAG CGC TTC CGC ATG GAG ACC AAG GCG GCC AAA ACA CTG GCC ATC ATC GTG GGC ATG TTC ATC TTC TGC TGG TGC CCC TTC TTC ACC ATG TAC ATC ATC CGG CCG TTC TGC CAG GAC TGC GTC GAT CCG CTC CTC TTT TCG GTG CTC TTT TGG CTT GGC TAC TGC AAC TCC GCC GTG AAC CCC ATG ATC TAC GCC CTG TTC TCA AAG GAC TTC CGT TTC GCC TTC AAG CGG ATT ATC TGC AGG TGC TTC TGC TCC CGC CAG TCC GTC TCC CTG AAG AGC TCC CGC CGC GGA TCT GAC ATG TCG GCC ATT CGG ATT CGA GCC CGA ACG CCC AGC ATA ACG CCC AGT GCT GCG GCC CAC AGT TTC GGA GAC GAG AGT GAG CTG CAC CAT TCC GAG ATG AGC AAC GAC CCC AGG 
Dere                            ATG AAT GAA ACA GAG TGC GAG GAT CTC ATC AAA TCT GTG AAA TGG ACG GAA CCA GCC AAT CTG ATC TCC CTG GCC GTA CTC GAG TTC ATC AAC GTT CTG GTC ATC GGT GGC AAC TGC CTC GTG ATT GCC GCC GTC TTC TGT TCG AAT AAG TTG AGG AGT GTG ACG AAC TTC TTC ATT GTC AAC CTG GCT GTG GCC GAC CTT TTG GTT GGT TTG GCC GTG CTA CCC TTC TCA GCC ACC TGG GAG GTT TTC AAG GTT TGG ATA TTC GGC GAT CTC TGG TGC CGC ATT TGG CTG GCT GTC GAT GTG TGG ATG TGC ACG GCA TCG ATC CTG AAT CTG TGT GCC ATA TCT CTG GAT CGC TAT GTG GCG GTC ACG CGA CCC GTC ACC TAC CCA AGC ATT ATG TCC ACG AAG AAG GCC AAG TCC TTA ATC GCC GGC ATT TGG GTA CTC TCA TTT TTT ATA TGC TTT CCG CCG CTA GTC GGC TGG AAG GAT CAA AAG GCG GTT ATA CAG CCG ACC TAT CCA AAG GGA AAC CAT ACG CTT TAC TAC ACC ACC ACG ATG TCA AGT TCG GAG GAT GGT CAA CTA GAG TTA GAT AGC ATT AAG GAC CAG GGC GAG GCC --- TCT TTG CCT CCC TCC CCG CCG CAT GTC GGC AAT GGC AAC GCC TAC AAT CCC TAC GAT CCC GAT TTC GCC CCC ATC GAT GGA TCC GCG GAG ATT CGG ATT GCG GCC ATG GGC TCG ACC AGT ACT TCA ACA AGC ACA ACC AGC ACG ACA --- --- GCG TCC AGT TCG AGC ACC ACG GAA TCG GAA ATG GAC CTC GAT CTG CTG AAC GCA CCG CCG CAG AAC AGA CCC CAG ACA ATT TCC GGC AGC TGT CCA TGG AAG TGC GAG CTG ACC AAC GAT CGG GGT TAC GTC CTG TAC TCC GCC CTG GGA TCC TTC TAC ATA CCC ATG TTC GTG ATG CTC TTC TTC TAC TGG CGC ATC TAC CGG GCT GCC GTG AGA ACC ACG AGG GCC ATC AAC CAG GGC TTC AAG ACC ACC AAG GGT TCC AAG GGC ATC GGT TCG CGG TTC GAG GAA CAA CGC CTC ACA TTG CGC ATC CAC CGA GGA CGG GGA TCC AAC CAG CAG GAC TCC ATG CAC AGC AAC GGG AGC ACC CAG AGC ACC ACC ACC ACC CTA GGC ACT CCC TCA CCG GAG AGG TTG TCG AAG TAC GCC ACC AGG CGA CTG CAC CAC --- CAC GAC AAG ATC AAG ATC TCG GTG TCC TAC CCC TCC AGC GAA AAC ATT AGC GAG CTT GCC GGG --- --- CAC GGG GAT GTG GGC --- --- CAC GAG CGG CGG CCA TCG GGA AAC GCA CTG TTT GCC GTC CAC TAC AAC GGC ACC AAT GGG CGG GAG TCC ACA GAG TCG CAT CTC TAT CGA CAG CAG --- CAG --- CAC GGC GGG GCC AGC TCA TGC TAC CTG CAG GTG GGA AAG GGT CTG CCG GAG TTG GCC AGG CGT CAG AGC AAC ACC AGC GAG GCC GGA --- --- --- --- GGA TCG GCG CAC TCG CGC CCG GCC AAC AAG AAG ATG GGC AGG CGC AAC ATT AAG GCG CAG GTG AAG CGC TTC CGC ATG GAG ACC AAG GCC GCC AAG ACA CTG GCC ATC ATC GTG GGC ATG TTC ATC TTC TGC TGG TGC CCC TTC TTC ACC ATG TAC ATC ATC CGG CCG TTC TGC CAG GAC TGC GTC GAT CCG CTG CTC TTT TCG GTG CTC TTT TGG CTT GGC TAC TGC AAC TCC GCC GTA AAC CCC ATG ATC TAC GCC CTG TTC TCA AAG GAC TTC CGC TTC GCC TTC AAG CGG ATC ATC TGC AGG TGC TTC TGC TCC CGC CAG TCC GTC TCC CTA AAG AGC TCC CGC CGC GGA TCT GAC ATG TCC GCC ATT CGC ATT CGG GCC CGA ACG CCC AGC ATA ACG CCC AGT GCT GCG GCC CAC AGT TTC GGG GAC GAG AGT GAG CTG CAC CAT TCC GAG ATG AGC AAC GAC CCC AGG 
Dtei                            ATG AAT GAA ACA GAG TGC GAG GAT CTC ATC AAA TCT GTG AAA TGG ACG GAA CCA GCC AAT CTG ATC TCC CTG GCC GTA CTC GAG TTC ATC AAC GTT CTG GTC ATC GGT GGC AAC TGC CTC GTG ATT GCC GCC GTC TTC TGT TCG AAT AAG TTG AGG AGT GTG ACG AAC TTC TTC ATT GTC AAC CTG GCT GTG GCC GAC CTT CTG GTG GGT TTG GCC GTG CTA CCC TTC TCA GCC ACC TGG GAG GTT TTC AAG GTT TGG ATA TTC GGC GAT CTC TGG TGC CGC ATT TGG CTG GCT GTC GAT GTG TGG ATG TGC ACG GCA TCG ATC CTG AAT CTG TGT GCC ATA TCT CTG GAT CGC TAT GTG GCG GTC ACG CGA CCC GTC ACC TAC CCA AGC ATT ATG TCC ACG AAG AAG GCC AAG TCC TTA ATC GCC GGC ATT TGG GTA CTC TCA TTT TTT ATT TGC TTT CCG CCG CTA GTC GGC TGG AAG GAT CAG AAG GCG GTT ATA CAG CCG ACC TAT CCA AAG GGA AAC CAT ACG CTT TAC TAC ACC ACC ACG ATG TCA AGC TCG GAG GAT GGT CAA CTA GGG TTA GAT AGC ATT AAG GAC CAG GGC GAG GCC --- TCT TTG CCT CCC TCC CCG CCG CAT GTC GGC AAT GGG AAC GCC TAC AAT CCC TAC GAT CCC GAT TTC GCG CCC ATC GAT GGA TCC GCG GAG ATT CGG ATT GCG GCC ATG GGC TCG ACT AGT ACT TCG GCA TCC ACA ACC ATC ACG ACG --- ACA ACG TCC AGT GCG AGC ACC ACG GAA ACG GAA ATG GAC CTC GAT CTG CTG AAC ACA CCG CCG CAG AAC AGA CCC CAG ACC ATT TCC GGC AGC TGT CCA TGG AAG TGC GAG CTG ACC AAC GAT CGG GGT TAT GTC CTG TAC TCC GCC CTG GGA TCC TTC TAC ATA CCC ATG TTC GTG ATG CTC TTC TTC TAC TGG CGC ATC TAC CGA GCT GCC GTG AGA ACC ACG AGG GCC ATC AAC CAG GGC TTT AAG ACC ACC AAG GGT TCC AAG GGC ATC GGG TCG CGC TTC GAG GAG CAA CGC CTT ACT TTG CGC ATC CAC CGA GGA CGG GGA TCC AAC CAG CAG GAC TCC ATG CAC AGC AAC GGG AGC ACC CAG AGC ACC ACC ACC ACC CTA GGC ACC CCT TCC CCG GAG AGG CTG TCG AAG TAC GCC ACC AGG CGA CTG CAC CAC --- CAC GAC AAG ATC AAG ATC TCG GTG TCC TAC CCC TCC AGC GAA AAC ATC AGC GAG CTT GCC GGG --- --- CAC GGG GAT GTG GGC --- --- CAC GAG CGG CGG GCA TCG GGA AAC GCA CTG TTT GCC GTC CAC TAC AAC GGC ACC AAT GGG CGG GAG TCC ACA GAA TCG CAA CTC TAC CGA CAG CAG --- CAG --- CAC GGC GTG GCC AGC TCA TGC TAC CTG CAG GTG GGA AAG GGT CTG CCG GAG CTG GCC AGA CGG CAG AGC AAC ACC AGC GAA GCC GGA --- --- --- --- GGA TCG GGG CAC TCG CGT CCG GCC AAC AAA AAG ATG GGC AGG CGC AAC ATC AAG GCG CAG GTG AAG CGC TTC CGC ATG GAG ACT AAA GCC GCC AAG ACA CTG GCC ATC ATC GTA GGC ATG TTC ATC TTT TGC TGG TGC CCC TTC TTC ACC ATG TAC ATC ATC CGG CCG TTC TGC CAG GAC TGC GTC GAT CCG CTG CTC TTT TCG GTG CTC TTT TGG CTT GGC TAC TGC AAC TCT GCC GTA AAC CCC ATG ATC TAC GCC CTG TTC TCC AAG GAC TTC CGC TTC GCC TTC AAG CGG ATT ATC TGC AGG TGC TTC TGC TCC CGG CAG TCC GTC TCC CTA AAG AGC TCC CGC CGC GGA TCT GAC ATG TCG GCC ATT CGC ATT CGG GCC CGA ACG CCC AGC ATA ACG CCT AGT GCT GCG GCC CAC AGT TTC GGG GAC GAG AGT GAG CTG CAC CAC TCT GAG ATG AGC AAC GAC CCC AGG 
Dyak                            ATG AAT GAA ACA GAG TGC GAG GAT CTC ATC AAA TCT GTG AAA TGG ACG GAA CCA GCC AAT CTG ATC TCC CTG GCC GTA CTC GAG TTC ATC AAC GTT CTG GTC ATC GGT GGC AAC TGC CTC GTG ATT GCC GCC GTC TTC TGT TCG AAT AAG TTG AGG AGT GTA ACG AAC TTC TTC ATT GTC AAC CTG GCT GTG GCC GAC CTT CTG GTG GGT TTG GCC GTG CTA CCC TTC TCA GCC ACC TGG GAG GTT TTC AAG GTT TGG ATA TTC GGC GAT CTC TGG TGC CGC ATT TGG CTG GCT GTC GAT GTG TGG ATG TGC ACG GCA TCG ATC CTT AAT CTG TGT GCC ATA TCT CTG GAT CGC TAT GTG GCG GTC ACG CGA CCC GTC ACC TAC CCA AGC ATT ATG TCC ACG AAG AAG GCC AAG TCC TTA ATC GCC GGC ATT TGG GTA CTC TCA TTT TTT ATT TGC TTT CCG CCG CTA GTC GGC TGG AAG GAT CAG AAG GCG GTG ATA CAG CCG ACC TAT CCA AAG GGA AAC CAT ACG CTT TAC TAT ACC ACC ACG ATG TCA AGC TCG GAG GAT GGT CAA CTA GGG TTA GAT AGC ATT AAG GAC CAG GGC GAG ACC --- TCT TTG CCT CCC TTC CCG CCG CAT GTC GGC AAT GGC AAC GCC TAC AAT CCC TAC GAT CCC GAT TTC GCC CCC ATC GAT GGA TCC GGG GAG ATT CGG ATT GCG GCC ATG GGC TCG ACT AGT ACT CCA GCA ACC ACA ACC AGC ACG ACG --- ACG AGT TCC AGT GCA AGC ACC ACG GAA ACG GAA ATG GAC CTC GAT CTG CTC AAC GCA CCA CCG CAG AAC AGA CCC CAG ACA ATT TCA GGC AGC TGT CCG TGG AAG TGC GAG CTG ACC AAC GAT CGG GGT TAT GTC CTG TAC TCC GCC CTG GGA TCC TTC TAC ATA CCC ATG TTC GTG ATG CTC TTC TTC TAC TGG CGC ATC TAC CGA GCT GCC GTG AGA ACC ACG AGG GCC ATC AAC CAG GGC TTT AAG ACC ACC AAA GGT TCC AAG GGC ATC GGG TCG CGC TTC GAG GAG CAA CGC CTC ACT TTG CGC ATC CAC CGA GGA CGG GGA TCC AAC CAG CAG GAC TCC ATG CAC AGC AAC GGG AGC ACC CAG AGC ACC ACC ACC ACC CTA GGC ACC CCT TCC CCG GAG AGG CTG TCG AAG TAC GCC ACC AGG CGG CTG CAC CAC --- CAC GAC AAG ATC AAG ATC TCG GTG TCC TAC CCC TCC AGC GAA AAC ATC AAC GAG CTT GCC GGG CAC GGG CAC GGG GAT GTG GGC --- --- CGC GAG CGG CGG CCA TCG GGA AAC GCA CTG TAT GCC GTC CAC TAC AAC GGT ACC AAT GGG CGG GAG TCC ACA GAA TCG CAA CTC TAC CGG CAG CAG --- CAG --- CAC GGC GTG GCC AGC TCA TGC TAC CTG CAG GTA GGG AAG GGT CTG CCA GAG CTG GCC AGA CGG CAG AGC AAC ACC AGC GAA GCC GGA --- --- --- --- GGA TCG GGA CAC TCG CGT CCG GCC AAC AAA AAG ATG GGC AGG CGC AAC ATC AAG GCG CAG GTG AAG CGC TTC CGC ATG GAG ACC AAA GCC GCC AAG ACA CTG GCC ATC ATC GTG GGC ATG TTC ATC TTT TGC TGG TGC CCC TTC TTC ACC ATG TAC ATC ATC CGG CCG TTC TGC CAG GAC TGC GTC GAT CCG CTG CTC TTT TCG GTG CTC TTT TGG CTT GGC TAC TGC AAC TCT GCC GTC AAC CCC ATG ATC TAC GCC CTG TTC TCC AAG GAC TTC CGC TTC GCC TTC AAG CGC ATT ATC TGC AGG TGC TTC TGC TCC CGG CAG TCC GTC TCC CTA AAG AGC TCC CGC CGC GGA TCC GAC ATG TCG GCC ATT CGC ATT CGG GCC CGA ACG CCC AGT ATA ACG CCT AGT GCT GCG GCC CAC AGT TTC GGA GAC GAG AGT GAG CTG CAC CAT TCC GAG ATG AGC AAC GAC CCC AGG 
Dsan                            ATG AAT GAA ACA GAG TGC GAG GAT CTC ATC AAA TCT GTG AAA TGG ACG GAA CCA GCC AAT CTG ATC TCC CTG GCC GTA CTC GAG TTC ATC AAC GTT CTG GTC ATC GGT GGC AAC TGC CTC GTG ATT GCC GCC GTC TTC TGT TCG AAT AAG TTG AGG AGT GTA ACG AAC TTC TTC ATT GTC AAC CTG GCT GTG GCC GAC CTT CTG GTG GGT TTG GCC GTG CTA CCC TTC TCA GCC ACC TGG GAG GTT TTC AAG GTT TGG ATA TTC GGC GAT CTC TGG TGC CGC ATT TGG CTG GCT GTC GAT GTG TGG ATG TGC ACG GCA TCG ATC CTT AAT CTG TGT GCC ATA TCT CTG GAT CGC TAT GTG GCG GTC ACG CGA CCC GTC ACC TAC CCA AGC ATT ATG TCC ACG AAG AAG GCC AAG TCC TTA ATC GCC GGC ATT TGG GTA CTC TCA TTT TTT ATT TGC TTT CCG CCG CTA GTC GGC TGG AAG GAT CAG AAG GCG GTT ATA CAG CCG ACC TAT CCA AAG GGA AAC TAT ACG CTT TAC TAC ACC ACC ACG ATG TCA AGC TCG GAG GAT GGT CAA CTA GGG TTA GAT AGC ATT AAG GAC CAG GGC GAG GCC --- TCT TTG CCT CCC TTC CCG CCG CAT GTC GGC AAT GGC AAC GCC TAC AAT CCC TAC GAT CCC GAT TTC GCC CCC ATC GAT GGA TCC GGG GAG ATT CGG ATT GCG GCC ATG GGC TCG ACT AGT ACT CCA GCA ACC ACA ACC AGC ACG ACG --- ACA AGT TCC AGT GCA AGC ACC ACG GAA ACG GAA ATG GAC CTC GAT CTG CTG AAC GCA CCG CCG CAG AAC AGA CCA CAG ACA ATT TCA GGC AGC TGT CCG TGG AAG TGC GAG CTG ACC AAC GAT CGG GGT TAT GTC CTG TAC TCC GCC CTG GGA TCC TTC TAC ATA CCC ATG TTC GTG ATG CTC TTC TTC TAC TGG CGC ATC TAC CGA GCT GCC GTG AGA ACC ACG AGG GCC ATC AAC CAG GGC TTT AAG ACC ACC AAA GGT TCC AAG GGC ATC GGG TCG CGC TTC GAG GAG CAA CGC CTC ACT TTG CGC ATC CAC CGA GGA CGT GGA TCC AAC CAG CAG GAC TCC ATG CAC AGC AAC GGG AGC ACC CAG AGC ACC ACC ACC ACC CTA GGC ACC CCT TCC CCG GAG AGG CTG TCG AAG TAC GCC ACC AGG CGG CTG CAC CAC --- CAC GAC AAG ATC AAG ATC TCG GTG TCC TAC CCC TCC AGC GAA AAC ATC AGC GAG CTT GCC GGG CAC GGG CAC GGG GAT GTG GGC --- --- CAC GAG CGG CGG CCA TCG GGA AAC GCA CTG TAT GCC GTC CAC TAC AAC GGT ACC AAT GGG CGG GAG TCC ACA GAA TCG CAA CTC TAC CGG CAG CAG --- CAG --- CAC GGC GTG GCC AGC TCA TGT TAC CTG CAG GTG GGG AAG GGT CTG CCG GAG CTG GCC AGA CGG CAG AGC AAC ACC AGC GAA GCC GGA --- --- --- --- GGA TCG GGA CAC TCG CGT CCG GCC AAC AAA AAG ATG GGC AGG CGC AAC ATC AAG GCG CAG GTG AAG CGC TTC CGC ATG GAG ACC AAA GCC GCC AAG ACA CTG GCC ATC ATC GTG GGC ATG TTC ATC TTT TGC TGG TGC CCC TTC TTC ACC ATG TAC ATC ATC CGG CCG TTC TGC CAG GAC TGC GTC GAT CCG CTG CTC TTT TCG GTG CTC TTT TGG CTT GGC TAC TGC AAC TCT GCC GTC AAC CCC ATG ATC TAC GCC CTG TTC TCC AAG GAC TTC CGC TTC GCC TTC AAG CGC ATT ATC TGC AGG TGC TTC TGC TCC CGG CAG TCC GTC TCC CTA AAG AGC TCC CGC CGC GGA TCC GAC ATG TCG GCC ATT CGC ATT CGG GCC CGA ACG CCC AGT ATA ACG CCT AGT GCA GCG GCC CAC AGT TTC GGG GAC GAG AGT GAG CTG CAC CAT TCC GAG ATG AGC AAC GAC CCC AGG 


After deleting gaps. 1857 sites
     15   1857

Dele                            ATG AAT GAT TCA GAG TGC GAC GAT CTC ATC AAA TCT GTG AAA TGG ACG GAA CCA GCC AAT CTG ATC TCC CTG GCC GTG CTC GAG TTT ATC AAC GTT CTG GTC ATC GGT GGC AAC TGC CTT GTG ATT GCC GCC GTC TTC TGT TCG AAC AAG TTA CGC AGT GTG ACG AAT TTC TTT ATC GTT AAC CTG GCC GTT GCC GAC CTT CTC GTG GGT TTG GCG GTG CTA CCC TTC TCG GCC ACC TGG GAG GTC TTT AAG GTT TGG ATA TTC GGC GAT CTC TGG TGC CGC ATT TGG CTG GCC GTC GAT GTC TGG ATG TGC ACG GCA TCG ATC CTG AAT CTG TGT GCC ATA TCC CTG GAT CGC TAT GTG GCG GTC ACG CGA CCC GTC ACC TAC CCC AGC ATA ATG TCC ACG AAG AAG GCC AAG TCC TTA ATC GCC GGC ATT TGG GTA CTC TCA TTT GTT ATT TGC TTT CCG CCT CTA GTC GGC TGG AAG GAT CAA AAG GCG GTC ATA CAT CCG ACC TAT CCA AAG GGA AAC CAT ACG CTT TAC TAC ACC ACC ACG ATG TCA AGC TCG GAG GAT GGT CAA CTA GGC TTA GAT AGC ATT AAG GAG CAG GAG GAC AGG GTC GCC AAT GGC AAT GGC AAC GCC TAC AAC CCC TAT GAT CCC GAT TTC GCC CCA ATC GAT GGA TCC GCG GAG ATT CGC ATT GCG GCC ATG GGC TCG AGC AGC ACG AGC ACC ACC ACA AGC AGC ACG GAA ACG GAA ATG GAC CTC GAT CTG CTG AAC GCC CCG CCG CAG AAC AGA GTA CAG ACC ACT TCC GGC AGC TGC CCC TGG AAG TGC GAG CTG ACC AAC GAC CGG GGG TAC GTC CTG TAC TCC GCC CTG GGC TCC TTC TAC ATA CCC ATG TTC GTG ATG CTC TTC TTC TAC TGG CGC ATC TAC CGG GCC GCC GTC CGC ACC ACG CGG GCC ATC AAT CAG GGC TTC AAG ACC ACC AAG GGT TCC AAG GGC ATC GGC TCG CGC TTC GAG GAG CAG CGT CTG ACA CTG AGG ATC CAC CGC GGC CGG GGG TCC AAC CAG CAG GAC TCG ATG CAC AGC AAC GGC AGC ACC CAG AGC ACC ACC ACC ACC CTT GGC ACC CCC TCG CCG GAG CGG CTG TCG AAG TAC GCC ACG CGG CGA ATG CAC CAC CAC GAC AAG ATC AAG ATC TCG GTG TCC TAT CCC TCC AGT GAG AAC ATC AGC GAG CTG GCC GGG GAC GGG GGT CAC GAG CGC AGG CCC TCG GGC AAC GCC CTG TTT GCC GTG CAC TAC AAC GGC TCG AAT GGC CGC GAG TCC ACC GAA TCG CAT CTA TAC AGG CAG CAG CAA AGC TCC TGC TAC CTG CAG GTT GGC AAG GGT CTG CCG GAG CTG GCC AGG CGG CAG AGC AAC ACC AGC GAG GCG GGA CAC TCG CGT CCG GCC AAC AAG AAG ATG GGC AGG CGG AAC ATC AAG GCG CAG GTC AAG CGA TTC CGC ATG GAG ACG AAG GCG GCC AAG ACG CTG GCC ATC ATC GTG GGC ATG TTC ATC TTC TGC TGG TGC CCC TTC TTC ACC ATG TAC ATC ATC CGG CCG TTC TGC CAG GAC TGC GTC GAC CCG CTG CTC TTC TCG ATC CTC TTC TGG CTG GGC TAC TGC AAC TCG GCC GTC AAC CCC ATG ATC TAC GCC CTG TTC TCC AAG GAC TTC CGC TTC GCC TTC AAG CGC ATC ATC TGT CGC TGC TTC TGC GCC CGT CAG TCC GTC TCG CTG AAG AGC TCC CGC CGC GGG TCC GAC ATG TCG GCC ATT CGC ATC CGC GCT CGC ACG CCC AGC ATC ACA CCG AGT GCG GCG GCC CAC AGC TTC GGG GAC GAG AGC GAG CTG CAC CAC TCC GAG ATG GAC AAC GAC CCC 
Dtak                            ATG AAT GAG ACA GAG TGC GAG GAT CTC ATC AAA TCT GTG AAA TGG ACG GAA CCA GCC AAT CTG ATC TCC CTG GCC GTA CTC GAG TTT ATC AAC GTT CTG GTC ATC GGT GGC AAC TGC CTT GTG ATT GCC GCC GTC TTC TGT TCG AAT AAG TTG CGC AGC GTG ACG AAC TTC TTC ATT GTC AAC CTG GCC GTT GCC GAC CTT CTG GTG GGT CTG GCG GTG CTA CCC TTC TCG GCC ACC TGG GAG GTC TTC AAG GTT TGG ATA TTC GGC GAT CTG TGG TGC CGC ATT TGG CTG GCC GTC GAC GTC TGG ATG TGC ACG GCA TCG ATC CTA AAC CTG TGT GCC ATA TCT CTG GAT CGC TAT GTG GCG GTC ACG CGA CCC GTC ACC TAC CCC AGC ATA ATG TCC ACG AAG AAG GCC AAG TCC CTA ATC GCC GGC ATT TGG GTA CTA TCA TTT TTT ATT TGC TTT CCG CCG CTA GTC GGC TGG AAG GAT CAA AAG GCG GTC ATA CAG CCG ACC TAT CCA AAG GGA AAC CAT ACG CTT TAC TAC ACC ACC ACG ATG TCA AGC TCG GAG GCT GGT CAA CTA GGC TTA GAT AGC ATT AAG GAA CAG GAC GAA GTG CCG CAT GTG GGC AAT GGC AAC GCC TAC AAT CCC TAC GAT CCC GAT TTC GCC CCC ATC GAT GGA TCC GCG GAG ATT CGG TTG GCG GCC ATG GGT TCG ACC AGT ACA ACA AGT ACT ACG AGC AGT ACG GAA GCG GAA ATG GAT CTC GAT CTG CTG AAC GCA CCG CCG CAG AAC AGA CTC GTG ACC ACT TCC GGC AGC TGC CCC TGG AAA TGC GAG CTG ACC AAC GAT CGC GGG TAT GTC CTG TAC TCC GCT TTA GGA TCC TTC TAC ATA CCC ATG TTC GTG ATG CTC TTC TTC TAC TGG CGC ATC TAT CGG GCG GCC GTG AGA ACC ACC AGG GCC ATC AAT CAG GGC TTC AAG ACC ACC AAG GGT TCC AAG GGC ATC GGT TCG CGC TTC GAG GAG CAG CGT CTC ACA CTG CGC ATC CAT CGT GGA AGG GGC TCC AAC CAG CAG GAC TCG ATG CAC AGC AAC GGC AGC ACC CAG AGC ACC ACC ACC ACC CTG GGC ACC CCG TCG CCC GAG AGG CTA TCG AAG TAC GCC ACG CGG CGG ATG CAC CAC CAC GAC AAG ATC AAG ATC TCG GTC TCG TAT CCC TCC AGC GAG AAC ATC AGC GAG CTG GCC GGG GAT CAT GGA GAT GGG CGG CGG CCA TCG GGC AAC GCC CTG TTC GCC GTC CAC TAC AAC GGC ACC AAT GGG CGG GAG TCC ACG GAG TCA CAG CTC TAC CGG CAG CAG CAG AGC TCC TGC TAC CTG CAG GTG GGC AAG GGT CTG CCC GAC TTG GCC AGG CGG CAG AGC AAC ACC AGC GAG GCT GGG CAC TCG CGT CCG GCC AAC AAG AAG ATG GGC AGG CGG AAC ATC AAG GCG CAG GTG AAG CGC TTC CGC ATG GAG ACC AAG GCG GCC AAG ACG CTG GCC ATC ATA GTC GGC ATG TTC ATC TTC TGC TGG TGC CCC TTC TTC ACC ATG TAC ATC ATC CGG CCA TTC TGC CAG GAC TGC GTC GAT CCG CTG CTC TTC TCG GTG CTC TTC TGG CTG GGC TAC TGC AAT TCG GCG GTC AAT CCC ATG ATC TAC GCG CTG TTC TCC AAG GAC TTC CGG TTC GCC TTC AAG CGG ATC ATC TGC CGG TGC TTC TGC TCG CGG CAG TCC GTC TCG CTG AAA AGT TCG CGG CGA GGA TCC GAC ATG TCC GCC ATT CGC ATC CGT GCC CGA ACG CCC AGC ATC ACG CCC AGT GCG GCG GCC CAC AGT TTC GGC GAT GAG AGT GAG CTG CAC CAC TCC GAG ATA AGC AAC GAT CCC 
Drho                            ATG AAT GAG ACA GAG TGC GAC GAT CTC ATC AAA TCT GTG AAA TGG ACG GAA CCA GCC AAT TTG ATC TCC CTG GCC GTA CTC GAG TTC ATC AAC GTT CTG GTC ATC GGT GGC AAC TGC CTT GTG ATT GCC GCC GTC TTC TGT TCG AAC AAG TTA CGT AGT GTG ACA AAC TTC TTC ATC GTC AAC CTG GCT GTT GCC GAC CTT CTA GTC GGT CTG GCG GTG CTA CCC TTC TCG GCC ACC TGG GAG GTC TTC AAG GTT TGG ATA TTC GGC GAT CTC TGG TGC CGC ATT TGG CTG GCC GTC GAT GTC TGG ATG TGC ACG GCA TCG ATC CTG AAT CTG TGT GCC ATA TCT CTG GAT CGC TAT GTG GCG GTC ACG CGA CCC GTC ACC TAC CCA AGC ATA ATG TCC ACG AAG AAG GCC AAG TCC TTA ATC GCC GGC ATT TGG GTA CTC TCA TTT TTT ATT TGC TTT CCG CCG CTA GTC GGC TGG AAG GAT CAA AAG GCG GTC ATA CAA CCG ACC TAT CCA AAG GGA AAC CAT ACG CTT TAC TAC ACC ACC ACG ATG TCA AGC TCG GAG GAT GGT CAA CTA GGG TTA GAT AGC ATT AAG GAA CAG GAC GAG GCC CAG CAT GTG GGC AAT GGC AAT GCC TAC AAT CCC TAC GAT CCC GAT TTC GCC CCG ATC GAT GGA TCC GCG GAG ATT CGC ATT GCG GCC ATG GGC CTG AGC AGT ACC ACC ACC ACC AGC ACA GAA ACG GAA CCG GAA ATG GAC CTC GAT CTG CTG AAC GCA CCG CCG CGG AAC AGA GCC GCC ACC ATT TCC GGC AGC TGT CCC TGG AAG TGC GAG CTG ACC AAC GAT CGG GGG TAC GTT CTC TAC TCC GCT CTG GGG TCC TTC TAC ATA CCC ATG TTT GTG ATG CTC TTC TTC TAC TGG CGC ATA TAC CGG GCC GCC GTC CGC ACC ACG CGG GCC ATC AAT CAG GGC TTC AAG ACC ACC AAG GGT TCC AAG GGC ATC GGT TCG CGC TTC GAG GAG CAG CGC CTG ACA CTG AGG ATC CAC CGC GGC AGG GGA TCC AAC CAG CAG GAC TCC ATG CAC AGC AAC GGC AGC ACC CAG AGC ACC ACC ACC ACC TTG GGA ACC CCC TCG CCG GAG CGA CTC TCC AAG TAC GCC ACT CGA CGG CTG CAC CAC CAC GAC AAG ATC AAG ATC TCG GTG TCC TAT CCC TCC AGC GAG AAC ATC AGT GAA CTG GCC GGG GGT CAC GAT CAC CAG CGA CGG CCA TCG GGA AAC GCC CTG TTC GCG GTG CAC TAC AAC GGC ACC ACT GGA CGC GAG TCC ACC GAA TCG CAT CTC TAC AGG CAG CAG CAG AGT TCC TGC TAC CTG CAG GTG GGC AAG GGT CTG CCG GAA TTG GCC CGG CGG CAG AGC AAC ACC AGC GAG GCG GGA CAC TTG CGT CCT GCC AAC AAG AAG ATG GGC AGG CGG AAC ATC AAG GCC CAG GTC AAG CGC TTC CGG ATG GAG ACG AAG GCG GCC AAG ACG CTG GCC ATC ATC GTC GGC ATG TTC ATC TTC TGC TGG TGC CCC TTC TTC ACC ATG TAC ATC ATC CGG CCG TTC TGC CAG GAC TGC GTC GAC CCG CTC CTC TTC TCG GTG CTC TTC TGG CTG GGC TAC TGC AAC TCG GCC GTC AAT CCG ATG ATC TAC GCC CTG TTC TCC AAG GAC TTC CGC TTC GCC TTC AAG CGG ATC ATC TGC CGC TGC TTC TGC TCG CGG CAG TCC GTC TCG CTG AAG AGT TCC CGT CGC GGA TCC GAC ATG TCG GCC ATC CGC ATC CGG GCC CGA ACG CCC AGC ATC ACG CCC AGT GCG GCG GCC CAC AGT TTC GGG GAC GAG AGC GAG CTG CAC CAC TCC GAG ATG GAC GAC CCC AGG 
Dfic                            ATG AAT GAG ACA GAG TGC GAG GAT CTC ATC AAA TCT GTG AAA TGG ACG GAA CCA GCC AAC CTG ATC TCC CTG GCC GTA CTC GAG TTC ATC AAC GTT CTG GTC ATC GGT GGC AAC TGC CTC GTG ATT GCC GCC GTC TTC TGT TCG AAT AAG CTG CGC AGC GTC ACC AAC TTC TTC ATC GTC AAC CTG GCC GTG GCC GAC CTC CTT GTC GGC CTG GCG GTG CTG CCC TTC TCC GCC ACC TGG GAG GTC TTC AAG GTG TGG ATA TTC GGC GAT CTG TGG TGC CGC ATC TGG CTG GCG GTG GAC GTG TGG ATG TGC ACG GCG TCG ATC CTG AAC CTG TGT GCC ATA TCC CTG GAC CGC TAC GTG GCG GTC ACG CGA CCC GTC ACC TAC CCG AGC ATC ATG TCC ACG AAG AAG GCC AAG TCC CTA ATC GCC GGC ATT TGG GTA CTC TCA TTT TTT ATC TGC TTT CCG CCG CTA GTC GGC TGG AAG GAT CAA AAG GCG GTG ATA CAG CCG ACC TAT CCA AAG GGA AAC CAT ACG CTT TAC TAC ACC ACC ACG ATG TCA AGC TCG GAG GAT GGT CAT CTA GGG TTA GGT AGC ATT AAG GAA CAG GAC GAG GAC CCT CAC ATC GGC AAT GGC AAT GCC TAC AAT CCC TAC GAT CCC GAT TTC GCC CCC ATC GAT GGA TCT GCG GAG ATT CGC ATT GCG GCC ATT GGT TCA ACG AGT ACG ACA AGT ACC ACA AGC ACC ACG GAA CCG GAA ATG GAT CTT GAT CTG CTA AAT GCT CCA CCG CAA AAC AGG CCG CAA ACC ATT TCC GGC AGC TGT CCG TGG AAA TGC GAG TTA ACC AAC GAT CGG GGA TAT GTC TTA TAC TCC GCA TTG GGA TCC TTC TAC ATT CCC ATG TTC GTG ATG CTC TTC TTC TAC TGG CGA ATC TAT CGG GCC GCC GTT CGC ACC ACG AGG GCC ATC AAC CAG GGC TTC AAG ACC ACC AAG GGT TCC AAG GGC ATC GGC TCG CGA TTC GAG GAG CAG CGT TTG ACC CTT CGC ATC CAC CGG GGA AGA GGC TCC AAC CAG CAG GAC TCG ATG CAC AGC AAC GGC AGC ACC CAG AGC ACC ACC ACC ACC CTG GGA ACA CCC TCC CCT GAA AGG CTT TCC AAG TAC GCC ACA CGA AGG TTG CAC CAC CAC GAC AAG ATC AAG ATC TCC GTT TCG TAT CCC TCT TCC GAA AAT ATC AGC GAG TTG GCA GGA GAC TCT GGT CAC GAG AGG CGT CCA TCG GGA AAC GCC CTC TTT GCC GTT CAC TAC AAT GGA GCC AAC GGG AGG GAG TCC ACA GAA TCG CAG CTC TAC AGG CAG CAG CAC AGC TCC TGT TAC CTG CAG GTG GGC AAG GGT CTA CCA GAG CTT TCC AGG CGG CAG AGC AAC ACC AGC GAA GCC GGC CAC TCT CGT CCT GCC AAC AAG AAG ATG GGC AGA AGG AAC ATC AAG GCG CAG GTG AAA CGC TTC CGC ATG GAA ACC AAG GCA GCC AAA ACG CTG GCC ATC ATC GTG GGC ATG TTC ATC TTC TGC TGG TGT CCC TTC TTC ACC ATG TAC ATC ATC CGG CCA TTT TGC CAG GAC TGC GTG GAT CCC CTG CTT TTC TCG GTG CTC TTT TGG CTC GGC TAC TGC AAT TCG GCG GTG AAT CCG ATG ATC TAT GCG CTG TTC TCC AAG GAC TTC CGC TTC GCC TTC AAG AGG ATC ATC TGC AGG TGC TTC TGT TCG CGG CAA TCC GTT TCG CTG AAG AGT TCC CGA AGA GGT TCG GAT ATG TCG GCC ATT AGG ATC AGG GCC AGG ACG CCC AGC ATC ACG CCC AGT GCG GCG GCC CAC AGC TTC GGG GAC GAG AGC GAG CTG CAC CAC TCG GAG ATG AGC AAC GAT CCC 
Dsuz                            ATG AAT GAG ACA GAG TGC GAC GAT CTC ATC AAA TCT GTG AAA TGG ACG GAA CCA GCC AAT CTG ATC TCC CTG GCC GTA CTC GAG TTT ATC AAC GTT CTG GTC ATC GGT GGC AAC TGC CTT GTG ATT GCC GCC GTC TTC TGT TCG AAT AAG TTG CGC AGC GTG ACG AAC TTC TTT ATC GTT AAC CTG GCC GTG GCC GAC CTT CTG GTG GGT CTG GCG GTG CTA CCC TTC TCG GCC ACC TGG GAG GTC TTC AAG GTT TGG ATT TTC GGC GAT CTC TGG TGC CGC ATT TGG CTG GCC GTC GAT GTC TGG ATG TGC ACG GCA TCG ATC CTG AAT CTG TGT GCC ATA TCC CTG GAC CGC TAT GTG GCG GTC ACG CGA CCC GTC ACC TAC CCA AGC ATC ATG TCC ACG AAG AAG GCC AAG TCC TTA ATC GCC GGC ATT TGG GTA CTA TCA TTT TTT ATT TGC TTT CCG CCG CTA GTC GGC TGG AAG GAT CAA AAG GCG GTC ATA CAG CCG ACC TAT CCA AAG GGA AAC CAT ACG CTT TAC TAC ACC ACC ACG ATG TCA AGC TCG GAG GAT GGT CAA CTA GGC TTA GAT AGC ATT AAG GAA CAG GAT GAG GCC CCG CAT ATG GGC AAT GGC AAC GCG TAC AAT CCC TAC GAT CCT GAC TTC GCC CCC ATC GAT GGA TCC GCG GAG ATA CGG ATT GCC GCC ATG GGC TCG ACC AGT ACG AGT AGT AGT ACA ACG ACG ACG GAA ACG GAA ATG GAT CTC GAT CTG CTG AAC TCA CCG CCG CAG AAC AGA CCC CAG ACC ATT TCC GGC AGC TGT CCT TGG AAG TGC GAG CTG ACC AAC GAT CGG GGC TAT GTT TTG TAT TCC GCC CTG GGC TCC TTC TAT ATA CCC ATG TTC GTG ATG CTC TTC TTC TAT TGG CGC ATC TAT AGG GCC GCC GTC AGA ACC ACC CGA GCC ATC AAT CAG GGC TTC AAG ACC ACC AAG GGT TCC AAG GGC ATC GGT TCG CGC TTC GAG GAG CAG CGT TTG ACA CTT CGG ATC CAT CGA GGA AGA GGG TCC AAC CAG CAG GAC TCC ATG CAC AGT AAT GGG AGC ACC CAG AGC ACC ACC ACC ACC CTG GGC ACC CCC TCA CCC GAG AGG CTA TCC AAA TAC GCC ACT CGA AGG CTG CAT CAT CAT GAC AAG ATC AAG ATC TCT GTG TCC TAT CCC TCC AGC GAG AAC ATC AAC GAG CTG GCC GGG GAT GGT GGT CAC GAG CGG CGG CCA TCG GGC AAT GCC CTC TTT GCC GTC CAC TAC AAT GGA GCA AAT GGT CGG GAG TCC ACT GAA TCC CAG CTG TAC CGG CAG CAG CAG AGC TCC TGC TAC CTG CAG GTG GGC AAG GGT CTG CCG GAG CTG GCC AGG CGG CAG AGC AAC ACC AGC GAG GCT GGA CAC TCG CGT CCT GCC AAC AAG AAG ATG GGC AGG CGG AAC ATC AAG GCC CAG GTG AAG CGC TTC CGC ATG GAA ACC AAG GCG GCC AAG ACA CTG GCC ATC ATC GTC GGG ATG TTC ATC TTC TGC TGG TGC CCC TTC TTC ACC ATG TAC ATC ATC CGG CCA TTC TGC CAG GAC TGC GTG GAT CCG CTG CTC TTC TCG GTG CTC TTC TGG CTG GGC TAC TGC AAC TCG GCC GTG AAT CCC ATG ATC TAT GCC CTG TTC TCC AAG GAC TTC CGC TTC GCC TTC AAG CGG ATC ATC TGC CGG TGC TTC TGC TCT CGG CAA TCC GTC TCG CTG AAG AGT TCC CGT CGT GGA TCC GAC ATG TCG GCC ATC CGC ATC CGG GCC AGG ACG CCC AGC ATC ACG CCC AGT GCG GCG GCC CAC AGT TTT GGG GAT GAG AGT GAA CTC CAC CAC TCC GAA ATG AGC AAC GAT CCC 
Dsub                            ATG AAT GAG ACA GAG TGC GAC GAT CTC ATC AAA TCT GTG AAA TGG ACG GAA CCA GCC AAT CTG ATC TCC CTG GCC GTA CTC GAG TTT ATC AAC GTT CTG GTC ATC GGT GGC AAC TGC CTT GTG ATT GCC GCC GTC TTC TGT TCG AAT AAG TTG CGC AGC GTG ACG AAC TTC TTT ATC GTT AAC CTG GCC GTG GCC GAC CTT TTG GTG GGT CTG GCG GTG CTA CCC TTT TCG GCC ACC TGG GAG GTC TTC AAG GTT TGG ATT TTC GGC GAT CTC TGG TGC CGC ATT TGG CTG GCC GTC GAT GTC TGG ATG TGC ACG GCA TCG ATC CTG AAT CTG TGT GCC ATA TCC CTA GAC CGC TAT GTG GCG GTC ACG CGA CCC GTC ACC TAC CCA AGC ATC ATG TCC ACG AAG AAG GCC AAG TCC TTA ATC GCC GGC ATT TGG GTA CTA TCA TTT TTT ATT TGC TTT CCG CCG CTA GTC GGC TGG AAG GAT CAA AAG GCG GTC ATA CAG CCG ACC TAT CCA AAG GGA AAC CAT ACG CTT TAC TAT ACC ACC ACG ATG TCA AGC TCG GAG GAT GGT CAA CTA GGG TTA GAT AGC ATT AAG GAA CAG GAC GAG GCC CCG CAT GTG GGC AAT GGC AAC GCG TAC AAT CCC TAC GAT CCC GAC TTC GCT CCC ATC GAT GGA TCC GCG GAG ATA CGG ATT GCG GCC ATG GGC TCG ACC AGT ACG AGC AGT AGT ACA ACG ACG ACG GAA ACG GAA ATG GAC CTC GAT CTG CTG AAC TCA CCG CCG CAG AAC AGA CCC CAG ACC ATT TCC GGC AGC TGC CCG TGG AAG TGC GAG CTA ACC AAC GAT CGG GGC TAT GTC CTG TAC TCC GCC CTG GGC TCC TTC TAC ATA CCC ATG TTC GTG ATG CTC TTC TTT TAC TGG CGC ATC TAT CGG GCC GCC GTG AGA ACC ACC CGA GCC ATC AAT CAG GGC TTC AAG ACC ACC AAG GGT TCC AAG GGC ATC GGT TCG CGC TTC GAG GAG CAG CGT TTG ACA CTC CGA ATC CAT CGA GGA AGG GGA TCC AAC CAG CAG GAC TCC ATG CAC AGC AAC GGG AGC ACC CAG AGC ACC ACC ACC ACC CTG GGC ACC CCC TCA CCC GAG AGG CTA TCC AAA TAC GCC ACT CGA CGG CTG CAT CAC CAT GAT AAG ATC AAG ATC TCT GTG TCC TAT CCC TCC AAC GAG AAC ATC AAC GAG CTG GCC GGG GAT GGG GGT CAC GAG CGG CGG CCA TCG GGT AAC GCC CTC TTT GCC GTC CAC TAC AAT GGA GCA AAT GGT CGG GAG TCC ACG GAA TCC CAG CTC TAC CGG CAG CAG CAG AGC TCC TGC TAC CTG CAA GTG GGC AAG GGT CTG CCG GAG CTG GCC AGG CGG CAG AGC AAC ACC AGC GAG GCT GGA CAC TTG CGT CCG GCC AAC AAG AAG ATG GGC AGG CGG AAC ATC AAG GCC CAG GTG AAG CGC TTT CGC ATG GAG ACG AAG GCG GCC AAG ACA TTG GCC ATT ATT GTT GGC ATG TTC ATC TTC TGC TGG TGC CCC TTC TTC ACC ATG TAC ATC ATC CGG CCA TTC TGC CAG GAC TGC GTG GAT CCG CTG CTC TTC TCG GTG CTC TTC TGG CTG GGC TAC TGC AAC TCG GCC GTG AAT CCG ATG ATC TAC GCT TTG TTC TCC AAG GAC TTT CGA TTC GCC TTC AAG CGG ATC ATT TGC CGT TGC TTC TGC TCA CGG CAG TCT GTC TCG CTG AAG AGT TCC CGC CGT GGA TCC GAC ATG TCG GCC ATC CGC ATC CGC GCC AGG ACG CCC AGC ATC ACG CCC AGT GCG GCG GCC CAC AGC TTT GGG GAT GAG AGT GAA CTC CAC CAC TCC GAG ATG AGC AAC GAT CCC 
Dbia                            ATG AAT GAG ACA GAG TGC GAG GAT CTC ATC AAA TCT GTG AAA TGG ACG GAA CCA GCC AAT CTG ATC TCC CTG GCC GTA CTC GAG TTT ATC AAC GTT CTG GTC ATC GGT GGC AAC TGC CTT GTG ATT GCC GCC GTC TTC TGT TCG AAT AAG TTA CGC AGC GTG ACG AAC TTC TTT ATC GTC AAC CTG GCC GTG GCC GAC CTT CTG GTG GGT CTG GCG GTG CTA CCC TTC TCG GCC ACC TGG GAG GTC TTC AAG GTT TGG ATT TTC GGC GAT CTC TGG TGC CGC ATT TGG CTG GCC GTC GAC GTC TGG ATG TGC ACG GCA TCG ATC CTG AAC CTG TGT GCC ATA TCC CTG GAC CGC TAT GTG GCG GTC ACG CGA CCC GTC ACC TAC CCA AGC ATC ATG TCC ACG AAG AAG GCC AAG TCC CTA ATC GCC GGC ATT TGG GTA CTA TCA TTT TTT ATT TGC TTT CCG CCG CTA GTC GGC TGG AAG GAT CAA AAG GCG GTC ATA CAG CCG ACC TAT CCA AAG GGA AAC CAT ACG CTT TAC TAC ACC ACC ACG ATG TCA AGC TCG GAG GAT GGT CAA CTA GGG TTA GAT AGC ATT AAG GAA CAG GAC GAG GCC CCG CAT GTG GGC AAT GGC AAT GCG TAC AAT CCC TAC GAT CCC AAC TTC GCC CCC ATG GAT GGA TCC GCG GAG ATA CGG ATT GCG GCC ATG GGC TCG ACC AGT ACG ACC AGT AGT ACA TCG ACG ACG GAA ACG GAA ATG GAC CTC GAT CTG CTG AAC TCT CCG CCG CAC AAC AGA CCC CAG ACC ATT TCC GGC AGC TGT CCC TGG AAG TGC GAG CTG ACC AAC GAT CGG GGC TAT GTC CTG TAC TCC GCC CTG GGC TCC TTC TAC ATA CCC ATG TTC GTG ATG CTC TTC TTC TAC TGG CGC ATC TAT CGA GCC GCC GTG AGG ACC ACC AGG GCC ATC AAT CAG GGC TTC AAG ACC ACC AAG GGT TCC AAG GGC ATC GGC TCG CGC TTC GAG GAG CAG CGC CTG ACA CTG CGC ATC CAT CGG GGA AGG GGC TCC AAC CAG CAG GAC TCC ATG CAC AGC AAT GGC AGC ACC CAG AGC ACC ACC ACC ACC CTG GGC ACC CCC TCG CCG GAG AGG CTG TCC AAG TAC GCC ACT CGA CGA CTG CAC CAC CAC GAC AAG ATC AAG ATC TCC GTC TCC TAT CCC TCC AGC GAG AAC ATT AAC GAG CTG GCC GGG GAC GGG AGT CAC GAG CGG CGG CCA TCG GGA AAT GCC CTG TTT GCC GTC CAC TAC AAT GGA GCA AAT GGT CGA GAG TCC ACC GAG TCG CAG CTC TAC CGG CAG CAG CAG AGC ACC TGC TAC CTG CAG GTG GGC AAG GGT CTG CCG GAG CTG GCC AGG CGG CAG AGC AAC ACC AGC GAG GCT GGA CAC TCG CGT CCT GCC AAC AAG AAG ATG GGC AGG CGG AAC ATC AAG GCC CAG GTG AAG CGA TTC CGC ATG GAG ACC AAG GCG GCC AAG ACG CTG GCC ATC ATC GTC GGG ATG TTC ATC TTC TGC TGG TGC CCC TTC TTC ACC ATG TAC ATC ATC CGG CCA TTC TGT CAG GAC TGC GTG GAT CCC CTG CTC TTC TCG GTG CTC TTC TGG CTG GGC TAC TGC AAC TCT GCC GTG AAT CCG ATG ATC TAT GCC CTG TTC TCC AAG GAC TTC CGC TTC GCC TTC AAG CGG ATC ATT TGC CGG TGC TTC TGC TCC CGC CAG TCC GTC TCG CTG AAG AGT TCC CGC CGC GGA TCA GAC ATG TCG GCC ATC CGC ATC CGG GCC AGG ACG CCC AGC ATC ACG CCC AGT GCG GCG GCC CAC AGC TTT GGG GAC GAG AGT GAA CTC CAC CAC TCC GAG ATG AGC AAC GAT CCC 
Dmau                            ATG AAT GAA ACG GAG TGC GAG GAT CTC ATT AAA TCT GTG AAA TGG ACG GAA CCA GCC AAT CTG ATC TCC CTG GCC GTA CTC GAG TTC ATC AAC GTT CTG GTC ATC GGT GGC AAC TGC CTC GTG ATT GCC GCC GTC TTC TGT TCG AAT AAG TTG CGG AGT GTG ACG AAC TTC TTC ATT GTC AAC CTG GCT GTG GCC GAC CTT CTG GTG GGT TTG GCC GTC CTA CCC TTC TCC GCC ACC TGG GAG GTC TTC AAG GTT TGG ATA TTC GGC GAT CTC TGG TGC CGC ATT TGG CTG GCT GTC GAT GTC TGG ATG TGC ACG GCA TCG ATC CTG AAT CTG TGT GCC ATA TCA CTG GAC CGC TAT GTG GCG GTC ACG CGA CCC GTC ACC TAC CCG AGC ATA ATG TCC ACG AAG AAG GCC AAG TCC TTA ATC GCC GGC ATT TGG GTA CTC TCA TTT TTT ATT TGC TTT CCG CCG CTA GTC GGC TGG AAG GAT CAA AAG GCG GTT ATA CAG CCG ACC TAT CCA AAG GGA AAC CAT ACG CTT TAC TAC ACC ACC ACG ATG TCA AGC TCG GAG GAT GGT CAA CTA GGG TTA GAT AGC ATT AAG GAC CAG GGC GAG GCC CCG CAT ATC GGC AAC GGC AAC GCC TAC AAT CCC TAC GAT CCC GAT TTC GCC CCC ATC GAT GGA TCC GCG GAG ATT CGG ATT GCG GCC ATT GAC TCG ACC AGT ACT TCA ACC ACC GCA AGC ACC ACG GAA TCG GAA ATG GAC CTC GAT CTG CTG AAC GCA CCG CCG CAG AAC AGA CCC CAG ACC ATT TCC GGC AGC TGT CCG TGG AAG TGC GAG CTG ACC AAC GAT CGG GGT TAT GTC CTG TAC TCC GCC CTG GGC TCC TTC TAC ATA CCC ATG TTC GTG ATG CTC TTC TTC TAC TGG CGC ATC TAC CGG GCT GCC GTG AGA ACC ACG AGG GCC ATC AAC CAG GGC TTC AAG ACC ACC AAG GGT TCC AAG GGC ATC GGT TCG CGC TTC GAG GAG CAA CGC CTC ACA TTG CGC ATC CAT CGA GGG CGA GGA TCT AAC CAG CAG GAC TCT ATG CAC AGC AAC GGG AGC ACC CAG AGC ACC ACC ACC ACT CTA GGC ACC CCC TCC CCG GAG AGA TTG TCG AAG TAC GCC ACC AGG CGA CTG CAC CAC CAC GAC AAG ATC AAG ATC TCG GTG TCC TAC CCC TCC AGC GAA AAC ATC AGC GAG CTT GCC GGA GAT GTG GGT CAC GAG CGG CGG CAA TCG GGG AAC GCA CTG TTC GCC GTC CAC TAC AAC GGC ACC AAT GGG CGG GAG TCC ACG GAA TCG CAG CTC TAC CGA CAG CAG CAG AGC TCA TGC TAC CTG CAG GTG GGC AAG GGT CTG CCG GAG TTG GTC AGG CGG CAG AGC AAC ACC AGC GAG GCT GGA CAC TCT CGT CCG GCC AAC AAG AAG ATG GGC AGG CGC AAC ATC AAG GCG CAG GTG AAG CGC TTT CGC ATG GAG ACC AAG GCG GCC AAA ACA CTG GCC ATC ATC GTG GGC ATG TTC ATC TTC TGC TGG TGC CCC TTC TTC ACC ATG TAC ATC ATC CGG CCG TTC TGC CAG GAC TGC GTC GAC CCT CTG CTC TTT TCG GTG CTC TTT TGG CTT GGC TAC TGC AAC TCC GCC GTG AAC CCC ATG ATC TAC GCC CTG TTC TCA AAG GAC TTC CGT TTC GCC TTC AAG CGG ATT ATC TGC AGG TGC TTC TGC TCC CGC CAG TCC GTC TCC CTG AAG AGC TCC CGC CGC GGA TCT GAC ATG TCG GCC ATT CGC ATT CGG GCC CGA ACG CCC AGC ATA ACG CCC AGT GCT GCG GCC CAC AGT TTC GGG GAC GAG AGT GAG CTG CAC CAT TCC GAG ATG AGC AAC GAC CCC 
Dsec                            ATG AAT GAA ACA GAG TGC GAG GAT CTC ATT AAA TCT GTG AAA TGG ACG GAA CCA GCC AAT CTG ATC TCC CTG GCC GTA CTC GAG TTC ATC AAC GTT CTG GTC ATC GGT GGC AAC TGC CTC GTG ATT GCC GCC GTC TTC TGT TCG AAT AAG TTG CGG AGT GTG ACG AAC TTC TTC ATT GTC AAC CTG GCT GTG GCC GAC CTG CTG GTG GGT TTG GCC GTC CTA CCC TTC TCA GCC ACT TGG GAG GTC TTC AAG GTT TGG ATA TTC GGC GAT CTC TGG TGC CGC ATT TGG CTG GCT GTC GAT GTC TGG ATG TGC ACG GCA TCG ATC CTG AAT CTG TGT GCC ATA TCA CTG GAC CGC TAT GTG GCG GTC ACG CGA CCC GTC ACC TAC CCG AGC ATA ATG TCC ACG AAG AAG GCC AAG TCC TTA ATC GCC GGC ATT TGG GTA CTC TCA TTT TTT ATT TGC TTT CCG CCG CTA GTC GGC TGG AAG GAT CAA AAG GCG GTT ATA CAG CCG ACC TAT CCA AAG GGA AAC CAT ACG CTT TAC TAC ACC ACC ACG ATG TCA AGC TCG GAG GAT GGT CAA CTA GGG TTA GAT AGC ATT AAG GAC CAG GGC GAG GCC CCG CAT ATC GGC AAC GGC AAC GCC TAC AAT CCC TAC GAT CCC GAT TTC GCC CCC ATC GAT GGA TCC GCG GAG ATT CGG ATT GCG GCC ATT GAC TCG ACC AGT ACT TCA ACA ACC GCA AGC ATC ACG GAA TCG GAA ATG GAC CTC GAT CTG CTG AAC GCA CCG CCG CAG AAC AGA CCC CAG ACC ATT TCC GGC AGC TGT CCG TGG AAG TGC GAG CTG ACC AAC GAT CGG GGT TAT GTC CTG TAC TCC GCC CTG GGC TCC TTC TAC ATA CCC ATG TTC GTG ATG CTC TTC TTC TAC TGG CGC ATC TAC CGG GCT GCC GTG AGA ACC ACG AGG GCC ATC AAC CAG GGC TTC AAG ACC ACC AAA GGT TCC AAG GGC ATC GGT TCG CGC TTC GAG GAG CAA CGC CTC ACA TTG CGC ATC CAT CGA GGA CGA GGA TCC AAC CAG CAG GAC TCT ATG CAC AGC AAC GGG AGC ACC CAG AGC ACC ACC ACC ACC CTA GGC ACC CCC TCC CCG GAG AGA TTG TCG AAG TAT GCC ACC AGG CGT CTG CAC CAC CAC GAC AAG ATC AAG ATC TCG GTG TCC TAC CCC TCC AGC GAA AAC ATC AGC GAG CTT GCC GGC GAT GTG GGT CAC GAG CGG CGG CAA TCG GGA AAC GCA CTG TTT GCC GTC CAC TAC AAC GGC ACC AAT GGG CGG GAG TCA ACG GAA TCG CAG CTC TAC CGA CAG CAG CAG AGC TCA TGC TAC CTG CAG GTG GGC AAG GGT CTG ACG GAG TTG GCC AGG CGG CAG AGC AAT ACC AGC GAG GCT GGA CAC TCG CGT CCG GCC AAC AAG AAG ATG GGC AGG CGC AAC ATC AAG GCG CAG GTG AAG CGC TTC CGC ATG GAG ACC AAG GCG GCC AAA ACA CTG GCC ATC ATC GTG GGC ATG TTC ATC TTC TGC TGG TGC CCC TTC TTC ACC ATG TAC ATC ATC CGG CCG TTC TGC CAG GAC TGC GTC GAT CCT CTG CTC TTT TCG GTG CTC TTT TGG CTT GGC TAC TGC AAC TCC GCC GTG AAC CCC ATG ATC TAC GCC CTG TTC TCA AAG GAC TTC CGT TTC GCC TTC AAG CGG ATT ATC TGC AGG TGC TTC TGC TCC CGC CAG TCC GTC TCC CTG AAG AGC TCC CGG CGC GGA TCT GAC ATG TCT GCC ATT CGG ATT CGG GCC CGA ACG CCC AGC ATA ACG CCC AGT GCT GCG GCC CAC AGT TTC GGA GAC GAG AGT GAG CTG CAC CAT TCC GAG ATG AGC AAC GAC CCC 
Dmel                            ATG AAT GAA ACA GAG TGC GAG GAT CTC ATC AAA TCT GTG AAA TGG ACG GAA CCA GCC AAT CTG ATC TCC CTG GCC GTA CTC GAG TTC ATC AAC GTT CTG GTC ATC GGT GGC AAC TGC CTC GTG ATT GCC GCC GTC TTC TGT TCG AAT AAG TTG AGG AGT GTG ACG AAC TTC TTT ATT GTC AAC CTA GCT GTG GCC GAT CTT CTG GTG GGT TTG GCC GTC CTA CCC TTC TCA GCC ACC TGG GAA GTC TTC AAG GTT TGG ATA TTC GGC GAT CTC TGG TGC CGC ATT TGG CTG GCT GTC GAT GTC TGG ATG TGC ACG GCA TCG ATC CTG AAT CTG TGT GCC ATA TCA CTG GAC CGC TAT GTG GCG GTC ACA CGA CCC GTC ACC TAC CCA AGC ATA ATG TCC ACG AAG AAG GCC AAG TCC TTA ATC GCC GGC ATT TGG GTA CTC TCA TTT TTT ATT TGC TTT CCG CCG CTA GTC GGC TGG AAG GAT CAA AAG GCG GTT ATA CAG CCG ACC TAT CCA AAG GGA AAC CAT ACG CTT TAC TAC ACC ACC ACG ATG TCA AGC TCG GAG GAT GGT CAA CTA GGG TTA GAT AGC ATT AAG GAC CAG GGC GAG GCA CCC CAT ATC GGC AAC GGC AAC GCC TAC AAT CCC TAC GAT CCC GGT TTC GCA CCC ATC GAT GGA TCC GCG GAG ATT CGG ATT GCG GCC ATT GAC TCG ACC AGT ACT TCA ACA ACC GCA AGC ACC ACG GAA ACG GAA ATG GAC CTC GAT CTA CTG AAC GCA CCG CCG CAG AAC AGA CCC CAA ACA ATT TCC GGC AGT TGT CCG TGG AAG TGC GAG CTG ACC AAC GAT CGG GGT TAT GTC CTG TAC TCC GCC CTG GGC TCA TTC TAT ATA CCC ATG TTC GTG ATG CTC TTC TTC TAC TGG CGC ATC TAC CGG GCT GCC GTG AGA ACG ACG AGA GCC ATC AAC CAG GGC TTC AAG ACC ACC AAG GGT TCC AAG GGC ATC GGT TCT CGC TTC GAG GAG CAA CGC CTC ACA TTG CGC ATA CAT AGA GGA CGA GGA TCA AAC CAG CAG GAC TCC ATG CAC AGC AAC GGG AGC ACT CAG AGC ACC ACC ACC ACC CTG GGC ACC CCC TCC CCG GAG AGG TTG TCG AAG TAC GCC ACT AGG CGA CTG CAC CAC CAC GAC AAG ATC AAG ATC TCG GTG TCC TAC CCC TCC AGC GAA AAC ATC AGC GAG CTT GCC GGA GAT GTG GGT CAC GAG CGG CGT CAA TCG GGA AAC GCA CTG TTC GCC GTC CAT TAC AAC GGC ACC AAT GGT CGG GAG TCC ACG GAA TCG CAG CTC TAC CGA CAG CAG CAG AGC TCA TGC TAC CTG CAG GTG GGT AAG GGT CTA CCG GAG TTG GCC AGG CGG CAG AGC AAC ACC AGC GAG GCT GGA CAC TCG CGT CCG GCC AAC AAG AAG ATG GGC AGG CGC AAC ATC AAG GCG CAG GTG AAG CGG TTC CGC ATG GAG ACC AAG GCG GCC AAA ACA CTG GCC ATC ATC GTG GGC ATG TTC ATC TTC TGC TGG TGT CCC TTC TTC ACC ATG TAC ATC ATC CGG CCG TTC TGC CAG GAC TGC GTC GAC CCG CTG CTC TTT TCG GTG CTC TTT TGG CTT GGC TAC TGC AAC TCC GCC GTA AAC CCC ATG ATC TAC GCC CTG TTC TCA AAG GAC TTT CGC TTC GCC TTC AAG CGG ATT ATC TGC AGG TGC TTC TGC TCC CGC CAG TCC GTC TCC TTG AAG AGC TCC CGC CGG GGA TCT GAC ATG TCG GCC ATT CGC ATT CGG GCC CGA ACG CCC AGC ATA ACG CCC AGT GCT GCG GCC CAC AGT TTC GGA GAC GAG AGT GAA CTG CAC CAT TCT GAG ATG AGC AAC GAC CCC 
Dsim                            ATG AAT GAA ACA GAG TGC GAG GAT CTC ATT AAA TCT GTG AAA TGG ACG GAA CCA GCC AAT CTG ATC TCC CTG GCC GTA CTC GAG TTC ATC AAC GTT CTG GTC ATC GGT GGC AAC TGC CTC GTG ATT GCC GCC GTC TTC TGT TCG AAT AAG TTG CGG AGT GTG ACG AAC TTC TTC ATT GTC AAC CTG GCT GTA GCC GAC CTT CTG GTG GGT TTG GCC GTC CTA CCC TTC TCA GCC ACT TGG GAG GTC TTC AAG GTT TGG ATA TTC GGC GAT CTC TGG TGC CGC ATT TGG CTG GCT GTC GAT GTC TGG ATG TGC ACG GCA TCG ATC CTG AAT CTG TGT GCC ATA TCA CTG GAC CGC TAT GTG GCG GTC ACG CGA CCC GTC ACC TAC CCA AGC ATA ATG TCC ACC AAG AAG GCC AAG TCC TTA ATC GCC GGC ATT TGG GTA CTC TCA TTT TTT ATT TGC TTT CCG CCG CTA GTC GGC TGG AAG GAT CAA AAG GCG GTT ATA CAG CCG ACC TAT CCA AAG GGA AAC CAT ACG CTT TAC TAC ACC ACC ACG ATG TCA AGC TCG GAG GAT GGT CAA CTA GGG TTA GAT AGC ATT AAG GAC CAG GGC GAG GCC CCG CAT ATC GGC AAC GGC AAC GCC TAC AAT CCC TAC GAT CCC GAT TTC GCC CCC ATC GAT GGA TCC GCG GAG ATT CGG ATT GCG GCC ATT GAC TCG ACC AGT ACT TCA ACA ACC GCA AGT ACC ACG GAA ACG GAA ATG GAC CTC GAT CTG CTG AAC GCA CCG CCG CAG AAC AGA CCC CAG ACC ATT TCC GGC AGC TGT CCG TGG AAG TGC GAG CTG ACC AAC GAT CGG GGT TAC GTC CTG TAC TCC GCC CTG GGC TCC TTC TAC ATA CCC ATG TTC GTG ATG CTC TTC TTC TAC TGG CGC ATC TAC CGG GCT GCC GTG AGA ACC ACG AGG GCC ATT AAC CAG GGC TTC AAG ACC ACC AAG GGT TCC AAG GGC ATC GGT TCG CGC TTC GAG GAG CAA CGC CTC ACA TTG CGC ATC CAT CGA GGA CGA GGA TCC AAC CAG CAG GAC TCT ATG CAC AGC AAC GGG AGC ACC CAG AGC ACC ACC ACC ACA CTA GGC ACC CCC TCC CCG GAG AGA TTG TCC AAG TAC GCC ACC AGG CGA CTG CAC CAC CAC GAC AAG ATC AAG ATC TCG GTG TCC TAC CCC TCC AGC GAA AAC ATC AGC GAG CTT GCC GGA GAG GTG GGT CAC GAG CGG CGG CAA TCG GGG AAC GCA CTG TTC GCC GTC CAC TAC AAC GGC ACC AAT GGG CGG GAG TCC ACG GAA TCG CAG CTC TAC CGA CAG CAG CAG AGC TCA TGC TAC CTG CAG GTG GGC AAG GGT CTG CCG GAG TTG GGC AGG CGG CAG AGC AAT ACC AGC GAG GCT GGA CAC TCG CGT CCG GCC AAC AAG AAG ATG GGC AGG CGC AAC ATC AAG GCG CAG GTG AAG CGC TTC CGC ATG GAG ACC AAG GCG GCC AAA ACA CTG GCC ATC ATC GTG GGC ATG TTC ATC TTC TGC TGG TGC CCC TTC TTC ACC ATG TAC ATC ATC CGG CCG TTC TGC CAG GAC TGC GTC GAT CCG CTC CTC TTT TCG GTG CTC TTT TGG CTT GGC TAC TGC AAC TCC GCC GTG AAC CCC ATG ATC TAC GCC CTG TTC TCA AAG GAC TTC CGT TTC GCC TTC AAG CGG ATT ATC TGC AGG TGC TTC TGC TCC CGC CAG TCC GTC TCC CTG AAG AGC TCC CGC CGC GGA TCT GAC ATG TCG GCC ATT CGG ATT CGA GCC CGA ACG CCC AGC ATA ACG CCC AGT GCT GCG GCC CAC AGT TTC GGA GAC GAG AGT GAG CTG CAC CAT TCC GAG ATG AGC AAC GAC CCC 
Dere                            ATG AAT GAA ACA GAG TGC GAG GAT CTC ATC AAA TCT GTG AAA TGG ACG GAA CCA GCC AAT CTG ATC TCC CTG GCC GTA CTC GAG TTC ATC AAC GTT CTG GTC ATC GGT GGC AAC TGC CTC GTG ATT GCC GCC GTC TTC TGT TCG AAT AAG TTG AGG AGT GTG ACG AAC TTC TTC ATT GTC AAC CTG GCT GTG GCC GAC CTT TTG GTT GGT TTG GCC GTG CTA CCC TTC TCA GCC ACC TGG GAG GTT TTC AAG GTT TGG ATA TTC GGC GAT CTC TGG TGC CGC ATT TGG CTG GCT GTC GAT GTG TGG ATG TGC ACG GCA TCG ATC CTG AAT CTG TGT GCC ATA TCT CTG GAT CGC TAT GTG GCG GTC ACG CGA CCC GTC ACC TAC CCA AGC ATT ATG TCC ACG AAG AAG GCC AAG TCC TTA ATC GCC GGC ATT TGG GTA CTC TCA TTT TTT ATA TGC TTT CCG CCG CTA GTC GGC TGG AAG GAT CAA AAG GCG GTT ATA CAG CCG ACC TAT CCA AAG GGA AAC CAT ACG CTT TAC TAC ACC ACC ACG ATG TCA AGT TCG GAG GAT GGT CAA CTA GAG TTA GAT AGC ATT AAG GAC CAG GGC GAG GCC CCG CAT GTC GGC AAT GGC AAC GCC TAC AAT CCC TAC GAT CCC GAT TTC GCC CCC ATC GAT GGA TCC GCG GAG ATT CGG ATT GCG GCC ATG GGC TCG ACC AGT ACT TCA ACA AGC ACA AGC ACC ACG GAA TCG GAA ATG GAC CTC GAT CTG CTG AAC GCA CCG CCG CAG AAC AGA CCC CAG ACA ATT TCC GGC AGC TGT CCA TGG AAG TGC GAG CTG ACC AAC GAT CGG GGT TAC GTC CTG TAC TCC GCC CTG GGA TCC TTC TAC ATA CCC ATG TTC GTG ATG CTC TTC TTC TAC TGG CGC ATC TAC CGG GCT GCC GTG AGA ACC ACG AGG GCC ATC AAC CAG GGC TTC AAG ACC ACC AAG GGT TCC AAG GGC ATC GGT TCG CGG TTC GAG GAA CAA CGC CTC ACA TTG CGC ATC CAC CGA GGA CGG GGA TCC AAC CAG CAG GAC TCC ATG CAC AGC AAC GGG AGC ACC CAG AGC ACC ACC ACC ACC CTA GGC ACT CCC TCA CCG GAG AGG TTG TCG AAG TAC GCC ACC AGG CGA CTG CAC CAC CAC GAC AAG ATC AAG ATC TCG GTG TCC TAC CCC TCC AGC GAA AAC ATT AGC GAG CTT GCC GGG GAT GTG GGC CAC GAG CGG CGG CCA TCG GGA AAC GCA CTG TTT GCC GTC CAC TAC AAC GGC ACC AAT GGG CGG GAG TCC ACA GAG TCG CAT CTC TAT CGA CAG CAG CAG AGC TCA TGC TAC CTG CAG GTG GGA AAG GGT CTG CCG GAG TTG GCC AGG CGT CAG AGC AAC ACC AGC GAG GCC GCG CAC TCG CGC CCG GCC AAC AAG AAG ATG GGC AGG CGC AAC ATT AAG GCG CAG GTG AAG CGC TTC CGC ATG GAG ACC AAG GCC GCC AAG ACA CTG GCC ATC ATC GTG GGC ATG TTC ATC TTC TGC TGG TGC CCC TTC TTC ACC ATG TAC ATC ATC CGG CCG TTC TGC CAG GAC TGC GTC GAT CCG CTG CTC TTT TCG GTG CTC TTT TGG CTT GGC TAC TGC AAC TCC GCC GTA AAC CCC ATG ATC TAC GCC CTG TTC TCA AAG GAC TTC CGC TTC GCC TTC AAG CGG ATC ATC TGC AGG TGC TTC TGC TCC CGC CAG TCC GTC TCC CTA AAG AGC TCC CGC CGC GGA TCT GAC ATG TCC GCC ATT CGC ATT CGG GCC CGA ACG CCC AGC ATA ACG CCC AGT GCT GCG GCC CAC AGT TTC GGG GAC GAG AGT GAG CTG CAC CAT TCC GAG ATG AGC AAC GAC CCC 
Dtei                            ATG AAT GAA ACA GAG TGC GAG GAT CTC ATC AAA TCT GTG AAA TGG ACG GAA CCA GCC AAT CTG ATC TCC CTG GCC GTA CTC GAG TTC ATC AAC GTT CTG GTC ATC GGT GGC AAC TGC CTC GTG ATT GCC GCC GTC TTC TGT TCG AAT AAG TTG AGG AGT GTG ACG AAC TTC TTC ATT GTC AAC CTG GCT GTG GCC GAC CTT CTG GTG GGT TTG GCC GTG CTA CCC TTC TCA GCC ACC TGG GAG GTT TTC AAG GTT TGG ATA TTC GGC GAT CTC TGG TGC CGC ATT TGG CTG GCT GTC GAT GTG TGG ATG TGC ACG GCA TCG ATC CTG AAT CTG TGT GCC ATA TCT CTG GAT CGC TAT GTG GCG GTC ACG CGA CCC GTC ACC TAC CCA AGC ATT ATG TCC ACG AAG AAG GCC AAG TCC TTA ATC GCC GGC ATT TGG GTA CTC TCA TTT TTT ATT TGC TTT CCG CCG CTA GTC GGC TGG AAG GAT CAG AAG GCG GTT ATA CAG CCG ACC TAT CCA AAG GGA AAC CAT ACG CTT TAC TAC ACC ACC ACG ATG TCA AGC TCG GAG GAT GGT CAA CTA GGG TTA GAT AGC ATT AAG GAC CAG GGC GAG GCC CCG CAT GTC GGC AAT GGG AAC GCC TAC AAT CCC TAC GAT CCC GAT TTC GCG CCC ATC GAT GGA TCC GCG GAG ATT CGG ATT GCG GCC ATG GGC TCG ACT AGT ACT TCG GCA TCC ACA AGC ACC ACG GAA ACG GAA ATG GAC CTC GAT CTG CTG AAC ACA CCG CCG CAG AAC AGA CCC CAG ACC ATT TCC GGC AGC TGT CCA TGG AAG TGC GAG CTG ACC AAC GAT CGG GGT TAT GTC CTG TAC TCC GCC CTG GGA TCC TTC TAC ATA CCC ATG TTC GTG ATG CTC TTC TTC TAC TGG CGC ATC TAC CGA GCT GCC GTG AGA ACC ACG AGG GCC ATC AAC CAG GGC TTT AAG ACC ACC AAG GGT TCC AAG GGC ATC GGG TCG CGC TTC GAG GAG CAA CGC CTT ACT TTG CGC ATC CAC CGA GGA CGG GGA TCC AAC CAG CAG GAC TCC ATG CAC AGC AAC GGG AGC ACC CAG AGC ACC ACC ACC ACC CTA GGC ACC CCT TCC CCG GAG AGG CTG TCG AAG TAC GCC ACC AGG CGA CTG CAC CAC CAC GAC AAG ATC AAG ATC TCG GTG TCC TAC CCC TCC AGC GAA AAC ATC AGC GAG CTT GCC GGG GAT GTG GGC CAC GAG CGG CGG GCA TCG GGA AAC GCA CTG TTT GCC GTC CAC TAC AAC GGC ACC AAT GGG CGG GAG TCC ACA GAA TCG CAA CTC TAC CGA CAG CAG CAG AGC TCA TGC TAC CTG CAG GTG GGA AAG GGT CTG CCG GAG CTG GCC AGA CGG CAG AGC AAC ACC AGC GAA GCC GGG CAC TCG CGT CCG GCC AAC AAA AAG ATG GGC AGG CGC AAC ATC AAG GCG CAG GTG AAG CGC TTC CGC ATG GAG ACT AAA GCC GCC AAG ACA CTG GCC ATC ATC GTA GGC ATG TTC ATC TTT TGC TGG TGC CCC TTC TTC ACC ATG TAC ATC ATC CGG CCG TTC TGC CAG GAC TGC GTC GAT CCG CTG CTC TTT TCG GTG CTC TTT TGG CTT GGC TAC TGC AAC TCT GCC GTA AAC CCC ATG ATC TAC GCC CTG TTC TCC AAG GAC TTC CGC TTC GCC TTC AAG CGG ATT ATC TGC AGG TGC TTC TGC TCC CGG CAG TCC GTC TCC CTA AAG AGC TCC CGC CGC GGA TCT GAC ATG TCG GCC ATT CGC ATT CGG GCC CGA ACG CCC AGC ATA ACG CCT AGT GCT GCG GCC CAC AGT TTC GGG GAC GAG AGT GAG CTG CAC CAC TCT GAG ATG AGC AAC GAC CCC 
Dyak                            ATG AAT GAA ACA GAG TGC GAG GAT CTC ATC AAA TCT GTG AAA TGG ACG GAA CCA GCC AAT CTG ATC TCC CTG GCC GTA CTC GAG TTC ATC AAC GTT CTG GTC ATC GGT GGC AAC TGC CTC GTG ATT GCC GCC GTC TTC TGT TCG AAT AAG TTG AGG AGT GTA ACG AAC TTC TTC ATT GTC AAC CTG GCT GTG GCC GAC CTT CTG GTG GGT TTG GCC GTG CTA CCC TTC TCA GCC ACC TGG GAG GTT TTC AAG GTT TGG ATA TTC GGC GAT CTC TGG TGC CGC ATT TGG CTG GCT GTC GAT GTG TGG ATG TGC ACG GCA TCG ATC CTT AAT CTG TGT GCC ATA TCT CTG GAT CGC TAT GTG GCG GTC ACG CGA CCC GTC ACC TAC CCA AGC ATT ATG TCC ACG AAG AAG GCC AAG TCC TTA ATC GCC GGC ATT TGG GTA CTC TCA TTT TTT ATT TGC TTT CCG CCG CTA GTC GGC TGG AAG GAT CAG AAG GCG GTG ATA CAG CCG ACC TAT CCA AAG GGA AAC CAT ACG CTT TAC TAT ACC ACC ACG ATG TCA AGC TCG GAG GAT GGT CAA CTA GGG TTA GAT AGC ATT AAG GAC CAG GGC GAG ACC CCG CAT GTC GGC AAT GGC AAC GCC TAC AAT CCC TAC GAT CCC GAT TTC GCC CCC ATC GAT GGA TCC GGG GAG ATT CGG ATT GCG GCC ATG GGC TCG ACT AGT ACT CCA GCA ACC ACA AGC ACC ACG GAA ACG GAA ATG GAC CTC GAT CTG CTC AAC GCA CCA CCG CAG AAC AGA CCC CAG ACA ATT TCA GGC AGC TGT CCG TGG AAG TGC GAG CTG ACC AAC GAT CGG GGT TAT GTC CTG TAC TCC GCC CTG GGA TCC TTC TAC ATA CCC ATG TTC GTG ATG CTC TTC TTC TAC TGG CGC ATC TAC CGA GCT GCC GTG AGA ACC ACG AGG GCC ATC AAC CAG GGC TTT AAG ACC ACC AAA GGT TCC AAG GGC ATC GGG TCG CGC TTC GAG GAG CAA CGC CTC ACT TTG CGC ATC CAC CGA GGA CGG GGA TCC AAC CAG CAG GAC TCC ATG CAC AGC AAC GGG AGC ACC CAG AGC ACC ACC ACC ACC CTA GGC ACC CCT TCC CCG GAG AGG CTG TCG AAG TAC GCC ACC AGG CGG CTG CAC CAC CAC GAC AAG ATC AAG ATC TCG GTG TCC TAC CCC TCC AGC GAA AAC ATC AAC GAG CTT GCC GGG GAT GTG GGC CGC GAG CGG CGG CCA TCG GGA AAC GCA CTG TAT GCC GTC CAC TAC AAC GGT ACC AAT GGG CGG GAG TCC ACA GAA TCG CAA CTC TAC CGG CAG CAG CAG AGC TCA TGC TAC CTG CAG GTA GGG AAG GGT CTG CCA GAG CTG GCC AGA CGG CAG AGC AAC ACC AGC GAA GCC GGA CAC TCG CGT CCG GCC AAC AAA AAG ATG GGC AGG CGC AAC ATC AAG GCG CAG GTG AAG CGC TTC CGC ATG GAG ACC AAA GCC GCC AAG ACA CTG GCC ATC ATC GTG GGC ATG TTC ATC TTT TGC TGG TGC CCC TTC TTC ACC ATG TAC ATC ATC CGG CCG TTC TGC CAG GAC TGC GTC GAT CCG CTG CTC TTT TCG GTG CTC TTT TGG CTT GGC TAC TGC AAC TCT GCC GTC AAC CCC ATG ATC TAC GCC CTG TTC TCC AAG GAC TTC CGC TTC GCC TTC AAG CGC ATT ATC TGC AGG TGC TTC TGC TCC CGG CAG TCC GTC TCC CTA AAG AGC TCC CGC CGC GGA TCC GAC ATG TCG GCC ATT CGC ATT CGG GCC CGA ACG CCC AGT ATA ACG CCT AGT GCT GCG GCC CAC AGT TTC GGA GAC GAG AGT GAG CTG CAC CAT TCC GAG ATG AGC AAC GAC CCC 
Dsan                            ATG AAT GAA ACA GAG TGC GAG GAT CTC ATC AAA TCT GTG AAA TGG ACG GAA CCA GCC AAT CTG ATC TCC CTG GCC GTA CTC GAG TTC ATC AAC GTT CTG GTC ATC GGT GGC AAC TGC CTC GTG ATT GCC GCC GTC TTC TGT TCG AAT AAG TTG AGG AGT GTA ACG AAC TTC TTC ATT GTC AAC CTG GCT GTG GCC GAC CTT CTG GTG GGT TTG GCC GTG CTA CCC TTC TCA GCC ACC TGG GAG GTT TTC AAG GTT TGG ATA TTC GGC GAT CTC TGG TGC CGC ATT TGG CTG GCT GTC GAT GTG TGG ATG TGC ACG GCA TCG ATC CTT AAT CTG TGT GCC ATA TCT CTG GAT CGC TAT GTG GCG GTC ACG CGA CCC GTC ACC TAC CCA AGC ATT ATG TCC ACG AAG AAG GCC AAG TCC TTA ATC GCC GGC ATT TGG GTA CTC TCA TTT TTT ATT TGC TTT CCG CCG CTA GTC GGC TGG AAG GAT CAG AAG GCG GTT ATA CAG CCG ACC TAT CCA AAG GGA AAC TAT ACG CTT TAC TAC ACC ACC ACG ATG TCA AGC TCG GAG GAT GGT CAA CTA GGG TTA GAT AGC ATT AAG GAC CAG GGC GAG GCC CCG CAT GTC GGC AAT GGC AAC GCC TAC AAT CCC TAC GAT CCC GAT TTC GCC CCC ATC GAT GGA TCC GGG GAG ATT CGG ATT GCG GCC ATG GGC TCG ACT AGT ACT CCA GCA ACC ACA AGC ACC ACG GAA ACG GAA ATG GAC CTC GAT CTG CTG AAC GCA CCG CCG CAG AAC AGA CCA CAG ACA ATT TCA GGC AGC TGT CCG TGG AAG TGC GAG CTG ACC AAC GAT CGG GGT TAT GTC CTG TAC TCC GCC CTG GGA TCC TTC TAC ATA CCC ATG TTC GTG ATG CTC TTC TTC TAC TGG CGC ATC TAC CGA GCT GCC GTG AGA ACC ACG AGG GCC ATC AAC CAG GGC TTT AAG ACC ACC AAA GGT TCC AAG GGC ATC GGG TCG CGC TTC GAG GAG CAA CGC CTC ACT TTG CGC ATC CAC CGA GGA CGT GGA TCC AAC CAG CAG GAC TCC ATG CAC AGC AAC GGG AGC ACC CAG AGC ACC ACC ACC ACC CTA GGC ACC CCT TCC CCG GAG AGG CTG TCG AAG TAC GCC ACC AGG CGG CTG CAC CAC CAC GAC AAG ATC AAG ATC TCG GTG TCC TAC CCC TCC AGC GAA AAC ATC AGC GAG CTT GCC GGG GAT GTG GGC CAC GAG CGG CGG CCA TCG GGA AAC GCA CTG TAT GCC GTC CAC TAC AAC GGT ACC AAT GGG CGG GAG TCC ACA GAA TCG CAA CTC TAC CGG CAG CAG CAG AGC TCA TGT TAC CTG CAG GTG GGG AAG GGT CTG CCG GAG CTG GCC AGA CGG CAG AGC AAC ACC AGC GAA GCC GGA CAC TCG CGT CCG GCC AAC AAA AAG ATG GGC AGG CGC AAC ATC AAG GCG CAG GTG AAG CGC TTC CGC ATG GAG ACC AAA GCC GCC AAG ACA CTG GCC ATC ATC GTG GGC ATG TTC ATC TTT TGC TGG TGC CCC TTC TTC ACC ATG TAC ATC ATC CGG CCG TTC TGC CAG GAC TGC GTC GAT CCG CTG CTC TTT TCG GTG CTC TTT TGG CTT GGC TAC TGC AAC TCT GCC GTC AAC CCC ATG ATC TAC GCC CTG TTC TCC AAG GAC TTC CGC TTC GCC TTC AAG CGC ATT ATC TGC AGG TGC TTC TGC TCC CGG CAG TCC GTC TCC CTA AAG AGC TCC CGC CGC GGA TCC GAC ATG TCG GCC ATT CGC ATT CGG GCC CGA ACG CCC AGT ATA ACG CCT AGT GCA GCG GCC CAC AGT TTC GGG GAC GAG AGT GAG CTG CAC CAT TCC GAG ATG AGC AAC GAC CCC 


Printing out site pattern counts


        15       1194  P

Dele                            AAA AAC AAC AAC AAC AAC AAC AAC AAC AAC AAC AAC AAG AAG AAG AAG AAG AAG AAG AAG AAT AAT AAT AAT AAT AAT AAT AAT ACA ACA ACA ACC ACC ACC ACC ACC ACC ACC ACC ACC ACC ACG ACG ACG ACG ACG ACG ACG ACG ACG ACG ACT AGA AGC AGC AGC AGC AGC AGC AGC AGC AGC AGC AGC AGC AGC AGC AGC AGG AGG AGG AGG AGG AGG AGT AGT AGT ATA ATA ATA ATA ATC ATC ATC ATC ATC ATC ATC ATC ATC ATC ATC ATC ATC ATC ATC ATC ATG ATG ATG ATG ATT ATT ATT ATT ATT ATT CAA CAA CAA CAC CAC CAC CAC CAC CAC CAC CAG CAG CAG CAG CAG CAG CAT CAT CAT CCA CCA CCC CCC CCC CCC CCC CCC CCC CCC CCG CCG CCG CCG CCG CCG CCG CCG CCT CGA CGA CGA CGC CGC CGC CGC CGC CGC CGC CGC CGC CGC CGC CGC CGC CGC CGC CGC CGC CGC CGG CGG CGG CGG CGG CGG CGG CGG CGG CGT CGT CGT CTA CTA CTA CTC CTC CTC CTC CTC CTG CTG CTG CTG CTG CTG CTG CTG CTG CTG CTG CTG CTG CTG CTG CTG CTG CTG CTG CTG CTG CTT CTT CTT CTT GAA GAA GAC GAC GAC GAC GAC GAC GAC GAC GAC GAC GAC GAC GAC GAG GAG GAG GAG GAG GAG GAG GAG GAG GAG GAG GAG GAG GAG GAT GAT GAT GAT GAT GAT GAT GCA GCC GCC GCC GCC GCC GCC GCC GCC GCC GCC GCC GCC GCC GCC GCC GCC GCG GCG GCG GCG GCG GCG GCG GCG GCT GGA GGA GGC GGC GGC GGC GGC GGC GGC GGC GGC GGC GGC GGC GGC GGC GGG GGG GGG GGG GGG GGG GGT GGT GGT GTA GTA GTC GTC GTC GTC GTC GTC GTC GTC GTC GTC GTC GTC GTG GTG GTG GTG GTG GTG GTG GTG GTT GTT GTT GTT GTT GTT TAC TAC TAC TAC TAC TAC TAC TAC TAC TAT TAT TAT TAT TCA TCA TCC TCC TCC TCC TCC TCC TCC TCC TCC TCC TCC TCC TCC TCC TCG TCG TCG TCG TCG TCG TCG TCG TCG TCG TCG TCG TCG TCG TCT TGC TGC TGC TGC TGC TGC TGG TGT TGT TTA TTA TTA TTC TTC TTC TTC TTC TTC TTC TTC TTC TTC TTG TTT TTT TTT TTT TTT 
Dtak                            ... ... ... ... ... ... ... ... ..T ..T ..T ..T ..A ..A ... ... ... ... ... ... ..C ..C ... ... ... ... ... GTG ... ..G ..G ... ... ... ... ... ... ... ..G ..T .GT ..A ..C ..C ... ... ... ... ... ... G.. ... ... .CA .C. ... ... ... ... ... ... ... ... ..T ..T ..T ..T ..T ... ... C.C C.. C.. GT. ..C ..C ... ... ... ... ... ..A ... ... ... ... ... ... ... ... ... ... ... ... ... ..T G.G ..A ... ... ... ... ... ... ... ... T.G ... ... ..G ... ... ... ... ... ..T G.T ... ... ... ... ... GT. ..G ..G ... ... ..C ..A ... ... ... ... ... ... ..G ..A ..C ..C ..C ... ... ... ... ..G ... ..C ..G A.A ..A ..A ... ... ... ... ... ... ..G ..G ..G ..G ..G ..G ..G ..T ..T A.. A.. A.. ..C ... ... ... ... ... ..G ... ... ... ... ..C ..A ... ... ..G ..G ..A ..A ..C ... ... ... ... ... ... ... ... ... ... ... ... ... ... ... ... T.A T.. ..G ... ... ... ... ..G AG. ..A ... ... ... ... ..G ..T ..T ..T ..T ..T ..T ..A ..C ..C ... ... ... ... ... ... ... ... ... ... .G. ..C ..G ... ... ... ... .C. ... CAT ..A ... ... ... ... ... ... ... ... ... ..G ..G ..G ..T T.G ... ... ... ... ... ... ... ..T ..C ... ..G ..A ..A ... ... ... ... ... ... ... ... ... ..G ..T ..T CAT ..A ..C ..C ... ... ..A ... ... C.C ... CCG ... ... ... ... ... ... ... ... ... ..G ..G ..A ..C ..C ..C ... ... ... ... ..C ..G ... ... ... T.. ... ... ... ... ... ... ... ..T ..T ..C ... ... ... A.. ... ... ... ... ... ... ... ... ... ... ... ... ..G ..G ..T A.C ..A ..C ... ... ... ... ... ... ... ... ... ... ... ... ... ... ... ... ... ... ... ..C ... C.. ... ..G ... ... ... ... ... ... ... ... ... ... C.. ..C ..C ..C ... ... 
Drho                            ... ... ... ... ... ... ..T G.. ... ... ..T ..T ... ... ... ... ... ... ... ... ..C ... ... ... ... ... .C. GTG ... ..G .GC ... ... ... ... ... ... ... ... ... ... ..C ... ... ..A ... ... ... ... ..T C.. .T. ... .C. ... .CA ... ... ... ... ... ..T ..T ... ..T ..T ..T GAA ... C.. ... ... C.. GCC ..C ... ... ... ... ... ... ... ..A ... ... ... ... ... ... ... ... ... ... ... ... ... G.G ... ... ... C.. ..C ... ... ... ... ... ... ... ..G ... ... ... ... ... ... ... ... ... ... ... .G. GCC ..A ... ... ... ..G ..A AGG ..A ... ... ... ..G ... ... ..C ... ... ... ... ... ..T ..G ... ..C ..G ... ..A ... ... ... ... ... ..G ..T ..A ... ... ... ... ..G ..T ... ..G A.. ..A ... ... ..A ... ... ... ... ..G ..C ... ... ... ..C ... ... ... ..A ... ..C ... ... ..C ..C ... ... ... ... ... ... ... ... ... ... ... ... ... T.. ... T.. T.G ... ... ... ... ... ... ..G ... ... ... ... ... CC. ... ... ... ..T .GT ..A ..A ..C ..A ... ... ... ... ... ... ... ... ... C.. ... ..G ... ... ... ... ... ... CAT ..A ... ... ... ... ... ... ... ..G ..T ... ... ... ..T T.G ..C ... ... ... ... ... ... ... ..C ... ... ... ..G ..A ..A ... ... ... ... ... ... ..G ..A ... ..T CAC ..A ..A ... ... ... .A. ... ... .CC ... CAG ... ... ... ... ... ... ... ... ..T ... ... ..A ..C ... ... ..C ... ... ... ..C ..G ... ... ... T.. ... ... ... ... ... ... ... ... ... ..C ... ... ... A.. ... ... ... ... ... ... ... ... ... ... ... ... ... ... ..T A.C ... ... CT. ..C ..C ... ... ... ... ... ... ... .T. ... ... ... ... ... ... ..T ... ..C ... ... ... ... ... ... ... ... ... ... ... ... ... ..T C.. ..C ..C ..C ..C ... 
Dfic                            ... ... ... ... ..T ..T ..T ... ..T ..T ..T ..T ..A ... ..A ..A ... ... ... ... ..C ..C ..C ..C ... ... ..C .TC ..C ..G ... ..A ... ... ... ... ... ... ..A ... .GT ... ..C ... ..C ... ... ... ... ..A C.. .T. ..G .CA .CG ... ... ... ... ... ... ... ... ... ... ..T ..T .C. ..A ... C.C ... C.T GAC TCC ..C ... ... ... ..C ..T ... ... ... ... ... ... ... ... ... ... ... ... ... ... ... G.G ... ... ..T T.. ... ..C ..C ... ... ... ... ..T ..C ... ... ... ... ... ... ... ..A ... ... ... ..A ..A ..G ..G ... ... ..C ..A ... ..G ... ... ..G ..G ... ..A ..C ..A ..T ..A ..C ... ..T ..G ... ..C A.G ... A.G A.A A.G ..A ..A ... ... ... A.G A.G A.G ... ... A.G ..A ..G A.G A.A A.. A.. ... ..A A.. ... ... ... ..G ... ... ... ..G ..C ... ... ..T ..T ..G ..T ... T.. ... T.A ..A ..A ..C ..C ... ... ... ... ... ... ..T T.A T.. ... T.. ..T ..G ..C ..C ... ... ... AG. ..G ... ... ... ..T ..G ..T ... ..T ..T ..T ... ..A ... ..C ... ..A ..A ..A ..A ... ... ... ... ... ... ..C ..G ..C ... ... .G. ... ..G CA. ..T ..A ... ... ... ... ..G T.. ... ... ... ..G ..G ..A T.G ... ..A ... ... ... ... ... ..C ..C ... ..C ..A ..A ..A ..A ..A ... ... ... ... ... ..G ..G ..T ... TCT ..T ..C ... ..A ..A ... ..C ... CCG ... CCT ... ... ..G ..G ..G ..G ..G ..T ... ..G ..T ..A ... ..T ..T ..C ..C ... ... ..C ..G ..G ..G ... T.. ... ... ... ... ... ... ..T ..T ..T ..C ..C ... ... A.. ... ... ... ... ... ... ... ... ... ..G ..G ..T ... ..G ... G.C ... ... ..A ..C ... ..C ..C ..C ... ... ... ... ..T ... ... ... ..T ..T ..T ..T ... ..C ... C.. ... C.G ... ... ... ... ... ... ... ..T ..T ... C.. ..C ..C ... ..C ... 
Dsuz                            ... ... ... ..T ... ..T ... ... ... ..T ..T ..T ... ... ... ... ..A ... ... ... ..C ... ... ... ... ... ... .TG ... ..G ... ... ... ... ... ... ... ... ..T .GT .GT ... ..C ..C ... ..A ... ... ... ..T ... .T. ... ..T .C. .CG ... ... ... ... ..T .A. ... ..T ..T ..T ..T .CG ... ... C.. C.. C.. GCC ..C ..C ... ... ..T ..C ... ... ... ... ... ... ... ... ... ... ... ... ... ... ... ... G.G ... ... ... C.. ..C ... ... ..A ... ... ... ... ..G ... ... ... ..T ..T ..T ... ..A ... ... ... ... ... ..G ..G ... ... ..C ..A ... ..A ... ..T ..T ... ... ..A ..C ... ..C ... ... ... ..T ..G ... ..C A.G A.A A.G ..T ... ... ... ... ... ... ..G ..G ..G ... ..G ..G ..T ..A ..G A.A A.. ..A ... ..A ... A.. ... ... ..G ... ... ... ... ..G ..A ... ... ..G ... ..A ... T.. ... T.. ... ... ..C ... ..C ... ... ... ... ... ..T ... ... ... ... ... ..G ... ... ... ... ... AG. ..G ... ... ... ... ... ..T ..T ..T ..T ..T ..T ..A ... ..T ... ..A ... ... ... ..A ..A ... ... ... ... ... ..G ..C ..C ... ... ... ... CAT T.A ... ... ... ... ..G ... ... ... ... ... ... ... ... T.T ..C ... ..C ... ... ... ... ..T ..C ... ... ..A ... ... ... ..A ... ... ... ..G ..G ... ..T ... ..T ..T ..A ... ... ..C ... ... ... ... CCC ... CCG ... ... ... ... ... ..G ..G ... ..T ..G ... ..A ..C ..C ... ... ... ... ... ... ..G ..G ... ... T.. ... ... ... ... ..T ..T ..T ..T ..T ..C ... ... ... A.. ... ... ... ... ... ... ... ... ... ... ... ... ... ... ... G.A ..C ... ... ..C ..C ..A ... ..T ... ... ... ... ... ... ... ... ... ... ... ..T ... ..C ... ... ... ..G ... ... ... ... ... ... ..T ... ... ... C.. ..C ... ... ... ... 
Dsub                            ... ... ... ... ... ..T ... ... ... ..T ..T ..T ... ... ... ... ..A ... ... ... ..C ... ... ... ... ... ... GTG ... ..G ... ... ... ... ... ... ... ... ..G .GT .GT ... ... ..C ... ..A ... ... ... ..T ... .T. ... ... .C. .CG ... ... ... ... ... .A. ... ..T ... ..T ..T .CG ... ... C.A C.. C.. GCC .AC ..C ... ... ..T ..C ... ..T ... ... ... ... ... ... ... ... ... ... ... ..T ..T ... G.G ... ... ... C.. ..C ... ... ..A ... ... ... ... ..G ... ... ... ... ..T ..T ... ... ..A ... ... ... ... ..G ..G ... ... ..C ..A ... ..A ... ... ..G ..G ... ..A ..C ... ..C ... ... ... ... ..G ... ..C ..G A.A A.G ..T ... ... ... ... ... ... ..G ..G ..T ..A ..G ..G ... ..A ... A.. A.. ..A ... ..A ... ... ... ... ..G ... ... ... ... ..C ..A ... ... T.G ... ..A ... T.. ... ... ... ... ..C ... ..C ..A ... ... ... T.. ..C ..A ... ... ... ... ..G ... ... ... ... ... AG. ..G ... ... ..T ... ... ..T ..T ... ..T ..T ..T ..A ... ..C ... ... ... ... ... ..A ... ... ... ... ... ... ..G ..C ..C ... ... ... ... CAT T.A ... ... ... ..T ..G ... ... ... ... ... ... ..T ... T.A ..C ... ... ... ... ... ... ..T ..C ... ... ..A ... ... ..T ..A ... ... ... ... ..G ..G ..T ... ..T ... ..A ..A ... ..C ... ... ... ... CCC ... CCG ... ... ... ... ... ..G ..G ... ... ..G ..G ..A ..T ..C ... ... ... ... ... ... ..G ..G ... ... T.. ... ... ... ..T ... ... ... ..T ..T ..C ... ... ... A.. ... ... ... ... ... ... ... ... ..T ... ... ... ... ... ... G.A ..C ... ... ..C ..C ..A ... ..T ... ... ... ... .T. ... ... ... ... ... ... ... ... ..C ... ... ... ..G ... ... ... ..T ..T ..T ..T ... ... ... C.. ..C ... ... ... ... 
Dbia                            ... ... ... ..T ... ..T ..T ... ... ..T ..T ..T ... ... ... ... ... ... ... ... ..C ..C ... ... ... ... ... GTG ... ..G ... ... ... ... ... ... ... ... ... .GT .GT ... ..C ..C ... ... ... ... ... ..T ... .T. ... .C. .C. TCG ... ... ... ... ... .A. ... ..T ... ..T ..T .CG ... ... C.C C.. C.. GCC ..C ..C ... ... ..T ..C ... ... ... ... ... ... ... ... ... ... ... ..G ..T ... ..T ... G.G ... ... ... C.. ..C ... ... ..A ... ... ... ... ..G ... ... ... ... ... ..T ... ... ... ... ... ..C ... ..G ..G ... ... ..C ..A ... ..A ... ... ... ..G ... ..A ..C ... ... ... ..C ... ..T ..G ... ... ... A.G A.G ... ... ... ... ... ... ... ..G ..A ..G ... ..G ..G ... ..G ..G A.. A.. A.. ... ..A ... ..A ... ... ..C ..C ... ... ... ..C ..A ... ... ..G ... ... ... ... ... ... ... ... ... ... ..C ... ... ... ... ... ... ... ... ... ... ... ..G ... ... ... ... ..G AG. ..G ... ... ... ... ..G ..T ... ... ..T ..T ... ..A ... ..C ... ... ... ... ... ..A ... ... ... ... ... ..C ..G ..C A.C ... ... ... ... CAT T.T ... ... ... ... ..G ... ... ... ... ... ... ... ... T.. ..C ... ... ... ... ... ... ..T ..C ... ... ..A ... ... ..A ..A ... ... ... ..G ... ..G ..T ... ... ... ..A ..C ... ..C ... A.. ... ... CCC ... CCG ... ... ... ... ... ..G ..G ... ... ..G ..G ..A ..C ..C ..C ... ... ... ... ..C ..G ..G ... ... T.. ... ... ... ... ... ... ..T ..T ..T ..C ... ... ... A.. ... A.. ... ... ... ... ... ... ... ..A ... ... ... ... ... G.A ... ... ... ..C ..C ... ... ..C ... ... ... ..T ... ... ... ..T ... ... ... ..T ... ..C ... C.. ... ... ... ... ... ... ... ... ..T ... ... ... C.. ..C ... ... ... ... 
Dmau                            ... ... ... ... ... ... ... ... ... ..T ... ..T ... ... ..A ... ... ... ... ... ..C ... ..C ... ..C ... ... .TC ... ..G G.. ... ... ... ... ... ... ..T ..G ... ... ..T ..C ... ... ..A ... ... ... ..C T.. .T. ... TCA .C. ... ... ... ... ... ... ... ... ..T ..T ... ..T .C. ... ... C.C C.A C.. GCC ..C ... ... ... ... ... ... ... ... ..A ... ... ... ... ..T ..T ..T ... ... ... ... ..T G.G ... ... ..T C.. ... ... ... ... ... ... ... ... ..G ... ... ..T ... ... ..T ... ... ... ..A ... ... ... ..G ..G ... ... ..C .AA ... ..G ... ... ..G ... ... ... ..C ... ... ... ..T ... ... ..G ... ..C ... A.A ..A ... ... ... ... ... ... ..G ..G ..G A.G ..T ..G ..G ... ..A ..G ..A A.A A.. ... A.. ..C ... ... ... ..C ..C ... ... ... ..C ... ... ... ..G ... T.. ... ..C ... ... ... ... ... ..T ... ... ... ... ... ... T.. ... ..T ... ... T.. ..A ..C ... ... ... ... AG. ..G ... ... ... ... ..G ... ... ... ... ..T ..T ..C ... .GC ... ... ..A ... ... ... ... ... ... ... ... ... ..A ..C ... ... ... ... ... CAT ..A ... ..A ... ... ... ..T .T. ... ..T ..T ... ... ... T.. ... ... ... ..C ... ... ..T ..T ..C ... ... ..G ... ... ..G ... ... ... ... ... ..G ..G ..G .A. ..T .T. ..A ..A ... ..T ..A ... ... ... CCC ... CCG ... ... ... ... ..T ... ..G ... ... ..G ..G ..A ... ..C ... ... ... ..C ... ..C ..G ..G ... ... T.. ... ... ... ... ... ... ... ... ..T ..C ... ..C ... A.G ... ..A ..A ... ... ... ... ..T ... ..T ... ... ... ... ..A A.C ... ... ... ... ..T ..C ..C ... ..C ... ... ..C ..T ... ... ... ... ... ... ..T ... ..C ... ... ... ..G ... ... ..T ... ... ..T ... ... ..T ... ... ..C ..C ..C ..C ... 
Dsec                            ... ... ..T ... ... ... ... ... ... ..T ... ..T ... ... ..A ... ... ..A ... ... ..C ... ..C ... ..C ... ... .TC ... ..G G.. ... ... ... ... ... ..T ... ..G ... ..A ..T ..C ... ... ..A ... ... ... ..C T.. .T. ... TCA .C. ... ... ... ... ... ... ... ... ..T ..T ... ..T .T. ... ... C.C C.A C.. GCC ..C ... ... ... ... ... ... ... ... ..A ... ... ... ... ..T ..T ..T ... ... ... ... ..T G.G ... ... ..T C.. ... ... ... ... ... ... ... ... ..G ... ... ..T ... ... ..T ... ... ... ..A ... ... ... ..G ..G ... ... ..C .AA ... ..G ... ... ..G ... ... ... ..C A.. ... ... ..T ... ... ..G ... ..C ..T A.A ..A ... ..G ... ... ... ... ..G ..G ..G A.G ..T ..G ..G ..G ..A ..G ..A A.A A.. ... A.. ..C ... ... ... ..C ..C ... ... ... ..C ... ... ... ..G ... T.. ... ..C ... ... ... ... ... ..T ... ... ... ... ... ... T.. ... ..T ... ... T.. ..A ..C ..G ... ... ... AG. ..G ... ... ... ... ..G ... ... ... ..T ..T ..T ..C ... .GC ... ... ..A ... ... ... ... ... ... ... ... ... ..A ..C ... ... ... ... ... CAT ..A ... ..A ... ... ... ..T ... ... ..T ..T ... ... ... T.. ... ... ... ..C ... ... ..T ..T ..C ... ... ..A ... ... ..A ... ... ... ... ... ..G ..G ..G .A. ..T .T. ..A ..A ..A ..T ..C ... ... ... CCC ... CCG ... ... ... ... ..T ... ..G ... ... ..G ..G ..A ... ..C ... ... ... ..C ... ..C ..G ..G ... ... T.. ... ... ..T ... ... ... ... ... ..T ..C ... ..C ... A.. ... ..A ..A ..A ... ... ... ... ... ..T ... ... ... ... ..A A.C ... ..T ... ... ..T ..C ..A ... ..C ... ... ..C ... ... ... ... ... ... ... ..T ... ..C ... ... ... ..G ... ... ..T ... ... ... ... ... ..T ... ... ..C ..C ... ..C ... 
Dmel                            ... ... ... ... ... ... ... ... ... ..T ... ..T ... ... ..A ... ... ... ... ... ..C ... ..C ... ..C ... ... .TC ... ..G G.. ... ..A ... ..G ..T ... ... ..G ... ..A ..T ..C ... ... ..A ..A ... ... ..T ... .T. ... TCA .C. ... ... ... ... ..T ... ... ... ..T ..T ... ..T .C. ... ... C.C C.A C.T GCA ..C ... ... ... ... ... ... ... ... ..A ..A ... ... ... ... ..T ..T ... ... ... ... ..T G.G ... ... ..T C.. ... ... ... ... ... ... ... ... ..G ... ..T ..T ... ... ..T ... ... ... ..A ... ... ..A ..G ..G ... ... ..C .AA ... ..A ... ... ..G ... ... ... ..C ... ... ... ... ... ... ..G ... ..G ... A.A ..A ..G ... ... ... ... ... A.G ..G ..G A.G ... ..G ..G ... A.A ..G ..A A.. A.A ... A.. ..C ... ... ... ..C ..C ... ... ... ..C ... ... ... ..G ... T.. ... ..C ... ... ..A ... ... ..T ... ... ..A ... T.. ... T.. ... ..T ... ... T.. ..G ..C ... ... ... ... AG. ..G ... ..T ... ... ..G ... ... ... ... ..T ..T ..C ... .GC ... ... ..A ... ... ..A ... ..A ... ... ... ... ..A ..C .G. ... ... ... ... CAT ..A ... ..A ... ..A ... ..T ... ... ..T ..T ... ... ... T.. ... ... ... ..C ... ... ..T ..T ..C ... ... ..A ... ... ..A ... ... ... ..T ... ..G ..G ..T .A. ..T .T. ..A ..A ..A ..T ..A ... ... ... CCC ... CC. ... ... ... ... ..T ... ..A ... ... ..G ..G ..A ... ..C ... ... ... ..C ... ..C ..G ..G ... ... T.. ... ... ... ... ... ..T ... ... ..T ..C ... ..C ... A.. ... ..A ..A ... ..A ... ... ..A ... ..T ..T ... ... ... ..A A.C ... ... ... ... ..C ..C ..A ... ..C ... ..T ..C ... ... ... ... ... ... ..T ..T ... ..C ... ... ... ..G ... ... ..T ... ..T ... ... ... ..T ... ... ..C ... ..C ..C ... 
Dsim                            ... ... ..T ... ... ... ... ... ... ..T ... ..T ... ... ..A ... ... ... ... ... ..C ... ..C ... ..C ... ... .TC ... ..G G.. ... ... ... ... ... ..T ..A ..G ... ..A ..T ..C ... ... ..A ... ..C ... ..C ... .T. ... TCA .C. ..T ... ... ... ... ... ... ... ..T ..T ... ..T .C. ... ... C.C C.A C.. GCC ..C ... ... ... ... ... ... ... ... ..A ... ... ... ..T ..T ..T ..T ... ... ... ... ..T G.G ... ... ..T C.. ... ... ... ... ... ... ... ... ..G ... ... ..T ... ... ..T ... ... ... ..A ... ... ... ..G ..G ... ... ..C .AA ... ..A ... ... ..G ... ... ... ..C ... ... ... ... ... ... ..G ... ..C ... A.A ..A ... ..G ... ... ... ... ..G ..G ..G A.G ..T ..G ..G ... ..A ..A ..A A.A A.. ... A.. ..C ... ... ... ..C ..C ... ... ... ..C ... ... ... ..G ... T.. ... ..C ..C ... ... ... ... ..T ... ... ... ... ... ... T.. ... ..T ... ... T.. ..A ..C ... ... ... ... AG. ..G ... ... ... ... ..G ... ... ... ..T ..T ..G ..C ... .GC ... ... ..A ... ... ... ... ... ... ... ... ... ..A ..C ... ... ... ... ... CAT ..A ... ..A ... ... ... ..T .G. ... ..T ..T ... ... ... T.. ... ... ... ..C ... ... ..T ..T ..C ... ... ..A ... ... ..G ... ... ... ... ... ..G ..G ..G .A. ..T .T. ..A ..A ..A ..T ..A ... ... ... CCC ... CCG ... ... ... ... ..T ... ..G ... ... ..G ..G ..A ... ..C ... ... ... ..C ... ..C ..G ..A ... ... T.. ... ... ... ... ... ... ... ... ... ..C ... ..C ... A.. ... ..A ..A ... ... ... ... ... ... ..T ... ... ... ... ..A A.C ... ... ... ..C ..T ..C ..A ... ..C ... ... ..C ... ... ... ... ... ... ... ..T ... ..C ... ... ... ..G ... ... ..T ... ... ... ... ... ..T ... ... ..C ..C ..C ..C ... 
Dere                            ... ... ... ... ... ... ... ... ... ..T ... ..T ... ... ... ... ... ... ... ... ..C ... ..C ... ... ... ... GTC ... ..G ... ..T ..A ... ... ... ... ... ..A .G. ..A ..T ..C ... ... ..A ... ... ... ..C T.. .T. ... TCA .C. ... ... ... ..T ... ... ... ... ..T ..T ... ..T .C. ... ... C.C C.A C.. GCC ..C ... ... ... ... ..T ... ... ... ..A ... ... ..T ... ... ... ..T ... ..T ... ... ..T G.G ... ... ... C.. ... ..A ... ... ... ... ... ... ..G ... ... ..T ... ... ... ... ... ... ..A ... ... ... ..G ... ... ... ..C ..A ... ..A ... ... ..A ... ... ... ..C ... ... ... ... ... ... ..G ... ..C ... A.A ..A ... ... ... ..G ... ... A.G ..G ..G A.G ... ..G ..G ... ..A ..G ... A.. A.. ... A.. ..C ... ... ..T ..C ..C ..C ... ... ..C ... ... ... T.G ... T.. ... ..C ... ... ... ... ... ..T ... ... ... ... ..A ... T.. ... ..T ... ... T.. ..A ..C ... ... ... ..G AG. ..G ... ... ... ... ..G ... ... ... ..T ..T ..T ..C ... .GC ... ... ..A ... ... ... ... ... ..A ... ... ... ..A ... ... ... ... ... ... CAT ..A ... ..A ... ... ... ..T ... ... ..T ..T ... ... ... T.. ... ..C ... ..C ... ... ..T ..C ..C ... .CG ..A ..A ... ..A ... ... ... ..A ... ..G .AG ..G ... ..T .T. ..A ..A ... ..T ... ..C ... ... CCC ... CCG ... ..T ... ..G ..T ... ..A ... ... ..G ..G ..A ... ..C ... ..T ... ... ... ..C ..G ..G ... ... T.. ... ..T ... ... ... ... ... ... ... ..C ... ..C ... A.. ... ..A ..A ... ... ... ... ... ... ..T ... ... ... ... ..T A.C ... ..C ... ... ..C ..A ..A ... ..C ... ... ..C ... ... ... ... ... ... ... ..T ... ..C ... ... ... ..G ... ... ..T ... ... ... ... ... ..T ... ... ..C ..C ... ..C ... 
Dtei                            ... ... ... ... ... ... ... ... ... ..T ... ..T ... ... ... ... ... ... ..A ... ..C ... ..C ... ... ... ... GTC ..T ..G ... ... ... ... ... ... ... ... ..A T.. G.A ..T ..T ... ... ..A ... ... ... ..C ... .T. ... TCG .CT ... ... ... ... ... ... ... ... ..T ..T ... ..T .C. ... ..A C.C C.A C.. GCC ..C ... ... ... ... ..T ... ... ... ..A ... ... ... ... ... ..T ..T ... ... ... ... ..T G.G ... ... ... C.. ... ... ... ... ... ... ..G ... ..G ... ... ... ... ... ... ... ... ... ..A ... ... ... ..G ..A ... ... ..C G.A ... ..A ... ... ..A ... ..T ... ..T ... ... ... ... ... ... ..G ... ..C ... A.A ..A ... ... ... ... ... ... A.G ..G ..G A.G ... ..G ..G ... ..A ..G ... A.. A.. ... A.. ..C ..A ... ... ..G ..C ... ... ... ..C ... ... ... ..G ... ... ... ..T ... ... ... ... ... ..T ... ... ... ... ..A ... T.. ... ..T ... ... ... ..A ..C ... ... ... ... AG. ..G ... ... ... ... ..G ... ... ... ..T ..T ..T ..C ... .GC ... ... ..A ..A ... ... ... ... ... ... ... ... ..A ... ... ... ... ... ... CAT A.A ... ..A ... ..G ... ..T ... ... ..T ..T ... ... ... T.. ... ..C ... ..C ... ... ..T ..C ..C ... ..G ..A ..A ... ..A ... ... ..G ..A ... ..G ..G ..G ... ..G .T. ..A ..A ... ..T ... ..C ... ... CCC ... CCG ... ..T ... ..G ..T ... ..A ... ... ..G ..G ..A ..A ..C ... ... ... ... ... ..C ..G ..G ... ... T.. ... ... ... ... ... ... ... ... ..T ..C ... ..C ... A.. ... ..A ... ... ... ... ... ... ... ..T ..T ... ... ... ..T A.C ... ... ... ... ..C ..C ..A ... ..C ... ... ..T ... ... ... ... ... ... ... ..T ... ..C ... ... ... ..G ... ..T ..T ... ... ... ... ... ..T ... ... ..C ..C ... ..C ... 
Dyak                            ... ... ... ... ... ... ... ... ... ..T ... ..T ... ... ... ... ... ..A ..A ... ..C ... ..C ... ... ... ... GTC ..T ..G ... ... ..A ... ... ... ... ... ..A ... G.A ..T ..C ... ... ..A ... ... ... ..C ... .T. ... CCA .CT ... ... ..T ... ... ... .A. ... ..T ..T ... ..T .C. ... ..A C.C C.. C.. .CC ..C ... ... ... ... ..T ... ... ... ..A ... ... ... ... ... ..T ..T ... ... ... ... ..T G.G ... ... ... C.. ... ... ... ... ... ... ..G ... ..G ... ... ..T ... ... ... .G. ... ... ..A ... ... ... ..G ..A ... ... ..C ..A ... ..A ... ... ..G ... ..T ... ..T ..A ... ..A ... ... ... ..G ... ..C ..G A.A ..A ... ... ... ... ... ... A.G ..G ..G A.G ... ..G ... ... ..A ..G ... A.. A.. ... A.. ..C ..A ... ... ..G ..C ... ... ... ..C ... ... ... ..G ... ... ..T ..C ... ... ... ..C ... ..T ... ... ... ... ..A ... T.. ... ..T ... ... ... ..A ..C ... ... ... ... AG. ..G ... ... ... ... ..G ... ... ... ..T ..T ..T ..C ... .GC ... ... ..A ..A ... ... ... ... ... ... ... ... ..A ... ... ... ... ... ... CAT ..A ... ..A ... ... ... ..T ... ... ..T ..T ... ... ... T.. ... ..C ... ..C ... .G. ..T ..C ..C ... ... ..A ..A ... ..A ..T ... ... ..G ... ..G ..G ..G ... ..G .T. ..A ..A ..A ..T ... ..C ... ... CCC ... CCG ... ..T ... ..G ..G ... ... ... ... ..G ..G ..A ... ..C ... ... ..A ... ... ..C ..A ..G ... ... T.. ... ... ... ..T ... ... ... ... ..T ..C ... ..C ... A.. ... ..A ... ... ... ..A ... ... ... ... ... ... ... ... ..T A.C ... ... ... ... ..C ..C ..A ... ..C ... ... ..T ... ... ... ... ... ... ... ..T ... ..C ... ... ... ..G ... ..T ..T ... ... ... ... ... ..T ... ... ..C ..C .A. ..C ... 
Dsan                            ... ... ... ... ... ... ... ... ... ..T ... ..T ... ... ... ... ... ..A ..A ... ..C ... ..C ... ... ... ... GTC ..T ..G ... ... ..A ... ... ... ... ... ..A ... G.A ..T ..C ... ... ..A ... ... ... ..C ... .T. ... CCA .CT ... ... ..T ... ... ... ... ... ..T ..T ... ..T .C. ... ..A C.C C.. C.. GCC ..C ... ... ... ... ..T ... ... ... ..A ... ... ... ... ... ..T ..T ... ... ... ... ..T G.G ... ... ... C.. ... ... ... ... ... ... ..G ... ..G ... ... ..T ... ... ... ... ... ... ..A ... ... ... ..G ..A T.. ... ..C ..A ... ..A ... ... ..G ... ..T ... ..T ... ... ... ... ... ... ..G ... ..C ..G A.A ..A ... ... ... ... ... ... A.G ..G ..G A.G ... ..G ... ... ..A ..G ..T A.. A.. ... A.. ..C ..A ... ... ..G ..C ... ... ... ..C ... ... ... ..G ... ... ..T ..C ... ... ... ... ... ..T ... ... ... ... ..A ... T.. ... ..T ... ... ... ..A ..C ... ... ... ... AG. ..G ... ... ... ... ..G ... ... ... ..T ..T ..T ..C ... .GC ... ... ..A ..A ... ... ... ... ... ... ... ... ..A ... ... ... ... ... ... CAT ..A ... ..A ... ... ... ..T ... ... ..T ..T ... ... ... T.. ... ..C ... ..C ... .G. ..A ..C ..C ... ... ..A ..A ... ..A ..T ... ... ..G ... ..G ..G ..G ... ..G .T. ..A ..A ... ..T ... ..C ... ... CC. ... CCG ... ..T ... ..G ..T ... ... ... ... ..G ..G ..A ... ..C ... ... ..A ... ... ..C ..G ..G ... ... T.. ... ... ... ... ... ... ... ... ..T ..C ... ..C ... A.. ... ..A ... ... ... ..A ... ... ... ... ... ... ... ... ..T A.C ... ... ... ... ..C ..C ..A ... ..C ... ... ..T ... ... ... ... ... ..T ... ..T ... ..C ... ... ... ..G ... ..T ..T ... ... ... ... ... ..T ... ... ..C ..C .A. ..C ... 

    2    9    1    2    2    1    1    1    1    1    1    1    1    1    1
    1    1    1    2   18    1    1    1    1    1    1    1    1    1    1
    1    1    1   12    1    1    1    1    1    1    1    1    1    1    1
    1    1    1    6    1    1    1    1    1    1    1    6    1    1    1
    1    1    1    1    1    1    1    1    1    1    1    1    1    1    1
    1    1    2    1    1    1    1    1    1    1   12    1    1    1    1
    1    1    1    1    1    1    1    1   14    1    1    1    1    1    1
    3    1    1    1    1    4    1    1    1    2    1    1    1    1    1
   10    1    1    1    1    1    2    1    1    1    1    7    1    1    1
    1    1    1    1    1    1    1    3    1    1    1    1    1    1    1
    1    1    1    1    2    1    1    1    1    1    1    1    1    1    1
    1    1    1    1    1    1    1    1    1    1    1    1    1    2    1
    1    1    4    2    1    1    1    1    1    1    1    1    1    1    1
    1    1    2    5    1    2    1    1    1    1    1    1    1    1    1
    1    3    1    1    1    3    1    1    1    1    1    1    1    1    1
    1    1    1    1    1    1    1    1    1    1    1    1    1    8    1
    1    1    1    1    6    1    1    1    1    1    1    1   19    1    1
    1    1    1    1    1    1    1    1    1    1    1    1    1    3    1
    1    1    1    2    1    1    1    1    1    1   10    1    1    1    1
    1    1    1    1    1    1    1    1    1    1    1    1    4    1    1
    1    5    1    1    1    1    1    1    1    1    1    1    1    1    1
    1    1    1    1    4    1    1    1    1    1    1    7    1    1    1
    2    1    1    1    1    1    1    1    1    1    2    1    1    1    1
    1    5    1    1    1    1    2    1    1    1    1    1    1    1    1
    1    1    1    1    1    5    1    1    1    1   10    1    1    1    1
    1   12    1    2    1    1    1   14    2    1    2    1    1    1    1
    1    1    1    1    1    1    1    2

CODONML (in paml version 4.8a, August 2014)  OambPC_DNA_15species_alignment.fasta
Model: One dN/dS ratio for branches,  omega = 1.000 fixed

Codon frequency model: Fcodon
Site-class models:  beta&w>1 (11 categories)
ns =  15  ls = 619

Codon usage in sequences
--------------------------------------------------------------------------------------------------------------------------------------
Phe TTT   6   4   4   6   7  11 | Ser TCT   1   2   2   5   3   3 | Tyr TAT   4   5   3   5   9   6 | Cys TGT   3   2   3   6   3   2
    TTC  25  28  28  26  25  21 |     TCC  19  17  20  20  22  21 |     TAC  16  15  17  15  11  14 |     TGC  15  16  15  12  15  16
Leu TTA   3   2   3   3   2   2 |     TCA   3   3   2   3   4   5 | *** TAA   0   0   0   0   0   0 | *** TGA   0   0   0   0   0   0
    TTG   1   3   4   4   3   6 |     TCG  18  18  14  15  12  11 |     TAG   0   0   0   0   0   0 | Trp TGG  12  12  12  12  12  12
--------------------------------------------------------------------------------------------------------------------------------------
Leu CTT   4   3   3   7   4   3 | Pro CCT   1   0   1   3   3   0 | His CAT   3   4   3   2   6   5 | Arg CGT   3   4   3   3   4   4
    CTC   9   9  12  10   9  11 |     CCC  14  16  12  13  14  14 |     CAC  11   9  12  13   7   8 |     CGC  19  10  14   9   9  10
    CTA   4   7   4   5   5   7 |     CCA   3   4   4   6   5   5 | Gln CAA   3   2   3   4   3   3 |     CGA   3   3   5   5   4   6
    CTG  27  26  25  20  26  21 |     CCG  10   9  12   9   8  11 |     CAG  15  17  16  14  17  17 |     CGG   9  16  14   6  14  13
--------------------------------------------------------------------------------------------------------------------------------------
Ile ATT   8   8   8   9   8  11 | Thr ACT   1   2   2   0   2   1 | Asn AAT   8   9   8  10  12  10 | Ser AGT   3   7   7   4   9   6
    ATC  27  24  26  30  28  25 |     ACC  21  22  24  22  21  20 |     AAC  21  19  18  18  17  20 |     AGC  20  16  14  17  13  15
    ATA   5   7   6   3   4   4 |     ACA   3   4   4   6   4   4 | Lys AAA   2   4   2   5   3   3 | Arg AGA   1   2   1   3   3   2
Met ATG  17  16  16  15  17  16 |     ACG  15  14  12  13  14  16 |     AAG  26  24  26  23  25  25 |     AGG   6   5   5  14   6   5
--------------------------------------------------------------------------------------------------------------------------------------
Val GTT   6   3   4   5   4   4 | Ala GCT   1   3   2   1   1   3 | Asp GAT  12  16  13  13  16  15 | Gly GGT   6   7   7   8   9   9
    GTC  16  17  17  10  13  12 |     GCC  34  28  33  28  34  31 |     GAC  15   9  13  11   9  10 |     GGC  23  20  17  18  18  17
    GTA   2   2   2   2   2   2 |     GCA   1   2   2   3   2   2 | Glu GAA   4   5   8   9   8   6 |     GGA   3   6   8   9   6   7
    GTG  11  14  11  16  14  16 |     GCG  10  13  10  12   8   9 |     GAG  21  20  18  18  18  20 |     GGG   6   5   5   3   5   5
--------------------------------------------------------------------------------------------------------------------------------------

--------------------------------------------------------------------------------------------------------------------------------------
Phe TTT   7   6   6   7   5   6 | Ser TCT   3   5   4   4   3   3 | Tyr TAT   6   3   4   4   2   3 | Cys TGT   4   3   3   4   3   3
    TTC  25  26  26  25  27  26 |     TCC  21  19  18  17  20  20 |     TAC  14  17  16  16  18  17 |     TGC  14  15  15  14  15  15
Leu TTA   2   2   2   2   2   2 |     TCA   3   6   8   9   7   7 | *** TAA   0   0   0   0   0   0 | *** TGA   0   0   0   0   0   0
    TTG   0   5   5   6   5   6 |     TCG  14  12  12  11  11  12 |     TAG   0   0   0   0   0   0 | Trp TGG  12  12  12  12  12  12
--------------------------------------------------------------------------------------------------------------------------------------
Leu CTT   3   4   3   4   4   4 | Pro CCT   1   1   1   0   0   0 | His CAT   3   4   4   5   4   4 | Arg CGT   1   2   3   2   2   1
    CTC   9  11  11  11  12  11 |     CCC  15  14  14  15  14  14 |     CAC  11   9   9   8   9  10 |     CGC  13  13  11  12  12  14
    CTA   5   4   4   6   4   5 |     CCA   5   2   2   3   3   5 | Gln CAA   2   4   4   5   4   3 |     CGA   6   6   5   5   7   5
    CTG  30  23  24  20  22  21 |     CCG   9  12  11  11  12  11 |     CAG  17  17  17  16  17  16 |     CGG  12  11  13  11  11  11
--------------------------------------------------------------------------------------------------------------------------------------
Ile ATT  10  14  14  13  15  13 | Thr ACT   1   2   2   3   2   2 | Asn AAT  12   6   7   6   7   7 | Ser AGT   7   5   5   6   6   6
    ATC  25  22  23  22  21  21 |     ACC  24  24  22  20  23  21 |     AAC  18  22  21  22  21  21 |     AGC  15  16  16  15  15  16
    ATA   4   6   6   7   6   6 |     ACA   3   2   4   6   5   7 | Lys AAA   2   3   4   3   3   2 | Arg AGA   1   3   3   4   3   2
Met ATG  17  15  15  15  15  16 |     ACG  14  13  13  13  12  11 |     AAG  26  25  24  25  25  26 |     AGG   7   5   5   6   5   7
--------------------------------------------------------------------------------------------------------------------------------------
Val GTT   2   3   3   3   3   5 | Ala GCT   1   5   5   5   5   4 | Asp GAT  11  12  13  12  12  14 | Gly GGT   6   8   8  11   8   7
    GTC  15  15  14  14  14  12 |     GCC  33  29  30  28  29  32 |     GAC  12  13  12  12  12  10 |     GGC  19  17  18  16  18  17
    GTA   2   2   2   3   3   3 |     GCA   2   4   4   6   4   3 | Glu GAA   5   6   6   8   6   6 |     GGA   7   6   8   9   8   8
    GTG  15  15  15  14  14  15 |     GCG   9   7   7   7   7   7 |     GAG  22  20  20  18  21  21 |     GGG   5   6   3   2   4   4
--------------------------------------------------------------------------------------------------------------------------------------

--------------------------------------------------------------------------------------
Phe TTT   8   7   7 | Ser TCT   5   3   3 | Tyr TAT   3   5   5 | Cys TGT   3   3   4
    TTC  24  24  24 |     TCC  20  20  20 |     TAC  17  16  17 |     TGC  15  15  14
Leu TTA   2   2   2 |     TCA   4   5   5 | *** TAA   0   0   0 | *** TGA   0   0   0
    TTG   3   3   3 |     TCG  13  12  12 |     TAG   0   0   0 | Trp TGG  12  12  12
--------------------------------------------------------------------------------------
Leu CTT   5   5   5 | Pro CCT   2   2   2 | His CAT   2   3   2 | Arg CGT   1   1   2
    CTC  10  12  11 |     CCC  12  12  11 |     CAC  11   9  10 |     CGC  13  15  14
    CTA   5   5   5 |     CCA   4   7   6 | Gln CAA   3   3   3 |     CGA   6   4   4
    CTG  24  22  23 |     CCG  11  10  12 |     CAG  17  17  17 |     CGG  11  12  11
--------------------------------------------------------------------------------------
Ile ATT  13  13  13 | Thr ACT   4   3   3 | Asn AAT   7   7   7 | Ser AGT   5   6   6
    ATC  22  22  22 |     ACC  21  23  22 |     AAC  21  22  21 |     AGC  16  14  15
    ATA   5   5   5 |     ACA   5   5   5 | Lys AAA   4   5   5 | Arg AGA   3   3   3
Met ATG  16  16  16 |     ACG  12  12  12 |     AAG  24  23  23 |     AGG   6   6   6
--------------------------------------------------------------------------------------
Val GTT   4   3   4 | Ala GCT   4   4   3 | Asp GAT  14  14  14 | Gly GGT   6   7   7
    GTC  12  13  13 |     GCC  31  31  32 |     GAC  10  10  10 |     GGC  16  16  16
    GTA   4   4   3 |     GCA   4   4   5 | Glu GAA   7   7   7 |     GGA   8   9   8
    GTG  15  15  15 |     GCG   7   5   5 |     GAG  19  19  19 |     GGG   8   7   8
--------------------------------------------------------------------------------------

Codon position x base (3x4) table for each sequence.

#1: Dele           
position  1:    T:0.20355    C:0.22294    A:0.29725    G:0.27625
position  2:    T:0.27625    C:0.25040    A:0.26010    G:0.21325
position  3:    T:0.11309    C:0.49273    A:0.06462    G:0.32956
Average         T:0.19763    C:0.32202    A:0.20732    G:0.27302

#2: Dtak           
position  1:    T:0.20517    C:0.22456    A:0.29564    G:0.27464
position  2:    T:0.27948    C:0.25363    A:0.25525    G:0.21163
position  3:    T:0.12763    C:0.44426    A:0.08562    G:0.34249
Average         T:0.20409    C:0.30749    A:0.21217    G:0.27625

#3: Drho           
position  1:    T:0.20517    C:0.23102    A:0.28918    G:0.27464
position  2:    T:0.27948    C:0.25202    A:0.25848    G:0.21002
position  3:    T:0.11793    C:0.47173    A:0.08724    G:0.32310
Average         T:0.20086    C:0.31826    A:0.21163    G:0.26925

#4: Dfic           
position  1:    T:0.21325    C:0.20840    A:0.31018    G:0.26817
position  2:    T:0.27625    C:0.25687    A:0.25848    G:0.20840
position  3:    T:0.14055    C:0.43942    A:0.10662    G:0.31341
Average         T:0.21002    C:0.30156    A:0.22509    G:0.26333

#5: Dsuz           
position  1:    T:0.20679    C:0.22294    A:0.30048    G:0.26979
position  2:    T:0.27625    C:0.25363    A:0.26010    G:0.21002
position  3:    T:0.16155    C:0.42811    A:0.08885    G:0.32149
Average         T:0.21486    C:0.30156    A:0.21648    G:0.26710

#6: Dsub           
position  1:    T:0.21002    C:0.22294    A:0.29564    G:0.27141
position  2:    T:0.27787    C:0.25202    A:0.26171    G:0.20840
position  3:    T:0.15024    C:0.42811    A:0.09370    G:0.32795
Average         T:0.21271    C:0.30102    A:0.21702    G:0.26925

#7: Dbia           
position  1:    T:0.20194    C:0.22940    A:0.30048    G:0.26817
position  2:    T:0.27625    C:0.25525    A:0.26010    G:0.20840
position  3:    T:0.12601    C:0.45719    A:0.07916    G:0.33764
Average         T:0.20140    C:0.31395    A:0.21325    G:0.27141

#8: Dmau           
position  1:    T:0.21163    C:0.22132    A:0.29564    G:0.27141
position  2:    T:0.27948    C:0.25363    A:0.26010    G:0.20679
position  3:    T:0.13409    C:0.45557    A:0.09047    G:0.31987
Average         T:0.20840    C:0.31018    A:0.21540    G:0.26602

#9: Dsec           
position  1:    T:0.21163    C:0.21971    A:0.29725    G:0.27141
position  2:    T:0.27948    C:0.25363    A:0.26010    G:0.20679
position  3:    T:0.13732    C:0.44588    A:0.10016    G:0.31664
Average         T:0.20948    C:0.30641    A:0.21917    G:0.26494

#10: Dmel           
position  1:    T:0.21163    C:0.21648    A:0.30048    G:0.27141
position  2:    T:0.27787    C:0.25525    A:0.25848    G:0.20840
position  3:    T:0.14378    C:0.43134    A:0.12278    G:0.30210
Average         T:0.21109    C:0.30102    A:0.22725    G:0.26064

#11: Dsim           
position  1:    T:0.21002    C:0.22132    A:0.29725    G:0.27141
position  2:    T:0.27787    C:0.25363    A:0.26010    G:0.20840
position  3:    T:0.13086    C:0.45234    A:0.10501    G:0.31179
Average         T:0.20625    C:0.30910    A:0.22079    G:0.26387

#12: Dere           
position  1:    T:0.21325    C:0.21809    A:0.29725    G:0.27141
position  2:    T:0.27787    C:0.25687    A:0.25848    G:0.20679
position  3:    T:0.13247    C:0.44750    A:0.10339    G:0.31664
Average         T:0.20786    C:0.30749    A:0.21971    G:0.26494

#13: Dtei           
position  1:    T:0.20840    C:0.22132    A:0.29725    G:0.27302
position  2:    T:0.27787    C:0.25687    A:0.25687    G:0.20840
position  3:    T:0.13893    C:0.43780    A:0.10339    G:0.31987
Average         T:0.20840    C:0.30533    A:0.21917    G:0.26710

#14: Dyak           
position  1:    T:0.20517    C:0.22456    A:0.29887    G:0.27141
position  2:    T:0.27625    C:0.25525    A:0.25848    G:0.21002
position  3:    T:0.13893    C:0.44265    A:0.10985    G:0.30856
Average         T:0.20679    C:0.30749    A:0.22240    G:0.26333

#15: Dsan           
position  1:    T:0.20679    C:0.22294    A:0.29725    G:0.27302
position  2:    T:0.27625    C:0.25525    A:0.25848    G:0.21002
position  3:    T:0.14055    C:0.43942    A:0.10662    G:0.31341
Average         T:0.20786    C:0.30587    A:0.22079    G:0.26548

Sums of codon usage counts
------------------------------------------------------------------------------
Phe F TTT      97 | Ser S TCT      49 | Tyr Y TAT      67 | Cys C TGT      49
      TTC     380 |       TCC     294 |       TAC     236 |       TGC     221
Leu L TTA      33 |       TCA      74 | *** * TAA       0 | *** * TGA       0
      TTG      57 |       TCG     197 |       TAG       0 | Trp W TGG     180
------------------------------------------------------------------------------
Leu L CTT      61 | Pro P CCT      17 | His H CAT      54 | Arg R CGT      36
      CTC     158 |       CCC     204 |       CAC     146 |       CGC     188
      CTA      75 |       CCA      64 | Gln Q CAA      49 |       CGA      74
      CTG     354 |       CCG     158 |       CAG     247 |       CGG     175
------------------------------------------------------------------------------
Ile I ATT     170 | Thr T ACT      30 | Asn N AAT     123 | Ser S AGT      88
      ATC     360 |       ACC     330 |       AAC     302 |       AGC     233
      ATA      79 |       ACA      67 | Lys K AAA      50 | Arg R AGA      37
Met M ATG     238 |       ACG     196 |       AAG     370 |       AGG      94
------------------------------------------------------------------------------
Val V GTT      56 | Ala A GCT      47 | Asp D GAT     201 | Gly G GGT     114
      GTC     207 |       GCC     463 |       GAC     168 |       GGC     266
      GTA      38 |       GCA      48 | Glu E GAA      98 |       GGA     110
      GTG     215 |       GCG     123 |       GAG     294 |       GGG      76
------------------------------------------------------------------------------


Codon position x base (3x4) table, overall

position  1:    T:0.20829    C:0.22186    A:0.29801    G:0.27184
position  2:    T:0.27765    C:0.25428    A:0.25902    G:0.20905
position  3:    T:0.13560    C:0.44760    A:0.09650    G:0.32030
Average         T:0.20718    C:0.30792    A:0.21784    G:0.26706

Codon frequencies under model, for use in evolver (TTT TTC TTA TTG ... GGG):
  0.01044696  0.04092623  0.00355412  0.00613893
  0.00527733  0.03166397  0.00796984  0.02121702
  0.00721594  0.02541734  0.00000000  0.00000000
  0.00527733  0.02380183  0.00000000  0.01938611
  0.00656974  0.01701669  0.00807754  0.03812601
  0.00183091  0.02197092  0.00689284  0.01701669
  0.00581583  0.01572429  0.00527733  0.02660205
  0.00387722  0.02024771  0.00796984  0.01884760
  0.01830910  0.03877221  0.00850835  0.02563274
  0.00323102  0.03554120  0.00721594  0.02110932
  0.01324717  0.03252558  0.00538503  0.03984922
  0.00947765  0.02509424  0.00398492  0.01012386
  0.00603123  0.02229402  0.00409262  0.02315563
  0.00506193  0.04986537  0.00516963  0.01324717
  0.02164782  0.01809370  0.01055466  0.03166397
  0.01227787  0.02864836  0.01184707  0.00818525


Nei & Gojobori 1986. dN/dS (dN, dS)
(Note: This matrix is not used in later ML. analysis.
Use runmode = -2 for ML pairwise comparison.)

Dele                
Dtak                 0.0863 (0.0299 0.3461)
Drho                 0.1421 (0.0351 0.2473) 0.0956 (0.0304 0.3178)
Dfic                 0.0594 (0.0367 0.6172) 0.0465 (0.0231 0.4967) 0.0627 (0.0360 0.5735)
Dsuz                 0.0627 (0.0251 0.4010) 0.0646 (0.0198 0.3066) 0.0727 (0.0264 0.3630) 0.0289 (0.0158 0.5452)
Dsub                 0.0720 (0.0278 0.3869) 0.0687 (0.0209 0.3047) 0.0681 (0.0253 0.3718) 0.0335 (0.0195 0.5819) 0.0142 (0.0021 0.1499)
Dbia                 0.1005 (0.0323 0.3214) 0.0799 (0.0217 0.2713) 0.0995 (0.0301 0.3028) 0.0399 (0.0188 0.4717) 0.0352 (0.0064 0.1827) 0.0380 (0.0071 0.1882)
Dmau                 0.0797 (0.0297 0.3735) 0.0567 (0.0202 0.3562) 0.0910 (0.0326 0.3578) 0.0339 (0.0202 0.5964) 0.0369 (0.0156 0.4231) 0.0468 (0.0185 0.3959) 0.0469 (0.0173 0.3678)
Dsec                 0.0746 (0.0298 0.3991) 0.0581 (0.0206 0.3540) 0.0845 (0.0322 0.3810) 0.0357 (0.0213 0.5981) 0.0425 (0.0178 0.4187) 0.0480 (0.0196 0.4088) 0.0505 (0.0187 0.3710) 0.0403 (0.0021 0.0529)
Dmel                 0.0704 (0.0310 0.4401) 0.0513 (0.0220 0.4293) 0.0786 (0.0341 0.4332) 0.0306 (0.0210 0.6862) 0.0346 (0.0160 0.4615) 0.0418 (0.0185 0.4428) 0.0421 (0.0176 0.4185) 0.0170 (0.0021 0.1257) 0.0209 (0.0028 0.1361)
Dsim                 0.0767 (0.0298 0.3880) 0.0589 (0.0213 0.3613) 0.0902 (0.0326 0.3612) 0.0330 (0.0206 0.6237) 0.0376 (0.0160 0.4248) 0.0459 (0.0185 0.4033) 0.0477 (0.0176 0.3694) 0.0403 (0.0021 0.0530) 0.0740 (0.0036 0.0482) 0.0160 (0.0021 0.1335)
Dere                 0.0749 (0.0297 0.3967) 0.0547 (0.0198 0.3624) 0.0782 (0.0297 0.3798) 0.0376 (0.0235 0.6259) 0.0333 (0.0152 0.4583) 0.0365 (0.0160 0.4377) 0.0393 (0.0151 0.3833) 0.0513 (0.0071 0.1392) 0.0576 (0.0079 0.1364) 0.0428 (0.0079 0.1834) 0.0616 (0.0086 0.1391)
Dtei                 0.0755 (0.0296 0.3920) 0.0508 (0.0193 0.3812) 0.0791 (0.0305 0.3854) 0.0341 (0.0212 0.6231) 0.0330 (0.0150 0.4536) 0.0372 (0.0160 0.4312) 0.0392 (0.0150 0.3821) 0.0482 (0.0079 0.1630) 0.0527 (0.0086 0.1629) 0.0347 (0.0071 0.2057) 0.0467 (0.0079 0.1685) 0.0612 (0.0064 0.1049)
Dyak                 0.0715 (0.0295 0.4117) 0.0534 (0.0209 0.3918) 0.0776 (0.0320 0.4119) 0.0382 (0.0234 0.6131) 0.0322 (0.0154 0.4799) 0.0365 (0.0165 0.4527) 0.0377 (0.0157 0.4161) 0.0540 (0.0100 0.1855) 0.0627 (0.0107 0.1712) 0.0405 (0.0093 0.2295) 0.0541 (0.0100 0.1854) 0.0629 (0.0086 0.1362) 0.0923 (0.0064 0.0696)
Dsan                 0.0738 (0.0293 0.3975) 0.0521 (0.0201 0.3853) 0.0786 (0.0312 0.3970) 0.0376 (0.0227 0.6037) 0.0352 (0.0162 0.4596) 0.0388 (0.0173 0.4450) 0.0409 (0.0164 0.4012) 0.0492 (0.0086 0.1743) 0.0561 (0.0093 0.1658) 0.0351 (0.0079 0.2237) 0.0477 (0.0086 0.1799) 0.0556 (0.0071 0.1284) 0.0800 (0.0050 0.0624) 0.1149 (0.0028 0.0248)


TREE #  1:  (((1, 3), ((2, (7, (5, 6))), ((10, ((11, 8), 9)), (12, (13, (14, 15)))))), 4);   MP score: 800
This is a rooted tree.  Please check!
lnL(ntime: 28  np: 32):  -6358.781248      +0.000000
  16..17   17..18   18..1    18..3    17..19   19..20   20..2    20..21   21..7    21..22   22..5    22..6    19..23   23..24   24..10   24..25   25..26   26..11   26..8    25..9    23..27   27..12   27..28   28..13   28..29   29..14   29..15   16..4  
 0.161813 0.078267 0.178468 0.128872 0.007204 0.004361 0.148468 0.082812 0.063810 0.039982 0.056121 0.059692 0.138249 0.028106 0.064679 0.017235 0.002797 0.022866 0.023931 0.021313 0.020433 0.039736 0.034338 0.020860 0.028016 0.016508 0.008210 0.202560 1.757416 0.983814 0.036391 1.004869

Note: Branch length is defined as number of nucleotide substitutions per codon (not per neucleotide site).

tree length =   1.69970

(((1: 0.178468, 3: 0.128872): 0.078267, ((2: 0.148468, (7: 0.063810, (5: 0.056121, 6: 0.059692): 0.039982): 0.082812): 0.004361, ((10: 0.064679, ((11: 0.022866, 8: 0.023931): 0.002797, 9: 0.021313): 0.017235): 0.028106, (12: 0.039736, (13: 0.020860, (14: 0.016508, 15: 0.008210): 0.028016): 0.034338): 0.020433): 0.138249): 0.007204): 0.161813, 4: 0.202560);

(((Dele: 0.178468, Drho: 0.128872): 0.078267, ((Dtak: 0.148468, (Dbia: 0.063810, (Dsuz: 0.056121, Dsub: 0.059692): 0.039982): 0.082812): 0.004361, ((Dmel: 0.064679, ((Dsim: 0.022866, Dmau: 0.023931): 0.002797, Dsec: 0.021313): 0.017235): 0.028106, (Dere: 0.039736, (Dtei: 0.020860, (Dyak: 0.016508, Dsan: 0.008210): 0.028016): 0.034338): 0.020433): 0.138249): 0.007204): 0.161813, Dfic: 0.202560);

Detailed output identifying parameters

kappa (ts/tv) =  1.75742

Parameters in M8 (beta&w>1):
  p0 =   0.98381  p =   0.03639 q =   1.00487
 (p1 =   0.01619) w =   1.00000


dN/dS (w) for site classes (K=11)

p:   0.09838  0.09838  0.09838  0.09838  0.09838  0.09838  0.09838  0.09838  0.09838  0.09838  0.01619
w:   0.00000  0.00000  0.00000  0.00000  0.00000  0.00000  0.00001  0.00037  0.01141  0.24267  1.00000

dN & dS for each branch

 branch          t       N       S   dN/dS      dN      dS  N*dN  S*dS

  16..17      0.162   1525.8    331.2   0.0412   0.0105   0.2541   16.0   84.2
  17..18      0.078   1525.8    331.2   0.0412   0.0051   0.1229    7.7   40.7
  18..1       0.178   1525.8    331.2   0.0412   0.0116   0.2803   17.6   92.8
  18..3       0.129   1525.8    331.2   0.0412   0.0083   0.2024   12.7   67.0
  17..19      0.007   1525.8    331.2   0.0412   0.0005   0.0113    0.7    3.7
  19..20      0.004   1525.8    331.2   0.0412   0.0003   0.0068    0.4    2.3
  20..2       0.148   1525.8    331.2   0.0412   0.0096   0.2332   14.7   77.2
  20..21      0.083   1525.8    331.2   0.0412   0.0054   0.1301    8.2   43.1
  21..7       0.064   1525.8    331.2   0.0412   0.0041   0.1002    6.3   33.2
  21..22      0.040   1525.8    331.2   0.0412   0.0026   0.0628    3.9   20.8
  22..5       0.056   1525.8    331.2   0.0412   0.0036   0.0881    5.5   29.2
  22..6       0.060   1525.8    331.2   0.0412   0.0039   0.0937    5.9   31.1
  19..23      0.138   1525.8    331.2   0.0412   0.0089   0.2171   13.7   71.9
  23..24      0.028   1525.8    331.2   0.0412   0.0018   0.0441    2.8   14.6
  24..10      0.065   1525.8    331.2   0.0412   0.0042   0.1016    6.4   33.6
  24..25      0.017   1525.8    331.2   0.0412   0.0011   0.0271    1.7    9.0
  25..26      0.003   1525.8    331.2   0.0412   0.0002   0.0044    0.3    1.5
  26..11      0.023   1525.8    331.2   0.0412   0.0015   0.0359    2.3   11.9
  26..8       0.024   1525.8    331.2   0.0412   0.0015   0.0376    2.4   12.4
  25..9       0.021   1525.8    331.2   0.0412   0.0014   0.0335    2.1   11.1
  23..27      0.020   1525.8    331.2   0.0412   0.0013   0.0321    2.0   10.6
  27..12      0.040   1525.8    331.2   0.0412   0.0026   0.0624    3.9   20.7
  27..28      0.034   1525.8    331.2   0.0412   0.0022   0.0539    3.4   17.9
  28..13      0.021   1525.8    331.2   0.0412   0.0014   0.0328    2.1   10.9
  28..29      0.028   1525.8    331.2   0.0412   0.0018   0.0440    2.8   14.6
  29..14      0.017   1525.8    331.2   0.0412   0.0011   0.0259    1.6    8.6
  29..15      0.008   1525.8    331.2   0.0412   0.0005   0.0129    0.8    4.3
  16..4       0.203   1525.8    331.2   0.0412   0.0131   0.3181   20.0  105.4


Naive Empirical Bayes (NEB) analysis
Time used: 21:30
