# Supplementary material for: Molecular evolution of octopamine receptors in Drosophila
Source: G3 (Bethesda). 2025 Dec 6;16(2):jkaf289. doi: 10.1093/g3journal/jkaf289 (PMC12869069; doi:10.1093/g3journal/jkaf289)
Supplement: jkaf289_Supplementary_Data [file jkaf289_supplementary_data.zip › Supplementary Files/supplementary_PAML_files/Oct-TyrR/Oct-TyrR_DNA_15species_alignment.fasta]

>Dfic
atgccatcggcagaccagatcctgtttgtaaatgtcaccacaacggtggcggcggcggct
ctaaccgctgcggccgccgtcagcaccgcgcagtccgggggcggccaggatgccgctcgg
ccgtacacggactcggacgcgaataggggcgtg------gcagcggaggcggcggcggcg
gcgatgggcaacgtgtccggctcgctgctggagggcctgaccaccgtggcggcggctttg
agcacagctccggcggaggcggacgcggacgcggcgggggagtgcggcggaggagccgtg
gaggagctgcacgccagcgttttggggctccagctggcggtgcccgagtgggaggccctg
ctcacggccctcgtgctgtcggtcatcatcgtgctgaccatcatcgggaacatcctggtg
atcctgagtgtgttcacctacaagccactgcgcatcgtgcagaacttcttcatcgtgtcg
ctggcggtggccgatctcacggtggcgctcctggtgctgcccttcaacgtggcctactcg
atcctgggccgctgggagttcggcatccacctgtgcaagctgtggctcacctgcgacgtg
ctgtgctgcaccagctcgatcctgaacctctgcgccatcgccctggaccgctactgggcc
atcacggacccgatcaactacgcccagaagcggaccgtgggccgcgtcctgctgctcatc
tccggggtctggctgctctcgctgctgatcagcagtccgccgctgatcggctggaacgac
tggccggacgagttcaccagcgccacgccctgcgagctgacctcgcagcgcggctacgtc
atctactcctcgctgggctccttcttcatcccgctggccatcatgacgatcgtctacatc
gagatcttcgtggccacgcggcggcgcctgcgcgagcgggccaaggccaacaagctcaac
acgatcgcgctcaagtccgccgagctggagccgatggccaactccagctcgcccgcc---
ggcgcctccacctccggctccaagtcgcgcctgctggccagctggctgtgctgcgggcgg
gaccgcgcccagttcgccacgcccatgatccagaatgaccaggagagcatcagcagcgag
acccaccaggcgcaggcgcagcagcagcaggagggctccaaggcggcctcccagggccac
agcgatccg------cagcagcagcacgtggtcgtgctgctcaagaagtcgcgtcgcgcc
aagatcaaggactcgatcaagcacggcaaggcccgcggcggccgcaagtcgcagtcctcg
tccacctgcgagccgcacggcgaacagcagctcctgcccgccggcggaggaggtggtgca
tgccacactgccggcggaggacactccggcggcgggaagtcggatgccgagatcagcacg
gagagcgggagcgaccccaagggttgcatacaggtctgtgtgacccaggcggacgagcag
acgtccctcaagctgaccccgccgcagtcctcgacgggcgccgccaccgtctccgccacg
ccgctgcagaagaaggcgagtggcgtgaaccagttcatcgaggagaagcagaagatctcg
ctgtccaaggagcggcgggcggcccgcaccctgggcatcatcatgggcgtgttcgtcatc
tgctggctgcccttcttcctcatgtacgtcatcctgcccttctgccagagctgctgcccg
acgaacaagttcaagaacttcatcacctggctgggatacatcaactccggcctgaacccg
gtcatatacaccattttcaacctggactaccggcgggccttcaagcggctgctcggcctc
aac
>Dele
atgccatcggcgcatcagatcctgttcgtaaatgtcaccacaacggtggcggcggcggct
ctaaccgctgcggccgccgtcagtaccgcaaaatccggtagc---agcgatgccacacgt
ccgtatacgaatacgaatacggatgcggatgcggatgcggctgagggagtggaagggcag
acagtgtccaacatatccggctcgctggtggatggcctgaccacagtggcggcggcactg
agcacaactccggcggaa------gcggactccggcggcgagtgcggc---ggagaggtg
gaggaactgcacaccagcgtgttgggcctgcagctggcggtgccggagtgggaggccctg
ctgaccgccctggtgctgtcggtcatcatcgtgctgaccatcatcgggaacatcctggtg
atcctgagcgtgttcacctacaagccgctgcgcatcgtccagaacttcttcatcgtgtcg
ctggcggtggccgatctcacggtggcgctgctggtgctgcccttcaatgtggcctactcg
atcctgggccgctgggagttcggcatccacctgtgcaaactgtggctcacctgcgacgtc
ctgtgctgcaccagctccatcctgaacctgtgcgccatcgccctggaccgctactgggcc
atcacggaccccatcaattacgcccagaagcggaccgtcggtcgcgtcctgctgctcatc
tccggtgtgtggctgctctcgctgctgatcagcagtccgccgctgatcggctggaatgac
tggccggacgagttcaccagtgccacgccctgtgagctgacctcgcagcgcggctacgtc
atctactcctcgctgggctccttcttcattccgctggccatcatgaccatcgtctacatc
gagatcttcgtggccacgcggcggcgtctgcgcgagcgggccaaggccaacaagctcaac
acgatggcgctcaagtccgccgagctggagcccatggccaactcctcacctgccgccgcc
tccacctccgcctccggttccaagacgcgtctcctggccagctggctgtgctgcggcagg
gatcgcgcccagttcgccacgcccatgatccagaacgaccaggagagcatcagcagcgag
acccaccagccgcaggagggctcc------aaggcgaggacg---ggatcacagagccac
ggcgatccgcagcagcagcagcagcacgtagtcgtgctggtcaagaagtcgcggcgcgcc
aagatcaaggactcgatcaagcacggcaaggccagaggtggtcgaaagtcgcagtcctcg
tccacctgcgagccgcacggcgaacagcagctcctgccctccagcggaggtggt---ggc
tgcagg------------------accggcggaggaaagtccgatgccgagatcagcacg
gaaagtggcagcgacgccaagggttgcatacaggtctgtgtgacccagacagacgagcag
acgtccctcaaattgaccccgccgcaatcctcgactggggcagccaccgtttccgccacg
ccgctgcagaagaagccgagcggagtgaaccagttcatcgaggagaagcagaagatatcg
ctgtcgaaggaacgccgagcggcccgcaccctgggcatcatcatgggcgtgttcgtcatc
tgctggctgcccttcttcctcatgtacgtcatcctgcccttctgccagagctgctgcccc
acgaacaagttcaagaacttcatcacctggctgggctacatcaattccggtctcaacccg
gtcatctacaccatcttcaacctggactaccggagggctttcaagcggttgctgggcctg
aac
>Dmel
atgccatcggcagatcagatcctgtttgtaaatgtcaccacaacggtggcggcggcggct
ctaaccgctgcggccgccgtcagcaccacaaagtccggaagc---ggcaacgccgcacgg
ggctacacggattcggatgac------------------gatgcgggcatgggaacggag
gcggtggctaacatatccggctcgctggtggagggcctgaccaccgttaccgcggcattg
agtacggctcaggcggac------aaggactcagcgggagaatgcgaa---ggagctgtg
gaggagctgcatgccagcatcctgggcctccagctggctgtgccggagtgggaggccctt
ctcaccgccctggttctctcggtcattatcgtgctgaccatcatcgggaacatcctggtg
attctgagtgtgttcacctacaagccgctgcgcatcgtccagaacttcttcatagtttcg
ctggcggtggccgatctcacggtggcccttctggtgctgcccttcaacgtggcttactcg
atcctggggcgctgggagttcggcatccacctgtgcaagctgtggctcacctgcgacgtg
ctgtgctgcactagctccatcctgaacctgtgtgccatagccctcgaccggtactgggcc
attacggaccccatcaactatgcccagaagaggaccgttggtcgcgtcctgctcctcatc
tccggggtgtggctactttcgctgctgataagtagtccgccgttgatcggctggaacgac
tggccggacgagttcacaagcgccacgccctgcgagctgacctcgcagcgaggctacgtg
atctactcctcgctgggctccttctttattccgctggccatcatgacgatcgtctacatc
gagatcttcgtggccacgcggcgccgcctaagggagcgagccagggccaacaagcttaac
acgatcgctctgaagtccactgagctcgagccgatggcaaactcctcgcccgtcgccgcc
tcc------aactccggctccaagtcgcgtctcctagccagctggctttgctgcggccgg
gatcgggcccagttcgccacgcctatgatccagaacgaccaggagagcatcagcagtgaa
acccaccagccgcaggat---------------tcctccaaagcgggtccccatggcaac
agcgatccc---caa---cagcagcacgtggtcgtgctggtcaagaagtcgcgtcgcgcc
aagaccaaggactccattaagcacggcaagacccgtggtggccgcaagtcgcagtcctcg
tccacatgcgagccccacggcgagcaacagctcttacccgccggcggggatggcggtagc
tgccag---cccggcggaggccactctggaggcggaaagtcggacgccgagatcagcacg
gagagcgggagcgatcccaaaggttgcatacaggtctgcgtgactcaggcggacgagcaa
acgtccctaaagctgaccccgccgcaatcctcgacgggagtcgctgccgtttctgtcact
ccgttgcagaagaagactagtggggttaaccagttcattgaggagaaacagaagatctcg
ctttccaaggagcggcgagcggctcgcaccctgggcatcatcatgggcgtgttcgtcatc
tgctggctgcccttcttcctcatgtacgtcattctgcccttctgccagacctgctgcccc
acgaacaagttcaagaacttcatcacctggctgggctacatcaactcgggcctgaatccg
gtcatctacaccatcttcaacctggactaccgccgggccttcaagcgacttctgggcctg
aat
>Dmau
atgccatcggcagatcagatcctgtttgtaaatgtcaccacaacggtggcggcggcggct
ctaaccgctgcggccgccgtcaacaccacaaagtccgggagc---gacaacgccgcacgg
ggctatacggattcggatgcc------------------gatgcgggcatgggaacggag
gcggtggccaacatatccggctcgctggtggagggcctgaccaccgttaccgcggcactg
agtacggctcaggcggat------ccggactccgcgggagagtgcgaa---ggagctgtg
gaggagctgcatgccagcgtcctgggcctccagctggctgtgccggagtgggaggccctt
ctcaccgccctggttctctcggtcattatcgtgctgaccatcatcggaaacatcctggtg
attctgagtgtgttcacctacaagccgctgcgcatcgtccagaacttcttcatagtttcg
ctggcggtggccgatctcacggtggcccttctggtgctgcccttcaacgtggcttactcg
atcctggggcgctgggagttcggcatccacctgtgcaagctgtggctcacctgcgacgtg
ctatgctgcaccagctccatcctgaacctgtgtgccatagccctcgaccggtactgggcc
attacggacccgatcaactatgcccagaagcggaccgtgggacgcgtcctgctgctcatc
tccggggtgtggctactctcgctgctgataagtagtccgccgttgatcggctggaacgac
tggccggacgagttcaccagcgccacgccctgcgagctgacctcgcagcgcggctacgta
atctattcctcgctgggctccttcttcattccgctagccatcatgacgatcgtctacatc
gagatcttcgtggccactcggcgccgcctaagggagcgagccagggccaacaagctcaac
acgatcgctcttaagtccaccgagctggagccgatggccaactcctcgcccgtcgccgcc
tcc------aactccggctccaagtcgcgcctcctagccagctggctgtgctgcggccgg
gatcgcgcccagttcgccacgcctatgatccagaacgaccaggagagcatcagcagcgaa
acccaccagccgcaggat---------------tcctccaaagcgggttcccatggcaac
agcgatcct---caa---cagcagcacgtggtcgtgctggtcaagaagtcgcgtcgcgcc
aagatcaaggactccatcaagcacggtaaggcccgtggtggccgcaagtcgcagtcctcg
accacctgcgagccccacggcgaacaacagctcctacccgccggcggggatggcggtaga
tgccag---gccggcggaggccactctggaggtggaaagtcggacgccgagatcagcacg
gagagcgggagcgatcccaaaggttgcatacaggtctgcgtgactcaggcggaagagcag
acgtccctcaagctgaccccgccgcaatcctcgacgggagtcgccgccgtttctgtcact
ccgctgcagaagaagactagcggagttaaccagttcattgaggagaagcagaagatctcg
ctgtccaaggagcggcgagcggctcgcaccctgggcatcatcatgggcgtgttcgtcatc
tgctggctgcccttcttcctcatgtacgtcatcctgcccttctgccagagctgctgcccc
acgaacaagttcaagaactttatcacctggctgggctacatcaactcgggcctgaacccg
gtcatctacaccatcttcaacctggactaccgccgagccttcaagcgacttctgggcctg
aat
>Dsim
atgccatcggcagatcagatcctgtttgtaaatgtcaccacaacggtggcggcggcggct
ctaaccgctgcggccgccgtcaacaccacaaagtccgggggc---gacaacgccgcacgg
ggctatacggattcggatgcc------------------gatgcgggcatgggaacggag
gcggtggccaacatatccggctcgctggtggagggcctgaccaccgttaccgcggcactg
agtacggctcaggcggat------ccggactccgcgggagagtgcgaa---ggagctgtg
gaggagctgcatgccagcgtcctgggcctccagctggctgtgccggagtgggaggccctt
ctcaccgccttggttctctcggtcattatcgtgctgaccatcatcgggaacatcctggtg
attctgagtgtgttcacctacaagccgctgcgcatcgtccagaacttcttcatagtttcg
ctggcggtggccgatctcacggtggcccttctggtgctgcccttcaacgtggcttactcg
atcctggggcgctgggagttcggcatccacctgtgcaagctgtggctcacctgcgacgtg
ctatgctgcaccagctccatcctgaacctgtgtgccatagccctcgaccggtactgggcc
attacggaccccatcaactatgcccagaagcggaccgtgggtcgcgtcctgctgctcatc
tccggggtgtggctactctcgctgctgataagtagtccgccgttgatcggctggaacgac
tggccggacgagttcaccagcgccacgccctgcgagctgacctcgcagcgcggctacgta
atctattcctcgctgggctccttcttcattccgctagccatcatgacgatcgtctacata
gagatcttcgtggccactcggcgccgcctaagggagcgagccagggccaacaagctcaac
acgatcgctcttaagtccaccgagctggagccgatggccaactcctcgcccgtcgccgcc
tcc------aactccggctccaagtcgcgcctcctagccagctggctgtgctgcggccgg
gatcgcgcccagttcgccacgcctatgatccagaacgaccaggagagcatcagcagcgaa
acccaccagccgcaggat---------------tcctccaaagtgggttcccatggcaac
agcgatcct---caa---cagcagcacgtggtcgtgctggtcaagaagtcgcgtcgcgcc
aagatcaaggactccataaagcacggcaaggcccgtggtggccgcaagtcgcagtcctcg
tccacctgcgagccccacggcgaacaacagctcctacccgccggcggggatggcggtaga
tgccag---gccggcggaggccactctggaggtggaaagtcggacgccgagatcagcacg
gagagcgggagcgatcccaaaggttgcatacaggtctgcgtgactcaggcggaagagcag
acgtccctcaagctgaccccgccgcaatcctcgacgggagtcgccgccgtttctgttact
ccgctgcagaagaagactagtggggttaaccagttcattgaggagaagcagaagatctcg
ctgtccaaggagcggcgagcggctcgcaccctgggcatcatcatgggcgtgttcgtcatc
tgctggctgcccttcttcctcatgtacgtcatcctgcccttctgccagagctgctgcccc
acgaacaagttcaagaacttcatcacctggctgggctacatcaactcgggcctgaacccg
gtcatctacaccatcttcaacctggactaccgccgagccttcaagcgacttctgggcctg
aat
>Dsec
atgccatcggcagatcagatcctgtttgtaaatgtcaccacaacggtggcggcggcggct
ctaaccgctgcggccgccgtcaacaccacaaagtccgggagc---gacaacgccgcacgg
ggctatacggattcggatgcc------------------gatgcgggcatgggaacggag
gcggtggccaacatatccggctcgctggtggagggcctgaccaccgttaccgcggcactg
agtacggctcaggcggat------ccggactccgcgggagagtgcgaa---ggagctgtg
gaggagctgcatgccagcgtcctgggcctccagctggctgtgccggagtgggaggccctt
ctcaccgccttggttctctcggtcattatcgtgctgaccatcatcgggaacatcctggtg
attctgagtgtgttcacctacaagccgctgcgcatcgtccagaacttcttcatagtttcg
ctggcggtggccgatctcacggtggcccttctggtgctgcccttcaacgtggcttactcg
atcctggggcgctgggagttcggcatccacctgtgcaagctgtggctcacctgcgacgtg
ctatgctgcaccagctccatcctgaacctgtgtgccatagccctcgaccggtactgggcc
attacggaccccatcaactatgcccagaagcggaccgtgggtcgcgtcctgctgctcatc
tccggggtgtggctactctcgctgctgataagtagtccgccgttgatcggctggaacgac
tggccggacgagttcaccagcgccacgccctgcgagctgacctcgcagcgcggctacgta
atctattcctcgctgggctccttcttcattccgctagccatcatgacgatcgtctacata
gagatcttcgtggccactcggcgccgcctaagggagcgagccagggccaacaagctcaac
acgatcgctcttaagtccaccgagctggagccgatggccaactcctcgcccgtcgccgcc
tcc------aactccggctccaagtcgcgcctcctagccagctggctgtgctgcggccgg
gatcgcgcccagttcgccacgcctatgatccagaacgaccaggagagcatcagcagcgaa
acccaccagccgcaggat---------------tcctccaaagtgggttcccatggcaac
agcgatcct---caa---cagcagcacgtggtcgtgctggtcaagaagtcgcgtcgcgcc
aagatcaaggactccataaagcacggcaaggcccgtggtggccgcaagtcgcagtcctcg
tccacctgcgagccccacggcgaacaacagctcctacccgccggcggggatggcggtaga
tgccag---gccggcggaggccactctggaggtggaaagtcggacgccgagatcagcacg
gagagcgggagcgatcccaaaggttgcatacaggtctgcgtgactcaggcggaagagcag
acgtccctcaagctgaccccgccgcaatcctcgacgggagtcgccgccgtttctgttact
ccgctgcagaagaagactagcggggttaaccagttcattgaggagaagcagaagatctcg
ctgtccaaggagcggcgagcggctcgcaccctgggcatcatcatgggcgtgttcgtcatc
tgctggctgcccttcttcctcatgtacgtcatcctgcccttctgccagagctgctgcccc
acgaacaagttcaagaacttcatcacctggctgggctacatcaactcgggcctgaacccg
gtcatctacaccatcttcaacctggactaccgccgagccttcaagcgacttctgggcctg
aat
>Dere
atgccatcggcagatcagatcctgtttgtaaatgtcaccacaacggtggcggcggcggct
ctaaccgctgcagccgccgtcagcaccacaaactccggaagc---gaccatgccgcacgg
gggtatgcggatacggatgcc------------------gatgcgggcatgggaacggag
acggtggccaacatatccggttcgctggtggagggcctgaccaccgtcaccgcggcactg
agtacggctcaggcggat------cccgactccgcaggagagtgcgac---ggagctgtg
gatgagctgcatgccagcgtcctgggcctccagctggctgtgccggagtgggaggccctt
ctcaccgccctggtactctcggtcattatcgtgctgaccatcatcgggaacatcctggtg
attctgagtgtgttcacctacaagccgctgcgcatcgtccagaacttcttcatagtgtcg
ctggcggtggccgatctcacggtggcccttctggtgctgcccttcaacgtggcctactcg
atcctggggcgctgggagttcggcatccacctgtgcaagctgtggctcacctgcgacgtg
ctgtgctgcaccagctccatcctgaacctgtgcgccatagcgctcgaccggtactgggcc
attacggaccccatcaactacgcccagaagcggaccgtgggtcgggtcctgttgctcatc
tccggggtgtggctgctctcactactgataagtagtccgccgttgatcggctggaacgac
tggccggacgagttcaccagcgccacgccctgcgagctgacctcgcagcgcggatacgtc
atctactcttcgttgggctccttcttcattccactggccatcatgacgatcgtgtacatc
gagatcttcgtggccacgcggcgtcgtttgagggagagagccagagccaacaagctcaac
acgatcgctcttaagtccaccgagctggagccgatggccaactcctcacccgtcgccgcc
tcc------aactccggctccaaatcgcgcctcctagccagctggctgtgctgcggccga
gatcgcgcccaattcgccacgcctatgatccagaacgaccaggagagcatcagcagcgaa
acccaccagccgcaggat---------------tcctccaaagcgggttcccaaggcaac
agtgattcc---caa---cagcagcacatggtcgtgctggttaagaagtcgcgtcgcgcc
aaaatcaaggactccatcaagcacggcaaggcccgtggtggccgcaagtcgcagtcctcg
tccacctgcgagccccacggcgaacaacagctccttcccgccggcggggatggcggtagc
tgccag---gccggcggaagacactctggaggcggaaagtctgacgccgagatcagcacg
gagagcgggagcgaccccaagggttgcatacaggtctgcgtgacccaggcggacgagcag
acgtcccttaagctgaccccgccgcaatcctcgacgggagccgccgccgtttccgccact
ccgctgcagaagaagacaagcggggtaaaccagttcattgaggaaaagcaaaagatctcg
ctgtccaaggagcggcgggcggctcgcaccctgggcatcatcatgggcgtgttcgtcatc
tgctggctgcccttcttcctcatgtacgtcatcttgcccttctgccagagctgctgcccc
acgaacaagttcaaaaacttcatcacctggctgggctacatcaactcgggcctgaacccg
gtcatctacaccatcttcaacctggactaccgacgggccttcaagcggcttctgggcctg
aat
>Dtei
atgccatcggcagatcagatcctgtttgtaaatgtcaccacaacggtggcggcagcggct
ctaaccgctgcggccgccgtcagcaccacagaattcggaagc---gacaaggacgaacgg
gggtatgcggaaacgaatgcc------------------gatgcgggcatgggaacggag
tcggtggccaacatatccggttcgctggtggagggcctgaccactgtcaccgcggcactg
agtacagctaaggcggat------ccggattccgcgggagaatgcgac---ggagctgtg
gaggagctgcatgccagcgtcctgggccttcagctggctgtgccggagtgggaggccctt
ctcaccgccctggttctctcggtcattatcgtgctgaccatcatcggaaacattctggtg
attctgagtgtgtttacctacaagccgctgcgcatcgtccagaacttctttatagtgtcg
ctggcggtggccgatctcacggtggcccttctggtgctgcccttcaacgtggcttactcg
attctggggcgctgggagttcggcatccatctgtgcaagctatggctcacctgcgacgtg
ctgtgctgcaccagttccatcctgaacctgtgtgccatagccctcgaccggtactgggcc
attacagaccccatcaactatgcccagaagcggaccgtgggtcgcgtcctgctgctcatc
tccggggtgtggctactctcactactgataagtagtccgccgttgatcggctggaacgac
tggccggacgagttcaccagcgccacgccctgcgagctgacctcgcagcgcggctacgtc
atctactcttcgctgggctccttttttattccgctggccattatgacgatcgtctacatc
gagatcttcgtagccacgcggcgccgcttgagggagagggccagggccaacaagctcaac
acgatcgctcttaagtccaccgagctggagccgatggccaactcctcgcccgtcgccgcc
tcc------aattccggctccaagtcgcgccttctagccagctggctgtgctgcggccga
gatcgcgcccagttcgccacgcctatgatccagaatgaccaggagagcatcagcagcgaa
gtccaccagccgcaggat---------------tcctccaatgcgggttcccacggcaac
agcgatccc---caa---cagcagaacatggtcgtgctggtcaagaagtcgcgtcgcgcc
aaaatcaaggactccatcaagcacggcaaggcccgtggtggccgcaggtcgcagtcctcg
tccacctgcgagccccacggcgaacaacagctccttcccgccggcggggatggtggtagc
tgccag---gccggcggagggcactctgggggcggaaagtccgacgctgagattagcacg
gagagcgggggcgatcccaagggttgcatacaggtctgcgtgacccaggcggacgagcag
acgtccctcaagctgaccccgccgcaatcctcgacgggagtcgccgccgtttccgccact
ccgctgcagaagaagactagtggggtaaaccagttcattgaggaaaagcagaagatctcg
ctgtccaaggagcggcgggcggctcgcaccctcggcatcattatgggcgtgttcgtcatc
tgctggctgcccttctttctcatgtacgtcatcctgcccttctgccagagctgctgcccc
acgaacaagtttaagaacttcatcacctggctgggctacatcaactcgggccttaacccg
gtcatctacaccatatttaacctagactaccgacgggccttcaagcgacttctaggcctg
aat
>Dyak
atgccatcggcagatcagatcctgtttgtgaatgtcaccacaacggtggcggcagcggct
ctaaccgctgcggccgccgtcagcaccacagaattcggaagc---gacaaggacgaacgg
gggtatgtggatacggatgcc------------------gatgcgggcatgggaacggag
tcggtggcgaacatatccggttcgctggtggagggcctgaccactgtcaccgcggcactt
agcacggctcaggcggat------ccagactccgcgggggaatgcgac---ggagctgtg
gaggagctgcatgctagcgtcctgggccttcagctggctgtgccggagtgggaggccctt
ctcaccgccctggttctctcggtcattatcgtgctgaccattatcgggaacatcctggtg
attcttagtgtgtttacctacaagccgctgcgcatcgtccagaacttctttatagtgtcg
ctggcggtggccgatctcacggtggcgcttttggtgctgcccttcaacgtggcttactcg
attctggggcgctgggagttcggcatccacctgtgcaagctgtggctcacctgcgacgtg
ctgtgctgcaccagttccatcctaaacctgtgtgccatagccctcgaccggtactgggcc
atcacagaccccatcaactacgcccaaaagcggaccgtgggtcgcgtcttgctgctcatc
tccggagtgtggctactctcactactgataagtagtccaccgttgatcggctggaacgac
tggccggacgagttcaccagcgccacgccctgcgagctgacctcgcagcgcggctacgtc
atctactcttcgctgggctccttcttcattccgctggccattatgacgatcgtctacatc
gagatcttcgtagccacgcggcgccgcttgagggagagagccagggccaacaagctcaac
acgatcgctcttaagtccaccgagctggagccgatggccaactcctcgcccgtcgctgcc
tcc------aactccggctccaagtcgcgccttctagccagctggctgtgctgcggccga
gatcgggcccagttcgccacacctatgatccagaatgaccaggagagcatcagcagcgaa
gtccaccagccgcaggat---------------tcctccaaagcgggttcccacggcaac
agcgatccc---caa---cagcagcacatggtcgtgttggtcaagaagtcgcgtcgcgcc
aaaatcaaggactccatcaagcacggaaaggcccgtggtggccgcaggtcgcagtcctcg
tccacctgcgagccccatggcgagcaacagctccttcctgccggcggggatggtgttagc
tgccag---gccggtggaggacactctggaggcggaaagtccgacgctgagatcagcacg
gagagcgggagcgatcccaagggttgcatacaggtctgcgtgacccaggcggacgagcag
acgtcactcaagctgaccccgccgcaatcctcgacgggagtcgccgctgtttccgccact
ccgctgcagaagaagactagtggggtaaaccagttcatcgaggaaaagcagaagatctcg
ctatccaaggagcggcgggcggctcgcaccctcggcatcattatgggcgtgttcgtcatc
tgctggctgcctttcttcctcatgtacgtcatcctgcccttctgccagagctgctgcccc
acgaacaagttcaagaacttcatcacctggctgggctacatcaactcgggccttaacccg
gtcatatacaccatattcaacctagactaccgacgggccttcaagcgacttctaggactg
aat
>Dsan
atgccatcggcagatcagatcctgtttgtgaatgtcaccgcaacggtggcggcagcggct
ctaaccgctgcggccgccgtcagcaccacagaattcggaagc---gacaaggacgaacgg
gggtatgtggatacggatgcc------------------gatgcgggcatgggaacggag
tcggtggcgaacatatccggttcgctggtggagggcctgaccactgtcaccgcggcactt
agtacggctcaggcggat------ccagactccgcgggggaatgcgac---ggagctgtg
gaggagctgcatgctagcgtcctgggccttcagctggctgtgccggagtgggaggccctt
ctcaccgccctggttctctcggtcattatcgtgctgaccatcatcgggaacatcctggtg
attcttagtgtgtttacctacaagccgctgcgcatcgtccagaacttctttatagtgtcg
ctggcggtggccgatctcacggtggcccttttggtgctgcccttcaacgtggcttactcg
attctggggcgctgggagttcggcatccacctgtgcaagctgtggctcacctgcgacgtg
ctgtgctgcaccagttccatcctaaacctgtgtgccatagccctcgaccggtactgggcc
atcacagaccccatcaactacgcccaaaagcggaccgtgggtcgcgtcttgctgctcatc
tccggagtgtggctactctcactactgataagtagtccaccgttgatcggctggaacgac
tggccggacgagttcaccagcgccacgccctgcgagctgacctcgcagcgcggctacgtc
atctactcttcgctgggctccttcttcattccgctggccattatgacgatcgtctacatc
gagatcttcgtagccacgcggcgccgcttgagggagagagccagggccaacaagctcaac
acgatcgctcttaagtccaccgagctggagccgatggccaactcctcgcccgtcgccgcc
tcc------aactccggctccaagtcgcgccttctagccagctggctgtgctgcggccga
gatcgggcccagttcgccacgcctatgatccagaatgaccaggagagcatcagcagcgaa
gtccaccagccgcaggat---------------tcctccaaagcgggttcccacggcaac
agcgatccc---caa---cagcagcacatggtcgtgttggtcaagaagtcgcgtcgcgcc
aaaatcaaggactccatcaagcacggcaaggcccgtggtggccgcaggtcgcagtcctcg
tccacctgcgagccccatggcgagcaacagctccttcctgccgtcggggatggtggtagc
tgccag---gccggtggaggacactctggaggcggaaagtccgacgctgagatcagcacg
gagagcgggagcgatcccaagggttgcatacaggtctgcgtgacccaggcggacgagcag
acgtccctcaagctgaccccgccgcaatcctcgacgggagtcgccgctgtttccgccact
ccgctgcagaagaagactagtggggtaaaccagttcatcgaggaaaagcagaagatctcg
ctatccaaggagcggcgggcggctcgcaccctcggcatcattatgggcgtgttcgtcatc
tgctggctgcctttcttcctcatgtacgtcatcctgcccttctgccagagctgctgcccc
acgaacaagttcaagaacttcatcacctggctgggctacatcaactcgggccttaacccg
gtcatatacaccatattcaacctagactaccgacgagccttcaagcgacttctaggactg
aat
>Dtak
atgccatcggcagatcagatcctgtttgtaaatgtcaccacaacggtggcggcggcggct
ctaaccgctgcggccgccgtgggcaccacgaaatccggaagc---ggcaatgccgtccgg
acgtacacggat------tcc------------------gacgcgggcttggaaacggag
acgttggccaacatatccggttcactggtggagggcctgaccaccgtggcggcggcacta
aatacgtctccggcggat------gcggactccgtgggagagtgcgacggaggcgccgtg
gaggagctgcacgccagtgtcctgggcctccaactggcggtgccggagtgggaggccatg
ttgaccgccctggtgctctcggtcatcatcgtgctgactatcatcgggaacatcctggtg
atcctaagtgtgttcacctacaagccgctgcgcattgtccagaacttctttattgtgtcg
ttggcggtggctgatctcacagtggcgcttctggtgctgcccttcaacgtggcctactcg
atcctgggacgctgggagttcggcatccacctgtgcaagctgtggctcacctgcgacgtc
ctctgctgcaccagctccatcctgaacctgtgcgccatcgccctggaccgctactgggcc
atcacggacccaatcaactacgcccagaagcggacggtgggccgcgtcctgctgctcatc
tccggggtgtggctactgtcactgctgatcagcagtccgccgctgatcggctggaacgac
tggccggacgagttcaccagcgccacgccctgcgagctgacctcgcagcgcggctatgtc
atctactcctcgctgggctccttcttcattcccctggtcatcatgacgatcgtctacatc
gagattttcgtggccacgcggcgccgcttgcgggagcgagccaaggccgccaaactgaac
acgatcgcgctcaagtccgcagagctggagcctattaccaactcctcacctgccgccgcc
tcc------acatccggctccaagtcgcgtctcctgaccagctggctgtgctgcggcagg
gatcgtccccaattcgctacgcccatgatccaaaacgaccaggaaagcatcagcagcgag
acacaccagccgcagcagacgcag------gatggc------------------------
tccgatccg---caacagcagcaacacgtggtcgtgctggtcaaaaagtcacgtcgcgcc
aagattaaggactcgataaagcacggcaaggcgcggggcggtcgcaagtcgcagtcctcg
tccacctgcgagccccacggcgaacagcacctcctgcccgccggc---------------
---agg---accagcggaggccactccggcggaggaaagtccgatgccgaaatcagcacg
gagagcgggagcgaccccaagggttgcatacaggtctgtgtgacccaggctgacgagcag
acgtctctcaaactcaccccgccgcaatcatcgacgggagccgccgccgtctccgccact
ccgctgcagaagaaaccgagtggcgtgaaccagttcattgaggagaagcagaagatctcg
ctgtccaaggagcgacgtgcagcccgcaccctgggcatcatcatgggcgtgttcgtcatc
tgctggctgcccttctttctcatgtacgtcatcctgcccttctgccagagctgctgccct
acgaacaagttcaagaacttcataacctggctgggctacatcaactccggcctgaacccg
gtcatctacaccattttcaacctggactaccggcgggcctttaagaggctgctgggtctg
aat
>Drho
atgccatcggcagatcagatcctgttcataaatgtcaccacaacggtggcggcggcggct
ctaaccgctgcggccgccgtcagctccacaaactccgggggc---agcgatgcg------
---gacacggct------acg------------------gatgcgggcatggaatcgcag
acggcggccaacatgaccggctcgctggtggagggcctgaccaccgtggcggcggcactg
agcacggctccggcggaa------gcggactccgtcggggagtgcggc---ggggccgtg
gaagagctgcacgccagcgtcctgggcctccagctggcggtgccggagtgggaggccctg
ctgaccgccctggtgctgtcggtcatcatcgtgctgaccatcatcgggaacatcctggtg
atcttgagtgtgttcacctacaagccgctgcgcatcgtccagaacttcttcatcgtgtcg
ctggcggtggccgatctcacggtggcgctcctggtgctgcccttcaacgtggcctactcg
atcctgggccgctgggagttcggcatccatctgtgcaagctgtggctcacctgtgacgtt
ctgtgctgcaccagctccatcctgaacctgtgcgccatcgccctggaccgctactgggcg
atcacggacccgatcaactacgcccagaagcggaccgtgggccgtgtcctgctgctcatc
tccggggtctggctgctctccctgctgatcagcagtccgcccctgatcggctggaacgac
tggccggacgagttcaccagcgccacgccctgcgagctgacctcgcagcgcggctacgtc
atctactcctcgctgggctccttcttcattccgctggccatcatgacgatcgtctacatc
gagatcttcgtggccacgcggcggcgcctgcgggagcgggccaaggccaacaagctgaac
acgatcgcgctcaagtccgccgagctggagcccatggccaactcctcgcccgccgccgcc
tcc------acctccggctccaagtcgcggctcctggccagctggctgtgctgcggcagg
gatcgcgcccagttcgccacgcctatgatacagaacgaccaggagagcatcagcagcgaa
acccaccagccgcagcagcacccg------gatggctccaaggcgggatcccagagcaac
agcgatccg---cagcagcagcagcacgtggtcgtactggtcaagaagtcgcgtcgcgcc
aagatcaaggactctattaagcacggcaaggccaggggcggtcgcaagtcgcagtcctcg
tccacctgcgagccgcatggcgaacagcagctcctgccctccagcgggggagggggaggc
tgcagg---gtcggcggaggacactccggcggaggaaagtccgacgccgagatcagcacg
gaaagtgggagcgacccaaagggctgtatacaggtctgcgtaacccaggcggacgagcaa
acttccctcaaactgacccctccgcaatcttcgacgggggcggccgccgtttccgccacc
ccgctgcagaagaaggcgagcggcgttaaccagttcatcgaggagaagcagaagatctcg
ctgtccaaggaacggcgagcggcccgcaccctgggcatcatcatgggcgtcttcgtcatc
tgctggctgcccttctttctcatgtacgtcatcctgcccttctgccagagctgctgcccc
acaaacaagttcaagaacttcatcacctggctgggctacatcaactccggactgaacccg
gtcatctacaccattttcaacctggactaccggcgggctttcaagcggctgctgggcctg
aac
>Dsuz
atgccatcggcagatcagatcctgtttgtaaatgtcaccacaacggtggcggcggcggct
ctaaccgctgcagccgccgtgagcaccacaaaatccggaagc---ggcgatgccgtacgg
ccgtatacggat------gcg------------------gacgcgggcatggaagcggag
acggcggccaacataaccggttccctggtggagggcctgaccaccgtggcggcggcactg
agtacggctccggcggat------gcggactccgtgggagattgcggc---ggagccgtg
gaggagctgcacgccagcgtcctgggtctccaattggcggtgccggagtgggaggccttg
ctgaccgccctggtgctctcggtcatcatcgtgctgactatcatcgggaacatcctggtg
atcctgagtgtgttcacctacaagccgctgcgcatcgtccagaacttcttcatagtgtcg
ctggcggtggccgatctcacggtggctctcctggtgctgcccttcaacgtggcctactcg
atcctggggcgctgggagttcggcatccacctgtgcaagctgtggctcacttgcgacgtc
ctgtgctgcaccagctccatcctgaacctgtgcgccattgccctggaccgctactgggcc
atcacggaccctattaactacgcccagaagcggaccgtgggccgggtcctgctgctcatc
tccggggtgtggctgctctcgttgctgatcagcagtccgccactgatcggctggaacgac
tggccagacgagttcaccagcgccacgccctgcgagctgacctcgcagcgcggctatgtc
atctactcatcgctgggctccttcttcattccgctggccatcatgacgatcgtctacatc
gaaatcttcgtggccacgcggcggcgcctgcgggagcgggccaaggccaacaagctcaac
acgatggcgctgaagtccgccgagctggagccgatggccaactcctcacccgccgccgcc
tcc------acctccggctccaagtctcgcctcctggccagctggctgtgctgcggcagg
gatcggccccaattcgctacgcccatgatccagaacgaccaggagagcatcagcagcgag
acccaccagccgcagcagaagcag------gatggctccaaggcgggagcccagagcaac
agcgatccg---cagcagcagcagcacgtggtcgtgctggtcaagaagtcgcggcgggcc
aagatcaaggactcgatcaagcacggcaaagcccggggcggtcgcaagtcgcagtcctcg
tccacctgcgagccccacggcgaacagcagctcctgcccgcc---------ggaggaagc
tgccgt---gctggcggaggacactccggcggtgcaaagtccgacgcggagatcagcacg
gagagcgggagcgaccccaagggttgcatacaggtctgtgtgactcaggcggacgagcag
acgtcccttaaactcacgccgccgcagtcctcgacgggagccgccgccgtttccgccact
ccgctgcagaagaaaccgagcggcgtgaaccagttcatcgaggagaagcagaagatctcg
ctgtccaaggagcggcgggcagcccgcaccctgggcatcatcatgggcgtgttcgtcatc
tgctggctgcccttcttcctcatgtacgtcatcctgcccttctgccagagctgctgccct
acgaataagttcaagaacttcatcacctggctgggctacatcaactccggcctgaacccg
gtcatctacaccattttcaacctggactataggcgggccttcaagaggctgctgggccta
aac
>Dsub
atgccatcggcagatcagatcctgtttgtaaatgtcaccacaacggtggcggcggcggct
ctaaccgctgcagccgccgtaagcaccacaaaatccggaagc---gacgatgccgtacgg
ccgtatacggat------gcg------------------gacgcgggcatggaagcggag
acggcggccaacataaccggttctctggtggagggcctgaccaccgtggcggcggcactg
agtacggctccggcggat------gcggactccgtgggagagtgcgac---ggagccgtg
gaggagctgcacgccagcgtcctgggcctccaactggcggtgccagagtgggaggcttta
ctgaccgccctggttctctccgttatcatcgtgctgaccatcatcgggaacatcctggtg
atcctgagtgtgttcacctacaaaccgctgcgtatcgtccagaacttcttcattgtgtcg
ctggcggtggccgatctcacggtggctctccttgtgctgccctttaacgtggcctactcg
atcctggggcgctgggagtttggcatccacctgtgcaagctgtggctcacctgcgacgtc
ctgtgctgcaccagctccatcctgaacctgtgcgccattgccctggaccgctactgggcc
atcacggacccgattaactacgcccagaagcgaaccgtgggccgggtcctgctgcttatc
tccggggtgtggctgctctcgttgctgatcagcagcccgccactgatcggctggaacgac
tggccggacgagttcaccagcgccacgccctgcgagctgacctcgcagcgcggctatgtc
atctactcctcgctgggctccttcttcattccgctggccatcatgacgatcgtctacatc
gagatcttcgtggccacgcggcggcgcctgcgggagcgggccaaggccaacaagctcaac
acgatcgcgctgaagtccgccgagttggagccgatggccaactcctcacccgcagccgcc
tcc------acctccggctccaagtcacgcctcctggccagctggctgtgctgcggcagg
gaccggccccaattcgctacgcccatgatccagaacgaccaggagagcatcagcagcgag
acccaccagccgcagcagacgcag------gatggctccaaggcgggagcccagagcaac
agcgatccg---cagcagcagcagcacgtggtcgtgctggtcaagaagtcgcggcgggcc
aagatcaaggactcgatcaaacacggcaaggcccggggcggtcgcaagtcgcagtcctcg
tccacctgcgagccccacggcgaacagcagctcctgcccgcc---------ggaggaagc
tgccgt---gccagcggaggacactccggaggtgcaaagtccgacgccgagatcagcacg
gagagcgggagtgaccccaagggttgcatacaggtctgtgtgactcaggcggacgagcag
acgtcccttaagctcacgccaccgcagtcctcgacgggagtcgccgccgtttccgccact
ccgcagcagaagaaaccgagcggcgtgaaccagttcatcgaggagaagcagaagatctcg
ctgtccaaggagcggcgggcagcccgcaccctgggcatcatcatgggcgtgttcgtcatc
tgctggctgcccttcttcctcatgtacgtcatcctgcccttctgccagagctgctgccct
acaaataagttcaagaacttcatcacctggctgggctacatcaactccggcctgaacccg
gtcatctacaccattttcaacctggactacaggcgggccttcaagaggctgctgggtcta
aac
>Dbia
atgccatcggcagatcagatcctgtttgtaaatgtcaccacgacggtggcggcggcggct
ctaaccgctgcggctgccgtgagcaccacgaaacccgggagc---ggtgatgccgtgcgg
acgtatgcggac------aca------------------gacgcggacttggaagcggag
acggcggccaacataaccagttctctggtggagggcctgaccacagtggcggcggcactg
agtacgtctccggcggaa------gcggactccgtgggagagtgtggc---ggagctgtg
gaggagctgcacgctagcgtcctgggcctccaactggcggtgccggagtgggaggccctg
cttaccgccctggtgctctcagtcatcatcgtgctgactatcatcgggaacatcctggtg
atcctgagtgtgttcacctacaagccgctgcgcatcgtccaaaacttcttcattgtgtcg
cttgcggtggccgatctcacggtggctctcctagtgctgcccttcaacgtggcctactcc
attctgggacgctgggagttcggcatccacctgtgcaaactgtggctcacctgcgacgtc
ctgtgctgcaccagctccatcctgaacctgtgcgccatcgccctcgaccgctactgggcc
atcacggacccgattaactacgcccagaagcggaccgtgggccgggtcctgctgctcatc
tcgggggtgtggctgctctcattactgatcagcagtccgccactgatcggctggaacgac
tggccggacgagttcaccagtgccacgccttgcgagctgacctcgcagcgcggctatgtc
atctactcctcgctgggctccttctttattccgctggccatcatgacgatcgtctacatc
gaaatcttcgtggccacgcggcggcgcttgcgggagcgggccaaggccaacaagctcaac
acgattgcgctcaagtccaccgagctggagccgatggccaactcctcacccgccgccgcc
tcc------acctccggctccaagtcgcgcctcctgaccagctggctgtgctgcggcagg
gatcggcctcaattcgctacgcccatgatccagaacgaccaggagagcatcagcagcgag
acccaccaaccgcagcagacgcag------gatggctccaaggcgggagcccagagcaac
agcgatcca---cagcag---cagcacgtggtcgtgctggtcaagaagtcgcggcgcgcc
aagatcaaggactcgatcaagcacggcaaggcccggggcggacgcaagtcgcagtcctcg
tccacctgcgagccccacggcgaacaacaactcctgcccgcc---------ggaggaagc
tgccgg---gccagcgaaggacactccggcggtggaaagtccgacgctgagatcagcacg
gagagcggcagcgaccccaaaggctgcatacaggtctgtgtgactcaggcggacgagcag
acgtcccttaagctcactccgccgcaatcctcgacgggagccgccgccgtttccgccact
ccgctgcagaagaagccgagcggcgtgaaccagttcatcgaggagaagcagaagatctcg
ctgtccaaggagcggcgggcagcccgcaccctgggcatcatcatgggcgtgttcgtcatc
tgctggctgcccttcttcctcatgtacgtcatcctgcccttctgccagagctgctgccct
acgaacaagttcaagaactttatcacctggttgggctacatcaactccggcctgaatccg
gtcatctacaccattttcaacctggactacaggagagccttcaagaggctgctggggttg
aat
