# Supplementary material for: Molecular evolution of octopamine receptors in Drosophila
Source: G3 (Bethesda). 2025 Dec 6;16(2):jkaf289. doi: 10.1093/g3journal/jkaf289 (PMC12869069; doi:10.1093/g3journal/jkaf289)
Supplement: jkaf289_Supplementary_Data [file jkaf289_supplementary_data.zip › Supplementary Files/supplementary_PAML_files/Oct-TyrR/Oct-TyrR_protein_15species_alignment.txt]

>Dfic
MPSADQILFVNVTTTVAAAALTAAAAVSTAQSGGGQDAARPYTDSDANRGV--AAEAAAA
AMGNVSGSLLEGLTTVAAALSTAPAEADADAAGECGGGAVEELHASVLGLQLAVPEWEAL
LTALVLSVIIVLTIIGNILVILSVFTYKPLRIVQNFFIVSLAVADLTVALLVLPFNVAYS
ILGRWEFGIHLCKLWLTCDVLCCTSSILNLCAIALDRYWAITDPINYAQKRTVGRVLLLI
SGVWLLSLLISSPPLIGWNDWPDEFTSATPCELTSQRGYVIYSSLGSFFIPLAIMTIVYI
EIFVATRRRLRERAKANKLNTIALKSAELEPMANSSSPA-GASTSGSKSRLLASWLCCGR
DRAQFATPMIQNDQESISSETHQAQAQQQQEGSKAASQGHSDP--QQQHVVVLLKKSRRA
KIKDSIKHGKARGGRKSQSSSTCEPHGEQQLLPAGGGGGACHTAGGGHSGGGKSDAEIST
ESGSDPKGCIQVCVTQADEQTSLKLTPPQSSTGAATVSATPLQKKASGVNQFIEEKQKIS
LSKERRAARTLGIIMGVFVICWLPFFLMYVILPFCQSCCPTNKFKNFITWLGYINSGLNP
VIYTIFNLDYRRAFKRLLGLN
>Dele
MPSAHQILFVNVTTTVAAAALTAAAAVSTAKSGS-SDATRPYTNTNTDADADAAEGVEGQ
TVSNISGSLVDGLTTVAAALSTTPAE--ADSGGECG-GEVEELHTSVLGLQLAVPEWEAL
LTALVLSVIIVLTIIGNILVILSVFTYKPLRIVQNFFIVSLAVADLTVALLVLPFNVAYS
ILGRWEFGIHLCKLWLTCDVLCCTSSILNLCAIALDRYWAITDPINYAQKRTVGRVLLLI
SGVWLLSLLISSPPLIGWNDWPDEFTSATPCELTSQRGYVIYSSLGSFFIPLAIMTIVYI
EIFVATRRRLRERAKANKLNTMALKSAELEPMANSSPAAASTSASGSKTRLLASWLCCGR
DRAQFATPMIQNDQESISSETHQPQEGS--KART-GSQSHGDPQQQQQHVVVLVKKSRRA
KIKDSIKHGKARGGRKSQSSSTCEPHGEQQLLPSSGGG-GCR------TGGGKSDAEIST
ESGSDAKGCIQVCVTQTDEQTSLKLTPPQSSTGAATVSATPLQKKPSGVNQFIEEKQKIS
LSKERRAARTLGIIMGVFVICWLPFFLMYVILPFCQSCCPTNKFKNFITWLGYINSGLNP
VIYTIFNLDYRRAFKRLLGLN
>Dmel
MPSADQILFVNVTTTVAAAALTAAAAVSTTKSGS-GNAARGYTDSDD------DAGMGTE
AVANISGSLVEGLTTVTAALSTAQAD--KDSAGECE-GAVEELHASILGLQLAVPEWEAL
LTALVLSVIIVLTIIGNILVILSVFTYKPLRIVQNFFIVSLAVADLTVALLVLPFNVAYS
ILGRWEFGIHLCKLWLTCDVLCCTSSILNLCAIALDRYWAITDPINYAQKRTVGRVLLLI
SGVWLLSLLISSPPLIGWNDWPDEFTSATPCELTSQRGYVIYSSLGSFFIPLAIMTIVYI
EIFVATRRRLRERARANKLNTIALKSTELEPMANSSPVAAS--NSGSKSRLLASWLCCGR
DRAQFATPMIQNDQESISSETHQPQD-----SSKAGPHGNSDP-Q-QQHVVVLVKKSRRA
KTKDSIKHGKTRGGRKSQSSSTCEPHGEQQLLPAGGDGGSCQ-PGGGHSGGGKSDAEIST
ESGSDPKGCIQVCVTQADEQTSLKLTPPQSSTGVAAVSVTPLQKKTSGVNQFIEEKQKIS
LSKERRAARTLGIIMGVFVICWLPFFLMYVILPFCQTCCPTNKFKNFITWLGYINSGLNP
VIYTIFNLDYRRAFKRLLGLN
>Dmau
MPSADQILFVNVTTTVAAAALTAAAAVNTTKSGS-DNAARGYTDSDA------DAGMGTE
AVANISGSLVEGLTTVTAALSTAQAD--PDSAGECE-GAVEELHASVLGLQLAVPEWEAL
LTALVLSVIIVLTIIGNILVILSVFTYKPLRIVQNFFIVSLAVADLTVALLVLPFNVAYS
ILGRWEFGIHLCKLWLTCDVLCCTSSILNLCAIALDRYWAITDPINYAQKRTVGRVLLLI
SGVWLLSLLISSPPLIGWNDWPDEFTSATPCELTSQRGYVIYSSLGSFFIPLAIMTIVYI
EIFVATRRRLRERARANKLNTIALKSTELEPMANSSPVAAS--NSGSKSRLLASWLCCGR
DRAQFATPMIQNDQESISSETHQPQD-----SSKAGSHGNSDP-Q-QQHVVVLVKKSRRA
KIKDSIKHGKARGGRKSQSSTTCEPHGEQQLLPAGGDGGRCQ-AGGGHSGGGKSDAEIST
ESGSDPKGCIQVCVTQAEEQTSLKLTPPQSSTGVAAVSVTPLQKKTSGVNQFIEEKQKIS
LSKERRAARTLGIIMGVFVICWLPFFLMYVILPFCQSCCPTNKFKNFITWLGYINSGLNP
VIYTIFNLDYRRAFKRLLGLN
>Dsim
MPSADQILFVNVTTTVAAAALTAAAAVNTTKSGG-DNAARGYTDSDA------DAGMGTE
AVANISGSLVEGLTTVTAALSTAQAD--PDSAGECE-GAVEELHASVLGLQLAVPEWEAL
LTALVLSVIIVLTIIGNILVILSVFTYKPLRIVQNFFIVSLAVADLTVALLVLPFNVAYS
ILGRWEFGIHLCKLWLTCDVLCCTSSILNLCAIALDRYWAITDPINYAQKRTVGRVLLLI
SGVWLLSLLISSPPLIGWNDWPDEFTSATPCELTSQRGYVIYSSLGSFFIPLAIMTIVYI
EIFVATRRRLRERARANKLNTIALKSTELEPMANSSPVAAS--NSGSKSRLLASWLCCGR
DRAQFATPMIQNDQESISSETHQPQD-----SSKVGSHGNSDP-Q-QQHVVVLVKKSRRA
KIKDSIKHGKARGGRKSQSSSTCEPHGEQQLLPAGGDGGRCQ-AGGGHSGGGKSDAEIST
ESGSDPKGCIQVCVTQAEEQTSLKLTPPQSSTGVAAVSVTPLQKKTSGVNQFIEEKQKIS
LSKERRAARTLGIIMGVFVICWLPFFLMYVILPFCQSCCPTNKFKNFITWLGYINSGLNP
VIYTIFNLDYRRAFKRLLGLN
>Dsec
MPSADQILFVNVTTTVAAAALTAAAAVNTTKSGS-DNAARGYTDSDA------DAGMGTE
AVANISGSLVEGLTTVTAALSTAQAD--PDSAGECE-GAVEELHASVLGLQLAVPEWEAL
LTALVLSVIIVLTIIGNILVILSVFTYKPLRIVQNFFIVSLAVADLTVALLVLPFNVAYS
ILGRWEFGIHLCKLWLTCDVLCCTSSILNLCAIALDRYWAITDPINYAQKRTVGRVLLLI
SGVWLLSLLISSPPLIGWNDWPDEFTSATPCELTSQRGYVIYSSLGSFFIPLAIMTIVYI
EIFVATRRRLRERARANKLNTIALKSTELEPMANSSPVAAS--NSGSKSRLLASWLCCGR
DRAQFATPMIQNDQESISSETHQPQD-----SSKVGSHGNSDP-Q-QQHVVVLVKKSRRA
KIKDSIKHGKARGGRKSQSSSTCEPHGEQQLLPAGGDGGRCQ-AGGGHSGGGKSDAEIST
ESGSDPKGCIQVCVTQAEEQTSLKLTPPQSSTGVAAVSVTPLQKKTSGVNQFIEEKQKIS
LSKERRAARTLGIIMGVFVICWLPFFLMYVILPFCQSCCPTNKFKNFITWLGYINSGLNP
VIYTIFNLDYRRAFKRLLGLN
>Dere
MPSADQILFVNVTTTVAAAALTAAAAVSTTNSGS-DHAARGYADTDA------DAGMGTE
TVANISGSLVEGLTTVTAALSTAQAD--PDSAGECD-GAVDELHASVLGLQLAVPEWEAL
LTALVLSVIIVLTIIGNILVILSVFTYKPLRIVQNFFIVSLAVADLTVALLVLPFNVAYS
ILGRWEFGIHLCKLWLTCDVLCCTSSILNLCAIALDRYWAITDPINYAQKRTVGRVLLLI
SGVWLLSLLISSPPLIGWNDWPDEFTSATPCELTSQRGYVIYSSLGSFFIPLAIMTIVYI
EIFVATRRRLRERARANKLNTIALKSTELEPMANSSPVAAS--NSGSKSRLLASWLCCGR
DRAQFATPMIQNDQESISSETHQPQD-----SSKAGSQGNSDS-Q-QQHMVVLVKKSRRA
KIKDSIKHGKARGGRKSQSSSTCEPHGEQQLLPAGGDGGSCQ-AGGRHSGGGKSDAEIST
ESGSDPKGCIQVCVTQADEQTSLKLTPPQSSTGAAAVSATPLQKKTSGVNQFIEEKQKIS
LSKERRAARTLGIIMGVFVICWLPFFLMYVILPFCQSCCPTNKFKNFITWLGYINSGLNP
VIYTIFNLDYRRAFKRLLGLN
>Dtei
MPSADQILFVNVTTTVAAAALTAAAAVSTTEFGS-DKDERGYAETNA------DAGMGTE
SVANISGSLVEGLTTVTAALSTAKAD--PDSAGECD-GAVEELHASVLGLQLAVPEWEAL
LTALVLSVIIVLTIIGNILVILSVFTYKPLRIVQNFFIVSLAVADLTVALLVLPFNVAYS
ILGRWEFGIHLCKLWLTCDVLCCTSSILNLCAIALDRYWAITDPINYAQKRTVGRVLLLI
SGVWLLSLLISSPPLIGWNDWPDEFTSATPCELTSQRGYVIYSSLGSFFIPLAIMTIVYI
EIFVATRRRLRERARANKLNTIALKSTELEPMANSSPVAAS--NSGSKSRLLASWLCCGR
DRAQFATPMIQNDQESISSEVHQPQD-----SSNAGSHGNSDP-Q-QQNMVVLVKKSRRA
KIKDSIKHGKARGGRRSQSSSTCEPHGEQQLLPAGGDGGSCQ-AGGGHSGGGKSDAEIST
ESGGDPKGCIQVCVTQADEQTSLKLTPPQSSTGVAAVSATPLQKKTSGVNQFIEEKQKIS
LSKERRAARTLGIIMGVFVICWLPFFLMYVILPFCQSCCPTNKFKNFITWLGYINSGLNP
VIYTIFNLDYRRAFKRLLGLN
>Dyak
MPSADQILFVNVTTTVAAAALTAAAAVSTTEFGS-DKDERGYVDTDA------DAGMGTE
SVANISGSLVEGLTTVTAALSTAQAD--PDSAGECD-GAVEELHASVLGLQLAVPEWEAL
LTALVLSVIIVLTIIGNILVILSVFTYKPLRIVQNFFIVSLAVADLTVALLVLPFNVAYS
ILGRWEFGIHLCKLWLTCDVLCCTSSILNLCAIALDRYWAITDPINYAQKRTVGRVLLLI
SGVWLLSLLISSPPLIGWNDWPDEFTSATPCELTSQRGYVIYSSLGSFFIPLAIMTIVYI
EIFVATRRRLRERARANKLNTIALKSTELEPMANSSPVAAS--NSGSKSRLLASWLCCGR
DRAQFATPMIQNDQESISSEVHQPQD-----SSKAGSHGNSDP-Q-QQHMVVLVKKSRRA
KIKDSIKHGKARGGRRSQSSSTCEPHGEQQLLPAGGDGVSCQ-AGGGHSGGGKSDAEIST
ESGSDPKGCIQVCVTQADEQTSLKLTPPQSSTGVAAVSATPLQKKTSGVNQFIEEKQKIS
LSKERRAARTLGIIMGVFVICWLPFFLMYVILPFCQSCCPTNKFKNFITWLGYINSGLNP
VIYTIFNLDYRRAFKRLLGLN
>Dsan
MPSADQILFVNVTATVAAAALTAAAAVSTTEFGS-DKDERGYVDTDA------DAGMGTE
SVANISGSLVEGLTTVTAALSTAQAD--PDSAGECD-GAVEELHASVLGLQLAVPEWEAL
LTALVLSVIIVLTIIGNILVILSVFTYKPLRIVQNFFIVSLAVADLTVALLVLPFNVAYS
ILGRWEFGIHLCKLWLTCDVLCCTSSILNLCAIALDRYWAITDPINYAQKRTVGRVLLLI
SGVWLLSLLISSPPLIGWNDWPDEFTSATPCELTSQRGYVIYSSLGSFFIPLAIMTIVYI
EIFVATRRRLRERARANKLNTIALKSTELEPMANSSPVAAS--NSGSKSRLLASWLCCGR
DRAQFATPMIQNDQESISSEVHQPQD-----SSKAGSHGNSDP-Q-QQHMVVLVKKSRRA
KIKDSIKHGKARGGRRSQSSSTCEPHGEQQLLPAVGDGGSCQ-AGGGHSGGGKSDAEIST
ESGSDPKGCIQVCVTQADEQTSLKLTPPQSSTGVAAVSATPLQKKTSGVNQFIEEKQKIS
LSKERRAARTLGIIMGVFVICWLPFFLMYVILPFCQSCCPTNKFKNFITWLGYINSGLNP
VIYTIFNLDYRRAFKRLLGLN
>Dtak
MPSADQILFVNVTTTVAAAALTAAAAVGTTKSGS-GNAVRTYTD--S------DAGLETE
TLANISGSLVEGLTTVAAALNTSPAD--ADSVGECDGGAVEELHASVLGLQLAVPEWEAM
LTALVLSVIIVLTIIGNILVILSVFTYKPLRIVQNFFIVSLAVADLTVALLVLPFNVAYS
ILGRWEFGIHLCKLWLTCDVLCCTSSILNLCAIALDRYWAITDPINYAQKRTVGRVLLLI
SGVWLLSLLISSPPLIGWNDWPDEFTSATPCELTSQRGYVIYSSLGSFFIPLVIMTIVYI
EIFVATRRRLRERAKAAKLNTIALKSAELEPITNSSPAAAS--TSGSKSRLLTSWLCCGR
DRPQFATPMIQNDQESISSETHQPQQTQ--DG--------SDP-QQQQHVVVLVKKSRRA
KIKDSIKHGKARGGRKSQSSSTCEPHGEQHLLPAG------R-TSGGHSGGGKSDAEIST
ESGSDPKGCIQVCVTQADEQTSLKLTPPQSSTGAAAVSATPLQKKPSGVNQFIEEKQKIS
LSKERRAARTLGIIMGVFVICWLPFFLMYVILPFCQSCCPTNKFKNFITWLGYINSGLNP
VIYTIFNLDYRRAFKRLLGLN
>Drho
MPSADQILFINVTTTVAAAALTAAAAVSSTNSGG-SDA---DTA--T------DAGMESQ
TAANMTGSLVEGLTTVAAALSTAPAE--ADSVGECG-GAVEELHASVLGLQLAVPEWEAL
LTALVLSVIIVLTIIGNILVILSVFTYKPLRIVQNFFIVSLAVADLTVALLVLPFNVAYS
ILGRWEFGIHLCKLWLTCDVLCCTSSILNLCAIALDRYWAITDPINYAQKRTVGRVLLLI
SGVWLLSLLISSPPLIGWNDWPDEFTSATPCELTSQRGYVIYSSLGSFFIPLAIMTIVYI
EIFVATRRRLRERAKANKLNTIALKSAELEPMANSSPAAAS--TSGSKSRLLASWLCCGR
DRAQFATPMIQNDQESISSETHQPQQHP--DGSKAGSQSNSDP-QQQQHVVVLVKKSRRA
KIKDSIKHGKARGGRKSQSSSTCEPHGEQQLLPSSGGGGGCR-VGGGHSGGGKSDAEIST
ESGSDPKGCIQVCVTQADEQTSLKLTPPQSSTGAAAVSATPLQKKASGVNQFIEEKQKIS
LSKERRAARTLGIIMGVFVICWLPFFLMYVILPFCQSCCPTNKFKNFITWLGYINSGLNP
VIYTIFNLDYRRAFKRLLGLN
>Dsuz
MPSADQILFVNVTTTVAAAALTAAAAVSTTKSGS-GDAVRPYTD--A------DAGMEAE
TAANITGSLVEGLTTVAAALSTAPAD--ADSVGDCG-GAVEELHASVLGLQLAVPEWEAL
LTALVLSVIIVLTIIGNILVILSVFTYKPLRIVQNFFIVSLAVADLTVALLVLPFNVAYS
ILGRWEFGIHLCKLWLTCDVLCCTSSILNLCAIALDRYWAITDPINYAQKRTVGRVLLLI
SGVWLLSLLISSPPLIGWNDWPDEFTSATPCELTSQRGYVIYSSLGSFFIPLAIMTIVYI
EIFVATRRRLRERAKANKLNTMALKSAELEPMANSSPAAAS--TSGSKSRLLASWLCCGR
DRPQFATPMIQNDQESISSETHQPQQKQ--DGSKAGAQSNSDP-QQQQHVVVLVKKSRRA
KIKDSIKHGKARGGRKSQSSSTCEPHGEQQLLPA---GGSCR-AGGGHSGGAKSDAEIST
ESGSDPKGCIQVCVTQADEQTSLKLTPPQSSTGAAAVSATPLQKKPSGVNQFIEEKQKIS
LSKERRAARTLGIIMGVFVICWLPFFLMYVILPFCQSCCPTNKFKNFITWLGYINSGLNP
VIYTIFNLDYRRAFKRLLGLN
>Dsub
MPSADQILFVNVTTTVAAAALTAAAAVSTTKSGS-DDAVRPYTD--A------DAGMEAE
TAANITGSLVEGLTTVAAALSTAPAD--ADSVGECD-GAVEELHASVLGLQLAVPEWEAL
LTALVLSVIIVLTIIGNILVILSVFTYKPLRIVQNFFIVSLAVADLTVALLVLPFNVAYS
ILGRWEFGIHLCKLWLTCDVLCCTSSILNLCAIALDRYWAITDPINYAQKRTVGRVLLLI
SGVWLLSLLISSPPLIGWNDWPDEFTSATPCELTSQRGYVIYSSLGSFFIPLAIMTIVYI
EIFVATRRRLRERAKANKLNTIALKSAELEPMANSSPAAAS--TSGSKSRLLASWLCCGR
DRPQFATPMIQNDQESISSETHQPQQTQ--DGSKAGAQSNSDP-QQQQHVVVLVKKSRRA
KIKDSIKHGKARGGRKSQSSSTCEPHGEQQLLPA---GGSCR-ASGGHSGGAKSDAEIST
ESGSDPKGCIQVCVTQADEQTSLKLTPPQSSTGVAAVSATPQQKKPSGVNQFIEEKQKIS
LSKERRAARTLGIIMGVFVICWLPFFLMYVILPFCQSCCPTNKFKNFITWLGYINSGLNP
VIYTIFNLDYRRAFKRLLGLN
>Dbia
MPSADQILFVNVTTTVAAAALTAAAAVSTTKPGS-GDAVRTYAD--T------DADLEAE
TAANITSSLVEGLTTVAAALSTSPAE--ADSVGECG-GAVEELHASVLGLQLAVPEWEAL
LTALVLSVIIVLTIIGNILVILSVFTYKPLRIVQNFFIVSLAVADLTVALLVLPFNVAYS
ILGRWEFGIHLCKLWLTCDVLCCTSSILNLCAIALDRYWAITDPINYAQKRTVGRVLLLI
SGVWLLSLLISSPPLIGWNDWPDEFTSATPCELTSQRGYVIYSSLGSFFIPLAIMTIVYI
EIFVATRRRLRERAKANKLNTIALKSTELEPMANSSPAAAS--TSGSKSRLLTSWLCCGR
DRPQFATPMIQNDQESISSETHQPQQTQ--DGSKAGAQSNSDP-QQ-QHVVVLVKKSRRA
KIKDSIKHGKARGGRKSQSSSTCEPHGEQQLLPA---GGSCR-ASEGHSGGGKSDAEIST
ESGSDPKGCIQVCVTQADEQTSLKLTPPQSSTGAAAVSATPLQKKPSGVNQFIEEKQKIS
LSKERRAARTLGIIMGVFVICWLPFFLMYVILPFCQSCCPTNKFKNFITWLGYINSGLNP
VIYTIFNLDYRRAFKRLLGLN
