# Supplementary material for: Molecular evolution of octopamine receptors in Drosophila
Source: G3 (Bethesda). 2025 Dec 6;16(2):jkaf289. doi: 10.1093/g3journal/jkaf289 (PMC12869069; doi:10.1093/g3journal/jkaf289)
Supplement: jkaf289_Supplementary_Data [file jkaf289_supplementary_data.zip › Supplementary Files/supplementary_PAML_files/Oct-TyrR/Output_Codeml_Oct-TyrR_15_cleandata_outfile_Models_01278]

Before deleting alignment gaps
     15   1863

Dfic                            ATG CCA TCG GCA GAC CAG ATC CTG TTT GTA AAT GTC ACC ACA ACG GTG GCG GCG GCG GCT CTA ACC GCT GCG GCC GCC GTC AGC ACC GCG CAG TCC GGG GGC GGC CAG GAT GCC GCT CGG CCG TAC ACG GAC TCG GAC GCG AAT AGG GGC GTG --- --- GCA GCG GAG GCG GCG GCG GCG GCG ATG GGC AAC GTG TCC GGC TCG CTG CTG GAG GGC CTG ACC ACC GTG GCG GCG GCT TTG AGC ACA GCT CCG GCG GAG GCG GAC GCG GAC GCG GCG GGG GAG TGC GGC GGA GGA GCC GTG GAG GAG CTG CAC GCC AGC GTT TTG GGG CTC CAG CTG GCG GTG CCC GAG TGG GAG GCC CTG CTC ACG GCC CTC GTG CTG TCG GTC ATC ATC GTG CTG ACC ATC ATC GGG AAC ATC CTG GTG ATC CTG AGT GTG TTC ACC TAC AAG CCA CTG CGC ATC GTG CAG AAC TTC TTC ATC GTG TCG CTG GCG GTG GCC GAT CTC ACG GTG GCG CTC CTG GTG CTG CCC TTC AAC GTG GCC TAC TCG ATC CTG GGC CGC TGG GAG TTC GGC ATC CAC CTG TGC AAG CTG TGG CTC ACC TGC GAC GTG CTG TGC TGC ACC AGC TCG ATC CTG AAC CTC TGC GCC ATC GCC CTG GAC CGC TAC TGG GCC ATC ACG GAC CCG ATC AAC TAC GCC CAG AAG CGG ACC GTG GGC CGC GTC CTG CTG CTC ATC TCC GGG GTC TGG CTG CTC TCG CTG CTG ATC AGC AGT CCG CCG CTG ATC GGC TGG AAC GAC TGG CCG GAC GAG TTC ACC AGC GCC ACG CCC TGC GAG CTG ACC TCG CAG CGC GGC TAC GTC ATC TAC TCC TCG CTG GGC TCC TTC TTC ATC CCG CTG GCC ATC ATG ACG ATC GTC TAC ATC GAG ATC TTC GTG GCC ACG CGG CGG CGC CTG CGC GAG CGG GCC AAG GCC AAC AAG CTC AAC ACG ATC GCG CTC AAG TCC GCC GAG CTG GAG CCG ATG GCC AAC TCC AGC TCG CCC GCC --- GGC GCC TCC ACC TCC GGC TCC AAG TCG CGC CTG CTG GCC AGC TGG CTG TGC TGC GGG CGG GAC CGC GCC CAG TTC GCC ACG CCC ATG ATC CAG AAT GAC CAG GAG AGC ATC AGC AGC GAG ACC CAC CAG GCG CAG GCG CAG CAG CAG CAG GAG GGC TCC AAG GCG GCC TCC CAG GGC CAC AGC GAT CCG --- --- CAG CAG CAG CAC GTG GTC GTG CTG CTC AAG AAG TCG CGT CGC GCC AAG ATC AAG GAC TCG ATC AAG CAC GGC AAG GCC CGC GGC GGC CGC AAG TCG CAG TCC TCG TCC ACC TGC GAG CCG CAC GGC GAA CAG CAG CTC CTG CCC GCC GGC GGA GGA GGT GGT GCA TGC CAC ACT GCC GGC GGA GGA CAC TCC GGC GGC GGG AAG TCG GAT GCC GAG ATC AGC ACG GAG AGC GGG AGC GAC CCC AAG GGT TGC ATA CAG GTC TGT GTG ACC CAG GCG GAC GAG CAG ACG TCC CTC AAG CTG ACC CCG CCG CAG TCC TCG ACG GGC GCC GCC ACC GTC TCC GCC ACG CCG CTG CAG AAG AAG GCG AGT GGC GTG AAC CAG TTC ATC GAG GAG AAG CAG AAG ATC TCG CTG TCC AAG GAG CGG CGG GCG GCC CGC ACC CTG GGC ATC ATC ATG GGC GTG TTC GTC ATC TGC TGG CTG CCC TTC TTC CTC ATG TAC GTC ATC CTG CCC TTC TGC CAG AGC TGC TGC CCG ACG AAC AAG TTC AAG AAC TTC ATC ACC TGG CTG GGA TAC ATC AAC TCC GGC CTG AAC CCG GTC ATA TAC ACC ATT TTC AAC CTG GAC TAC CGG CGG GCC TTC AAG CGG CTG CTC GGC CTC AAC 
Dele                            ATG CCA TCG GCG CAT CAG ATC CTG TTC GTA AAT GTC ACC ACA ACG GTG GCG GCG GCG GCT CTA ACC GCT GCG GCC GCC GTC AGT ACC GCA AAA TCC GGT AGC --- AGC GAT GCC ACA CGT CCG TAT ACG AAT ACG AAT ACG GAT GCG GAT GCG GAT GCG GCT GAG GGA GTG GAA GGG CAG ACA GTG TCC AAC ATA TCC GGC TCG CTG GTG GAT GGC CTG ACC ACA GTG GCG GCG GCA CTG AGC ACA ACT CCG GCG GAA --- --- GCG GAC TCC GGC GGC GAG TGC GGC --- GGA GAG GTG GAG GAA CTG CAC ACC AGC GTG TTG GGC CTG CAG CTG GCG GTG CCG GAG TGG GAG GCC CTG CTG ACC GCC CTG GTG CTG TCG GTC ATC ATC GTG CTG ACC ATC ATC GGG AAC ATC CTG GTG ATC CTG AGC GTG TTC ACC TAC AAG CCG CTG CGC ATC GTC CAG AAC TTC TTC ATC GTG TCG CTG GCG GTG GCC GAT CTC ACG GTG GCG CTG CTG GTG CTG CCC TTC AAT GTG GCC TAC TCG ATC CTG GGC CGC TGG GAG TTC GGC ATC CAC CTG TGC AAA CTG TGG CTC ACC TGC GAC GTC CTG TGC TGC ACC AGC TCC ATC CTG AAC CTG TGC GCC ATC GCC CTG GAC CGC TAC TGG GCC ATC ACG GAC CCC ATC AAT TAC GCC CAG AAG CGG ACC GTC GGT CGC GTC CTG CTG CTC ATC TCC GGT GTG TGG CTG CTC TCG CTG CTG ATC AGC AGT CCG CCG CTG ATC GGC TGG AAT GAC TGG CCG GAC GAG TTC ACC AGT GCC ACG CCC TGT GAG CTG ACC TCG CAG CGC GGC TAC GTC ATC TAC TCC TCG CTG GGC TCC TTC TTC ATT CCG CTG GCC ATC ATG ACC ATC GTC TAC ATC GAG ATC TTC GTG GCC ACG CGG CGG CGT CTG CGC GAG CGG GCC AAG GCC AAC AAG CTC AAC ACG ATG GCG CTC AAG TCC GCC GAG CTG GAG CCC ATG GCC AAC TCC TCA CCT GCC GCC GCC TCC ACC TCC GCC TCC GGT TCC AAG ACG CGT CTC CTG GCC AGC TGG CTG TGC TGC GGC AGG GAT CGC GCC CAG TTC GCC ACG CCC ATG ATC CAG AAC GAC CAG GAG AGC ATC AGC AGC GAG ACC CAC CAG CCG CAG GAG GGC TCC --- --- AAG GCG AGG ACG --- GGA TCA CAG AGC CAC GGC GAT CCG CAG CAG CAG CAG CAG CAC GTA GTC GTG CTG GTC AAG AAG TCG CGG CGC GCC AAG ATC AAG GAC TCG ATC AAG CAC GGC AAG GCC AGA GGT GGT CGA AAG TCG CAG TCC TCG TCC ACC TGC GAG CCG CAC GGC GAA CAG CAG CTC CTG CCC TCC AGC GGA GGT GGT --- GGC TGC AGG --- --- --- --- --- --- ACC GGC GGA GGA AAG TCC GAT GCC GAG ATC AGC ACG GAA AGT GGC AGC GAC GCC AAG GGT TGC ATA CAG GTC TGT GTG ACC CAG ACA GAC GAG CAG ACG TCC CTC AAA TTG ACC CCG CCG CAA TCC TCG ACT GGG GCA GCC ACC GTT TCC GCC ACG CCG CTG CAG AAG AAG CCG AGC GGA GTG AAC CAG TTC ATC GAG GAG AAG CAG AAG ATA TCG CTG TCG AAG GAA CGC CGA GCG GCC CGC ACC CTG GGC ATC ATC ATG GGC GTG TTC GTC ATC TGC TGG CTG CCC TTC TTC CTC ATG TAC GTC ATC CTG CCC TTC TGC CAG AGC TGC TGC CCC ACG AAC AAG TTC AAG AAC TTC ATC ACC TGG CTG GGC TAC ATC AAT TCC GGT CTC AAC CCG GTC ATC TAC ACC ATC TTC AAC CTG GAC TAC CGG AGG GCT TTC AAG CGG TTG CTG GGC CTG AAC 
Dmel                            ATG CCA TCG GCA GAT CAG ATC CTG TTT GTA AAT GTC ACC ACA ACG GTG GCG GCG GCG GCT CTA ACC GCT GCG GCC GCC GTC AGC ACC ACA AAG TCC GGA AGC --- GGC AAC GCC GCA CGG GGC TAC ACG GAT TCG GAT GAC --- --- --- --- --- --- GAT GCG GGC ATG GGA ACG GAG GCG GTG GCT AAC ATA TCC GGC TCG CTG GTG GAG GGC CTG ACC ACC GTT ACC GCG GCA TTG AGT ACG GCT CAG GCG GAC --- --- AAG GAC TCA GCG GGA GAA TGC GAA --- GGA GCT GTG GAG GAG CTG CAT GCC AGC ATC CTG GGC CTC CAG CTG GCT GTG CCG GAG TGG GAG GCC CTT CTC ACC GCC CTG GTT CTC TCG GTC ATT ATC GTG CTG ACC ATC ATC GGG AAC ATC CTG GTG ATT CTG AGT GTG TTC ACC TAC AAG CCG CTG CGC ATC GTC CAG AAC TTC TTC ATA GTT TCG CTG GCG GTG GCC GAT CTC ACG GTG GCC CTT CTG GTG CTG CCC TTC AAC GTG GCT TAC TCG ATC CTG GGG CGC TGG GAG TTC GGC ATC CAC CTG TGC AAG CTG TGG CTC ACC TGC GAC GTG CTG TGC TGC ACT AGC TCC ATC CTG AAC CTG TGT GCC ATA GCC CTC GAC CGG TAC TGG GCC ATT ACG GAC CCC ATC AAC TAT GCC CAG AAG AGG ACC GTT GGT CGC GTC CTG CTC CTC ATC TCC GGG GTG TGG CTA CTT TCG CTG CTG ATA AGT AGT CCG CCG TTG ATC GGC TGG AAC GAC TGG CCG GAC GAG TTC ACA AGC GCC ACG CCC TGC GAG CTG ACC TCG CAG CGA GGC TAC GTG ATC TAC TCC TCG CTG GGC TCC TTC TTT ATT CCG CTG GCC ATC ATG ACG ATC GTC TAC ATC GAG ATC TTC GTG GCC ACG CGG CGC CGC CTA AGG GAG CGA GCC AGG GCC AAC AAG CTT AAC ACG ATC GCT CTG AAG TCC ACT GAG CTC GAG CCG ATG GCA AAC TCC TCG CCC GTC GCC GCC TCC --- --- AAC TCC GGC TCC AAG TCG CGT CTC CTA GCC AGC TGG CTT TGC TGC GGC CGG GAT CGG GCC CAG TTC GCC ACG CCT ATG ATC CAG AAC GAC CAG GAG AGC ATC AGC AGT GAA ACC CAC CAG CCG CAG GAT --- --- --- --- --- TCC TCC AAA GCG GGT CCC CAT GGC AAC AGC GAT CCC --- CAA --- CAG CAG CAC GTG GTC GTG CTG GTC AAG AAG TCG CGT CGC GCC AAG ACC AAG GAC TCC ATT AAG CAC GGC AAG ACC CGT GGT GGC CGC AAG TCG CAG TCC TCG TCC ACA TGC GAG CCC CAC GGC GAG CAA CAG CTC TTA CCC GCC GGC GGG GAT GGC GGT AGC TGC CAG --- CCC GGC GGA GGC CAC TCT GGA GGC GGA AAG TCG GAC GCC GAG ATC AGC ACG GAG AGC GGG AGC GAT CCC AAA GGT TGC ATA CAG GTC TGC GTG ACT CAG GCG GAC GAG CAA ACG TCC CTA AAG CTG ACC CCG CCG CAA TCC TCG ACG GGA GTC GCT GCC GTT TCT GTC ACT CCG TTG CAG AAG AAG ACT AGT GGG GTT AAC CAG TTC ATT GAG GAG AAA CAG AAG ATC TCG CTT TCC AAG GAG CGG CGA GCG GCT CGC ACC CTG GGC ATC ATC ATG GGC GTG TTC GTC ATC TGC TGG CTG CCC TTC TTC CTC ATG TAC GTC ATT CTG CCC TTC TGC CAG ACC TGC TGC CCC ACG AAC AAG TTC AAG AAC TTC ATC ACC TGG CTG GGC TAC ATC AAC TCG GGC CTG AAT CCG GTC ATC TAC ACC ATC TTC AAC CTG GAC TAC CGC CGG GCC TTC AAG CGA CTT CTG GGC CTG AAT 
Dmau                            ATG CCA TCG GCA GAT CAG ATC CTG TTT GTA AAT GTC ACC ACA ACG GTG GCG GCG GCG GCT CTA ACC GCT GCG GCC GCC GTC AAC ACC ACA AAG TCC GGG AGC --- GAC AAC GCC GCA CGG GGC TAT ACG GAT TCG GAT GCC --- --- --- --- --- --- GAT GCG GGC ATG GGA ACG GAG GCG GTG GCC AAC ATA TCC GGC TCG CTG GTG GAG GGC CTG ACC ACC GTT ACC GCG GCA CTG AGT ACG GCT CAG GCG GAT --- --- CCG GAC TCC GCG GGA GAG TGC GAA --- GGA GCT GTG GAG GAG CTG CAT GCC AGC GTC CTG GGC CTC CAG CTG GCT GTG CCG GAG TGG GAG GCC CTT CTC ACC GCC CTG GTT CTC TCG GTC ATT ATC GTG CTG ACC ATC ATC GGA AAC ATC CTG GTG ATT CTG AGT GTG TTC ACC TAC AAG CCG CTG CGC ATC GTC CAG AAC TTC TTC ATA GTT TCG CTG GCG GTG GCC GAT CTC ACG GTG GCC CTT CTG GTG CTG CCC TTC AAC GTG GCT TAC TCG ATC CTG GGG CGC TGG GAG TTC GGC ATC CAC CTG TGC AAG CTG TGG CTC ACC TGC GAC GTG CTA TGC TGC ACC AGC TCC ATC CTG AAC CTG TGT GCC ATA GCC CTC GAC CGG TAC TGG GCC ATT ACG GAC CCG ATC AAC TAT GCC CAG AAG CGG ACC GTG GGA CGC GTC CTG CTG CTC ATC TCC GGG GTG TGG CTA CTC TCG CTG CTG ATA AGT AGT CCG CCG TTG ATC GGC TGG AAC GAC TGG CCG GAC GAG TTC ACC AGC GCC ACG CCC TGC GAG CTG ACC TCG CAG CGC GGC TAC GTA ATC TAT TCC TCG CTG GGC TCC TTC TTC ATT CCG CTA GCC ATC ATG ACG ATC GTC TAC ATC GAG ATC TTC GTG GCC ACT CGG CGC CGC CTA AGG GAG CGA GCC AGG GCC AAC AAG CTC AAC ACG ATC GCT CTT AAG TCC ACC GAG CTG GAG CCG ATG GCC AAC TCC TCG CCC GTC GCC GCC TCC --- --- AAC TCC GGC TCC AAG TCG CGC CTC CTA GCC AGC TGG CTG TGC TGC GGC CGG GAT CGC GCC CAG TTC GCC ACG CCT ATG ATC CAG AAC GAC CAG GAG AGC ATC AGC AGC GAA ACC CAC CAG CCG CAG GAT --- --- --- --- --- TCC TCC AAA GCG GGT TCC CAT GGC AAC AGC GAT CCT --- CAA --- CAG CAG CAC GTG GTC GTG CTG GTC AAG AAG TCG CGT CGC GCC AAG ATC AAG GAC TCC ATC AAG CAC GGT AAG GCC CGT GGT GGC CGC AAG TCG CAG TCC TCG ACC ACC TGC GAG CCC CAC GGC GAA CAA CAG CTC CTA CCC GCC GGC GGG GAT GGC GGT AGA TGC CAG --- GCC GGC GGA GGC CAC TCT GGA GGT GGA AAG TCG GAC GCC GAG ATC AGC ACG GAG AGC GGG AGC GAT CCC AAA GGT TGC ATA CAG GTC TGC GTG ACT CAG GCG GAA GAG CAG ACG TCC CTC AAG CTG ACC CCG CCG CAA TCC TCG ACG GGA GTC GCC GCC GTT TCT GTC ACT CCG CTG CAG AAG AAG ACT AGC GGA GTT AAC CAG TTC ATT GAG GAG AAG CAG AAG ATC TCG CTG TCC AAG GAG CGG CGA GCG GCT CGC ACC CTG GGC ATC ATC ATG GGC GTG TTC GTC ATC TGC TGG CTG CCC TTC TTC CTC ATG TAC GTC ATC CTG CCC TTC TGC CAG AGC TGC TGC CCC ACG AAC AAG TTC AAG AAC TTT ATC ACC TGG CTG GGC TAC ATC AAC TCG GGC CTG AAC CCG GTC ATC TAC ACC ATC TTC AAC CTG GAC TAC CGC CGA GCC TTC AAG CGA CTT CTG GGC CTG AAT 
Dsim                            ATG CCA TCG GCA GAT CAG ATC CTG TTT GTA AAT GTC ACC ACA ACG GTG GCG GCG GCG GCT CTA ACC GCT GCG GCC GCC GTC AAC ACC ACA AAG TCC GGG GGC --- GAC AAC GCC GCA CGG GGC TAT ACG GAT TCG GAT GCC --- --- --- --- --- --- GAT GCG GGC ATG GGA ACG GAG GCG GTG GCC AAC ATA TCC GGC TCG CTG GTG GAG GGC CTG ACC ACC GTT ACC GCG GCA CTG AGT ACG GCT CAG GCG GAT --- --- CCG GAC TCC GCG GGA GAG TGC GAA --- GGA GCT GTG GAG GAG CTG CAT GCC AGC GTC CTG GGC CTC CAG CTG GCT GTG CCG GAG TGG GAG GCC CTT CTC ACC GCC TTG GTT CTC TCG GTC ATT ATC GTG CTG ACC ATC ATC GGG AAC ATC CTG GTG ATT CTG AGT GTG TTC ACC TAC AAG CCG CTG CGC ATC GTC CAG AAC TTC TTC ATA GTT TCG CTG GCG GTG GCC GAT CTC ACG GTG GCC CTT CTG GTG CTG CCC TTC AAC GTG GCT TAC TCG ATC CTG GGG CGC TGG GAG TTC GGC ATC CAC CTG TGC AAG CTG TGG CTC ACC TGC GAC GTG CTA TGC TGC ACC AGC TCC ATC CTG AAC CTG TGT GCC ATA GCC CTC GAC CGG TAC TGG GCC ATT ACG GAC CCC ATC AAC TAT GCC CAG AAG CGG ACC GTG GGT CGC GTC CTG CTG CTC ATC TCC GGG GTG TGG CTA CTC TCG CTG CTG ATA AGT AGT CCG CCG TTG ATC GGC TGG AAC GAC TGG CCG GAC GAG TTC ACC AGC GCC ACG CCC TGC GAG CTG ACC TCG CAG CGC GGC TAC GTA ATC TAT TCC TCG CTG GGC TCC TTC TTC ATT CCG CTA GCC ATC ATG ACG ATC GTC TAC ATA GAG ATC TTC GTG GCC ACT CGG CGC CGC CTA AGG GAG CGA GCC AGG GCC AAC AAG CTC AAC ACG ATC GCT CTT AAG TCC ACC GAG CTG GAG CCG ATG GCC AAC TCC TCG CCC GTC GCC GCC TCC --- --- AAC TCC GGC TCC AAG TCG CGC CTC CTA GCC AGC TGG CTG TGC TGC GGC CGG GAT CGC GCC CAG TTC GCC ACG CCT ATG ATC CAG AAC GAC CAG GAG AGC ATC AGC AGC GAA ACC CAC CAG CCG CAG GAT --- --- --- --- --- TCC TCC AAA GTG GGT TCC CAT GGC AAC AGC GAT CCT --- CAA --- CAG CAG CAC GTG GTC GTG CTG GTC AAG AAG TCG CGT CGC GCC AAG ATC AAG GAC TCC ATA AAG CAC GGC AAG GCC CGT GGT GGC CGC AAG TCG CAG TCC TCG TCC ACC TGC GAG CCC CAC GGC GAA CAA CAG CTC CTA CCC GCC GGC GGG GAT GGC GGT AGA TGC CAG --- GCC GGC GGA GGC CAC TCT GGA GGT GGA AAG TCG GAC GCC GAG ATC AGC ACG GAG AGC GGG AGC GAT CCC AAA GGT TGC ATA CAG GTC TGC GTG ACT CAG GCG GAA GAG CAG ACG TCC CTC AAG CTG ACC CCG CCG CAA TCC TCG ACG GGA GTC GCC GCC GTT TCT GTT ACT CCG CTG CAG AAG AAG ACT AGT GGG GTT AAC CAG TTC ATT GAG GAG AAG CAG AAG ATC TCG CTG TCC AAG GAG CGG CGA GCG GCT CGC ACC CTG GGC ATC ATC ATG GGC GTG TTC GTC ATC TGC TGG CTG CCC TTC TTC CTC ATG TAC GTC ATC CTG CCC TTC TGC CAG AGC TGC TGC CCC ACG AAC AAG TTC AAG AAC TTC ATC ACC TGG CTG GGC TAC ATC AAC TCG GGC CTG AAC CCG GTC ATC TAC ACC ATC TTC AAC CTG GAC TAC CGC CGA GCC TTC AAG CGA CTT CTG GGC CTG AAT 
Dsec                            ATG CCA TCG GCA GAT CAG ATC CTG TTT GTA AAT GTC ACC ACA ACG GTG GCG GCG GCG GCT CTA ACC GCT GCG GCC GCC GTC AAC ACC ACA AAG TCC GGG AGC --- GAC AAC GCC GCA CGG GGC TAT ACG GAT TCG GAT GCC --- --- --- --- --- --- GAT GCG GGC ATG GGA ACG GAG GCG GTG GCC AAC ATA TCC GGC TCG CTG GTG GAG GGC CTG ACC ACC GTT ACC GCG GCA CTG AGT ACG GCT CAG GCG GAT --- --- CCG GAC TCC GCG GGA GAG TGC GAA --- GGA GCT GTG GAG GAG CTG CAT GCC AGC GTC CTG GGC CTC CAG CTG GCT GTG CCG GAG TGG GAG GCC CTT CTC ACC GCC TTG GTT CTC TCG GTC ATT ATC GTG CTG ACC ATC ATC GGG AAC ATC CTG GTG ATT CTG AGT GTG TTC ACC TAC AAG CCG CTG CGC ATC GTC CAG AAC TTC TTC ATA GTT TCG CTG GCG GTG GCC GAT CTC ACG GTG GCC CTT CTG GTG CTG CCC TTC AAC GTG GCT TAC TCG ATC CTG GGG CGC TGG GAG TTC GGC ATC CAC CTG TGC AAG CTG TGG CTC ACC TGC GAC GTG CTA TGC TGC ACC AGC TCC ATC CTG AAC CTG TGT GCC ATA GCC CTC GAC CGG TAC TGG GCC ATT ACG GAC CCC ATC AAC TAT GCC CAG AAG CGG ACC GTG GGT CGC GTC CTG CTG CTC ATC TCC GGG GTG TGG CTA CTC TCG CTG CTG ATA AGT AGT CCG CCG TTG ATC GGC TGG AAC GAC TGG CCG GAC GAG TTC ACC AGC GCC ACG CCC TGC GAG CTG ACC TCG CAG CGC GGC TAC GTA ATC TAT TCC TCG CTG GGC TCC TTC TTC ATT CCG CTA GCC ATC ATG ACG ATC GTC TAC ATA GAG ATC TTC GTG GCC ACT CGG CGC CGC CTA AGG GAG CGA GCC AGG GCC AAC AAG CTC AAC ACG ATC GCT CTT AAG TCC ACC GAG CTG GAG CCG ATG GCC AAC TCC TCG CCC GTC GCC GCC TCC --- --- AAC TCC GGC TCC AAG TCG CGC CTC CTA GCC AGC TGG CTG TGC TGC GGC CGG GAT CGC GCC CAG TTC GCC ACG CCT ATG ATC CAG AAC GAC CAG GAG AGC ATC AGC AGC GAA ACC CAC CAG CCG CAG GAT --- --- --- --- --- TCC TCC AAA GTG GGT TCC CAT GGC AAC AGC GAT CCT --- CAA --- CAG CAG CAC GTG GTC GTG CTG GTC AAG AAG TCG CGT CGC GCC AAG ATC AAG GAC TCC ATA AAG CAC GGC AAG GCC CGT GGT GGC CGC AAG TCG CAG TCC TCG TCC ACC TGC GAG CCC CAC GGC GAA CAA CAG CTC CTA CCC GCC GGC GGG GAT GGC GGT AGA TGC CAG --- GCC GGC GGA GGC CAC TCT GGA GGT GGA AAG TCG GAC GCC GAG ATC AGC ACG GAG AGC GGG AGC GAT CCC AAA GGT TGC ATA CAG GTC TGC GTG ACT CAG GCG GAA GAG CAG ACG TCC CTC AAG CTG ACC CCG CCG CAA TCC TCG ACG GGA GTC GCC GCC GTT TCT GTT ACT CCG CTG CAG AAG AAG ACT AGC GGG GTT AAC CAG TTC ATT GAG GAG AAG CAG AAG ATC TCG CTG TCC AAG GAG CGG CGA GCG GCT CGC ACC CTG GGC ATC ATC ATG GGC GTG TTC GTC ATC TGC TGG CTG CCC TTC TTC CTC ATG TAC GTC ATC CTG CCC TTC TGC CAG AGC TGC TGC CCC ACG AAC AAG TTC AAG AAC TTC ATC ACC TGG CTG GGC TAC ATC AAC TCG GGC CTG AAC CCG GTC ATC TAC ACC ATC TTC AAC CTG GAC TAC CGC CGA GCC TTC AAG CGA CTT CTG GGC CTG AAT 
Dere                            ATG CCA TCG GCA GAT CAG ATC CTG TTT GTA AAT GTC ACC ACA ACG GTG GCG GCG GCG GCT CTA ACC GCT GCA GCC GCC GTC AGC ACC ACA AAC TCC GGA AGC --- GAC CAT GCC GCA CGG GGG TAT GCG GAT ACG GAT GCC --- --- --- --- --- --- GAT GCG GGC ATG GGA ACG GAG ACG GTG GCC AAC ATA TCC GGT TCG CTG GTG GAG GGC CTG ACC ACC GTC ACC GCG GCA CTG AGT ACG GCT CAG GCG GAT --- --- CCC GAC TCC GCA GGA GAG TGC GAC --- GGA GCT GTG GAT GAG CTG CAT GCC AGC GTC CTG GGC CTC CAG CTG GCT GTG CCG GAG TGG GAG GCC CTT CTC ACC GCC CTG GTA CTC TCG GTC ATT ATC GTG CTG ACC ATC ATC GGG AAC ATC CTG GTG ATT CTG AGT GTG TTC ACC TAC AAG CCG CTG CGC ATC GTC CAG AAC TTC TTC ATA GTG TCG CTG GCG GTG GCC GAT CTC ACG GTG GCC CTT CTG GTG CTG CCC TTC AAC GTG GCC TAC TCG ATC CTG GGG CGC TGG GAG TTC GGC ATC CAC CTG TGC AAG CTG TGG CTC ACC TGC GAC GTG CTG TGC TGC ACC AGC TCC ATC CTG AAC CTG TGC GCC ATA GCG CTC GAC CGG TAC TGG GCC ATT ACG GAC CCC ATC AAC TAC GCC CAG AAG CGG ACC GTG GGT CGG GTC CTG TTG CTC ATC TCC GGG GTG TGG CTG CTC TCA CTA CTG ATA AGT AGT CCG CCG TTG ATC GGC TGG AAC GAC TGG CCG GAC GAG TTC ACC AGC GCC ACG CCC TGC GAG CTG ACC TCG CAG CGC GGA TAC GTC ATC TAC TCT TCG TTG GGC TCC TTC TTC ATT CCA CTG GCC ATC ATG ACG ATC GTG TAC ATC GAG ATC TTC GTG GCC ACG CGG CGT CGT TTG AGG GAG AGA GCC AGA GCC AAC AAG CTC AAC ACG ATC GCT CTT AAG TCC ACC GAG CTG GAG CCG ATG GCC AAC TCC TCA CCC GTC GCC GCC TCC --- --- AAC TCC GGC TCC AAA TCG CGC CTC CTA GCC AGC TGG CTG TGC TGC GGC CGA GAT CGC GCC CAA TTC GCC ACG CCT ATG ATC CAG AAC GAC CAG GAG AGC ATC AGC AGC GAA ACC CAC CAG CCG CAG GAT --- --- --- --- --- TCC TCC AAA GCG GGT TCC CAA GGC AAC AGT GAT TCC --- CAA --- CAG CAG CAC ATG GTC GTG CTG GTT AAG AAG TCG CGT CGC GCC AAA ATC AAG GAC TCC ATC AAG CAC GGC AAG GCC CGT GGT GGC CGC AAG TCG CAG TCC TCG TCC ACC TGC GAG CCC CAC GGC GAA CAA CAG CTC CTT CCC GCC GGC GGG GAT GGC GGT AGC TGC CAG --- GCC GGC GGA AGA CAC TCT GGA GGC GGA AAG TCT GAC GCC GAG ATC AGC ACG GAG AGC GGG AGC GAC CCC AAG GGT TGC ATA CAG GTC TGC GTG ACC CAG GCG GAC GAG CAG ACG TCC CTT AAG CTG ACC CCG CCG CAA TCC TCG ACG GGA GCC GCC GCC GTT TCC GCC ACT CCG CTG CAG AAG AAG ACA AGC GGG GTA AAC CAG TTC ATT GAG GAA AAG CAA AAG ATC TCG CTG TCC AAG GAG CGG CGG GCG GCT CGC ACC CTG GGC ATC ATC ATG GGC GTG TTC GTC ATC TGC TGG CTG CCC TTC TTC CTC ATG TAC GTC ATC TTG CCC TTC TGC CAG AGC TGC TGC CCC ACG AAC AAG TTC AAA AAC TTC ATC ACC TGG CTG GGC TAC ATC AAC TCG GGC CTG AAC CCG GTC ATC TAC ACC ATC TTC AAC CTG GAC TAC CGA CGG GCC TTC AAG CGG CTT CTG GGC CTG AAT 
Dtei                            ATG CCA TCG GCA GAT CAG ATC CTG TTT GTA AAT GTC ACC ACA ACG GTG GCG GCA GCG GCT CTA ACC GCT GCG GCC GCC GTC AGC ACC ACA GAA TTC GGA AGC --- GAC AAG GAC GAA CGG GGG TAT GCG GAA ACG AAT GCC --- --- --- --- --- --- GAT GCG GGC ATG GGA ACG GAG TCG GTG GCC AAC ATA TCC GGT TCG CTG GTG GAG GGC CTG ACC ACT GTC ACC GCG GCA CTG AGT ACA GCT AAG GCG GAT --- --- CCG GAT TCC GCG GGA GAA TGC GAC --- GGA GCT GTG GAG GAG CTG CAT GCC AGC GTC CTG GGC CTT CAG CTG GCT GTG CCG GAG TGG GAG GCC CTT CTC ACC GCC CTG GTT CTC TCG GTC ATT ATC GTG CTG ACC ATC ATC GGA AAC ATT CTG GTG ATT CTG AGT GTG TTT ACC TAC AAG CCG CTG CGC ATC GTC CAG AAC TTC TTT ATA GTG TCG CTG GCG GTG GCC GAT CTC ACG GTG GCC CTT CTG GTG CTG CCC TTC AAC GTG GCT TAC TCG ATT CTG GGG CGC TGG GAG TTC GGC ATC CAT CTG TGC AAG CTA TGG CTC ACC TGC GAC GTG CTG TGC TGC ACC AGT TCC ATC CTG AAC CTG TGT GCC ATA GCC CTC GAC CGG TAC TGG GCC ATT ACA GAC CCC ATC AAC TAT GCC CAG AAG CGG ACC GTG GGT CGC GTC CTG CTG CTC ATC TCC GGG GTG TGG CTA CTC TCA CTA CTG ATA AGT AGT CCG CCG TTG ATC GGC TGG AAC GAC TGG CCG GAC GAG TTC ACC AGC GCC ACG CCC TGC GAG CTG ACC TCG CAG CGC GGC TAC GTC ATC TAC TCT TCG CTG GGC TCC TTT TTT ATT CCG CTG GCC ATT ATG ACG ATC GTC TAC ATC GAG ATC TTC GTA GCC ACG CGG CGC CGC TTG AGG GAG AGG GCC AGG GCC AAC AAG CTC AAC ACG ATC GCT CTT AAG TCC ACC GAG CTG GAG CCG ATG GCC AAC TCC TCG CCC GTC GCC GCC TCC --- --- AAT TCC GGC TCC AAG TCG CGC CTT CTA GCC AGC TGG CTG TGC TGC GGC CGA GAT CGC GCC CAG TTC GCC ACG CCT ATG ATC CAG AAT GAC CAG GAG AGC ATC AGC AGC GAA GTC CAC CAG CCG CAG GAT --- --- --- --- --- TCC TCC AAT GCG GGT TCC CAC GGC AAC AGC GAT CCC --- CAA --- CAG CAG AAC ATG GTC GTG CTG GTC AAG AAG TCG CGT CGC GCC AAA ATC AAG GAC TCC ATC AAG CAC GGC AAG GCC CGT GGT GGC CGC AGG TCG CAG TCC TCG TCC ACC TGC GAG CCC CAC GGC GAA CAA CAG CTC CTT CCC GCC GGC GGG GAT GGT GGT AGC TGC CAG --- GCC GGC GGA GGG CAC TCT GGG GGC GGA AAG TCC GAC GCT GAG ATT AGC ACG GAG AGC GGG GGC GAT CCC AAG GGT TGC ATA CAG GTC TGC GTG ACC CAG GCG GAC GAG CAG ACG TCC CTC AAG CTG ACC CCG CCG CAA TCC TCG ACG GGA GTC GCC GCC GTT TCC GCC ACT CCG CTG CAG AAG AAG ACT AGT GGG GTA AAC CAG TTC ATT GAG GAA AAG CAG AAG ATC TCG CTG TCC AAG GAG CGG CGG GCG GCT CGC ACC CTC GGC ATC ATT ATG GGC GTG TTC GTC ATC TGC TGG CTG CCC TTC TTT CTC ATG TAC GTC ATC CTG CCC TTC TGC CAG AGC TGC TGC CCC ACG AAC AAG TTT AAG AAC TTC ATC ACC TGG CTG GGC TAC ATC AAC TCG GGC CTT AAC CCG GTC ATC TAC ACC ATA TTT AAC CTA GAC TAC CGA CGG GCC TTC AAG CGA CTT CTA GGC CTG AAT 
Dyak                            ATG CCA TCG GCA GAT CAG ATC CTG TTT GTG AAT GTC ACC ACA ACG GTG GCG GCA GCG GCT CTA ACC GCT GCG GCC GCC GTC AGC ACC ACA GAA TTC GGA AGC --- GAC AAG GAC GAA CGG GGG TAT GTG GAT ACG GAT GCC --- --- --- --- --- --- GAT GCG GGC ATG GGA ACG GAG TCG GTG GCG AAC ATA TCC GGT TCG CTG GTG GAG GGC CTG ACC ACT GTC ACC GCG GCA CTT AGC ACG GCT CAG GCG GAT --- --- CCA GAC TCC GCG GGG GAA TGC GAC --- GGA GCT GTG GAG GAG CTG CAT GCT AGC GTC CTG GGC CTT CAG CTG GCT GTG CCG GAG TGG GAG GCC CTT CTC ACC GCC CTG GTT CTC TCG GTC ATT ATC GTG CTG ACC ATT ATC GGG AAC ATC CTG GTG ATT CTT AGT GTG TTT ACC TAC AAG CCG CTG CGC ATC GTC CAG AAC TTC TTT ATA GTG TCG CTG GCG GTG GCC GAT CTC ACG GTG GCG CTT TTG GTG CTG CCC TTC AAC GTG GCT TAC TCG ATT CTG GGG CGC TGG GAG TTC GGC ATC CAC CTG TGC AAG CTG TGG CTC ACC TGC GAC GTG CTG TGC TGC ACC AGT TCC ATC CTA AAC CTG TGT GCC ATA GCC CTC GAC CGG TAC TGG GCC ATC ACA GAC CCC ATC AAC TAC GCC CAA AAG CGG ACC GTG GGT CGC GTC TTG CTG CTC ATC TCC GGA GTG TGG CTA CTC TCA CTA CTG ATA AGT AGT CCA CCG TTG ATC GGC TGG AAC GAC TGG CCG GAC GAG TTC ACC AGC GCC ACG CCC TGC GAG CTG ACC TCG CAG CGC GGC TAC GTC ATC TAC TCT TCG CTG GGC TCC TTC TTC ATT CCG CTG GCC ATT ATG ACG ATC GTC TAC ATC GAG ATC TTC GTA GCC ACG CGG CGC CGC TTG AGG GAG AGA GCC AGG GCC AAC AAG CTC AAC ACG ATC GCT CTT AAG TCC ACC GAG CTG GAG CCG ATG GCC AAC TCC TCG CCC GTC GCT GCC TCC --- --- AAC TCC GGC TCC AAG TCG CGC CTT CTA GCC AGC TGG CTG TGC TGC GGC CGA GAT CGG GCC CAG TTC GCC ACA CCT ATG ATC CAG AAT GAC CAG GAG AGC ATC AGC AGC GAA GTC CAC CAG CCG CAG GAT --- --- --- --- --- TCC TCC AAA GCG GGT TCC CAC GGC AAC AGC GAT CCC --- CAA --- CAG CAG CAC ATG GTC GTG TTG GTC AAG AAG TCG CGT CGC GCC AAA ATC AAG GAC TCC ATC AAG CAC GGA AAG GCC CGT GGT GGC CGC AGG TCG CAG TCC TCG TCC ACC TGC GAG CCC CAT GGC GAG CAA CAG CTC CTT CCT GCC GGC GGG GAT GGT GTT AGC TGC CAG --- GCC GGT GGA GGA CAC TCT GGA GGC GGA AAG TCC GAC GCT GAG ATC AGC ACG GAG AGC GGG AGC GAT CCC AAG GGT TGC ATA CAG GTC TGC GTG ACC CAG GCG GAC GAG CAG ACG TCA CTC AAG CTG ACC CCG CCG CAA TCC TCG ACG GGA GTC GCC GCT GTT TCC GCC ACT CCG CTG CAG AAG AAG ACT AGT GGG GTA AAC CAG TTC ATC GAG GAA AAG CAG AAG ATC TCG CTA TCC AAG GAG CGG CGG GCG GCT CGC ACC CTC GGC ATC ATT ATG GGC GTG TTC GTC ATC TGC TGG CTG CCT TTC TTC CTC ATG TAC GTC ATC CTG CCC TTC TGC CAG AGC TGC TGC CCC ACG AAC AAG TTC AAG AAC TTC ATC ACC TGG CTG GGC TAC ATC AAC TCG GGC CTT AAC CCG GTC ATA TAC ACC ATA TTC AAC CTA GAC TAC CGA CGG GCC TTC AAG CGA CTT CTA GGA CTG AAT 
Dsan                            ATG CCA TCG GCA GAT CAG ATC CTG TTT GTG AAT GTC ACC GCA ACG GTG GCG GCA GCG GCT CTA ACC GCT GCG GCC GCC GTC AGC ACC ACA GAA TTC GGA AGC --- GAC AAG GAC GAA CGG GGG TAT GTG GAT ACG GAT GCC --- --- --- --- --- --- GAT GCG GGC ATG GGA ACG GAG TCG GTG GCG AAC ATA TCC GGT TCG CTG GTG GAG GGC CTG ACC ACT GTC ACC GCG GCA CTT AGT ACG GCT CAG GCG GAT --- --- CCA GAC TCC GCG GGG GAA TGC GAC --- GGA GCT GTG GAG GAG CTG CAT GCT AGC GTC CTG GGC CTT CAG CTG GCT GTG CCG GAG TGG GAG GCC CTT CTC ACC GCC CTG GTT CTC TCG GTC ATT ATC GTG CTG ACC ATC ATC GGG AAC ATC CTG GTG ATT CTT AGT GTG TTT ACC TAC AAG CCG CTG CGC ATC GTC CAG AAC TTC TTT ATA GTG TCG CTG GCG GTG GCC GAT CTC ACG GTG GCC CTT TTG GTG CTG CCC TTC AAC GTG GCT TAC TCG ATT CTG GGG CGC TGG GAG TTC GGC ATC CAC CTG TGC AAG CTG TGG CTC ACC TGC GAC GTG CTG TGC TGC ACC AGT TCC ATC CTA AAC CTG TGT GCC ATA GCC CTC GAC CGG TAC TGG GCC ATC ACA GAC CCC ATC AAC TAC GCC CAA AAG CGG ACC GTG GGT CGC GTC TTG CTG CTC ATC TCC GGA GTG TGG CTA CTC TCA CTA CTG ATA AGT AGT CCA CCG TTG ATC GGC TGG AAC GAC TGG CCG GAC GAG TTC ACC AGC GCC ACG CCC TGC GAG CTG ACC TCG CAG CGC GGC TAC GTC ATC TAC TCT TCG CTG GGC TCC TTC TTC ATT CCG CTG GCC ATT ATG ACG ATC GTC TAC ATC GAG ATC TTC GTA GCC ACG CGG CGC CGC TTG AGG GAG AGA GCC AGG GCC AAC AAG CTC AAC ACG ATC GCT CTT AAG TCC ACC GAG CTG GAG CCG ATG GCC AAC TCC TCG CCC GTC GCC GCC TCC --- --- AAC TCC GGC TCC AAG TCG CGC CTT CTA GCC AGC TGG CTG TGC TGC GGC CGA GAT CGG GCC CAG TTC GCC ACG CCT ATG ATC CAG AAT GAC CAG GAG AGC ATC AGC AGC GAA GTC CAC CAG CCG CAG GAT --- --- --- --- --- TCC TCC AAA GCG GGT TCC CAC GGC AAC AGC GAT CCC --- CAA --- CAG CAG CAC ATG GTC GTG TTG GTC AAG AAG TCG CGT CGC GCC AAA ATC AAG GAC TCC ATC AAG CAC GGC AAG GCC CGT GGT GGC CGC AGG TCG CAG TCC TCG TCC ACC TGC GAG CCC CAT GGC GAG CAA CAG CTC CTT CCT GCC GTC GGG GAT GGT GGT AGC TGC CAG --- GCC GGT GGA GGA CAC TCT GGA GGC GGA AAG TCC GAC GCT GAG ATC AGC ACG GAG AGC GGG AGC GAT CCC AAG GGT TGC ATA CAG GTC TGC GTG ACC CAG GCG GAC GAG CAG ACG TCC CTC AAG CTG ACC CCG CCG CAA TCC TCG ACG GGA GTC GCC GCT GTT TCC GCC ACT CCG CTG CAG AAG AAG ACT AGT GGG GTA AAC CAG TTC ATC GAG GAA AAG CAG AAG ATC TCG CTA TCC AAG GAG CGG CGG GCG GCT CGC ACC CTC GGC ATC ATT ATG GGC GTG TTC GTC ATC TGC TGG CTG CCT TTC TTC CTC ATG TAC GTC ATC CTG CCC TTC TGC CAG AGC TGC TGC CCC ACG AAC AAG TTC AAG AAC TTC ATC ACC TGG CTG GGC TAC ATC AAC TCG GGC CTT AAC CCG GTC ATA TAC ACC ATA TTC AAC CTA GAC TAC CGA CGA GCC TTC AAG CGA CTT CTA GGA CTG AAT 
Dtak                            ATG CCA TCG GCA GAT CAG ATC CTG TTT GTA AAT GTC ACC ACA ACG GTG GCG GCG GCG GCT CTA ACC GCT GCG GCC GCC GTG GGC ACC ACG AAA TCC GGA AGC --- GGC AAT GCC GTC CGG ACG TAC ACG GAT --- --- TCC --- --- --- --- --- --- GAC GCG GGC TTG GAA ACG GAG ACG TTG GCC AAC ATA TCC GGT TCA CTG GTG GAG GGC CTG ACC ACC GTG GCG GCG GCA CTA AAT ACG TCT CCG GCG GAT --- --- GCG GAC TCC GTG GGA GAG TGC GAC GGA GGC GCC GTG GAG GAG CTG CAC GCC AGT GTC CTG GGC CTC CAA CTG GCG GTG CCG GAG TGG GAG GCC ATG TTG ACC GCC CTG GTG CTC TCG GTC ATC ATC GTG CTG ACT ATC ATC GGG AAC ATC CTG GTG ATC CTA AGT GTG TTC ACC TAC AAG CCG CTG CGC ATT GTC CAG AAC TTC TTT ATT GTG TCG TTG GCG GTG GCT GAT CTC ACA GTG GCG CTT CTG GTG CTG CCC TTC AAC GTG GCC TAC TCG ATC CTG GGA CGC TGG GAG TTC GGC ATC CAC CTG TGC AAG CTG TGG CTC ACC TGC GAC GTC CTC TGC TGC ACC AGC TCC ATC CTG AAC CTG TGC GCC ATC GCC CTG GAC CGC TAC TGG GCC ATC ACG GAC CCA ATC AAC TAC GCC CAG AAG CGG ACG GTG GGC CGC GTC CTG CTG CTC ATC TCC GGG GTG TGG CTA CTG TCA CTG CTG ATC AGC AGT CCG CCG CTG ATC GGC TGG AAC GAC TGG CCG GAC GAG TTC ACC AGC GCC ACG CCC TGC GAG CTG ACC TCG CAG CGC GGC TAT GTC ATC TAC TCC TCG CTG GGC TCC TTC TTC ATT CCC CTG GTC ATC ATG ACG ATC GTC TAC ATC GAG ATT TTC GTG GCC ACG CGG CGC CGC TTG CGG GAG CGA GCC AAG GCC GCC AAA CTG AAC ACG ATC GCG CTC AAG TCC GCA GAG CTG GAG CCT ATT ACC AAC TCC TCA CCT GCC GCC GCC TCC --- --- ACA TCC GGC TCC AAG TCG CGT CTC CTG ACC AGC TGG CTG TGC TGC GGC AGG GAT CGT CCC CAA TTC GCT ACG CCC ATG ATC CAA AAC GAC CAG GAA AGC ATC AGC AGC GAG ACA CAC CAG CCG CAG CAG ACG CAG --- --- GAT GGC --- --- --- --- --- --- --- --- TCC GAT CCG --- CAA CAG CAG CAA CAC GTG GTC GTG CTG GTC AAA AAG TCA CGT CGC GCC AAG ATT AAG GAC TCG ATA AAG CAC GGC AAG GCG CGG GGC GGT CGC AAG TCG CAG TCC TCG TCC ACC TGC GAG CCC CAC GGC GAA CAG CAC CTC CTG CCC GCC GGC --- --- --- --- --- --- AGG --- ACC AGC GGA GGC CAC TCC GGC GGA GGA AAG TCC GAT GCC GAA ATC AGC ACG GAG AGC GGG AGC GAC CCC AAG GGT TGC ATA CAG GTC TGT GTG ACC CAG GCT GAC GAG CAG ACG TCT CTC AAA CTC ACC CCG CCG CAA TCA TCG ACG GGA GCC GCC GCC GTC TCC GCC ACT CCG CTG CAG AAG AAA CCG AGT GGC GTG AAC CAG TTC ATT GAG GAG AAG CAG AAG ATC TCG CTG TCC AAG GAG CGA CGT GCA GCC CGC ACC CTG GGC ATC ATC ATG GGC GTG TTC GTC ATC TGC TGG CTG CCC TTC TTT CTC ATG TAC GTC ATC CTG CCC TTC TGC CAG AGC TGC TGC CCT ACG AAC AAG TTC AAG AAC TTC ATA ACC TGG CTG GGC TAC ATC AAC TCC GGC CTG AAC CCG GTC ATC TAC ACC ATT TTC AAC CTG GAC TAC CGG CGG GCC TTT AAG AGG CTG CTG GGT CTG AAT 
Drho                            ATG CCA TCG GCA GAT CAG ATC CTG TTC ATA AAT GTC ACC ACA ACG GTG GCG GCG GCG GCT CTA ACC GCT GCG GCC GCC GTC AGC TCC ACA AAC TCC GGG GGC --- AGC GAT GCG --- --- --- GAC ACG GCT --- --- ACG --- --- --- --- --- --- GAT GCG GGC ATG GAA TCG CAG ACG GCG GCC AAC ATG ACC GGC TCG CTG GTG GAG GGC CTG ACC ACC GTG GCG GCG GCA CTG AGC ACG GCT CCG GCG GAA --- --- GCG GAC TCC GTC GGG GAG TGC GGC --- GGG GCC GTG GAA GAG CTG CAC GCC AGC GTC CTG GGC CTC CAG CTG GCG GTG CCG GAG TGG GAG GCC CTG CTG ACC GCC CTG GTG CTG TCG GTC ATC ATC GTG CTG ACC ATC ATC GGG AAC ATC CTG GTG ATC TTG AGT GTG TTC ACC TAC AAG CCG CTG CGC ATC GTC CAG AAC TTC TTC ATC GTG TCG CTG GCG GTG GCC GAT CTC ACG GTG GCG CTC CTG GTG CTG CCC TTC AAC GTG GCC TAC TCG ATC CTG GGC CGC TGG GAG TTC GGC ATC CAT CTG TGC AAG CTG TGG CTC ACC TGT GAC GTT CTG TGC TGC ACC AGC TCC ATC CTG AAC CTG TGC GCC ATC GCC CTG GAC CGC TAC TGG GCG ATC ACG GAC CCG ATC AAC TAC GCC CAG AAG CGG ACC GTG GGC CGT GTC CTG CTG CTC ATC TCC GGG GTC TGG CTG CTC TCC CTG CTG ATC AGC AGT CCG CCC CTG ATC GGC TGG AAC GAC TGG CCG GAC GAG TTC ACC AGC GCC ACG CCC TGC GAG CTG ACC TCG CAG CGC GGC TAC GTC ATC TAC TCC TCG CTG GGC TCC TTC TTC ATT CCG CTG GCC ATC ATG ACG ATC GTC TAC ATC GAG ATC TTC GTG GCC ACG CGG CGG CGC CTG CGG GAG CGG GCC AAG GCC AAC AAG CTG AAC ACG ATC GCG CTC AAG TCC GCC GAG CTG GAG CCC ATG GCC AAC TCC TCG CCC GCC GCC GCC TCC --- --- ACC TCC GGC TCC AAG TCG CGG CTC CTG GCC AGC TGG CTG TGC TGC GGC AGG GAT CGC GCC CAG TTC GCC ACG CCT ATG ATA CAG AAC GAC CAG GAG AGC ATC AGC AGC GAA ACC CAC CAG CCG CAG CAG CAC CCG --- --- GAT GGC TCC AAG GCG GGA TCC CAG AGC AAC AGC GAT CCG --- CAG CAG CAG CAG CAC GTG GTC GTA CTG GTC AAG AAG TCG CGT CGC GCC AAG ATC AAG GAC TCT ATT AAG CAC GGC AAG GCC AGG GGC GGT CGC AAG TCG CAG TCC TCG TCC ACC TGC GAG CCG CAT GGC GAA CAG CAG CTC CTG CCC TCC AGC GGG GGA GGG GGA GGC TGC AGG --- GTC GGC GGA GGA CAC TCC GGC GGA GGA AAG TCC GAC GCC GAG ATC AGC ACG GAA AGT GGG AGC GAC CCA AAG GGC TGT ATA CAG GTC TGC GTA ACC CAG GCG GAC GAG CAA ACT TCC CTC AAA CTG ACC CCT CCG CAA TCT TCG ACG GGG GCG GCC GCC GTT TCC GCC ACC CCG CTG CAG AAG AAG GCG AGC GGC GTT AAC CAG TTC ATC GAG GAG AAG CAG AAG ATC TCG CTG TCC AAG GAA CGG CGA GCG GCC CGC ACC CTG GGC ATC ATC ATG GGC GTC TTC GTC ATC TGC TGG CTG CCC TTC TTT CTC ATG TAC GTC ATC CTG CCC TTC TGC CAG AGC TGC TGC CCC ACA AAC AAG TTC AAG AAC TTC ATC ACC TGG CTG GGC TAC ATC AAC TCC GGA CTG AAC CCG GTC ATC TAC ACC ATT TTC AAC CTG GAC TAC CGG CGG GCT TTC AAG CGG CTG CTG GGC CTG AAC 
Dsuz                            ATG CCA TCG GCA GAT CAG ATC CTG TTT GTA AAT GTC ACC ACA ACG GTG GCG GCG GCG GCT CTA ACC GCT GCA GCC GCC GTG AGC ACC ACA AAA TCC GGA AGC --- GGC GAT GCC GTA CGG CCG TAT ACG GAT --- --- GCG --- --- --- --- --- --- GAC GCG GGC ATG GAA GCG GAG ACG GCG GCC AAC ATA ACC GGT TCC CTG GTG GAG GGC CTG ACC ACC GTG GCG GCG GCA CTG AGT ACG GCT CCG GCG GAT --- --- GCG GAC TCC GTG GGA GAT TGC GGC --- GGA GCC GTG GAG GAG CTG CAC GCC AGC GTC CTG GGT CTC CAA TTG GCG GTG CCG GAG TGG GAG GCC TTG CTG ACC GCC CTG GTG CTC TCG GTC ATC ATC GTG CTG ACT ATC ATC GGG AAC ATC CTG GTG ATC CTG AGT GTG TTC ACC TAC AAG CCG CTG CGC ATC GTC CAG AAC TTC TTC ATA GTG TCG CTG GCG GTG GCC GAT CTC ACG GTG GCT CTC CTG GTG CTG CCC TTC AAC GTG GCC TAC TCG ATC CTG GGG CGC TGG GAG TTC GGC ATC CAC CTG TGC AAG CTG TGG CTC ACT TGC GAC GTC CTG TGC TGC ACC AGC TCC ATC CTG AAC CTG TGC GCC ATT GCC CTG GAC CGC TAC TGG GCC ATC ACG GAC CCT ATT AAC TAC GCC CAG AAG CGG ACC GTG GGC CGG GTC CTG CTG CTC ATC TCC GGG GTG TGG CTG CTC TCG TTG CTG ATC AGC AGT CCG CCA CTG ATC GGC TGG AAC GAC TGG CCA GAC GAG TTC ACC AGC GCC ACG CCC TGC GAG CTG ACC TCG CAG CGC GGC TAT GTC ATC TAC TCA TCG CTG GGC TCC TTC TTC ATT CCG CTG GCC ATC ATG ACG ATC GTC TAC ATC GAA ATC TTC GTG GCC ACG CGG CGG CGC CTG CGG GAG CGG GCC AAG GCC AAC AAG CTC AAC ACG ATG GCG CTG AAG TCC GCC GAG CTG GAG CCG ATG GCC AAC TCC TCA CCC GCC GCC GCC TCC --- --- ACC TCC GGC TCC AAG TCT CGC CTC CTG GCC AGC TGG CTG TGC TGC GGC AGG GAT CGG CCC CAA TTC GCT ACG CCC ATG ATC CAG AAC GAC CAG GAG AGC ATC AGC AGC GAG ACC CAC CAG CCG CAG CAG AAG CAG --- --- GAT GGC TCC AAG GCG GGA GCC CAG AGC AAC AGC GAT CCG --- CAG CAG CAG CAG CAC GTG GTC GTG CTG GTC AAG AAG TCG CGG CGG GCC AAG ATC AAG GAC TCG ATC AAG CAC GGC AAA GCC CGG GGC GGT CGC AAG TCG CAG TCC TCG TCC ACC TGC GAG CCC CAC GGC GAA CAG CAG CTC CTG CCC GCC --- --- --- GGA GGA AGC TGC CGT --- GCT GGC GGA GGA CAC TCC GGC GGT GCA AAG TCC GAC GCG GAG ATC AGC ACG GAG AGC GGG AGC GAC CCC AAG GGT TGC ATA CAG GTC TGT GTG ACT CAG GCG GAC GAG CAG ACG TCC CTT AAA CTC ACG CCG CCG CAG TCC TCG ACG GGA GCC GCC GCC GTT TCC GCC ACT CCG CTG CAG AAG AAA CCG AGC GGC GTG AAC CAG TTC ATC GAG GAG AAG CAG AAG ATC TCG CTG TCC AAG GAG CGG CGG GCA GCC CGC ACC CTG GGC ATC ATC ATG GGC GTG TTC GTC ATC TGC TGG CTG CCC TTC TTC CTC ATG TAC GTC ATC CTG CCC TTC TGC CAG AGC TGC TGC CCT ACG AAT AAG TTC AAG AAC TTC ATC ACC TGG CTG GGC TAC ATC AAC TCC GGC CTG AAC CCG GTC ATC TAC ACC ATT TTC AAC CTG GAC TAT AGG CGG GCC TTC AAG AGG CTG CTG GGC CTA AAC 
Dsub                            ATG CCA TCG GCA GAT CAG ATC CTG TTT GTA AAT GTC ACC ACA ACG GTG GCG GCG GCG GCT CTA ACC GCT GCA GCC GCC GTA AGC ACC ACA AAA TCC GGA AGC --- GAC GAT GCC GTA CGG CCG TAT ACG GAT --- --- GCG --- --- --- --- --- --- GAC GCG GGC ATG GAA GCG GAG ACG GCG GCC AAC ATA ACC GGT TCT CTG GTG GAG GGC CTG ACC ACC GTG GCG GCG GCA CTG AGT ACG GCT CCG GCG GAT --- --- GCG GAC TCC GTG GGA GAG TGC GAC --- GGA GCC GTG GAG GAG CTG CAC GCC AGC GTC CTG GGC CTC CAA CTG GCG GTG CCA GAG TGG GAG GCT TTA CTG ACC GCC CTG GTT CTC TCC GTT ATC ATC GTG CTG ACC ATC ATC GGG AAC ATC CTG GTG ATC CTG AGT GTG TTC ACC TAC AAA CCG CTG CGT ATC GTC CAG AAC TTC TTC ATT GTG TCG CTG GCG GTG GCC GAT CTC ACG GTG GCT CTC CTT GTG CTG CCC TTT AAC GTG GCC TAC TCG ATC CTG GGG CGC TGG GAG TTT GGC ATC CAC CTG TGC AAG CTG TGG CTC ACC TGC GAC GTC CTG TGC TGC ACC AGC TCC ATC CTG AAC CTG TGC GCC ATT GCC CTG GAC CGC TAC TGG GCC ATC ACG GAC CCG ATT AAC TAC GCC CAG AAG CGA ACC GTG GGC CGG GTC CTG CTG CTT ATC TCC GGG GTG TGG CTG CTC TCG TTG CTG ATC AGC AGC CCG CCA CTG ATC GGC TGG AAC GAC TGG CCG GAC GAG TTC ACC AGC GCC ACG CCC TGC GAG CTG ACC TCG CAG CGC GGC TAT GTC ATC TAC TCC TCG CTG GGC TCC TTC TTC ATT CCG CTG GCC ATC ATG ACG ATC GTC TAC ATC GAG ATC TTC GTG GCC ACG CGG CGG CGC CTG CGG GAG CGG GCC AAG GCC AAC AAG CTC AAC ACG ATC GCG CTG AAG TCC GCC GAG TTG GAG CCG ATG GCC AAC TCC TCA CCC GCA GCC GCC TCC --- --- ACC TCC GGC TCC AAG TCA CGC CTC CTG GCC AGC TGG CTG TGC TGC GGC AGG GAC CGG CCC CAA TTC GCT ACG CCC ATG ATC CAG AAC GAC CAG GAG AGC ATC AGC AGC GAG ACC CAC CAG CCG CAG CAG ACG CAG --- --- GAT GGC TCC AAG GCG GGA GCC CAG AGC AAC AGC GAT CCG --- CAG CAG CAG CAG CAC GTG GTC GTG CTG GTC AAG AAG TCG CGG CGG GCC AAG ATC AAG GAC TCG ATC AAA CAC GGC AAG GCC CGG GGC GGT CGC AAG TCG CAG TCC TCG TCC ACC TGC GAG CCC CAC GGC GAA CAG CAG CTC CTG CCC GCC --- --- --- GGA GGA AGC TGC CGT --- GCC AGC GGA GGA CAC TCC GGA GGT GCA AAG TCC GAC GCC GAG ATC AGC ACG GAG AGC GGG AGT GAC CCC AAG GGT TGC ATA CAG GTC TGT GTG ACT CAG GCG GAC GAG CAG ACG TCC CTT AAG CTC ACG CCA CCG CAG TCC TCG ACG GGA GTC GCC GCC GTT TCC GCC ACT CCG CAG CAG AAG AAA CCG AGC GGC GTG AAC CAG TTC ATC GAG GAG AAG CAG AAG ATC TCG CTG TCC AAG GAG CGG CGG GCA GCC CGC ACC CTG GGC ATC ATC ATG GGC GTG TTC GTC ATC TGC TGG CTG CCC TTC TTC CTC ATG TAC GTC ATC CTG CCC TTC TGC CAG AGC TGC TGC CCT ACA AAT AAG TTC AAG AAC TTC ATC ACC TGG CTG GGC TAC ATC AAC TCC GGC CTG AAC CCG GTC ATC TAC ACC ATT TTC AAC CTG GAC TAC AGG CGG GCC TTC AAG AGG CTG CTG GGT CTA AAC 
Dbia                            ATG CCA TCG GCA GAT CAG ATC CTG TTT GTA AAT GTC ACC ACG ACG GTG GCG GCG GCG GCT CTA ACC GCT GCG GCT GCC GTG AGC ACC ACG AAA CCC GGG AGC --- GGT GAT GCC GTG CGG ACG TAT GCG GAC --- --- ACA --- --- --- --- --- --- GAC GCG GAC TTG GAA GCG GAG ACG GCG GCC AAC ATA ACC AGT TCT CTG GTG GAG GGC CTG ACC ACA GTG GCG GCG GCA CTG AGT ACG TCT CCG GCG GAA --- --- GCG GAC TCC GTG GGA GAG TGT GGC --- GGA GCT GTG GAG GAG CTG CAC GCT AGC GTC CTG GGC CTC CAA CTG GCG GTG CCG GAG TGG GAG GCC CTG CTT ACC GCC CTG GTG CTC TCA GTC ATC ATC GTG CTG ACT ATC ATC GGG AAC ATC CTG GTG ATC CTG AGT GTG TTC ACC TAC AAG CCG CTG CGC ATC GTC CAA AAC TTC TTC ATT GTG TCG CTT GCG GTG GCC GAT CTC ACG GTG GCT CTC CTA GTG CTG CCC TTC AAC GTG GCC TAC TCC ATT CTG GGA CGC TGG GAG TTC GGC ATC CAC CTG TGC AAA CTG TGG CTC ACC TGC GAC GTC CTG TGC TGC ACC AGC TCC ATC CTG AAC CTG TGC GCC ATC GCC CTC GAC CGC TAC TGG GCC ATC ACG GAC CCG ATT AAC TAC GCC CAG AAG CGG ACC GTG GGC CGG GTC CTG CTG CTC ATC TCG GGG GTG TGG CTG CTC TCA TTA CTG ATC AGC AGT CCG CCA CTG ATC GGC TGG AAC GAC TGG CCG GAC GAG TTC ACC AGT GCC ACG CCT TGC GAG CTG ACC TCG CAG CGC GGC TAT GTC ATC TAC TCC TCG CTG GGC TCC TTC TTT ATT CCG CTG GCC ATC ATG ACG ATC GTC TAC ATC GAA ATC TTC GTG GCC ACG CGG CGG CGC TTG CGG GAG CGG GCC AAG GCC AAC AAG CTC AAC ACG ATT GCG CTC AAG TCC ACC GAG CTG GAG CCG ATG GCC AAC TCC TCA CCC GCC GCC GCC TCC --- --- ACC TCC GGC TCC AAG TCG CGC CTC CTG ACC AGC TGG CTG TGC TGC GGC AGG GAT CGG CCT CAA TTC GCT ACG CCC ATG ATC CAG AAC GAC CAG GAG AGC ATC AGC AGC GAG ACC CAC CAA CCG CAG CAG ACG CAG --- --- GAT GGC TCC AAG GCG GGA GCC CAG AGC AAC AGC GAT CCA --- CAG CAG --- CAG CAC GTG GTC GTG CTG GTC AAG AAG TCG CGG CGC GCC AAG ATC AAG GAC TCG ATC AAG CAC GGC AAG GCC CGG GGC GGA CGC AAG TCG CAG TCC TCG TCC ACC TGC GAG CCC CAC GGC GAA CAA CAA CTC CTG CCC GCC --- --- --- GGA GGA AGC TGC CGG --- GCC AGC GAA GGA CAC TCC GGC GGT GGA AAG TCC GAC GCT GAG ATC AGC ACG GAG AGC GGC AGC GAC CCC AAA GGC TGC ATA CAG GTC TGT GTG ACT CAG GCG GAC GAG CAG ACG TCC CTT AAG CTC ACT CCG CCG CAA TCC TCG ACG GGA GCC GCC GCC GTT TCC GCC ACT CCG CTG CAG AAG AAG CCG AGC GGC GTG AAC CAG TTC ATC GAG GAG AAG CAG AAG ATC TCG CTG TCC AAG GAG CGG CGG GCA GCC CGC ACC CTG GGC ATC ATC ATG GGC GTG TTC GTC ATC TGC TGG CTG CCC TTC TTC CTC ATG TAC GTC ATC CTG CCC TTC TGC CAG AGC TGC TGC CCT ACG AAC AAG TTC AAG AAC TTT ATC ACC TGG TTG GGC TAC ATC AAC TCC GGC CTG AAT CCG GTC ATC TAC ACC ATT TTC AAC CTG GAC TAC AGG AGA GCC TTC AAG AGG CTG CTG GGG TTG AAT 


After deleting gaps. 1719 sites
     15   1719

Dfic                            ATG CCA TCG GCA GAC CAG ATC CTG TTT GTA AAT GTC ACC ACA ACG GTG GCG GCG GCG GCT CTA ACC GCT GCG GCC GCC GTC AGC ACC GCG CAG TCC GGG GGC CAG GAT GCC TAC ACG GAC GCG GCA GCG GAG GCG GCG GCG GCG GCG ATG GGC AAC GTG TCC GGC TCG CTG CTG GAG GGC CTG ACC ACC GTG GCG GCG GCT TTG AGC ACA GCT CCG GCG GAG GCG GAC GCG GCG GGG GAG TGC GGC GGA GCC GTG GAG GAG CTG CAC GCC AGC GTT TTG GGG CTC CAG CTG GCG GTG CCC GAG TGG GAG GCC CTG CTC ACG GCC CTC GTG CTG TCG GTC ATC ATC GTG CTG ACC ATC ATC GGG AAC ATC CTG GTG ATC CTG AGT GTG TTC ACC TAC AAG CCA CTG CGC ATC GTG CAG AAC TTC TTC ATC GTG TCG CTG GCG GTG GCC GAT CTC ACG GTG GCG CTC CTG GTG CTG CCC TTC AAC GTG GCC TAC TCG ATC CTG GGC CGC TGG GAG TTC GGC ATC CAC CTG TGC AAG CTG TGG CTC ACC TGC GAC GTG CTG TGC TGC ACC AGC TCG ATC CTG AAC CTC TGC GCC ATC GCC CTG GAC CGC TAC TGG GCC ATC ACG GAC CCG ATC AAC TAC GCC CAG AAG CGG ACC GTG GGC CGC GTC CTG CTG CTC ATC TCC GGG GTC TGG CTG CTC TCG CTG CTG ATC AGC AGT CCG CCG CTG ATC GGC TGG AAC GAC TGG CCG GAC GAG TTC ACC AGC GCC ACG CCC TGC GAG CTG ACC TCG CAG CGC GGC TAC GTC ATC TAC TCC TCG CTG GGC TCC TTC TTC ATC CCG CTG GCC ATC ATG ACG ATC GTC TAC ATC GAG ATC TTC GTG GCC ACG CGG CGG CGC CTG CGC GAG CGG GCC AAG GCC AAC AAG CTC AAC ACG ATC GCG CTC AAG TCC GCC GAG CTG GAG CCG ATG GCC AAC TCC AGC TCG CCC GCC GGC ACC TCC GGC TCC AAG TCG CGC CTG CTG GCC AGC TGG CTG TGC TGC GGG CGG GAC CGC GCC CAG TTC GCC ACG CCC ATG ATC CAG AAT GAC CAG GAG AGC ATC AGC AGC GAG ACC CAC CAG GCG CAG GCG GGC AGC GAT CCG CAG CAC GTG GTC GTG CTG CTC AAG AAG TCG CGT CGC GCC AAG ATC AAG GAC TCG ATC AAG CAC GGC AAG GCC CGC GGC GGC CGC AAG TCG CAG TCC TCG TCC ACC TGC GAG CCG CAC GGC GAA CAG CAG CTC CTG CCC GCC CAC TCC GGC GGC GGG AAG TCG GAT GCC GAG ATC AGC ACG GAG AGC GGG AGC GAC CCC AAG GGT TGC ATA CAG GTC TGT GTG ACC CAG GCG GAC GAG CAG ACG TCC CTC AAG CTG ACC CCG CCG CAG TCC TCG ACG GGC GCC GCC ACC GTC TCC GCC ACG CCG CTG CAG AAG AAG GCG AGT GGC GTG AAC CAG TTC ATC GAG GAG AAG CAG AAG ATC TCG CTG TCC AAG GAG CGG CGG GCG GCC CGC ACC CTG GGC ATC ATC ATG GGC GTG TTC GTC ATC TGC TGG CTG CCC TTC TTC CTC ATG TAC GTC ATC CTG CCC TTC TGC CAG AGC TGC TGC CCG ACG AAC AAG TTC AAG AAC TTC ATC ACC TGG CTG GGA TAC ATC AAC TCC GGC CTG AAC CCG GTC ATA TAC ACC ATT TTC AAC CTG GAC TAC CGG CGG GCC TTC AAG CGG CTG CTC GGC CTC AAC 
Dele                            ATG CCA TCG GCG CAT CAG ATC CTG TTC GTA AAT GTC ACC ACA ACG GTG GCG GCG GCG GCT CTA ACC GCT GCG GCC GCC GTC AGT ACC GCA AAA TCC GGT AGC AGC GAT GCC TAT ACG AAT ACG GCT GAG GGA GTG GAA GGG CAG ACA GTG TCC AAC ATA TCC GGC TCG CTG GTG GAT GGC CTG ACC ACA GTG GCG GCG GCA CTG AGC ACA ACT CCG GCG GAA GCG GAC TCC GGC GGC GAG TGC GGC GGA GAG GTG GAG GAA CTG CAC ACC AGC GTG TTG GGC CTG CAG CTG GCG GTG CCG GAG TGG GAG GCC CTG CTG ACC GCC CTG GTG CTG TCG GTC ATC ATC GTG CTG ACC ATC ATC GGG AAC ATC CTG GTG ATC CTG AGC GTG TTC ACC TAC AAG CCG CTG CGC ATC GTC CAG AAC TTC TTC ATC GTG TCG CTG GCG GTG GCC GAT CTC ACG GTG GCG CTG CTG GTG CTG CCC TTC AAT GTG GCC TAC TCG ATC CTG GGC CGC TGG GAG TTC GGC ATC CAC CTG TGC AAA CTG TGG CTC ACC TGC GAC GTC CTG TGC TGC ACC AGC TCC ATC CTG AAC CTG TGC GCC ATC GCC CTG GAC CGC TAC TGG GCC ATC ACG GAC CCC ATC AAT TAC GCC CAG AAG CGG ACC GTC GGT CGC GTC CTG CTG CTC ATC TCC GGT GTG TGG CTG CTC TCG CTG CTG ATC AGC AGT CCG CCG CTG ATC GGC TGG AAT GAC TGG CCG GAC GAG TTC ACC AGT GCC ACG CCC TGT GAG CTG ACC TCG CAG CGC GGC TAC GTC ATC TAC TCC TCG CTG GGC TCC TTC TTC ATT CCG CTG GCC ATC ATG ACC ATC GTC TAC ATC GAG ATC TTC GTG GCC ACG CGG CGG CGT CTG CGC GAG CGG GCC AAG GCC AAC AAG CTC AAC ACG ATG GCG CTC AAG TCC GCC GAG CTG GAG CCC ATG GCC AAC TCC TCA CCT GCC GCC TCC GCC TCC GGT TCC AAG ACG CGT CTC CTG GCC AGC TGG CTG TGC TGC GGC AGG GAT CGC GCC CAG TTC GCC ACG CCC ATG ATC CAG AAC GAC CAG GAG AGC ATC AGC AGC GAG ACC CAC CAG CCG CAG GAG GCG GGC GAT CCG CAG CAC GTA GTC GTG CTG GTC AAG AAG TCG CGG CGC GCC AAG ATC AAG GAC TCG ATC AAG CAC GGC AAG GCC AGA GGT GGT CGA AAG TCG CAG TCC TCG TCC ACC TGC GAG CCG CAC GGC GAA CAG CAG CTC CTG CCC TCC AGG ACC GGC GGA GGA AAG TCC GAT GCC GAG ATC AGC ACG GAA AGT GGC AGC GAC GCC AAG GGT TGC ATA CAG GTC TGT GTG ACC CAG ACA GAC GAG CAG ACG TCC CTC AAA TTG ACC CCG CCG CAA TCC TCG ACT GGG GCA GCC ACC GTT TCC GCC ACG CCG CTG CAG AAG AAG CCG AGC GGA GTG AAC CAG TTC ATC GAG GAG AAG CAG AAG ATA TCG CTG TCG AAG GAA CGC CGA GCG GCC CGC ACC CTG GGC ATC ATC ATG GGC GTG TTC GTC ATC TGC TGG CTG CCC TTC TTC CTC ATG TAC GTC ATC CTG CCC TTC TGC CAG AGC TGC TGC CCC ACG AAC AAG TTC AAG AAC TTC ATC ACC TGG CTG GGC TAC ATC AAT TCC GGT CTC AAC CCG GTC ATC TAC ACC ATC TTC AAC CTG GAC TAC CGG AGG GCT TTC AAG CGG TTG CTG GGC CTG AAC 
Dmel                            ATG CCA TCG GCA GAT CAG ATC CTG TTT GTA AAT GTC ACC ACA ACG GTG GCG GCG GCG GCT CTA ACC GCT GCG GCC GCC GTC AGC ACC ACA AAG TCC GGA AGC GGC AAC GCC TAC ACG GAT GAC GAT GCG GGC ATG GGA ACG GAG GCG GTG GCT AAC ATA TCC GGC TCG CTG GTG GAG GGC CTG ACC ACC GTT ACC GCG GCA TTG AGT ACG GCT CAG GCG GAC AAG GAC TCA GCG GGA GAA TGC GAA GGA GCT GTG GAG GAG CTG CAT GCC AGC ATC CTG GGC CTC CAG CTG GCT GTG CCG GAG TGG GAG GCC CTT CTC ACC GCC CTG GTT CTC TCG GTC ATT ATC GTG CTG ACC ATC ATC GGG AAC ATC CTG GTG ATT CTG AGT GTG TTC ACC TAC AAG CCG CTG CGC ATC GTC CAG AAC TTC TTC ATA GTT TCG CTG GCG GTG GCC GAT CTC ACG GTG GCC CTT CTG GTG CTG CCC TTC AAC GTG GCT TAC TCG ATC CTG GGG CGC TGG GAG TTC GGC ATC CAC CTG TGC AAG CTG TGG CTC ACC TGC GAC GTG CTG TGC TGC ACT AGC TCC ATC CTG AAC CTG TGT GCC ATA GCC CTC GAC CGG TAC TGG GCC ATT ACG GAC CCC ATC AAC TAT GCC CAG AAG AGG ACC GTT GGT CGC GTC CTG CTC CTC ATC TCC GGG GTG TGG CTA CTT TCG CTG CTG ATA AGT AGT CCG CCG TTG ATC GGC TGG AAC GAC TGG CCG GAC GAG TTC ACA AGC GCC ACG CCC TGC GAG CTG ACC TCG CAG CGA GGC TAC GTG ATC TAC TCC TCG CTG GGC TCC TTC TTT ATT CCG CTG GCC ATC ATG ACG ATC GTC TAC ATC GAG ATC TTC GTG GCC ACG CGG CGC CGC CTA AGG GAG CGA GCC AGG GCC AAC AAG CTT AAC ACG ATC GCT CTG AAG TCC ACT GAG CTC GAG CCG ATG GCA AAC TCC TCG CCC GTC GCC TCC AAC TCC GGC TCC AAG TCG CGT CTC CTA GCC AGC TGG CTT TGC TGC GGC CGG GAT CGG GCC CAG TTC GCC ACG CCT ATG ATC CAG AAC GAC CAG GAG AGC ATC AGC AGT GAA ACC CAC CAG CCG CAG GAT TCC AGC GAT CCC CAG CAC GTG GTC GTG CTG GTC AAG AAG TCG CGT CGC GCC AAG ACC AAG GAC TCC ATT AAG CAC GGC AAG ACC CGT GGT GGC CGC AAG TCG CAG TCC TCG TCC ACA TGC GAG CCC CAC GGC GAG CAA CAG CTC TTA CCC GCC CAG TCT GGA GGC GGA AAG TCG GAC GCC GAG ATC AGC ACG GAG AGC GGG AGC GAT CCC AAA GGT TGC ATA CAG GTC TGC GTG ACT CAG GCG GAC GAG CAA ACG TCC CTA AAG CTG ACC CCG CCG CAA TCC TCG ACG GGA GTC GCT GCC GTT TCT GTC ACT CCG TTG CAG AAG AAG ACT AGT GGG GTT AAC CAG TTC ATT GAG GAG AAA CAG AAG ATC TCG CTT TCC AAG GAG CGG CGA GCG GCT CGC ACC CTG GGC ATC ATC ATG GGC GTG TTC GTC ATC TGC TGG CTG CCC TTC TTC CTC ATG TAC GTC ATT CTG CCC TTC TGC CAG ACC TGC TGC CCC ACG AAC AAG TTC AAG AAC TTC ATC ACC TGG CTG GGC TAC ATC AAC TCG GGC CTG AAT CCG GTC ATC TAC ACC ATC TTC AAC CTG GAC TAC CGC CGG GCC TTC AAG CGA CTT CTG GGC CTG AAT 
Dmau                            ATG CCA TCG GCA GAT CAG ATC CTG TTT GTA AAT GTC ACC ACA ACG GTG GCG GCG GCG GCT CTA ACC GCT GCG GCC GCC GTC AAC ACC ACA AAG TCC GGG AGC GAC AAC GCC TAT ACG GAT GCC GAT GCG GGC ATG GGA ACG GAG GCG GTG GCC AAC ATA TCC GGC TCG CTG GTG GAG GGC CTG ACC ACC GTT ACC GCG GCA CTG AGT ACG GCT CAG GCG GAT CCG GAC TCC GCG GGA GAG TGC GAA GGA GCT GTG GAG GAG CTG CAT GCC AGC GTC CTG GGC CTC CAG CTG GCT GTG CCG GAG TGG GAG GCC CTT CTC ACC GCC CTG GTT CTC TCG GTC ATT ATC GTG CTG ACC ATC ATC GGA AAC ATC CTG GTG ATT CTG AGT GTG TTC ACC TAC AAG CCG CTG CGC ATC GTC CAG AAC TTC TTC ATA GTT TCG CTG GCG GTG GCC GAT CTC ACG GTG GCC CTT CTG GTG CTG CCC TTC AAC GTG GCT TAC TCG ATC CTG GGG CGC TGG GAG TTC GGC ATC CAC CTG TGC AAG CTG TGG CTC ACC TGC GAC GTG CTA TGC TGC ACC AGC TCC ATC CTG AAC CTG TGT GCC ATA GCC CTC GAC CGG TAC TGG GCC ATT ACG GAC CCG ATC AAC TAT GCC CAG AAG CGG ACC GTG GGA CGC GTC CTG CTG CTC ATC TCC GGG GTG TGG CTA CTC TCG CTG CTG ATA AGT AGT CCG CCG TTG ATC GGC TGG AAC GAC TGG CCG GAC GAG TTC ACC AGC GCC ACG CCC TGC GAG CTG ACC TCG CAG CGC GGC TAC GTA ATC TAT TCC TCG CTG GGC TCC TTC TTC ATT CCG CTA GCC ATC ATG ACG ATC GTC TAC ATC GAG ATC TTC GTG GCC ACT CGG CGC CGC CTA AGG GAG CGA GCC AGG GCC AAC AAG CTC AAC ACG ATC GCT CTT AAG TCC ACC GAG CTG GAG CCG ATG GCC AAC TCC TCG CCC GTC GCC TCC AAC TCC GGC TCC AAG TCG CGC CTC CTA GCC AGC TGG CTG TGC TGC GGC CGG GAT CGC GCC CAG TTC GCC ACG CCT ATG ATC CAG AAC GAC CAG GAG AGC ATC AGC AGC GAA ACC CAC CAG CCG CAG GAT TCC AGC GAT CCT CAG CAC GTG GTC GTG CTG GTC AAG AAG TCG CGT CGC GCC AAG ATC AAG GAC TCC ATC AAG CAC GGT AAG GCC CGT GGT GGC CGC AAG TCG CAG TCC TCG ACC ACC TGC GAG CCC CAC GGC GAA CAA CAG CTC CTA CCC GCC CAG TCT GGA GGT GGA AAG TCG GAC GCC GAG ATC AGC ACG GAG AGC GGG AGC GAT CCC AAA GGT TGC ATA CAG GTC TGC GTG ACT CAG GCG GAA GAG CAG ACG TCC CTC AAG CTG ACC CCG CCG CAA TCC TCG ACG GGA GTC GCC GCC GTT TCT GTC ACT CCG CTG CAG AAG AAG ACT AGC GGA GTT AAC CAG TTC ATT GAG GAG AAG CAG AAG ATC TCG CTG TCC AAG GAG CGG CGA GCG GCT CGC ACC CTG GGC ATC ATC ATG GGC GTG TTC GTC ATC TGC TGG CTG CCC TTC TTC CTC ATG TAC GTC ATC CTG CCC TTC TGC CAG AGC TGC TGC CCC ACG AAC AAG TTC AAG AAC TTT ATC ACC TGG CTG GGC TAC ATC AAC TCG GGC CTG AAC CCG GTC ATC TAC ACC ATC TTC AAC CTG GAC TAC CGC CGA GCC TTC AAG CGA CTT CTG GGC CTG AAT 
Dsim                            ATG CCA TCG GCA GAT CAG ATC CTG TTT GTA AAT GTC ACC ACA ACG GTG GCG GCG GCG GCT CTA ACC GCT GCG GCC GCC GTC AAC ACC ACA AAG TCC GGG GGC GAC AAC GCC TAT ACG GAT GCC GAT GCG GGC ATG GGA ACG GAG GCG GTG GCC AAC ATA TCC GGC TCG CTG GTG GAG GGC CTG ACC ACC GTT ACC GCG GCA CTG AGT ACG GCT CAG GCG GAT CCG GAC TCC GCG GGA GAG TGC GAA GGA GCT GTG GAG GAG CTG CAT GCC AGC GTC CTG GGC CTC CAG CTG GCT GTG CCG GAG TGG GAG GCC CTT CTC ACC GCC TTG GTT CTC TCG GTC ATT ATC GTG CTG ACC ATC ATC GGG AAC ATC CTG GTG ATT CTG AGT GTG TTC ACC TAC AAG CCG CTG CGC ATC GTC CAG AAC TTC TTC ATA GTT TCG CTG GCG GTG GCC GAT CTC ACG GTG GCC CTT CTG GTG CTG CCC TTC AAC GTG GCT TAC TCG ATC CTG GGG CGC TGG GAG TTC GGC ATC CAC CTG TGC AAG CTG TGG CTC ACC TGC GAC GTG CTA TGC TGC ACC AGC TCC ATC CTG AAC CTG TGT GCC ATA GCC CTC GAC CGG TAC TGG GCC ATT ACG GAC CCC ATC AAC TAT GCC CAG AAG CGG ACC GTG GGT CGC GTC CTG CTG CTC ATC TCC GGG GTG TGG CTA CTC TCG CTG CTG ATA AGT AGT CCG CCG TTG ATC GGC TGG AAC GAC TGG CCG GAC GAG TTC ACC AGC GCC ACG CCC TGC GAG CTG ACC TCG CAG CGC GGC TAC GTA ATC TAT TCC TCG CTG GGC TCC TTC TTC ATT CCG CTA GCC ATC ATG ACG ATC GTC TAC ATA GAG ATC TTC GTG GCC ACT CGG CGC CGC CTA AGG GAG CGA GCC AGG GCC AAC AAG CTC AAC ACG ATC GCT CTT AAG TCC ACC GAG CTG GAG CCG ATG GCC AAC TCC TCG CCC GTC GCC TCC AAC TCC GGC TCC AAG TCG CGC CTC CTA GCC AGC TGG CTG TGC TGC GGC CGG GAT CGC GCC CAG TTC GCC ACG CCT ATG ATC CAG AAC GAC CAG GAG AGC ATC AGC AGC GAA ACC CAC CAG CCG CAG GAT TCC AGC GAT CCT CAG CAC GTG GTC GTG CTG GTC AAG AAG TCG CGT CGC GCC AAG ATC AAG GAC TCC ATA AAG CAC GGC AAG GCC CGT GGT GGC CGC AAG TCG CAG TCC TCG TCC ACC TGC GAG CCC CAC GGC GAA CAA CAG CTC CTA CCC GCC CAG TCT GGA GGT GGA AAG TCG GAC GCC GAG ATC AGC ACG GAG AGC GGG AGC GAT CCC AAA GGT TGC ATA CAG GTC TGC GTG ACT CAG GCG GAA GAG CAG ACG TCC CTC AAG CTG ACC CCG CCG CAA TCC TCG ACG GGA GTC GCC GCC GTT TCT GTT ACT CCG CTG CAG AAG AAG ACT AGT GGG GTT AAC CAG TTC ATT GAG GAG AAG CAG AAG ATC TCG CTG TCC AAG GAG CGG CGA GCG GCT CGC ACC CTG GGC ATC ATC ATG GGC GTG TTC GTC ATC TGC TGG CTG CCC TTC TTC CTC ATG TAC GTC ATC CTG CCC TTC TGC CAG AGC TGC TGC CCC ACG AAC AAG TTC AAG AAC TTC ATC ACC TGG CTG GGC TAC ATC AAC TCG GGC CTG AAC CCG GTC ATC TAC ACC ATC TTC AAC CTG GAC TAC CGC CGA GCC TTC AAG CGA CTT CTG GGC CTG AAT 
Dsec                            ATG CCA TCG GCA GAT CAG ATC CTG TTT GTA AAT GTC ACC ACA ACG GTG GCG GCG GCG GCT CTA ACC GCT GCG GCC GCC GTC AAC ACC ACA AAG TCC GGG AGC GAC AAC GCC TAT ACG GAT GCC GAT GCG GGC ATG GGA ACG GAG GCG GTG GCC AAC ATA TCC GGC TCG CTG GTG GAG GGC CTG ACC ACC GTT ACC GCG GCA CTG AGT ACG GCT CAG GCG GAT CCG GAC TCC GCG GGA GAG TGC GAA GGA GCT GTG GAG GAG CTG CAT GCC AGC GTC CTG GGC CTC CAG CTG GCT GTG CCG GAG TGG GAG GCC CTT CTC ACC GCC TTG GTT CTC TCG GTC ATT ATC GTG CTG ACC ATC ATC GGG AAC ATC CTG GTG ATT CTG AGT GTG TTC ACC TAC AAG CCG CTG CGC ATC GTC CAG AAC TTC TTC ATA GTT TCG CTG GCG GTG GCC GAT CTC ACG GTG GCC CTT CTG GTG CTG CCC TTC AAC GTG GCT TAC TCG ATC CTG GGG CGC TGG GAG TTC GGC ATC CAC CTG TGC AAG CTG TGG CTC ACC TGC GAC GTG CTA TGC TGC ACC AGC TCC ATC CTG AAC CTG TGT GCC ATA GCC CTC GAC CGG TAC TGG GCC ATT ACG GAC CCC ATC AAC TAT GCC CAG AAG CGG ACC GTG GGT CGC GTC CTG CTG CTC ATC TCC GGG GTG TGG CTA CTC TCG CTG CTG ATA AGT AGT CCG CCG TTG ATC GGC TGG AAC GAC TGG CCG GAC GAG TTC ACC AGC GCC ACG CCC TGC GAG CTG ACC TCG CAG CGC GGC TAC GTA ATC TAT TCC TCG CTG GGC TCC TTC TTC ATT CCG CTA GCC ATC ATG ACG ATC GTC TAC ATA GAG ATC TTC GTG GCC ACT CGG CGC CGC CTA AGG GAG CGA GCC AGG GCC AAC AAG CTC AAC ACG ATC GCT CTT AAG TCC ACC GAG CTG GAG CCG ATG GCC AAC TCC TCG CCC GTC GCC TCC AAC TCC GGC TCC AAG TCG CGC CTC CTA GCC AGC TGG CTG TGC TGC GGC CGG GAT CGC GCC CAG TTC GCC ACG CCT ATG ATC CAG AAC GAC CAG GAG AGC ATC AGC AGC GAA ACC CAC CAG CCG CAG GAT TCC AGC GAT CCT CAG CAC GTG GTC GTG CTG GTC AAG AAG TCG CGT CGC GCC AAG ATC AAG GAC TCC ATA AAG CAC GGC AAG GCC CGT GGT GGC CGC AAG TCG CAG TCC TCG TCC ACC TGC GAG CCC CAC GGC GAA CAA CAG CTC CTA CCC GCC CAG TCT GGA GGT GGA AAG TCG GAC GCC GAG ATC AGC ACG GAG AGC GGG AGC GAT CCC AAA GGT TGC ATA CAG GTC TGC GTG ACT CAG GCG GAA GAG CAG ACG TCC CTC AAG CTG ACC CCG CCG CAA TCC TCG ACG GGA GTC GCC GCC GTT TCT GTT ACT CCG CTG CAG AAG AAG ACT AGC GGG GTT AAC CAG TTC ATT GAG GAG AAG CAG AAG ATC TCG CTG TCC AAG GAG CGG CGA GCG GCT CGC ACC CTG GGC ATC ATC ATG GGC GTG TTC GTC ATC TGC TGG CTG CCC TTC TTC CTC ATG TAC GTC ATC CTG CCC TTC TGC CAG AGC TGC TGC CCC ACG AAC AAG TTC AAG AAC TTC ATC ACC TGG CTG GGC TAC ATC AAC TCG GGC CTG AAC CCG GTC ATC TAC ACC ATC TTC AAC CTG GAC TAC CGC CGA GCC TTC AAG CGA CTT CTG GGC CTG AAT 
Dere                            ATG CCA TCG GCA GAT CAG ATC CTG TTT GTA AAT GTC ACC ACA ACG GTG GCG GCG GCG GCT CTA ACC GCT GCA GCC GCC GTC AGC ACC ACA AAC TCC GGA AGC GAC CAT GCC TAT GCG GAT GCC GAT GCG GGC ATG GGA ACG GAG ACG GTG GCC AAC ATA TCC GGT TCG CTG GTG GAG GGC CTG ACC ACC GTC ACC GCG GCA CTG AGT ACG GCT CAG GCG GAT CCC GAC TCC GCA GGA GAG TGC GAC GGA GCT GTG GAT GAG CTG CAT GCC AGC GTC CTG GGC CTC CAG CTG GCT GTG CCG GAG TGG GAG GCC CTT CTC ACC GCC CTG GTA CTC TCG GTC ATT ATC GTG CTG ACC ATC ATC GGG AAC ATC CTG GTG ATT CTG AGT GTG TTC ACC TAC AAG CCG CTG CGC ATC GTC CAG AAC TTC TTC ATA GTG TCG CTG GCG GTG GCC GAT CTC ACG GTG GCC CTT CTG GTG CTG CCC TTC AAC GTG GCC TAC TCG ATC CTG GGG CGC TGG GAG TTC GGC ATC CAC CTG TGC AAG CTG TGG CTC ACC TGC GAC GTG CTG TGC TGC ACC AGC TCC ATC CTG AAC CTG TGC GCC ATA GCG CTC GAC CGG TAC TGG GCC ATT ACG GAC CCC ATC AAC TAC GCC CAG AAG CGG ACC GTG GGT CGG GTC CTG TTG CTC ATC TCC GGG GTG TGG CTG CTC TCA CTA CTG ATA AGT AGT CCG CCG TTG ATC GGC TGG AAC GAC TGG CCG GAC GAG TTC ACC AGC GCC ACG CCC TGC GAG CTG ACC TCG CAG CGC GGA TAC GTC ATC TAC TCT TCG TTG GGC TCC TTC TTC ATT CCA CTG GCC ATC ATG ACG ATC GTG TAC ATC GAG ATC TTC GTG GCC ACG CGG CGT CGT TTG AGG GAG AGA GCC AGA GCC AAC AAG CTC AAC ACG ATC GCT CTT AAG TCC ACC GAG CTG GAG CCG ATG GCC AAC TCC TCA CCC GTC GCC TCC AAC TCC GGC TCC AAA TCG CGC CTC CTA GCC AGC TGG CTG TGC TGC GGC CGA GAT CGC GCC CAA TTC GCC ACG CCT ATG ATC CAG AAC GAC CAG GAG AGC ATC AGC AGC GAA ACC CAC CAG CCG CAG GAT TCC AGT GAT TCC CAG CAC ATG GTC GTG CTG GTT AAG AAG TCG CGT CGC GCC AAA ATC AAG GAC TCC ATC AAG CAC GGC AAG GCC CGT GGT GGC CGC AAG TCG CAG TCC TCG TCC ACC TGC GAG CCC CAC GGC GAA CAA CAG CTC CTT CCC GCC CAG TCT GGA GGC GGA AAG TCT GAC GCC GAG ATC AGC ACG GAG AGC GGG AGC GAC CCC AAG GGT TGC ATA CAG GTC TGC GTG ACC CAG GCG GAC GAG CAG ACG TCC CTT AAG CTG ACC CCG CCG CAA TCC TCG ACG GGA GCC GCC GCC GTT TCC GCC ACT CCG CTG CAG AAG AAG ACA AGC GGG GTA AAC CAG TTC ATT GAG GAA AAG CAA AAG ATC TCG CTG TCC AAG GAG CGG CGG GCG GCT CGC ACC CTG GGC ATC ATC ATG GGC GTG TTC GTC ATC TGC TGG CTG CCC TTC TTC CTC ATG TAC GTC ATC TTG CCC TTC TGC CAG AGC TGC TGC CCC ACG AAC AAG TTC AAA AAC TTC ATC ACC TGG CTG GGC TAC ATC AAC TCG GGC CTG AAC CCG GTC ATC TAC ACC ATC TTC AAC CTG GAC TAC CGA CGG GCC TTC AAG CGG CTT CTG GGC CTG AAT 
Dtei                            ATG CCA TCG GCA GAT CAG ATC CTG TTT GTA AAT GTC ACC ACA ACG GTG GCG GCA GCG GCT CTA ACC GCT GCG GCC GCC GTC AGC ACC ACA GAA TTC GGA AGC GAC AAG GAC TAT GCG GAA GCC GAT GCG GGC ATG GGA ACG GAG TCG GTG GCC AAC ATA TCC GGT TCG CTG GTG GAG GGC CTG ACC ACT GTC ACC GCG GCA CTG AGT ACA GCT AAG GCG GAT CCG GAT TCC GCG GGA GAA TGC GAC GGA GCT GTG GAG GAG CTG CAT GCC AGC GTC CTG GGC CTT CAG CTG GCT GTG CCG GAG TGG GAG GCC CTT CTC ACC GCC CTG GTT CTC TCG GTC ATT ATC GTG CTG ACC ATC ATC GGA AAC ATT CTG GTG ATT CTG AGT GTG TTT ACC TAC AAG CCG CTG CGC ATC GTC CAG AAC TTC TTT ATA GTG TCG CTG GCG GTG GCC GAT CTC ACG GTG GCC CTT CTG GTG CTG CCC TTC AAC GTG GCT TAC TCG ATT CTG GGG CGC TGG GAG TTC GGC ATC CAT CTG TGC AAG CTA TGG CTC ACC TGC GAC GTG CTG TGC TGC ACC AGT TCC ATC CTG AAC CTG TGT GCC ATA GCC CTC GAC CGG TAC TGG GCC ATT ACA GAC CCC ATC AAC TAT GCC CAG AAG CGG ACC GTG GGT CGC GTC CTG CTG CTC ATC TCC GGG GTG TGG CTA CTC TCA CTA CTG ATA AGT AGT CCG CCG TTG ATC GGC TGG AAC GAC TGG CCG GAC GAG TTC ACC AGC GCC ACG CCC TGC GAG CTG ACC TCG CAG CGC GGC TAC GTC ATC TAC TCT TCG CTG GGC TCC TTT TTT ATT CCG CTG GCC ATT ATG ACG ATC GTC TAC ATC GAG ATC TTC GTA GCC ACG CGG CGC CGC TTG AGG GAG AGG GCC AGG GCC AAC AAG CTC AAC ACG ATC GCT CTT AAG TCC ACC GAG CTG GAG CCG ATG GCC AAC TCC TCG CCC GTC GCC TCC AAT TCC GGC TCC AAG TCG CGC CTT CTA GCC AGC TGG CTG TGC TGC GGC CGA GAT CGC GCC CAG TTC GCC ACG CCT ATG ATC CAG AAT GAC CAG GAG AGC ATC AGC AGC GAA GTC CAC CAG CCG CAG GAT TCC AGC GAT CCC CAG AAC ATG GTC GTG CTG GTC AAG AAG TCG CGT CGC GCC AAA ATC AAG GAC TCC ATC AAG CAC GGC AAG GCC CGT GGT GGC CGC AGG TCG CAG TCC TCG TCC ACC TGC GAG CCC CAC GGC GAA CAA CAG CTC CTT CCC GCC CAG TCT GGG GGC GGA AAG TCC GAC GCT GAG ATT AGC ACG GAG AGC GGG GGC GAT CCC AAG GGT TGC ATA CAG GTC TGC GTG ACC CAG GCG GAC GAG CAG ACG TCC CTC AAG CTG ACC CCG CCG CAA TCC TCG ACG GGA GTC GCC GCC GTT TCC GCC ACT CCG CTG CAG AAG AAG ACT AGT GGG GTA AAC CAG TTC ATT GAG GAA AAG CAG AAG ATC TCG CTG TCC AAG GAG CGG CGG GCG GCT CGC ACC CTC GGC ATC ATT ATG GGC GTG TTC GTC ATC TGC TGG CTG CCC TTC TTT CTC ATG TAC GTC ATC CTG CCC TTC TGC CAG AGC TGC TGC CCC ACG AAC AAG TTT AAG AAC TTC ATC ACC TGG CTG GGC TAC ATC AAC TCG GGC CTT AAC CCG GTC ATC TAC ACC ATA TTT AAC CTA GAC TAC CGA CGG GCC TTC AAG CGA CTT CTA GGC CTG AAT 
Dyak                            ATG CCA TCG GCA GAT CAG ATC CTG TTT GTG AAT GTC ACC ACA ACG GTG GCG GCA GCG GCT CTA ACC GCT GCG GCC GCC GTC AGC ACC ACA GAA TTC GGA AGC GAC AAG GAC TAT GTG GAT GCC GAT GCG GGC ATG GGA ACG GAG TCG GTG GCG AAC ATA TCC GGT TCG CTG GTG GAG GGC CTG ACC ACT GTC ACC GCG GCA CTT AGC ACG GCT CAG GCG GAT CCA GAC TCC GCG GGG GAA TGC GAC GGA GCT GTG GAG GAG CTG CAT GCT AGC GTC CTG GGC CTT CAG CTG GCT GTG CCG GAG TGG GAG GCC CTT CTC ACC GCC CTG GTT CTC TCG GTC ATT ATC GTG CTG ACC ATT ATC GGG AAC ATC CTG GTG ATT CTT AGT GTG TTT ACC TAC AAG CCG CTG CGC ATC GTC CAG AAC TTC TTT ATA GTG TCG CTG GCG GTG GCC GAT CTC ACG GTG GCG CTT TTG GTG CTG CCC TTC AAC GTG GCT TAC TCG ATT CTG GGG CGC TGG GAG TTC GGC ATC CAC CTG TGC AAG CTG TGG CTC ACC TGC GAC GTG CTG TGC TGC ACC AGT TCC ATC CTA AAC CTG TGT GCC ATA GCC CTC GAC CGG TAC TGG GCC ATC ACA GAC CCC ATC AAC TAC GCC CAA AAG CGG ACC GTG GGT CGC GTC TTG CTG CTC ATC TCC GGA GTG TGG CTA CTC TCA CTA CTG ATA AGT AGT CCA CCG TTG ATC GGC TGG AAC GAC TGG CCG GAC GAG TTC ACC AGC GCC ACG CCC TGC GAG CTG ACC TCG CAG CGC GGC TAC GTC ATC TAC TCT TCG CTG GGC TCC TTC TTC ATT CCG CTG GCC ATT ATG ACG ATC GTC TAC ATC GAG ATC TTC GTA GCC ACG CGG CGC CGC TTG AGG GAG AGA GCC AGG GCC AAC AAG CTC AAC ACG ATC GCT CTT AAG TCC ACC GAG CTG GAG CCG ATG GCC AAC TCC TCG CCC GTC GCT TCC AAC TCC GGC TCC AAG TCG CGC CTT CTA GCC AGC TGG CTG TGC TGC GGC CGA GAT CGG GCC CAG TTC GCC ACA CCT ATG ATC CAG AAT GAC CAG GAG AGC ATC AGC AGC GAA GTC CAC CAG CCG CAG GAT TCC AGC GAT CCC CAG CAC ATG GTC GTG TTG GTC AAG AAG TCG CGT CGC GCC AAA ATC AAG GAC TCC ATC AAG CAC GGA AAG GCC CGT GGT GGC CGC AGG TCG CAG TCC TCG TCC ACC TGC GAG CCC CAT GGC GAG CAA CAG CTC CTT CCT GCC CAG TCT GGA GGC GGA AAG TCC GAC GCT GAG ATC AGC ACG GAG AGC GGG AGC GAT CCC AAG GGT TGC ATA CAG GTC TGC GTG ACC CAG GCG GAC GAG CAG ACG TCA CTC AAG CTG ACC CCG CCG CAA TCC TCG ACG GGA GTC GCC GCT GTT TCC GCC ACT CCG CTG CAG AAG AAG ACT AGT GGG GTA AAC CAG TTC ATC GAG GAA AAG CAG AAG ATC TCG CTA TCC AAG GAG CGG CGG GCG GCT CGC ACC CTC GGC ATC ATT ATG GGC GTG TTC GTC ATC TGC TGG CTG CCT TTC TTC CTC ATG TAC GTC ATC CTG CCC TTC TGC CAG AGC TGC TGC CCC ACG AAC AAG TTC AAG AAC TTC ATC ACC TGG CTG GGC TAC ATC AAC TCG GGC CTT AAC CCG GTC ATA TAC ACC ATA TTC AAC CTA GAC TAC CGA CGG GCC TTC AAG CGA CTT CTA GGA CTG AAT 
Dsan                            ATG CCA TCG GCA GAT CAG ATC CTG TTT GTG AAT GTC ACC GCA ACG GTG GCG GCA GCG GCT CTA ACC GCT GCG GCC GCC GTC AGC ACC ACA GAA TTC GGA AGC GAC AAG GAC TAT GTG GAT GCC GAT GCG GGC ATG GGA ACG GAG TCG GTG GCG AAC ATA TCC GGT TCG CTG GTG GAG GGC CTG ACC ACT GTC ACC GCG GCA CTT AGT ACG GCT CAG GCG GAT CCA GAC TCC GCG GGG GAA TGC GAC GGA GCT GTG GAG GAG CTG CAT GCT AGC GTC CTG GGC CTT CAG CTG GCT GTG CCG GAG TGG GAG GCC CTT CTC ACC GCC CTG GTT CTC TCG GTC ATT ATC GTG CTG ACC ATC ATC GGG AAC ATC CTG GTG ATT CTT AGT GTG TTT ACC TAC AAG CCG CTG CGC ATC GTC CAG AAC TTC TTT ATA GTG TCG CTG GCG GTG GCC GAT CTC ACG GTG GCC CTT TTG GTG CTG CCC TTC AAC GTG GCT TAC TCG ATT CTG GGG CGC TGG GAG TTC GGC ATC CAC CTG TGC AAG CTG TGG CTC ACC TGC GAC GTG CTG TGC TGC ACC AGT TCC ATC CTA AAC CTG TGT GCC ATA GCC CTC GAC CGG TAC TGG GCC ATC ACA GAC CCC ATC AAC TAC GCC CAA AAG CGG ACC GTG GGT CGC GTC TTG CTG CTC ATC TCC GGA GTG TGG CTA CTC TCA CTA CTG ATA AGT AGT CCA CCG TTG ATC GGC TGG AAC GAC TGG CCG GAC GAG TTC ACC AGC GCC ACG CCC TGC GAG CTG ACC TCG CAG CGC GGC TAC GTC ATC TAC TCT TCG CTG GGC TCC TTC TTC ATT CCG CTG GCC ATT ATG ACG ATC GTC TAC ATC GAG ATC TTC GTA GCC ACG CGG CGC CGC TTG AGG GAG AGA GCC AGG GCC AAC AAG CTC AAC ACG ATC GCT CTT AAG TCC ACC GAG CTG GAG CCG ATG GCC AAC TCC TCG CCC GTC GCC TCC AAC TCC GGC TCC AAG TCG CGC CTT CTA GCC AGC TGG CTG TGC TGC GGC CGA GAT CGG GCC CAG TTC GCC ACG CCT ATG ATC CAG AAT GAC CAG GAG AGC ATC AGC AGC GAA GTC CAC CAG CCG CAG GAT TCC AGC GAT CCC CAG CAC ATG GTC GTG TTG GTC AAG AAG TCG CGT CGC GCC AAA ATC AAG GAC TCC ATC AAG CAC GGC AAG GCC CGT GGT GGC CGC AGG TCG CAG TCC TCG TCC ACC TGC GAG CCC CAT GGC GAG CAA CAG CTC CTT CCT GCC CAG TCT GGA GGC GGA AAG TCC GAC GCT GAG ATC AGC ACG GAG AGC GGG AGC GAT CCC AAG GGT TGC ATA CAG GTC TGC GTG ACC CAG GCG GAC GAG CAG ACG TCC CTC AAG CTG ACC CCG CCG CAA TCC TCG ACG GGA GTC GCC GCT GTT TCC GCC ACT CCG CTG CAG AAG AAG ACT AGT GGG GTA AAC CAG TTC ATC GAG GAA AAG CAG AAG ATC TCG CTA TCC AAG GAG CGG CGG GCG GCT CGC ACC CTC GGC ATC ATT ATG GGC GTG TTC GTC ATC TGC TGG CTG CCT TTC TTC CTC ATG TAC GTC ATC CTG CCC TTC TGC CAG AGC TGC TGC CCC ACG AAC AAG TTC AAG AAC TTC ATC ACC TGG CTG GGC TAC ATC AAC TCG GGC CTT AAC CCG GTC ATA TAC ACC ATA TTC AAC CTA GAC TAC CGA CGA GCC TTC AAG CGA CTT CTA GGA CTG AAT 
Dtak                            ATG CCA TCG GCA GAT CAG ATC CTG TTT GTA AAT GTC ACC ACA ACG GTG GCG GCG GCG GCT CTA ACC GCT GCG GCC GCC GTG GGC ACC ACG AAA TCC GGA AGC GGC AAT GCC TAC ACG GAT TCC GAC GCG GGC TTG GAA ACG GAG ACG TTG GCC AAC ATA TCC GGT TCA CTG GTG GAG GGC CTG ACC ACC GTG GCG GCG GCA CTA AAT ACG TCT CCG GCG GAT GCG GAC TCC GTG GGA GAG TGC GAC GGC GCC GTG GAG GAG CTG CAC GCC AGT GTC CTG GGC CTC CAA CTG GCG GTG CCG GAG TGG GAG GCC ATG TTG ACC GCC CTG GTG CTC TCG GTC ATC ATC GTG CTG ACT ATC ATC GGG AAC ATC CTG GTG ATC CTA AGT GTG TTC ACC TAC AAG CCG CTG CGC ATT GTC CAG AAC TTC TTT ATT GTG TCG TTG GCG GTG GCT GAT CTC ACA GTG GCG CTT CTG GTG CTG CCC TTC AAC GTG GCC TAC TCG ATC CTG GGA CGC TGG GAG TTC GGC ATC CAC CTG TGC AAG CTG TGG CTC ACC TGC GAC GTC CTC TGC TGC ACC AGC TCC ATC CTG AAC CTG TGC GCC ATC GCC CTG GAC CGC TAC TGG GCC ATC ACG GAC CCA ATC AAC TAC GCC CAG AAG CGG ACG GTG GGC CGC GTC CTG CTG CTC ATC TCC GGG GTG TGG CTA CTG TCA CTG CTG ATC AGC AGT CCG CCG CTG ATC GGC TGG AAC GAC TGG CCG GAC GAG TTC ACC AGC GCC ACG CCC TGC GAG CTG ACC TCG CAG CGC GGC TAT GTC ATC TAC TCC TCG CTG GGC TCC TTC TTC ATT CCC CTG GTC ATC ATG ACG ATC GTC TAC ATC GAG ATT TTC GTG GCC ACG CGG CGC CGC TTG CGG GAG CGA GCC AAG GCC GCC AAA CTG AAC ACG ATC GCG CTC AAG TCC GCA GAG CTG GAG CCT ATT ACC AAC TCC TCA CCT GCC GCC TCC ACA TCC GGC TCC AAG TCG CGT CTC CTG ACC AGC TGG CTG TGC TGC GGC AGG GAT CGT CCC CAA TTC GCT ACG CCC ATG ATC CAA AAC GAC CAG GAA AGC ATC AGC AGC GAG ACA CAC CAG CCG CAG CAG GGC TCC GAT CCG CAA CAC GTG GTC GTG CTG GTC AAA AAG TCA CGT CGC GCC AAG ATT AAG GAC TCG ATA AAG CAC GGC AAG GCG CGG GGC GGT CGC AAG TCG CAG TCC TCG TCC ACC TGC GAG CCC CAC GGC GAA CAG CAC CTC CTG CCC GCC AGG TCC GGC GGA GGA AAG TCC GAT GCC GAA ATC AGC ACG GAG AGC GGG AGC GAC CCC AAG GGT TGC ATA CAG GTC TGT GTG ACC CAG GCT GAC GAG CAG ACG TCT CTC AAA CTC ACC CCG CCG CAA TCA TCG ACG GGA GCC GCC GCC GTC TCC GCC ACT CCG CTG CAG AAG AAA CCG AGT GGC GTG AAC CAG TTC ATT GAG GAG AAG CAG AAG ATC TCG CTG TCC AAG GAG CGA CGT GCA GCC CGC ACC CTG GGC ATC ATC ATG GGC GTG TTC GTC ATC TGC TGG CTG CCC TTC TTT CTC ATG TAC GTC ATC CTG CCC TTC TGC CAG AGC TGC TGC CCT ACG AAC AAG TTC AAG AAC TTC ATA ACC TGG CTG GGC TAC ATC AAC TCC GGC CTG AAC CCG GTC ATC TAC ACC ATT TTC AAC CTG GAC TAC CGG CGG GCC TTT AAG AGG CTG CTG GGT CTG AAT 
Drho                            ATG CCA TCG GCA GAT CAG ATC CTG TTC ATA AAT GTC ACC ACA ACG GTG GCG GCG GCG GCT CTA ACC GCT GCG GCC GCC GTC AGC TCC ACA AAC TCC GGG GGC AGC GAT GCG GAC ACG GCT ACG GAT GCG GGC ATG GAA TCG CAG ACG GCG GCC AAC ATG ACC GGC TCG CTG GTG GAG GGC CTG ACC ACC GTG GCG GCG GCA CTG AGC ACG GCT CCG GCG GAA GCG GAC TCC GTC GGG GAG TGC GGC GGG GCC GTG GAA GAG CTG CAC GCC AGC GTC CTG GGC CTC CAG CTG GCG GTG CCG GAG TGG GAG GCC CTG CTG ACC GCC CTG GTG CTG TCG GTC ATC ATC GTG CTG ACC ATC ATC GGG AAC ATC CTG GTG ATC TTG AGT GTG TTC ACC TAC AAG CCG CTG CGC ATC GTC CAG AAC TTC TTC ATC GTG TCG CTG GCG GTG GCC GAT CTC ACG GTG GCG CTC CTG GTG CTG CCC TTC AAC GTG GCC TAC TCG ATC CTG GGC CGC TGG GAG TTC GGC ATC CAT CTG TGC AAG CTG TGG CTC ACC TGT GAC GTT CTG TGC TGC ACC AGC TCC ATC CTG AAC CTG TGC GCC ATC GCC CTG GAC CGC TAC TGG GCG ATC ACG GAC CCG ATC AAC TAC GCC CAG AAG CGG ACC GTG GGC CGT GTC CTG CTG CTC ATC TCC GGG GTC TGG CTG CTC TCC CTG CTG ATC AGC AGT CCG CCC CTG ATC GGC TGG AAC GAC TGG CCG GAC GAG TTC ACC AGC GCC ACG CCC TGC GAG CTG ACC TCG CAG CGC GGC TAC GTC ATC TAC TCC TCG CTG GGC TCC TTC TTC ATT CCG CTG GCC ATC ATG ACG ATC GTC TAC ATC GAG ATC TTC GTG GCC ACG CGG CGG CGC CTG CGG GAG CGG GCC AAG GCC AAC AAG CTG AAC ACG ATC GCG CTC AAG TCC GCC GAG CTG GAG CCC ATG GCC AAC TCC TCG CCC GCC GCC TCC ACC TCC GGC TCC AAG TCG CGG CTC CTG GCC AGC TGG CTG TGC TGC GGC AGG GAT CGC GCC CAG TTC GCC ACG CCT ATG ATA CAG AAC GAC CAG GAG AGC ATC AGC AGC GAA ACC CAC CAG CCG CAG CAG GGC AGC GAT CCG CAG CAC GTG GTC GTA CTG GTC AAG AAG TCG CGT CGC GCC AAG ATC AAG GAC TCT ATT AAG CAC GGC AAG GCC AGG GGC GGT CGC AAG TCG CAG TCC TCG TCC ACC TGC GAG CCG CAT GGC GAA CAG CAG CTC CTG CCC TCC AGG TCC GGC GGA GGA AAG TCC GAC GCC GAG ATC AGC ACG GAA AGT GGG AGC GAC CCA AAG GGC TGT ATA CAG GTC TGC GTA ACC CAG GCG GAC GAG CAA ACT TCC CTC AAA CTG ACC CCT CCG CAA TCT TCG ACG GGG GCG GCC GCC GTT TCC GCC ACC CCG CTG CAG AAG AAG GCG AGC GGC GTT AAC CAG TTC ATC GAG GAG AAG CAG AAG ATC TCG CTG TCC AAG GAA CGG CGA GCG GCC CGC ACC CTG GGC ATC ATC ATG GGC GTC TTC GTC ATC TGC TGG CTG CCC TTC TTT CTC ATG TAC GTC ATC CTG CCC TTC TGC CAG AGC TGC TGC CCC ACA AAC AAG TTC AAG AAC TTC ATC ACC TGG CTG GGC TAC ATC AAC TCC GGA CTG AAC CCG GTC ATC TAC ACC ATT TTC AAC CTG GAC TAC CGG CGG GCT TTC AAG CGG CTG CTG GGC CTG AAC 
Dsuz                            ATG CCA TCG GCA GAT CAG ATC CTG TTT GTA AAT GTC ACC ACA ACG GTG GCG GCG GCG GCT CTA ACC GCT GCA GCC GCC GTG AGC ACC ACA AAA TCC GGA AGC GGC GAT GCC TAT ACG GAT GCG GAC GCG GGC ATG GAA GCG GAG ACG GCG GCC AAC ATA ACC GGT TCC CTG GTG GAG GGC CTG ACC ACC GTG GCG GCG GCA CTG AGT ACG GCT CCG GCG GAT GCG GAC TCC GTG GGA GAT TGC GGC GGA GCC GTG GAG GAG CTG CAC GCC AGC GTC CTG GGT CTC CAA TTG GCG GTG CCG GAG TGG GAG GCC TTG CTG ACC GCC CTG GTG CTC TCG GTC ATC ATC GTG CTG ACT ATC ATC GGG AAC ATC CTG GTG ATC CTG AGT GTG TTC ACC TAC AAG CCG CTG CGC ATC GTC CAG AAC TTC TTC ATA GTG TCG CTG GCG GTG GCC GAT CTC ACG GTG GCT CTC CTG GTG CTG CCC TTC AAC GTG GCC TAC TCG ATC CTG GGG CGC TGG GAG TTC GGC ATC CAC CTG TGC AAG CTG TGG CTC ACT TGC GAC GTC CTG TGC TGC ACC AGC TCC ATC CTG AAC CTG TGC GCC ATT GCC CTG GAC CGC TAC TGG GCC ATC ACG GAC CCT ATT AAC TAC GCC CAG AAG CGG ACC GTG GGC CGG GTC CTG CTG CTC ATC TCC GGG GTG TGG CTG CTC TCG TTG CTG ATC AGC AGT CCG CCA CTG ATC GGC TGG AAC GAC TGG CCA GAC GAG TTC ACC AGC GCC ACG CCC TGC GAG CTG ACC TCG CAG CGC GGC TAT GTC ATC TAC TCA TCG CTG GGC TCC TTC TTC ATT CCG CTG GCC ATC ATG ACG ATC GTC TAC ATC GAA ATC TTC GTG GCC ACG CGG CGG CGC CTG CGG GAG CGG GCC AAG GCC AAC AAG CTC AAC ACG ATG GCG CTG AAG TCC GCC GAG CTG GAG CCG ATG GCC AAC TCC TCA CCC GCC GCC TCC ACC TCC GGC TCC AAG TCT CGC CTC CTG GCC AGC TGG CTG TGC TGC GGC AGG GAT CGG CCC CAA TTC GCT ACG CCC ATG ATC CAG AAC GAC CAG GAG AGC ATC AGC AGC GAG ACC CAC CAG CCG CAG CAG GGC AGC GAT CCG CAG CAC GTG GTC GTG CTG GTC AAG AAG TCG CGG CGG GCC AAG ATC AAG GAC TCG ATC AAG CAC GGC AAA GCC CGG GGC GGT CGC AAG TCG CAG TCC TCG TCC ACC TGC GAG CCC CAC GGC GAA CAG CAG CTC CTG CCC GCC CGT TCC GGC GGT GCA AAG TCC GAC GCG GAG ATC AGC ACG GAG AGC GGG AGC GAC CCC AAG GGT TGC ATA CAG GTC TGT GTG ACT CAG GCG GAC GAG CAG ACG TCC CTT AAA CTC ACG CCG CCG CAG TCC TCG ACG GGA GCC GCC GCC GTT TCC GCC ACT CCG CTG CAG AAG AAA CCG AGC GGC GTG AAC CAG TTC ATC GAG GAG AAG CAG AAG ATC TCG CTG TCC AAG GAG CGG CGG GCA GCC CGC ACC CTG GGC ATC ATC ATG GGC GTG TTC GTC ATC TGC TGG CTG CCC TTC TTC CTC ATG TAC GTC ATC CTG CCC TTC TGC CAG AGC TGC TGC CCT ACG AAT AAG TTC AAG AAC TTC ATC ACC TGG CTG GGC TAC ATC AAC TCC GGC CTG AAC CCG GTC ATC TAC ACC ATT TTC AAC CTG GAC TAT AGG CGG GCC TTC AAG AGG CTG CTG GGC CTA AAC 
Dsub                            ATG CCA TCG GCA GAT CAG ATC CTG TTT GTA AAT GTC ACC ACA ACG GTG GCG GCG GCG GCT CTA ACC GCT GCA GCC GCC GTA AGC ACC ACA AAA TCC GGA AGC GAC GAT GCC TAT ACG GAT GCG GAC GCG GGC ATG GAA GCG GAG ACG GCG GCC AAC ATA ACC GGT TCT CTG GTG GAG GGC CTG ACC ACC GTG GCG GCG GCA CTG AGT ACG GCT CCG GCG GAT GCG GAC TCC GTG GGA GAG TGC GAC GGA GCC GTG GAG GAG CTG CAC GCC AGC GTC CTG GGC CTC CAA CTG GCG GTG CCA GAG TGG GAG GCT TTA CTG ACC GCC CTG GTT CTC TCC GTT ATC ATC GTG CTG ACC ATC ATC GGG AAC ATC CTG GTG ATC CTG AGT GTG TTC ACC TAC AAA CCG CTG CGT ATC GTC CAG AAC TTC TTC ATT GTG TCG CTG GCG GTG GCC GAT CTC ACG GTG GCT CTC CTT GTG CTG CCC TTT AAC GTG GCC TAC TCG ATC CTG GGG CGC TGG GAG TTT GGC ATC CAC CTG TGC AAG CTG TGG CTC ACC TGC GAC GTC CTG TGC TGC ACC AGC TCC ATC CTG AAC CTG TGC GCC ATT GCC CTG GAC CGC TAC TGG GCC ATC ACG GAC CCG ATT AAC TAC GCC CAG AAG CGA ACC GTG GGC CGG GTC CTG CTG CTT ATC TCC GGG GTG TGG CTG CTC TCG TTG CTG ATC AGC AGC CCG CCA CTG ATC GGC TGG AAC GAC TGG CCG GAC GAG TTC ACC AGC GCC ACG CCC TGC GAG CTG ACC TCG CAG CGC GGC TAT GTC ATC TAC TCC TCG CTG GGC TCC TTC TTC ATT CCG CTG GCC ATC ATG ACG ATC GTC TAC ATC GAG ATC TTC GTG GCC ACG CGG CGG CGC CTG CGG GAG CGG GCC AAG GCC AAC AAG CTC AAC ACG ATC GCG CTG AAG TCC GCC GAG TTG GAG CCG ATG GCC AAC TCC TCA CCC GCA GCC TCC ACC TCC GGC TCC AAG TCA CGC CTC CTG GCC AGC TGG CTG TGC TGC GGC AGG GAC CGG CCC CAA TTC GCT ACG CCC ATG ATC CAG AAC GAC CAG GAG AGC ATC AGC AGC GAG ACC CAC CAG CCG CAG CAG GGC AGC GAT CCG CAG CAC GTG GTC GTG CTG GTC AAG AAG TCG CGG CGG GCC AAG ATC AAG GAC TCG ATC AAA CAC GGC AAG GCC CGG GGC GGT CGC AAG TCG CAG TCC TCG TCC ACC TGC GAG CCC CAC GGC GAA CAG CAG CTC CTG CCC GCC CGT TCC GGA GGT GCA AAG TCC GAC GCC GAG ATC AGC ACG GAG AGC GGG AGT GAC CCC AAG GGT TGC ATA CAG GTC TGT GTG ACT CAG GCG GAC GAG CAG ACG TCC CTT AAG CTC ACG CCA CCG CAG TCC TCG ACG GGA GTC GCC GCC GTT TCC GCC ACT CCG CAG CAG AAG AAA CCG AGC GGC GTG AAC CAG TTC ATC GAG GAG AAG CAG AAG ATC TCG CTG TCC AAG GAG CGG CGG GCA GCC CGC ACC CTG GGC ATC ATC ATG GGC GTG TTC GTC ATC TGC TGG CTG CCC TTC TTC CTC ATG TAC GTC ATC CTG CCC TTC TGC CAG AGC TGC TGC CCT ACA AAT AAG TTC AAG AAC TTC ATC ACC TGG CTG GGC TAC ATC AAC TCC GGC CTG AAC CCG GTC ATC TAC ACC ATT TTC AAC CTG GAC TAC AGG CGG GCC TTC AAG AGG CTG CTG GGT CTA AAC 
Dbia                            ATG CCA TCG GCA GAT CAG ATC CTG TTT GTA AAT GTC ACC ACG ACG GTG GCG GCG GCG GCT CTA ACC GCT GCG GCT GCC GTG AGC ACC ACG AAA CCC GGG AGC GGT GAT GCC TAT GCG GAC ACA GAC GCG GAC TTG GAA GCG GAG ACG GCG GCC AAC ATA ACC AGT TCT CTG GTG GAG GGC CTG ACC ACA GTG GCG GCG GCA CTG AGT ACG TCT CCG GCG GAA GCG GAC TCC GTG GGA GAG TGT GGC GGA GCT GTG GAG GAG CTG CAC GCT AGC GTC CTG GGC CTC CAA CTG GCG GTG CCG GAG TGG GAG GCC CTG CTT ACC GCC CTG GTG CTC TCA GTC ATC ATC GTG CTG ACT ATC ATC GGG AAC ATC CTG GTG ATC CTG AGT GTG TTC ACC TAC AAG CCG CTG CGC ATC GTC CAA AAC TTC TTC ATT GTG TCG CTT GCG GTG GCC GAT CTC ACG GTG GCT CTC CTA GTG CTG CCC TTC AAC GTG GCC TAC TCC ATT CTG GGA CGC TGG GAG TTC GGC ATC CAC CTG TGC AAA CTG TGG CTC ACC TGC GAC GTC CTG TGC TGC ACC AGC TCC ATC CTG AAC CTG TGC GCC ATC GCC CTC GAC CGC TAC TGG GCC ATC ACG GAC CCG ATT AAC TAC GCC CAG AAG CGG ACC GTG GGC CGG GTC CTG CTG CTC ATC TCG GGG GTG TGG CTG CTC TCA TTA CTG ATC AGC AGT CCG CCA CTG ATC GGC TGG AAC GAC TGG CCG GAC GAG TTC ACC AGT GCC ACG CCT TGC GAG CTG ACC TCG CAG CGC GGC TAT GTC ATC TAC TCC TCG CTG GGC TCC TTC TTT ATT CCG CTG GCC ATC ATG ACG ATC GTC TAC ATC GAA ATC TTC GTG GCC ACG CGG CGG CGC TTG CGG GAG CGG GCC AAG GCC AAC AAG CTC AAC ACG ATT GCG CTC AAG TCC ACC GAG CTG GAG CCG ATG GCC AAC TCC TCA CCC GCC GCC TCC ACC TCC GGC TCC AAG TCG CGC CTC CTG ACC AGC TGG CTG TGC TGC GGC AGG GAT CGG CCT CAA TTC GCT ACG CCC ATG ATC CAG AAC GAC CAG GAG AGC ATC AGC AGC GAG ACC CAC CAA CCG CAG CAG GGC AGC GAT CCA CAG CAC GTG GTC GTG CTG GTC AAG AAG TCG CGG CGC GCC AAG ATC AAG GAC TCG ATC AAG CAC GGC AAG GCC CGG GGC GGA CGC AAG TCG CAG TCC TCG TCC ACC TGC GAG CCC CAC GGC GAA CAA CAA CTC CTG CCC GCC CGG TCC GGC GGT GGA AAG TCC GAC GCT GAG ATC AGC ACG GAG AGC GGC AGC GAC CCC AAA GGC TGC ATA CAG GTC TGT GTG ACT CAG GCG GAC GAG CAG ACG TCC CTT AAG CTC ACT CCG CCG CAA TCC TCG ACG GGA GCC GCC GCC GTT TCC GCC ACT CCG CTG CAG AAG AAG CCG AGC GGC GTG AAC CAG TTC ATC GAG GAG AAG CAG AAG ATC TCG CTG TCC AAG GAG CGG CGG GCA GCC CGC ACC CTG GGC ATC ATC ATG GGC GTG TTC GTC ATC TGC TGG CTG CCC TTC TTC CTC ATG TAC GTC ATC CTG CCC TTC TGC CAG AGC TGC TGC CCT ACG AAC AAG TTC AAG AAC TTT ATC ACC TGG TTG GGC TAC ATC AAC TCC GGC CTG AAT CCG GTC ATC TAC ACC ATT TTC AAC CTG GAC TAC AGG AGA GCC TTC AAG AGG CTG CTG GGG TTG AAT 


Printing out site pattern counts


        15       1137  P

Dfic                            AAC AAC AAC AAC AAC AAC AAG AAG AAG AAG AAG AAG AAG AAG AAG AAG AAG AAG AAG AAT AAT ACA ACA ACC ACC ACC ACC ACC ACC ACC ACC ACC ACC ACC ACC ACC ACG ACG ACG ACG ACG ACG ACG ACG ACG ACG ACG ACG AGC AGC AGC AGC AGC AGC AGC AGC AGC AGC AGC AGC AGC AGT AGT AGT ATA ATA ATC ATC ATC ATC ATC ATC ATC ATC ATC ATC ATC ATC ATC ATC ATC ATC ATC ATC ATC ATC ATC ATC ATG ATG ATG ATT CAC CAC CAC CAC CAC CAC CAG CAG CAG CAG CAG CAG CAG CAG CAG CAG CAG CAG CAG CCA CCA CCC CCC CCC CCC CCC CCC CCC CCG CCG CCG CCG CCG CCG CCG CCG CCG CCG CCG CCG CGC CGC CGC CGC CGC CGC CGC CGC CGC CGC CGC CGC CGG CGG CGG CGG CGG CGG CGG CGG CGG CGG CGT CTA CTC CTC CTC CTC CTC CTC CTC CTC CTC CTC CTC CTC CTC CTC CTG CTG CTG CTG CTG CTG CTG CTG CTG CTG CTG CTG CTG CTG CTG CTG CTG CTG CTG CTG CTG CTG CTG CTG CTG CTG CTG CTG CTG CTG CTG CTG CTG GAA GAC GAC GAC GAC GAC GAC GAC GAG GAG GAG GAG GAG GAG GAG GAG GAG GAG GAG GAG GAT GAT GAT GCA GCA GCC GCC GCC GCC GCC GCC GCC GCC GCC GCC GCC GCC GCC GCC GCC GCC GCC GCC GCC GCC GCC GCC GCC GCC GCC GCG GCG GCG GCG GCG GCG GCG GCG GCG GCG GCG GCG GCG GCG GCG GCG GCG GCG GCG GCG GCG GCG GCT GCT GCT GGA GGA GGC GGC GGC GGC GGC GGC GGC GGC GGC GGC GGC GGC GGC GGC GGC GGC GGC GGC GGC GGC GGG GGG GGG GGG GGG GGG GGG GGG GGT GTA GTC GTC GTC GTC GTC GTC GTC GTG GTG GTG GTG GTG GTG GTG GTG GTG GTG GTG GTG GTG GTT TAC TAC TAC TAC TAC TAC TCC TCC TCC TCC TCC TCC TCC TCC TCC TCC TCC TCC TCG TCG TCG TCG TCG TCG TCG TCG TCG TCG TCG TGC TGC TGC TGC TGC TGG TGT TTC TTC TTC TTC TTC TTC TTC TTC TTC TTG TTG TTT 
Dele                            ... ... ... ... ... ..T ..A ..A ... ... ... ... ... ... ... ... ... ... ... ..C ... ... ... ..A ... ... ... ... ... ... ... ... ... ... ... G.. ..C ..C ... ... ... ... ... ... ... ... ... ..T ... ... ... ... ... ... ... ... ..T ..T ..T G.. TCA ..C ..C ... ... ..C ..A ... ... ... ... ... ... ... ... ... ... ... ... ... ... ... ... ... ... ... ..G ..T ... ... G.. ..C AGG ... ... ... ... ... A.A AGC ..A ... ... ... ... ... ... ... ... ... ... ... ..G ... ... ... ... ..G G.. G.. ..C ..C ..C ... ... ... ... ... ... ... ... ... A.A ..A ... ... ... ... ... ... ... ... ..T ..T A.. A.. ..A ..C ... ... ... ... ... ... ..G ... ... ... ... ... ... ... ..G ..G ..G ..G ..G ..G ..G G.. ..C ..C ... ... ... ... ... ... ... ... ... ... ... ... ... ... ... ... ... ... ... ... ... ... ... ... ... ... ... ... G.. T.. T.. ... A.T C.T ... ... ... ... ..T ..A ..A ..A ... ... ... ... ... ... ... ..T .GA ... ... ... ..G ..T A.. .AG ..A ... ... ... ... ... ... ... ... ... ... ... ... ... ... ... ... ... ... ... ... ..T T.. A.A A.A A.. CA. C.. C.. .AA .A. .A. ..A ... ... ... ... ... ... ... ... .GC .G. .T. T.C A.. ..A ... ... ..C A.. .CG ..A ..A ... ... ... ... ... ... ... ... ..G ..T ..T ..T ..T ..T TC. TC. ..A ..C ..C ..C ..C ... ..T ..T ... ... ... ... ... ... ... ..G ..T A.A ..A ..C ..C ..C ... ... ... ... ... ... ... ... ..G ... ... ... ... ... ..T A.. ... ... ... ... ... ... ... ... ... ... ..G A.. C.T ..C ..C ... ... ... ... ... ... ... ... ... ... ... ..T ... ... ... ... ... ... ... ... ... ... ... C.. ... ..C 
Dmel                            ... ... ... ..T ..T ... ... ... ..A ..A ... ... ... ... ... ... ... ... .G. ..C ... ... ..G ... ..A ... ... ... ... ... ... ... ..T ..T G.. .A. ..C ... ... ... ... ... ... ... ... ... ..T ... .C. ... ... ... ... ..T ..T ..T ... ... ... ... TCG ... ... ... ... ..C ... .C. ..A ..A ..A ... ... ... ... ... ... ... ... ... ... ..T ..T ..T ..T ..T ... ..T ... ... G.. ..C ..G ... ... ... ... ..T A.. GGC ..A ..A ..A ... ... ... ... ... ... ... ... ... ..G ... ... ... ..T ..G ... GT. ..C ..C ... .A. ..C ..C ... ... ... ... ... ... ..T ... A.G ..A ... ... ... ... ..G ..G ... ..T ... ... ..A ... A.. ..A ..A ..C ..C ... ... ... ..A ... ... ..G ..T ..T ... ... ..G ..G ..G ..G ..T G.. ..C ... ..A ..A ..A ..C ..C ..C ..C ... ... ... ... ... ... ... ... ... ... ... ... ... ... ... ..T ..T ..T T.A T.. T.. G.. ... ..T ..G ..T ..T ... ... ... ..T ..T ..C ... ... ..A ..A ... ... ... ... ... ... .GC A.C ..C ... ... .AT ... ..T .T. A.. A.T ..A ... ... ... ... ... ... ... ... ... ... ... ... ... ..T ..T ..T .T. ... ... ... ... .AC .A. A.T C.. .GA .AT ... A.A AA. A.C ..C ... ... ... ... ..T ... A.. AT. T.A ... ..A ... ... ..C A.. TC. ... ..G .AA ..A ... ... ... ... ... ..G ..A ... ... ... ..T ..T .CT TC. ..A ..A ..C ..C ... ... ..A ... ... ... ... ... ... ... ..G ..G ..T A.A ... ..C ... ..T ... ... ... ... ..T ..T ..T ..T A.C ... ... ... ... ..T ... ..T ... ... ... ... ... ... ... ... ..G ..T ... ... C.C ..C ... ..C ... ... ... ... ... ... ... ... ... ..T ... ... ..C ... ... ... ... ... ... ... ... ..T ... C.. ... 
Dmau                            ... ... ... ... ..T ... ... ... ..A ... ... ... ... ... ... ... ... ... .G. ..C ... ... ..G ... ... ... ... ... ... ... ... ... ... ..T G.. .A. ..C ... ... ... ... ... ... ... ... ..T ..T ... ... ... ... ... ... ... ..T ..T .A. ... ... ... TCG ..C ... ... ... ..C ... ... ..A ..A ..A ... ... ... ... ... ... ... ... ... ... ... ... ..T ..T ..T ... ..T ... ... G.. ..C ..G ... ... ... ... ..T A.. G.C ..A ..A ... ... ... ... ... ... ... ... ... ... ..G ... ... ... ..T ..G ... GT. ..C ... ... .A. ..C ..T ... ... ... ... ... ... ..T ... A.G ... ... ... ... ... ... ..G ... ... ..A ... ..A ... ... ..A ..A ..C ..C ... ... ... ... ... ... ..T ... ... ... ... ..G ..G ..G ..G ..T G.. ..C ... ..A ..A ..A ..C ..C ... ... ..A ..A ... ... ... ... ... ... ... ... ... ... ... ... ... ... ... ..T ..A ... T.. G.. ... ..T ... ..T ..T ..A ... ... ..T ..T ..T ... ... ..A ... ... ... ... ... ... ... .GC A.C ..C ... ... .AT ... ..T .T. ... A.. ... ... ... ... ... ... ... ... ... ... ... ... ... ... ... ..T ..T .T. ... ... ... ... ..C .A. A.T C.. .GA .AT ... A.A C.. A.C ..C ... ... ... ... ..T ... A.. AT. T.C ... ..A ... ... ..C A.. TC. ..T ..A .AA ..A ... ... ... ... ..T ..G ..A ... ... ... ..A ..T .C. TC. ..A ..A ..C ..C ... ..A ... ... ... ... ... ... ... ... ..A ..G ..T A.A ... ..C ... ... ... ... ... ... ..T ..T ..T ..T ..C ... ... ... ..T ..T ..T ..T A.. ... ... ... ... ... ... ... ..G ..T ... ... C.C ..C ... ..C ... ... ... ... ... ... ... ... ... ..T ... ... ..C ... ... ... ... ... ... ... ..T ... C.. C.. ... 
Dsim                            ... ... ... ... ..T ... ... ... ..A ... ... ... ... ... ... ... ... ... .G. ..C ... ... ..G ... ... ... ... ... ... ... ... ... ... ..T G.. .A. ..C ... ... ... ... ... ... ... ... ..T ..T ... ... ... ... ... ... ... ..T ..T .A. ... ... ... TCG ... ... ... ... ..C ... ... ..A ..A ..A ..A ... ... ... ... ... ... ... ... ... ..A ... ..T ..T ..T ... ..T ... ... G.. ..C ..G ... ... ... ... ..T A.. G.C ..A ..A ... ... ... ... ... ... ... ... ... ... ..G ... ... ... ..T ..G ... GT. ..C ..C ... .A. ..C ..T ... ... ... ... ... ... ..T ... A.G ... ... ... ... ... ... ..G ... ... ..A ... ..A ... ... ..A ..A ..C ..C ... ... ... ... ... ... ..T ... ... ... ... ..G ..G ..G T.G ..T G.. ..C ... ..A ..A ..A ..C ..C ... ... ..A ..A ... ... ... ... ... ... ... ... ... ... ... ... ... ... ... ..T ..A ... T.. G.. ... ..T ... ..T ..T ..A ... ... ..T ..T ..T ... ... ..A ... ... ... ... ... ... ... .GC A.C ..C ... ... .AT ... ..T .T. ... A.. ... ... ... ... ... ... ... ... ... ... ... ... ... ... ... ..T ..T .TT ... ... ... ... ..C .A. A.T C.. .GA .AT ... A.A C.. A.C ..C ... ... ... ... ..T ... A.. AT. T.C ... ..A ... ... ..C ... TC. ..T ..G .AA ..A ... ... ... ... ... ..G ..A ... ... ... ..T ..T .C. TC. ..A ..A ..C ..C ... ... ... ... ... ... ... ... ... ... ..A ..G ..T A.A ... ..C ... ... ... ... ... ... ..T ..T ..T ..T ..C ... ... ... ..T ..T ..T ..T ... ... ... ... ... ... ... ... ..G ..T ... ... C.C ..C ... ..C ... ... ... ... ... ... ... ... ... ..T ... ... ..C ... ... ... ... ... ... ... ... ... C.. C.. ... 
Dsec                            ... ... ... ... ..T ... ... ... ..A ... ... ... ... ... ... ... ... ... .G. ..C ... ... ..G ... ... ... ... ... ... ... ... ... ... ..T G.. .A. ..C ... ... ... ... ... ... ... ... ..T ..T ... ... ... ... ... ... ... ..T ..T .A. ... ... ... TCG ..C ... ... ... ..C ... ... ..A ..A ..A ..A ... ... ... ... ... ... ... ... ... ..A ... ..T ..T ..T ... ..T ... ... G.. ..C ..G ... ... ... ... ..T A.. G.C ..A ..A ... ... ... ... ... ... ... ... ... ... ..G ... ... ... ..T ..G ... GT. ..C ..C ... .A. ..C ..T ... ... ... ... ... ... ..T ... A.G ... ... ... ... ... ... ..G ... ... ..A ... ..A ... ... ..A ..A ..C ..C ... ... ... ... ... ... ..T ... ... ... ... ..G ..G ..G T.G ..T G.. ..C ... ..A ..A ..A ..C ..C ... ... ..A ..A ... ... ... ... ... ... ... ... ... ... ... ... ... ... ... ..T ..A ... T.. G.. ... ..T ... ..T ..T ..A ... ... ..T ..T ..T ... ... ..A ... ... ... ... ... ... ... .GC A.C ..C ... ... .AT ... ..T .T. ... A.. ... ... ... ... ... ... ... ... ... ... ... ... ... ... ... ..T ..T .TT ... ... ... ... ..C .A. A.T C.. .GA .AT ... A.A C.. A.C ..C ... ... ... ... ..T ... A.. AT. T.C ... ..A ... ... ..C A.. TC. ..T ..G .AA ..A ... ... ... ... ... ..G ..A ... ... ... ..T ..T .C. TC. ..A ..A ..C ..C ... ... ... ... ... ... ... ... ... ... ..A ..G ..T A.A ... ..C ... ... ... ... ... ... ..T ..T ..T ..T ..C ... ... ... ..T ..T ..T ..T ... ... ... ... ... ... ... ... ..G ..T ... ... C.C ..C ... ..C ... ... ... ... ... ... ... ... ... ..T ... ... ..C ... ... ... ... ... ... ... ... ... C.. C.. ... 
Dere                            ... ... ... ... ..T ... ... ... ... ... ..A ..A ... ... ... ... ... ... .GA ..C ... ... ..G ... ... ... ... ... ... ... ... ... ... ... G.. .A. ..C ... ... ... ... ... ... ... G.. ... ..T ... ... ... ... ... ... ... ..T ..T ... ... ... ..T TCA ..C ... ... ... ..C ... ... ..A ..A ..A ... ... ... ... ... ... ... ... ... ... ... ... ..T ..T ..T ... ..T ... ... G.. ..C ..G ... ... ... ... ..T A.C G.C ..A ..A ... ..A ..A ... ... ... ... ... ... ... ..G ... ... ... ..T ..G ... GT. ..C ..C ... .A. ..C T.C ..A ... ... ... ... ... ..T ... A.G ... ... ... ... ..G ... ..G ..T ... ... ..A ... ... ... A.A ... ..A ..T ... ... ... ..T ... ... ..T ... ... ... ... ..G ..G ..G ..G ..T G.T ..C ... ..A ... T.. ..C ..C ... T.. ... ... ..A ... ... ... ... ... ... ... ... ... ... ... T.. ... ... ..T ..T ... T.. G.. ... ..T ... ..T ..T ... ... ... ... ..T ..T ... ... ..A ... ..A ... ... ... ..T ... .GC C.. ..C ... ... .AT ... ..T ... ... A.. ... ... ... ... ... ... ... ... ... ... ... ... ... ..G ... ... ..T ... ... ... A.. ... ..C .A. A.A C.. .GA .AT ... A.A C.C A.C ..C ..A ... ... ... ..T ..A A.. AT. T.C ... ..A ... ... ..C A.. TC. ... ..G .A. ..A ..A ... ... ..T ... ..G ..A ... ... ... ..T ..T .C. TC. ..A ..A ..C ..C ... ... ..A ... ... ... ... ... ... ..G ... ..G ..T A.A A.. ..C ... ... ... ... ... ... ..A ..A ..C ... ..C ... ... ... ... ... ..T ..T ... ... ... ... ... ... ... ..T ..G ... ... ... C.C ..C ..T ..C ..A ... ... ... ... ... ... ... ... ... ... ... ..C ... ... ... ... ... ... ... ... ... C.. C.. ... 
Dtei                            ... ... ... ... ..T ... ... ... ... ... ..A ... ... ... ... ... ... .G. .G. ... ... ... ... ..T ... ... ... ... ... ... ... GT. ... ... G.. .AT ..C ... ..A ... ... ... ... ... G.. ... ..T ... ... ... ... ..T G.. ... ..T ..T ... ... ... ... TCG ... ... ... ... ..C ... ... ..A ..A ..A ... ... ... ... ... ... ... ..T ..T ..T ... ... ..T ..T ..T ... ..T ... ... G.. ..A ..G A.. ... ... ..T ..T G.A G.C ..A ..A ... ... ... ... ... ... ... ... ... ... ..G ... ... ... ..T ..G ... GT. ..C ..C ... AA. ..C ..C ... ... ... ... ... ... ..T ... A.G ... ... ... ... ... ... ..G ... ... ... ..A ... ... ... A.. ..A ..A ..C ... ... ... ... ... ... ..T ... ... ... ..T ..A ..G ..G ..G ..T G.. ..T ..T ..A ..A T.. ..C ..C ... ... ... ... ..A ..A ..A ..C ... ... ... ... ... ... ... ... ... ... ... ..T ..T ... T.. G.. ... ..T ... ..A ..T ... ... ..T ..T ..T ..T ... ... ..A ..A ..A ... ... ... ... ... .GC A.G ..C ... ... .AT ... ..T .T. ... A.. ... .A. ... ... ... ... ... ... ... ... ... ... ..T ... ... ..T ..T ... ... ... T.. ... ..C .A. A.T C.. .GA .AT ... A.A C.. A.C ..C ... ..A ... ... ..T ... A.. AT. T.C ... ..A ... ... ..C A.. TC. ... ..G .A. ..G ... ... ... ..T ... ..G ..A ... ... ... ..T ..T .C. TC. ..A ..A ..C ..C ... ..A ..A ... ... ... ... ... ... ... ... ..G ..T A.A A.. ..C ... ... ..A ... ... ... ..A ..T ..C ... ..C ... ... ... ... ..T ..T ..T ... ... ... ... ... ... .T. ..T ..G ... ... ... C.C ..C ..C ..C ..A ... ... ... ... ... ... ... ... ..T ... ... ..C ... ... ... ..T ..T ..T ..T ... ..T C.. C.. ... 
Dyak                            ... ... ... ... ..T ... ... ... ... ... ..A ... ... ... ... ... ... .G. .G. ... ... ... ..G ..T ... ... ... ... ... ... ... GT. ... ... G.T .A. ..C ... ..A ..A ... ... ... ... GT. ... ..T ... ... ... ... ..T ... ... ... ..T ... ... ... ... TCG ... ... ... ... ... ... ... ..A ..A ..A ... ... ... ... ... ... ..T ... ..T ..T ... ... ... ... ..T ... ..T ... ... G.. ..A ..G ... ... ..T ... ..T G.A G.C ..A ..A ... ... ... ..A ... ... ... ... ... ... ..G ... ... ..T ..T ..G ... GT. ..C ..C ... .A. ..C ..C ... ..A ... ... ... ... ..T ... A.G ... ... ... ... ... ..G ..G ... ... ... ..A ... ... ... A.A ..A ..A ..C ... ... ... ... ... ... ..T ... ... ... ..T ..A ..G ..G ..G ..T G.. ..T ..T ..A ..A T.. ..C ..C ... ... ... ... ..A ..A ... ..C ..A ... ... ... ... ..T T.. T.. ... ..A ... ..T ..T ... T.. G.. ... ..T ..G ..T ..T ... ... ... ..T ..T ..T ... ... ..A ..A ..A ... ... ... ... ... .GC A.G ..C ... ... .AT ..T ..T .T. ... A.. ... .A. ... ... ... ... ... ... ... ... ... ..T ..T ... ... ..T ..T ... ... ... T.. ... ..C .A. A.T C.. .GA .AT ... A.A C.A A.C ... ... ..A ... ... ..T ... A.. AT. T.C ... ..A ... ... ..C A.. TC. ... ..G .A. ..A ... ..A ... ..T ..A ..G ..A ... ... ... ..T ..T .CG TC. ..A ... ..C ..C ... ... ..A ..A ... ..G ... ... ... ... ... ..G ..T A.A A.. ..C ... ... ..A ... ... ... ..A ..T ..C ... ..C ... ... ... ... ... ..T ..T ... ..A ... ... ... ... .T. ..T ..G ... ... ... C.C ..C ..C ..C ..A ... ... ... ... ... ... ... ... ..T ... ... ..C ... ... ... ... ... ..T ..T ... ... C.T C.. ... 
Dsan                            ... ... ... ... ..T ... ... ... ... ... ..A ... ... ... ... ... ... .G. .G. ... ... G.. ..G ..T ... ... ... ... ... ... ... GT. ... ... G.T .A. ..C ... ..A ... ... ... ... ... GT. ... ..T ... ... ... ... ..T ... ... ..T ..T ... ... ... ... TCG ... ... ... ... ... ... ... ..A ..A ..A ... ... ... ... ... ... ... ... ..T ..T ... ... ... ... ..T ... ..T ... ... G.. ..A ..G ... ... ..T ... ..T G.A G.C ..A ..A ... ... ... ..A ... ... ... ... ... ... ..G ... ... ..T ..T ..G ... GT. ..C ..C ... .A. ..C ..C ... ..A ... ... ... ... ..T ... A.G ... ... ... ... ... ..G ..G ... ... ..A ..A ... ... ... A.A ..A ..A ..C ... ... ... ... ... ... ..T ... ... ... ..T ..A ..G ..G ..G ..T G.. ..T ..T ..A ..A T.. ..C ..C ... ... ... ... ..A ..A ... ..C ..A ... ... ... ... ..T T.. T.. ... ..A ... ..T ..T ... T.. G.. ... ..T ..G ..T ..T ... ... ... ..T ..T ..T ... ... ..A ..A ..A ... ... ... ... ... .GC A.G ..C ... ... .AT ..T ..T .T. ... A.. ... .A. ... ... ... ... ... ... ... ... ... ... ..T ... ... ..T ..T ... ... ... T.. ... ..C .A. A.T C.. .GA .AT ... A.A C.A A.C ..C ... ..A ... ... ..T ... A.. AT. T.C ... ..A ... ... ..C A.. TC. ... ..G .A. ..A ... ..A ... ..T ... ..G ..A ... ... ... ..T ..T .CG TC. ..A ... ..C ..C ... ... ..A ..A ... ..G ... ... ... ... ... ..G ..T A.A A.. ..C ... ... ..A ... ... ... ..A ..T ..C ... ..C ... ... ... ... ... ..T ..T ... ... ... ... ... ... .T. ..T ..G ... ... ... C.C ..C ..C ..C ..A ... ... ... ... ... ... ... ... ..T ... ... ..C ... ... ... ... ... ..T ..T ... ... C.T C.. ... 
Dtak                            ... ... GC. ... ..T ... ..A ... ... ... ... ... ..A ..A ... ... ... ... ... ..C ... ... ..G ... ... ... ... ... ... ..G ..T ..A ... ... G.. ..A ..C ... ... ... ..A ... ... ... ... ... ..T ... ... ... ..T ... ... ... .AT ... G.. ... ... TC. TCA ... ... ... ... ..C ... ..T ... ... ..T ... ..A ... ... ... ..T ... ... ... ... ..A ... ... ..T ... ... ..T ... ..T T.. ... AGG ... ... ... ... ... A.A GGC ..A ... ... ..A ... ... ..A ..A ..C ... ... ... ..G ... ... ... ... ..G ... G.. ..T ..A ..T ... ..C ... ..C ... ... ... ... ... ..G ... ..G ... ... ... ... ... ..T ... ... ..T ... A.. ..T ..A ... ..A A.. ... ..C ... ... ... ... ... ... ... ..G ..G T.G ... ..G ..G ..G ..G ..T G.. ..C ... ... ..A T.. ..C ... ... ... ..C ... ... ... ... ... ... ... ... ... T.. ..A ... ... ... ... ... A.. ... ... ... G.. ..C ... ... ..T ..T ... ... ... ... ..T ..T ... ... ... ... ... ..A ... ... ... ... .GC A.. ... ... ... .AC ... ... ... ..G ..A A.. ... A.. C.. ... ... ... ... ..T ..T .T. ... ... ... ... ... ... ... ... ... A.. ..T T.C .A. C.. C.. .AA CA. ... A.. ... ... ... ... ... ..A ... ... .T. A.. TT. T.C T.. ..A ... ..C ..C A.. ... ..A ... .A. ... ... ..T ... ..T ... ..A ..A ... ... ..T ... ... .C. TC. ..A ..A ..C ..C ... ... ..A ... ... ... ... ... ..G ... ... ..G ... A.A ... ..C ..C ... ... ... ... ... ... ... ... ... ..C ... ... ..T ... ... ... ... ... ..T ..A ... ... ... ... ... ... ... ... ... C.T ..C ..C ... ..A ..A ..A ... ... ... ... ... ... ... ... ... ... ... ... ..T ... ..T ... ..T ... ... C.A C.. ... 
Drho                            ... ... ... ... ... ... ..A ... ... ... ... ... ... ... ... ... ... ... ... ..C ... ... ..G ... ... ... ... ... T.. ... ... ... ... ... G.. ... ..C ... ... ... ... ..A ... ..T ... ... ..C ... ... ... ... ... ... ... ... ... ... ... ..T ... TCG ..C ... ... ... ..C ... ... ... ... ... ... ... ..A ... ... ... ... ... ... ... ..T ... ... ... ... ... ..T ... ... GC. ... AGG ... ... ..T ..T ... A.C AGC ..A ... ..A ... ... ... ... ... ... ... ... ... ..G ... ... ... ..T ..G ..A G.. ..C ... ..C ... ... ... ... ... ..C ... ... ..T A.G ... ..G ... ... ... ... ..T ... ... ... ..G ... A.. ..A ... ... ... ... ... ... ... ... ... ... ... ... ... ... ..G ..G ... ..G ..G ..G ..G ... G.. ..C ... ... ... ... ... ... ... ... ... ... ... ... ... ... ... ... ... ... ... T.. ... ... ... ... ... ... ... ... ... G.. ... ... ... .CT ..T ... ... ... ... ..T ..A ..A ... ..A ... ... ... ... ... ..A ... .GC ... ..C ... ... .AT ... ... ..G ... ... ... ..G ... ... ... ... ... ..G ... ... ... ... ... ... ... ... ... ... ..T T.. A.. ... A.. CA. ... C.. .AA CA. ... A.A ... ... ... ... ... ... ... ... .TC T.. AT. T.C ... ..A ... ..G ..C ... ... ..A ... ... ... ... ... ... ... ... ... ..G ..A ... ..T ... ... .C. TC. ..A ... ..C ..C ... ... ... ... ..C A.. ... ... ... ... ... ... ..T A.. ... ..C ..T ... ... ..A ..C ... ..T ... ... ... ..C ... ... ... ... ... G.. ... ... ... ..T A.. ... ... ... ... ... ... ... ... C.C ..C ..C ..T ..C ... ... ... ... ... ... ... ..T ... ... ... ..C ... ... ... ... ..T ... ... ... ... C.. C.. ..C 
Dsuz                            ... ..T ... ... ... ... ..A ... ... ... ... ... ..A ... ..A ... ... ... ... ..C ... ... ..G ... ... ... ..G ..T ... ... ..T ... ... ..T G.. ... ..C ... ... ... ... ... ... ... ... ... ..T ... ... ... ... ... ... ... ..T ... ... ... ... ... TCA ..C ... ... ... ..C ... ... ... ..T ..A ... ... ... ... ..T ... ... ... ... ... ... ... ... ... ... ..G ..T ... ... GC. ... .GT ... ... ... ... ... A.A GGC ... ... ... ..A ... ... ..A ... ... ... ... ... ..G ... ... ... ... ..G ... G.. ..T ..T ... ... ..C ... ... ... ..A ..A ... ... ..G ... ..G ... ... ... ..G ..G ..G ... ... ... ... A.. ... ... ... ... A.. A.. ... ... ..G ... ..T ... ... ..G ... ... ..G ... ..G ..A ..G ..G ... G.. ..C ... ... ... ... ..C ... ... ... ... ... T.. ... ... ... ... ... ... T.. ... ... ... ... ... ... ... T.. ... ... ... G.. ..C ... ... ..T ..T ... ... ... ... ..T ..T ... ... ... ..T ... ... ..A ... ... ... .GC ... ..C ... ... .AC ... ... ... ... ... ... ... ... C.. ... ... ... ... ... ..T ... ... ..G ... ... ... ... ... ... ... A.. ... ... .A. C.. C.. .AA CA. ... A.A ... ... ..T ..A ... ..A ... ... .T. ... AT. T.C ... ..A ... ... ..C A.. ... ..T ... ... ... ... ... ... ..T ... ..G ..A ... ... ..T ... ... .C. TC. .CA ..A ..C ..T ... ... ..A ... ... ... ... ... ..G ... ... ..G ..T A.A ... ..C ..C ... ... ... ... ... ... ... ... ... ..C ... ..T ..T ... ... ..T ... ... ... ... A.. ... ... ... ..A ... ... ... ..T C.C ..C ..C ... ... ..C ... ... ... ... ... ... ... ... ... ... ... ... ... ... ... ... ... ... ... ... C.. C.. ... 
Dsub                            ... ..T ... ... ... ... ... ... ... ... ... ... ..A ... ... ..A ... ... ... ..C ... ... ..G ... ... ... ..G ... ... ... ... ... ... ..T G.. ... ..C ... ... ... ... ..A ... ... ... ... ..T ... ... ... ... ... ..T ... ..T ... ... ... ... ... TCA ..C ... ..C ... ..C ... ... ... ..T ..T ... ... ... ... ..T ... ... ... ... ... ... ... ... ... ... ... ..T ... ... GC. ... .GT ... ... ... ... ... A.A G.C ... ... ... ..A ... ... ..A ... ... ... ... ... ..G ... ... ... ... ..A ... G.A ..T ... ... ... ..C ... ... ... ..A ... ... ..A ..G ... ..G ... ... ..T ..G ..G ..G ... ... ... ... A.. ... ... ..A ... A.. A.. ... ... ..G ... ..T ... ..T ..G ... ... ..G ... ..G ..A ..G ..G ... G.. ..C ... ... ... ... ..C ... T.. ... ... ... T.. ... ... ... ... ... ... ... ... ... ... ..T ... ... ... T.A ... .A. ... G.. ..C ... ... ..T ..T ... ... ... ... ... ..T ... ... ... ... ... ... ... ... ... ... .GC ... ..C ... ... .AC ... ... .T. ... ... ... ... ... C.. ... ... ..T ... ... ..T ... ... ... ... ... ... ... ... ... ... A.. ... ... .A. C.. C.. .AA CA. ... A.A ... ... ..T ..A ... ..A ... ... .T. ... AT. T.C ... ..A ... ... ..C A.. ... ..T ... .A. ..A ... ..T ... ..T ... ..G ..A ... ... ..T ... ... .C. TC. .CA ..A ..C ..C ... ... ..A ... ... ... ... ..T ..A ... ... ..G ..T A.A ... ..C ..C ... ... ... ... ... ... ..T ... ... ..C ... ... ..T ... ... ..T ... ... ... ... A.. ... ... ... ... ... ... ... ..A C.C ..C ..C ... ... ..T ... ..C ... ... ... ... ... ... ... ... ... ... ..T ... ... ... ... ... ... ... C.. C.. ... 
Dbia                            ... ... ... ..T ..T ... ... ..A ..A ... ... ... ... ... ... ... ... ... ... ..C ... ..G ..G ..A ... ... ..T ... ... ... ..T ... ... ..T G.. ... ..C ... ... ... ... ... ... ... G.. ... ..T ... ... ... ... ... ... ... ..T ... ... ..T ... ... TCA ..C ... ... ... ..C ... ... ... ... ..T ... ... ... ... ..T ... ... ... ... ..T ... ... ... ... ... ..T ..T ... ... GC. ... .GG ... ... ... ... ... A.A GGT ..A ..A ... ..A ... ... ..A ... ..A ..A ... ... ..G ... ..T ... ... ..G ... G.. ..T ... ... ... ..C ..A ... ... ..A ... ... ... ..G ... ..G ... ... ... ... ..G ..G ... ... ... A.A A.. ... ... ... ... A.. A.. ... ... ..G ... ..T ... ... ... ... ... ..T ... ..G T.G ..G ..G ... G.. ..C ... ... ... T.. ..C ..C ... ... ... ... T.A ... ... ... ... ... T.. ... ..T ... ... ..A ... ... ... ... ... ... ... G.. ..C ... ... ... ..T ... ... ... ... ..T ..A ... ... ... ... ... ... ..A ... ... ... ..C ... ..C ... ... .AC ..T ..T ... ... A.. ... ... A.. C.T ... ..T ... ... ... ..T ... ... ..T ... ... ... ... ... ... ... A.. ... A.A .A. C.. C.. .AA CA. ... A.. ... ... ..T ... ... ..A ... ... .T. ... TT. T.C T.. ..A ... ... ..C A.. ... ..T ... ... ... ... ..G ... A.T ... ..A ..A ... ... ..A ... ... .C. TC. ..A ..A ..C ..C ..C ... ... ... ..C ... ... ... ..G ... ... ..G ..T A.A ... ..C ..C ... ... ... ... ... ... ... ... ... ..C ... ... ..T ... ... ..T ... ... ... ... A.. ... ..G C.. ... ... ... ... ... C.C ..C ..C ... ..A ..T ... ..A ..C ... ... ..T ... ... ... ... ... ... ... ... ... ... ... ... ..T ..T C.. C.. ... 

    9    1    1    1    1    4    1    1    1    1    1    2    1    2    1
    2   10    1    1    1    1    1    1    1    2    8    1    1    1    1
    1    1    1    1    1    1    1    1    1    1    1    1    4    1    1
    1    1    1    1    4    1    1    1    1    1    1    1    1    1    1
    1    1    1    1    1    1    1    1    1    1    1    1    1    1   13
    1    2    1    2    2    1    1    1    1    1    2    1    1    5    1
    1    1    1    1    2    1    1    1    1    1    1    1    1    1    1
    1    1    2    1    2   10    1    1    2    1    2    1    1    1    1
    1    1    1    1    1    1    1    1    1    1    3    1    1    1    1
    1    2    1    1    1    1    1    1    1    1    1    1    1    1    1
    1    1    1    1    1    1    1    4    1    1    1    1    1    1    1
    1    1    1    1    1    1    1    1    1    1    1    1    1    1    1
    1    1    1    1    1    1   13    1    1    1    1    2    1    2    1
    1    1    1    1    1    1    1    1    1    1    1    1    8    1    1
    1    1    2    1    1    1    1    2    1   11    1    1    1    1    1
    2    1    1    1    1    1    1    1    1    1    1    1    9    1    1
    1    1    1    1    1    1    1    1    1    1    1    1    1    1    1
    1    1    1    1    1    1    1    1    1    1    1    1    1    1    5
    2    1    1    1    1    1    1    2    1    1    1    1    1    1    1
    1    1    1    7    1    1    1    1    1    1    1    1    1    1    1
    1    1    1    1    1    1    1    1    1    1    7    1    1    1    1
    1    1    1    1    1    1    1    1    2    1   10    1    1    1    1
    1    7    1    1    1    1    1    1    1    1    1    1    6    1    1
    1    1    1    1    1    1    1    1    1    1    1    1    1    1    8
   10    1    2    1    1   10    1    8    2    1    3    1    1    1    1
    1    1    1    1

CODONML (in paml version 4.8a, August 2014)  Oct-TyrR_DNA_15species_alignment.fasta
Model: One dN/dS ratio for branches, 
Codon frequency model: Fcodon
Site-class models: 
ns =  15  ls = 573

Codon usage in sequences
--------------------------------------------------------------------------------------------------------------------------------------
Phe TTT   1   0   2   2   1   1 | Ser TCT   0   0   2   2   2   2 | Tyr TAT   0   1   1   3   3   3 | Cys TGT   1   2   1   1   1   1
    TTC  19  20  18  18  19  19 |     TCC  17  21  18  18  19  19 |     TAC  12  11  11   9   9   9 |     TGC  15  14  15  15  15  15
Leu TTA   0   0   1   0   0   0 |     TCA   0   1   1   0   0   0 | *** TAA   0   0   0   0   0   0 | *** TGA   0   0   0   0   0   0
    TTG   2   3   3   1   2   2 |     TCG  18  15  17  17  17  17 |     TAG   0   0   0   0   0   0 | Trp TGG  10  10  10  10  10  10
--------------------------------------------------------------------------------------------------------------------------------------
Leu CTT   0   0   7   4   4   4 | Pro CCT   0   1   1   2   2   2 | His CAT   0   1   1   1   1   1 | Arg CGT   1   2   3   2   2   2
    CTC  17  11  12  13  13  13 |     CCC   9   9  11   9  10  10 |     CAC   7   6   5   5   5   5 |     CGC  13  10   9  12  12  12
    CTA   1   1   5   7   7   7 |     CCA   2   1   1   1   1   1 | Gln CAA   0   1   3   2   2   2 |     CGA   0   2   4   4   4   4
    CTG  47  50  37  40  39  39 |     CCG  14  15  12  14  13  13 |     CAG  24  22  21  22  22  22 |     CGG  10   7   6   5   5   5
--------------------------------------------------------------------------------------------------------------------------------------
Ile ATT   1   1   7   5   5   5 | Thr ACT   0   2   5   4   4   4 | Asn AAT   2   6   3   2   2   2 | Ser AGT   3   4   6   4   5   4
    ATC  38  37  30  32  30  30 |     ACC  21  23  20  22  21  21 |     AAC  17  14  18  20  20  20 |     AGC  16  15  12  14  12  14
    ATA   2   3   5   5   7   7 |     ACA   2   5   4   2   2   2 | Lys AAA   0   3   2   1   1   1 | Arg AGA   0   1   0   0   0   0
Met ATG   7   7   7   7   7   7 |     ACG  15  14  15  14  14  14 |     AAG  25  23  24  24  24  24 |     AGG   0   3   3   2   2   2
--------------------------------------------------------------------------------------------------------------------------------------
Val GTT   1   1   6   5   6   6 | Ala GCT   4   4  10   8   8   8 | Asp GAT   4   6   8   9   9   9 | Gly GGT   1   8   3   4   4   4
    GTC  13  15  15  16  15  15 |     GCC  33  31  26  31  31  31 |     GAC  14  11  13  11  11  11 |     GGC  26  21  20  17  19  18
    GTA   1   2   1   2   2   2 |     GCA   2   3   3   2   2   2 | Glu GAA   1   6   3   4   4   4 |     GGA   2   5   7   9   6   6
    GTG  23  23  20  20  20  20 |     GCG  27  15  12  12  12  12 |     GAG  24  21  22  22  22  22 |     GGG   8   3   5   4   6   6
--------------------------------------------------------------------------------------------------------------------------------------

--------------------------------------------------------------------------------------------------------------------------------------
Phe TTT   1   8   3   3   4   1 | Ser TCT   3   2   2   2   2   2 | Tyr TAT   1   2   1   1   1   0 | Cys TGT   0   1   1   1   1   2
    TTC  19  13  18  18  16  19 |     TCC  20  19  18  19  21  22 |     TAC  11  10  11  11  11  11 |     TGC  16  15  15  15  15  14
Leu TTA   0   0   0   0   0   0 |     TCA   2   1   2   1   5   0 | *** TAA   0   0   0   0   0   0 | *** TGA   0   0   0   0   0   0
    TTG   5   2   5   5   5   1 |     TCG  14  16  16  16  12  15 |     TAG   0   0   0   0   0   0 | Trp TGG  10  10  10  10  10  10
--------------------------------------------------------------------------------------------------------------------------------------
Leu CTT   6   8  10  10   1   0 | Pro CCT   1   1   3   3   3   2 | His CAT   2   2   2   2   0   2 | Arg CGT   4   2   2   2   4   2
    CTC  12  12  12  12  12  11 |     CCC  11  11   9   9  10   9 |     CAC   5   3   4   4   7   4 |     CGC   8  11  10  10  10   9
    CTA   3   7   8   8   4   1 |     CCA   2   1   3   3   2   2 | Gln CAA   4   2   3   3   5   2 |     CGA   2   3   3   4   2   1
    CTG  39  36  30  30  44  52 |     CCG  11  13  11  11  13  13 |     CAG  20  21  21  21  17  22 |     CGG   8   6   7   6   6  10
--------------------------------------------------------------------------------------------------------------------------------------
Ile ATT   5  10   7   6   8   3 | Thr ACT   1   3   3   3   2   1 | Asn AAT   2   4   3   3   4   1 | Ser AGT   5   6   5   6   4   3
    ATC  32  26  28  29  31  36 |     ACC  22  20  20  20  19  22 |     AAC  19  17  17  17  16  19 |     AGC  14  12  14  13  12  16
    ATA   5   6   7   7   4   3 |     ACA   3   4   4   2   4   3 | Lys AAA   3   1   1   1   5   1 | Arg AGA   2   0   1   1   0   0
Met ATG   8   8   8   8   6   8 |     ACG  15  12  12  13  17  14 |     AAG  21  24  23  23  21  24 |     AGG   1   4   3   3   3   3
--------------------------------------------------------------------------------------------------------------------------------------
Val GTT   2   2   2   2   0   3 | Ala GCT   7   9  12  11   5   5 | Asp GAT   9   9   9   9   7   6 | Gly GGT   4   4   4   4   4   1
    GTC  14  18  18  18  16  17 |     GCC  33  30  25  27  29  31 |     GAC  14  13  14  14  13  13 |     GGC  17  19  16  17  23  25
    GTA   3   3   2   2   1   2 |     GCA   4   3   3   4   4   2 | Glu GAA   3   6   4   4   4   7 |     GGA   8   7   9   8   6   3
    GTG  21  19  21  21  24  17 |     GCG  11  11  12  11  14  20 |     GAG  20  20  21  21  21  18 |     GGG   5   5   5   5   3   7
--------------------------------------------------------------------------------------------------------------------------------------

--------------------------------------------------------------------------------------
Phe TTT   1   3   3 | Ser TCT   1   1   2 | Tyr TAT   3   2   2 | Cys TGT   1   1   2
    TTC  19  17  17 |     TCC  20  21  19 |     TAC   9  10  10 |     TGC  15  15  14
Leu TTA   0   1   1 |     TCA   2   2   3 | *** TAA   0   0   0 | *** TGA   0   0   0
    TTG   3   2   4 |     TCG  13  12  12 |     TAG   0   0   0 | Trp TGG  10  10  10
--------------------------------------------------------------------------------------
Leu CTT   1   3   3 | Pro CCT   2   1   3 | His CAT   0   0   0 | Arg CGT   1   2   0
    CTC  12  11  14 |     CCC  10  10   9 |     CAC   6   6   6 |     CGC   8   7   9
    CTA   2   2   2 |     CCA   3   4   3 | Gln CAA   2   2   7 |     CGA   0   1   0
    CTG  47  45  42 |     CCG  13  13  14 |     CAG  21  22  16 |     CGG  13  12  12
--------------------------------------------------------------------------------------
Ile ATT   4   5   6 | Thr ACT   4   2   4 | Asn AAT   2   2   3 | Ser AGT   3   3   5
    ATC  34  35  34 |     ACC  18  20  20 |     AAC  17  17  16 |     AGC  16  16  15
    ATA   3   2   2 |     ACA   2   3   2 | Lys AAA   4   4   3 | Arg AGA   0   0   1
Met ATG   8   7   6 |     ACG  16  15  16 |     AAG  22  22  23 |     AGG   3   3   3
--------------------------------------------------------------------------------------
Val GTT   1   3   1 | Ala GCT   5   6   8 | Asp GAT   8   6   5 | Gly GGT   5   5   2
    GTC  14  14  14 |     GCC  33  31  28 |     GAC  13  16  15 |     GGC  22  19  22
    GTA   1   2   1 |     GCA   5   6   3 | Glu GAA   3   2   4 |     GGA   4   5   6
    GTG  24  22  24 |     GCG  16  15  16 |     GAG  21  23  22 |     GGG   4   4   4
--------------------------------------------------------------------------------------

Codon position x base (3x4) table for each sequence.

#1: Dfic           
position  1:    T:0.16579    C:0.25305    A:0.26003    G:0.32112
position  2:    T:0.30192    C:0.28621    A:0.22688    G:0.18499
position  3:    T:0.03316    C:0.50087    A:0.02269    G:0.44328
Average         T:0.16696    C:0.34671    A:0.16987    G:0.31646

#2: Dele           
position  1:    T:0.17103    C:0.24258    A:0.28098    G:0.30541
position  2:    T:0.30366    C:0.27923    A:0.23037    G:0.18674
position  3:    T:0.06806    C:0.46946    A:0.05934    G:0.40314
Average         T:0.18092    C:0.33042    A:0.19023    G:0.29843

#3: Dmel           
position  1:    T:0.17452    C:0.24084    A:0.28098    G:0.30366
position  2:    T:0.30716    C:0.27574    A:0.23560    G:0.18150
position  3:    T:0.11518    C:0.44154    A:0.06981    G:0.37347
Average         T:0.19895    C:0.31937    A:0.19546    G:0.28621

#4: Dmau           
position  1:    T:0.16754    C:0.24956    A:0.27574    G:0.30716
position  2:    T:0.30890    C:0.27574    A:0.23560    G:0.17976
position  3:    T:0.10122    C:0.45724    A:0.06806    G:0.37347
Average         T:0.19255    C:0.32752    A:0.19314    G:0.28679

#5: Dsim           
position  1:    T:0.17103    C:0.24782    A:0.27225    G:0.30890
position  2:    T:0.30890    C:0.27574    A:0.23560    G:0.17976
position  3:    T:0.10297    C:0.45550    A:0.06632    G:0.37522
Average         T:0.19430    C:0.32635    A:0.19139    G:0.28796

#6: Dsec           
position  1:    T:0.17103    C:0.24782    A:0.27400    G:0.30716
position  2:    T:0.30890    C:0.27574    A:0.23560    G:0.17976
position  3:    T:0.10122    C:0.45724    A:0.06632    G:0.37522
Average         T:0.19372    C:0.32693    A:0.19197    G:0.28738

#7: Dere           
position  1:    T:0.17801    C:0.24084    A:0.27574    G:0.30541
position  2:    T:0.30541    C:0.27923    A:0.23386    G:0.18150
position  3:    T:0.09250    C:0.46597    A:0.07679    G:0.36475
Average         T:0.19197    C:0.32868    A:0.19546    G:0.28389

#8: Dtei           
position  1:    T:0.17277    C:0.24258    A:0.27400    G:0.31065
position  2:    T:0.31065    C:0.27225    A:0.23386    G:0.18325
position  3:    T:0.12740    C:0.43455    A:0.07679    G:0.36126
Average         T:0.20361    C:0.31646    A:0.19488    G:0.28505

#9: Dyak           
position  1:    T:0.17801    C:0.24084    A:0.27225    G:0.30890
position  2:    T:0.31239    C:0.27051    A:0.23386    G:0.18325
position  3:    T:0.12042    C:0.43455    A:0.08726    G:0.35777
Average         T:0.20361    C:0.31530    A:0.19779    G:0.28330

#10: Dsan           
position  1:    T:0.17801    C:0.24084    A:0.27051    G:0.31065
position  2:    T:0.31239    C:0.27051    A:0.23386    G:0.18325
position  3:    T:0.11867    C:0.44154    A:0.08377    G:0.35602
Average         T:0.20303    C:0.31763    A:0.19604    G:0.28330

#11: Dtak           
position  1:    T:0.17976    C:0.24433    A:0.27225    G:0.30366
position  2:    T:0.30716    C:0.28272    A:0.23037    G:0.17976
position  3:    T:0.08726    C:0.45550    A:0.08028    G:0.37696
Average         T:0.19139    C:0.32752    A:0.19430    G:0.28679

#12: Drho           
position  1:    T:0.16928    C:0.24782    A:0.27400    G:0.30890
position  2:    T:0.30366    C:0.28447    A:0.22688    G:0.18499
position  3:    T:0.05934    C:0.48517    A:0.04712    G:0.40838
Average         T:0.17743    C:0.33915    A:0.18266    G:0.30076

#13: Dsuz           
position  1:    T:0.16928    C:0.24607    A:0.27225    G:0.31239
position  2:    T:0.30366    C:0.28447    A:0.22862    G:0.18325
position  3:    T:0.07330    C:0.46422    A:0.05410    G:0.40838
Average         T:0.18208    C:0.33159    A:0.18499    G:0.30134

#14: Dsub           
position  1:    T:0.16928    C:0.24607    A:0.27225    G:0.31239
position  2:    T:0.30366    C:0.28272    A:0.23386    G:0.17976
position  3:    T:0.07853    C:0.46248    A:0.06283    G:0.39616
Average         T:0.18383    C:0.33042    A:0.18965    G:0.29610

#15: Dbia           
position  1:    T:0.17277    C:0.24433    A:0.27749    G:0.30541
position  2:    T:0.30366    C:0.28272    A:0.23037    G:0.18325
position  3:    T:0.08551    C:0.45724    A:0.06632    G:0.39092
Average         T:0.18732    C:0.32810    A:0.19139    G:0.29319

Sums of codon usage counts
------------------------------------------------------------------------------
Phe F TTT      34 | Ser S TCT      25 | Tyr Y TAT      24 | Cys C TGT      17
      TTC     269 |       TCC     291 |       TAC     155 |       TGC     223
Leu L TTA       3 |       TCA      20 | *** * TAA       0 | *** * TGA       0
      TTG      45 |       TCG     227 |       TAG       0 | Trp W TGG     150
------------------------------------------------------------------------------
Leu L CTT      61 | Pro P CCT      27 | His H CAT      15 | Arg R CGT      31
      CTC     187 |       CCC     146 |       CAC      78 |       CGC     150
      CTA      65 |       CCA      30 | Gln Q CAA      40 |       CGA      34
      CTG     617 |       CCG     193 |       CAG     314 |       CGG     118
------------------------------------------------------------------------------
Ile I ATT      78 | Thr T ACT      42 | Asn N AAT      41 | Ser S AGT      66
      ATC     482 |       ACC     309 |       AAC     264 |       AGC     211
      ATA      68 |       ACA      44 | Lys K AAA      31 | Arg R AGA       6
Met M ATG     109 |       ACG     216 |       AAG     347 |       AGG      38
------------------------------------------------------------------------------
Val V GTT      41 | Ala A GCT     110 | Asp D GAT     113 | Gly G GGT      57
      GTC     232 |       GCC     450 |       GAC     196 |       GGC     301
      GTA      27 |       GCA      48 | Glu E GAA      59 |       GGA      91
      GTG     319 |       GCG     216 |       GAG     320 |       GGG      74
------------------------------------------------------------------------------


Codon position x base (3x4) table, overall

position  1:    T:0.17254    C:0.24503    A:0.27365    G:0.30878
position  2:    T:0.30681    C:0.27853    A:0.23234    G:0.18232
position  3:    T:0.09098    C:0.45887    A:0.06585    G:0.38429
Average         T:0.19011    C:0.32748    A:0.19061    G:0.29180

Codon frequencies under model, for use in evolver (TTT TTC TTA TTG ... GGG):
  0.00395579  0.03129727  0.00034904  0.00523560
  0.00290867  0.03385689  0.00232693  0.02641070
  0.00279232  0.01803374  0.00000000  0.00000000
  0.00197789  0.02594532  0.00000000  0.01745201
  0.00709715  0.02175684  0.00756254  0.07178592
  0.00314136  0.01698662  0.00349040  0.02245492
  0.00174520  0.00907504  0.00465387  0.03653287
  0.00360675  0.01745201  0.00395579  0.01372891
  0.00907504  0.05607912  0.00791158  0.01268179
  0.00488656  0.03595113  0.00511926  0.02513089
  0.00477022  0.03071553  0.00360675  0.04037231
  0.00767888  0.02454916  0.00069808  0.00442118
  0.00477022  0.02699244  0.00314136  0.03711460
  0.01279814  0.05235602  0.00558464  0.02513089
  0.01314718  0.02280396  0.00686446  0.03723095
  0.00663176  0.03502036  0.01058755  0.00860966


Nei & Gojobori 1986. dN/dS (dN, dS)
(Note: This matrix is not used in later ML. analysis.
Use runmode = -2 for ML pairwise comparison.)

Dfic                
Dele                 0.1541 (0.0408 0.2651)
Dmel                 0.1115 (0.0438 0.3923) 0.0982 (0.0450 0.4582)
Dmau                 0.1266 (0.0405 0.3195) 0.1133 (0.0425 0.3751) 0.0703 (0.0087 0.1238)
Dsim                 0.1240 (0.0396 0.3196) 0.1122 (0.0425 0.3789) 0.0767 (0.0087 0.1133) 0.0631 (0.0016 0.0250)
Dsec                 0.1251 (0.0404 0.3233) 0.1109 (0.0417 0.3756) 0.0681 (0.0079 0.1160) 0.0347 (0.0008 0.0227) 0.3517 (0.0008 0.0022)
Dere                 0.1154 (0.0406 0.3520) 0.1081 (0.0416 0.3848) 0.0742 (0.0163 0.2191) 0.0624 (0.0103 0.1648) 0.0634 (0.0103 0.1621) 0.0595 (0.0095 0.1594)
Dtei                 0.1226 (0.0475 0.3873) 0.1108 (0.0500 0.4509) 0.0878 (0.0199 0.2265) 0.0857 (0.0151 0.1760) 0.0871 (0.0151 0.1732) 0.0810 (0.0143 0.1762) 0.0799 (0.0135 0.1684)
Dyak                 0.1081 (0.0458 0.4234) 0.0950 (0.0474 0.4992) 0.0681 (0.0183 0.2679) 0.0545 (0.0127 0.2326) 0.0559 (0.0127 0.2265) 0.0516 (0.0119 0.2298) 0.0520 (0.0111 0.2126) 0.0336 (0.0039 0.1170)
Dsan                 0.1121 (0.0466 0.4156) 0.0983 (0.0482 0.4906) 0.0766 (0.0191 0.2489) 0.0637 (0.0135 0.2115) 0.0664 (0.0135 0.2027) 0.0615 (0.0127 0.2058) 0.0608 (0.0118 0.1949) 0.0466 (0.0047 0.1013) 0.0428 (0.0008 0.0183)
Dtak                 0.1423 (0.0445 0.3125) 0.1044 (0.0367 0.3521) 0.0805 (0.0359 0.4453) 0.0897 (0.0342 0.3819) 0.0914 (0.0342 0.3747) 0.0882 (0.0334 0.3787) 0.0868 (0.0334 0.3843) 0.0940 (0.0408 0.4341) 0.0796 (0.0383 0.4811) 0.0835 (0.0391 0.4686)
Drho                 0.1549 (0.0361 0.2329) 0.1215 (0.0277 0.2279) 0.0889 (0.0350 0.3944) 0.1022 (0.0330 0.3231) 0.0950 (0.0314 0.3300) 0.0984 (0.0322 0.3269) 0.0848 (0.0301 0.3548) 0.0974 (0.0400 0.4104) 0.0874 (0.0391 0.4476) 0.0909 (0.0399 0.4396) 0.0885 (0.0273 0.3084)
Dsuz                 0.1281 (0.0324 0.2530) 0.0930 (0.0277 0.2977) 0.0741 (0.0293 0.3951) 0.0860 (0.0273 0.3168) 0.0842 (0.0273 0.3237) 0.0824 (0.0264 0.3206) 0.0821 (0.0252 0.3068) 0.0851 (0.0334 0.3920) 0.0701 (0.0309 0.4404) 0.0753 (0.0317 0.4206) 0.0870 (0.0200 0.2295) 0.0575 (0.0151 0.2633)
Dsub                 0.1169 (0.0328 0.2806) 0.0893 (0.0309 0.3464) 0.0679 (0.0288 0.4251) 0.0717 (0.0244 0.3401) 0.0695 (0.0244 0.3508) 0.0678 (0.0236 0.3476) 0.0688 (0.0235 0.3421) 0.0683 (0.0301 0.4399) 0.0593 (0.0284 0.4789) 0.0638 (0.0292 0.4580) 0.0749 (0.0204 0.2720) 0.0565 (0.0167 0.2962) 0.0513 (0.0047 0.0924)
Dbia                 0.1120 (0.0357 0.3188) 0.0844 (0.0297 0.3518) 0.0708 (0.0321 0.4534) 0.0849 (0.0301 0.3544) 0.0808 (0.0301 0.3726) 0.0793 (0.0293 0.3693) 0.0722 (0.0264 0.3655) 0.0811 (0.0346 0.4260) 0.0672 (0.0321 0.4769) 0.0734 (0.0329 0.4479) 0.0733 (0.0208 0.2833) 0.0491 (0.0167 0.3406) 0.0599 (0.0103 0.1721) 0.0567 (0.0119 0.2099)


Model 0: one-ratio


TREE #  1:  (((2, 12), ((11, (15, (13, 14))), ((3, ((5, 4), 6)), (7, (8, (9, 10)))))), 1);   MP score: 724
This is a rooted tree.  Please check!
lnL(ntime: 28  np: 30):  -5970.595507      +0.000000
  16..17   17..18   18..2    18..12   17..19   19..20   20..11   20..21   21..15   21..22   22..13   22..14   19..23   23..24   24..3    24..25   25..26   26..5    26..4    25..6    23..27   27..7    27..28   28..8    28..29   29..9    29..10   16..1  
 0.095204 0.043737 0.192520 0.123150 0.033343 0.037181 0.168016 0.033237 0.118380 0.029390 0.028077 0.062680 0.198003 0.044441 0.088498 0.024583 0.000004 0.003471 0.019510 0.000004 0.020616 0.069791 0.061328 0.033057 0.048156 0.011593 0.003338 0.136228 4.326686 0.042706

Note: Branch length is defined as number of nucleotide substitutions per codon (not per neucleotide site).

tree length =   1.72754

(((2: 0.192520, 12: 0.123150): 0.043737, ((11: 0.168016, (15: 0.118380, (13: 0.028077, 14: 0.062680): 0.029390): 0.033237): 0.037181, ((3: 0.088498, ((5: 0.003471, 4: 0.019510): 0.000004, 6: 0.000004): 0.024583): 0.044441, (7: 0.069791, (8: 0.033057, (9: 0.011593, 10: 0.003338): 0.048156): 0.061328): 0.020616): 0.198003): 0.033343): 0.095204, 1: 0.136228);

(((Dele: 0.192520, Drho: 0.123150): 0.043737, ((Dtak: 0.168016, (Dbia: 0.118380, (Dsuz: 0.028077, Dsub: 0.062680): 0.029390): 0.033237): 0.037181, ((Dmel: 0.088498, ((Dsim: 0.003471, Dmau: 0.019510): 0.000004, Dsec: 0.000004): 0.024583): 0.044441, (Dere: 0.069791, (Dtei: 0.033057, (Dyak: 0.011593, Dsan: 0.003338): 0.048156): 0.061328): 0.020616): 0.198003): 0.033343): 0.095204, Dfic: 0.136228);

Detailed output identifying parameters

kappa (ts/tv) =  4.32669

omega (dN/dS) =  0.04271

dN & dS for each branch

 branch          t       N       S   dN/dS      dN      dS  N*dN  S*dS

  16..17     0.095  1412.5   306.5  0.0427  0.0064  0.1487   9.0  45.6
  17..18     0.044  1412.5   306.5  0.0427  0.0029  0.0683   4.1  20.9
  18..2      0.193  1412.5   306.5  0.0427  0.0128  0.3007  18.1  92.2
  18..12     0.123  1412.5   306.5  0.0427  0.0082  0.1924  11.6  59.0
  17..19     0.033  1412.5   306.5  0.0427  0.0022  0.0521   3.1  16.0
  19..20     0.037  1412.5   306.5  0.0427  0.0025  0.0581   3.5  17.8
  20..11     0.168  1412.5   306.5  0.0427  0.0112  0.2624  15.8  80.4
  20..21     0.033  1412.5   306.5  0.0427  0.0022  0.0519   3.1  15.9
  21..15     0.118  1412.5   306.5  0.0427  0.0079  0.1849  11.2  56.7
  21..22     0.029  1412.5   306.5  0.0427  0.0020  0.0459   2.8  14.1
  22..13     0.028  1412.5   306.5  0.0427  0.0019  0.0439   2.6  13.4
  22..14     0.063  1412.5   306.5  0.0427  0.0042  0.0979   5.9  30.0
  19..23     0.198  1412.5   306.5  0.0427  0.0132  0.3093  18.7  94.8
  23..24     0.044  1412.5   306.5  0.0427  0.0030  0.0694   4.2  21.3
  24..3      0.088  1412.5   306.5  0.0427  0.0059  0.1382   8.3  42.4
  24..25     0.025  1412.5   306.5  0.0427  0.0016  0.0384   2.3  11.8
  25..26     0.000  1412.5   306.5  0.0427  0.0000  0.0000   0.0   0.0
  26..5      0.003  1412.5   306.5  0.0427  0.0002  0.0054   0.3   1.7
  26..4      0.020  1412.5   306.5  0.0427  0.0013  0.0305   1.8   9.3
  25..6      0.000  1412.5   306.5  0.0427  0.0000  0.0000   0.0   0.0
  23..27     0.021  1412.5   306.5  0.0427  0.0014  0.0322   1.9   9.9
  27..7      0.070  1412.5   306.5  0.0427  0.0047  0.1090   6.6  33.4
  27..28     0.061  1412.5   306.5  0.0427  0.0041  0.0958   5.8  29.4
  28..8      0.033  1412.5   306.5  0.0427  0.0022  0.0516   3.1  15.8
  28..29     0.048  1412.5   306.5  0.0427  0.0032  0.0752   4.5  23.1
  29..9      0.012  1412.5   306.5  0.0427  0.0008  0.0181   1.1   5.6
  29..10     0.003  1412.5   306.5  0.0427  0.0002  0.0052   0.3   1.6
  16..1      0.136  1412.5   306.5  0.0427  0.0091  0.2128  12.8  65.2

tree length for dN:       0.1152
tree length for dS:       2.6983


Time used:  1:34


Model 1: NearlyNeutral (2 categories)


TREE #  1:  (((2, 12), ((11, (15, (13, 14))), ((3, ((5, 4), 6)), (7, (8, (9, 10)))))), 1);   MP score: 724
This is a rooted tree.  Please check!
check convergence..
lnL(ntime: 28  np: 31):  -5898.352483      +0.000000
  16..17   17..18   18..2    18..12   17..19   19..20   20..11   20..21   21..15   21..22   22..13   22..14   19..23   23..24   24..3    24..25   25..26   26..5    26..4    25..6    23..27   27..7    27..28   28..8    28..29   29..9    29..10   16..1  
 0.187099 0.040580 0.207552 0.124604 0.034797 0.040006 0.175665 0.033599 0.120224 0.032041 0.029054 0.063628 0.208042 0.046341 0.091410 0.025582 0.000004 0.003563 0.020007 0.000004 0.020012 0.072718 0.063228 0.034286 0.049600 0.012059 0.003430 0.052277 4.394889 0.946593 0.021937

Note: Branch length is defined as number of nucleotide substitutions per codon (not per neucleotide site).

tree length =   1.79141

(((2: 0.207552, 12: 0.124604): 0.040580, ((11: 0.175665, (15: 0.120224, (13: 0.029054, 14: 0.063628): 0.032041): 0.033599): 0.040006, ((3: 0.091410, ((5: 0.003563, 4: 0.020007): 0.000004, 6: 0.000004): 0.025582): 0.046341, (7: 0.072718, (8: 0.034286, (9: 0.012059, 10: 0.003430): 0.049600): 0.063228): 0.020012): 0.208042): 0.034797): 0.187099, 1: 0.052277);

(((Dele: 0.207552, Drho: 0.124604): 0.040580, ((Dtak: 0.175665, (Dbia: 0.120224, (Dsuz: 0.029054, Dsub: 0.063628): 0.032041): 0.033599): 0.040006, ((Dmel: 0.091410, ((Dsim: 0.003563, Dmau: 0.020007): 0.000004, Dsec: 0.000004): 0.025582): 0.046341, (Dere: 0.072718, (Dtei: 0.034286, (Dyak: 0.012059, Dsan: 0.003430): 0.049600): 0.063228): 0.020012): 0.208042): 0.034797): 0.187099, Dfic: 0.052277);

Detailed output identifying parameters

kappa (ts/tv) =  4.39489


dN/dS (w) for site classes (K=2)

p:   0.94659  0.05341
w:   0.02194  1.00000

dN & dS for each branch

 branch          t       N       S   dN/dS      dN      dS  N*dN  S*dS

  16..17      0.187   1412.3    306.7   0.0742   0.0193   0.2606   27.3   79.9
  17..18      0.041   1412.3    306.7   0.0742   0.0042   0.0565    5.9   17.3
  18..2       0.208   1412.3    306.7   0.0742   0.0214   0.2891   30.3   88.6
  18..12      0.125   1412.3    306.7   0.0742   0.0129   0.1735   18.2   53.2
  17..19      0.035   1412.3    306.7   0.0742   0.0036   0.0485    5.1   14.9
  19..20      0.040   1412.3    306.7   0.0742   0.0041   0.0557    5.8   17.1
  20..11      0.176   1412.3    306.7   0.0742   0.0181   0.2446   25.6   75.0
  20..21      0.034   1412.3    306.7   0.0742   0.0035   0.0468    4.9   14.4
  21..15      0.120   1412.3    306.7   0.0742   0.0124   0.1674   17.5   51.3
  21..22      0.032   1412.3    306.7   0.0742   0.0033   0.0446    4.7   13.7
  22..13      0.029   1412.3    306.7   0.0742   0.0030   0.0405    4.2   12.4
  22..14      0.064   1412.3    306.7   0.0742   0.0066   0.0886    9.3   27.2
  19..23      0.208   1412.3    306.7   0.0742   0.0215   0.2897   30.4   88.9
  23..24      0.046   1412.3    306.7   0.0742   0.0048   0.0645    6.8   19.8
  24..3       0.091   1412.3    306.7   0.0742   0.0094   0.1273   13.3   39.0
  24..25      0.026   1412.3    306.7   0.0742   0.0026   0.0356    3.7   10.9
  25..26      0.000   1412.3    306.7   0.0742   0.0000   0.0000    0.0    0.0
  26..5       0.004   1412.3    306.7   0.0742   0.0004   0.0050    0.5    1.5
  26..4       0.020   1412.3    306.7   0.0742   0.0021   0.0279    2.9    8.5
  25..6       0.000   1412.3    306.7   0.0742   0.0000   0.0000    0.0    0.0
  23..27      0.020   1412.3    306.7   0.0742   0.0021   0.0279    2.9    8.5
  27..7       0.073   1412.3    306.7   0.0742   0.0075   0.1013   10.6   31.1
  27..28      0.063   1412.3    306.7   0.0742   0.0065   0.0881    9.2   27.0
  28..8       0.034   1412.3    306.7   0.0742   0.0035   0.0477    5.0   14.6
  28..29      0.050   1412.3    306.7   0.0742   0.0051   0.0691    7.2   21.2
  29..9       0.012   1412.3    306.7   0.0742   0.0012   0.0168    1.8    5.2
  29..10      0.003   1412.3    306.7   0.0742   0.0004   0.0048    0.5    1.5
  16..1       0.052   1412.3    306.7   0.0742   0.0054   0.0728    7.6   22.3


Time used:  4:00


Model 2: PositiveSelection (3 categories)


TREE #  1:  (((2, 12), ((11, (15, (13, 14))), ((3, ((5, 4), 6)), (7, (8, (9, 10)))))), 1);   MP score: 724
This is a rooted tree.  Please check!
lnL(ntime: 28  np: 33):  -5898.352483      +0.000000
  16..17   17..18   18..2    18..12   17..19   19..20   20..11   20..21   21..15   21..22   22..13   22..14   19..23   23..24   24..3    24..25   25..26   26..5    26..4    25..6    23..27   27..7    27..28   28..8    28..29   29..9    29..10   16..1  
 0.075083 0.040580 0.207552 0.124604 0.034797 0.040006 0.175666 0.033599 0.120225 0.032041 0.029054 0.063628 0.208042 0.046341 0.091410 0.025582 0.000004 0.003563 0.020007 0.000004 0.020012 0.072718 0.063227 0.034286 0.049600 0.012059 0.003430 0.164293 4.394883 0.946593 0.053407 0.021937 4.043591

Note: Branch length is defined as number of nucleotide substitutions per codon (not per neucleotide site).

tree length =   1.79141

(((2: 0.207552, 12: 0.124604): 0.040580, ((11: 0.175666, (15: 0.120225, (13: 0.029054, 14: 0.063628): 0.032041): 0.033599): 0.040006, ((3: 0.091410, ((5: 0.003563, 4: 0.020007): 0.000004, 6: 0.000004): 0.025582): 0.046341, (7: 0.072718, (8: 0.034286, (9: 0.012059, 10: 0.003430): 0.049600): 0.063227): 0.020012): 0.208042): 0.034797): 0.075083, 1: 0.164293);

(((Dele: 0.207552, Drho: 0.124604): 0.040580, ((Dtak: 0.175666, (Dbia: 0.120225, (Dsuz: 0.029054, Dsub: 0.063628): 0.032041): 0.033599): 0.040006, ((Dmel: 0.091410, ((Dsim: 0.003563, Dmau: 0.020007): 0.000004, Dsec: 0.000004): 0.025582): 0.046341, (Dere: 0.072718, (Dtei: 0.034286, (Dyak: 0.012059, Dsan: 0.003430): 0.049600): 0.063227): 0.020012): 0.208042): 0.034797): 0.075083, Dfic: 0.164293);

Detailed output identifying parameters

kappa (ts/tv) =  4.39488


dN/dS (w) for site classes (K=3)

p:   0.94659  0.05341  0.00000
w:   0.02194  1.00000  4.04359
(note that p[2] is zero)


dN & dS for each branch

 branch          t       N       S   dN/dS      dN      dS  N*dN  S*dS

  16..17      0.075   1412.3    306.7   0.0742   0.0078   0.1046   11.0   32.1
  17..18      0.041   1412.3    306.7   0.0742   0.0042   0.0565    5.9   17.3
  18..2       0.208   1412.3    306.7   0.0742   0.0214   0.2891   30.3   88.6
  18..12      0.125   1412.3    306.7   0.0742   0.0129   0.1735   18.2   53.2
  17..19      0.035   1412.3    306.7   0.0742   0.0036   0.0485    5.1   14.9
  19..20      0.040   1412.3    306.7   0.0742   0.0041   0.0557    5.8   17.1
  20..11      0.176   1412.3    306.7   0.0742   0.0181   0.2446   25.6   75.0
  20..21      0.034   1412.3    306.7   0.0742   0.0035   0.0468    4.9   14.4
  21..15      0.120   1412.3    306.7   0.0742   0.0124   0.1674   17.5   51.3
  21..22      0.032   1412.3    306.7   0.0742   0.0033   0.0446    4.7   13.7
  22..13      0.029   1412.3    306.7   0.0742   0.0030   0.0405    4.2   12.4
  22..14      0.064   1412.3    306.7   0.0742   0.0066   0.0886    9.3   27.2
  19..23      0.208   1412.3    306.7   0.0742   0.0215   0.2897   30.4   88.9
  23..24      0.046   1412.3    306.7   0.0742   0.0048   0.0645    6.8   19.8
  24..3       0.091   1412.3    306.7   0.0742   0.0094   0.1273   13.3   39.0
  24..25      0.026   1412.3    306.7   0.0742   0.0026   0.0356    3.7   10.9
  25..26      0.000   1412.3    306.7   0.0742   0.0000   0.0000    0.0    0.0
  26..5       0.004   1412.3    306.7   0.0742   0.0004   0.0050    0.5    1.5
  26..4       0.020   1412.3    306.7   0.0742   0.0021   0.0279    2.9    8.5
  25..6       0.000   1412.3    306.7   0.0742   0.0000   0.0000    0.0    0.0
  23..27      0.020   1412.3    306.7   0.0742   0.0021   0.0279    2.9    8.5
  27..7       0.073   1412.3    306.7   0.0742   0.0075   0.1013   10.6   31.1
  27..28      0.063   1412.3    306.7   0.0742   0.0065   0.0881    9.2   27.0
  28..8       0.034   1412.3    306.7   0.0742   0.0035   0.0477    5.0   14.6
  28..29      0.050   1412.3    306.7   0.0742   0.0051   0.0691    7.2   21.2
  29..9       0.012   1412.3    306.7   0.0742   0.0012   0.0168    1.8    5.2
  29..10      0.003   1412.3    306.7   0.0742   0.0004   0.0048    0.5    1.5
  16..1       0.164   1412.3    306.7   0.0742   0.0170   0.2288   24.0   70.2


Naive Empirical Bayes (NEB) analysis
Bayes Empirical Bayes (BEB) analysis (Yang, Wong & Nielsen 2005. Mol. Biol. Evol. 22:1107-1118)
Positively selected sites (*: P>95%; **: P>99%)
(amino acids refer to 1st sequence: Dfic)

            Pr(w>1)     post mean +- SE for w

    31 Q      0.595         1.299 +- 0.255
    36 D      0.547         1.274 +- 0.258
    71 A      0.639         1.319 +- 0.268
   368 A      0.540         1.269 +- 0.261


The grid (see ternary graph for p0-p1)

w0:   0.050  0.150  0.250  0.350  0.450  0.550  0.650  0.750  0.850  0.950
w2:   1.500  2.500  3.500  4.500  5.500  6.500  7.500  8.500  9.500 10.500


Posterior on the grid

w0:   1.000  0.000  0.000  0.000  0.000  0.000  0.000  0.000  0.000  0.000
w2:   0.995  0.004  0.000  0.000  0.000  0.000  0.000  0.000  0.000  0.000

Posterior for p0-p1 (see the ternary graph)

 0.000
 0.000 0.000 0.000
 0.000 0.000 0.000 0.000 0.000
 0.000 0.000 0.000 0.000 0.000 0.000 0.000
 0.000 0.000 0.000 0.000 0.000 0.000 0.000 0.000 0.000
 0.000 0.000 0.000 0.000 0.000 0.000 0.000 0.000 0.000 0.000 0.000
 0.000 0.000 0.000 0.000 0.000 0.000 0.000 0.000 0.000 0.000 0.000 0.000 0.000
 0.000 0.000 0.000 0.000 0.000 0.000 0.000 0.000 0.000 0.000 0.000 0.000 0.000 0.000 0.000
 0.000 0.000 0.000 0.000 0.000 0.000 0.000 0.000 0.000 0.000 0.000 0.000 0.000 0.000 0.000 0.000 0.000
 0.000 0.000 0.000 0.000 0.000 0.000 0.000 0.000 0.000 0.000 0.000 0.000 0.000 0.000 0.000 0.000 0.000 0.000 1.000

sum of density on p0-p1 =   1.000000

Time used: 13:27


Model 7: beta (10 categories)


TREE #  1:  (((2, 12), ((11, (15, (13, 14))), ((3, ((5, 4), 6)), (7, (8, (9, 10)))))), 1);   MP score: 724
This is a rooted tree.  Please check!
lnL(ntime: 28  np: 31):  -5878.458051      +0.000000
  16..17   17..18   18..2    18..12   17..19   19..20   20..11   20..21   21..15   21..22   22..13   22..14   19..23   23..24   24..3    24..25   25..26   26..5    26..4    25..6    23..27   27..7    27..28   28..8    28..29   29..9    29..10   16..1  
 0.133578 0.042538 0.204804 0.126527 0.034406 0.038885 0.174618 0.033387 0.120228 0.031170 0.028634 0.063866 0.207876 0.046488 0.090842 0.025054 0.000004 0.003538 0.019883 0.000004 0.020037 0.072025 0.062743 0.033761 0.049158 0.011848 0.003386 0.108817 4.371143 0.097600 1.588780

Note: Branch length is defined as number of nucleotide substitutions per codon (not per neucleotide site).

tree length =   1.78811

(((2: 0.204804, 12: 0.126527): 0.042538, ((11: 0.174618, (15: 0.120228, (13: 0.028634, 14: 0.063866): 0.031170): 0.033387): 0.038885, ((3: 0.090842, ((5: 0.003538, 4: 0.019883): 0.000004, 6: 0.000004): 0.025054): 0.046488, (7: 0.072025, (8: 0.033761, (9: 0.011848, 10: 0.003386): 0.049158): 0.062743): 0.020037): 0.207876): 0.034406): 0.133578, 1: 0.108817);

(((Dele: 0.204804, Drho: 0.126527): 0.042538, ((Dtak: 0.174618, (Dbia: 0.120228, (Dsuz: 0.028634, Dsub: 0.063866): 0.031170): 0.033387): 0.038885, ((Dmel: 0.090842, ((Dsim: 0.003538, Dmau: 0.019883): 0.000004, Dsec: 0.000004): 0.025054): 0.046488, (Dere: 0.072025, (Dtei: 0.033761, (Dyak: 0.011848, Dsan: 0.003386): 0.049158): 0.062743): 0.020037): 0.207876): 0.034406): 0.133578, Dfic: 0.108817);

Detailed output identifying parameters

kappa (ts/tv) =  4.37114

Parameters in M7 (beta):
 p =   0.09760  q =   1.58878


dN/dS (w) for site classes (K=10)

p:   0.10000  0.10000  0.10000  0.10000  0.10000  0.10000  0.10000  0.10000  0.10000  0.10000
w:   0.00000  0.00000  0.00000  0.00001  0.00014  0.00113  0.00629  0.02758  0.10364  0.37981

dN & dS for each branch

 branch          t       N       S   dN/dS      dN      dS  N*dN  S*dS

  16..17      0.134   1412.4    306.6   0.0519   0.0104   0.2015   14.8   61.8
  17..18      0.043   1412.4    306.6   0.0519   0.0033   0.0642    4.7   19.7
  18..2       0.205   1412.4    306.6   0.0519   0.0160   0.3089   22.6   94.7
  18..12      0.127   1412.4    306.6   0.0519   0.0099   0.1909   14.0   58.5
  17..19      0.034   1412.4    306.6   0.0519   0.0027   0.0519    3.8   15.9
  19..20      0.039   1412.4    306.6   0.0519   0.0030   0.0587    4.3   18.0
  20..11      0.175   1412.4    306.6   0.0519   0.0137   0.2634   19.3   80.8
  20..21      0.033   1412.4    306.6   0.0519   0.0026   0.0504    3.7   15.4
  21..15      0.120   1412.4    306.6   0.0519   0.0094   0.1813   13.3   55.6
  21..22      0.031   1412.4    306.6   0.0519   0.0024   0.0470    3.4   14.4
  22..13      0.029   1412.4    306.6   0.0519   0.0022   0.0432    3.2   13.2
  22..14      0.064   1412.4    306.6   0.0519   0.0050   0.0963    7.1   29.5
  19..23      0.208   1412.4    306.6   0.0519   0.0163   0.3136   23.0   96.1
  23..24      0.046   1412.4    306.6   0.0519   0.0036   0.0701    5.1   21.5
  24..3       0.091   1412.4    306.6   0.0519   0.0071   0.1370   10.0   42.0
  24..25      0.025   1412.4    306.6   0.0519   0.0020   0.0378    2.8   11.6
  25..26      0.000   1412.4    306.6   0.0519   0.0000   0.0000    0.0    0.0
  26..5       0.004   1412.4    306.6   0.0519   0.0003   0.0053    0.4    1.6
  26..4       0.020   1412.4    306.6   0.0519   0.0016   0.0300    2.2    9.2
  25..6       0.000   1412.4    306.6   0.0519   0.0000   0.0000    0.0    0.0
  23..27      0.020   1412.4    306.6   0.0519   0.0016   0.0302    2.2    9.3
  27..7       0.072   1412.4    306.6   0.0519   0.0056   0.1086    8.0   33.3
  27..28      0.063   1412.4    306.6   0.0519   0.0049   0.0946    6.9   29.0
  28..8       0.034   1412.4    306.6   0.0519   0.0026   0.0509    3.7   15.6
  28..29      0.049   1412.4    306.6   0.0519   0.0038   0.0741    5.4   22.7
  29..9       0.012   1412.4    306.6   0.0519   0.0009   0.0179    1.3    5.5
  29..10      0.003   1412.4    306.6   0.0519   0.0003   0.0051    0.4    1.6
  16..1       0.109   1412.4    306.6   0.0519   0.0085   0.1641   12.0   50.3


Time used: 31:02


Model 8: beta&w>1 (11 categories)


TREE #  1:  (((2, 12), ((11, (15, (13, 14))), ((3, ((5, 4), 6)), (7, (8, (9, 10)))))), 1);   MP score: 724
This is a rooted tree.  Please check!
lnL(ntime: 28  np: 33):  -5877.427359      +0.000000
  16..17   17..18   18..2    18..12   17..19   19..20   20..11   20..21   21..15   21..22   22..13   22..14   19..23   23..24   24..3    24..25   25..26   26..5    26..4    25..6    23..27   27..7    27..28   28..8    28..29   29..9    29..10   16..1  
 0.158552 0.042166 0.206844 0.126513 0.034533 0.038638 0.175700 0.033500 0.120922 0.031454 0.028855 0.063983 0.209017 0.046679 0.090813 0.025132 0.000004 0.003535 0.019869 0.000004 0.020272 0.072136 0.062742 0.033839 0.049272 0.011864 0.003388 0.085394 4.405099 0.983738 0.115626 2.516464 1.000000

Note: Branch length is defined as number of nucleotide substitutions per codon (not per neucleotide site).

tree length =   1.79562

(((2: 0.206844, 12: 0.126513): 0.042166, ((11: 0.175700, (15: 0.120922, (13: 0.028855, 14: 0.063983): 0.031454): 0.033500): 0.038638, ((3: 0.090813, ((5: 0.003535, 4: 0.019869): 0.000004, 6: 0.000004): 0.025132): 0.046679, (7: 0.072136, (8: 0.033839, (9: 0.011864, 10: 0.003388): 0.049272): 0.062742): 0.020272): 0.209017): 0.034533): 0.158552, 1: 0.085394);

(((Dele: 0.206844, Drho: 0.126513): 0.042166, ((Dtak: 0.175700, (Dbia: 0.120922, (Dsuz: 0.028855, Dsub: 0.063983): 0.031454): 0.033500): 0.038638, ((Dmel: 0.090813, ((Dsim: 0.003535, Dmau: 0.019869): 0.000004, Dsec: 0.000004): 0.025132): 0.046679, (Dere: 0.072136, (Dtei: 0.033839, (Dyak: 0.011864, Dsan: 0.003388): 0.049272): 0.062742): 0.020272): 0.209017): 0.034533): 0.158552, Dfic: 0.085394);

Detailed output identifying parameters

kappa (ts/tv) =  4.40510

Parameters in M8 (beta&w>1):
  p0 =   0.98374  p =   0.11563 q =   2.51646
 (p1 =   0.01626) w =   1.00000


dN/dS (w) for site classes (K=11)

p:   0.09837  0.09837  0.09837  0.09837  0.09837  0.09837  0.09837  0.09837  0.09837  0.09837  0.01626
w:   0.00000  0.00000  0.00000  0.00003  0.00029  0.00167  0.00714  0.02523  0.08022  0.27013  1.00000

dN & dS for each branch

 branch          t       N       S   dN/dS      dN      dS  N*dN  S*dS

  16..17      0.159   1412.3    306.7   0.0541   0.0128   0.2371   18.1   72.7
  17..18      0.042   1412.3    306.7   0.0541   0.0034   0.0631    4.8   19.3
  18..2       0.207   1412.3    306.7   0.0541   0.0167   0.3094   23.6   94.9
  18..12      0.127   1412.3    306.7   0.0541   0.0102   0.1892   14.5   58.0
  17..19      0.035   1412.3    306.7   0.0541   0.0028   0.0516    3.9   15.8
  19..20      0.039   1412.3    306.7   0.0541   0.0031   0.0578    4.4   17.7
  20..11      0.176   1412.3    306.7   0.0541   0.0142   0.2628   20.1   80.6
  20..21      0.034   1412.3    306.7   0.0541   0.0027   0.0501    3.8   15.4
  21..15      0.121   1412.3    306.7   0.0541   0.0098   0.1809   13.8   55.5
  21..22      0.031   1412.3    306.7   0.0541   0.0025   0.0470    3.6   14.4
  22..13      0.029   1412.3    306.7   0.0541   0.0023   0.0432    3.3   13.2
  22..14      0.064   1412.3    306.7   0.0541   0.0052   0.0957    7.3   29.3
  19..23      0.209   1412.3    306.7   0.0541   0.0169   0.3126   23.9   95.9
  23..24      0.047   1412.3    306.7   0.0541   0.0038   0.0698    5.3   21.4
  24..3       0.091   1412.3    306.7   0.0541   0.0073   0.1358   10.4   41.7
  24..25      0.025   1412.3    306.7   0.0541   0.0020   0.0376    2.9   11.5
  25..26      0.000   1412.3    306.7   0.0541   0.0000   0.0000    0.0    0.0
  26..5       0.004   1412.3    306.7   0.0541   0.0003   0.0053    0.4    1.6
  26..4       0.020   1412.3    306.7   0.0541   0.0016   0.0297    2.3    9.1
  25..6       0.000   1412.3    306.7   0.0541   0.0000   0.0000    0.0    0.0
  23..27      0.020   1412.3    306.7   0.0541   0.0016   0.0303    2.3    9.3
  27..7       0.072   1412.3    306.7   0.0541   0.0058   0.1079    8.2   33.1
  27..28      0.063   1412.3    306.7   0.0541   0.0051   0.0938    7.2   28.8
  28..8       0.034   1412.3    306.7   0.0541   0.0027   0.0506    3.9   15.5
  28..29      0.049   1412.3    306.7   0.0541   0.0040   0.0737    5.6   22.6
  29..9       0.012   1412.3    306.7   0.0541   0.0010   0.0177    1.4    5.4
  29..10      0.003   1412.3    306.7   0.0541   0.0003   0.0051    0.4    1.6
  16..1       0.085   1412.3    306.7   0.0541   0.0069   0.1277    9.8   39.2


Naive Empirical Bayes (NEB) analysis
Bayes Empirical Bayes (BEB) analysis (Yang, Wong & Nielsen 2005. Mol. Biol. Evol. 22:1107-1118)
Positively selected sites (*: P>95%; **: P>99%)
(amino acids refer to 1st sequence: Dfic)

            Pr(w>1)     post mean +- SE for w

    31 Q      0.809         1.327 +- 0.373
    35 Q      0.724         1.260 +- 0.402
    36 D      0.742         1.262 +- 0.422
    40 D      0.537         1.026 +- 0.534
    71 A      0.834         1.346 +- 0.368
   321 S      0.534         0.981 +- 0.585
   368 A      0.721         1.238 +- 0.439


The grid 

p0:   0.050  0.150  0.250  0.350  0.450  0.550  0.650  0.750  0.850  0.950
p :   0.100  0.300  0.500  0.700  0.900  1.100  1.300  1.500  1.700  1.900
q :   0.100  0.300  0.500  0.700  0.900  1.100  1.300  1.500  1.700  1.900
ws:   1.500  2.500  3.500  4.500  5.500  6.500  7.500  8.500  9.500 10.500


Posterior on the grid

p0:   0.000  0.000  0.000  0.000  0.000  0.000  0.000  0.000  0.000  1.000
p :   1.000  0.000  0.000  0.000  0.000  0.000  0.000  0.000  0.000  0.000
q :   0.000  0.000  0.000  0.000  0.000  0.000  0.000  0.001  0.053  0.946
ws:   0.997  0.003  0.000  0.000  0.000  0.000  0.000  0.000  0.000  0.000

Time used: 1:01:41
