# Supplementary material for: Molecular evolution of octopamine receptors in Drosophila
Source: G3 (Bethesda). 2025 Dec 6;16(2):jkaf289. doi: 10.1093/g3journal/jkaf289 (PMC12869069; doi:10.1093/g3journal/jkaf289)
Supplement: jkaf289_Supplementary_Data [file jkaf289_supplementary_data.zip › Supplementary Files/supplementary_PAML_files/Octα2R/PAorPB/Octα2R-PA_DNA_14species_alignment.fasta]

>Dtak
atgcagattcagatcaccacaatggattatagccgactgaatgctaacatcaatacgggc
aacatcagcaccgatgactttctggccgtattcacgacaggaaaaccagataat---gcc
accctcaatccgcccctgctcagtgtcgatggtcagctgaccctgcccccgggatccgga
tccggatcg------------------ggattgggatatatcaatgtgaacgacacgata
ttctttctgaatggcagcttctacaacagcagccttcagatggcggcgggatattacaat
cagagcggcggttcgggggcgacatccggaaatctaaccaatccgaatcaaacagaagtc
cactgggatggccactatcccagtggctatacgctcacccacattgtgatcgcctccgtt
atcgtgaccatcctgatgatcatcatcgtggtgggcaatatgctggtgatcatagccatt
gccacggagaagtcgctgaagaacatacagaactggttcatcgcctcgctggcggtggcc
gacttctttctgggcctcatcatcatgcccttttcgctggccaacgagctgatgggctac
tggatcttcggcagctggtggtgcgacatccactcggcgatggacgtcctgctcagcacc
gcctcgatcatgaatctctgcctcatctcgctggatcgctactggagcatcaccaaggcc
gtcgactatctgaagtcaaggacgccggcgcgggcagccgtcatgatcacggcggtctgg
ataatgtccgccctcatctgcataccgccgctcctcggctggaaggtgaagacgccggag
ggaccgctgcccaagtgctcgctgagcaatgacattggctacgtgctttactcggcgctg
ggctccttctacatccccagctgcataatggtctttgtgtacatacgaatttactttgcc
gccaaggcgcgggcgaggaggggcatcaaaaagcatccccgcaaaacaaacaacgaacag
gtaacgagcttcaccaccgccaagaaaggaaccataccgatgccctcctccagcggcgcg
gccgctttgcagctgcatcagcagcgccaaatagccaccatcgagactccaccgaacagc
gccactctgcccatgcagatacccacggtgaccatggacctggcctccgacatctccacc
tcggaggcgggggaactggaggcggtggccgcccaaacggtgctggcctatgccaatccc
aatggggcgggcgttaattcggtcaccgtggtgagcagcgggaatgggggtgccgcctcc
accatagacagtgcacagcccacctcgccgagggaaacgctccatgtgagcacgatagcc
accggtcgggtgggtctcaatgtgcccgtgcccccgtccatgggcagcaacaactccatc
aatgcgctgaacaacaacaacggcagcgtggccatggatggcggaggcggaggaggagga
ggaggaggagcagcatccgctggcgggggaaatggaagtgcaggtacgacgacgacagga
ggactgcaaacgccgggcaacgagctgcgcgtctccccaatcgccggaaggtgtcgagcc
ttatccgtgggcgtggacacggacatggtgagtgaattcgatccatccagcagcgattcg
ggcgtggtcagtcgctgtgccgtggtcaagccgctcaagtttcgcctttgccagccgatc
ttcgggcgcaaatcgaataatcagcagcgtcgcaacgaggccaaagcggcggccaagaat
caacatcccagtgcggcgacgggcaacaaaaatcaacagcag------------------
caacagcagcatcagcagcaggtggtgaaggcggaactggagccggccataccgaagacc
ccgaagccccgggatccggagaaggagaagcgaaggattgcgcggaagaaggagaagcgg
gccaccctaatcctggggctgatcatgggcagcttcatcgcctgctggctgccgttcttc
ttcctgtacatcctggtgccggcatgtagcagccactgcaatatacccgattcggcgttc
gccgtcgccttctggctgggctacatgaactcggccctcaatccggccatctataccatc
ttcaacaaggacttccggcgcgccttccggcgcatcctgttcaag
>Dbia
---------------------atggattatagccgactgaatgccaacataaacacgggc
aacatcagcaccgatgagtttctggccgtcttcacgaccggaaaacccgagaat---gcc
accctcaatccgcccctgctcagcgtcgacgggcagctgaccctgcccccgggatccgga
tccggatcgggaccgggttccgggctgggatcgggatacatcaatgtgaacgacacgata
tacttcctcaacggcagcttctacaacagcagtcttcagctggcggcgggctactacaac
cagagcggcggttcgggggcgacttcgggcaacctgaccaacccgaaccagacagaagtc
cactgggatgggcgctatcccagcggctacacgctcacccacatcgtgatcgcctccatc
attgtgaccatcctgatgatcatcatcgtggtgggcaacatgctggtgatcatagccatc
gccacggagaagtcgctgaagaacatacagaactggttcatcgcctcgctggcggtggcc
gacttcttcctgggcctcatcataatgcccttctcgctggccaacgagctgatgggctac
tggatcttcggcagctggtggtgcgacatccactcggcgatggacgtgctcctctgcacc
gcctcgatcatgaacctgtgcctcatctcgctggaccgctactggagcatcaccaaggcc
gtcgactatctgaagtcgcggacgccggcgcgggccgctgtcatgatcacggcggtctgg
ataatgtccgccctcatctgcatcccgccgctgctgggctggaaggtcaagatgccggag
ggaccgctgcccaagtgcgagctgagcgaggacatcggctacgtgctgtactcggcactg
ggctccttctacatacccagctgcataatggtctttgtgtacatacgaatttactttgcc
gccaaggcgcgggcgaggaggggcattaaaaagcatccccgcaaaacgaacaacgaacag
gtaacgagcttcaccaccgccaagaaaggaacgataccgatgccctcctccagcggggcg
tccgccctgcagctgcaccagcagcgccagatagccaccatcgagacaccaccgaacagc
gccagcctgccgatgcagatacccacggtgaccatggacctggcctccgacatctccacc
tcggaggccggcgagctggaggcggtggccgcccaaacggtgctggcctactcgaacccc
aatggggcgggcacaaattcggtaaatgtggtgagcagtgggaatgggggcacctccgga
gca------ccaccatcgcccaccacgcccaaggagacgctccaggtgagcacgatagcc
accggtcgggtgggtctcaacgtgcccgtgccgccgtccatgggcagcaacaactccatc
aatgtgctgaacaacaacaacggcagcgtggccatggacggcggagctccgtccgccggc
agtggggggaatggcagt---------------gcgacgacaggtggtggtggtggtggt
ggcttgcaaacccctgggaacgagctgcgcgtctcgccgatcgccggacggtgtcgagcc
ctctcagtgggcgtggacacggacatggtgagtgaattcgatccatccagcagcgattcc
ggggtggtcagtcgctgtgccgtggtcaagccgctcaagtttcgcctttgccagccgatc
ttcgggcgcaagtctagtaatcagcagcgtcgcaacgaggccaagacggcggccaaaaac
caacatgccacggcgacgacggccaacaagaatcagcagcagcaa---------------
cagcagcagcagcttcagcaggtggtgaaggcggaactggagccggccataccgaagacc
cctaagccgcgggatccggagaaggagaagcgcaggattgcgcggaaaaaggagaagcgg
gccaccctaatcctgggcctgatcatgggcagcttcatcgcctgctggctgccgttcttc
ttcctgtacatcctggtgccggcatgtagcagccattgcaacatcccggagtcggccttc
gccgtcgccttctggctgggctacatgaactcggccctcaatccggccatctacaccatc
ttcaacaaggacttccgacgcgccttccggcgcatcctgttcaag
>Dsuz
---------------------atggattatagccgactgaatgccaacattaatacgggc
aacatcagcaccgatgagtttctggccgtgttcacgaccggaaaacccgagaat---gcc
accctcaatccgcccctgctcagtgtcgacgggcagctgaccctgcccccgggatccgga
------------------tccggtttgggatcgggatatatcaatgtgaatgacacgata
tacttcctgaacggcagcttctacaacagcagtcttcagctggcggcgggatactacaat
cagagcagcggttcaggggccacatcgggcaatctgaccaatccgaatcaaacagaagtc
cattgggatggcagatatcccagtggctatacgctcacccacatcgtgatcgcctccatt
atcgtgaccatcctgatgatcatcatcgtggtgggcaacatgctggtgatcatagccatt
gccacggagaagtcgctgaagaacatacaaaactggttcatcgcctcgctggcggtggcc
gacttcttcctgggcctcatcatcatgcccttctcgctggccaacgagctgatgggctac
tggatcttcggcagctggtggtgcgacatccactcggcgatggacgtcctcctgtgcacc
gcctcgatcatgaacctgtgcctcatctcgctggatcgctactggagcatcaccaaggcc
gtcgactatctcaagtcgaggacgccggcgcgtgccgccgtcatgatcacggcggtctgg
ataatgtccgccctcatctgcatcccgccgctgctcggctggaaggtcaagatgccggag
ggaccgctgcccaagtgcgagctgagcgaggacattggctacgtgctgtactcggcactg
ggctccttctacatacccagctgcataatggtctttgtgtacatacgaatttactttgcc
gccaaggcgcgggcgaggaggggcattaaaaagcatccccgcaaaacgaacaacgaacag
gtaacgagcttcaccaccgccaagaaaggaacaataccgatgccctcctccagcggcgcg
tccgccctgcagctgcaccagcagcgccaaatagccaccatcgagacaccaccgaacagc
gccagtctgccgatgcagatacccacggtgaccatggacctggcctccgacatctccacc
tcggaggcgggggagctggaggcggtggccgcccagactgtgctggcctacaccaatccc
aatggggcgggctcaaattcgatgaatgtggtgagcagcgggaatgggggctcctcggga
gca------ccaccatcacccacctcacccaaggagacgctccaggtgagcacgatagcc
accggtcgggtgggtctcaatgtgcccgtgccgccgtccatgggcagcaacaactccatc
aatgcgctgaacaacaacaacggcagcgtggccatggacggaggagccccgtccgccggc
agtggggggaatggaagt---------------gcg------ggagcgacgacaggtggt
ggcctgcagacccccgggaacgagctgcgcgtctcgccgatcgccggaaggtgtcgagcc
ctctccgtgggcgtggacacggacatggtgagtgaattcgatccatccagcagcgattcc
ggcgtggtcagtcgctgtgccgtggtcaagccgctcaagtttcgcctttgccagccgatc
ttcgggcgcaagtcgagtaatcagcagcgtcgcaatgaggccaaaacggcggccaaaaac
caacatgccacggcgacgacggccaacaagaaccagcagcaacatcagcatcagcaa---
---cagcagcagcatccgcaggtggtgaaggcggaactggagccggccataccgaagaca
ccgaagccccgggatccggagaaagagaagcgcaggattgcgcggaagaaggagaagcgg
gccaccctaatcctgggcctgatcatgggcagcttcatcgcctgctggctgccgttcttc
ttcttgtacatcctggtgccggcatgtagcagccactgcaacatcccggagtcggccttc
gccgtcgccttctggctgggctacatgaactcggccctcaatccggccatctataccatc
ttcaacaaggacttccgacgcgccttccggcgcatcctgttcaag
>Dsub
---------------------atggattatagccgactgaatgccaacattaatacgggc
aacatcagcaccgatgagtttctggccgtgttcacgaccggaaaacccgagaat---gcc
accctcaatccgcccctgctcagtgtcgacgggcagctgaccctgcccccgggatccgga
------------------tccggattgggatcgggatatatcaatgtgaacgacacgata
tactttctgaatggcagtttctacaacagcagtcttcagctggcggcgggatattacaat
cagagcagcggttcgggggcgacctcgggcaatctgaccaatccgaatcaaacagaagtc
cactgggatggcagatatcccagcggctatacgctcacccacatcgtgatcgcctccatt
atcgtgaccattctgatgatcatcatcgtggtgggcaacatgctggtgatcatagccatt
gccacggagaagtcgctgaagaacatacagaactggttcatcgcctcgctggcggtggcc
gacttcttcctgggcctcatcatcatgcccttctcgctggccaacgagctgatgggctac
tggatcttcggcagctggtggtgcgatatccactcggcgatggacgtcctgctgtgcacc
gcctcgatcatgaacctgtgcctcatctcgctggaccgctactggagcatcaccaaggcc
gtcgactatctcaagtcgaggaccccggcgcgtgccgccgtcatgatcacggcggtctgg
ataatgtccgccctcatctgcatcccgccgctcctcggctggaaggtcaagatgccggag
ggaccgctgcccaagtgcgagctgagcgaggacattggctacgtgctgtactcggcactg
ggctccttctacatacccagctgcataatggtctttgtgtacatacgaatttactttgcc
gccaaggcgcgggcgaggaggggcattaaaaagcatccccgcaaaacgaacaacgaacag
gtaacgagcttcaccaccgccaagaaaggaacaataccgatgccctcctccagcggcgcc
tccgccctgcagctgcaccagcagcgccaaatagccaccatcgagacaccaccgaacagc
gccagtctgccgatgcagatacccacggtgaccatggacctggcctccgacatctccacc
tcggaggcgggggagctggaggcggtggccgcccagactgtgctggcctacacaaatccc
aatggggcgggctcaaattcgatgaatgtggtgagcagtgggaatgggggctcctcggga
gca------ccaccatcacccacctcacccaaggagacgctccaggtgagcacgatagcc
accggtcgggtgggtctcaatgtgcccgtgccgccgtccatgggcagcaacaactccatc
aatgcgctgaacaacaacaacggcagcgtggccatggacggaggagccccgtccgccggc
agtgggggaaatggaagt---------------gcg------ggagcgacgacaggtggt
ggtctgcagacccccgggaacgagctgcgcgtctcgccgatcgccggacggtgtcgagcc
ctctccgtgggcgtggacacggacatggtgagtgaattcgatccatccagcagcgattcc
ggcgtggtcagtcgctgtgccgtggtcaagccgctcaagtttcgcctttgccagccgatc
ttcgggcgcaagtcgagtaatcagcagcgtcgcaatgaggccaaaacggcggccaaaaac
caacatgccacggcgacgacggccaacaagaaccagcagcaacatcagcatcagcaacag
caacagcagcagcatcagcaggtggtgaaggcggaactggagccggccataccgaagaca
ccgaagccccgggatccggagaaggagaagcgcaggattgcgcggaagaaggagaagcgg
gccaccctaatcctgggcctgatcatgggcagcttcatcgcctgctggctgccgttcttc
ttcttgtacatcctggtgccggcatgtagcagccattgcaacatccctgagtcggccttc
gccgtcgccttctggctgggctacatgaactcggccctcaatccggccatctataccatc
ttcaacaaggacttccgacgcgcctttcggcgcatcctgttcaag
>Dfic
---------------------atggactacggccggctgaatgcgaacatcaatacgggc
aacatcagcaccgatgactttctggccgtgttctccaccggaaaaccagacaat---gcc
acactcaatccgccgcttctcagtgtcgatgggcagttgaccctgccaccggga------
------------------------------tcgggatatattaatgtaaacgacacgata
ttcctgctcaatggcagcttctacaacagcagtctccagctggcggcaggttactacaac
cagagtggtggagctggcgggacatcgggcaatctaacccatccgaaccacacagaagtc
cactgggatggaaggtatcccagtggctatacgctcacccaactcgtgatcgcctccatt
atcgtgaccatcctgatgatcatcattgtggtgggcaacatgctggtgatcatagccatt
gccacggagaagtcgctgaagaacatacagaactggttcatcgcctcgctggcggtggcc
gacttctttctgggcctcatcatcatgcccttctcgctggccaacgagctgatgggctac
tggatcttcggcagctggtggtgcgacatccactcagcgatggacgtgctcctctgcacc
gcctcgatcatgaacctctgcctcatctcgctggaccgctactggagcatcacaaaggcc
gtcgactatctgaagtcaaggacgccggcgcgggccgccgtcatgataacggcggtctgg
ataatgtccgccctcatctgcatcccgccgctgctcggctggaaggtgaagatgcccgag
ggaccgctgcccaagtgcgagctgagcgaggacatcggctacgtgctctactcggcactg
ggctccttctacatccccagctgcattatggtctttgtgtacatacgaatttactttgcc
gccaaggcgcgggcgaggagaggcattaaaaagcatccccgcaaaacaaacaacgaacag
gtaacgagcttcaccaccgccaag---aaaacaataccgatgccctcctccagcggcgcg
gccgcgttgcagctgcaccagcagcggcagatagccaccatcgagacaccaccgaacagc
gccacgatgccgatgcagatacccacggtgaccatggacctggcctcggacatctccacc
tcggaggccggggagctggaggcggtggccgcgcaaacggtgctggcctacgccaatccc
aacggatccggcacgaatgcggtcactgtggtgagcagcgggaatggaggtggcggcggc
gcc---acctgtgccacgcccagttcgcccaaggaaacgttgcaggtgagcacgatagcc
accgggcgggtgggcctcaatgtgcccgtgccgccgtctatgggcagcaacaactccatc
aacgcgctgaacaacaacaacggcagcgtggccctggatggcggggcaccaccacccacc
agtggtggcaacggaagtacaggagcg------------------------gctccgggt
ggcttgcaagcctccgggaatgagctgcgcgtctcgccgatcgccggacggtgtcgagct
ctttccgtgggcgtggacacggacatggtgagtgaattcgatccatccagcagcgattcg
ggcgtggtcagtcgctgtgccgtggtcaagccgctcaagtttcgcctttgccagccgatc
ttcgggcgcaagtccagcaatcagcagcgtcgcaacgaggccaaaacggcggccaagaac
caacatcccgccgcctcggcgacgacggctgggaaaaat------cag------cttcag
cttcaacagcagcagcagcaggtggtgaaggcggaactggagccggccattccgaagacc
ccaaagccacgggatcccgagaaggagaagcggcggattgcgcgcaagaaggagaagcgg
gccacgttgatcctgggcctgatcatgggcagcttcatcgcctgctggctgccgtttttc
ttcctgtacatcctggtgccggcctgtagcagccactgcaacataccggagtcggcgttc
gccgtcgccttctggctgggctacatgaactcggccctcaatccggccatctacaccatc
ttcaacaaggacttccgacgcgccttccggcgcatcctgttcaag
>Dele
---------------------atggactacagccggctgaatgcgaacatcaatacgggc
aacatcagcaccgatgactttctggccgtgttcaccaccggaaggccggacaacaatgcc
accctcaatccgcccctgctcagtgtcgacgggcagctgaccctgcccccgggatcggga
ttggga------------------ccgggatcgggatacatcaatgtgaatgacacgata
tttttgctaaatggcagcttgtacaacagcagcctgcagctggcggcgggatattataat
cagagtggcggggcaggggcgacagcgggcaatctgaccaatccgaatcaaacagaagtg
cactgggatggacgttatcccagcggttacacgctcacccacatcgtgattgcctccata
atcgtgaccatcctgatgatcatcatcgtggtgggcaacatgctggtgatcattgccatt
gccacggagaagtcactgaagaacatacagaactggttcatcgcctcgctggcggtggcc
gacttcttcctgggcctcatcatcatgcccttctcgctggccaatgagctgatgggctac
tggatcttcggcagctggtggtgcgacatccactcggcgatggacgtgctgctctgcacc
gcctcgatcatgaacctgtgcctcatctcgctggaccgctactggagcatcaccaaggcc
gtcgactatctgaagtcgcggacgccggcgcgggccgccgtcatgatcacggcggtgtgg
ataatgtccgccctcatctgcattccgccgctgctcggctggaaggtgaagatgccggag
ggaccgctgcccaagtgcgagctgagcgaggacattggctacgtgctgtactcggcactg
ggctccttctacatacccagctgcattatggtctttgtgtacatacgaatttactttgcc
gccaaggcgcgggcgaggagaggcattaaaaagcatccccgcaaaacaaacaacgaacag
gtaacgagcttcaccaccgccaagaaaggaacaataccgatgccctcctctagcggcgcg
tccgctctgcagctgcaccagcagcgccagatagccaccatcgagacaccaccgaacagc
gccagcctgccgatgcagattcccacggtcaccatggacctggcctcggacatctccaca
tcggaggcgggggaactggaggcggtggccgcccaaacggtgctcgcctacgccaatccc
aatgggtcgggctcgaatgcggtcaccgtggtgagcagcgggaatggtggaggaggagga
ggaggtggaggaggaccacccacctcacccaaggagacgctgcaggtgagcacgatagcc
accggccgggtgggcctcaatgtgcccgtgcccccctcgatgggcagcaacaactccatc
aatgcgctgaacaacaacaacggcagcgtggccatggacggcggcgcagctaccggtgga
gccgggggcaatggcagtgcaggggcg------------------------gcgacaggg
ggactgcagacgggcggcaacgagctgcgcgtctcgccgatcgccggacggtgtcgggcc
ctatccgtgggcgtagacacggacatggtgagtgaattcgatccatccagcagcgattcg
ggcgtggtcagtcgctgtgccgtggtcaagccgctcaagtttcgcctttgccagccgatc
ttcgggcgcaagtccaataaccagcagcgtcgcaacgaggccaaagcggcggccaaaaac
cagcagcccgctgcagcggccgccaaaaaccagcatcaa------cagcagcagcagcag
cagcagcagcatcagcagcatgtggtgaaggcggaactggagccggccataccgaagacg
ccgaagccccgggatccggagaaggagaagcgacggattgcgcggaagaaggagaaacgg
gccactttgatcctgggcctgatcatgggcagcttcatcgcctgctggctgccgttcttc
ttcctttacatcctggtgccggcatgtagcagccactgcaacataccggagtcggccttc
gccgtcgccttctggctgggctacatgaactcggccctcaatccggccatctacaccatc
ttcaacaaggacttccgacgcgccttccggcgcatcctgttcaag
>Drho
---------------------atggattacagtcggctgaatgcgaacatcaatacgggc
aacatcagcaccgatgactttctggccgtgttcacgaccggaaaaccg---gagaatgcc
accctcaatccgcccctgctcagtgtcgatgggcagctgaccctgcccccggga------
------------------------------tcgggattcatcaatgtgaatgacacgata
ttcctgctgaatggcagcttctacaataacagcctgcagatggcggcgggatattataat
cagagtagcggggcaggggcgacatcgggcaacctgacgaatccgaatcaaacagaagtc
cactgggatggccgatatcccagcggctatacgctcacccacattgtgatcgcctccatt
atcgtgaccatcctgatgattatcatagtggtgggcaacatgctggtgatcatagccatt
gccacggaaaagtcgctgaagaacatacagaactggttcatcgcctcgctggcggtggcc
gacttcttcctgggcctcatcatcatgcccttctcgttggccaacgagctgatgggctac
tggatcttcggcagctggtggtgcgacatccactcggcgatggatgtgctcctctgcacc
gcctcgatcatgaacctgtgcctcatctcgctggaccgctactggagcatcaccaaggcc
gtcgactatctcaagtcgcggacgccggcgcgggccgccgttatgatcacggcggtctgg
attatgtccgccctcatctgcattccgccgctcctcgggtggaaggtgaagatgccggag
ggaccgctgcccaagtgcgagctgagcgaggacattggctacgtgctgtactcggcactg
ggctccttctacatacccagctgcattatggtctttgtgtacatacgaatttactttgcc
gccaaggcgcgggcgaggagaggcattaaaaagcatccccgcaaaacaaacaacgaacag
gtaacgagcttcaccaccgccaagaaaggaacaataccgatgccctcctccagcggcgtg
tccgctttgcagctgcaccagcagcgccagatagccaccatagagacaccaccgaacagc
gccagcctgccgatgcagatacccacggtgaccatggacctggcctccgacatctccacc
tcggaggcgggggaactggaggcggtggccgcccaaacggtgctggcctattccaatccc
acgaac------------gcggtcaccgtggtgggcagcgggaacgga------ggt---
ggagcctcgggtgcaccgcccacctcgcccaaggagacgctgcaggtgagcacgatagcc
accggccgggtgggcctcaatgtgcccgtgcccccctccatgggcagcaacaactccatc
aatgcgctgaacaacaacaacggcagcgtggccatggatggaggtgcaccacccggtgcg
---gggggcaatgggagtgccggggcg------------------------acaggcgga
---ctgcaaacgcccggcaacgagctgcgcgtctccccgatcgccggacggtgtcgagcg
ttatccgtgggcgtggacacggacatggtgagtgaattcgatccatccagcagcgattcg
ggcgtggtcagtcgctgtgccgtggtcaagccgctcaagtttcgcctttgccagccgatc
ttcgggcgcaagtccaataaccagcagcggcgcaacgaggccaaaacgacggccaaaaat
cagcagcccgctgcaacggccgccaaaaatcagcat------------------caa---
---------cagcagcagcaggtggtgaaggcggaactggagccggccataccgaagaca
ccgaagccccgggatccggagaaggagaagcgtaggattgcgcgaaaaaaggagaagcgg
gccaccctgatcctgggcctgatcatgggcagcttcatcgcctgctggctgccgttcttc
ttcctgtacatcctggtgccggcatgtagcagccactgcaatataccggagtcggccttc
gccgtcgccttctggctgggctacatgaactcggccctcaatccggccatctacaccatc
ttcaacaaggacttccgccgcgccttccgacgcatcctgttcaag
>Dmau
---------------------atggattatagccgactgaatgccaacatcaatacgggc
aacatcagcaccgatgactttctggccgtcttctcgaccggaaagccaccggacaatgcc
accctcaatccgcccctgctcagtgtcgatggtcagctgacgctgccgccggga------
------------------------------tcgggatatgtcaatgtcaacgatacgata
ttcttcctgaatggcagcttctacaacagcagcctgcagctggcggcgggtttctataat
caaagcagtgcttccggggcgacagcgggcaatctgaccaatccgaatcacacagaagtc
cactgggatggccggtatcccagtggatatacgcttacgcacatcgtgatcgcctccatc
attgtgaccatcctgatgatcatcatcgtggtgggcaacatgctggtgatcatagccatt
gccacggagaagtcgttgaagaatatacagaactggttcattgcctcgttggcggtggcc
gacttctttctgggcctcatcatcatgccattctcgctggccaatgagctgatgggctac
tggatcttcggcagctggtggtgcgacattcactccgcaatggatgtactcctctgcacc
gcctcgatcatgaacctgtgcctcatctcgctggaccgctactggagcatcaccaaggcc
gtcgactatctgaagtcgagaacgccggcgcgagccgccgtcatgatcacggcggtctgg
attatgtccgccctcatctgcataccgccgctcctcggctggaaggtgaagatgcccgag
ggaccgctgcccaagtgcgagctaagcgaggacattggctacgtgctgtactcggcactg
ggctccttctacatacccagctgcatcatggtctttgtgtacatacgaatttactttgcc
gccaaggcgcgggcgaggcggggcattaaaaagcatccccgcaaaacgaacaacgaacag
gtaacgagcttcaccaccgccaagaaaggaacaataccgatgccctcctcgagcggcgtg
tccgctttgcagctgcaccagcagcgccaaatagccaccatcgagacaccaccgaacagc
gccagcctaccgatgcagatacccacggtgaccatggacctggcctccgacatatccacc
tcggaggcgggggaactggaggcggtggccgcccaaacggtgcttgcctatgcaaatccc
aatggtgcgggcacgaattcggtcaccgtggtgagcagcgggaacgggggcactggg---
gcg---tcgggtgttccacccagctcgccgaaggagacgcttcaggtgagcacgatagcc
accggtcgggtgggtctcaatgtgcccgtgccgccgtccatgggcagcaatagttccatc
aatgtgctgaacaacaacaacggcaccgtggccatggatggcggtgcctccgccggcggc
---gggggaaatggaagtgct---------------------gtagcgacgcctggtgga
ctgcagcaaacgggcggtaatgagctgcgcgtctctccgatcgccggacggtgtcgagcc
ctatccgtgggcgtggacacggacatggtgagtgaattcgatccatccagcagcgattcg
ggcgtggtcagtcgctgtgccgtggtcaagccgctcaagtttcgcctttgccagccgatc
ttcgggcgcaagtcgagtaaccagcagcggcgcaacgaggccaaagcggcggccaagaat
caacagcccagcggagcggccagcaaaaatcagcagcag------cagcag---cag---
---------caacagcagcaggtggtgaaggcggaactggagccggccataccgaagaca
ccgaagccccgggatccggagaaggagaagcgacgaattgcgcgaaagaaggagaagcgg
gccacccttatcctgggcctgatcatgggcagcttcatcgcctgctggctgcccttcttc
ttcctgtacatcctggtgccggcatgtagcagccattgcaacataccggaatcggcgttc
gccgtcgccttctggctgggctacatgaactcggcgctcaatccggccatctataccatc
ttcaacaaggacttccgacgcgccttccggcgcatcctgttcaag
>Dmel
---------------------atggattatagccgactgaatgccaacatcaatacgggc
aacatcagcaccgatgactttctggccgtcttctcgaccggaaagccg---gacaatgcc
accctcaatccgcccctgctcagtgtcgatggtcagctgaccctgccgccggga------
------------------------------tcgggatatgtcaatgtcaacgatacgata
ttcttcctgaatggcagcttctacaacagcagcctgcagctggcggcgggattctataat
caaagcagtgcttccggggcgacatcgggcaatttgaccaatccgaatcacacagaagtc
cactgggatggccggtatcccagtggatatacgcttacgcacatcgtgatcgcctccatt
attgtgacgatcctgatgattatcatcgtggtgggcaacatgctggtgatcatagccatt
gccacggagaagtcgttgaagaatatacagaactggttcattgcctcgttggcggtggcc
gacttctttctgggcctcatcatcatgccattttcgctggccaatgagctaatgggctac
tggatcttcggcagctggtggtgtgacatccactccgcgatggacgtcctcctctgcacc
gcctcgatcatgaacctgtgcctcatctcgttagatcgctactggagcatcaccaaggcc
gtcgactatctgaagtcgagaacgccggcgcgagccgccgtcatgatcacggcagtctgg
attatgtccgccctcatctgcataccgccgctcctcggctggaaggtgaagatgccagag
ggaccgctgcccaagtgcgagctaagcgaggacattggctacgtgctgtactcggcactg
ggctccttctacatacccagttgcatcatggtctttgtgtacatacgaatttactttgcc
gccaaggcgcgggcgaggagaggcattaaaaagcatccccgcaaaacgaacaacgaacag
gtaacgagcttcaccaccgccaagaaaggaacaataccgatgccctcctcgagcggcgtg
tccgctttgcagctgcaccagcagcgccaaatagccaccatcgagacaccaccgaacagc
gccagcctaccgatgcagatacccacggtgaccatggacctggcctccgacatatccacc
tcggaggcgggggaactggaggcggtggccgcccaaacggtgcttgcctatgcaaatccc
aatggtgcgggcacgaattcggtcaccgtggtgagcagcgggaacgggggccctggg---
gcg---tcgggtgttccacccagctcgccgaaggagacgcttcaggtgagcacgatagcc
accggtcgggtgggtctcaatgtgcccgtgccaccgtccatgggcagcaatagttccatc
aatgtgctgaacaacaacaacggtaccgtggcgatggatggaggtgccaccgccgccggc
---gggggaaatggtagtgct---------------------gtagcgacgcctggtgga
ctgcagcaaacgggcggtaatgagctgcgcgtctctccgatcgccggacggtgtcgagcc
ctatccgtgggcgtggacacggacatggtgagtgaattcgatccatccagcagcgattcg
ggcgtggtcagtcgctgtgccgtggtcaagccgctcaagtttcgcctttgccagccgatc
ttcgggcgcaagtcgagtaaccagcagcggcgcaacgaggccaaagcggcggccaagaat
caacagtccagtggagtggccagcaaaaatcagcagcag------cagcagcagcaa---
---------cagcagcagcaggtagtaaagtcggaactggagccggccataccgaagaca
ccgaagcccagggatccggagaaggagaagcgacgaattgcgcgaaagaaggagaagcgg
gccaccctaattctgggcctgatcatgggcagcttcatcgcctgctggctgcccttcttc
ttcctgtacatcctggtgccggcatgtagcagccattgcaacataccggaatcggcgttc
gccgtcgccttctggctgggctacatgaattcggcgctcaatccggccatctataccatc
ttcaacaaggacttccgacgcgccttccggcgcatcctgttcaag
>Dsim
---------------------atggattatagccgactgaatgccaacatcaatacgggc
aacatcagcaccgatgactttctggccgtcttctcgaccggaaagccg---gacaatgcc
accctcaatccgcccctgctcagtgtcgatggtcagctgaccctgccgccggga------
------------------------------tcgggatatgtcaatgtcaacgatacgata
ttcttcctgaatggcagcttctacaacagcagcctgcagctggcggcgggtttctataat
caaagcagtgcttccggggcgacagcgggcaatctgaccaatccgaatcacacagaagtc
cactgggatggccggtatcccagtggatatacgcttacgcacatcgtgatcgcctccatc
attgtgaccatcctgatgatcatcatcgtggtgggcaacatgctggtgatcatagccatt
gccacggagaagtcgttgaagaacatacagaactggttcattgcatcgttggcggtggcc
gacttctttctgggcctcatcatcatgccattctcgctggccaatgagctgatgggctac
tggatcttcggcagctggtggtgcgacatccactccgcaatggatgtactcctctgcacc
gcctcgatcatgaacctgtgcctcatctcgctggaccgctactggagcatcaccaaggcc
gtcgactatctgaagtcgagaacgccggcgcgagccgccgtcatgatcacggcggtctgg
attatgtccgccctcatctgcataccgccgctcctcggctggaaggtgaagatgcccgag
ggaccgctgcccaagtgcgagctaagcgaggacattggctacgtgctgtactcggcgctg
ggctccttctacatacccagctgcatcatggtctttgtgtacatacgaatttactttgcc
gccaaggcgcgggcgaggcggggcattaaaaagcatccccgcaaaacgaacaacgaacag
gtaacgagcttcaccaccgccaagaaaggaacaataccgatgccctcctcgagcggcgtg
tccgctttgcagctgcaccagcagcgccaaatagccaccatcgagacaccaccgaacagc
gccagcctaccgatgcagatacccacggtgaccatggacctggcctccgacatatccacc
tcggaggcgggggaactggaggcggtggccgcccaaacggtgcttgcctatgcaaatccc
aatggtgcgggcacgaattcggtcaccgtggtgagcagcgggaacgggggcactggg---
gcg---tcgggtgttccacccagctcgccgaaggagacgcttcaggtgagcacgatagcc
accggtcgggtgggtctcaatgtgcccgtgccaccgtccatgggcagcaatagttccatc
aatgtgctgaacaacaacaacggcactgtggccatggatggaggtgcctccgccggcggc
---gggggaaatgggagtgct---------------------gtagcgacgcctggtgca
ctgcagcaaacgggcggtaatgagctgcgcgtctctccgatcgccggacggtgtcgagcc
ctatccgtgggcgtggacacggacatggtgagtgaattcgatccatccagcagcgattcg
ggcgtggtcagtcgctgtgccgtggtcaagccgctcaagtttcgcctttgccagccgatc
ttcgggcgcaagtcgagtaaccagcagcggcgcaacgaggccaaagcggcggccaagaat
caacagcccagtggagcggccagcaaaaatcagcagcag------cagcagcaacag---
---------cagcagcagcaggtggtgaaggcggaactggagccggccataccgaagaca
ccgaagcccagggatccggagaaggagaagcgacgaattgcgcgaaagaaggagaagcgg
gccaccctaattctgggcctgatcatgggcagcttcatcgcctgctggctgcccttcttc
ttcctgtacatcctggtgccggcatgtagcagccattgcaacataccggaatcggcgttc
gccgtcgccttctggctgggctacatgaactcggcgctcaatccggccatctataccatc
ttcaacaaggacttccgacgcgccttccggcgcatcctgttcaag
>Dere
---------------------atggattatagccgactgaatgccaacatcaatacgggc
aacatcagcaccgatgactttctggccgtcttctcgaccggaaagccg---gacaatgcc
accctcaatccgcccctgctcagcgtcgatggtcagctgaccctgccgcaggga------
------------------------------tcgggctatgtcaatgtcaacgatacgata
ttcttcctgaatggcagcttctacaacagcagcctgcagctggcggctggattctataac
caaagcagtgcttccggggcgacatcgggcaatctgaccaatccgaatcacacagaagtc
cactgggacggacggtatcccagcggctatacgcttacgcacatcgtgatcgcctccatc
attgtgaccatcctgatgatcatcatcgtggtgggcaacatgctggtgatcatagccatt
gccaccgagaagtcgctgaagaacatacagaactggttcatcgcctcgttggcggtggcc
gacttctttcttggcctcatcatcatgccattctcgctggccaatgagctgatgggctac
tggatattcggcagctggtggtgcgacatccactccgcgatggacgtcctcctctgcacc
gcctcgatcatgaacctgtgcctcatctcgctggaccgctactggagcatcaccaaggcc
gtcgactatctgaagtccagaacgccggcgcgagccgccgtcatgatcacggcggtctgg
attatgtccgccctcatctgcatcccgccgctcctcggctggaaggtgaagatgcccgaa
ggaccgctgcccaagtgcgagctgagcgaggacattggctacgtgctgtactcggcactg
ggctccttctacatacccagctgcatcatggtctttgtgtacatacgaatttactttgcc
gccaaggcgcgggcgaggagaggcattaaaaagcatccccgcaaaacgaacaacgaacag
gtaacgagcttcaccaccgccaagaaaggaacaataccgatgccctcctcgagcggcgtg
tccgctctgcaactgcatcagcagcgccaaatagccaccatcgagacaccaccgaacagc
gccagcctgccgatgcagatacccacggtgaccatggacctggcctccgacatatccacc
tcggaggcgggggaactggaggcggtggccgcccaaacggtgcttgcctatgcaaatccc
aatgggtctggcacgaattcggtcaccgtggtgagcagcgggaacgggggcaccggg---
gcg---tccggtgctccgcccacctcgcccaaggagacgctccaggtcagcacgatagcc
accggtcgggtgggtctcaatgtccccgtgccgccgtccatgggcagcaataattccgtc
aatgcgttgaacaacaacaacggcaccgtggccatggatggaggcgcctcctccgccgcc
---ggcggaaatgggagtgcgggagcgggagcg---------ggagcgacgcctggtgga
ctgcagcagacgggcggcaatgagctgcgcgtctctccgatcgccggacggtgtcgagcc
ctatccgtgggcgtggacacggacatggtgagtgaattcgatccatccagcagcgattcg
ggcgtggtcagtcgctgtgccgtggtcaagccgctcaagtttcgcctttgccagccgatc
ttcgggcgcaagtcgagtaaccagcagcggcgcaacgaggccaaatcggcggccaagaac
caacagcccagtgcagcggccagcaaaaatcagcagcaa------cagcag---cag---
---------cagcagcagcaggtggtgaaggcggaactggagccggccataccgaagaca
ccgaagcccagggatccggagaaggagaagcgtcgcattgcgcggaagaaggagaagcgg
gccaccctaatcctgggcctgatcatgggcagcttcatcgcctgctggctgccattcttc
ttcctgtacatcctggtgccggcatgtagcagccattgcaacataccggaatcggcgttc
gccgtcgccttctggctgggctacatgaactcggcgctcaatccggccatctataccatc
ttcaacaaggacttccgacgcgccttccggcgcatcctgttcaag
>Dtei
---------------------atggattatagccgcctgaatgccaacatcaatacgggc
aacatcagcaccgatgactttctggccgtgttctcgaccggcaagccg---gacaatgcc
accctcaatccgcccctgctcagtgtcgatgggcagctgaccctgccgccggga------
------------------------------tcgggctatgtcaatgtcaacgatacgata
ttcttcctgaatggcagcttctacaacagcagcctgcagctggcggctggattctacaat
cagagcagtgcttccggggcgacatcgggcaacctgaccaatcccaatcacacagaagtc
cactgggatggccggtatcccagcggctatacgcttacgcacatcgtgatcgcctccatc
attgtgaccatcctgatgatcatcatcgtggtgggcaacatgctggtgatcatagccatt
gccacggagaagtcactgaagaacatacagaactggttcatcgcctcgctggcggtggcc
gacttcttccttggcctcatcatcatgccattctcgctggccaatgagctgatgggctac
tggatcttcggcagctggtggtgcgacatccactccgcgatggacgtcctcctctgcacc
gcctcgatcatgaacctgtgcctcatctcgctggaccgctactggagcatcaccaaggcc
gtcgactatctgaagtctagaacgccggcgcgagccgccgtcatgatcacggcggtctgg
attatgtccgccctcatctgcatcccgccgctcctcggctggaaggtgaagatgcccgag
ggaccgctgcccaagtgcgagctgagcgaggacattggctacgtgctgtactcggcactg
ggctccttctacatacccagctgcatcatggtctttgtgtacatacgaatttactttgcc
gccaaggcgcgggcgaggagaggcattaaaaagcatccccgcaaaacgaacaacgaacag
gtaacgagcttcaccaccgccaagaaaggaacaataccgatgccctcctcgagcggcgtg
tccgctttgcagctgcaccagcagcgccaaatagccaccatcgagactccaccgaacagc
gccagcctgccgatgcagatacccacggtgaccatggacctggcctccgacatatccacc
tcggaggcgggggaactggaggcggtggccgcccaaacggtgcttgcctatgcaaatccc
aatggggctggcaccaattcggtcaccgtggtgagcagcgggaacggggccaccggg---
gccccgtccggtgctccgcccacctcgccaaaggagacgctccaggtcagcacgatagcc
accggtcgggtgggtctcaatgtgcccgtgccgccgtccatgggcagcaacaactccgtc
aatgcgctgaacaacaacaacggcaccgtggccatggatggaggcgccccctccgccggc
---gggggaaatgggagtgcg---------------------ggagcgacgcctggtgga
ctgcagcaggcgggcggtaatgagctgcgcgtctctccggtcgccggacggtgtcgagcc
ctatccgtgggcgtggacacggacatggtgagtgaattcgatccatccagcagcgattcg
ggcgtggtcagtcgctgtgccgtggtcaagccgctcaagtttcgcctttgccagccgatc
ttcgggcgcaagtcgagtaaccagcagcggcgcaacgaggccaagtcggcggccaagaac
caacagcccagtgcagcggccagcaaaaatcagcagcag---------------caa---
---------cagcagcagcaggtggtgaaggcggaactggagccggccataccgaagaca
ccgaagcccagggatccggagaaggagaagcgtcgaatcgcgcggaagaaggagaagcgg
gccaccctaatcctgggcctgatcatgggcagcttcatcgcctgctggctgccattcttc
ttcctgtacatcctggtgccggcatgtagcagccattgcaacataccggaatcggcgttc
gccgtcgccttctggctgggctacatgaactcggcgctcaatccggccatctacaccatc
ttcaacaaggacttccgacgcgccttccggcgcatcctgttcaag
>Dyak
---------------------atggattatagccgcctgaatgccaacatcaatacgggc
aacatcagcaccgatgactttctggccgtgttctcgaccggcaagccg---gacaatgcc
accctcaatccgccccttctcagtgtcgatggtcagctgaccctgccgccggga------
------------------------------tcgggctatgtcaatgtcaacgatacgata
ttcttcctgaatggcagcttctacaacagcagcctgcagctggcggctggattctacaat
cagagcagtgcttccggggcgacatcaggcaacctgaccaatccgaatcacacagaagtc
cactgggatggccggtatcccagcggctatacgcttacgcacatcgtgatcgcctccata
attgtgaccatcctgatgatcatcatcgtggtgggcaacatgctggtgatcatagccatt
gccacggagaagtcactaaagaacatacagaactggttcatcgcctcgctggcggtggcc
gacttcttccttggcctcatcatcatgccattctcgctggccaatgagctgatgggctac
tggatcttcggcagctggtggtgcgacatccactccgcgatggacgtcctcctctgcacc
gcctcgatcatgaacctgtgcctaatctccctggaccgctactggagcatcaccaaggcc
gtcgactatctaaagtctagaacgccggcgcgagccgccgtcatgatcacggcggtctgg
attatgtccgccctcatctgcatcccgccgctgctcggctggaaggtgaagatgcccgag
ggaccgctaccaaagtgcgagctgagcgaggacattggctacgtgctgtactcggcactg
ggctccttctacatacccagctgcatcatggtctttgtgtacatacgaatttattttgcc
gccaaggcacgggcgaggagaggtattaaaaagcatccccgcaaaacgaacaacgaacag
gtaacgagcttcaccaccgccaaaaaaggaacaataccgatgccctcctcgagcggcgtg
tccgctttgcagctgcaccagcagcgccaaatagccaccatcgagacaccaccgaacagc
gccagcctaccgatgcagatacccacggtgaccatggacctggcctccgacatatccacc
tctgaggcgggggaactggaggcggtggccgcccaaacggtgcttgcctatgcaaatccc
aatggggctgacacgaattcggtcaccgtggtgagcagcgggaacggggccaccgga---
gcg---tccggtgctccgcccacctcacccaaggagacgctccaggtcagcacgatagcc
accggtcgggtgggtctcaatgtgcccgtgccgccgtccatgggcagcaacaactccgtt
aatgcgatgaacaacaacaacggcaccgtggccatggatggaagcgccccctcagccggc
---gggggaaatgggagtgcg---------------------ggagcaacgcctggtgga
ctgcagcaagcgggcggtaatgagctgcgcgtctctccggtcgccggacggtgtcgagcc
ctatccgtgggcgtggacacggacatggtgagtgaattcgatccatccagcagcgattcg
ggcgtggtcagtcgctgtgccgtggtcaagccgctcaagtttcgcctttgtcagccgatc
ttcgggcgcaagtcgagtaaccagcagcggcgcaacgaggccaagtcggcggccaagaac
caacagcccagtgcagcggccagcaaaaatcagcagcaa---------------cag---
---------cagcagcagcaggtggtgaaggcggaactggagcctgccataccgaagaca
ccgaagcccagggatccggagaaggagaagcgtcggattgcgcggaagaaggagaagcgg
gccaccctaatcctgggcctgatcatgggcagcttcatcgcctgctggctgccattcttc
ttcctgtacatcctggtgccggcatgtagcagccattgcaacataccggaatcggcgttc
gccgtcgccttctggctgggctacatgaactcggcgctcaatccggccatctacaccatc
ttcaacaaggacttccgacgcgcctttcggcgcatcctgttcaag
>Dsan
---------------------atggattatagccgcctgaatgccaacatcaatacgggc
aacatcagcaccgatgactttctggccgtgttctcgaccggcaagccg---gacaatgcc
accctcaatccgcccctgctcagtgtcgatggtcagctgactctgccgccggga------
------------------------------tcgggctatgtcaatgtcaacgatacgata
ttcttcctgaatggcagcttctacaacagcagcctgcagctggcggctggattctacaat
cagagcagtgcttccggggcgacatcgggcaacctgaccaatccgaatcacacagaagtc
cactgggatggccggtatcccagcggctatacgcttacgcacatcgtgatcgcctccata
attgtgaccatcctgatgatcatcatcgtggtgggcaacatgctggtgatcatagccatt
gccacggagaagtcactgaagaacatacagaactggttcatcgcctcgctggcggtggcc
gacttcttccttggcctcatcatcatgccattctcgctggccaatgagctgatgggctac
tggatcttcggcagctggtggtgcgacatccactccgcgatggacgtcctcctctgcacc
gcctcgatcatgaacctgtgcctaatctcgctggaccgctactggagcatcaccaaggcc
gtcgactatctaaagtctagaacgccggcgcgagccgccgtcatgatcacggcggtctgg
attatgtccgccctcatctgcatcccgccgctgctcggctggaaggtgaagatgcccgag
ggaccgttgccaaagtgcgagctgagcgaggacattggctacgtgctgtactcggcactg
ggctccttctacatacccagctgcatcatggtctttgtgtacatacgaatttactttgcc
gccaaggcacgggcgaggagaggtattaaaaagcatccccgcaaaacgaacaacgaacag
gtaacgagcttcaccaccgccaagaaaggaacaataccgatgccctcctcgagcggcgtg
tccgctttgcagctgcaccagcagcgccaaatagccaccatcgagacaccaccgaacagc
gccagccttccgatgcagatacccacggtgaccatggacctggcctccgacatatccacc
tcggaggcgggggaactggaggcggtggccgcccaaacggtgcttgcctatgcaaatccc
aatggggctggcacgaattcggtcaccgtggtgagcagcgggaacggggccaccggg---
gcg---tccggtgttccgcccacctcaccgaaggagacgctccaggtcagcacgatagcc
accggtcgggtgggtctaaatgtgcccgtgccgccgtccatgggcagcaacaactccgtt
aatgcgctgaacaacaacaacggcaccgtggccatggatggaggcgccccctccgccggc
---gggggaaatgggagtgcg---------------------ggagcaacgcctggtgga
ctgcagcaagcgggcggtaatgagctgcgcgtctctccggtcgctggacggtgtcgagcc
ctatccgtgggcgtggacacggacatggtgagtgaattcgatccatccagcagcgattcg
ggcgtggtcagtcgctgtgccgtggtcaagccgctcaagtttcgcctttgccagccgatc
ttcgggcgcaagtcgagtaaccagcagcggcgcaacgaggccaagtcggcggccaagaac
caacagcccagtgcagcggccagcaaaaatcagcagcaa---------------cag---
---------cagcagcagcaggtggtgaaggcggaactggagcctgcaataccgaagaca
ccgaagcccagggatccggagaaggagaagcgtcggattgcgcggaagaaagagaagcgg
gccaccctaatcctgggcctgatcatgggcagcttcatcgcctgctggctgccattcttc
ttcctgtacatcctggtgccggcatgtagcagccattgcaacataccggaatcggcgttc
gccgtcgccttctggctgggctacatgaactcggcgctcaatccggccatctacaccatc
ttcaacaaggacttccgacgcgccttccggcgcatcctgttcaag
