# Supplementary material for: Molecular evolution of octopamine receptors in Drosophila
Source: G3 (Bethesda). 2025 Dec 6;16(2):jkaf289. doi: 10.1093/g3journal/jkaf289 (PMC12869069; doi:10.1093/g3journal/jkaf289)
Supplement: jkaf289_Supplementary_Data [file jkaf289_supplementary_data.zip › Supplementary Files/supplementary_PAML_files/Octα2R/PAorPB/Octα2R-PA_protein_14species_alignment.txt]

>Dtak
MQIQITTMDYSRLNANINTGNISTDDFLAVFTTGKPDN-ATLNPPLLSVDGQLTLPPGSG
SGS------GLGYINVNDTIFFLNGSFYNSSLQMAAGYYNQSGGSGATSGNLTNPNQTEV
HWDGHYPSGYTLTHIVIASVIVTILMIIIVVGNMLVIIAIATEKSLKNIQNWFIASLAVA
DFFLGLIIMPFSLANELMGYWIFGSWWCDIHSAMDVLLSTASIMNLCLISLDRYWSITKA
VDYLKSRTPARAAVMITAVWIMSALICIPPLLGWKVKTPEGPLPKCSLSNDIGYVLYSAL
GSFYIPSCIMVFVYIRIYFAAKARARRGIKKHPRKTNNEQVTSFTTAKKGTIPMPSSSGA
AALQLHQQRQIATIETPPNSATLPMQIPTVTMDLASDISTSEAGELEAVAAQTVLAYANP
NGAGVNSVTVVSSGNGGAASTIDSAQPTSPRETLHVSTIATGRVGLNVPVPPSMGSNNSI
NALNNNNGSVAMDGGGGGGGGGGAASAGGGNGSAGTTTTGGLQTPGNELRVSPIAGRCRA
LSVGVDTDMVSEFDPSSSDSGVVSRCAVVKPLKFRLCQPIFGRKSNNQQRRNEAKAAAKN
QHPSAATGNKNQQQ------QQQHQQQVVKAELEPAIPKTPKPRDPEKEKRRIARKKEKR
ATLILGLIMGSFIACWLPFFFLYILVPACSSHCNIPDSAFAVAFWLGYMNSALNPAIYTI
FNKDFRRAFRRILFK
>Dbia
-------MDYSRLNANINTGNISTDEFLAVFTTGKPEN-ATLNPPLLSVDGQLTLPPGSG
SGSGPGSGLGSGYINVNDTIYFLNGSFYNSSLQLAAGYYNQSGGSGATSGNLTNPNQTEV
HWDGRYPSGYTLTHIVIASIIVTILMIIIVVGNMLVIIAIATEKSLKNIQNWFIASLAVA
DFFLGLIIMPFSLANELMGYWIFGSWWCDIHSAMDVLLCTASIMNLCLISLDRYWSITKA
VDYLKSRTPARAAVMITAVWIMSALICIPPLLGWKVKMPEGPLPKCELSEDIGYVLYSAL
GSFYIPSCIMVFVYIRIYFAAKARARRGIKKHPRKTNNEQVTSFTTAKKGTIPMPSSSGA
SALQLHQQRQIATIETPPNSASLPMQIPTVTMDLASDISTSEAGELEAVAAQTVLAYSNP
NGAGTNSVNVVSSGNGGTSGA--PPSPTTPKETLQVSTIATGRVGLNVPVPPSMGSNNSI
NVLNNNNGSVAMDGGAPSAGSGGNGS-----ATTGGGGGGGLQTPGNELRVSPIAGRCRA
LSVGVDTDMVSEFDPSSSDSGVVSRCAVVKPLKFRLCQPIFGRKSSNQQRRNEAKTAAKN
QHATATTANKNQQQQ-----QQQQLQQVVKAELEPAIPKTPKPRDPEKEKRRIARKKEKR
ATLILGLIMGSFIACWLPFFFLYILVPACSSHCNIPESAFAVAFWLGYMNSALNPAIYTI
FNKDFRRAFRRILFK
>Dsuz
-------MDYSRLNANINTGNISTDEFLAVFTTGKPEN-ATLNPPLLSVDGQLTLPPGSG
------SGLGSGYINVNDTIYFLNGSFYNSSLQLAAGYYNQSSGSGATSGNLTNPNQTEV
HWDGRYPSGYTLTHIVIASIIVTILMIIIVVGNMLVIIAIATEKSLKNIQNWFIASLAVA
DFFLGLIIMPFSLANELMGYWIFGSWWCDIHSAMDVLLCTASIMNLCLISLDRYWSITKA
VDYLKSRTPARAAVMITAVWIMSALICIPPLLGWKVKMPEGPLPKCELSEDIGYVLYSAL
GSFYIPSCIMVFVYIRIYFAAKARARRGIKKHPRKTNNEQVTSFTTAKKGTIPMPSSSGA
SALQLHQQRQIATIETPPNSASLPMQIPTVTMDLASDISTSEAGELEAVAAQTVLAYTNP
NGAGSNSMNVVSSGNGGSSGA--PPSPTSPKETLQVSTIATGRVGLNVPVPPSMGSNNSI
NALNNNNGSVAMDGGAPSAGSGGNGS-----A--GATTGGGLQTPGNELRVSPIAGRCRA
LSVGVDTDMVSEFDPSSSDSGVVSRCAVVKPLKFRLCQPIFGRKSSNQQRRNEAKTAAKN
QHATATTANKNQQQHQHQQ--QQQHPQVVKAELEPAIPKTPKPRDPEKEKRRIARKKEKR
ATLILGLIMGSFIACWLPFFFLYILVPACSSHCNIPESAFAVAFWLGYMNSALNPAIYTI
FNKDFRRAFRRILFK
>Dsub
-------MDYSRLNANINTGNISTDEFLAVFTTGKPEN-ATLNPPLLSVDGQLTLPPGSG
------SGLGSGYINVNDTIYFLNGSFYNSSLQLAAGYYNQSSGSGATSGNLTNPNQTEV
HWDGRYPSGYTLTHIVIASIIVTILMIIIVVGNMLVIIAIATEKSLKNIQNWFIASLAVA
DFFLGLIIMPFSLANELMGYWIFGSWWCDIHSAMDVLLCTASIMNLCLISLDRYWSITKA
VDYLKSRTPARAAVMITAVWIMSALICIPPLLGWKVKMPEGPLPKCELSEDIGYVLYSAL
GSFYIPSCIMVFVYIRIYFAAKARARRGIKKHPRKTNNEQVTSFTTAKKGTIPMPSSSGA
SALQLHQQRQIATIETPPNSASLPMQIPTVTMDLASDISTSEAGELEAVAAQTVLAYTNP
NGAGSNSMNVVSSGNGGSSGA--PPSPTSPKETLQVSTIATGRVGLNVPVPPSMGSNNSI
NALNNNNGSVAMDGGAPSAGSGGNGS-----A--GATTGGGLQTPGNELRVSPIAGRCRA
LSVGVDTDMVSEFDPSSSDSGVVSRCAVVKPLKFRLCQPIFGRKSSNQQRRNEAKTAAKN
QHATATTANKNQQQHQHQQQQQQQHQQVVKAELEPAIPKTPKPRDPEKEKRRIARKKEKR
ATLILGLIMGSFIACWLPFFFLYILVPACSSHCNIPESAFAVAFWLGYMNSALNPAIYTI
FNKDFRRAFRRILFK
>Dfic
-------MDYGRLNANINTGNISTDDFLAVFSTGKPDN-ATLNPPLLSVDGQLTLPPG--
----------SGYINVNDTIFLLNGSFYNSSLQLAAGYYNQSGGAGGTSGNLTHPNHTEV
HWDGRYPSGYTLTQLVIASIIVTILMIIIVVGNMLVIIAIATEKSLKNIQNWFIASLAVA
DFFLGLIIMPFSLANELMGYWIFGSWWCDIHSAMDVLLCTASIMNLCLISLDRYWSITKA
VDYLKSRTPARAAVMITAVWIMSALICIPPLLGWKVKMPEGPLPKCELSEDIGYVLYSAL
GSFYIPSCIMVFVYIRIYFAAKARARRGIKKHPRKTNNEQVTSFTTAK-KTIPMPSSSGA
AALQLHQQRQIATIETPPNSATMPMQIPTVTMDLASDISTSEAGELEAVAAQTVLAYANP
NGSGTNAVTVVSSGNGGGGGA-TCATPSSPKETLQVSTIATGRVGLNVPVPPSMGSNNSI
NALNNNNGSVALDGGAPPPTSGGNGSTGA--------APGGLQASGNELRVSPIAGRCRA
LSVGVDTDMVSEFDPSSSDSGVVSRCAVVKPLKFRLCQPIFGRKSSNQQRRNEAKTAAKN
QHPAASATTAGKN--Q--LQLQQQQQQVVKAELEPAIPKTPKPRDPEKEKRRIARKKEKR
ATLILGLIMGSFIACWLPFFFLYILVPACSSHCNIPESAFAVAFWLGYMNSALNPAIYTI
FNKDFRRAFRRILFK
>Dele
-------MDYSRLNANINTGNISTDDFLAVFTTGRPDNNATLNPPLLSVDGQLTLPPGSG
LG------PGSGYINVNDTIFLLNGSLYNSSLQLAAGYYNQSGGAGATAGNLTNPNQTEV
HWDGRYPSGYTLTHIVIASIIVTILMIIIVVGNMLVIIAIATEKSLKNIQNWFIASLAVA
DFFLGLIIMPFSLANELMGYWIFGSWWCDIHSAMDVLLCTASIMNLCLISLDRYWSITKA
VDYLKSRTPARAAVMITAVWIMSALICIPPLLGWKVKMPEGPLPKCELSEDIGYVLYSAL
GSFYIPSCIMVFVYIRIYFAAKARARRGIKKHPRKTNNEQVTSFTTAKKGTIPMPSSSGA
SALQLHQQRQIATIETPPNSASLPMQIPTVTMDLASDISTSEAGELEAVAAQTVLAYANP
NGSGSNAVTVVSSGNGGGGGGGGGGPPTSPKETLQVSTIATGRVGLNVPVPPSMGSNNSI
NALNNNNGSVAMDGGAATGGAGGNGSAGA--------ATGGLQTGGNELRVSPIAGRCRA
LSVGVDTDMVSEFDPSSSDSGVVSRCAVVKPLKFRLCQPIFGRKSNNQQRRNEAKAAAKN
QQPAAAAAKNQHQ--QQQQQQQQHQQHVVKAELEPAIPKTPKPRDPEKEKRRIARKKEKR
ATLILGLIMGSFIACWLPFFFLYILVPACSSHCNIPESAFAVAFWLGYMNSALNPAIYTI
FNKDFRRAFRRILFK
>Drho
-------MDYSRLNANINTGNISTDDFLAVFTTGKP-ENATLNPPLLSVDGQLTLPPG--
----------SGFINVNDTIFLLNGSFYNNSLQMAAGYYNQSSGAGATSGNLTNPNQTEV
HWDGRYPSGYTLTHIVIASIIVTILMIIIVVGNMLVIIAIATEKSLKNIQNWFIASLAVA
DFFLGLIIMPFSLANELMGYWIFGSWWCDIHSAMDVLLCTASIMNLCLISLDRYWSITKA
VDYLKSRTPARAAVMITAVWIMSALICIPPLLGWKVKMPEGPLPKCELSEDIGYVLYSAL
GSFYIPSCIMVFVYIRIYFAAKARARRGIKKHPRKTNNEQVTSFTTAKKGTIPMPSSSGV
SALQLHQQRQIATIETPPNSASLPMQIPTVTMDLASDISTSEAGELEAVAAQTVLAYSNP
TN----AVTVVGSGNG--G-GASGAPPTSPKETLQVSTIATGRVGLNVPVPPSMGSNNSI
NALNNNNGSVAMDGGAPPGA-GGNGSAGA--------TGG-LQTPGNELRVSPIAGRCRA
LSVGVDTDMVSEFDPSSSDSGVVSRCAVVKPLKFRLCQPIFGRKSNNQQRRNEAKTTAKN
QQPAATAAKNQH------Q----QQQQVVKAELEPAIPKTPKPRDPEKEKRRIARKKEKR
ATLILGLIMGSFIACWLPFFFLYILVPACSSHCNIPESAFAVAFWLGYMNSALNPAIYTI
FNKDFRRAFRRILFK
>Dmau
-------MDYSRLNANINTGNISTDDFLAVFSTGKPPDNATLNPPLLSVDGQLTLPPG--
----------SGYVNVNDTIFFLNGSFYNSSLQLAAGFYNQSSASGATAGNLTNPNHTEV
HWDGRYPSGYTLTHIVIASIIVTILMIIIVVGNMLVIIAIATEKSLKNIQNWFIASLAVA
DFFLGLIIMPFSLANELMGYWIFGSWWCDIHSAMDVLLCTASIMNLCLISLDRYWSITKA
VDYLKSRTPARAAVMITAVWIMSALICIPPLLGWKVKMPEGPLPKCELSEDIGYVLYSAL
GSFYIPSCIMVFVYIRIYFAAKARARRGIKKHPRKTNNEQVTSFTTAKKGTIPMPSSSGV
SALQLHQQRQIATIETPPNSASLPMQIPTVTMDLASDISTSEAGELEAVAAQTVLAYANP
NGAGTNSVTVVSSGNGGTG-A-SGVPPSSPKETLQVSTIATGRVGLNVPVPPSMGSNSSI
NVLNNNNGTVAMDGGASAGG-GGNGSA-------VATPGGLQQTGGNELRVSPIAGRCRA
LSVGVDTDMVSEFDPSSSDSGVVSRCAVVKPLKFRLCQPIFGRKSSNQQRRNEAKAAAKN
QQPSGAASKNQQQ--QQ-Q----QQQQVVKAELEPAIPKTPKPRDPEKEKRRIARKKEKR
ATLILGLIMGSFIACWLPFFFLYILVPACSSHCNIPESAFAVAFWLGYMNSALNPAIYTI
FNKDFRRAFRRILFK
>Dmel
-------MDYSRLNANINTGNISTDDFLAVFSTGKP-DNATLNPPLLSVDGQLTLPPG--
----------SGYVNVNDTIFFLNGSFYNSSLQLAAGFYNQSSASGATSGNLTNPNHTEV
HWDGRYPSGYTLTHIVIASIIVTILMIIIVVGNMLVIIAIATEKSLKNIQNWFIASLAVA
DFFLGLIIMPFSLANELMGYWIFGSWWCDIHSAMDVLLCTASIMNLCLISLDRYWSITKA
VDYLKSRTPARAAVMITAVWIMSALICIPPLLGWKVKMPEGPLPKCELSEDIGYVLYSAL
GSFYIPSCIMVFVYIRIYFAAKARARRGIKKHPRKTNNEQVTSFTTAKKGTIPMPSSSGV
SALQLHQQRQIATIETPPNSASLPMQIPTVTMDLASDISTSEAGELEAVAAQTVLAYANP
NGAGTNSVTVVSSGNGGPG-A-SGVPPSSPKETLQVSTIATGRVGLNVPVPPSMGSNSSI
NVLNNNNGTVAMDGGATAAG-GGNGSA-------VATPGGLQQTGGNELRVSPIAGRCRA
LSVGVDTDMVSEFDPSSSDSGVVSRCAVVKPLKFRLCQPIFGRKSSNQQRRNEAKAAAKN
QQSSGVASKNQQQ--QQQQ----QQQQVVKSELEPAIPKTPKPRDPEKEKRRIARKKEKR
ATLILGLIMGSFIACWLPFFFLYILVPACSSHCNIPESAFAVAFWLGYMNSALNPAIYTI
FNKDFRRAFRRILFK
>Dsim
-------MDYSRLNANINTGNISTDDFLAVFSTGKP-DNATLNPPLLSVDGQLTLPPG--
----------SGYVNVNDTIFFLNGSFYNSSLQLAAGFYNQSSASGATAGNLTNPNHTEV
HWDGRYPSGYTLTHIVIASIIVTILMIIIVVGNMLVIIAIATEKSLKNIQNWFIASLAVA
DFFLGLIIMPFSLANELMGYWIFGSWWCDIHSAMDVLLCTASIMNLCLISLDRYWSITKA
VDYLKSRTPARAAVMITAVWIMSALICIPPLLGWKVKMPEGPLPKCELSEDIGYVLYSAL
GSFYIPSCIMVFVYIRIYFAAKARARRGIKKHPRKTNNEQVTSFTTAKKGTIPMPSSSGV
SALQLHQQRQIATIETPPNSASLPMQIPTVTMDLASDISTSEAGELEAVAAQTVLAYANP
NGAGTNSVTVVSSGNGGTG-A-SGVPPSSPKETLQVSTIATGRVGLNVPVPPSMGSNSSI
NVLNNNNGTVAMDGGASAGG-GGNGSA-------VATPGALQQTGGNELRVSPIAGRCRA
LSVGVDTDMVSEFDPSSSDSGVVSRCAVVKPLKFRLCQPIFGRKSSNQQRRNEAKAAAKN
QQPSGAASKNQQQ--QQQQ----QQQQVVKAELEPAIPKTPKPRDPEKEKRRIARKKEKR
ATLILGLIMGSFIACWLPFFFLYILVPACSSHCNIPESAFAVAFWLGYMNSALNPAIYTI
FNKDFRRAFRRILFK
>Dere
-------MDYSRLNANINTGNISTDDFLAVFSTGKP-DNATLNPPLLSVDGQLTLPQG--
----------SGYVNVNDTIFFLNGSFYNSSLQLAAGFYNQSSASGATSGNLTNPNHTEV
HWDGRYPSGYTLTHIVIASIIVTILMIIIVVGNMLVIIAIATEKSLKNIQNWFIASLAVA
DFFLGLIIMPFSLANELMGYWIFGSWWCDIHSAMDVLLCTASIMNLCLISLDRYWSITKA
VDYLKSRTPARAAVMITAVWIMSALICIPPLLGWKVKMPEGPLPKCELSEDIGYVLYSAL
GSFYIPSCIMVFVYIRIYFAAKARARRGIKKHPRKTNNEQVTSFTTAKKGTIPMPSSSGV
SALQLHQQRQIATIETPPNSASLPMQIPTVTMDLASDISTSEAGELEAVAAQTVLAYANP
NGSGTNSVTVVSSGNGGTG-A-SGAPPTSPKETLQVSTIATGRVGLNVPVPPSMGSNNSV
NALNNNNGTVAMDGGASSAA-GGNGSAGAGA---GATPGGLQQTGGNELRVSPIAGRCRA
LSVGVDTDMVSEFDPSSSDSGVVSRCAVVKPLKFRLCQPIFGRKSSNQQRRNEAKSAAKN
QQPSAAASKNQQQ--QQ-Q----QQQQVVKAELEPAIPKTPKPRDPEKEKRRIARKKEKR
ATLILGLIMGSFIACWLPFFFLYILVPACSSHCNIPESAFAVAFWLGYMNSALNPAIYTI
FNKDFRRAFRRILFK
>Dtei
-------MDYSRLNANINTGNISTDDFLAVFSTGKP-DNATLNPPLLSVDGQLTLPPG--
----------SGYVNVNDTIFFLNGSFYNSSLQLAAGFYNQSSASGATSGNLTNPNHTEV
HWDGRYPSGYTLTHIVIASIIVTILMIIIVVGNMLVIIAIATEKSLKNIQNWFIASLAVA
DFFLGLIIMPFSLANELMGYWIFGSWWCDIHSAMDVLLCTASIMNLCLISLDRYWSITKA
VDYLKSRTPARAAVMITAVWIMSALICIPPLLGWKVKMPEGPLPKCELSEDIGYVLYSAL
GSFYIPSCIMVFVYIRIYFAAKARARRGIKKHPRKTNNEQVTSFTTAKKGTIPMPSSSGV
SALQLHQQRQIATIETPPNSASLPMQIPTVTMDLASDISTSEAGELEAVAAQTVLAYANP
NGAGTNSVTVVSSGNGATG-APSGAPPTSPKETLQVSTIATGRVGLNVPVPPSMGSNNSV
NALNNNNGTVAMDGGAPSAG-GGNGSA-------GATPGGLQQAGGNELRVSPVAGRCRA
LSVGVDTDMVSEFDPSSSDSGVVSRCAVVKPLKFRLCQPIFGRKSSNQQRRNEAKSAAKN
QQPSAAASKNQQQ-----Q----QQQQVVKAELEPAIPKTPKPRDPEKEKRRIARKKEKR
ATLILGLIMGSFIACWLPFFFLYILVPACSSHCNIPESAFAVAFWLGYMNSALNPAIYTI
FNKDFRRAFRRILFK
>Dyak
-------MDYSRLNANINTGNISTDDFLAVFSTGKP-DNATLNPPLLSVDGQLTLPPG--
----------SGYVNVNDTIFFLNGSFYNSSLQLAAGFYNQSSASGATSGNLTNPNHTEV
HWDGRYPSGYTLTHIVIASIIVTILMIIIVVGNMLVIIAIATEKSLKNIQNWFIASLAVA
DFFLGLIIMPFSLANELMGYWIFGSWWCDIHSAMDVLLCTASIMNLCLISLDRYWSITKA
VDYLKSRTPARAAVMITAVWIMSALICIPPLLGWKVKMPEGPLPKCELSEDIGYVLYSAL
GSFYIPSCIMVFVYIRIYFAAKARARRGIKKHPRKTNNEQVTSFTTAKKGTIPMPSSSGV
SALQLHQQRQIATIETPPNSASLPMQIPTVTMDLASDISTSEAGELEAVAAQTVLAYANP
NGADTNSVTVVSSGNGATG-A-SGAPPTSPKETLQVSTIATGRVGLNVPVPPSMGSNNSV
NAMNNNNGTVAMDGSAPSAG-GGNGSA-------GATPGGLQQAGGNELRVSPVAGRCRA
LSVGVDTDMVSEFDPSSSDSGVVSRCAVVKPLKFRLCQPIFGRKSSNQQRRNEAKSAAKN
QQPSAAASKNQQQ-----Q----QQQQVVKAELEPAIPKTPKPRDPEKEKRRIARKKEKR
ATLILGLIMGSFIACWLPFFFLYILVPACSSHCNIPESAFAVAFWLGYMNSALNPAIYTI
FNKDFRRAFRRILFK
>Dsan
-------MDYSRLNANINTGNISTDDFLAVFSTGKP-DNATLNPPLLSVDGQLTLPPG--
----------SGYVNVNDTIFFLNGSFYNSSLQLAAGFYNQSSASGATSGNLTNPNHTEV
HWDGRYPSGYTLTHIVIASIIVTILMIIIVVGNMLVIIAIATEKSLKNIQNWFIASLAVA
DFFLGLIIMPFSLANELMGYWIFGSWWCDIHSAMDVLLCTASIMNLCLISLDRYWSITKA
VDYLKSRTPARAAVMITAVWIMSALICIPPLLGWKVKMPEGPLPKCELSEDIGYVLYSAL
GSFYIPSCIMVFVYIRIYFAAKARARRGIKKHPRKTNNEQVTSFTTAKKGTIPMPSSSGV
SALQLHQQRQIATIETPPNSASLPMQIPTVTMDLASDISTSEAGELEAVAAQTVLAYANP
NGAGTNSVTVVSSGNGATG-A-SGVPPTSPKETLQVSTIATGRVGLNVPVPPSMGSNNSV
NALNNNNGTVAMDGGAPSAG-GGNGSA-------GATPGGLQQAGGNELRVSPVAGRCRA
LSVGVDTDMVSEFDPSSSDSGVVSRCAVVKPLKFRLCQPIFGRKSSNQQRRNEAKSAAKN
QQPSAAASKNQQQ-----Q----QQQQVVKAELEPAIPKTPKPRDPEKEKRRIARKKEKR
ATLILGLIMGSFIACWLPFFFLYILVPACSSHCNIPESAFAVAFWLGYMNSALNPAIYTI
FNKDFRRAFRRILFK
