# Supplementary material for: Molecular evolution of octopamine receptors in Drosophila
Source: G3 (Bethesda). 2025 Dec 6;16(2):jkaf289. doi: 10.1093/g3journal/jkaf289 (PMC12869069; doi:10.1093/g3journal/jkaf289)
Supplement: jkaf289_Supplementary_Data [file jkaf289_supplementary_data.zip › Supplementary Files/supplementary_PAML_files/Octα2R/PAorPB/Output_Codeml_Octα2RPA_14_cleandata_outfile_Models_01278]

Before deleting alignment gaps
     14   2205

Dtak                            ATG CAG ATT CAG ATC ACC ACA ATG GAT TAT AGC CGA CTG AAT GCT AAC ATC AAT ACG GGC AAC ATC AGC ACC GAT GAC TTT CTG GCC GTA TTC ACG ACA GGA AAA CCA GAT AAT --- GCC ACC CTC AAT CCG CCC CTG CTC AGT GTC GAT GGT CAG CTG ACC CTG CCC CCG GGA TCC GGA TCC GGA TCG --- --- --- --- --- --- GGA TTG GGA TAT ATC AAT GTG AAC GAC ACG ATA TTC TTT CTG AAT GGC AGC TTC TAC AAC AGC AGC CTT CAG ATG GCG GCG GGA TAT TAC AAT CAG AGC GGC GGT TCG GGG GCG ACA TCC GGA AAT CTA ACC AAT CCG AAT CAA ACA GAA GTC CAC TGG GAT GGC CAC TAT CCC AGT GGC TAT ACG CTC ACC CAC ATT GTG ATC GCC TCC GTT ATC GTG ACC ATC CTG ATG ATC ATC ATC GTG GTG GGC AAT ATG CTG GTG ATC ATA GCC ATT GCC ACG GAG AAG TCG CTG AAG AAC ATA CAG AAC TGG TTC ATC GCC TCG CTG GCG GTG GCC GAC TTC TTT CTG GGC CTC ATC ATC ATG CCC TTT TCG CTG GCC AAC GAG CTG ATG GGC TAC TGG ATC TTC GGC AGC TGG TGG TGC GAC ATC CAC TCG GCG ATG GAC GTC CTG CTC AGC ACC GCC TCG ATC ATG AAT CTC TGC CTC ATC TCG CTG GAT CGC TAC TGG AGC ATC ACC AAG GCC GTC GAC TAT CTG AAG TCA AGG ACG CCG GCG CGG GCA GCC GTC ATG ATC ACG GCG GTC TGG ATA ATG TCC GCC CTC ATC TGC ATA CCG CCG CTC CTC GGC TGG AAG GTG AAG ACG CCG GAG GGA CCG CTG CCC AAG TGC TCG CTG AGC AAT GAC ATT GGC TAC GTG CTT TAC TCG GCG CTG GGC TCC TTC TAC ATC CCC AGC TGC ATA ATG GTC TTT GTG TAC ATA CGA ATT TAC TTT GCC GCC AAG GCG CGG GCG AGG AGG GGC ATC AAA AAG CAT CCC CGC AAA ACA AAC AAC GAA CAG GTA ACG AGC TTC ACC ACC GCC AAG AAA GGA ACC ATA CCG ATG CCC TCC TCC AGC GGC GCG GCC GCT TTG CAG CTG CAT CAG CAG CGC CAA ATA GCC ACC ATC GAG ACT CCA CCG AAC AGC GCC ACT CTG CCC ATG CAG ATA CCC ACG GTG ACC ATG GAC CTG GCC TCC GAC ATC TCC ACC TCG GAG GCG GGG GAA CTG GAG GCG GTG GCC GCC CAA ACG GTG CTG GCC TAT GCC AAT CCC AAT GGG GCG GGC GTT AAT TCG GTC ACC GTG GTG AGC AGC GGG AAT GGG GGT GCC GCC TCC ACC ATA GAC AGT GCA CAG CCC ACC TCG CCG AGG GAA ACG CTC CAT GTG AGC ACG ATA GCC ACC GGT CGG GTG GGT CTC AAT GTG CCC GTG CCC CCG TCC ATG GGC AGC AAC AAC TCC ATC AAT GCG CTG AAC AAC AAC AAC GGC AGC GTG GCC ATG GAT GGC GGA GGC GGA GGA GGA GGA GGA GGA GGA GCA GCA TCC GCT GGC GGG GGA AAT GGA AGT GCA GGT ACG ACG ACG ACA GGA GGA CTG CAA ACG CCG GGC AAC GAG CTG CGC GTC TCC CCA ATC GCC GGA AGG TGT CGA GCC TTA TCC GTG GGC GTG GAC ACG GAC ATG GTG AGT GAA TTC GAT CCA TCC AGC AGC GAT TCG GGC GTG GTC AGT CGC TGT GCC GTG GTC AAG CCG CTC AAG TTT CGC CTT TGC CAG CCG ATC TTC GGG CGC AAA TCG AAT AAT CAG CAG CGT CGC AAC GAG GCC AAA GCG GCG GCC AAG AAT CAA CAT CCC AGT GCG GCG ACG GGC AAC AAA AAT CAA CAG CAG --- --- --- --- --- --- CAA CAG CAG CAT CAG CAG CAG GTG GTG AAG GCG GAA CTG GAG CCG GCC ATA CCG AAG ACC CCG AAG CCC CGG GAT CCG GAG AAG GAG AAG CGA AGG ATT GCG CGG AAG AAG GAG AAG CGG GCC ACC CTA ATC CTG GGG CTG ATC ATG GGC AGC TTC ATC GCC TGC TGG CTG CCG TTC TTC TTC CTG TAC ATC CTG GTG CCG GCA TGT AGC AGC CAC TGC AAT ATA CCC GAT TCG GCG TTC GCC GTC GCC TTC TGG CTG GGC TAC ATG AAC TCG GCC CTC AAT CCG GCC ATC TAT ACC ATC TTC AAC AAG GAC TTC CGG CGC GCC TTC CGG CGC ATC CTG TTC AAG 
Dbia                            --- --- --- --- --- --- --- ATG GAT TAT AGC CGA CTG AAT GCC AAC ATA AAC ACG GGC AAC ATC AGC ACC GAT GAG TTT CTG GCC GTC TTC ACG ACC GGA AAA CCC GAG AAT --- GCC ACC CTC AAT CCG CCC CTG CTC AGC GTC GAC GGG CAG CTG ACC CTG CCC CCG GGA TCC GGA TCC GGA TCG GGA CCG GGT TCC GGG CTG GGA TCG GGA TAC ATC AAT GTG AAC GAC ACG ATA TAC TTC CTC AAC GGC AGC TTC TAC AAC AGC AGT CTT CAG CTG GCG GCG GGC TAC TAC AAC CAG AGC GGC GGT TCG GGG GCG ACT TCG GGC AAC CTG ACC AAC CCG AAC CAG ACA GAA GTC CAC TGG GAT GGG CGC TAT CCC AGC GGC TAC ACG CTC ACC CAC ATC GTG ATC GCC TCC ATC ATT GTG ACC ATC CTG ATG ATC ATC ATC GTG GTG GGC AAC ATG CTG GTG ATC ATA GCC ATC GCC ACG GAG AAG TCG CTG AAG AAC ATA CAG AAC TGG TTC ATC GCC TCG CTG GCG GTG GCC GAC TTC TTC CTG GGC CTC ATC ATA ATG CCC TTC TCG CTG GCC AAC GAG CTG ATG GGC TAC TGG ATC TTC GGC AGC TGG TGG TGC GAC ATC CAC TCG GCG ATG GAC GTG CTC CTC TGC ACC GCC TCG ATC ATG AAC CTG TGC CTC ATC TCG CTG GAC CGC TAC TGG AGC ATC ACC AAG GCC GTC GAC TAT CTG AAG TCG CGG ACG CCG GCG CGG GCC GCT GTC ATG ATC ACG GCG GTC TGG ATA ATG TCC GCC CTC ATC TGC ATC CCG CCG CTG CTG GGC TGG AAG GTC AAG ATG CCG GAG GGA CCG CTG CCC AAG TGC GAG CTG AGC GAG GAC ATC GGC TAC GTG CTG TAC TCG GCA CTG GGC TCC TTC TAC ATA CCC AGC TGC ATA ATG GTC TTT GTG TAC ATA CGA ATT TAC TTT GCC GCC AAG GCG CGG GCG AGG AGG GGC ATT AAA AAG CAT CCC CGC AAA ACG AAC AAC GAA CAG GTA ACG AGC TTC ACC ACC GCC AAG AAA GGA ACG ATA CCG ATG CCC TCC TCC AGC GGG GCG TCC GCC CTG CAG CTG CAC CAG CAG CGC CAG ATA GCC ACC ATC GAG ACA CCA CCG AAC AGC GCC AGC CTG CCG ATG CAG ATA CCC ACG GTG ACC ATG GAC CTG GCC TCC GAC ATC TCC ACC TCG GAG GCC GGC GAG CTG GAG GCG GTG GCC GCC CAA ACG GTG CTG GCC TAC TCG AAC CCC AAT GGG GCG GGC ACA AAT TCG GTA AAT GTG GTG AGC AGT GGG AAT GGG GGC ACC TCC GGA GCA --- --- CCA CCA TCG CCC ACC ACG CCC AAG GAG ACG CTC CAG GTG AGC ACG ATA GCC ACC GGT CGG GTG GGT CTC AAC GTG CCC GTG CCG CCG TCC ATG GGC AGC AAC AAC TCC ATC AAT GTG CTG AAC AAC AAC AAC GGC AGC GTG GCC ATG GAC GGC GGA GCT CCG TCC GCC GGC AGT GGG GGG AAT GGC AGT --- --- --- --- --- GCG ACG ACA GGT GGT GGT GGT GGT GGT GGC TTG CAA ACC CCT GGG AAC GAG CTG CGC GTC TCG CCG ATC GCC GGA CGG TGT CGA GCC CTC TCA GTG GGC GTG GAC ACG GAC ATG GTG AGT GAA TTC GAT CCA TCC AGC AGC GAT TCC GGG GTG GTC AGT CGC TGT GCC GTG GTC AAG CCG CTC AAG TTT CGC CTT TGC CAG CCG ATC TTC GGG CGC AAG TCT AGT AAT CAG CAG CGT CGC AAC GAG GCC AAG ACG GCG GCC AAA AAC CAA CAT GCC ACG GCG ACG ACG GCC AAC AAG AAT CAG CAG CAG CAA --- --- --- --- --- CAG CAG CAG CAG CTT CAG CAG GTG GTG AAG GCG GAA CTG GAG CCG GCC ATA CCG AAG ACC CCT AAG CCG CGG GAT CCG GAG AAG GAG AAG CGC AGG ATT GCG CGG AAA AAG GAG AAG CGG GCC ACC CTA ATC CTG GGC CTG ATC ATG GGC AGC TTC ATC GCC TGC TGG CTG CCG TTC TTC TTC CTG TAC ATC CTG GTG CCG GCA TGT AGC AGC CAT TGC AAC ATC CCG GAG TCG GCC TTC GCC GTC GCC TTC TGG CTG GGC TAC ATG AAC TCG GCC CTC AAT CCG GCC ATC TAC ACC ATC TTC AAC AAG GAC TTC CGA CGC GCC TTC CGG CGC ATC CTG TTC AAG 
Dsuz                            --- --- --- --- --- --- --- ATG GAT TAT AGC CGA CTG AAT GCC AAC ATT AAT ACG GGC AAC ATC AGC ACC GAT GAG TTT CTG GCC GTG TTC ACG ACC GGA AAA CCC GAG AAT --- GCC ACC CTC AAT CCG CCC CTG CTC AGT GTC GAC GGG CAG CTG ACC CTG CCC CCG GGA TCC GGA --- --- --- --- --- --- TCC GGT TTG GGA TCG GGA TAT ATC AAT GTG AAT GAC ACG ATA TAC TTC CTG AAC GGC AGC TTC TAC AAC AGC AGT CTT CAG CTG GCG GCG GGA TAC TAC AAT CAG AGC AGC GGT TCA GGG GCC ACA TCG GGC AAT CTG ACC AAT CCG AAT CAA ACA GAA GTC CAT TGG GAT GGC AGA TAT CCC AGT GGC TAT ACG CTC ACC CAC ATC GTG ATC GCC TCC ATT ATC GTG ACC ATC CTG ATG ATC ATC ATC GTG GTG GGC AAC ATG CTG GTG ATC ATA GCC ATT GCC ACG GAG AAG TCG CTG AAG AAC ATA CAA AAC TGG TTC ATC GCC TCG CTG GCG GTG GCC GAC TTC TTC CTG GGC CTC ATC ATC ATG CCC TTC TCG CTG GCC AAC GAG CTG ATG GGC TAC TGG ATC TTC GGC AGC TGG TGG TGC GAC ATC CAC TCG GCG ATG GAC GTC CTC CTG TGC ACC GCC TCG ATC ATG AAC CTG TGC CTC ATC TCG CTG GAT CGC TAC TGG AGC ATC ACC AAG GCC GTC GAC TAT CTC AAG TCG AGG ACG CCG GCG CGT GCC GCC GTC ATG ATC ACG GCG GTC TGG ATA ATG TCC GCC CTC ATC TGC ATC CCG CCG CTG CTC GGC TGG AAG GTC AAG ATG CCG GAG GGA CCG CTG CCC AAG TGC GAG CTG AGC GAG GAC ATT GGC TAC GTG CTG TAC TCG GCA CTG GGC TCC TTC TAC ATA CCC AGC TGC ATA ATG GTC TTT GTG TAC ATA CGA ATT TAC TTT GCC GCC AAG GCG CGG GCG AGG AGG GGC ATT AAA AAG CAT CCC CGC AAA ACG AAC AAC GAA CAG GTA ACG AGC TTC ACC ACC GCC AAG AAA GGA ACA ATA CCG ATG CCC TCC TCC AGC GGC GCG TCC GCC CTG CAG CTG CAC CAG CAG CGC CAA ATA GCC ACC ATC GAG ACA CCA CCG AAC AGC GCC AGT CTG CCG ATG CAG ATA CCC ACG GTG ACC ATG GAC CTG GCC TCC GAC ATC TCC ACC TCG GAG GCG GGG GAG CTG GAG GCG GTG GCC GCC CAG ACT GTG CTG GCC TAC ACC AAT CCC AAT GGG GCG GGC TCA AAT TCG ATG AAT GTG GTG AGC AGC GGG AAT GGG GGC TCC TCG GGA GCA --- --- CCA CCA TCA CCC ACC TCA CCC AAG GAG ACG CTC CAG GTG AGC ACG ATA GCC ACC GGT CGG GTG GGT CTC AAT GTG CCC GTG CCG CCG TCC ATG GGC AGC AAC AAC TCC ATC AAT GCG CTG AAC AAC AAC AAC GGC AGC GTG GCC ATG GAC GGA GGA GCC CCG TCC GCC GGC AGT GGG GGG AAT GGA AGT --- --- --- --- --- GCG --- --- GGA GCG ACG ACA GGT GGT GGC CTG CAG ACC CCC GGG AAC GAG CTG CGC GTC TCG CCG ATC GCC GGA AGG TGT CGA GCC CTC TCC GTG GGC GTG GAC ACG GAC ATG GTG AGT GAA TTC GAT CCA TCC AGC AGC GAT TCC GGC GTG GTC AGT CGC TGT GCC GTG GTC AAG CCG CTC AAG TTT CGC CTT TGC CAG CCG ATC TTC GGG CGC AAG TCG AGT AAT CAG CAG CGT CGC AAT GAG GCC AAA ACG GCG GCC AAA AAC CAA CAT GCC ACG GCG ACG ACG GCC AAC AAG AAC CAG CAG CAA CAT CAG CAT CAG CAA --- --- CAG CAG CAG CAT CCG CAG GTG GTG AAG GCG GAA CTG GAG CCG GCC ATA CCG AAG ACA CCG AAG CCC CGG GAT CCG GAG AAA GAG AAG CGC AGG ATT GCG CGG AAG AAG GAG AAG CGG GCC ACC CTA ATC CTG GGC CTG ATC ATG GGC AGC TTC ATC GCC TGC TGG CTG CCG TTC TTC TTC TTG TAC ATC CTG GTG CCG GCA TGT AGC AGC CAC TGC AAC ATC CCG GAG TCG GCC TTC GCC GTC GCC TTC TGG CTG GGC TAC ATG AAC TCG GCC CTC AAT CCG GCC ATC TAT ACC ATC TTC AAC AAG GAC TTC CGA CGC GCC TTC CGG CGC ATC CTG TTC AAG 
Dsub                            --- --- --- --- --- --- --- ATG GAT TAT AGC CGA CTG AAT GCC AAC ATT AAT ACG GGC AAC ATC AGC ACC GAT GAG TTT CTG GCC GTG TTC ACG ACC GGA AAA CCC GAG AAT --- GCC ACC CTC AAT CCG CCC CTG CTC AGT GTC GAC GGG CAG CTG ACC CTG CCC CCG GGA TCC GGA --- --- --- --- --- --- TCC GGA TTG GGA TCG GGA TAT ATC AAT GTG AAC GAC ACG ATA TAC TTT CTG AAT GGC AGT TTC TAC AAC AGC AGT CTT CAG CTG GCG GCG GGA TAT TAC AAT CAG AGC AGC GGT TCG GGG GCG ACC TCG GGC AAT CTG ACC AAT CCG AAT CAA ACA GAA GTC CAC TGG GAT GGC AGA TAT CCC AGC GGC TAT ACG CTC ACC CAC ATC GTG ATC GCC TCC ATT ATC GTG ACC ATT CTG ATG ATC ATC ATC GTG GTG GGC AAC ATG CTG GTG ATC ATA GCC ATT GCC ACG GAG AAG TCG CTG AAG AAC ATA CAG AAC TGG TTC ATC GCC TCG CTG GCG GTG GCC GAC TTC TTC CTG GGC CTC ATC ATC ATG CCC TTC TCG CTG GCC AAC GAG CTG ATG GGC TAC TGG ATC TTC GGC AGC TGG TGG TGC GAT ATC CAC TCG GCG ATG GAC GTC CTG CTG TGC ACC GCC TCG ATC ATG AAC CTG TGC CTC ATC TCG CTG GAC CGC TAC TGG AGC ATC ACC AAG GCC GTC GAC TAT CTC AAG TCG AGG ACC CCG GCG CGT GCC GCC GTC ATG ATC ACG GCG GTC TGG ATA ATG TCC GCC CTC ATC TGC ATC CCG CCG CTC CTC GGC TGG AAG GTC AAG ATG CCG GAG GGA CCG CTG CCC AAG TGC GAG CTG AGC GAG GAC ATT GGC TAC GTG CTG TAC TCG GCA CTG GGC TCC TTC TAC ATA CCC AGC TGC ATA ATG GTC TTT GTG TAC ATA CGA ATT TAC TTT GCC GCC AAG GCG CGG GCG AGG AGG GGC ATT AAA AAG CAT CCC CGC AAA ACG AAC AAC GAA CAG GTA ACG AGC TTC ACC ACC GCC AAG AAA GGA ACA ATA CCG ATG CCC TCC TCC AGC GGC GCC TCC GCC CTG CAG CTG CAC CAG CAG CGC CAA ATA GCC ACC ATC GAG ACA CCA CCG AAC AGC GCC AGT CTG CCG ATG CAG ATA CCC ACG GTG ACC ATG GAC CTG GCC TCC GAC ATC TCC ACC TCG GAG GCG GGG GAG CTG GAG GCG GTG GCC GCC CAG ACT GTG CTG GCC TAC ACA AAT CCC AAT GGG GCG GGC TCA AAT TCG ATG AAT GTG GTG AGC AGT GGG AAT GGG GGC TCC TCG GGA GCA --- --- CCA CCA TCA CCC ACC TCA CCC AAG GAG ACG CTC CAG GTG AGC ACG ATA GCC ACC GGT CGG GTG GGT CTC AAT GTG CCC GTG CCG CCG TCC ATG GGC AGC AAC AAC TCC ATC AAT GCG CTG AAC AAC AAC AAC GGC AGC GTG GCC ATG GAC GGA GGA GCC CCG TCC GCC GGC AGT GGG GGA AAT GGA AGT --- --- --- --- --- GCG --- --- GGA GCG ACG ACA GGT GGT GGT CTG CAG ACC CCC GGG AAC GAG CTG CGC GTC TCG CCG ATC GCC GGA CGG TGT CGA GCC CTC TCC GTG GGC GTG GAC ACG GAC ATG GTG AGT GAA TTC GAT CCA TCC AGC AGC GAT TCC GGC GTG GTC AGT CGC TGT GCC GTG GTC AAG CCG CTC AAG TTT CGC CTT TGC CAG CCG ATC TTC GGG CGC AAG TCG AGT AAT CAG CAG CGT CGC AAT GAG GCC AAA ACG GCG GCC AAA AAC CAA CAT GCC ACG GCG ACG ACG GCC AAC AAG AAC CAG CAG CAA CAT CAG CAT CAG CAA CAG CAA CAG CAG CAG CAT CAG CAG GTG GTG AAG GCG GAA CTG GAG CCG GCC ATA CCG AAG ACA CCG AAG CCC CGG GAT CCG GAG AAG GAG AAG CGC AGG ATT GCG CGG AAG AAG GAG AAG CGG GCC ACC CTA ATC CTG GGC CTG ATC ATG GGC AGC TTC ATC GCC TGC TGG CTG CCG TTC TTC TTC TTG TAC ATC CTG GTG CCG GCA TGT AGC AGC CAT TGC AAC ATC CCT GAG TCG GCC TTC GCC GTC GCC TTC TGG CTG GGC TAC ATG AAC TCG GCC CTC AAT CCG GCC ATC TAT ACC ATC TTC AAC AAG GAC TTC CGA CGC GCC TTT CGG CGC ATC CTG TTC AAG 
Dfic                            --- --- --- --- --- --- --- ATG GAC TAC GGC CGG CTG AAT GCG AAC ATC AAT ACG GGC AAC ATC AGC ACC GAT GAC TTT CTG GCC GTG TTC TCC ACC GGA AAA CCA GAC AAT --- GCC ACA CTC AAT CCG CCG CTT CTC AGT GTC GAT GGG CAG TTG ACC CTG CCA CCG GGA --- --- --- --- --- --- --- --- --- --- --- --- TCG GGA TAT ATT AAT GTA AAC GAC ACG ATA TTC CTG CTC AAT GGC AGC TTC TAC AAC AGC AGT CTC CAG CTG GCG GCA GGT TAC TAC AAC CAG AGT GGT GGA GCT GGC GGG ACA TCG GGC AAT CTA ACC CAT CCG AAC CAC ACA GAA GTC CAC TGG GAT GGA AGG TAT CCC AGT GGC TAT ACG CTC ACC CAA CTC GTG ATC GCC TCC ATT ATC GTG ACC ATC CTG ATG ATC ATC ATT GTG GTG GGC AAC ATG CTG GTG ATC ATA GCC ATT GCC ACG GAG AAG TCG CTG AAG AAC ATA CAG AAC TGG TTC ATC GCC TCG CTG GCG GTG GCC GAC TTC TTT CTG GGC CTC ATC ATC ATG CCC TTC TCG CTG GCC AAC GAG CTG ATG GGC TAC TGG ATC TTC GGC AGC TGG TGG TGC GAC ATC CAC TCA GCG ATG GAC GTG CTC CTC TGC ACC GCC TCG ATC ATG AAC CTC TGC CTC ATC TCG CTG GAC CGC TAC TGG AGC ATC ACA AAG GCC GTC GAC TAT CTG AAG TCA AGG ACG CCG GCG CGG GCC GCC GTC ATG ATA ACG GCG GTC TGG ATA ATG TCC GCC CTC ATC TGC ATC CCG CCG CTG CTC GGC TGG AAG GTG AAG ATG CCC GAG GGA CCG CTG CCC AAG TGC GAG CTG AGC GAG GAC ATC GGC TAC GTG CTC TAC TCG GCA CTG GGC TCC TTC TAC ATC CCC AGC TGC ATT ATG GTC TTT GTG TAC ATA CGA ATT TAC TTT GCC GCC AAG GCG CGG GCG AGG AGA GGC ATT AAA AAG CAT CCC CGC AAA ACA AAC AAC GAA CAG GTA ACG AGC TTC ACC ACC GCC AAG --- AAA ACA ATA CCG ATG CCC TCC TCC AGC GGC GCG GCC GCG TTG CAG CTG CAC CAG CAG CGG CAG ATA GCC ACC ATC GAG ACA CCA CCG AAC AGC GCC ACG ATG CCG ATG CAG ATA CCC ACG GTG ACC ATG GAC CTG GCC TCG GAC ATC TCC ACC TCG GAG GCC GGG GAG CTG GAG GCG GTG GCC GCG CAA ACG GTG CTG GCC TAC GCC AAT CCC AAC GGA TCC GGC ACG AAT GCG GTC ACT GTG GTG AGC AGC GGG AAT GGA GGT GGC GGC GGC GCC --- ACC TGT GCC ACG CCC AGT TCG CCC AAG GAA ACG TTG CAG GTG AGC ACG ATA GCC ACC GGG CGG GTG GGC CTC AAT GTG CCC GTG CCG CCG TCT ATG GGC AGC AAC AAC TCC ATC AAC GCG CTG AAC AAC AAC AAC GGC AGC GTG GCC CTG GAT GGC GGG GCA CCA CCA CCC ACC AGT GGT GGC AAC GGA AGT ACA GGA GCG --- --- --- --- --- --- --- --- GCT CCG GGT GGC TTG CAA GCC TCC GGG AAT GAG CTG CGC GTC TCG CCG ATC GCC GGA CGG TGT CGA GCT CTT TCC GTG GGC GTG GAC ACG GAC ATG GTG AGT GAA TTC GAT CCA TCC AGC AGC GAT TCG GGC GTG GTC AGT CGC TGT GCC GTG GTC AAG CCG CTC AAG TTT CGC CTT TGC CAG CCG ATC TTC GGG CGC AAG TCC AGC AAT CAG CAG CGT CGC AAC GAG GCC AAA ACG GCG GCC AAG AAC CAA CAT CCC GCC GCC TCG GCG ACG ACG GCT GGG AAA AAT --- --- CAG --- --- CTT CAG CTT CAA CAG CAG CAG CAG CAG GTG GTG AAG GCG GAA CTG GAG CCG GCC ATT CCG AAG ACC CCA AAG CCA CGG GAT CCC GAG AAG GAG AAG CGG CGG ATT GCG CGC AAG AAG GAG AAG CGG GCC ACG TTG ATC CTG GGC CTG ATC ATG GGC AGC TTC ATC GCC TGC TGG CTG CCG TTT TTC TTC CTG TAC ATC CTG GTG CCG GCC TGT AGC AGC CAC TGC AAC ATA CCG GAG TCG GCG TTC GCC GTC GCC TTC TGG CTG GGC TAC ATG AAC TCG GCC CTC AAT CCG GCC ATC TAC ACC ATC TTC AAC AAG GAC TTC CGA CGC GCC TTC CGG CGC ATC CTG TTC AAG 
Dele                            --- --- --- --- --- --- --- ATG GAC TAC AGC CGG CTG AAT GCG AAC ATC AAT ACG GGC AAC ATC AGC ACC GAT GAC TTT CTG GCC GTG TTC ACC ACC GGA AGG CCG GAC AAC AAT GCC ACC CTC AAT CCG CCC CTG CTC AGT GTC GAC GGG CAG CTG ACC CTG CCC CCG GGA TCG GGA TTG GGA --- --- --- --- --- --- CCG GGA TCG GGA TAC ATC AAT GTG AAT GAC ACG ATA TTT TTG CTA AAT GGC AGC TTG TAC AAC AGC AGC CTG CAG CTG GCG GCG GGA TAT TAT AAT CAG AGT GGC GGG GCA GGG GCG ACA GCG GGC AAT CTG ACC AAT CCG AAT CAA ACA GAA GTG CAC TGG GAT GGA CGT TAT CCC AGC GGT TAC ACG CTC ACC CAC ATC GTG ATT GCC TCC ATA ATC GTG ACC ATC CTG ATG ATC ATC ATC GTG GTG GGC AAC ATG CTG GTG ATC ATT GCC ATT GCC ACG GAG AAG TCA CTG AAG AAC ATA CAG AAC TGG TTC ATC GCC TCG CTG GCG GTG GCC GAC TTC TTC CTG GGC CTC ATC ATC ATG CCC TTC TCG CTG GCC AAT GAG CTG ATG GGC TAC TGG ATC TTC GGC AGC TGG TGG TGC GAC ATC CAC TCG GCG ATG GAC GTG CTG CTC TGC ACC GCC TCG ATC ATG AAC CTG TGC CTC ATC TCG CTG GAC CGC TAC TGG AGC ATC ACC AAG GCC GTC GAC TAT CTG AAG TCG CGG ACG CCG GCG CGG GCC GCC GTC ATG ATC ACG GCG GTG TGG ATA ATG TCC GCC CTC ATC TGC ATT CCG CCG CTG CTC GGC TGG AAG GTG AAG ATG CCG GAG GGA CCG CTG CCC AAG TGC GAG CTG AGC GAG GAC ATT GGC TAC GTG CTG TAC TCG GCA CTG GGC TCC TTC TAC ATA CCC AGC TGC ATT ATG GTC TTT GTG TAC ATA CGA ATT TAC TTT GCC GCC AAG GCG CGG GCG AGG AGA GGC ATT AAA AAG CAT CCC CGC AAA ACA AAC AAC GAA CAG GTA ACG AGC TTC ACC ACC GCC AAG AAA GGA ACA ATA CCG ATG CCC TCC TCT AGC GGC GCG TCC GCT CTG CAG CTG CAC CAG CAG CGC CAG ATA GCC ACC ATC GAG ACA CCA CCG AAC AGC GCC AGC CTG CCG ATG CAG ATT CCC ACG GTC ACC ATG GAC CTG GCC TCG GAC ATC TCC ACA TCG GAG GCG GGG GAA CTG GAG GCG GTG GCC GCC CAA ACG GTG CTC GCC TAC GCC AAT CCC AAT GGG TCG GGC TCG AAT GCG GTC ACC GTG GTG AGC AGC GGG AAT GGT GGA GGA GGA GGA GGA GGT GGA GGA GGA CCA CCC ACC TCA CCC AAG GAG ACG CTG CAG GTG AGC ACG ATA GCC ACC GGC CGG GTG GGC CTC AAT GTG CCC GTG CCC CCC TCG ATG GGC AGC AAC AAC TCC ATC AAT GCG CTG AAC AAC AAC AAC GGC AGC GTG GCC ATG GAC GGC GGC GCA GCT ACC GGT GGA GCC GGG GGC AAT GGC AGT GCA GGG GCG --- --- --- --- --- --- --- --- GCG ACA GGG GGA CTG CAG ACG GGC GGC AAC GAG CTG CGC GTC TCG CCG ATC GCC GGA CGG TGT CGG GCC CTA TCC GTG GGC GTA GAC ACG GAC ATG GTG AGT GAA TTC GAT CCA TCC AGC AGC GAT TCG GGC GTG GTC AGT CGC TGT GCC GTG GTC AAG CCG CTC AAG TTT CGC CTT TGC CAG CCG ATC TTC GGG CGC AAG TCC AAT AAC CAG CAG CGT CGC AAC GAG GCC AAA GCG GCG GCC AAA AAC CAG CAG CCC GCT GCA GCG GCC GCC AAA AAC CAG CAT CAA --- --- CAG CAG CAG CAG CAG CAG CAG CAG CAT CAG CAG CAT GTG GTG AAG GCG GAA CTG GAG CCG GCC ATA CCG AAG ACG CCG AAG CCC CGG GAT CCG GAG AAG GAG AAG CGA CGG ATT GCG CGG AAG AAG GAG AAA CGG GCC ACT TTG ATC CTG GGC CTG ATC ATG GGC AGC TTC ATC GCC TGC TGG CTG CCG TTC TTC TTC CTT TAC ATC CTG GTG CCG GCA TGT AGC AGC CAC TGC AAC ATA CCG GAG TCG GCC TTC GCC GTC GCC TTC TGG CTG GGC TAC ATG AAC TCG GCC CTC AAT CCG GCC ATC TAC ACC ATC TTC AAC AAG GAC TTC CGA CGC GCC TTC CGG CGC ATC CTG TTC AAG 
Drho                            --- --- --- --- --- --- --- ATG GAT TAC AGT CGG CTG AAT GCG AAC ATC AAT ACG GGC AAC ATC AGC ACC GAT GAC TTT CTG GCC GTG TTC ACG ACC GGA AAA CCG --- GAG AAT GCC ACC CTC AAT CCG CCC CTG CTC AGT GTC GAT GGG CAG CTG ACC CTG CCC CCG GGA --- --- --- --- --- --- --- --- --- --- --- --- TCG GGA TTC ATC AAT GTG AAT GAC ACG ATA TTC CTG CTG AAT GGC AGC TTC TAC AAT AAC AGC CTG CAG ATG GCG GCG GGA TAT TAT AAT CAG AGT AGC GGG GCA GGG GCG ACA TCG GGC AAC CTG ACG AAT CCG AAT CAA ACA GAA GTC CAC TGG GAT GGC CGA TAT CCC AGC GGC TAT ACG CTC ACC CAC ATT GTG ATC GCC TCC ATT ATC GTG ACC ATC CTG ATG ATT ATC ATA GTG GTG GGC AAC ATG CTG GTG ATC ATA GCC ATT GCC ACG GAA AAG TCG CTG AAG AAC ATA CAG AAC TGG TTC ATC GCC TCG CTG GCG GTG GCC GAC TTC TTC CTG GGC CTC ATC ATC ATG CCC TTC TCG TTG GCC AAC GAG CTG ATG GGC TAC TGG ATC TTC GGC AGC TGG TGG TGC GAC ATC CAC TCG GCG ATG GAT GTG CTC CTC TGC ACC GCC TCG ATC ATG AAC CTG TGC CTC ATC TCG CTG GAC CGC TAC TGG AGC ATC ACC AAG GCC GTC GAC TAT CTC AAG TCG CGG ACG CCG GCG CGG GCC GCC GTT ATG ATC ACG GCG GTC TGG ATT ATG TCC GCC CTC ATC TGC ATT CCG CCG CTC CTC GGG TGG AAG GTG AAG ATG CCG GAG GGA CCG CTG CCC AAG TGC GAG CTG AGC GAG GAC ATT GGC TAC GTG CTG TAC TCG GCA CTG GGC TCC TTC TAC ATA CCC AGC TGC ATT ATG GTC TTT GTG TAC ATA CGA ATT TAC TTT GCC GCC AAG GCG CGG GCG AGG AGA GGC ATT AAA AAG CAT CCC CGC AAA ACA AAC AAC GAA CAG GTA ACG AGC TTC ACC ACC GCC AAG AAA GGA ACA ATA CCG ATG CCC TCC TCC AGC GGC GTG TCC GCT TTG CAG CTG CAC CAG CAG CGC CAG ATA GCC ACC ATA GAG ACA CCA CCG AAC AGC GCC AGC CTG CCG ATG CAG ATA CCC ACG GTG ACC ATG GAC CTG GCC TCC GAC ATC TCC ACC TCG GAG GCG GGG GAA CTG GAG GCG GTG GCC GCC CAA ACG GTG CTG GCC TAT TCC AAT CCC ACG AAC --- --- --- --- GCG GTC ACC GTG GTG GGC AGC GGG AAC GGA --- --- GGT --- GGA GCC TCG GGT GCA CCG CCC ACC TCG CCC AAG GAG ACG CTG CAG GTG AGC ACG ATA GCC ACC GGC CGG GTG GGC CTC AAT GTG CCC GTG CCC CCC TCC ATG GGC AGC AAC AAC TCC ATC AAT GCG CTG AAC AAC AAC AAC GGC AGC GTG GCC ATG GAT GGA GGT GCA CCA CCC GGT GCG --- GGG GGC AAT GGG AGT GCC GGG GCG --- --- --- --- --- --- --- --- ACA GGC GGA --- CTG CAA ACG CCC GGC AAC GAG CTG CGC GTC TCC CCG ATC GCC GGA CGG TGT CGA GCG TTA TCC GTG GGC GTG GAC ACG GAC ATG GTG AGT GAA TTC GAT CCA TCC AGC AGC GAT TCG GGC GTG GTC AGT CGC TGT GCC GTG GTC AAG CCG CTC AAG TTT CGC CTT TGC CAG CCG ATC TTC GGG CGC AAG TCC AAT AAC CAG CAG CGG CGC AAC GAG GCC AAA ACG ACG GCC AAA AAT CAG CAG CCC GCT GCA ACG GCC GCC AAA AAT CAG CAT --- --- --- --- --- --- CAA --- --- --- --- CAG CAG CAG CAG GTG GTG AAG GCG GAA CTG GAG CCG GCC ATA CCG AAG ACA CCG AAG CCC CGG GAT CCG GAG AAG GAG AAG CGT AGG ATT GCG CGA AAA AAG GAG AAG CGG GCC ACC CTG ATC CTG GGC CTG ATC ATG GGC AGC TTC ATC GCC TGC TGG CTG CCG TTC TTC TTC CTG TAC ATC CTG GTG CCG GCA TGT AGC AGC CAC TGC AAT ATA CCG GAG TCG GCC TTC GCC GTC GCC TTC TGG CTG GGC TAC ATG AAC TCG GCC CTC AAT CCG GCC ATC TAC ACC ATC TTC AAC AAG GAC TTC CGC CGC GCC TTC CGA CGC ATC CTG TTC AAG 
Dmau                            --- --- --- --- --- --- --- ATG GAT TAT AGC CGA CTG AAT GCC AAC ATC AAT ACG GGC AAC ATC AGC ACC GAT GAC TTT CTG GCC GTC TTC TCG ACC GGA AAG CCA CCG GAC AAT GCC ACC CTC AAT CCG CCC CTG CTC AGT GTC GAT GGT CAG CTG ACG CTG CCG CCG GGA --- --- --- --- --- --- --- --- --- --- --- --- TCG GGA TAT GTC AAT GTC AAC GAT ACG ATA TTC TTC CTG AAT GGC AGC TTC TAC AAC AGC AGC CTG CAG CTG GCG GCG GGT TTC TAT AAT CAA AGC AGT GCT TCC GGG GCG ACA GCG GGC AAT CTG ACC AAT CCG AAT CAC ACA GAA GTC CAC TGG GAT GGC CGG TAT CCC AGT GGA TAT ACG CTT ACG CAC ATC GTG ATC GCC TCC ATC ATT GTG ACC ATC CTG ATG ATC ATC ATC GTG GTG GGC AAC ATG CTG GTG ATC ATA GCC ATT GCC ACG GAG AAG TCG TTG AAG AAT ATA CAG AAC TGG TTC ATT GCC TCG TTG GCG GTG GCC GAC TTC TTT CTG GGC CTC ATC ATC ATG CCA TTC TCG CTG GCC AAT GAG CTG ATG GGC TAC TGG ATC TTC GGC AGC TGG TGG TGC GAC ATT CAC TCC GCA ATG GAT GTA CTC CTC TGC ACC GCC TCG ATC ATG AAC CTG TGC CTC ATC TCG CTG GAC CGC TAC TGG AGC ATC ACC AAG GCC GTC GAC TAT CTG AAG TCG AGA ACG CCG GCG CGA GCC GCC GTC ATG ATC ACG GCG GTC TGG ATT ATG TCC GCC CTC ATC TGC ATA CCG CCG CTC CTC GGC TGG AAG GTG AAG ATG CCC GAG GGA CCG CTG CCC AAG TGC GAG CTA AGC GAG GAC ATT GGC TAC GTG CTG TAC TCG GCA CTG GGC TCC TTC TAC ATA CCC AGC TGC ATC ATG GTC TTT GTG TAC ATA CGA ATT TAC TTT GCC GCC AAG GCG CGG GCG AGG CGG GGC ATT AAA AAG CAT CCC CGC AAA ACG AAC AAC GAA CAG GTA ACG AGC TTC ACC ACC GCC AAG AAA GGA ACA ATA CCG ATG CCC TCC TCG AGC GGC GTG TCC GCT TTG CAG CTG CAC CAG CAG CGC CAA ATA GCC ACC ATC GAG ACA CCA CCG AAC AGC GCC AGC CTA CCG ATG CAG ATA CCC ACG GTG ACC ATG GAC CTG GCC TCC GAC ATA TCC ACC TCG GAG GCG GGG GAA CTG GAG GCG GTG GCC GCC CAA ACG GTG CTT GCC TAT GCA AAT CCC AAT GGT GCG GGC ACG AAT TCG GTC ACC GTG GTG AGC AGC GGG AAC GGG GGC ACT GGG --- GCG --- TCG GGT GTT CCA CCC AGC TCG CCG AAG GAG ACG CTT CAG GTG AGC ACG ATA GCC ACC GGT CGG GTG GGT CTC AAT GTG CCC GTG CCG CCG TCC ATG GGC AGC AAT AGT TCC ATC AAT GTG CTG AAC AAC AAC AAC GGC ACC GTG GCC ATG GAT GGC GGT GCC TCC GCC GGC GGC --- GGG GGA AAT GGA AGT GCT --- --- --- --- --- --- --- GTA GCG ACG CCT GGT GGA CTG CAG CAA ACG GGC GGT AAT GAG CTG CGC GTC TCT CCG ATC GCC GGA CGG TGT CGA GCC CTA TCC GTG GGC GTG GAC ACG GAC ATG GTG AGT GAA TTC GAT CCA TCC AGC AGC GAT TCG GGC GTG GTC AGT CGC TGT GCC GTG GTC AAG CCG CTC AAG TTT CGC CTT TGC CAG CCG ATC TTC GGG CGC AAG TCG AGT AAC CAG CAG CGG CGC AAC GAG GCC AAA GCG GCG GCC AAG AAT CAA CAG CCC AGC GGA GCG GCC AGC AAA AAT CAG CAG CAG --- --- CAG CAG --- CAG --- --- --- --- CAA CAG CAG CAG GTG GTG AAG GCG GAA CTG GAG CCG GCC ATA CCG AAG ACA CCG AAG CCC CGG GAT CCG GAG AAG GAG AAG CGA CGA ATT GCG CGA AAG AAG GAG AAG CGG GCC ACC CTT ATC CTG GGC CTG ATC ATG GGC AGC TTC ATC GCC TGC TGG CTG CCC TTC TTC TTC CTG TAC ATC CTG GTG CCG GCA TGT AGC AGC CAT TGC AAC ATA CCG GAA TCG GCG TTC GCC GTC GCC TTC TGG CTG GGC TAC ATG AAC TCG GCG CTC AAT CCG GCC ATC TAT ACC ATC TTC AAC AAG GAC TTC CGA CGC GCC TTC CGG CGC ATC CTG TTC AAG 
Dmel                            --- --- --- --- --- --- --- ATG GAT TAT AGC CGA CTG AAT GCC AAC ATC AAT ACG GGC AAC ATC AGC ACC GAT GAC TTT CTG GCC GTC TTC TCG ACC GGA AAG CCG --- GAC AAT GCC ACC CTC AAT CCG CCC CTG CTC AGT GTC GAT GGT CAG CTG ACC CTG CCG CCG GGA --- --- --- --- --- --- --- --- --- --- --- --- TCG GGA TAT GTC AAT GTC AAC GAT ACG ATA TTC TTC CTG AAT GGC AGC TTC TAC AAC AGC AGC CTG CAG CTG GCG GCG GGA TTC TAT AAT CAA AGC AGT GCT TCC GGG GCG ACA TCG GGC AAT TTG ACC AAT CCG AAT CAC ACA GAA GTC CAC TGG GAT GGC CGG TAT CCC AGT GGA TAT ACG CTT ACG CAC ATC GTG ATC GCC TCC ATT ATT GTG ACG ATC CTG ATG ATT ATC ATC GTG GTG GGC AAC ATG CTG GTG ATC ATA GCC ATT GCC ACG GAG AAG TCG TTG AAG AAT ATA CAG AAC TGG TTC ATT GCC TCG TTG GCG GTG GCC GAC TTC TTT CTG GGC CTC ATC ATC ATG CCA TTT TCG CTG GCC AAT GAG CTA ATG GGC TAC TGG ATC TTC GGC AGC TGG TGG TGT GAC ATC CAC TCC GCG ATG GAC GTC CTC CTC TGC ACC GCC TCG ATC ATG AAC CTG TGC CTC ATC TCG TTA GAT CGC TAC TGG AGC ATC ACC AAG GCC GTC GAC TAT CTG AAG TCG AGA ACG CCG GCG CGA GCC GCC GTC ATG ATC ACG GCA GTC TGG ATT ATG TCC GCC CTC ATC TGC ATA CCG CCG CTC CTC GGC TGG AAG GTG AAG ATG CCA GAG GGA CCG CTG CCC AAG TGC GAG CTA AGC GAG GAC ATT GGC TAC GTG CTG TAC TCG GCA CTG GGC TCC TTC TAC ATA CCC AGT TGC ATC ATG GTC TTT GTG TAC ATA CGA ATT TAC TTT GCC GCC AAG GCG CGG GCG AGG AGA GGC ATT AAA AAG CAT CCC CGC AAA ACG AAC AAC GAA CAG GTA ACG AGC TTC ACC ACC GCC AAG AAA GGA ACA ATA CCG ATG CCC TCC TCG AGC GGC GTG TCC GCT TTG CAG CTG CAC CAG CAG CGC CAA ATA GCC ACC ATC GAG ACA CCA CCG AAC AGC GCC AGC CTA CCG ATG CAG ATA CCC ACG GTG ACC ATG GAC CTG GCC TCC GAC ATA TCC ACC TCG GAG GCG GGG GAA CTG GAG GCG GTG GCC GCC CAA ACG GTG CTT GCC TAT GCA AAT CCC AAT GGT GCG GGC ACG AAT TCG GTC ACC GTG GTG AGC AGC GGG AAC GGG GGC CCT GGG --- GCG --- TCG GGT GTT CCA CCC AGC TCG CCG AAG GAG ACG CTT CAG GTG AGC ACG ATA GCC ACC GGT CGG GTG GGT CTC AAT GTG CCC GTG CCA CCG TCC ATG GGC AGC AAT AGT TCC ATC AAT GTG CTG AAC AAC AAC AAC GGT ACC GTG GCG ATG GAT GGA GGT GCC ACC GCC GCC GGC --- GGG GGA AAT GGT AGT GCT --- --- --- --- --- --- --- GTA GCG ACG CCT GGT GGA CTG CAG CAA ACG GGC GGT AAT GAG CTG CGC GTC TCT CCG ATC GCC GGA CGG TGT CGA GCC CTA TCC GTG GGC GTG GAC ACG GAC ATG GTG AGT GAA TTC GAT CCA TCC AGC AGC GAT TCG GGC GTG GTC AGT CGC TGT GCC GTG GTC AAG CCG CTC AAG TTT CGC CTT TGC CAG CCG ATC TTC GGG CGC AAG TCG AGT AAC CAG CAG CGG CGC AAC GAG GCC AAA GCG GCG GCC AAG AAT CAA CAG TCC AGT GGA GTG GCC AGC AAA AAT CAG CAG CAG --- --- CAG CAG CAG CAA --- --- --- --- CAG CAG CAG CAG GTA GTA AAG TCG GAA CTG GAG CCG GCC ATA CCG AAG ACA CCG AAG CCC AGG GAT CCG GAG AAG GAG AAG CGA CGA ATT GCG CGA AAG AAG GAG AAG CGG GCC ACC CTA ATT CTG GGC CTG ATC ATG GGC AGC TTC ATC GCC TGC TGG CTG CCC TTC TTC TTC CTG TAC ATC CTG GTG CCG GCA TGT AGC AGC CAT TGC AAC ATA CCG GAA TCG GCG TTC GCC GTC GCC TTC TGG CTG GGC TAC ATG AAT TCG GCG CTC AAT CCG GCC ATC TAT ACC ATC TTC AAC AAG GAC TTC CGA CGC GCC TTC CGG CGC ATC CTG TTC AAG 
Dsim                            --- --- --- --- --- --- --- ATG GAT TAT AGC CGA CTG AAT GCC AAC ATC AAT ACG GGC AAC ATC AGC ACC GAT GAC TTT CTG GCC GTC TTC TCG ACC GGA AAG CCG --- GAC AAT GCC ACC CTC AAT CCG CCC CTG CTC AGT GTC GAT GGT CAG CTG ACC CTG CCG CCG GGA --- --- --- --- --- --- --- --- --- --- --- --- TCG GGA TAT GTC AAT GTC AAC GAT ACG ATA TTC TTC CTG AAT GGC AGC TTC TAC AAC AGC AGC CTG CAG CTG GCG GCG GGT TTC TAT AAT CAA AGC AGT GCT TCC GGG GCG ACA GCG GGC AAT CTG ACC AAT CCG AAT CAC ACA GAA GTC CAC TGG GAT GGC CGG TAT CCC AGT GGA TAT ACG CTT ACG CAC ATC GTG ATC GCC TCC ATC ATT GTG ACC ATC CTG ATG ATC ATC ATC GTG GTG GGC AAC ATG CTG GTG ATC ATA GCC ATT GCC ACG GAG AAG TCG TTG AAG AAC ATA CAG AAC TGG TTC ATT GCA TCG TTG GCG GTG GCC GAC TTC TTT CTG GGC CTC ATC ATC ATG CCA TTC TCG CTG GCC AAT GAG CTG ATG GGC TAC TGG ATC TTC GGC AGC TGG TGG TGC GAC ATC CAC TCC GCA ATG GAT GTA CTC CTC TGC ACC GCC TCG ATC ATG AAC CTG TGC CTC ATC TCG CTG GAC CGC TAC TGG AGC ATC ACC AAG GCC GTC GAC TAT CTG AAG TCG AGA ACG CCG GCG CGA GCC GCC GTC ATG ATC ACG GCG GTC TGG ATT ATG TCC GCC CTC ATC TGC ATA CCG CCG CTC CTC GGC TGG AAG GTG AAG ATG CCC GAG GGA CCG CTG CCC AAG TGC GAG CTA AGC GAG GAC ATT GGC TAC GTG CTG TAC TCG GCG CTG GGC TCC TTC TAC ATA CCC AGC TGC ATC ATG GTC TTT GTG TAC ATA CGA ATT TAC TTT GCC GCC AAG GCG CGG GCG AGG CGG GGC ATT AAA AAG CAT CCC CGC AAA ACG AAC AAC GAA CAG GTA ACG AGC TTC ACC ACC GCC AAG AAA GGA ACA ATA CCG ATG CCC TCC TCG AGC GGC GTG TCC GCT TTG CAG CTG CAC CAG CAG CGC CAA ATA GCC ACC ATC GAG ACA CCA CCG AAC AGC GCC AGC CTA CCG ATG CAG ATA CCC ACG GTG ACC ATG GAC CTG GCC TCC GAC ATA TCC ACC TCG GAG GCG GGG GAA CTG GAG GCG GTG GCC GCC CAA ACG GTG CTT GCC TAT GCA AAT CCC AAT GGT GCG GGC ACG AAT TCG GTC ACC GTG GTG AGC AGC GGG AAC GGG GGC ACT GGG --- GCG --- TCG GGT GTT CCA CCC AGC TCG CCG AAG GAG ACG CTT CAG GTG AGC ACG ATA GCC ACC GGT CGG GTG GGT CTC AAT GTG CCC GTG CCA CCG TCC ATG GGC AGC AAT AGT TCC ATC AAT GTG CTG AAC AAC AAC AAC GGC ACT GTG GCC ATG GAT GGA GGT GCC TCC GCC GGC GGC --- GGG GGA AAT GGG AGT GCT --- --- --- --- --- --- --- GTA GCG ACG CCT GGT GCA CTG CAG CAA ACG GGC GGT AAT GAG CTG CGC GTC TCT CCG ATC GCC GGA CGG TGT CGA GCC CTA TCC GTG GGC GTG GAC ACG GAC ATG GTG AGT GAA TTC GAT CCA TCC AGC AGC GAT TCG GGC GTG GTC AGT CGC TGT GCC GTG GTC AAG CCG CTC AAG TTT CGC CTT TGC CAG CCG ATC TTC GGG CGC AAG TCG AGT AAC CAG CAG CGG CGC AAC GAG GCC AAA GCG GCG GCC AAG AAT CAA CAG CCC AGT GGA GCG GCC AGC AAA AAT CAG CAG CAG --- --- CAG CAG CAA CAG --- --- --- --- CAG CAG CAG CAG GTG GTG AAG GCG GAA CTG GAG CCG GCC ATA CCG AAG ACA CCG AAG CCC AGG GAT CCG GAG AAG GAG AAG CGA CGA ATT GCG CGA AAG AAG GAG AAG CGG GCC ACC CTA ATT CTG GGC CTG ATC ATG GGC AGC TTC ATC GCC TGC TGG CTG CCC TTC TTC TTC CTG TAC ATC CTG GTG CCG GCA TGT AGC AGC CAT TGC AAC ATA CCG GAA TCG GCG TTC GCC GTC GCC TTC TGG CTG GGC TAC ATG AAC TCG GCG CTC AAT CCG GCC ATC TAT ACC ATC TTC AAC AAG GAC TTC CGA CGC GCC TTC CGG CGC ATC CTG TTC AAG 
Dere                            --- --- --- --- --- --- --- ATG GAT TAT AGC CGA CTG AAT GCC AAC ATC AAT ACG GGC AAC ATC AGC ACC GAT GAC TTT CTG GCC GTC TTC TCG ACC GGA AAG CCG --- GAC AAT GCC ACC CTC AAT CCG CCC CTG CTC AGC GTC GAT GGT CAG CTG ACC CTG CCG CAG GGA --- --- --- --- --- --- --- --- --- --- --- --- TCG GGC TAT GTC AAT GTC AAC GAT ACG ATA TTC TTC CTG AAT GGC AGC TTC TAC AAC AGC AGC CTG CAG CTG GCG GCT GGA TTC TAT AAC CAA AGC AGT GCT TCC GGG GCG ACA TCG GGC AAT CTG ACC AAT CCG AAT CAC ACA GAA GTC CAC TGG GAC GGA CGG TAT CCC AGC GGC TAT ACG CTT ACG CAC ATC GTG ATC GCC TCC ATC ATT GTG ACC ATC CTG ATG ATC ATC ATC GTG GTG GGC AAC ATG CTG GTG ATC ATA GCC ATT GCC ACC GAG AAG TCG CTG AAG AAC ATA CAG AAC TGG TTC ATC GCC TCG TTG GCG GTG GCC GAC TTC TTT CTT GGC CTC ATC ATC ATG CCA TTC TCG CTG GCC AAT GAG CTG ATG GGC TAC TGG ATA TTC GGC AGC TGG TGG TGC GAC ATC CAC TCC GCG ATG GAC GTC CTC CTC TGC ACC GCC TCG ATC ATG AAC CTG TGC CTC ATC TCG CTG GAC CGC TAC TGG AGC ATC ACC AAG GCC GTC GAC TAT CTG AAG TCC AGA ACG CCG GCG CGA GCC GCC GTC ATG ATC ACG GCG GTC TGG ATT ATG TCC GCC CTC ATC TGC ATC CCG CCG CTC CTC GGC TGG AAG GTG AAG ATG CCC GAA GGA CCG CTG CCC AAG TGC GAG CTG AGC GAG GAC ATT GGC TAC GTG CTG TAC TCG GCA CTG GGC TCC TTC TAC ATA CCC AGC TGC ATC ATG GTC TTT GTG TAC ATA CGA ATT TAC TTT GCC GCC AAG GCG CGG GCG AGG AGA GGC ATT AAA AAG CAT CCC CGC AAA ACG AAC AAC GAA CAG GTA ACG AGC TTC ACC ACC GCC AAG AAA GGA ACA ATA CCG ATG CCC TCC TCG AGC GGC GTG TCC GCT CTG CAA CTG CAT CAG CAG CGC CAA ATA GCC ACC ATC GAG ACA CCA CCG AAC AGC GCC AGC CTG CCG ATG CAG ATA CCC ACG GTG ACC ATG GAC CTG GCC TCC GAC ATA TCC ACC TCG GAG GCG GGG GAA CTG GAG GCG GTG GCC GCC CAA ACG GTG CTT GCC TAT GCA AAT CCC AAT GGG TCT GGC ACG AAT TCG GTC ACC GTG GTG AGC AGC GGG AAC GGG GGC ACC GGG --- GCG --- TCC GGT GCT CCG CCC ACC TCG CCC AAG GAG ACG CTC CAG GTC AGC ACG ATA GCC ACC GGT CGG GTG GGT CTC AAT GTC CCC GTG CCG CCG TCC ATG GGC AGC AAT AAT TCC GTC AAT GCG TTG AAC AAC AAC AAC GGC ACC GTG GCC ATG GAT GGA GGC GCC TCC TCC GCC GCC --- GGC GGA AAT GGG AGT GCG GGA GCG GGA GCG --- --- --- GGA GCG ACG CCT GGT GGA CTG CAG CAG ACG GGC GGC AAT GAG CTG CGC GTC TCT CCG ATC GCC GGA CGG TGT CGA GCC CTA TCC GTG GGC GTG GAC ACG GAC ATG GTG AGT GAA TTC GAT CCA TCC AGC AGC GAT TCG GGC GTG GTC AGT CGC TGT GCC GTG GTC AAG CCG CTC AAG TTT CGC CTT TGC CAG CCG ATC TTC GGG CGC AAG TCG AGT AAC CAG CAG CGG CGC AAC GAG GCC AAA TCG GCG GCC AAG AAC CAA CAG CCC AGT GCA GCG GCC AGC AAA AAT CAG CAG CAA --- --- CAG CAG --- CAG --- --- --- --- CAG CAG CAG CAG GTG GTG AAG GCG GAA CTG GAG CCG GCC ATA CCG AAG ACA CCG AAG CCC AGG GAT CCG GAG AAG GAG AAG CGT CGC ATT GCG CGG AAG AAG GAG AAG CGG GCC ACC CTA ATC CTG GGC CTG ATC ATG GGC AGC TTC ATC GCC TGC TGG CTG CCA TTC TTC TTC CTG TAC ATC CTG GTG CCG GCA TGT AGC AGC CAT TGC AAC ATA CCG GAA TCG GCG TTC GCC GTC GCC TTC TGG CTG GGC TAC ATG AAC TCG GCG CTC AAT CCG GCC ATC TAT ACC ATC TTC AAC AAG GAC TTC CGA CGC GCC TTC CGG CGC ATC CTG TTC AAG 
Dtei                            --- --- --- --- --- --- --- ATG GAT TAT AGC CGC CTG AAT GCC AAC ATC AAT ACG GGC AAC ATC AGC ACC GAT GAC TTT CTG GCC GTG TTC TCG ACC GGC AAG CCG --- GAC AAT GCC ACC CTC AAT CCG CCC CTG CTC AGT GTC GAT GGG CAG CTG ACC CTG CCG CCG GGA --- --- --- --- --- --- --- --- --- --- --- --- TCG GGC TAT GTC AAT GTC AAC GAT ACG ATA TTC TTC CTG AAT GGC AGC TTC TAC AAC AGC AGC CTG CAG CTG GCG GCT GGA TTC TAC AAT CAG AGC AGT GCT TCC GGG GCG ACA TCG GGC AAC CTG ACC AAT CCC AAT CAC ACA GAA GTC CAC TGG GAT GGC CGG TAT CCC AGC GGC TAT ACG CTT ACG CAC ATC GTG ATC GCC TCC ATC ATT GTG ACC ATC CTG ATG ATC ATC ATC GTG GTG GGC AAC ATG CTG GTG ATC ATA GCC ATT GCC ACG GAG AAG TCA CTG AAG AAC ATA CAG AAC TGG TTC ATC GCC TCG CTG GCG GTG GCC GAC TTC TTC CTT GGC CTC ATC ATC ATG CCA TTC TCG CTG GCC AAT GAG CTG ATG GGC TAC TGG ATC TTC GGC AGC TGG TGG TGC GAC ATC CAC TCC GCG ATG GAC GTC CTC CTC TGC ACC GCC TCG ATC ATG AAC CTG TGC CTC ATC TCG CTG GAC CGC TAC TGG AGC ATC ACC AAG GCC GTC GAC TAT CTG AAG TCT AGA ACG CCG GCG CGA GCC GCC GTC ATG ATC ACG GCG GTC TGG ATT ATG TCC GCC CTC ATC TGC ATC CCG CCG CTC CTC GGC TGG AAG GTG AAG ATG CCC GAG GGA CCG CTG CCC AAG TGC GAG CTG AGC GAG GAC ATT GGC TAC GTG CTG TAC TCG GCA CTG GGC TCC TTC TAC ATA CCC AGC TGC ATC ATG GTC TTT GTG TAC ATA CGA ATT TAC TTT GCC GCC AAG GCG CGG GCG AGG AGA GGC ATT AAA AAG CAT CCC CGC AAA ACG AAC AAC GAA CAG GTA ACG AGC TTC ACC ACC GCC AAG AAA GGA ACA ATA CCG ATG CCC TCC TCG AGC GGC GTG TCC GCT TTG CAG CTG CAC CAG CAG CGC CAA ATA GCC ACC ATC GAG ACT CCA CCG AAC AGC GCC AGC CTG CCG ATG CAG ATA CCC ACG GTG ACC ATG GAC CTG GCC TCC GAC ATA TCC ACC TCG GAG GCG GGG GAA CTG GAG GCG GTG GCC GCC CAA ACG GTG CTT GCC TAT GCA AAT CCC AAT GGG GCT GGC ACC AAT TCG GTC ACC GTG GTG AGC AGC GGG AAC GGG GCC ACC GGG --- GCC CCG TCC GGT GCT CCG CCC ACC TCG CCA AAG GAG ACG CTC CAG GTC AGC ACG ATA GCC ACC GGT CGG GTG GGT CTC AAT GTG CCC GTG CCG CCG TCC ATG GGC AGC AAC AAC TCC GTC AAT GCG CTG AAC AAC AAC AAC GGC ACC GTG GCC ATG GAT GGA GGC GCC CCC TCC GCC GGC --- GGG GGA AAT GGG AGT GCG --- --- --- --- --- --- --- GGA GCG ACG CCT GGT GGA CTG CAG CAG GCG GGC GGT AAT GAG CTG CGC GTC TCT CCG GTC GCC GGA CGG TGT CGA GCC CTA TCC GTG GGC GTG GAC ACG GAC ATG GTG AGT GAA TTC GAT CCA TCC AGC AGC GAT TCG GGC GTG GTC AGT CGC TGT GCC GTG GTC AAG CCG CTC AAG TTT CGC CTT TGC CAG CCG ATC TTC GGG CGC AAG TCG AGT AAC CAG CAG CGG CGC AAC GAG GCC AAG TCG GCG GCC AAG AAC CAA CAG CCC AGT GCA GCG GCC AGC AAA AAT CAG CAG CAG --- --- --- --- --- CAA --- --- --- --- CAG CAG CAG CAG GTG GTG AAG GCG GAA CTG GAG CCG GCC ATA CCG AAG ACA CCG AAG CCC AGG GAT CCG GAG AAG GAG AAG CGT CGA ATC GCG CGG AAG AAG GAG AAG CGG GCC ACC CTA ATC CTG GGC CTG ATC ATG GGC AGC TTC ATC GCC TGC TGG CTG CCA TTC TTC TTC CTG TAC ATC CTG GTG CCG GCA TGT AGC AGC CAT TGC AAC ATA CCG GAA TCG GCG TTC GCC GTC GCC TTC TGG CTG GGC TAC ATG AAC TCG GCG CTC AAT CCG GCC ATC TAC ACC ATC TTC AAC AAG GAC TTC CGA CGC GCC TTC CGG CGC ATC CTG TTC AAG 
Dyak                            --- --- --- --- --- --- --- ATG GAT TAT AGC CGC CTG AAT GCC AAC ATC AAT ACG GGC AAC ATC AGC ACC GAT GAC TTT CTG GCC GTG TTC TCG ACC GGC AAG CCG --- GAC AAT GCC ACC CTC AAT CCG CCC CTT CTC AGT GTC GAT GGT CAG CTG ACC CTG CCG CCG GGA --- --- --- --- --- --- --- --- --- --- --- --- TCG GGC TAT GTC AAT GTC AAC GAT ACG ATA TTC TTC CTG AAT GGC AGC TTC TAC AAC AGC AGC CTG CAG CTG GCG GCT GGA TTC TAC AAT CAG AGC AGT GCT TCC GGG GCG ACA TCA GGC AAC CTG ACC AAT CCG AAT CAC ACA GAA GTC CAC TGG GAT GGC CGG TAT CCC AGC GGC TAT ACG CTT ACG CAC ATC GTG ATC GCC TCC ATA ATT GTG ACC ATC CTG ATG ATC ATC ATC GTG GTG GGC AAC ATG CTG GTG ATC ATA GCC ATT GCC ACG GAG AAG TCA CTA AAG AAC ATA CAG AAC TGG TTC ATC GCC TCG CTG GCG GTG GCC GAC TTC TTC CTT GGC CTC ATC ATC ATG CCA TTC TCG CTG GCC AAT GAG CTG ATG GGC TAC TGG ATC TTC GGC AGC TGG TGG TGC GAC ATC CAC TCC GCG ATG GAC GTC CTC CTC TGC ACC GCC TCG ATC ATG AAC CTG TGC CTA ATC TCC CTG GAC CGC TAC TGG AGC ATC ACC AAG GCC GTC GAC TAT CTA AAG TCT AGA ACG CCG GCG CGA GCC GCC GTC ATG ATC ACG GCG GTC TGG ATT ATG TCC GCC CTC ATC TGC ATC CCG CCG CTG CTC GGC TGG AAG GTG AAG ATG CCC GAG GGA CCG CTA CCA AAG TGC GAG CTG AGC GAG GAC ATT GGC TAC GTG CTG TAC TCG GCA CTG GGC TCC TTC TAC ATA CCC AGC TGC ATC ATG GTC TTT GTG TAC ATA CGA ATT TAT TTT GCC GCC AAG GCA CGG GCG AGG AGA GGT ATT AAA AAG CAT CCC CGC AAA ACG AAC AAC GAA CAG GTA ACG AGC TTC ACC ACC GCC AAA AAA GGA ACA ATA CCG ATG CCC TCC TCG AGC GGC GTG TCC GCT TTG CAG CTG CAC CAG CAG CGC CAA ATA GCC ACC ATC GAG ACA CCA CCG AAC AGC GCC AGC CTA CCG ATG CAG ATA CCC ACG GTG ACC ATG GAC CTG GCC TCC GAC ATA TCC ACC TCT GAG GCG GGG GAA CTG GAG GCG GTG GCC GCC CAA ACG GTG CTT GCC TAT GCA AAT CCC AAT GGG GCT GAC ACG AAT TCG GTC ACC GTG GTG AGC AGC GGG AAC GGG GCC ACC GGA --- GCG --- TCC GGT GCT CCG CCC ACC TCA CCC AAG GAG ACG CTC CAG GTC AGC ACG ATA GCC ACC GGT CGG GTG GGT CTC AAT GTG CCC GTG CCG CCG TCC ATG GGC AGC AAC AAC TCC GTT AAT GCG ATG AAC AAC AAC AAC GGC ACC GTG GCC ATG GAT GGA AGC GCC CCC TCA GCC GGC --- GGG GGA AAT GGG AGT GCG --- --- --- --- --- --- --- GGA GCA ACG CCT GGT GGA CTG CAG CAA GCG GGC GGT AAT GAG CTG CGC GTC TCT CCG GTC GCC GGA CGG TGT CGA GCC CTA TCC GTG GGC GTG GAC ACG GAC ATG GTG AGT GAA TTC GAT CCA TCC AGC AGC GAT TCG GGC GTG GTC AGT CGC TGT GCC GTG GTC AAG CCG CTC AAG TTT CGC CTT TGT CAG CCG ATC TTC GGG CGC AAG TCG AGT AAC CAG CAG CGG CGC AAC GAG GCC AAG TCG GCG GCC AAG AAC CAA CAG CCC AGT GCA GCG GCC AGC AAA AAT CAG CAG CAA --- --- --- --- --- CAG --- --- --- --- CAG CAG CAG CAG GTG GTG AAG GCG GAA CTG GAG CCT GCC ATA CCG AAG ACA CCG AAG CCC AGG GAT CCG GAG AAG GAG AAG CGT CGG ATT GCG CGG AAG AAG GAG AAG CGG GCC ACC CTA ATC CTG GGC CTG ATC ATG GGC AGC TTC ATC GCC TGC TGG CTG CCA TTC TTC TTC CTG TAC ATC CTG GTG CCG GCA TGT AGC AGC CAT TGC AAC ATA CCG GAA TCG GCG TTC GCC GTC GCC TTC TGG CTG GGC TAC ATG AAC TCG GCG CTC AAT CCG GCC ATC TAC ACC ATC TTC AAC AAG GAC TTC CGA CGC GCC TTT CGG CGC ATC CTG TTC AAG 
Dsan                            --- --- --- --- --- --- --- ATG GAT TAT AGC CGC CTG AAT GCC AAC ATC AAT ACG GGC AAC ATC AGC ACC GAT GAC TTT CTG GCC GTG TTC TCG ACC GGC AAG CCG --- GAC AAT GCC ACC CTC AAT CCG CCC CTG CTC AGT GTC GAT GGT CAG CTG ACT CTG CCG CCG GGA --- --- --- --- --- --- --- --- --- --- --- --- TCG GGC TAT GTC AAT GTC AAC GAT ACG ATA TTC TTC CTG AAT GGC AGC TTC TAC AAC AGC AGC CTG CAG CTG GCG GCT GGA TTC TAC AAT CAG AGC AGT GCT TCC GGG GCG ACA TCG GGC AAC CTG ACC AAT CCG AAT CAC ACA GAA GTC CAC TGG GAT GGC CGG TAT CCC AGC GGC TAT ACG CTT ACG CAC ATC GTG ATC GCC TCC ATA ATT GTG ACC ATC CTG ATG ATC ATC ATC GTG GTG GGC AAC ATG CTG GTG ATC ATA GCC ATT GCC ACG GAG AAG TCA CTG AAG AAC ATA CAG AAC TGG TTC ATC GCC TCG CTG GCG GTG GCC GAC TTC TTC CTT GGC CTC ATC ATC ATG CCA TTC TCG CTG GCC AAT GAG CTG ATG GGC TAC TGG ATC TTC GGC AGC TGG TGG TGC GAC ATC CAC TCC GCG ATG GAC GTC CTC CTC TGC ACC GCC TCG ATC ATG AAC CTG TGC CTA ATC TCG CTG GAC CGC TAC TGG AGC ATC ACC AAG GCC GTC GAC TAT CTA AAG TCT AGA ACG CCG GCG CGA GCC GCC GTC ATG ATC ACG GCG GTC TGG ATT ATG TCC GCC CTC ATC TGC ATC CCG CCG CTG CTC GGC TGG AAG GTG AAG ATG CCC GAG GGA CCG TTG CCA AAG TGC GAG CTG AGC GAG GAC ATT GGC TAC GTG CTG TAC TCG GCA CTG GGC TCC TTC TAC ATA CCC AGC TGC ATC ATG GTC TTT GTG TAC ATA CGA ATT TAC TTT GCC GCC AAG GCA CGG GCG AGG AGA GGT ATT AAA AAG CAT CCC CGC AAA ACG AAC AAC GAA CAG GTA ACG AGC TTC ACC ACC GCC AAG AAA GGA ACA ATA CCG ATG CCC TCC TCG AGC GGC GTG TCC GCT TTG CAG CTG CAC CAG CAG CGC CAA ATA GCC ACC ATC GAG ACA CCA CCG AAC AGC GCC AGC CTT CCG ATG CAG ATA CCC ACG GTG ACC ATG GAC CTG GCC TCC GAC ATA TCC ACC TCG GAG GCG GGG GAA CTG GAG GCG GTG GCC GCC CAA ACG GTG CTT GCC TAT GCA AAT CCC AAT GGG GCT GGC ACG AAT TCG GTC ACC GTG GTG AGC AGC GGG AAC GGG GCC ACC GGG --- GCG --- TCC GGT GTT CCG CCC ACC TCA CCG AAG GAG ACG CTC CAG GTC AGC ACG ATA GCC ACC GGT CGG GTG GGT CTA AAT GTG CCC GTG CCG CCG TCC ATG GGC AGC AAC AAC TCC GTT AAT GCG CTG AAC AAC AAC AAC GGC ACC GTG GCC ATG GAT GGA GGC GCC CCC TCC GCC GGC --- GGG GGA AAT GGG AGT GCG --- --- --- --- --- --- --- GGA GCA ACG CCT GGT GGA CTG CAG CAA GCG GGC GGT AAT GAG CTG CGC GTC TCT CCG GTC GCT GGA CGG TGT CGA GCC CTA TCC GTG GGC GTG GAC ACG GAC ATG GTG AGT GAA TTC GAT CCA TCC AGC AGC GAT TCG GGC GTG GTC AGT CGC TGT GCC GTG GTC AAG CCG CTC AAG TTT CGC CTT TGC CAG CCG ATC TTC GGG CGC AAG TCG AGT AAC CAG CAG CGG CGC AAC GAG GCC AAG TCG GCG GCC AAG AAC CAA CAG CCC AGT GCA GCG GCC AGC AAA AAT CAG CAG CAA --- --- --- --- --- CAG --- --- --- --- CAG CAG CAG CAG GTG GTG AAG GCG GAA CTG GAG CCT GCA ATA CCG AAG ACA CCG AAG CCC AGG GAT CCG GAG AAG GAG AAG CGT CGG ATT GCG CGG AAG AAA GAG AAG CGG GCC ACC CTA ATC CTG GGC CTG ATC ATG GGC AGC TTC ATC GCC TGC TGG CTG CCA TTC TTC TTC CTG TAC ATC CTG GTG CCG GCA TGT AGC AGC CAT TGC AAC ATA CCG GAA TCG GCG TTC GCC GTC GCC TTC TGG CTG GGC TAC ATG AAC TCG GCG CTC AAT CCG GCC ATC TAC ACC ATC TTC AAC AAG GAC TTC CGA CGC GCC TTC CGG CGC ATC CTG TTC AAG 


After deleting gaps. 2040 sites
     14   2040

Dtak                            ATG GAT TAT AGC CGA CTG AAT GCT AAC ATC AAT ACG GGC AAC ATC AGC ACC GAT GAC TTT CTG GCC GTA TTC ACG ACA GGA AAA CCA AAT GCC ACC CTC AAT CCG CCC CTG CTC AGT GTC GAT GGT CAG CTG ACC CTG CCC CCG GGA TTG GGA TAT ATC AAT GTG AAC GAC ACG ATA TTC TTT CTG AAT GGC AGC TTC TAC AAC AGC AGC CTT CAG ATG GCG GCG GGA TAT TAC AAT CAG AGC GGC GGT TCG GGG GCG ACA TCC GGA AAT CTA ACC AAT CCG AAT CAA ACA GAA GTC CAC TGG GAT GGC CAC TAT CCC AGT GGC TAT ACG CTC ACC CAC ATT GTG ATC GCC TCC GTT ATC GTG ACC ATC CTG ATG ATC ATC ATC GTG GTG GGC AAT ATG CTG GTG ATC ATA GCC ATT GCC ACG GAG AAG TCG CTG AAG AAC ATA CAG AAC TGG TTC ATC GCC TCG CTG GCG GTG GCC GAC TTC TTT CTG GGC CTC ATC ATC ATG CCC TTT TCG CTG GCC AAC GAG CTG ATG GGC TAC TGG ATC TTC GGC AGC TGG TGG TGC GAC ATC CAC TCG GCG ATG GAC GTC CTG CTC AGC ACC GCC TCG ATC ATG AAT CTC TGC CTC ATC TCG CTG GAT CGC TAC TGG AGC ATC ACC AAG GCC GTC GAC TAT CTG AAG TCA AGG ACG CCG GCG CGG GCA GCC GTC ATG ATC ACG GCG GTC TGG ATA ATG TCC GCC CTC ATC TGC ATA CCG CCG CTC CTC GGC TGG AAG GTG AAG ACG CCG GAG GGA CCG CTG CCC AAG TGC TCG CTG AGC AAT GAC ATT GGC TAC GTG CTT TAC TCG GCG CTG GGC TCC TTC TAC ATC CCC AGC TGC ATA ATG GTC TTT GTG TAC ATA CGA ATT TAC TTT GCC GCC AAG GCG CGG GCG AGG AGG GGC ATC AAA AAG CAT CCC CGC AAA ACA AAC AAC GAA CAG GTA ACG AGC TTC ACC ACC GCC AAG GGA ACC ATA CCG ATG CCC TCC TCC AGC GGC GCG GCC GCT TTG CAG CTG CAT CAG CAG CGC CAA ATA GCC ACC ATC GAG ACT CCA CCG AAC AGC GCC ACT CTG CCC ATG CAG ATA CCC ACG GTG ACC ATG GAC CTG GCC TCC GAC ATC TCC ACC TCG GAG GCG GGG GAA CTG GAG GCG GTG GCC GCC CAA ACG GTG CTG GCC TAT GCC AAT CCC AAT GGG TCG GTC ACC GTG GTG AGC AGC GGG AAT GGG GCC ACC AGT GCA CAG CCC ACC TCG CCG AGG GAA ACG CTC CAT GTG AGC ACG ATA GCC ACC GGT CGG GTG GGT CTC AAT GTG CCC GTG CCC CCG TCC ATG GGC AGC AAC AAC TCC ATC AAT GCG CTG AAC AAC AAC AAC GGC AGC GTG GCC ATG GAT GGC GGA GGC GGA GGA GGA GGA GGA GGA GCA GCA TCC ACG ACA GGA CTG CAA ACG CCG GGC AAC GAG CTG CGC GTC TCC CCA ATC GCC GGA AGG TGT CGA GCC TTA TCC GTG GGC GTG GAC ACG GAC ATG GTG AGT GAA TTC GAT CCA TCC AGC AGC GAT TCG GGC GTG GTC AGT CGC TGT GCC GTG GTC AAG CCG CTC AAG TTT CGC CTT TGC CAG CCG ATC TTC GGG CGC AAA TCG AAT AAT CAG CAG CGT CGC AAC GAG GCC AAA GCG GCG GCC AAG AAT CAA CAT CCC AGT GCG GCG ACG GGC AAC AAA AAT CAA CAT CAG CAG CAG GTG GTG AAG GCG GAA CTG GAG CCG GCC ATA CCG AAG ACC CCG AAG CCC CGG GAT CCG GAG AAG GAG AAG CGA AGG ATT GCG CGG AAG AAG GAG AAG CGG GCC ACC CTA ATC CTG GGG CTG ATC ATG GGC AGC TTC ATC GCC TGC TGG CTG CCG TTC TTC TTC CTG TAC ATC CTG GTG CCG GCA TGT AGC AGC CAC TGC AAT ATA CCC GAT TCG GCG TTC GCC GTC GCC TTC TGG CTG GGC TAC ATG AAC TCG GCC CTC AAT CCG GCC ATC TAT ACC ATC TTC AAC AAG GAC TTC CGG CGC GCC TTC CGG CGC ATC CTG TTC AAG 
Dbia                            ATG GAT TAT AGC CGA CTG AAT GCC AAC ATA AAC ACG GGC AAC ATC AGC ACC GAT GAG TTT CTG GCC GTC TTC ACG ACC GGA AAA CCC AAT GCC ACC CTC AAT CCG CCC CTG CTC AGC GTC GAC GGG CAG CTG ACC CTG CCC CCG GGA TCG GGA TAC ATC AAT GTG AAC GAC ACG ATA TAC TTC CTC AAC GGC AGC TTC TAC AAC AGC AGT CTT CAG CTG GCG GCG GGC TAC TAC AAC CAG AGC GGC GGT TCG GGG GCG ACT TCG GGC AAC CTG ACC AAC CCG AAC CAG ACA GAA GTC CAC TGG GAT GGG CGC TAT CCC AGC GGC TAC ACG CTC ACC CAC ATC GTG ATC GCC TCC ATC ATT GTG ACC ATC CTG ATG ATC ATC ATC GTG GTG GGC AAC ATG CTG GTG ATC ATA GCC ATC GCC ACG GAG AAG TCG CTG AAG AAC ATA CAG AAC TGG TTC ATC GCC TCG CTG GCG GTG GCC GAC TTC TTC CTG GGC CTC ATC ATA ATG CCC TTC TCG CTG GCC AAC GAG CTG ATG GGC TAC TGG ATC TTC GGC AGC TGG TGG TGC GAC ATC CAC TCG GCG ATG GAC GTG CTC CTC TGC ACC GCC TCG ATC ATG AAC CTG TGC CTC ATC TCG CTG GAC CGC TAC TGG AGC ATC ACC AAG GCC GTC GAC TAT CTG AAG TCG CGG ACG CCG GCG CGG GCC GCT GTC ATG ATC ACG GCG GTC TGG ATA ATG TCC GCC CTC ATC TGC ATC CCG CCG CTG CTG GGC TGG AAG GTC AAG ATG CCG GAG GGA CCG CTG CCC AAG TGC GAG CTG AGC GAG GAC ATC GGC TAC GTG CTG TAC TCG GCA CTG GGC TCC TTC TAC ATA CCC AGC TGC ATA ATG GTC TTT GTG TAC ATA CGA ATT TAC TTT GCC GCC AAG GCG CGG GCG AGG AGG GGC ATT AAA AAG CAT CCC CGC AAA ACG AAC AAC GAA CAG GTA ACG AGC TTC ACC ACC GCC AAG GGA ACG ATA CCG ATG CCC TCC TCC AGC GGG GCG TCC GCC CTG CAG CTG CAC CAG CAG CGC CAG ATA GCC ACC ATC GAG ACA CCA CCG AAC AGC GCC AGC CTG CCG ATG CAG ATA CCC ACG GTG ACC ATG GAC CTG GCC TCC GAC ATC TCC ACC TCG GAG GCC GGC GAG CTG GAG GCG GTG GCC GCC CAA ACG GTG CTG GCC TAC TCG AAC CCC AAT GGG TCG GTA AAT GTG GTG AGC AGT GGG AAT GGG TCC GCA CCA CCA TCG CCC ACC ACG CCC AAG GAG ACG CTC CAG GTG AGC ACG ATA GCC ACC GGT CGG GTG GGT CTC AAC GTG CCC GTG CCG CCG TCC ATG GGC AGC AAC AAC TCC ATC AAT GTG CTG AAC AAC AAC AAC GGC AGC GTG GCC ATG GAC GGC GGA GCT CCG TCC GCC GGC GGG GGG AAT GGC AGT GGT GGT GGT TTG CAA ACC CCT GGG AAC GAG CTG CGC GTC TCG CCG ATC GCC GGA CGG TGT CGA GCC CTC TCA GTG GGC GTG GAC ACG GAC ATG GTG AGT GAA TTC GAT CCA TCC AGC AGC GAT TCC GGG GTG GTC AGT CGC TGT GCC GTG GTC AAG CCG CTC AAG TTT CGC CTT TGC CAG CCG ATC TTC GGG CGC AAG TCT AGT AAT CAG CAG CGT CGC AAC GAG GCC AAG ACG GCG GCC AAA AAC CAA CAT GCC ACG GCG ACG ACG GCC AAC AAG AAT CAG CAG CTT CAG CAG GTG GTG AAG GCG GAA CTG GAG CCG GCC ATA CCG AAG ACC CCT AAG CCG CGG GAT CCG GAG AAG GAG AAG CGC AGG ATT GCG CGG AAA AAG GAG AAG CGG GCC ACC CTA ATC CTG GGC CTG ATC ATG GGC AGC TTC ATC GCC TGC TGG CTG CCG TTC TTC TTC CTG TAC ATC CTG GTG CCG GCA TGT AGC AGC CAT TGC AAC ATC CCG GAG TCG GCC TTC GCC GTC GCC TTC TGG CTG GGC TAC ATG AAC TCG GCC CTC AAT CCG GCC ATC TAC ACC ATC TTC AAC AAG GAC TTC CGA CGC GCC TTC CGG CGC ATC CTG TTC AAG 
Dsuz                            ATG GAT TAT AGC CGA CTG AAT GCC AAC ATT AAT ACG GGC AAC ATC AGC ACC GAT GAG TTT CTG GCC GTG TTC ACG ACC GGA AAA CCC AAT GCC ACC CTC AAT CCG CCC CTG CTC AGT GTC GAC GGG CAG CTG ACC CTG CCC CCG GGA TCG GGA TAT ATC AAT GTG AAT GAC ACG ATA TAC TTC CTG AAC GGC AGC TTC TAC AAC AGC AGT CTT CAG CTG GCG GCG GGA TAC TAC AAT CAG AGC AGC GGT TCA GGG GCC ACA TCG GGC AAT CTG ACC AAT CCG AAT CAA ACA GAA GTC CAT TGG GAT GGC AGA TAT CCC AGT GGC TAT ACG CTC ACC CAC ATC GTG ATC GCC TCC ATT ATC GTG ACC ATC CTG ATG ATC ATC ATC GTG GTG GGC AAC ATG CTG GTG ATC ATA GCC ATT GCC ACG GAG AAG TCG CTG AAG AAC ATA CAA AAC TGG TTC ATC GCC TCG CTG GCG GTG GCC GAC TTC TTC CTG GGC CTC ATC ATC ATG CCC TTC TCG CTG GCC AAC GAG CTG ATG GGC TAC TGG ATC TTC GGC AGC TGG TGG TGC GAC ATC CAC TCG GCG ATG GAC GTC CTC CTG TGC ACC GCC TCG ATC ATG AAC CTG TGC CTC ATC TCG CTG GAT CGC TAC TGG AGC ATC ACC AAG GCC GTC GAC TAT CTC AAG TCG AGG ACG CCG GCG CGT GCC GCC GTC ATG ATC ACG GCG GTC TGG ATA ATG TCC GCC CTC ATC TGC ATC CCG CCG CTG CTC GGC TGG AAG GTC AAG ATG CCG GAG GGA CCG CTG CCC AAG TGC GAG CTG AGC GAG GAC ATT GGC TAC GTG CTG TAC TCG GCA CTG GGC TCC TTC TAC ATA CCC AGC TGC ATA ATG GTC TTT GTG TAC ATA CGA ATT TAC TTT GCC GCC AAG GCG CGG GCG AGG AGG GGC ATT AAA AAG CAT CCC CGC AAA ACG AAC AAC GAA CAG GTA ACG AGC TTC ACC ACC GCC AAG GGA ACA ATA CCG ATG CCC TCC TCC AGC GGC GCG TCC GCC CTG CAG CTG CAC CAG CAG CGC CAA ATA GCC ACC ATC GAG ACA CCA CCG AAC AGC GCC AGT CTG CCG ATG CAG ATA CCC ACG GTG ACC ATG GAC CTG GCC TCC GAC ATC TCC ACC TCG GAG GCG GGG GAG CTG GAG GCG GTG GCC GCC CAG ACT GTG CTG GCC TAC ACC AAT CCC AAT GGG TCG ATG AAT GTG GTG AGC AGC GGG AAT GGG TCG GCA CCA CCA TCA CCC ACC TCA CCC AAG GAG ACG CTC CAG GTG AGC ACG ATA GCC ACC GGT CGG GTG GGT CTC AAT GTG CCC GTG CCG CCG TCC ATG GGC AGC AAC AAC TCC ATC AAT GCG CTG AAC AAC AAC AAC GGC AGC GTG GCC ATG GAC GGA GGA GCC CCG TCC GCC GGC GGG GGG AAT GGA AGT ACA GGT GGT CTG CAG ACC CCC GGG AAC GAG CTG CGC GTC TCG CCG ATC GCC GGA AGG TGT CGA GCC CTC TCC GTG GGC GTG GAC ACG GAC ATG GTG AGT GAA TTC GAT CCA TCC AGC AGC GAT TCC GGC GTG GTC AGT CGC TGT GCC GTG GTC AAG CCG CTC AAG TTT CGC CTT TGC CAG CCG ATC TTC GGG CGC AAG TCG AGT AAT CAG CAG CGT CGC AAT GAG GCC AAA ACG GCG GCC AAA AAC CAA CAT GCC ACG GCG ACG ACG GCC AAC AAG AAC CAG CAG CAT CCG CAG GTG GTG AAG GCG GAA CTG GAG CCG GCC ATA CCG AAG ACA CCG AAG CCC CGG GAT CCG GAG AAA GAG AAG CGC AGG ATT GCG CGG AAG AAG GAG AAG CGG GCC ACC CTA ATC CTG GGC CTG ATC ATG GGC AGC TTC ATC GCC TGC TGG CTG CCG TTC TTC TTC TTG TAC ATC CTG GTG CCG GCA TGT AGC AGC CAC TGC AAC ATC CCG GAG TCG GCC TTC GCC GTC GCC TTC TGG CTG GGC TAC ATG AAC TCG GCC CTC AAT CCG GCC ATC TAT ACC ATC TTC AAC AAG GAC TTC CGA CGC GCC TTC CGG CGC ATC CTG TTC AAG 
Dsub                            ATG GAT TAT AGC CGA CTG AAT GCC AAC ATT AAT ACG GGC AAC ATC AGC ACC GAT GAG TTT CTG GCC GTG TTC ACG ACC GGA AAA CCC AAT GCC ACC CTC AAT CCG CCC CTG CTC AGT GTC GAC GGG CAG CTG ACC CTG CCC CCG GGA TCG GGA TAT ATC AAT GTG AAC GAC ACG ATA TAC TTT CTG AAT GGC AGT TTC TAC AAC AGC AGT CTT CAG CTG GCG GCG GGA TAT TAC AAT CAG AGC AGC GGT TCG GGG GCG ACC TCG GGC AAT CTG ACC AAT CCG AAT CAA ACA GAA GTC CAC TGG GAT GGC AGA TAT CCC AGC GGC TAT ACG CTC ACC CAC ATC GTG ATC GCC TCC ATT ATC GTG ACC ATT CTG ATG ATC ATC ATC GTG GTG GGC AAC ATG CTG GTG ATC ATA GCC ATT GCC ACG GAG AAG TCG CTG AAG AAC ATA CAG AAC TGG TTC ATC GCC TCG CTG GCG GTG GCC GAC TTC TTC CTG GGC CTC ATC ATC ATG CCC TTC TCG CTG GCC AAC GAG CTG ATG GGC TAC TGG ATC TTC GGC AGC TGG TGG TGC GAT ATC CAC TCG GCG ATG GAC GTC CTG CTG TGC ACC GCC TCG ATC ATG AAC CTG TGC CTC ATC TCG CTG GAC CGC TAC TGG AGC ATC ACC AAG GCC GTC GAC TAT CTC AAG TCG AGG ACC CCG GCG CGT GCC GCC GTC ATG ATC ACG GCG GTC TGG ATA ATG TCC GCC CTC ATC TGC ATC CCG CCG CTC CTC GGC TGG AAG GTC AAG ATG CCG GAG GGA CCG CTG CCC AAG TGC GAG CTG AGC GAG GAC ATT GGC TAC GTG CTG TAC TCG GCA CTG GGC TCC TTC TAC ATA CCC AGC TGC ATA ATG GTC TTT GTG TAC ATA CGA ATT TAC TTT GCC GCC AAG GCG CGG GCG AGG AGG GGC ATT AAA AAG CAT CCC CGC AAA ACG AAC AAC GAA CAG GTA ACG AGC TTC ACC ACC GCC AAG GGA ACA ATA CCG ATG CCC TCC TCC AGC GGC GCC TCC GCC CTG CAG CTG CAC CAG CAG CGC CAA ATA GCC ACC ATC GAG ACA CCA CCG AAC AGC GCC AGT CTG CCG ATG CAG ATA CCC ACG GTG ACC ATG GAC CTG GCC TCC GAC ATC TCC ACC TCG GAG GCG GGG GAG CTG GAG GCG GTG GCC GCC CAG ACT GTG CTG GCC TAC ACA AAT CCC AAT GGG TCG ATG AAT GTG GTG AGC AGT GGG AAT GGG TCG GCA CCA CCA TCA CCC ACC TCA CCC AAG GAG ACG CTC CAG GTG AGC ACG ATA GCC ACC GGT CGG GTG GGT CTC AAT GTG CCC GTG CCG CCG TCC ATG GGC AGC AAC AAC TCC ATC AAT GCG CTG AAC AAC AAC AAC GGC AGC GTG GCC ATG GAC GGA GGA GCC CCG TCC GCC GGC GGG GGA AAT GGA AGT ACA GGT GGT CTG CAG ACC CCC GGG AAC GAG CTG CGC GTC TCG CCG ATC GCC GGA CGG TGT CGA GCC CTC TCC GTG GGC GTG GAC ACG GAC ATG GTG AGT GAA TTC GAT CCA TCC AGC AGC GAT TCC GGC GTG GTC AGT CGC TGT GCC GTG GTC AAG CCG CTC AAG TTT CGC CTT TGC CAG CCG ATC TTC GGG CGC AAG TCG AGT AAT CAG CAG CGT CGC AAT GAG GCC AAA ACG GCG GCC AAA AAC CAA CAT GCC ACG GCG ACG ACG GCC AAC AAG AAC CAG CAG CAT CAG CAG GTG GTG AAG GCG GAA CTG GAG CCG GCC ATA CCG AAG ACA CCG AAG CCC CGG GAT CCG GAG AAG GAG AAG CGC AGG ATT GCG CGG AAG AAG GAG AAG CGG GCC ACC CTA ATC CTG GGC CTG ATC ATG GGC AGC TTC ATC GCC TGC TGG CTG CCG TTC TTC TTC TTG TAC ATC CTG GTG CCG GCA TGT AGC AGC CAT TGC AAC ATC CCT GAG TCG GCC TTC GCC GTC GCC TTC TGG CTG GGC TAC ATG AAC TCG GCC CTC AAT CCG GCC ATC TAT ACC ATC TTC AAC AAG GAC TTC CGA CGC GCC TTT CGG CGC ATC CTG TTC AAG 
Dfic                            ATG GAC TAC GGC CGG CTG AAT GCG AAC ATC AAT ACG GGC AAC ATC AGC ACC GAT GAC TTT CTG GCC GTG TTC TCC ACC GGA AAA CCA AAT GCC ACA CTC AAT CCG CCG CTT CTC AGT GTC GAT GGG CAG TTG ACC CTG CCA CCG GGA TCG GGA TAT ATT AAT GTA AAC GAC ACG ATA TTC CTG CTC AAT GGC AGC TTC TAC AAC AGC AGT CTC CAG CTG GCG GCA GGT TAC TAC AAC CAG AGT GGT GGA GCT GGC GGG ACA TCG GGC AAT CTA ACC CAT CCG AAC CAC ACA GAA GTC CAC TGG GAT GGA AGG TAT CCC AGT GGC TAT ACG CTC ACC CAA CTC GTG ATC GCC TCC ATT ATC GTG ACC ATC CTG ATG ATC ATC ATT GTG GTG GGC AAC ATG CTG GTG ATC ATA GCC ATT GCC ACG GAG AAG TCG CTG AAG AAC ATA CAG AAC TGG TTC ATC GCC TCG CTG GCG GTG GCC GAC TTC TTT CTG GGC CTC ATC ATC ATG CCC TTC TCG CTG GCC AAC GAG CTG ATG GGC TAC TGG ATC TTC GGC AGC TGG TGG TGC GAC ATC CAC TCA GCG ATG GAC GTG CTC CTC TGC ACC GCC TCG ATC ATG AAC CTC TGC CTC ATC TCG CTG GAC CGC TAC TGG AGC ATC ACA AAG GCC GTC GAC TAT CTG AAG TCA AGG ACG CCG GCG CGG GCC GCC GTC ATG ATA ACG GCG GTC TGG ATA ATG TCC GCC CTC ATC TGC ATC CCG CCG CTG CTC GGC TGG AAG GTG AAG ATG CCC GAG GGA CCG CTG CCC AAG TGC GAG CTG AGC GAG GAC ATC GGC TAC GTG CTC TAC TCG GCA CTG GGC TCC TTC TAC ATC CCC AGC TGC ATT ATG GTC TTT GTG TAC ATA CGA ATT TAC TTT GCC GCC AAG GCG CGG GCG AGG AGA GGC ATT AAA AAG CAT CCC CGC AAA ACA AAC AAC GAA CAG GTA ACG AGC TTC ACC ACC GCC AAG AAA ACA ATA CCG ATG CCC TCC TCC AGC GGC GCG GCC GCG TTG CAG CTG CAC CAG CAG CGG CAG ATA GCC ACC ATC GAG ACA CCA CCG AAC AGC GCC ACG ATG CCG ATG CAG ATA CCC ACG GTG ACC ATG GAC CTG GCC TCG GAC ATC TCC ACC TCG GAG GCC GGG GAG CTG GAG GCG GTG GCC GCG CAA ACG GTG CTG GCC TAC GCC AAT CCC AAC GGA GCG GTC ACT GTG GTG AGC AGC GGG AAT GGA GGC GCC TGT GCC ACG CCC AGT TCG CCC AAG GAA ACG TTG CAG GTG AGC ACG ATA GCC ACC GGG CGG GTG GGC CTC AAT GTG CCC GTG CCG CCG TCT ATG GGC AGC AAC AAC TCC ATC AAC GCG CTG AAC AAC AAC AAC GGC AGC GTG GCC CTG GAT GGC GGG GCA CCA CCA CCC ACC GGT GGC AAC GGA AGT GCT CCG GGT TTG CAA GCC TCC GGG AAT GAG CTG CGC GTC TCG CCG ATC GCC GGA CGG TGT CGA GCT CTT TCC GTG GGC GTG GAC ACG GAC ATG GTG AGT GAA TTC GAT CCA TCC AGC AGC GAT TCG GGC GTG GTC AGT CGC TGT GCC GTG GTC AAG CCG CTC AAG TTT CGC CTT TGC CAG CCG ATC TTC GGG CGC AAG TCC AGC AAT CAG CAG CGT CGC AAC GAG GCC AAA ACG GCG GCC AAG AAC CAA CAT CCC GCC GCC TCG GCG ACG ACG GCT GGG AAA CAG CAG CAG CAG GTG GTG AAG GCG GAA CTG GAG CCG GCC ATT CCG AAG ACC CCA AAG CCA CGG GAT CCC GAG AAG GAG AAG CGG CGG ATT GCG CGC AAG AAG GAG AAG CGG GCC ACG TTG ATC CTG GGC CTG ATC ATG GGC AGC TTC ATC GCC TGC TGG CTG CCG TTT TTC TTC CTG TAC ATC CTG GTG CCG GCC TGT AGC AGC CAC TGC AAC ATA CCG GAG TCG GCG TTC GCC GTC GCC TTC TGG CTG GGC TAC ATG AAC TCG GCC CTC AAT CCG GCC ATC TAC ACC ATC TTC AAC AAG GAC TTC CGA CGC GCC TTC CGG CGC ATC CTG TTC AAG 
Dele                            ATG GAC TAC AGC CGG CTG AAT GCG AAC ATC AAT ACG GGC AAC ATC AGC ACC GAT GAC TTT CTG GCC GTG TTC ACC ACC GGA AGG CCG AAC GCC ACC CTC AAT CCG CCC CTG CTC AGT GTC GAC GGG CAG CTG ACC CTG CCC CCG GGA TCG GGA TAC ATC AAT GTG AAT GAC ACG ATA TTT TTG CTA AAT GGC AGC TTG TAC AAC AGC AGC CTG CAG CTG GCG GCG GGA TAT TAT AAT CAG AGT GGC GGG GCA GGG GCG ACA GCG GGC AAT CTG ACC AAT CCG AAT CAA ACA GAA GTG CAC TGG GAT GGA CGT TAT CCC AGC GGT TAC ACG CTC ACC CAC ATC GTG ATT GCC TCC ATA ATC GTG ACC ATC CTG ATG ATC ATC ATC GTG GTG GGC AAC ATG CTG GTG ATC ATT GCC ATT GCC ACG GAG AAG TCA CTG AAG AAC ATA CAG AAC TGG TTC ATC GCC TCG CTG GCG GTG GCC GAC TTC TTC CTG GGC CTC ATC ATC ATG CCC TTC TCG CTG GCC AAT GAG CTG ATG GGC TAC TGG ATC TTC GGC AGC TGG TGG TGC GAC ATC CAC TCG GCG ATG GAC GTG CTG CTC TGC ACC GCC TCG ATC ATG AAC CTG TGC CTC ATC TCG CTG GAC CGC TAC TGG AGC ATC ACC AAG GCC GTC GAC TAT CTG AAG TCG CGG ACG CCG GCG CGG GCC GCC GTC ATG ATC ACG GCG GTG TGG ATA ATG TCC GCC CTC ATC TGC ATT CCG CCG CTG CTC GGC TGG AAG GTG AAG ATG CCG GAG GGA CCG CTG CCC AAG TGC GAG CTG AGC GAG GAC ATT GGC TAC GTG CTG TAC TCG GCA CTG GGC TCC TTC TAC ATA CCC AGC TGC ATT ATG GTC TTT GTG TAC ATA CGA ATT TAC TTT GCC GCC AAG GCG CGG GCG AGG AGA GGC ATT AAA AAG CAT CCC CGC AAA ACA AAC AAC GAA CAG GTA ACG AGC TTC ACC ACC GCC AAG GGA ACA ATA CCG ATG CCC TCC TCT AGC GGC GCG TCC GCT CTG CAG CTG CAC CAG CAG CGC CAG ATA GCC ACC ATC GAG ACA CCA CCG AAC AGC GCC AGC CTG CCG ATG CAG ATT CCC ACG GTC ACC ATG GAC CTG GCC TCG GAC ATC TCC ACA TCG GAG GCG GGG GAA CTG GAG GCG GTG GCC GCC CAA ACG GTG CTC GCC TAC GCC AAT CCC AAT GGG GCG GTC ACC GTG GTG AGC AGC GGG AAT GGT GGA GGA GGA GGA CCA CCC ACC TCA CCC AAG GAG ACG CTG CAG GTG AGC ACG ATA GCC ACC GGC CGG GTG GGC CTC AAT GTG CCC GTG CCC CCC TCG ATG GGC AGC AAC AAC TCC ATC AAT GCG CTG AAC AAC AAC AAC GGC AGC GTG GCC ATG GAC GGC GGC GCA GCT ACC GGT GGA GGG GGC AAT GGC AGT GCG ACA GGG CTG CAG ACG GGC GGC AAC GAG CTG CGC GTC TCG CCG ATC GCC GGA CGG TGT CGG GCC CTA TCC GTG GGC GTA GAC ACG GAC ATG GTG AGT GAA TTC GAT CCA TCC AGC AGC GAT TCG GGC GTG GTC AGT CGC TGT GCC GTG GTC AAG CCG CTC AAG TTT CGC CTT TGC CAG CCG ATC TTC GGG CGC AAG TCC AAT AAC CAG CAG CGT CGC AAC GAG GCC AAA GCG GCG GCC AAA AAC CAG CAG CCC GCT GCA GCG GCC GCC AAA AAC CAG CAT CAT CAG CAG CAT GTG GTG AAG GCG GAA CTG GAG CCG GCC ATA CCG AAG ACG CCG AAG CCC CGG GAT CCG GAG AAG GAG AAG CGA CGG ATT GCG CGG AAG AAG GAG AAA CGG GCC ACT TTG ATC CTG GGC CTG ATC ATG GGC AGC TTC ATC GCC TGC TGG CTG CCG TTC TTC TTC CTT TAC ATC CTG GTG CCG GCA TGT AGC AGC CAC TGC AAC ATA CCG GAG TCG GCC TTC GCC GTC GCC TTC TGG CTG GGC TAC ATG AAC TCG GCC CTC AAT CCG GCC ATC TAC ACC ATC TTC AAC AAG GAC TTC CGA CGC GCC TTC CGG CGC ATC CTG TTC AAG 
Drho                            ATG GAT TAC AGT CGG CTG AAT GCG AAC ATC AAT ACG GGC AAC ATC AGC ACC GAT GAC TTT CTG GCC GTG TTC ACG ACC GGA AAA CCG GAG GCC ACC CTC AAT CCG CCC CTG CTC AGT GTC GAT GGG CAG CTG ACC CTG CCC CCG GGA TCG GGA TTC ATC AAT GTG AAT GAC ACG ATA TTC CTG CTG AAT GGC AGC TTC TAC AAT AAC AGC CTG CAG ATG GCG GCG GGA TAT TAT AAT CAG AGT AGC GGG GCA GGG GCG ACA TCG GGC AAC CTG ACG AAT CCG AAT CAA ACA GAA GTC CAC TGG GAT GGC CGA TAT CCC AGC GGC TAT ACG CTC ACC CAC ATT GTG ATC GCC TCC ATT ATC GTG ACC ATC CTG ATG ATT ATC ATA GTG GTG GGC AAC ATG CTG GTG ATC ATA GCC ATT GCC ACG GAA AAG TCG CTG AAG AAC ATA CAG AAC TGG TTC ATC GCC TCG CTG GCG GTG GCC GAC TTC TTC CTG GGC CTC ATC ATC ATG CCC TTC TCG TTG GCC AAC GAG CTG ATG GGC TAC TGG ATC TTC GGC AGC TGG TGG TGC GAC ATC CAC TCG GCG ATG GAT GTG CTC CTC TGC ACC GCC TCG ATC ATG AAC CTG TGC CTC ATC TCG CTG GAC CGC TAC TGG AGC ATC ACC AAG GCC GTC GAC TAT CTC AAG TCG CGG ACG CCG GCG CGG GCC GCC GTT ATG ATC ACG GCG GTC TGG ATT ATG TCC GCC CTC ATC TGC ATT CCG CCG CTC CTC GGG TGG AAG GTG AAG ATG CCG GAG GGA CCG CTG CCC AAG TGC GAG CTG AGC GAG GAC ATT GGC TAC GTG CTG TAC TCG GCA CTG GGC TCC TTC TAC ATA CCC AGC TGC ATT ATG GTC TTT GTG TAC ATA CGA ATT TAC TTT GCC GCC AAG GCG CGG GCG AGG AGA GGC ATT AAA AAG CAT CCC CGC AAA ACA AAC AAC GAA CAG GTA ACG AGC TTC ACC ACC GCC AAG GGA ACA ATA CCG ATG CCC TCC TCC AGC GGC GTG TCC GCT TTG CAG CTG CAC CAG CAG CGC CAG ATA GCC ACC ATA GAG ACA CCA CCG AAC AGC GCC AGC CTG CCG ATG CAG ATA CCC ACG GTG ACC ATG GAC CTG GCC TCC GAC ATC TCC ACC TCG GAG GCG GGG GAA CTG GAG GCG GTG GCC GCC CAA ACG GTG CTG GCC TAT TCC AAT CCC ACG AAC GCG GTC ACC GTG GTG GGC AGC GGG AAC GGA GGT GGA GGT GCA CCG CCC ACC TCG CCC AAG GAG ACG CTG CAG GTG AGC ACG ATA GCC ACC GGC CGG GTG GGC CTC AAT GTG CCC GTG CCC CCC TCC ATG GGC AGC AAC AAC TCC ATC AAT GCG CTG AAC AAC AAC AAC GGC AGC GTG GCC ATG GAT GGA GGT GCA CCA CCC GGT GCG GGG GGC AAT GGG AGT ACA GGC GGA CTG CAA ACG CCC GGC AAC GAG CTG CGC GTC TCC CCG ATC GCC GGA CGG TGT CGA GCG TTA TCC GTG GGC GTG GAC ACG GAC ATG GTG AGT GAA TTC GAT CCA TCC AGC AGC GAT TCG GGC GTG GTC AGT CGC TGT GCC GTG GTC AAG CCG CTC AAG TTT CGC CTT TGC CAG CCG ATC TTC GGG CGC AAG TCC AAT AAC CAG CAG CGG CGC AAC GAG GCC AAA ACG ACG GCC AAA AAT CAG CAG CCC GCT GCA ACG GCC GCC AAA AAT CAG CAT CAG CAG CAG CAG GTG GTG AAG GCG GAA CTG GAG CCG GCC ATA CCG AAG ACA CCG AAG CCC CGG GAT CCG GAG AAG GAG AAG CGT AGG ATT GCG CGA AAA AAG GAG AAG CGG GCC ACC CTG ATC CTG GGC CTG ATC ATG GGC AGC TTC ATC GCC TGC TGG CTG CCG TTC TTC TTC CTG TAC ATC CTG GTG CCG GCA TGT AGC AGC CAC TGC AAT ATA CCG GAG TCG GCC TTC GCC GTC GCC TTC TGG CTG GGC TAC ATG AAC TCG GCC CTC AAT CCG GCC ATC TAC ACC ATC TTC AAC AAG GAC TTC CGC CGC GCC TTC CGA CGC ATC CTG TTC AAG 
Dmau                            ATG GAT TAT AGC CGA CTG AAT GCC AAC ATC AAT ACG GGC AAC ATC AGC ACC GAT GAC TTT CTG GCC GTC TTC TCG ACC GGA AAG CCA GAC GCC ACC CTC AAT CCG CCC CTG CTC AGT GTC GAT GGT CAG CTG ACG CTG CCG CCG GGA TCG GGA TAT GTC AAT GTC AAC GAT ACG ATA TTC TTC CTG AAT GGC AGC TTC TAC AAC AGC AGC CTG CAG CTG GCG GCG GGT TTC TAT AAT CAA AGC AGT GCT TCC GGG GCG ACA GCG GGC AAT CTG ACC AAT CCG AAT CAC ACA GAA GTC CAC TGG GAT GGC CGG TAT CCC AGT GGA TAT ACG CTT ACG CAC ATC GTG ATC GCC TCC ATC ATT GTG ACC ATC CTG ATG ATC ATC ATC GTG GTG GGC AAC ATG CTG GTG ATC ATA GCC ATT GCC ACG GAG AAG TCG TTG AAG AAT ATA CAG AAC TGG TTC ATT GCC TCG TTG GCG GTG GCC GAC TTC TTT CTG GGC CTC ATC ATC ATG CCA TTC TCG CTG GCC AAT GAG CTG ATG GGC TAC TGG ATC TTC GGC AGC TGG TGG TGC GAC ATT CAC TCC GCA ATG GAT GTA CTC CTC TGC ACC GCC TCG ATC ATG AAC CTG TGC CTC ATC TCG CTG GAC CGC TAC TGG AGC ATC ACC AAG GCC GTC GAC TAT CTG AAG TCG AGA ACG CCG GCG CGA GCC GCC GTC ATG ATC ACG GCG GTC TGG ATT ATG TCC GCC CTC ATC TGC ATA CCG CCG CTC CTC GGC TGG AAG GTG AAG ATG CCC GAG GGA CCG CTG CCC AAG TGC GAG CTA AGC GAG GAC ATT GGC TAC GTG CTG TAC TCG GCA CTG GGC TCC TTC TAC ATA CCC AGC TGC ATC ATG GTC TTT GTG TAC ATA CGA ATT TAC TTT GCC GCC AAG GCG CGG GCG AGG CGG GGC ATT AAA AAG CAT CCC CGC AAA ACG AAC AAC GAA CAG GTA ACG AGC TTC ACC ACC GCC AAG GGA ACA ATA CCG ATG CCC TCC TCG AGC GGC GTG TCC GCT TTG CAG CTG CAC CAG CAG CGC CAA ATA GCC ACC ATC GAG ACA CCA CCG AAC AGC GCC AGC CTA CCG ATG CAG ATA CCC ACG GTG ACC ATG GAC CTG GCC TCC GAC ATA TCC ACC TCG GAG GCG GGG GAA CTG GAG GCG GTG GCC GCC CAA ACG GTG CTT GCC TAT GCA AAT CCC AAT GGT TCG GTC ACC GTG GTG AGC AGC GGG AAC GGG GGG GCG GGT GTT CCA CCC AGC TCG CCG AAG GAG ACG CTT CAG GTG AGC ACG ATA GCC ACC GGT CGG GTG GGT CTC AAT GTG CCC GTG CCG CCG TCC ATG GGC AGC AAT AGT TCC ATC AAT GTG CTG AAC AAC AAC AAC GGC ACC GTG GCC ATG GAT GGC GGT GCC TCC GCC GGC GGC GGG GGA AAT GGA AGT CCT GGT GGA CAG CAA ACG GGC GGT AAT GAG CTG CGC GTC TCT CCG ATC GCC GGA CGG TGT CGA GCC CTA TCC GTG GGC GTG GAC ACG GAC ATG GTG AGT GAA TTC GAT CCA TCC AGC AGC GAT TCG GGC GTG GTC AGT CGC TGT GCC GTG GTC AAG CCG CTC AAG TTT CGC CTT TGC CAG CCG ATC TTC GGG CGC AAG TCG AGT AAC CAG CAG CGG CGC AAC GAG GCC AAA GCG GCG GCC AAG AAT CAA CAG CCC AGC GGA GCG GCC AGC AAA AAT CAG CAG CAA CAG CAG CAG GTG GTG AAG GCG GAA CTG GAG CCG GCC ATA CCG AAG ACA CCG AAG CCC CGG GAT CCG GAG AAG GAG AAG CGA CGA ATT GCG CGA AAG AAG GAG AAG CGG GCC ACC CTT ATC CTG GGC CTG ATC ATG GGC AGC TTC ATC GCC TGC TGG CTG CCC TTC TTC TTC CTG TAC ATC CTG GTG CCG GCA TGT AGC AGC CAT TGC AAC ATA CCG GAA TCG GCG TTC GCC GTC GCC TTC TGG CTG GGC TAC ATG AAC TCG GCG CTC AAT CCG GCC ATC TAT ACC ATC TTC AAC AAG GAC TTC CGA CGC GCC TTC CGG CGC ATC CTG TTC AAG 
Dmel                            ATG GAT TAT AGC CGA CTG AAT GCC AAC ATC AAT ACG GGC AAC ATC AGC ACC GAT GAC TTT CTG GCC GTC TTC TCG ACC GGA AAG CCG GAC GCC ACC CTC AAT CCG CCC CTG CTC AGT GTC GAT GGT CAG CTG ACC CTG CCG CCG GGA TCG GGA TAT GTC AAT GTC AAC GAT ACG ATA TTC TTC CTG AAT GGC AGC TTC TAC AAC AGC AGC CTG CAG CTG GCG GCG GGA TTC TAT AAT CAA AGC AGT GCT TCC GGG GCG ACA TCG GGC AAT TTG ACC AAT CCG AAT CAC ACA GAA GTC CAC TGG GAT GGC CGG TAT CCC AGT GGA TAT ACG CTT ACG CAC ATC GTG ATC GCC TCC ATT ATT GTG ACG ATC CTG ATG ATT ATC ATC GTG GTG GGC AAC ATG CTG GTG ATC ATA GCC ATT GCC ACG GAG AAG TCG TTG AAG AAT ATA CAG AAC TGG TTC ATT GCC TCG TTG GCG GTG GCC GAC TTC TTT CTG GGC CTC ATC ATC ATG CCA TTT TCG CTG GCC AAT GAG CTA ATG GGC TAC TGG ATC TTC GGC AGC TGG TGG TGT GAC ATC CAC TCC GCG ATG GAC GTC CTC CTC TGC ACC GCC TCG ATC ATG AAC CTG TGC CTC ATC TCG TTA GAT CGC TAC TGG AGC ATC ACC AAG GCC GTC GAC TAT CTG AAG TCG AGA ACG CCG GCG CGA GCC GCC GTC ATG ATC ACG GCA GTC TGG ATT ATG TCC GCC CTC ATC TGC ATA CCG CCG CTC CTC GGC TGG AAG GTG AAG ATG CCA GAG GGA CCG CTG CCC AAG TGC GAG CTA AGC GAG GAC ATT GGC TAC GTG CTG TAC TCG GCA CTG GGC TCC TTC TAC ATA CCC AGT TGC ATC ATG GTC TTT GTG TAC ATA CGA ATT TAC TTT GCC GCC AAG GCG CGG GCG AGG AGA GGC ATT AAA AAG CAT CCC CGC AAA ACG AAC AAC GAA CAG GTA ACG AGC TTC ACC ACC GCC AAG GGA ACA ATA CCG ATG CCC TCC TCG AGC GGC GTG TCC GCT TTG CAG CTG CAC CAG CAG CGC CAA ATA GCC ACC ATC GAG ACA CCA CCG AAC AGC GCC AGC CTA CCG ATG CAG ATA CCC ACG GTG ACC ATG GAC CTG GCC TCC GAC ATA TCC ACC TCG GAG GCG GGG GAA CTG GAG GCG GTG GCC GCC CAA ACG GTG CTT GCC TAT GCA AAT CCC AAT GGT TCG GTC ACC GTG GTG AGC AGC GGG AAC GGG GGG GCG GGT GTT CCA CCC AGC TCG CCG AAG GAG ACG CTT CAG GTG AGC ACG ATA GCC ACC GGT CGG GTG GGT CTC AAT GTG CCC GTG CCA CCG TCC ATG GGC AGC AAT AGT TCC ATC AAT GTG CTG AAC AAC AAC AAC GGT ACC GTG GCG ATG GAT GGA GGT GCC ACC GCC GCC GGC GGG GGA AAT GGT AGT CCT GGT GGA CAG CAA ACG GGC GGT AAT GAG CTG CGC GTC TCT CCG ATC GCC GGA CGG TGT CGA GCC CTA TCC GTG GGC GTG GAC ACG GAC ATG GTG AGT GAA TTC GAT CCA TCC AGC AGC GAT TCG GGC GTG GTC AGT CGC TGT GCC GTG GTC AAG CCG CTC AAG TTT CGC CTT TGC CAG CCG ATC TTC GGG CGC AAG TCG AGT AAC CAG CAG CGG CGC AAC GAG GCC AAA GCG GCG GCC AAG AAT CAA CAG TCC AGT GGA GTG GCC AGC AAA AAT CAG CAG CAG CAG CAG CAG GTA GTA AAG TCG GAA CTG GAG CCG GCC ATA CCG AAG ACA CCG AAG CCC AGG GAT CCG GAG AAG GAG AAG CGA CGA ATT GCG CGA AAG AAG GAG AAG CGG GCC ACC CTA ATT CTG GGC CTG ATC ATG GGC AGC TTC ATC GCC TGC TGG CTG CCC TTC TTC TTC CTG TAC ATC CTG GTG CCG GCA TGT AGC AGC CAT TGC AAC ATA CCG GAA TCG GCG TTC GCC GTC GCC TTC TGG CTG GGC TAC ATG AAT TCG GCG CTC AAT CCG GCC ATC TAT ACC ATC TTC AAC AAG GAC TTC CGA CGC GCC TTC CGG CGC ATC CTG TTC AAG 
Dsim                            ATG GAT TAT AGC CGA CTG AAT GCC AAC ATC AAT ACG GGC AAC ATC AGC ACC GAT GAC TTT CTG GCC GTC TTC TCG ACC GGA AAG CCG GAC GCC ACC CTC AAT CCG CCC CTG CTC AGT GTC GAT GGT CAG CTG ACC CTG CCG CCG GGA TCG GGA TAT GTC AAT GTC AAC GAT ACG ATA TTC TTC CTG AAT GGC AGC TTC TAC AAC AGC AGC CTG CAG CTG GCG GCG GGT TTC TAT AAT CAA AGC AGT GCT TCC GGG GCG ACA GCG GGC AAT CTG ACC AAT CCG AAT CAC ACA GAA GTC CAC TGG GAT GGC CGG TAT CCC AGT GGA TAT ACG CTT ACG CAC ATC GTG ATC GCC TCC ATC ATT GTG ACC ATC CTG ATG ATC ATC ATC GTG GTG GGC AAC ATG CTG GTG ATC ATA GCC ATT GCC ACG GAG AAG TCG TTG AAG AAC ATA CAG AAC TGG TTC ATT GCA TCG TTG GCG GTG GCC GAC TTC TTT CTG GGC CTC ATC ATC ATG CCA TTC TCG CTG GCC AAT GAG CTG ATG GGC TAC TGG ATC TTC GGC AGC TGG TGG TGC GAC ATC CAC TCC GCA ATG GAT GTA CTC CTC TGC ACC GCC TCG ATC ATG AAC CTG TGC CTC ATC TCG CTG GAC CGC TAC TGG AGC ATC ACC AAG GCC GTC GAC TAT CTG AAG TCG AGA ACG CCG GCG CGA GCC GCC GTC ATG ATC ACG GCG GTC TGG ATT ATG TCC GCC CTC ATC TGC ATA CCG CCG CTC CTC GGC TGG AAG GTG AAG ATG CCC GAG GGA CCG CTG CCC AAG TGC GAG CTA AGC GAG GAC ATT GGC TAC GTG CTG TAC TCG GCG CTG GGC TCC TTC TAC ATA CCC AGC TGC ATC ATG GTC TTT GTG TAC ATA CGA ATT TAC TTT GCC GCC AAG GCG CGG GCG AGG CGG GGC ATT AAA AAG CAT CCC CGC AAA ACG AAC AAC GAA CAG GTA ACG AGC TTC ACC ACC GCC AAG GGA ACA ATA CCG ATG CCC TCC TCG AGC GGC GTG TCC GCT TTG CAG CTG CAC CAG CAG CGC CAA ATA GCC ACC ATC GAG ACA CCA CCG AAC AGC GCC AGC CTA CCG ATG CAG ATA CCC ACG GTG ACC ATG GAC CTG GCC TCC GAC ATA TCC ACC TCG GAG GCG GGG GAA CTG GAG GCG GTG GCC GCC CAA ACG GTG CTT GCC TAT GCA AAT CCC AAT GGT TCG GTC ACC GTG GTG AGC AGC GGG AAC GGG GGG GCG GGT GTT CCA CCC AGC TCG CCG AAG GAG ACG CTT CAG GTG AGC ACG ATA GCC ACC GGT CGG GTG GGT CTC AAT GTG CCC GTG CCA CCG TCC ATG GGC AGC AAT AGT TCC ATC AAT GTG CTG AAC AAC AAC AAC GGC ACT GTG GCC ATG GAT GGA GGT GCC TCC GCC GGC GGC GGG GGA AAT GGG AGT CCT GGT GCA CAG CAA ACG GGC GGT AAT GAG CTG CGC GTC TCT CCG ATC GCC GGA CGG TGT CGA GCC CTA TCC GTG GGC GTG GAC ACG GAC ATG GTG AGT GAA TTC GAT CCA TCC AGC AGC GAT TCG GGC GTG GTC AGT CGC TGT GCC GTG GTC AAG CCG CTC AAG TTT CGC CTT TGC CAG CCG ATC TTC GGG CGC AAG TCG AGT AAC CAG CAG CGG CGC AAC GAG GCC AAA GCG GCG GCC AAG AAT CAA CAG CCC AGT GGA GCG GCC AGC AAA AAT CAG CAG CAG CAG CAG CAG GTG GTG AAG GCG GAA CTG GAG CCG GCC ATA CCG AAG ACA CCG AAG CCC AGG GAT CCG GAG AAG GAG AAG CGA CGA ATT GCG CGA AAG AAG GAG AAG CGG GCC ACC CTA ATT CTG GGC CTG ATC ATG GGC AGC TTC ATC GCC TGC TGG CTG CCC TTC TTC TTC CTG TAC ATC CTG GTG CCG GCA TGT AGC AGC CAT TGC AAC ATA CCG GAA TCG GCG TTC GCC GTC GCC TTC TGG CTG GGC TAC ATG AAC TCG GCG CTC AAT CCG GCC ATC TAT ACC ATC TTC AAC AAG GAC TTC CGA CGC GCC TTC CGG CGC ATC CTG TTC AAG 
Dere                            ATG GAT TAT AGC CGA CTG AAT GCC AAC ATC AAT ACG GGC AAC ATC AGC ACC GAT GAC TTT CTG GCC GTC TTC TCG ACC GGA AAG CCG GAC GCC ACC CTC AAT CCG CCC CTG CTC AGC GTC GAT GGT CAG CTG ACC CTG CCG CAG GGA TCG GGC TAT GTC AAT GTC AAC GAT ACG ATA TTC TTC CTG AAT GGC AGC TTC TAC AAC AGC AGC CTG CAG CTG GCG GCT GGA TTC TAT AAC CAA AGC AGT GCT TCC GGG GCG ACA TCG GGC AAT CTG ACC AAT CCG AAT CAC ACA GAA GTC CAC TGG GAC GGA CGG TAT CCC AGC GGC TAT ACG CTT ACG CAC ATC GTG ATC GCC TCC ATC ATT GTG ACC ATC CTG ATG ATC ATC ATC GTG GTG GGC AAC ATG CTG GTG ATC ATA GCC ATT GCC ACC GAG AAG TCG CTG AAG AAC ATA CAG AAC TGG TTC ATC GCC TCG TTG GCG GTG GCC GAC TTC TTT CTT GGC CTC ATC ATC ATG CCA TTC TCG CTG GCC AAT GAG CTG ATG GGC TAC TGG ATA TTC GGC AGC TGG TGG TGC GAC ATC CAC TCC GCG ATG GAC GTC CTC CTC TGC ACC GCC TCG ATC ATG AAC CTG TGC CTC ATC TCG CTG GAC CGC TAC TGG AGC ATC ACC AAG GCC GTC GAC TAT CTG AAG TCC AGA ACG CCG GCG CGA GCC GCC GTC ATG ATC ACG GCG GTC TGG ATT ATG TCC GCC CTC ATC TGC ATC CCG CCG CTC CTC GGC TGG AAG GTG AAG ATG CCC GAA GGA CCG CTG CCC AAG TGC GAG CTG AGC GAG GAC ATT GGC TAC GTG CTG TAC TCG GCA CTG GGC TCC TTC TAC ATA CCC AGC TGC ATC ATG GTC TTT GTG TAC ATA CGA ATT TAC TTT GCC GCC AAG GCG CGG GCG AGG AGA GGC ATT AAA AAG CAT CCC CGC AAA ACG AAC AAC GAA CAG GTA ACG AGC TTC ACC ACC GCC AAG GGA ACA ATA CCG ATG CCC TCC TCG AGC GGC GTG TCC GCT CTG CAA CTG CAT CAG CAG CGC CAA ATA GCC ACC ATC GAG ACA CCA CCG AAC AGC GCC AGC CTG CCG ATG CAG ATA CCC ACG GTG ACC ATG GAC CTG GCC TCC GAC ATA TCC ACC TCG GAG GCG GGG GAA CTG GAG GCG GTG GCC GCC CAA ACG GTG CTT GCC TAT GCA AAT CCC AAT GGG TCG GTC ACC GTG GTG AGC AGC GGG AAC GGG GGG GCG GGT GCT CCG CCC ACC TCG CCC AAG GAG ACG CTC CAG GTC AGC ACG ATA GCC ACC GGT CGG GTG GGT CTC AAT GTC CCC GTG CCG CCG TCC ATG GGC AGC AAT AAT TCC GTC AAT GCG TTG AAC AAC AAC AAC GGC ACC GTG GCC ATG GAT GGA GGC GCC TCC TCC GCC GCC GGC GGA AAT GGG AGT CCT GGT GGA CAG CAG ACG GGC GGC AAT GAG CTG CGC GTC TCT CCG ATC GCC GGA CGG TGT CGA GCC CTA TCC GTG GGC GTG GAC ACG GAC ATG GTG AGT GAA TTC GAT CCA TCC AGC AGC GAT TCG GGC GTG GTC AGT CGC TGT GCC GTG GTC AAG CCG CTC AAG TTT CGC CTT TGC CAG CCG ATC TTC GGG CGC AAG TCG AGT AAC CAG CAG CGG CGC AAC GAG GCC AAA TCG GCG GCC AAG AAC CAA CAG CCC AGT GCA GCG GCC AGC AAA AAT CAG CAG CAG CAG CAG CAG GTG GTG AAG GCG GAA CTG GAG CCG GCC ATA CCG AAG ACA CCG AAG CCC AGG GAT CCG GAG AAG GAG AAG CGT CGC ATT GCG CGG AAG AAG GAG AAG CGG GCC ACC CTA ATC CTG GGC CTG ATC ATG GGC AGC TTC ATC GCC TGC TGG CTG CCA TTC TTC TTC CTG TAC ATC CTG GTG CCG GCA TGT AGC AGC CAT TGC AAC ATA CCG GAA TCG GCG TTC GCC GTC GCC TTC TGG CTG GGC TAC ATG AAC TCG GCG CTC AAT CCG GCC ATC TAT ACC ATC TTC AAC AAG GAC TTC CGA CGC GCC TTC CGG CGC ATC CTG TTC AAG 
Dtei                            ATG GAT TAT AGC CGC CTG AAT GCC AAC ATC AAT ACG GGC AAC ATC AGC ACC GAT GAC TTT CTG GCC GTG TTC TCG ACC GGC AAG CCG GAC GCC ACC CTC AAT CCG CCC CTG CTC AGT GTC GAT GGG CAG CTG ACC CTG CCG CCG GGA TCG GGC TAT GTC AAT GTC AAC GAT ACG ATA TTC TTC CTG AAT GGC AGC TTC TAC AAC AGC AGC CTG CAG CTG GCG GCT GGA TTC TAC AAT CAG AGC AGT GCT TCC GGG GCG ACA TCG GGC AAC CTG ACC AAT CCC AAT CAC ACA GAA GTC CAC TGG GAT GGC CGG TAT CCC AGC GGC TAT ACG CTT ACG CAC ATC GTG ATC GCC TCC ATC ATT GTG ACC ATC CTG ATG ATC ATC ATC GTG GTG GGC AAC ATG CTG GTG ATC ATA GCC ATT GCC ACG GAG AAG TCA CTG AAG AAC ATA CAG AAC TGG TTC ATC GCC TCG CTG GCG GTG GCC GAC TTC TTC CTT GGC CTC ATC ATC ATG CCA TTC TCG CTG GCC AAT GAG CTG ATG GGC TAC TGG ATC TTC GGC AGC TGG TGG TGC GAC ATC CAC TCC GCG ATG GAC GTC CTC CTC TGC ACC GCC TCG ATC ATG AAC CTG TGC CTC ATC TCG CTG GAC CGC TAC TGG AGC ATC ACC AAG GCC GTC GAC TAT CTG AAG TCT AGA ACG CCG GCG CGA GCC GCC GTC ATG ATC ACG GCG GTC TGG ATT ATG TCC GCC CTC ATC TGC ATC CCG CCG CTC CTC GGC TGG AAG GTG AAG ATG CCC GAG GGA CCG CTG CCC AAG TGC GAG CTG AGC GAG GAC ATT GGC TAC GTG CTG TAC TCG GCA CTG GGC TCC TTC TAC ATA CCC AGC TGC ATC ATG GTC TTT GTG TAC ATA CGA ATT TAC TTT GCC GCC AAG GCG CGG GCG AGG AGA GGC ATT AAA AAG CAT CCC CGC AAA ACG AAC AAC GAA CAG GTA ACG AGC TTC ACC ACC GCC AAG GGA ACA ATA CCG ATG CCC TCC TCG AGC GGC GTG TCC GCT TTG CAG CTG CAC CAG CAG CGC CAA ATA GCC ACC ATC GAG ACT CCA CCG AAC AGC GCC AGC CTG CCG ATG CAG ATA CCC ACG GTG ACC ATG GAC CTG GCC TCC GAC ATA TCC ACC TCG GAG GCG GGG GAA CTG GAG GCG GTG GCC GCC CAA ACG GTG CTT GCC TAT GCA AAT CCC AAT GGG TCG GTC ACC GTG GTG AGC AGC GGG AAC GGG GGG GCC GGT GCT CCG CCC ACC TCG CCA AAG GAG ACG CTC CAG GTC AGC ACG ATA GCC ACC GGT CGG GTG GGT CTC AAT GTG CCC GTG CCG CCG TCC ATG GGC AGC AAC AAC TCC GTC AAT GCG CTG AAC AAC AAC AAC GGC ACC GTG GCC ATG GAT GGA GGC GCC CCC TCC GCC GGC GGG GGA AAT GGG AGT CCT GGT GGA CAG CAG GCG GGC GGT AAT GAG CTG CGC GTC TCT CCG GTC GCC GGA CGG TGT CGA GCC CTA TCC GTG GGC GTG GAC ACG GAC ATG GTG AGT GAA TTC GAT CCA TCC AGC AGC GAT TCG GGC GTG GTC AGT CGC TGT GCC GTG GTC AAG CCG CTC AAG TTT CGC CTT TGC CAG CCG ATC TTC GGG CGC AAG TCG AGT AAC CAG CAG CGG CGC AAC GAG GCC AAG TCG GCG GCC AAG AAC CAA CAG CCC AGT GCA GCG GCC AGC AAA AAT CAG CAG CAG CAG CAG CAG GTG GTG AAG GCG GAA CTG GAG CCG GCC ATA CCG AAG ACA CCG AAG CCC AGG GAT CCG GAG AAG GAG AAG CGT CGA ATC GCG CGG AAG AAG GAG AAG CGG GCC ACC CTA ATC CTG GGC CTG ATC ATG GGC AGC TTC ATC GCC TGC TGG CTG CCA TTC TTC TTC CTG TAC ATC CTG GTG CCG GCA TGT AGC AGC CAT TGC AAC ATA CCG GAA TCG GCG TTC GCC GTC GCC TTC TGG CTG GGC TAC ATG AAC TCG GCG CTC AAT CCG GCC ATC TAC ACC ATC TTC AAC AAG GAC TTC CGA CGC GCC TTC CGG CGC ATC CTG TTC AAG 
Dyak                            ATG GAT TAT AGC CGC CTG AAT GCC AAC ATC AAT ACG GGC AAC ATC AGC ACC GAT GAC TTT CTG GCC GTG TTC TCG ACC GGC AAG CCG GAC GCC ACC CTC AAT CCG CCC CTT CTC AGT GTC GAT GGT CAG CTG ACC CTG CCG CCG GGA TCG GGC TAT GTC AAT GTC AAC GAT ACG ATA TTC TTC CTG AAT GGC AGC TTC TAC AAC AGC AGC CTG CAG CTG GCG GCT GGA TTC TAC AAT CAG AGC AGT GCT TCC GGG GCG ACA TCA GGC AAC CTG ACC AAT CCG AAT CAC ACA GAA GTC CAC TGG GAT GGC CGG TAT CCC AGC GGC TAT ACG CTT ACG CAC ATC GTG ATC GCC TCC ATA ATT GTG ACC ATC CTG ATG ATC ATC ATC GTG GTG GGC AAC ATG CTG GTG ATC ATA GCC ATT GCC ACG GAG AAG TCA CTA AAG AAC ATA CAG AAC TGG TTC ATC GCC TCG CTG GCG GTG GCC GAC TTC TTC CTT GGC CTC ATC ATC ATG CCA TTC TCG CTG GCC AAT GAG CTG ATG GGC TAC TGG ATC TTC GGC AGC TGG TGG TGC GAC ATC CAC TCC GCG ATG GAC GTC CTC CTC TGC ACC GCC TCG ATC ATG AAC CTG TGC CTA ATC TCC CTG GAC CGC TAC TGG AGC ATC ACC AAG GCC GTC GAC TAT CTA AAG TCT AGA ACG CCG GCG CGA GCC GCC GTC ATG ATC ACG GCG GTC TGG ATT ATG TCC GCC CTC ATC TGC ATC CCG CCG CTG CTC GGC TGG AAG GTG AAG ATG CCC GAG GGA CCG CTA CCA AAG TGC GAG CTG AGC GAG GAC ATT GGC TAC GTG CTG TAC TCG GCA CTG GGC TCC TTC TAC ATA CCC AGC TGC ATC ATG GTC TTT GTG TAC ATA CGA ATT TAT TTT GCC GCC AAG GCA CGG GCG AGG AGA GGT ATT AAA AAG CAT CCC CGC AAA ACG AAC AAC GAA CAG GTA ACG AGC TTC ACC ACC GCC AAA GGA ACA ATA CCG ATG CCC TCC TCG AGC GGC GTG TCC GCT TTG CAG CTG CAC CAG CAG CGC CAA ATA GCC ACC ATC GAG ACA CCA CCG AAC AGC GCC AGC CTA CCG ATG CAG ATA CCC ACG GTG ACC ATG GAC CTG GCC TCC GAC ATA TCC ACC TCT GAG GCG GGG GAA CTG GAG GCG GTG GCC GCC CAA ACG GTG CTT GCC TAT GCA AAT CCC AAT GGG TCG GTC ACC GTG GTG AGC AGC GGG AAC GGG GGA GCG GGT GCT CCG CCC ACC TCA CCC AAG GAG ACG CTC CAG GTC AGC ACG ATA GCC ACC GGT CGG GTG GGT CTC AAT GTG CCC GTG CCG CCG TCC ATG GGC AGC AAC AAC TCC GTT AAT GCG ATG AAC AAC AAC AAC GGC ACC GTG GCC ATG GAT GGA AGC GCC CCC TCA GCC GGC GGG GGA AAT GGG AGT CCT GGT GGA CAG CAA GCG GGC GGT AAT GAG CTG CGC GTC TCT CCG GTC GCC GGA CGG TGT CGA GCC CTA TCC GTG GGC GTG GAC ACG GAC ATG GTG AGT GAA TTC GAT CCA TCC AGC AGC GAT TCG GGC GTG GTC AGT CGC TGT GCC GTG GTC AAG CCG CTC AAG TTT CGC CTT TGT CAG CCG ATC TTC GGG CGC AAG TCG AGT AAC CAG CAG CGG CGC AAC GAG GCC AAG TCG GCG GCC AAG AAC CAA CAG CCC AGT GCA GCG GCC AGC AAA AAT CAG CAG CAG CAG CAG CAG GTG GTG AAG GCG GAA CTG GAG CCT GCC ATA CCG AAG ACA CCG AAG CCC AGG GAT CCG GAG AAG GAG AAG CGT CGG ATT GCG CGG AAG AAG GAG AAG CGG GCC ACC CTA ATC CTG GGC CTG ATC ATG GGC AGC TTC ATC GCC TGC TGG CTG CCA TTC TTC TTC CTG TAC ATC CTG GTG CCG GCA TGT AGC AGC CAT TGC AAC ATA CCG GAA TCG GCG TTC GCC GTC GCC TTC TGG CTG GGC TAC ATG AAC TCG GCG CTC AAT CCG GCC ATC TAC ACC ATC TTC AAC AAG GAC TTC CGA CGC GCC TTT CGG CGC ATC CTG TTC AAG 
Dsan                            ATG GAT TAT AGC CGC CTG AAT GCC AAC ATC AAT ACG GGC AAC ATC AGC ACC GAT GAC TTT CTG GCC GTG TTC TCG ACC GGC AAG CCG GAC GCC ACC CTC AAT CCG CCC CTG CTC AGT GTC GAT GGT CAG CTG ACT CTG CCG CCG GGA TCG GGC TAT GTC AAT GTC AAC GAT ACG ATA TTC TTC CTG AAT GGC AGC TTC TAC AAC AGC AGC CTG CAG CTG GCG GCT GGA TTC TAC AAT CAG AGC AGT GCT TCC GGG GCG ACA TCG GGC AAC CTG ACC AAT CCG AAT CAC ACA GAA GTC CAC TGG GAT GGC CGG TAT CCC AGC GGC TAT ACG CTT ACG CAC ATC GTG ATC GCC TCC ATA ATT GTG ACC ATC CTG ATG ATC ATC ATC GTG GTG GGC AAC ATG CTG GTG ATC ATA GCC ATT GCC ACG GAG AAG TCA CTG AAG AAC ATA CAG AAC TGG TTC ATC GCC TCG CTG GCG GTG GCC GAC TTC TTC CTT GGC CTC ATC ATC ATG CCA TTC TCG CTG GCC AAT GAG CTG ATG GGC TAC TGG ATC TTC GGC AGC TGG TGG TGC GAC ATC CAC TCC GCG ATG GAC GTC CTC CTC TGC ACC GCC TCG ATC ATG AAC CTG TGC CTA ATC TCG CTG GAC CGC TAC TGG AGC ATC ACC AAG GCC GTC GAC TAT CTA AAG TCT AGA ACG CCG GCG CGA GCC GCC GTC ATG ATC ACG GCG GTC TGG ATT ATG TCC GCC CTC ATC TGC ATC CCG CCG CTG CTC GGC TGG AAG GTG AAG ATG CCC GAG GGA CCG TTG CCA AAG TGC GAG CTG AGC GAG GAC ATT GGC TAC GTG CTG TAC TCG GCA CTG GGC TCC TTC TAC ATA CCC AGC TGC ATC ATG GTC TTT GTG TAC ATA CGA ATT TAC TTT GCC GCC AAG GCA CGG GCG AGG AGA GGT ATT AAA AAG CAT CCC CGC AAA ACG AAC AAC GAA CAG GTA ACG AGC TTC ACC ACC GCC AAG GGA ACA ATA CCG ATG CCC TCC TCG AGC GGC GTG TCC GCT TTG CAG CTG CAC CAG CAG CGC CAA ATA GCC ACC ATC GAG ACA CCA CCG AAC AGC GCC AGC CTT CCG ATG CAG ATA CCC ACG GTG ACC ATG GAC CTG GCC TCC GAC ATA TCC ACC TCG GAG GCG GGG GAA CTG GAG GCG GTG GCC GCC CAA ACG GTG CTT GCC TAT GCA AAT CCC AAT GGG TCG GTC ACC GTG GTG AGC AGC GGG AAC GGG GGG GCG GGT GTT CCG CCC ACC TCA CCG AAG GAG ACG CTC CAG GTC AGC ACG ATA GCC ACC GGT CGG GTG GGT CTA AAT GTG CCC GTG CCG CCG TCC ATG GGC AGC AAC AAC TCC GTT AAT GCG CTG AAC AAC AAC AAC GGC ACC GTG GCC ATG GAT GGA GGC GCC CCC TCC GCC GGC GGG GGA AAT GGG AGT CCT GGT GGA CAG CAA GCG GGC GGT AAT GAG CTG CGC GTC TCT CCG GTC GCT GGA CGG TGT CGA GCC CTA TCC GTG GGC GTG GAC ACG GAC ATG GTG AGT GAA TTC GAT CCA TCC AGC AGC GAT TCG GGC GTG GTC AGT CGC TGT GCC GTG GTC AAG CCG CTC AAG TTT CGC CTT TGC CAG CCG ATC TTC GGG CGC AAG TCG AGT AAC CAG CAG CGG CGC AAC GAG GCC AAG TCG GCG GCC AAG AAC CAA CAG CCC AGT GCA GCG GCC AGC AAA AAT CAG CAG CAG CAG CAG CAG GTG GTG AAG GCG GAA CTG GAG CCT GCA ATA CCG AAG ACA CCG AAG CCC AGG GAT CCG GAG AAG GAG AAG CGT CGG ATT GCG CGG AAG AAA GAG AAG CGG GCC ACC CTA ATC CTG GGC CTG ATC ATG GGC AGC TTC ATC GCC TGC TGG CTG CCA TTC TTC TTC CTG TAC ATC CTG GTG CCG GCA TGT AGC AGC CAT TGC AAC ATA CCG GAA TCG GCG TTC GCC GTC GCC TTC TGG CTG GGC TAC ATG AAC TCG GCG CTC AAT CCG GCC ATC TAC ACC ATC TTC AAC AAG GAC TTC CGA CGC GCC TTC CGG CGC ATC CTG TTC AAG 


Printing out site pattern counts


        14       1116  P

Dtak                            AAA AAA AAA AAA AAA AAC AAC AAC AAC AAC AAC AAC AAC AAC AAC AAC AAG AAG AAG AAG AAG AAG AAG AAT AAT AAT AAT AAT AAT AAT AAT AAT AAT AAT AAT AAT AAT AAT AAT AAT AAT ACA ACA ACA ACA ACA ACC ACC ACC ACC ACC ACC ACC ACC ACC ACC ACC ACC ACC ACG ACG ACG ACG ACG ACG ACG ACG ACG ACT ACT AGC AGC AGC AGC AGC AGC AGC AGC AGC AGC AGC AGG AGG AGG AGG AGG AGG AGT AGT AGT AGT AGT ATA ATA ATA ATA ATA ATA ATA ATC ATC ATC ATC ATC ATC ATC ATC ATC ATC ATC ATC ATC ATC ATC ATC ATC ATC ATC ATC ATG ATG ATG ATT ATT ATT ATT ATT CAA CAA CAA CAA CAA CAA CAC CAC CAC CAC CAC CAG CAG CAG CAG CAG CAG CAG CAG CAT CAT CAT CAT CAT CCA CCA CCA CCC CCC CCC CCC CCC CCC CCC CCC CCC CCC CCG CCG CCG CCG CCG CCG CCG CCG CCG CCG CCG CGA CGA CGA CGA CGC CGC CGG CGG CGG CGG CGG CGG CGT CTA CTA CTC CTC CTC CTC CTC CTC CTC CTC CTC CTG CTG CTG CTG CTG CTG CTG CTG CTG CTG CTG CTG CTG CTG CTG CTG CTG CTG CTG CTT CTT CTT GAA GAA GAA GAC GAC GAC GAC GAC GAG GAG GAG GAT GAT GAT GAT GAT GAT GCA GCA GCA GCA GCA GCC GCC GCC GCC GCC GCC GCC GCC GCC GCC GCC GCC GCG GCG GCG GCG GCG GCG GCG GCG GCG GCG GCG GCG GCG GCG GCG GCG GCT GCT GGA GGA GGA GGA GGA GGA GGA GGA GGA GGA GGA GGA GGA GGA GGC GGC GGC GGC GGC GGC GGC GGC GGC GGC GGC GGC GGG GGG GGG GGG GGG GGG GGT GGT GGT GGT GTA GTA GTC GTC GTC GTC GTC GTG GTG GTG GTG GTG GTG GTG GTG GTT TAC TAC TAC TAT TAT TAT TAT TAT TAT TAT TCA TCC TCC TCC TCC TCC TCC TCC TCC TCG TCG TCG TCG TCG TCG TCG TCG TCG TCG TCG TGC TGC TGC TGG TGT TTA TTC TTC TTC TTC TTC TTG TTG TTT TTT TTT TTT 
Dbia                            ... ... ..G ..G ..G ... ... ... ... ... ... ... ... ... ... ... ..A ..A ... ... ... ... ... ..C ..C ..C ..C ..C ..C ..C ..C ..C ... ... ... ... ... ... ... .G. G.G ... ..C ..G ..T GGT .AT ... ... ... ... ... ... ... ... ... ... ..G G.A ..C ... ... ... ... ... ... .T. GGT ..A .GC ... ... ... ... ... ... ... ... ..T ..T T.. .A. ... ... ... C.. C.. .CG ..C ..C ... CCA ... ... ... ... ... ..C ..C ..A ..A ..A ... ... ... ... ... ... ... ... ... ... ... ... ... ... ... ..T ..T ... ... C.. ..C ..C ..C ... ... ... ... ... ..G ..G ..G ... ... ... ..T .G. ... ... ... ... ... ... .TT TC. ..C ..G ..G ... ... ... ..C ..G ... ... ... ... ... ..G ..G ..G ..G G.. ..C ... ... ... ... ... ... ... ... ..T ..T ... ... ... ..C ... ... ..A ... ... ... ... ... ... ... ..G ... ... ... ... ... ... ..G ..G ..G ..C ..C ... ... ... ... ... ... ... ... ... ... ... ... ... ... ... ... T.. ..G ... ... ... ..G ..G ... ... ... ... ..G ... ... ... ..C ..C ..G ... ... ... AAT C.. ... ..C .GC ... ... ... ... ... ... ... ... ..T T.. T.. T.G A.. A.. ..A ..C ..C ... ... ... ... ... ... ... ... ... ... .T. ..C ..C CCG .CC ... ... ... ... ... ..C ..C ..C ..G ..G ..T TCC .C. .CT ... ... ... ... ... ... ... ..G ..G ..G ..C ..C ... ... ... ... ..G ... ... ... ... ..C ..A ... ... ... ..G ..C ... ... ... ... ... ... ... A.C ... ... ... ..C ..C ..C ..C ..C ... ... ..G AGT ..A ... ... ... ... ..G ..G A.. GA. ..C ... ... ... ... ... ... ... ..T ... ... ... ... ... C.C .A. ... ... ... ... C.. .C. ..C ..C ..C ... 
Dsuz                            ... ... ... ..G ..G ... ... ... ... ... ... ... ... ... ..T ..T ..A ... ..A ... ... ... ... ..C ..C ..C ..C ... ... ... ... ... ..C ... ... ... ... ... ... .G. G.G ... ..C ..G ... GGT .AT ..A ... ... ... ... ... ... ... ... ... ..A G.A ..C ... ... ... ... ... ..T .T. ..A ..A .G. ... ... ... ... ... ... ... ... ... ..T T.. .A. ... ... ... ... ... .CG ... ... ... CCA ... ... ... ... ... ..C ..C ..A ... ..T ... ... ... ... ... ... ... ... ... ... ... ... ... ... ... ... ..T ... ... C.. ..C ... ... ... ... ... ..G ..G ... ... ..G ... ... ..T ... AGA ..A ... ... ... ... .C. ..T TCA ..C ..G ..G ... ... ... ..C ..G ... ... ... ... ... ... ..G ..G ..G G.. ..C ... ... ... ... ... ... ... ... ..C ... ... ... ... ..C ... ... ..A ... ... ... ... ..T ... ... ..G ... ... ... ... ... ..G ... ..G ..G ..C ... ..C ... ... ... ... ... ... ... ... ... ... ... ... ... ... T.. ... ..G ... ... ... ..G ..G ... ... ... ... ..G ... ... ... ..C ... ..G ... ... ... AAT C.. ... ..C .G. ... ... ... ... ... ... ... ... ... T.. T.G A.. A.. A.. ..A ..C ... ..C ... ... ... ... ... ... ... ... ... ... ..C ..C CCG .CC ... ... ... ... ... ... ..C ..C ..G ..G ..T TCC .C. .C. A.. ..A ... ... ... ... ... ... ... ..G ..C ... ... ... ... ... ..G ... ... ... ... ..G A.G ... ... ... ... ..C ... ... ... ... ... ... ... A.. ... ... ... ..C ..C ... ... ... ... ... ..G AGT ... ... ... ... ... ..G ..G ..A GA. ..C ..A ... ... ... ... ... ... ... ... ... ... ... ... C.C .A. ... ... ... ... C.. .C. ..C ..C ..C ... 
Dsub                            ... ... ... ..G ..G ... ... ... ... ... ... ... ... ... ... ..T ..A ... ... ... ... ... ... ..C ..C ..C ... ... ... ... ... ... ..C ... ... ... ... ... ... .G. G.G ... ..C ..G ..C GGT .AT ..A ... ... ... ... ... ... ... ... ... ..A G.A ..C ..C ... ... ... ... ..T .T. ..A ..A .G. ... ... ... ... ... ... ... ..T ..T ..T T.. .A. ... ... ... ... C.. .CG ..C ... ... CCA ... ... ... ... ... ..C ..C ..A ... ..T ... ... ... ... ... ... ... ... ... ... ... ... ... ... ..T ... ..T ... ... C.. ..C ... ... ... ... ... ..G ..G ... ... ..G ... ... ... ..T AGA ... ... ... ... ... ... ..T TCA ..C ..G ..G ... ... ... ..C ..G ... ... ... ... ... ... ..G ..G ..T G.. ..C ... ... ... ... ... ... ... ... ..C ... ... ... ... ..C ... ... ..A ... ... ... ... ..T ... ... ..G ... ... ... ... ... ..G ... ... ..G ... ... ..C ... ... ... ... ... ... ... ... ... ... ... ... ... ... T.. ... ..G ... ... ... ..G ..G ... ... ... ..T ..G ... ... ... ..C ..C ..G ... ... ... AAT C.. ... ..C .G. ... ... ... ... ... ... ... ... ... T.. T.G A.A A.. A.. ..A ..C ... ... ..C ... ... ... ... ... ... ... ... ... ..C ..C CCG .CC ... ... ... ... ... ... ..C ..C ... ..G ..T TCC .C. .C. A.. ..A ... ... ... ... ... ... ... ..G ..C ... ... ... ... ... ..G ... ... ... ... ..G A.G ... ... ... ... ..C ... ... ... ... ... ... ... A.. ... ... ... ..C ... ... ... ... ... ... ..G AGT ... ... ... ... ... ..G ..G ..A GA. ..C ... ... ... ... ... ... ... ... ... ... ... ... ... C.C .A. ... ... ... ..T C.. .C. ..C ..C ... ... 
Dfic                            ... ... ... ..G GCT ... ... ... ... ... ... ... ..T .CG ... ... ... ... ... ... ... ... ... ..C ..C ..C ... ..C ..C ... ... C.. GGG ..C ..C ... ... ... ... .GC G.G ... ..C ... ... C.G ..T ... ..A ... ... ... ... ... ... ..G .GT ..A G.. G.C ... ... ... G.. T.C ... .T. G.T ..A ..G ... ... ... ... ... ..T G.. ... ... ..T T.. .A. ..A ... C.. ... C.. GCC ... ... ... T.. ... ... ... ..T ..T ... ..C ... ... ... ..A ... ... ... ... ... ... ... ... ... ... ... ..T ..T ... ... ..T ... C.. C.. C.C ..C ... ... ... ... ... ... ..C ..G A.. ..A ... ... ... AGG ... ... ... ... ... ... ... AC. ..C ..G ..G ... ... ... ... ..G ..A ... ... ... ..G ..A ..G ..G ..G ... ..C ..C ..C ... ... ... ... ... ... T.C ..A ... ... ..G ..G ... ..G ..A ..C ... ... ... ... ... T.G ... ... ... ... ... T.G ... ... ..G ... ..C ..C ... A.. ... ... ... ... ... ... ... ... ... ... ... ..T T.. ... T.. ..C ..C ... ... ... ..G ... ... ... ... ... ... ... ... ... ..C ..G ..C ... ... AAC ..C ..C ..C .G. ... ... ... ... ... ... ..G ..T ... ... .G. ... A.. T.. ..A ... ..C .G. ... ..A ..C ... ... ... ... ... ... ... ..G ..G CC. CCC AA. ... ... ... ..G ..T ACC ..C ..C ..T ..T CC. ACG .CA ..T ... ... ... ... ... ... ..A ... ..G ..C ... ..A ..A ..C ... ..G ..A ..C ..G ... ..G ... ... ... ... ..G ... ..A ... ... ... ... ... ... A.. ... ... ... ..C ..C ..C ... ... ..C ... ... AGT ... ... ... ..G ..T ..G ..G ... GA. ... G.T G.. ..A ... ... ... ... ..C ... ... ... ... ... C.T ... ... ... ..T ... ... .C. ..C ... C.G ... 
Dele                            ... .GG ... ..G ..C ... ... ... ... ... ... ..T ... ..A ..T ... ..A ... ... ..A ... ... ... ..C ..C ..C ... ... ... ... ... ... C.G ... ... ..C ..C ... ... ... G.G ... ..C ... ... ... ... ..G ... ..A ... ... ... ... ... ..T ... ..A GGA ... ... ... ... G.C ..C ... .T. G.. ..A .GC ... ... ... ... ... ..T ... ... ... ... T.. .A. ..A ... C.. C.. C.. GC. ..C ... ... G.A ... ... ..T ... ..T ... ..T ..A ... ... ... ... ... ... ... ... ... ... ... ... ... ..T ... ... ... ... ..T ... ... C.. ..C ... ... ... ... ..G ... ..G ... ..G ..T ... ... ... ... .GT ... ... ... ... ..T ... ... .CA ..C ..G ... ..G ... ... ..G ..G ... ... ... ... ... ... ... ..G ..G ... ..C ... ... ..C ... ... ... ... ... GGC ... ... ..G ..G ... ... ... ..A ... ... ... ... ... ... T.G ..G ... ... ... ... ..G ... ... ..G ..G ... ..A ... ... ..C ... ... ... ... ... ... ... ... ... ... ... ... ..T ... ..G ..G ... ... ..G ... ... ... ... ... ... ... ... ... ..C ..C ..G ..C ... ... AAT .G. ... ..C .GC ... ... ... ... ... ... ... ... ... T.. .GA ... ... ... ..A ..C ... ... ... ... ..A ... ... ... ... ... ... ... ..G ... .CT ..T ... ... ... ... ..C ... ... ..C ..C ..G ..G ACC .C. .CA ... ... ... ... ... ... ..T ..A ... ... ..C ... ... ..T ... ... ..G ..G ..C ..C ... ..G ... ... ... ..G ..G ... ... ..A ..C ... ... ... ... A.A ... ... ..T ..C ... ..C ..C ..C ..C ... ..G AGT ... ... ..T ..G ..G G.G ..G ..A GA. ... G.A G.. ... ..A ... ... ... ..C ... ... ... ... ... C.. ..T ... ..G ... ... C.. .C. ..C ..C ..G ... 
Drho                            ... ... ... ..G ..T ... ... ... ... ... ..T ... ... ..A ..T ... ..A ..A ... ... ... ... ... ..C ... ... ... ... ... ..C ... ... C.G ... .CG ..C G.G ..C ... ... G.G ... ..C ... ... GGC ... ..A ... ... ... ... ... ... ..G ... ... ..A GGA ... ... ... ... G.C ... ... .T. ..A ..A .GC .A. ... ... ... G.. ..T ..T ... ... ... T.. .A. ..A ... ... C.. C.. GC. ..C ... ... G.. ... ..T ... ... ..T ... ..T ..A ... ... ... ..A ... ... ... ... ... ... ... ... ..T ... ..A ... ... ... ..T ... ... ... ... ... ... ... ... ..G ... ... ... ..G ..T ... ... ... ... .GA ... ... ... ... ... ... ... .C. ..C ..G ..G ..G ... ... ..G ..G ... ... ... ... ... ... ... ..G ..G ... ..C ... ... ..C ... ... ... ... ... ..C ... ... ... ..G ..T ... ... ..C ..A ..A ... ... ... ..G ..G ..G ... ... ... ... ..G ... ... ... ..G ..C ... ..C ... ... ... ... ... ... ... ... ... ... ... T.. ... ... ... ... ..G ..G ... ... ..G ... ... ... ..T ... ... ..A ... ... ... ..C ..G ... ... ... AAT ... ... ..C .GG ... ... ... ... ... ... ... ..G ... T.. .GT T.. A.. A.. ..A ..C ... ... .T. ... ..A A.. ... ... ... ... ... ... ..G ... CC. ..T ... ... ... ... ..T ... .CG ..C ..C ..G ... CCC .C. .CA A.. ..A ... ... ... ..G ... ... ... ... ..C ... AAC ..A ... ... ..G ..G ..C ..C ... ..G ... ... ..T ... ..G ... ... ... ... ... ... ... ... A.. ... ... ..T ... ... ..C ... .TC ..C ... ..G AGT ... ... ... ... ... ..G ... ... GA. ... G.A G.. ... ... ... ... ... ..C ... ... ... ... ... ... ... ... ... ... ... ... .C. ..C ..C C.G ... 
Dmau                            ... ..G ... ..G ..T ... ... ..T ..T .GT ... ..T ..T ..A ... ... ... ... ... ... ... ... ... ..C ..C ... ... ... ... ... ... ... C.G ... ... ..C G.C ..C ... .G. G.G ... ..C ..G ... GGT ... ..A ... ... ... ... ..G ..G ... ... .G. ..A G.G ... ... ... ... G.C T.. ... .T. C.T ..A .GC ... .C. ... ... ... ... ... ... ... ... T.. .A. C.. ... C.A ..A C.. ..C ... ... ... G.. ... ..T ... ... ..C ... ... ..A ... ... ... ... ..A ... ... ... ... ... ..T ..T ... ... ... G.. ... ..T ..T ... ... C.. ..C ... ... ... ... ... ... ... ..C ... ..G ... ... ... ..T .GG ... ..A ... ... ... ... ... .CA ..C ..G ..A ..G ... ... ... ..G ..G ..A ... ... ... ... ..G ..G ..G ... ... ..C ... ... ..C ... ... ... ... GGC ... ... ... ... ... ... ... ..A ..A ... ... ... ..A ..G ..T ..G ... ... ... ..T ..T ... ... ... ..G ..C ... ... ..A ..T ..A ... ... ... ... ... ... T.. T.. ... ... ... ... .A. ..G ..G ... ... ..G ... ... ..T ..T ... ... ... ... ... ... ..C ..A ... ... ... AAT .TT ... ..C .G. ... ... ... ... ... ..G ... ... ... T.. .GG ..A ... ... ..A ... ... ... .T. ... .GA ... ..A ... ... ... ... .T. ..C ... TCC ..C ... ... ... ... ..T ..T ..C ..C ... ..G ... .CC A.. .C. A.T ... ... ... ... ... ..A ... ... ..T ..C ... ..T ... ... ... ... .C. ... ... ... ..C ... ... ... ... ..A ... ..C ... ... ... ... ... ... A.C ... ... ..T ... .TC ... ... ... ... ... ..G AGT ... ... ..G ... ... G.G ..T ... GA. ... ..C ... ..C ... ... ... ... ... ... ... ... ... ... C.. ... ... ... ... ... ... .C. ..C ... ..C ... 
Dmel                            ... ..G ... ..G ..T ... ..T ..T ..T .GT ... ..T ..T ..A ... ... ... ... ... ... ... ... ... ..C ..C ... ... ... ... ... ... ... C.G ... ... ..C G.C ..C ... .G. G.G ... ..C ..G ... GGT ... ..A ... ... ... ..G ... ..G ... ... .G. ..A G.G ... ... ... ... G.C T.. ... .T. C.T ..A .GC ... .C. ... ..T ... ... ... ... ... ... T.. .A. ..A ... C.A ..A C.. ... ... ... ... G.. ... ..T ... ... ..C ... ... ..A ... ... ... ... ..A ... ... ... ... ..T ... ..T ..T ... ... G.. ... ..T ..T ... ... C.. ..C ... ... ... ... ... ... ... ..C ... ..G ... ... ... ..T .GG ... ..A ... ... ... ... ... .CA ..C ..G ..G ..G ... ... ..G ..G ..G ..A ... ... ... ... ..A ..G ..G T.. ... ..A ... ... ..C ... ... ... ... GGC ... ... ... ... ... ... ... ..A ..A ... A.. ... ..A ..G ... T.G ... ... ... ..T ..T ... ... ... ..G ..C ... ... ..A ..T ..A ..A ... ... ... ... T.A T.. T.. ... ... ... ... .A. ..G ..G ... ... ..G ... ... ..T ... ... ... ... ... ... ... ... ..A ... ... ... AAT .TT ... ..C .GT ... ... ... ... ..G ..G ... ... ... T.. .GG ..A ... .T. ..A ... ... ... .T. ... .GA ... ... ..A ... ... T.. .T. ..C ... ACC .CC ... ... ... ... ..T ... ..C ..C ... ..G ... .CC A.. .C. A.T ..A ... ... ..T ... ..A ... ... ..T ..C ... ..T ... ... ... ... .C. ... ... ... ..C ... ... ... ... ... ... ..C ... ... ..A ... ... ... A.. ... ... ..T ... .TC ... ... ... ... ... ..G AGT ... ... ..G ... ... ..G ..T ... GA. ... ..C ... ..C ... ... ... ... ... ... ... ..T ... ... C.. ... ... ... ... ... ... .C. ... ... ..C ... 
Dsim                            ... ..G ... ..G ..T ... ... ... ..T .GT ... ..T ..T ..A ... ... ... ... ... ... ... ... ... ..C ..C ... ... ... ... ... ... ... C.G ... ... ..C G.C ..C ... .G. G.G ... ..C ..G ... GGT ... ..A ... ... ... ... ... ..G ... ... .G. ..A G.G ... ... ... ... G.C T.. ... .T. C.T ..A .GC ... .CT ... ... ... ... ... ... ... ... T.. .A. C.. ... C.A ..A C.. ... ... ... ... G.. ... ..T ... ... ..C ... ... ..A ... ... ... ... ..A ... ... ... ... ..T ... ..T ... ... ... G.. ... ..T ..T ... ... C.. ..C ... ... ... ... ... ... ... ..C ... ..G ... ... ... ..T .GG ... ..A ... ... ... ... ... .CA ..C ..G ..G ..G ... ... ..G ..G ..G ..A ... ... ... ... ..A ..G ..G ... ... ..C ... ... ..C ... ... ... ... GGC ... ... ... ... ... ... ... ..A ..A ... A.. ... ..A ..G ... ..G ... ... ... ..T ..T ... ... ... ..G ..C ... ... ..A ..T ..A ... ... ... ... ... ... T.. T.. ... ... ... ... .A. ..G ..G ... ... ..G ... ... ..T ..T ... ... ... ... ... ... ..C ..A ... ... ... AAT .TT ... ..C .GG ..A ... ... ... ... ..G ... ... ... T.. .GG ..A ... ... ... ... ... ... .T. ... .GA ... ..A ... ... ... ... .T. ..C ... TCC ..C ... ... ... ... ..T ..T ..C ..C ... ..G .C. .CC A.. .C. A.T ..A ... ... ... ... ..A ... ... ..T ..C ... ..T ... ... ... ... .C. ... ... ... ..C ... ... ... ... ..A ... ..C ... ... ... ... ... ... A.C ... ... ..T ... .TC ... ... ... ... ... ..G AGT ... ... ..G ... ... G.G ..T ... GA. ... ..C ... ..C ... ... ... ... ... ... ... ... ... ... C.. ... ... ... ... ... ... .C. ..C ... ..C ... 
Dere                            ... ..G ... ..G ..T ... ... ... ..T ..T ... ..T ..T ..A ... ... ... ... ... ... ... ... ... ..C ..C ..C ... ..C ... ... ... ... C.G ... ... ..C G.C ..C ... .G. G.G ... ..C ..G ... GGT ... ..A ... ... ... ... ... ..G ... ... ... ..A G.G ... ... ..C ... G.C T.. ... .T. C.T ..A .GC ... .C. ... ... ... ... ... ... ... ... T.. .A. ..A ... C.C ..A C.. ... ..C ..C ... G.. ... ..T ... ... ..C ... ..C ..A ... ... ... ... ..A ..A ... ... G.. ... ... ... ... ... ... G.. ... ..T ..T ... ... C.. ..C ... ... ... ... ... ... ..G ..C ... ..G ... ... ... ..T .GG ... ..A ..A ... ... ... ... .C. ... ..G ..G ..G ... ... ..G ..G ..G ..A ... ... ... ... ..G ..G ..G ... ..C ..C ... ... ..A .A. ... ... ... GGC ... ... ... ... ..T ... ... ..A ... ... A.. ... ..A ..G ... ..G ... ... ... ..T ... ... ... ... ..G ..C ... ... ... ..T ... ... ... ... ..T T.. ... ... T.. ... ... ... ... .A. ..G ..G ... ... ..G ... ... ..T ... ... ... ... ..A ... ... ..C ..A ... ..C ... AAT ..T ... ..C .GG ... ... ... ... ... ..G ... ... ... T.. .GG ..A T.. ... ..A ... ... ... .T. ..T ..A ... ... ... ... ... ... ... ..C ... TCC .CC ... ... ... ..C ..C ... .CC ..C ... ..C ... TCC A.. .C. A.T ..A ... ... ... ... ... ..A ... ... ..C ... ... ... ... ... ... .C. ... ... ... ..C ... ... ... ... ... ... ..C ... ... ... ..C ..C ... A.C ... ... ..T ... .TC ... ... ... ... ... ..C AGT ... ... ..G ... ... ..G ..T ... GA. ... ..C ... ..C ... ... ... ... ... ... ... ... ... ... C.. ... ... ... ... ... C.. .C. ..C ... ..C ... 
Dtei                            ... ..G ..G ..G ..T ... ... ... ... ... ... ..T ..T ..A ... ... ... ... ... ... ... ... ... ..C ..C ..C ... ... ... ..C ... ... C.G ... ... ..C G.C ..C ... .G. G.G ... ..C ..G ... GGT ... ..A ... ... ... ... ... ..G ... ... ... ..A G.. G.. ... ... ... G.C T.. ... .T. C.T ... .GC ... .C. ... ... ... ... ... ... ... ... T.. .A. ..A ... C.A ..A C.. ... ..C ... ... G.. ... ..T ... ... ..C ... ..C ..A ... ... ... ... ..A ... ... G.. G.. ... ... ... ... ... ... G.. ... ..T ..T ... ... C.. ..C ... ... ..C ... ... ... ..G ..C ... ..G ... ... ... ..T .GG ... ... ... ... ... ... ... .C. ..C ..G ..G ..G ... ... ..G ..G ..G ..A ... ... ... ... ..G ..G ..G ... ..A ..C ... ... ..A ... ..C ... ... GGC ... ... ... ..C ..T ... ... ..A ... ... A.. ... ..A ..G ... ..G ... ... ... ..T ... ... ... ... ..G ..C ... ... ... ..T ... ... ... ... ..T ... ... ... ... ... ... ... ... .A. ..G ..G ... ... ..G ... ... ..T ... ... ... ... ... ... ... ..C ..A ... ... ... AAT ..T ... ..C .GG ... ... ... ... ... ..G ... ... ... T.. .GG ..A T.. ... ..A ... ... ... .T. ..T ..A ... ... ... ... ... ... ... ..C ... CCC .CC ... ... ..C ..C ..C ... ..C ..C ... ..G ... TCC A.. .C. A.T ..A ... ... ... ... ... ... ... ..T ..C ... ... ... ... ... ..G .C. ... ... ... ..G ... ... ... ... ... ... ..C ... ... ... ..C ... ... A.C ... ... ... ... .TC ..C ... ... ... ... ..T AGT ... ... ..G ... ... ..G ..T ... GA. ... ..C ... ..C ..A ... ... ... ... ... ... ... ... ... C.. ... ... ... ... ... ... .C. ..C ..C ..C ... 
Dyak                            ... ..G ..G ..G ..T ... ... ... ... ... ... ..T ..T ..A ... ... ... ... ... ... ..A ... ... ..C ..C ..C ... ... ... ..C ... ... C.G ... ... ..C G.C ..C ... .G. G.G ... ..C ..G ... GGT ... ..A ... ... ... ... ... ..G ... ... ... ..A G.G G.. ... ... ... G.C T.. ... .T. C.T ..A .GC ... .C. ... ... ... ... ... ... ... ... T.. .A. ..A ... C.. ..A C.. ... ..C ... ... G.. ... ..T ... ... ..C ... ..C ..A ... ... ... ... ..A ... ... G.. G.T ... ... ... ... ... ... G.. ... ..T ..T ... ... C.. ..C ... ... ... ... ... ... ... ..C ... ..G ... ... ... ..T .GG ... ... ... ... ... ... ... .C. ..C ..G ..G ..G ... ... ..G ..G ..G ..A ..A ... ... ... ..G ..G ..G ... ..C ..C ... ... ..A ... ... ... ..T GGC ... ... ... ..C ..T ... ... ..A ... ... A.. ... ..A ..G ... ..G ..A ... ... ..T ... ... ... ..G ..G ..C ... ..A ..A ..T ... ... ..A ... ..T A.. ... ..A ... ... ..T ... ... .A. ..G ..G ... ... ..G ... ... ..T ... ... ... ... ... ... ... ..C ..A ... ... ... AAT ..T ... ..C .GG ... ... ... ... ... ..G ... ... ... T.. .GA ..A T.. ... ..A ... ... ... .T. ..T ..A ... ... ... ..A ... ... ... ..C ... CCC .CC ... ... ..C ..C A.C ... ..C ..C ... ..G ... TC. A.. .C. A.T ..A ... ..T ... ... ... ... ... ..T ..C ... ... ... ... ... ... .C. ... ... ... ..G ... ... ... ... ... ... ..C ... ... ... ..C ... ... A.A ... ..T ... ... .TC ..C ... ... ... ... ..T AGT ... ... ..G ... ... ..A ..T ..A GA. ... ..C ... ..C ..A ..C ... ..T ... ... ..T ... ... ... C.. ... ... ... ... ..T ... .C. ..C ..C ..C ... 
Dsan                            ... ..G ..G ..G ..T ... ... ... ... ... ... ..T ..T ..A ... ... ... ... ... ... ... ..A ... ..C ..C ..C ... ... ... ..C ... ... C.G ... ... ..C G.C ..C ... .G. G.G ... ..C ..G ... GGT ... ..A ... ... ... ... ..T ..G ... ... ... ..A G.G G.. ... ... ... G.C T.. ... .T. C.T ..A .GC ... .C. ... ... ... ... ... ... ... ... T.. .A. ..A ... C.. ..A C.. ... ..C ... ... G.. ... ..T ... ... ..C ... ..C ..A ... ... ... ... ..A ... ... G.. G.T ... ... ... ... ... ... G.. ... ..T ..T ... ... C.. ..C ... ... ... ... ... ... ... ..C ... ..G ... ... ... ..T .GG ... ... ... ... ... ... ... .C. ..C ..G ..G ..G ... ... ..G ..G ..G ..A ..A ... ... ... ..G ..G ..G ... ... ..C ... ... ..A ... ... ... ..T GGC ... ... ... ..C ..T ... ... ..A ... ... A.. ... ..A ..G ... ..G ..A ..A ... ..T ... ... ... ..G ..G ..C ... ..A ..T ..T ... ... T.. ... ..T ... ... ... ... ... ... ... ... .A. ..G ..G ... ... ..G ... ... ..T ... ... ... ... ... ... ... ..C ..A ... ... ... AAT .TT ... ..C .GG ... ..A ... ..T ... ..G ... ... ... T.. .GG ..A T.. ... ..A ... ... ... .T. ..T ..A ... ... ... ..A ... ... ... ..C ... CCC .CC ... ... ..C ..C ..C ... ..C ..C ... ..G ... TCC A.. .C. A.T ..A ... ..T ... ... ... ... ... ..T ..C ... ... ... ... ... ... .C. ... ... ... ..G ... ... ... ... ... ... ..C ... ... ... ..C ... ... A.A ... ... ... ... .TC ..C ... ... ... ... ..T AGT ... ... ..G ... ... ..G ..T ..A GA. ... ..C ... ..C ..A ... ... ... ... ... ... ... ... ... C.. ... ... ... ... ... ... .C. ..C ..C ..C ... 

    2    1    1    1    1   11    1    1    1    1    1    1    1    1    1
    1    1    1    1    1    1    1   17    2    1    1    1    1    1    1
    3    1    1    1    1    1    1    1    4    1    1    1    1    1    1
    1    1    1    2    1    8    1    1    1    1    1    1    1    1    1
    1    1    9    1    1    1    1    1    1    1    1    1   14    1    1
    1    1    1    1    1    1    1    1    1    1    1    1    1    1    1
    2    1    6    1    2    1    1    1    1    1    1    1    1    1    1
    1   15    1    1    1    1    1    1    1    1    1    1    1    1   17
    1    1    1    1    1    1    1    1    1    1    1    1    1    1    1
    1    1    1    1    1    1    9    1    1    1    1    1    1    1    1
    1    2    1    1    1    1    1    8    1    1    1    1    1    1    1
    1    1    1    1    1    1   12    1    1    1    1    1    1    1    9
    1    1    1    1    1    3    1    1    1    1    1    1    6    1    1
    1    1    1    1    1    1    1    1    1    1    1    1   17    1    1
    1    1    1    1    1    1    1    1    1    1    1    4    1    1    8
    1    1    1    1    1    1   10    2    1    1    1    1    4    1    1
    1    1    1    1    1   28    1    1    1    1    1    1    1    1    1
    1    1    1    1    1    1    1    1    1    1    1    1    1    6    1
    1    1    1    1    1    1    3    1    1    1    1    1    1    1    1
    1    1    1    1    1    1   12    1    1    1    1    1    2    1    1
    1    1    1    1    2    1    1    1    1    1    1    1    7    1    2
    1    1    1    1    1    2    1    1   20    1    9    1    1    1    1
    1    1    1    1    2    1    1    1    7    1    1    1    1    1    1
    1    1    1    1    1    1    1    6    1    1    6    1    1   10    3
    1    1   16    1    1    1    1    1    1    1    1    4

CODONML (in paml version 4.8a, August 2014)  Octα2R-PA_DNA_14species_alignment.fasta
Model: One dN/dS ratio for branches, 
Codon frequency model: Fcodon
Site-class models: 
ns =  14  ls = 680

Codon usage in sequences
--------------------------------------------------------------------------------------------------------------------------------------
Phe TTT   7   4   4   6   6   5 | Ser TCT   0   1   0   0   1   1 | Tyr TAT   8   3   6   7   4   4 | Cys TGT   3   3   3   3   4   3
    TTC  20  22  22  20  20  20 |     TCC  14  14  14  14  12  10 |     TAC  11  17  14  13  15  15 |     TGC   8   9   9   9   9   9
Leu TTA   1   0   0   0   0   0 |     TCA   1   1   3   2   2   2 | *** TAA   0   0   0   0   0   0 | *** TGA   0   0   0   0   0   0
    TTG   2   1   1   1   5   3 |     TCG  16  18  17  18  16  15 |     TAG   0   0   0   0   0   0 | Trp TGG  10  10  10  10  10  10
--------------------------------------------------------------------------------------------------------------------------------------
Leu CTT   3   3   2   2   3   2 | Pro CCT   0   2   0   1   0   0 | His CAT   5   3   4   4   3   4 | Arg CGT   1   1   2   2   1   2
    CTC  14  14  14  14  17  12 |     CCC  17  14  16  16  15  17 |     CAC   5   4   4   4   5   5 |     CGC  10  12  11  11  10  10
    CTA   2   1   1   1   1   2 |     CCA   4   4   4   4   8   3 | Gln CAA   6   3   4   3   4   2 |     CGA   4   4   4   4   3   3
    CTG  35  39  39  39  33  40 |     CCG  22  25  26  24  23  23 |     CAG  16  19  17  19  18  20 |     CGG   8   9   6   7  11  12
--------------------------------------------------------------------------------------------------------------------------------------
Ile ATT   5   4   7   8   9  10 | Thr ACT   2   1   1   1   1   1 | Asn AAT  24  12  20  20  13  19 | Ser AGT   6   6   8   9   8   5
    ATC  34  35  34  33  32  32 |     ACC  21  20  20  21  16  19 |     AAC  21  33  25  25  28  25 |     AGC  24  24  23  22  21  24
    ATA  13  14  12  12  11  11 |     ACA   5   2   6   6   7   7 | Lys AAA   6   5   6   5   6   6 | Arg AGA   0   0   1   1   1   1
Met ATG  19  19  20  20  19  19 |     ACG  17  20  17  16  18  14 |     AAG  23  25  24  25  25  23 |     AGG   6   3   5   4   3   2
--------------------------------------------------------------------------------------------------------------------------------------
Val GTT   1   0   0   0   0   0 | Ala GCT   2   2   0   0   4   3 | Asp GAT  10   6   7   7   7   5 | Gly GGT   4   6   5   5   4   3
    GTC  12  12  12  12  11  10 |     GCC  39  43  45  45  44  41 |     GAC  12  14  13  13  14  16 |     GGC  24  24  22  22  26  28
    GTA   2   2   1   1   2   2 |     GCA   5   3   3   3   3   5 | Glu GAA   6   4   4   4   5   5 |     GGA  16   7  10  11  10  13
    GTG  28  29  28  28  29  30 |     GCG  21  15  16  16  19  22 |     GAG  12  18  18  18  16  16 |     GGG   7  12  10   9   9   9
--------------------------------------------------------------------------------------------------------------------------------------

--------------------------------------------------------------------------------------------------------------------------------------
Phe TTT   4   5   6   5   5   4 | Ser TCT   0   1   1   1   1   2 | Tyr TAT   6   8   8   8   8   6 | Cys TGT   3   3   4   3   3   3
    TTC  23  23  22  23  23  24 |     TCC  15  14  14  14  16  14 |     TAC  12  10  10  10  10  12 |     TGC   9   9   8   9   9   9
Leu TTA   1   0   1   0   0   0 |     TCA   0   0   0   0   0   1 | *** TAA   0   0   0   0   0   0 | *** TGA   0   0   0   0   0   0
    TTG   2   3   4   3   2   1 |     TCG  15  17  19  17  18  17 |     TAG   0   0   0   0   0   0 | Trp TGG  10  10  10  10  10  10
--------------------------------------------------------------------------------------------------------------------------------------
Leu CTT   1   5   4   4   4   4 | Pro CCT   0   1   1   1   1   1 | His CAT   2   2   2   2   3   2 | Arg CGT   1   0   0   0   1   1
    CTC  14  12  12  12  13  13 |     CCC  19  14  12  14  14  15 |     CAC   5   5   5   5   4   5 |     CGC  11  10  10  10  11  11
    CTA   0   3   5   4   2   2 |     CCA   3   5   6   5   4   5 | Gln CAA   3   6   5   5   5   3 |     CGA   5   8   8   8   5   5
    CTG  39  33  30  33  35  36 |     CCG  24  24  24  24  24  24 |     CAG  21  19  20  20  21  22 |     CGG   9   9   7   8   8   8
--------------------------------------------------------------------------------------------------------------------------------------
Ile ATT  11   9  11   9   7   6 | Thr ACT   0   0   0   1   0   1 | Asn AAT  19  21  22  20  19  17 | Ser AGT   6   8  10   9   6   7
    ATC  29  30  28  30  31  32 |     ACC  18  17  18  17  20  19 |     AAC  25  20  19  21  23  25 |     AGC  22  26  24  25  26  25
    ATA  13  13  13  13  13  12 |     ACA   7   5   5   5   5   4 | Lys AAA   7   4   4   4   4   3 | Arg AGA   1   1   2   1   2   2
Met ATG  20  19  19  19  19  19 |     ACG  19  16  16  15  14  14 |     AAG  23  26  26  26  26  27 |     AGG   2   1   2   2   2   2
--------------------------------------------------------------------------------------------------------------------------------------
Val GTT   1   1   1   1   0   0 | Ala GCT   2   2   2   2   4   4 | Asp GAT   9  10  10  10   8   9 | Gly GGT   4   9  10   9   5   5
    GTC  10  14  15  14  18  17 |     GCC  39  40  40  39  41  41 |     GAC  12  12  12  12  14  13 |     GGC  26  24  21  23  25  26
    GTA   1   2   3   2   1   1 |     GCA   6   4   4   5   4   4 | Glu GAA   6   6   6   6   7   6 |     GGA  11  11  12  10  10   8
    GTG  31  29  28  29  26  28 |     GCG  18  19  17  20  18  18 |     GAG  16  15  15  15  14  15 |     GGG   9   7   7   8   8  10
--------------------------------------------------------------------------------------------------------------------------------------

----------------------------------------------------------------------
Phe TTT   5   4 | Ser TCT   3   2 | Tyr TAT   7   6 | Cys TGT   4   3
    TTC  23  24 |     TCC  14  14 |     TAC  11  12 |     TGC   8   9
Leu TTA   0   0 |     TCA   4   2 | *** TAA   0   0 | *** TGA   0   0
    TTG   1   2 |     TCG  13  16 |     TAG   0   0 | Trp TGG  10  10
----------------------------------------------------------------------
Leu CTT   5   5 | Pro CCT   2   2 | His CAT   2   2 | Arg CGT   1   1
    CTC  11  10 |     CCC  14  13 |     CAC   5   5 |     CGC  11  11
    CTA   7   5 |     CCA   5   5 | Gln CAA   4   4 |     CGA   4   4
    CTG  31  34 |     CCG  24  25 |     CAG  21  21 |     CGG   9   9
----------------------------------------------------------------------
Ile ATT   7   7 | Thr ACT   0   1 | Asn AAT  17  17 | Ser AGT   7   7
    ATC  30  30 |     ACC  19  18 |     AAC  25  25 |     AGC  26  25
    ATA  13  13 |     ACA   5   5 | Lys AAA   4   4 | Arg AGA   2   2
Met ATG  20  19 |     ACG  14  14 |     AAG  26  26 |     AGG   2   2
----------------------------------------------------------------------
Val GTT   1   2 | Ala GCT   4   4 | Asp GAT   9   9 | Gly GGT   7   7
    GTC  16  16 |     GCC  40  38 |     GAC  13  13 |     GGC  24  25
    GTA   1   1 |     GCA   5   6 | Glu GAA   6   6 |     GGA   9   8
    GTG  28  28 |     GCG  18  18 |     GAG  15  15 |     GGG   8   9
----------------------------------------------------------------------

Codon position x base (3x4) table for each sequence.

#1: Dtak           
position  1:    T:0.14853    C:0.22353    A:0.33235    G:0.29559
position  2:    T:0.29118    C:0.27353    A:0.24265    G:0.19265
position  3:    T:0.11912    C:0.42059    A:0.10441    G:0.35588
Average         T:0.18627    C:0.30588    A:0.22647    G:0.28137

#2: Dbia           
position  1:    T:0.15147    C:0.23088    A:0.32794    G:0.28971
position  2:    T:0.29265    C:0.27206    A:0.24412    G:0.19118
position  3:    T:0.08382    C:0.45735    A:0.07353    G:0.38529
Average         T:0.17598    C:0.32010    A:0.21520    G:0.28873

#3: Dsuz           
position  1:    T:0.15147    C:0.22647    A:0.33676    G:0.28529
position  2:    T:0.28971    C:0.27647    A:0.24412    G:0.18971
position  3:    T:0.10147    C:0.43824    A:0.08676    G:0.37353
Average         T:0.18088    C:0.31373    A:0.22255    G:0.28284

#4: Dsub           
position  1:    T:0.15147    C:0.22794    A:0.33529    G:0.28529
position  2:    T:0.28971    C:0.27500    A:0.24559    G:0.18971
position  3:    T:0.11029    C:0.43235    A:0.08382    G:0.37353
Average         T:0.18382    C:0.31176    A:0.22157    G:0.28284

#5: Dfic           
position  1:    T:0.15294    C:0.22794    A:0.32059    G:0.29853
position  2:    T:0.29118    C:0.27794    A:0.23971    G:0.19118
position  3:    T:0.10000    C:0.43382    A:0.09265    G:0.37353
Average         T:0.18137    C:0.31324    A:0.21765    G:0.28775

#6: Dele           
position  1:    T:0.14265    C:0.23088    A:0.32059    G:0.30588
position  2:    T:0.29118    C:0.26912    A:0.24265    G:0.19706
position  3:    T:0.09853    C:0.43088    A:0.09118    G:0.37941
Average         T:0.17745    C:0.31029    A:0.21814    G:0.29412

#7: Drho           
position  1:    T:0.14706    C:0.23088    A:0.32647    G:0.29559
position  2:    T:0.29412    C:0.27206    A:0.24412    G:0.18971
position  3:    T:0.10147    C:0.42500    A:0.09412    G:0.37941
Average         T:0.18088    C:0.30931    A:0.22157    G:0.28824

#8: Dmau           
position  1:    T:0.15147    C:0.22941    A:0.31765    G:0.30147
position  2:    T:0.29559    C:0.26324    A:0.24118    G:0.20000
position  3:    T:0.12500    C:0.41176    A:0.10000    G:0.36324
Average         T:0.19069    C:0.30147    A:0.21961    G:0.28824

#9: Dmel           
position  1:    T:0.15735    C:0.22206    A:0.32206    G:0.29853
position  2:    T:0.29706    C:0.26324    A:0.24118    G:0.19853
position  3:    T:0.13529    C:0.39706    A:0.10882    G:0.35882
Average         T:0.19657    C:0.29412    A:0.22402    G:0.28529

#10: Dsim           
position  1:    T:0.15147    C:0.22794    A:0.31912    G:0.30147
position  2:    T:0.29559    C:0.26471    A:0.24118    G:0.19853
position  3:    T:0.12500    C:0.40882    A:0.10000    G:0.36618
Average         T:0.19069    C:0.30049    A:0.22010    G:0.28873

#11: Dere           
position  1:    T:0.15441    C:0.22794    A:0.31912    G:0.29853
position  2:    T:0.29265    C:0.27059    A:0.24412    G:0.19265
position  3:    T:0.11029    C:0.43824    A:0.09118    G:0.36029
Average         T:0.18578    C:0.31225    A:0.21814    G:0.28382

#12: Dtei           
position  1:    T:0.15147    C:0.23088    A:0.31618    G:0.30147
position  2:    T:0.29265    C:0.27059    A:0.24265    G:0.19412
position  3:    T:0.10588    C:0.44265    A:0.08235    G:0.36912
Average         T:0.18333    C:0.31471    A:0.21373    G:0.28824

#13: Dyak           
position  1:    T:0.15147    C:0.22941    A:0.31912    G:0.30000
position  2:    T:0.29265    C:0.27059    A:0.24265    G:0.19412
position  3:    T:0.11912    C:0.42647    A:0.10147    G:0.35294
Average         T:0.18775    C:0.30882    A:0.22108    G:0.28235

#14: Dsan           
position  1:    T:0.15294    C:0.22941    A:0.31618    G:0.30147
position  2:    T:0.29412    C:0.26912    A:0.24265    G:0.19412
position  3:    T:0.11618    C:0.42353    A:0.09559    G:0.36471
Average         T:0.18775    C:0.30735    A:0.21814    G:0.28676

Sums of codon usage counts
------------------------------------------------------------------------------
Phe F TTT      70 | Ser S TCT      14 | Tyr Y TAT      89 | Cys C TGT      45
      TTC     309 |       TCC     193 |       TAC     172 |       TGC     123
Leu L TTA       3 |       TCA      18 | *** * TAA       0 | *** * TGA       0
      TTG      31 |       TCG     232 |       TAG       0 | Trp W TGG     140
------------------------------------------------------------------------------
Leu L CTT      47 | Pro P CCT      12 | His H CAT      40 | Arg R CGT      14
      CTC     182 |       CCC     210 |       CAC      66 |       CGC     149
      CTA      36 |       CCA      65 | Gln Q CAA      57 |       CGA      69
      CTG     496 |       CCG     336 |       CAG     274 |       CGG     120
------------------------------------------------------------------------------
Ile I ATT     110 | Thr T ACT      10 | Asn N AAT     260 | Ser S AGT     102
      ATC     440 |       ACC     263 |       AAC     340 |       AGC     337
      ATA     176 |       ACA      74 | Lys K AAA      68 | Arg R AGA      17
Met M ATG     270 |       ACG     224 |       AAG     351 |       AGG      38
------------------------------------------------------------------------------
Val V GTT       8 | Ala A GCT      35 | Asp D GAT     116 | Gly G GGT      83
      GTC     189 |       GCC     575 |       GAC     183 |       GGC     340
      GTA      22 |       GCA      60 | Glu E GAA      77 |       GGA     146
      GTG     399 |       GCG     255 |       GAG     218 |       GGG     122
------------------------------------------------------------------------------


Codon position x base (3x4) table, overall

position  1:    T:0.15116    C:0.22826    A:0.32353    G:0.29706
position  2:    T:0.29286    C:0.27059    A:0.24275    G:0.19380
position  3:    T:0.11082    C:0.42763    A:0.09328    G:0.36828
Average         T:0.18494    C:0.30882    A:0.21985    G:0.28638

Codon frequencies under model, for use in evolver (TTT TTC TTA TTG ... GGG):
  0.00735294  0.03245798  0.00031513  0.00325630
  0.00147059  0.02027311  0.00189076  0.02436975
  0.00934874  0.01806723  0.00000000  0.00000000
  0.00472689  0.01292017  0.00000000  0.01470588
  0.00493697  0.01911765  0.00378151  0.05210084
  0.00126050  0.02205882  0.00682773  0.03529412
  0.00420168  0.00693277  0.00598739  0.02878151
  0.00147059  0.01565126  0.00724790  0.01260504
  0.01155462  0.04621849  0.01848739  0.02836134
  0.00105042  0.02762605  0.00777311  0.02352941
  0.02731092  0.03571429  0.00714286  0.03686975
  0.01071429  0.03539916  0.00178571  0.00399160
  0.00084034  0.01985294  0.00231092  0.04191176
  0.00367647  0.06039916  0.00630252  0.02678571
  0.01218487  0.01922269  0.00808824  0.02289916
  0.00871849  0.03571429  0.01533613  0.01281513


Nei & Gojobori 1986. dN/dS (dN, dS)
(Note: This matrix is not used in later ML. analysis.
Use runmode = -2 for ML pairwise comparison.)

Dtak                
Dbia                 0.1233 (0.0361 0.2927)
Dsuz                 0.1645 (0.0363 0.2206) 0.0442 (0.0070 0.1583)
Dsub                 0.1595 (0.0356 0.2232) 0.0388 (0.0063 0.1632) 0.0122 (0.0007 0.0533)
Dfic                 0.1624 (0.0485 0.2988) 0.1199 (0.0366 0.3049) 0.1210 (0.0366 0.3027) 0.1111 (0.0360 0.3236)
Dele                 0.1192 (0.0343 0.2878) 0.1027 (0.0291 0.2833) 0.1312 (0.0311 0.2371) 0.1227 (0.0304 0.2480) 0.1025 (0.0311 0.3038)
Drho                 0.1760 (0.0419 0.2382) 0.1053 (0.0305 0.2899) 0.1212 (0.0291 0.2404) 0.1132 (0.0285 0.2514) 0.1152 (0.0345 0.2994) 0.1130 (0.0201 0.1778)
Dmau                 0.1482 (0.0396 0.2672) 0.0967 (0.0314 0.3251) 0.1154 (0.0313 0.2710) 0.1118 (0.0306 0.2738) 0.1073 (0.0378 0.3521) 0.0762 (0.0233 0.3059) 0.1015 (0.0276 0.2716)
Dmel                 0.1439 (0.0418 0.2903) 0.0842 (0.0314 0.3730) 0.1061 (0.0313 0.2947) 0.1008 (0.0306 0.3035) 0.0916 (0.0378 0.4121) 0.0765 (0.0260 0.3399) 0.1022 (0.0296 0.2894) 0.0539 (0.0039 0.0727)
Dsim                 0.1491 (0.0403 0.2702) 0.0969 (0.0321 0.3314) 0.1166 (0.0320 0.2739) 0.1130 (0.0313 0.2768) 0.1008 (0.0378 0.3748) 0.0747 (0.0233 0.3120) 0.1073 (0.0282 0.2633) 0.0216 (0.0007 0.0302) 0.0766 (0.0046 0.0597)
Dere                 0.1444 (0.0403 0.2790) 0.0987 (0.0301 0.3045) 0.1086 (0.0286 0.2629) 0.1072 (0.0279 0.2600) 0.0935 (0.0340 0.3638) 0.0806 (0.0240 0.2976) 0.0952 (0.0260 0.2729) 0.0696 (0.0079 0.1129) 0.0722 (0.0092 0.1271) 0.0839 (0.0085 0.1015)
Dtei                 0.1499 (0.0396 0.2643) 0.1012 (0.0287 0.2836) 0.1132 (0.0272 0.2403) 0.1117 (0.0265 0.2376) 0.0987 (0.0334 0.3380) 0.0885 (0.0240 0.2712) 0.1087 (0.0260 0.2392) 0.0712 (0.0085 0.1197) 0.0685 (0.0092 0.1339) 0.0849 (0.0092 0.1082) 0.0450 (0.0033 0.0726)
Dyak                 0.1347 (0.0413 0.3068) 0.0924 (0.0303 0.3276) 0.1037 (0.0289 0.2785) 0.1024 (0.0282 0.2756) 0.0956 (0.0354 0.3703) 0.0827 (0.0253 0.3064) 0.0971 (0.0273 0.2815) 0.0623 (0.0098 0.1579) 0.0615 (0.0105 0.1706) 0.0720 (0.0105 0.1459) 0.0413 (0.0046 0.1108) 0.0204 (0.0013 0.0640)
Dsan                 0.1349 (0.0403 0.2988) 0.0930 (0.0294 0.3159) 0.1052 (0.0279 0.2652) 0.1016 (0.0272 0.2680) 0.0926 (0.0344 0.3711) 0.0808 (0.0240 0.2970) 0.0989 (0.0267 0.2696) 0.0559 (0.0079 0.1408) 0.0548 (0.0085 0.1555) 0.0649 (0.0085 0.1314) 0.0386 (0.0039 0.1015) 0.0128 (0.0007 0.0511) 0.0482 (0.0020 0.0406)


Model 0: one-ratio


TREE #  1:  (((6, 7), ((1, (2, (3, 4))), (((8, 10), 9), (11, ((14, 13), 12))))), 5);   MP score: 685
This is a rooted tree.  Please check!
check convergence..
lnL(ntime: 26  np: 28):  -6475.121504      +0.000000
  15..16   16..17   17..6    17..7    16..18   18..19   19..1    19..20   20..2    20..21   21..3    21..4    18..22   22..23   23..24   24..8    24..10   23..9    22..25   25..11   25..26   26..27   27..14   27..13   26..12   15..5  
 0.062934 0.033631 0.107005 0.085694 0.041370 0.024114 0.162127 0.072250 0.100385 0.025538 0.020576 0.021151 0.115075 0.037133 0.012595 0.017028 0.006588 0.035143 0.013325 0.030852 0.023839 0.017751 0.012667 0.022030 0.011058 0.153822 2.113133 0.056760

Note: Branch length is defined as number of nucleotide substitutions per codon (not per neucleotide site).

tree length =   1.26568

(((6: 0.107005, 7: 0.085694): 0.033631, ((1: 0.162127, (2: 0.100385, (3: 0.020576, 4: 0.021151): 0.025538): 0.072250): 0.024114, (((8: 0.017028, 10: 0.006588): 0.012595, 9: 0.035143): 0.037133, (11: 0.030852, ((14: 0.012667, 13: 0.022030): 0.017751, 12: 0.011058): 0.023839): 0.013325): 0.115075): 0.041370): 0.062934, 5: 0.153822);

(((Dele: 0.107005, Drho: 0.085694): 0.033631, ((Dtak: 0.162127, (Dbia: 0.100385, (Dsuz: 0.020576, Dsub: 0.021151): 0.025538): 0.072250): 0.024114, (((Dmau: 0.017028, Dsim: 0.006588): 0.012595, Dmel: 0.035143): 0.037133, (Dere: 0.030852, ((Dsan: 0.012667, Dyak: 0.022030): 0.017751, Dtei: 0.011058): 0.023839): 0.013325): 0.115075): 0.041370): 0.062934, Dfic: 0.153822);

Detailed output identifying parameters

kappa (ts/tv) =  2.11313

omega (dN/dS) =  0.05676

dN & dS for each branch

 branch          t       N       S   dN/dS      dN      dS  N*dN  S*dS

  15..16     0.063  1675.0   365.0  0.0568  0.0053  0.0930   8.8  34.0
  16..17     0.034  1675.0   365.0  0.0568  0.0028  0.0497   4.7  18.1
  17..6      0.107  1675.0   365.0  0.0568  0.0090  0.1581  15.0  57.7
  17..7      0.086  1675.0   365.0  0.0568  0.0072  0.1266  12.0  46.2
  16..18     0.041  1675.0   365.0  0.0568  0.0035  0.0611   5.8  22.3
  18..19     0.024  1675.0   365.0  0.0568  0.0020  0.0356   3.4  13.0
  19..1      0.162  1675.0   365.0  0.0568  0.0136  0.2396  22.8  87.5
  19..20     0.072  1675.0   365.0  0.0568  0.0061  0.1068  10.2  39.0
  20..2      0.100  1675.0   365.0  0.0568  0.0084  0.1484  14.1  54.2
  20..21     0.026  1675.0   365.0  0.0568  0.0021  0.0377   3.6  13.8
  21..3      0.021  1675.0   365.0  0.0568  0.0017  0.0304   2.9  11.1
  21..4      0.021  1675.0   365.0  0.0568  0.0018  0.0313   3.0  11.4
  18..22     0.115  1675.0   365.0  0.0568  0.0097  0.1701  16.2  62.1
  22..23     0.037  1675.0   365.0  0.0568  0.0031  0.0549   5.2  20.0
  23..24     0.013  1675.0   365.0  0.0568  0.0011  0.0186   1.8   6.8
  24..8      0.017  1675.0   365.0  0.0568  0.0014  0.0252   2.4   9.2
  24..10     0.007  1675.0   365.0  0.0568  0.0006  0.0097   0.9   3.6
  23..9      0.035  1675.0   365.0  0.0568  0.0029  0.0519   4.9  19.0
  22..25     0.013  1675.0   365.0  0.0568  0.0011  0.0197   1.9   7.2
  25..11     0.031  1675.0   365.0  0.0568  0.0026  0.0456   4.3  16.6
  25..26     0.024  1675.0   365.0  0.0568  0.0020  0.0352   3.3  12.9
  26..27     0.018  1675.0   365.0  0.0568  0.0015  0.0262   2.5   9.6
  27..14     0.013  1675.0   365.0  0.0568  0.0011  0.0187   1.8   6.8
  27..13     0.022  1675.0   365.0  0.0568  0.0018  0.0326   3.1  11.9
  26..12     0.011  1675.0   365.0  0.0568  0.0009  0.0163   1.6   6.0
  15..5      0.154  1675.0   365.0  0.0568  0.0129  0.2273  21.6  83.0

tree length for dN:       0.1062
tree length for dS:       1.8705


Time used:  1:38


Model 1: NearlyNeutral (2 categories)


TREE #  1:  (((6, 7), ((1, (2, (3, 4))), (((8, 10), 9), (11, ((14, 13), 12))))), 5);   MP score: 685
This is a rooted tree.  Please check!
lnL(ntime: 26  np: 29):  -6341.459655      +0.000000
  15..16   16..17   17..6    17..7    16..18   18..19   19..1    19..20   20..2    20..21   21..3    21..4    18..22   22..23   23..24   24..8    24..10   23..9    22..25   25..11   25..26   26..27   27..14   27..13   26..12   15..5  
 0.096919 0.033278 0.117615 0.089262 0.046931 0.019642 0.179226 0.081787 0.108585 0.024135 0.021717 0.021993 0.124413 0.038079 0.012763 0.017774 0.006889 0.037408 0.015283 0.032178 0.024827 0.018483 0.013202 0.023043 0.011506 0.142951 2.159375 0.929247 0.017919

Note: Branch length is defined as number of nucleotide substitutions per codon (not per neucleotide site).

tree length =   1.35989

(((6: 0.117615, 7: 0.089262): 0.033278, ((1: 0.179226, (2: 0.108585, (3: 0.021717, 4: 0.021993): 0.024135): 0.081787): 0.019642, (((8: 0.017774, 10: 0.006889): 0.012763, 9: 0.037408): 0.038079, (11: 0.032178, ((14: 0.013202, 13: 0.023043): 0.018483, 12: 0.011506): 0.024827): 0.015283): 0.124413): 0.046931): 0.096919, 5: 0.142951);

(((Dele: 0.117615, Drho: 0.089262): 0.033278, ((Dtak: 0.179226, (Dbia: 0.108585, (Dsuz: 0.021717, Dsub: 0.021993): 0.024135): 0.081787): 0.019642, (((Dmau: 0.017774, Dsim: 0.006889): 0.012763, Dmel: 0.037408): 0.038079, (Dere: 0.032178, ((Dsan: 0.013202, Dyak: 0.023043): 0.018483, Dtei: 0.011506): 0.024827): 0.015283): 0.124413): 0.046931): 0.096919, Dfic: 0.142951);

Detailed output identifying parameters

kappa (ts/tv) =  2.15937


dN/dS (w) for site classes (K=2)

p:   0.92925  0.07075
w:   0.01792  1.00000

dN & dS for each branch

 branch          t       N       S   dN/dS      dN      dS  N*dN  S*dS

  15..16      0.097   1674.6    365.4   0.0874   0.0113   0.1288   18.8   47.1
  16..17      0.033   1674.6    365.4   0.0874   0.0039   0.0442    6.5   16.2
  17..6       0.118   1674.6    365.4   0.0874   0.0137   0.1563   22.9   57.1
  17..7       0.089   1674.6    365.4   0.0874   0.0104   0.1186   17.4   43.3
  16..18      0.047   1674.6    365.4   0.0874   0.0055   0.0624    9.1   22.8
  18..19      0.020   1674.6    365.4   0.0874   0.0023   0.0261    3.8    9.5
  19..1       0.179   1674.6    365.4   0.0874   0.0208   0.2381   34.9   87.0
  19..20      0.082   1674.6    365.4   0.0874   0.0095   0.1087   15.9   39.7
  20..2       0.109   1674.6    365.4   0.0874   0.0126   0.1443   21.1   52.7
  20..21      0.024   1674.6    365.4   0.0874   0.0028   0.0321    4.7   11.7
  21..3       0.022   1674.6    365.4   0.0874   0.0025   0.0289    4.2   10.5
  21..4       0.022   1674.6    365.4   0.0874   0.0026   0.0292    4.3   10.7
  18..22      0.124   1674.6    365.4   0.0874   0.0144   0.1653   24.2   60.4
  22..23      0.038   1674.6    365.4   0.0874   0.0044   0.0506    7.4   18.5
  23..24      0.013   1674.6    365.4   0.0874   0.0015   0.0170    2.5    6.2
  24..8       0.018   1674.6    365.4   0.0874   0.0021   0.0236    3.5    8.6
  24..10      0.007   1674.6    365.4   0.0874   0.0008   0.0092    1.3    3.3
  23..9       0.037   1674.6    365.4   0.0874   0.0043   0.0497    7.3   18.2
  22..25      0.015   1674.6    365.4   0.0874   0.0018   0.0203    3.0    7.4
  25..11      0.032   1674.6    365.4   0.0874   0.0037   0.0428    6.3   15.6
  25..26      0.025   1674.6    365.4   0.0874   0.0029   0.0330    4.8   12.1
  26..27      0.018   1674.6    365.4   0.0874   0.0021   0.0246    3.6    9.0
  27..14      0.013   1674.6    365.4   0.0874   0.0015   0.0175    2.6    6.4
  27..13      0.023   1674.6    365.4   0.0874   0.0027   0.0306    4.5   11.2
  26..12      0.012   1674.6    365.4   0.0874   0.0013   0.0153    2.2    5.6
  15..5       0.143   1674.6    365.4   0.0874   0.0166   0.1899   27.8   69.4


Time used:  7:19


Model 2: PositiveSelection (3 categories)


TREE #  1:  (((6, 7), ((1, (2, (3, 4))), (((8, 10), 9), (11, ((14, 13), 12))))), 5);   MP score: 685
This is a rooted tree.  Please check!
check convergence..
lnL(ntime: 26  np: 31):  -6341.459655      +0.000000
  15..16   16..17   17..6    17..7    16..18   18..19   19..1    19..20   20..2    20..21   21..3    21..4    18..22   22..23   23..24   24..8    24..10   23..9    22..25   25..11   25..26   26..27   27..14   27..13   26..12   15..5  
 0.122459 0.033278 0.117615 0.089262 0.046931 0.019642 0.179226 0.081787 0.108585 0.024135 0.021717 0.021993 0.124413 0.038078 0.012763 0.017774 0.006889 0.037408 0.015283 0.032178 0.024827 0.018483 0.013202 0.023043 0.011506 0.117410 2.159372 0.929247 0.070753 0.017919 320.255471

Note: Branch length is defined as number of nucleotide substitutions per codon (not per neucleotide site).

tree length =   1.35989

(((6: 0.117615, 7: 0.089262): 0.033278, ((1: 0.179226, (2: 0.108585, (3: 0.021717, 4: 0.021993): 0.024135): 0.081787): 0.019642, (((8: 0.017774, 10: 0.006889): 0.012763, 9: 0.037408): 0.038078, (11: 0.032178, ((14: 0.013202, 13: 0.023043): 0.018483, 12: 0.011506): 0.024827): 0.015283): 0.124413): 0.046931): 0.122459, 5: 0.117410);

(((Dele: 0.117615, Drho: 0.089262): 0.033278, ((Dtak: 0.179226, (Dbia: 0.108585, (Dsuz: 0.021717, Dsub: 0.021993): 0.024135): 0.081787): 0.019642, (((Dmau: 0.017774, Dsim: 0.006889): 0.012763, Dmel: 0.037408): 0.038078, (Dere: 0.032178, ((Dsan: 0.013202, Dyak: 0.023043): 0.018483, Dtei: 0.011506): 0.024827): 0.015283): 0.124413): 0.046931): 0.122459, Dfic: 0.117410);

Detailed output identifying parameters

kappa (ts/tv) =  2.15937


dN/dS (w) for site classes (K=3)

p:   0.92925  0.07075  0.00000
w:   0.01792  1.00000 320.25547
(note that p[2] is zero)


dN & dS for each branch

 branch          t       N       S   dN/dS      dN      dS  N*dN  S*dS

  15..16      0.122   1674.6    365.4   0.0874   0.0142   0.1627   23.8   59.5
  16..17      0.033   1674.6    365.4   0.0874   0.0039   0.0442    6.5   16.2
  17..6       0.118   1674.6    365.4   0.0874   0.0137   0.1563   22.9   57.1
  17..7       0.089   1674.6    365.4   0.0874   0.0104   0.1186   17.4   43.3
  16..18      0.047   1674.6    365.4   0.0874   0.0055   0.0624    9.1   22.8
  18..19      0.020   1674.6    365.4   0.0874   0.0023   0.0261    3.8    9.5
  19..1       0.179   1674.6    365.4   0.0874   0.0208   0.2381   34.9   87.0
  19..20      0.082   1674.6    365.4   0.0874   0.0095   0.1087   15.9   39.7
  20..2       0.109   1674.6    365.4   0.0874   0.0126   0.1443   21.1   52.7
  20..21      0.024   1674.6    365.4   0.0874   0.0028   0.0321    4.7   11.7
  21..3       0.022   1674.6    365.4   0.0874   0.0025   0.0289    4.2   10.5
  21..4       0.022   1674.6    365.4   0.0874   0.0026   0.0292    4.3   10.7
  18..22      0.124   1674.6    365.4   0.0874   0.0144   0.1653   24.2   60.4
  22..23      0.038   1674.6    365.4   0.0874   0.0044   0.0506    7.4   18.5
  23..24      0.013   1674.6    365.4   0.0874   0.0015   0.0170    2.5    6.2
  24..8       0.018   1674.6    365.4   0.0874   0.0021   0.0236    3.5    8.6
  24..10      0.007   1674.6    365.4   0.0874   0.0008   0.0092    1.3    3.3
  23..9       0.037   1674.6    365.4   0.0874   0.0043   0.0497    7.3   18.2
  22..25      0.015   1674.6    365.4   0.0874   0.0018   0.0203    3.0    7.4
  25..11      0.032   1674.6    365.4   0.0874   0.0037   0.0428    6.3   15.6
  25..26      0.025   1674.6    365.4   0.0874   0.0029   0.0330    4.8   12.1
  26..27      0.018   1674.6    365.4   0.0874   0.0021   0.0246    3.6    9.0
  27..14      0.013   1674.6    365.4   0.0874   0.0015   0.0175    2.6    6.4
  27..13      0.023   1674.6    365.4   0.0874   0.0027   0.0306    4.5   11.2
  26..12      0.012   1674.6    365.4   0.0874   0.0013   0.0153    2.2    5.6
  15..5       0.117   1674.6    365.4   0.0874   0.0136   0.1560   22.8   57.0


Naive Empirical Bayes (NEB) analysis
Bayes Empirical Bayes (BEB) analysis (Yang, Wong & Nielsen 2005. Mol. Biol. Evol. 22:1107-1118)
Positively selected sites (*: P>95%; **: P>99%)
(amino acids refer to 1st sequence: Dtak)

            Pr(w>1)     post mean +- SE for w

   328 G      0.542         1.226 +- 0.442
   413 S      0.738         1.403 +- 0.327
   414 A      0.740         1.405 +- 0.328
   466 G      0.774         1.421 +- 0.311
   467 G      0.580         1.304 +- 0.287
   468 G      0.611         1.325 +- 0.300
   475 T      0.754         1.413 +- 0.328
   476 T      0.827         1.452 +- 0.313
   481 P      0.536         1.279 +- 0.282
   560 S      0.585         1.306 +- 0.330
   566 K      0.523         1.264 +- 0.312
   567 N      0.573         1.300 +- 0.289


The grid (see ternary graph for p0-p1)

w0:   0.050  0.150  0.250  0.350  0.450  0.550  0.650  0.750  0.850  0.950
w2:   1.500  2.500  3.500  4.500  5.500  6.500  7.500  8.500  9.500 10.500


Posterior on the grid

w0:   1.000  0.000  0.000  0.000  0.000  0.000  0.000  0.000  0.000  0.000
w2:   0.966  0.030  0.003  0.001  0.000  0.000  0.000  0.000  0.000  0.000

Posterior for p0-p1 (see the ternary graph)

 0.000
 0.000 0.000 0.000
 0.000 0.000 0.000 0.000 0.000
 0.000 0.000 0.000 0.000 0.000 0.000 0.000
 0.000 0.000 0.000 0.000 0.000 0.000 0.000 0.000 0.000
 0.000 0.000 0.000 0.000 0.000 0.000 0.000 0.000 0.000 0.000 0.000
 0.000 0.000 0.000 0.000 0.000 0.000 0.000 0.000 0.000 0.000 0.000 0.000 0.000
 0.000 0.000 0.000 0.000 0.000 0.000 0.000 0.000 0.000 0.000 0.000 0.000 0.000 0.000 0.000
 0.000 0.000 0.000 0.000 0.000 0.000 0.000 0.000 0.000 0.000 0.000 0.000 0.000 0.000 0.000 0.000 0.000
 0.000 0.000 0.000 0.000 0.000 0.000 0.000 0.000 0.000 0.000 0.000 0.000 0.000 0.000 0.000 0.000 0.000 0.000 1.000

sum of density on p0-p1 =   1.000000

Time used: 20:37


Model 7: beta (10 categories)


TREE #  1:  (((6, 7), ((1, (2, (3, 4))), (((8, 10), 9), (11, ((14, 13), 12))))), 5);   MP score: 685
This is a rooted tree.  Please check!
lnL(ntime: 26  np: 29):  -6340.640799      +0.000000
  15..16   16..17   17..6    17..7    16..18   18..19   19..1    19..20   20..2    20..21   21..3    21..4    18..22   22..23   23..24   24..8    24..10   23..9    22..25   25..11   25..26   26..27   27..14   27..13   26..12   15..5  
 0.161471 0.034346 0.119013 0.090967 0.046576 0.021024 0.181164 0.082710 0.110851 0.024926 0.022285 0.022476 0.127012 0.039198 0.013118 0.018136 0.007028 0.038008 0.015063 0.032877 0.025355 0.018858 0.013496 0.023474 0.011782 0.082144 2.159794 0.059250 0.638476

Note: Branch length is defined as number of nucleotide substitutions per codon (not per neucleotide site).

tree length =   1.38336

(((6: 0.119013, 7: 0.090967): 0.034346, ((1: 0.181164, (2: 0.110851, (3: 0.022285, 4: 0.022476): 0.024926): 0.082710): 0.021024, (((8: 0.018136, 10: 0.007028): 0.013118, 9: 0.038008): 0.039198, (11: 0.032877, ((14: 0.013496, 13: 0.023474): 0.018858, 12: 0.011782): 0.025355): 0.015063): 0.127012): 0.046576): 0.161471, 5: 0.082144);

(((Dele: 0.119013, Drho: 0.090967): 0.034346, ((Dtak: 0.181164, (Dbia: 0.110851, (Dsuz: 0.022285, Dsub: 0.022476): 0.024926): 0.082710): 0.021024, (((Dmau: 0.018136, Dsim: 0.007028): 0.013118, Dmel: 0.038008): 0.039198, (Dere: 0.032877, ((Dsan: 0.013496, Dyak: 0.023474): 0.018858, Dtei: 0.011782): 0.025355): 0.015063): 0.127012): 0.046576): 0.161471, Dfic: 0.082144);

Detailed output identifying parameters

kappa (ts/tv) =  2.15979

Parameters in M7 (beta):
 p =   0.05925  q =   0.63848


dN/dS (w) for site classes (K=10)

p:   0.10000  0.10000  0.10000  0.10000  0.10000  0.10000  0.10000  0.10000  0.10000  0.10000
w:   0.00000  0.00000  0.00000  0.00000  0.00000  0.00009  0.00152  0.01697  0.13452  0.67249

dN & dS for each branch

 branch          t       N       S   dN/dS      dN      dS  N*dN  S*dS

  15..16      0.161   1674.6    365.4   0.0826   0.0180   0.2180   30.1   79.7
  16..17      0.034   1674.6    365.4   0.0826   0.0038   0.0464    6.4   16.9
  17..6       0.119   1674.6    365.4   0.0826   0.0133   0.1607   22.2   58.7
  17..7       0.091   1674.6    365.4   0.0826   0.0101   0.1228   17.0   44.9
  16..18      0.047   1674.6    365.4   0.0826   0.0052   0.0629    8.7   23.0
  18..19      0.021   1674.6    365.4   0.0826   0.0023   0.0284    3.9   10.4
  19..1       0.181   1674.6    365.4   0.0826   0.0202   0.2446   33.8   89.4
  19..20      0.083   1674.6    365.4   0.0826   0.0092   0.1117   15.4   40.8
  20..2       0.111   1674.6    365.4   0.0826   0.0124   0.1497   20.7   54.7
  20..21      0.025   1674.6    365.4   0.0826   0.0028   0.0337    4.7   12.3
  21..3       0.022   1674.6    365.4   0.0826   0.0025   0.0301    4.2   11.0
  21..4       0.022   1674.6    365.4   0.0826   0.0025   0.0303    4.2   11.1
  18..22      0.127   1674.6    365.4   0.0826   0.0142   0.1715   23.7   62.7
  22..23      0.039   1674.6    365.4   0.0826   0.0044   0.0529    7.3   19.3
  23..24      0.013   1674.6    365.4   0.0826   0.0015   0.0177    2.4    6.5
  24..8       0.018   1674.6    365.4   0.0826   0.0020   0.0245    3.4    8.9
  24..10      0.007   1674.6    365.4   0.0826   0.0008   0.0095    1.3    3.5
  23..9       0.038   1674.6    365.4   0.0826   0.0042   0.0513    7.1   18.8
  22..25      0.015   1674.6    365.4   0.0826   0.0017   0.0203    2.8    7.4
  25..11      0.033   1674.6    365.4   0.0826   0.0037   0.0444    6.1   16.2
  25..26      0.025   1674.6    365.4   0.0826   0.0028   0.0342    4.7   12.5
  26..27      0.019   1674.6    365.4   0.0826   0.0021   0.0255    3.5    9.3
  27..14      0.013   1674.6    365.4   0.0826   0.0015   0.0182    2.5    6.7
  27..13      0.023   1674.6    365.4   0.0826   0.0026   0.0317    4.4   11.6
  26..12      0.012   1674.6    365.4   0.0826   0.0013   0.0159    2.2    5.8
  15..5       0.082   1674.6    365.4   0.0826   0.0092   0.1109   15.3   40.5


Time used: 35:41


Model 8: beta&w>1 (11 categories)


TREE #  1:  (((6, 7), ((1, (2, (3, 4))), (((8, 10), 9), (11, ((14, 13), 12))))), 5);   MP score: 685
This is a rooted tree.  Please check!
lnL(ntime: 26  np: 31):  -6334.839927      +0.000000
  15..16   16..17   17..6    17..7    16..18   18..19   19..1    19..20   20..2    20..21   21..3    21..4    18..22   22..23   23..24   24..8    24..10   23..9    22..25   25..11   25..26   26..27   27..14   27..13   26..12   15..5  
 0.112633 0.034509 0.117219 0.089659 0.045824 0.020082 0.178942 0.081472 0.108617 0.024475 0.021679 0.021913 0.125160 0.038384 0.012749 0.017741 0.006884 0.037383 0.015012 0.032262 0.024886 0.018502 0.013203 0.023057 0.011531 0.127297 2.140823 0.964342 0.101679 2.380931 1.254361

Note: Branch length is defined as number of nucleotide substitutions per codon (not per neucleotide site).

tree length =   1.36107

(((6: 0.117219, 7: 0.089659): 0.034509, ((1: 0.178942, (2: 0.108617, (3: 0.021679, 4: 0.021913): 0.024475): 0.081472): 0.020082, (((8: 0.017741, 10: 0.006884): 0.012749, 9: 0.037383): 0.038384, (11: 0.032262, ((14: 0.013203, 13: 0.023057): 0.018502, 12: 0.011531): 0.024886): 0.015012): 0.125160): 0.045824): 0.112633, 5: 0.127297);

(((Dele: 0.117219, Drho: 0.089659): 0.034509, ((Dtak: 0.178942, (Dbia: 0.108617, (Dsuz: 0.021679, Dsub: 0.021913): 0.024475): 0.081472): 0.020082, (((Dmau: 0.017741, Dsim: 0.006884): 0.012749, Dmel: 0.037383): 0.038384, (Dere: 0.032262, ((Dsan: 0.013203, Dyak: 0.023057): 0.018502, Dtei: 0.011531): 0.024886): 0.015012): 0.125160): 0.045824): 0.112633, Dfic: 0.127297);

Detailed output identifying parameters

kappa (ts/tv) =  2.14082

Parameters in M8 (beta&w>1):
  p0 =   0.96434  p =   0.10168 q =   2.38093
 (p1 =   0.03566) w =   1.25436


dN/dS (w) for site classes (K=11)

p:   0.09643  0.09643  0.09643  0.09643  0.09643  0.09643  0.09643  0.09643  0.09643  0.09643  0.03566
w:   0.00000  0.00000  0.00000  0.00001  0.00012  0.00087  0.00453  0.01883  0.06863  0.25941  1.25436

dN & dS for each branch

 branch          t       N       S   dN/dS      dN      dS  N*dN  S*dS

  15..16      0.113   1674.7    365.3   0.0787   0.0121   0.1541   20.3   56.3
  16..17      0.035   1674.7    365.3   0.0787   0.0037   0.0472    6.2   17.2
  17..6       0.117   1674.7    365.3   0.0787   0.0126   0.1603   21.1   58.6
  17..7       0.090   1674.7    365.3   0.0787   0.0097   0.1226   16.2   44.8
  16..18      0.046   1674.7    365.3   0.0787   0.0049   0.0627    8.3   22.9
  18..19      0.020   1674.7    365.3   0.0787   0.0022   0.0275    3.6   10.0
  19..1       0.179   1674.7    365.3   0.0787   0.0193   0.2448   32.3   89.4
  19..20      0.081   1674.7    365.3   0.0787   0.0088   0.1114   14.7   40.7
  20..2       0.109   1674.7    365.3   0.0787   0.0117   0.1486   19.6   54.3
  20..21      0.024   1674.7    365.3   0.0787   0.0026   0.0335    4.4   12.2
  21..3       0.022   1674.7    365.3   0.0787   0.0023   0.0297    3.9   10.8
  21..4       0.022   1674.7    365.3   0.0787   0.0024   0.0300    4.0   10.9
  18..22      0.125   1674.7    365.3   0.0787   0.0135   0.1712   22.6   62.5
  22..23      0.038   1674.7    365.3   0.0787   0.0041   0.0525    6.9   19.2
  23..24      0.013   1674.7    365.3   0.0787   0.0014   0.0174    2.3    6.4
  24..8       0.018   1674.7    365.3   0.0787   0.0019   0.0243    3.2    8.9
  24..10      0.007   1674.7    365.3   0.0787   0.0007   0.0094    1.2    3.4
  23..9       0.037   1674.7    365.3   0.0787   0.0040   0.0511    6.7   18.7
  22..25      0.015   1674.7    365.3   0.0787   0.0016   0.0205    2.7    7.5
  25..11      0.032   1674.7    365.3   0.0787   0.0035   0.0441    5.8   16.1
  25..26      0.025   1674.7    365.3   0.0787   0.0027   0.0340    4.5   12.4
  26..27      0.019   1674.7    365.3   0.0787   0.0020   0.0253    3.3    9.2
  27..14      0.013   1674.7    365.3   0.0787   0.0014   0.0181    2.4    6.6
  27..13      0.023   1674.7    365.3   0.0787   0.0025   0.0315    4.2   11.5
  26..12      0.012   1674.7    365.3   0.0787   0.0012   0.0158    2.1    5.8
  15..5       0.127   1674.7    365.3   0.0787   0.0137   0.1741   23.0   63.6


Naive Empirical Bayes (NEB) analysis
Positively selected sites (*: P>95%; **: P>99%)
(amino acids refer to 1st sequence: Dtak)

            Pr(w>1)     post mean +- SE for w

    30 N      0.505         0.758
    82 G      0.673         0.928
   328 G      0.744         0.995
   396 A      0.649         0.903
   413 S      0.982*        1.237
   414 A      0.982*        1.237
   415 Q      0.601         0.854
   466 G      0.997**       1.251
   467 G      0.966*        1.221
   468 G      0.954*        1.209
   469 G      0.766         1.021
   475 T      0.991**       1.245
   476 T      0.998**       1.253
   481 P      0.948         1.202
   552 A      0.703         0.958
   560 S      0.862         1.116
   562 A      0.777         1.032
   564 G      0.721         0.976
   566 K      0.826         1.080
   567 N      0.943         1.197


Bayes Empirical Bayes (BEB) analysis (Yang, Wong & Nielsen 2005. Mol. Biol. Evol. 22:1107-1118)
Positively selected sites (*: P>95%; **: P>99%)
(amino acids refer to 1st sequence: Dtak)

            Pr(w>1)     post mean +- SE for w

   328 G      0.669         1.148 +- 0.539
   396 A      0.519         1.004 +- 0.546
   413 S      0.938         1.455 +- 0.234
   414 A      0.938         1.456 +- 0.233
   466 G      0.965*        1.481 +- 0.177
   467 G      0.845         1.371 +- 0.336
   468 G      0.853         1.376 +- 0.338
   469 G      0.557         1.073 +- 0.503
   475 T      0.950*        1.467 +- 0.209
   476 T      0.978*        1.492 +- 0.151
   481 P      0.792         1.321 +- 0.380
   560 S      0.769         1.283 +- 0.434
   562 A      0.553         1.071 +- 0.501
   564 G      0.505         1.017 +- 0.513
   566 K      0.695         1.207 +- 0.474
   567 N      0.817         1.342 +- 0.368


The grid 

p0:   0.050  0.150  0.250  0.350  0.450  0.550  0.650  0.750  0.850  0.950
p :   0.100  0.300  0.500  0.700  0.900  1.100  1.300  1.500  1.700  1.900
q :   0.100  0.300  0.500  0.700  0.900  1.100  1.300  1.500  1.700  1.900
ws:   1.500  2.500  3.500  4.500  5.500  6.500  7.500  8.500  9.500 10.500


Posterior on the grid

p0:   0.000  0.000  0.000  0.000  0.000  0.000  0.000  0.000  0.000  1.000
p :   1.000  0.000  0.000  0.000  0.000  0.000  0.000  0.000  0.000  0.000
q :   0.000  0.000  0.000  0.000  0.000  0.000  0.000  0.001  0.053  0.945
ws:   0.991  0.009  0.000  0.000  0.000  0.000  0.000  0.000  0.000  0.000

Time used: 54:05
