# Supplementary material for: Molecular evolution of octopamine receptors in Drosophila
Source: G3 (Bethesda). 2025 Dec 6;16(2):jkaf289. doi: 10.1093/g3journal/jkaf289 (PMC12869069; doi:10.1093/g3journal/jkaf289)
Supplement: jkaf289_Supplementary_Data [file jkaf289_supplementary_data.zip › Supplementary Files/supplementary_PAML_files/Octα2R/PAorPB/tree14_1]

(((Dele:0.0211,Drho:0.01815):0.003799999999999998,((Dtak:0.04345,(Dbia:0.009239999999999998,(Dsuz:0.0013799999999999993,Dsub:0.0):0.00775):0.01611):0.0035600000000000007,(((Dmau:0.0,Dsim:0.001349999999999997):0.0034399999999999986,Dmel:0.006579999999999996):0.008079999999999997,(Dere:0.004900000000000002,((Dsan:0.0,Dyak:0.004239999999999994):4.600000000000021E-4,Dtei:9.799999999999948E-4):0.0050100000000000006):0.0038900000000000046):0.019679999999999996):0.001690000000000004):0.020475,Dfic:0.020475);(((Dtak:0.04345,(Dbia:0.009239999999999998,(Dsuz:0.0013799999999999993,Dsub:0.0):0.00775):0.01611):1.0):1.0);
