# Supplementary material for: Molecular evolution of octopamine receptors in Drosophila
Source: G3 (Bethesda). 2025 Dec 6;16(2):jkaf289. doi: 10.1093/g3journal/jkaf289 (PMC12869069; doi:10.1093/g3journal/jkaf289)
Supplement: jkaf289_Supplementary_Data [file jkaf289_supplementary_data.zip › Supplementary Files/supplementary_PAML_files/Octα2R/PC/Octα2R-PC_DNA_12species_alignment.fasta]

>Dele
---------------------atggactacagccggctgaatgcgaacatcaatacgggc
aacatcagcaccgatgactttctggccgtgttcaccaccggaaggccggacaacaatgcc
accctcaatccgcccctgctcagtgtcgacgggcagctgaccctgcccccgggatcggga
ttggga------------------ccgggatcgggatacatcaatgtgaatgacacgata
tttttgctaaatggcagcttgtacaacagcagcctgcagctggcggcgggatattataat
cagagtggcggggcaggggcgacagcgggcaatctgaccaatccgaatcaaacagaagtg
cactgggatggacgttatcccagcggttacacgctcacccacatcgtgattgcctccata
atcgtgaccatcctgatgatcatcatcgtggtgggcaacatgctggtgatcattgccatt
gccacggagaagtcactgaagaacatacagaactggttcatcgcctcgctggcggtggcc
gacttcttcctgggcctcatcatcatgcccttctcgctggccaatgagctgatgggctac
tggatcttcggcagctggtggtgcgacatccactcggcgatggacgtgctgctctgcacc
gcctcgatcatgaacctgtgcctcatctcgctggaccgctactggagcatcaccaaggcc
gtcgactatctgaagtcgcggacgccggcgcgggccgccgtcatgatcacggcggtgtgg
ataatgtccgccctcatctgcattccgccgctgctcggctggaaggtgaagatgccggag
ggaccgctgcccaagtgcgagctgagcgaggacattggctacgtgctgtactcggcactg
ggctccttctacatacccagctgcattatggtctttgtgtacatacgaatttactttgcc
gccaaggcgcgggcgaggagaggcattaaaaagcatccccgcaaaacaaacaacgaacag
gtaacgagcttcaccaccgccaagaaaggaacaataccgatgccctcctctagcggcgcg
tccgctctgcagctgcaccagcagcgccagatagccaccatcgagacaccaccgaacagc
gccagcctgccgatgcagattcccacggtcaccatggacctggcctcggacatctccaca
tcggaggcgggggaactggaggcggtggccgcccaaacggtgctcgcctacgccaatccc
aatgggtcgggctcgaatgcggtcaccgtggtgagcagcgggaatggtggaggaggagga
ggaggtggaggaggaccacccacctcacccaaggagacgctgcaggtgagcacgatagcc
accggccgggtgggcctcaatgtgcccgtgcccccctcgatgggcagcaacaactccatc
aatgcgctgaacaacaacaacggcagcgtggccatggacggcggcgcagctaccggtgga
gccgggggcaatggcagtgcaggggcg------------------------gcgacaggg
ggactgcagacgggcggcaacgagctgcgcgtctcgccgatcgccggacggtgtcgggcc
ctatccgtgggcgtagacacggacatgccgatcttcgggcgcaagtccaataaccagcag
cgtcgcaacgaggccaaagcggcggccaaaaaccagcagcccgctgcagcggccgccaaa
aaccagcat------caacagcagcagcagcagcagcagcagcatcagcagcatgtggtg
aaggcggaactggagccggccataccgaagacgccgaagccccgggatccggagaaggag
aagcgacggattgcgcggaagaaggagaaacgggccactttgatcctgggcctgatcatg
ggcagcttcatcgcctgctggctgccgttcttcttcctttacatcctggtgccggcatgt
agcagccactgcaacataccggagtcggccttcgccgtcgccttctggctgggctacatg
aactcggccctcaatccggccatctacaccatcttcaacaaggacttccgacgcgccttc
cggcgcatcctgttcaag
>Drho
---------------------atggattacagtcggctgaatgcgaacatcaatacgggc
aacatcagcaccgatgactttctggccgtgttcacgaccggaaaaccg---gagaatgcc
accctcaatccgcccctgctcagtgtcgatgggcagctgaccctgcccccggga------
------------------------------tcgggattcatcaatgtgaatgacacgata
ttcctgctgaatggcagcttctacaataacagcctgcagatggcggcgggatattataat
cagagtagcggggcaggggcgacatcgggcaacctgacgaatccgaatcaaacagaagtc
cactgggatggccgatatcccagcggctatacgctcacccacattgtgatcgcctccatt
atcgtgaccatcctgatgattatcatagtggtgggcaacatgctggtgatcatagccatt
gccacggaaaagtcgctgaagaacatacagaactggttcatcgcctcgctggcggtggcc
gacttcttcctgggcctcatcatcatgcccttctcgttggccaacgagctgatgggctac
tggatcttcggcagctggtggtgcgacatccactcggcgatggatgtgctcctctgcacc
gcctcgatcatgaacctgtgcctcatctcgctggaccgctactggagcatcaccaaggcc
gtcgactatctcaagtcgcggacgccggcgcgggccgccgttatgatcacggcggtctgg
attatgtccgccctcatctgcattccgccgctcctcgggtggaaggtgaagatgccggag
ggaccgctgcccaagtgcgagctgagcgaggacattggctacgtgctgtactcggcactg
ggctccttctacatacccagctgcattatggtctttgtgtacatacgaatttactttgcc
gccaaggcgcgggcgaggagaggcattaaaaagcatccccgcaaaacaaacaacgaacag
gtaacgagcttcaccaccgccaagaaaggaacaataccgatgccctcctccagcggcgtg
tccgctttgcagctgcaccagcagcgccagatagccaccatagagacaccaccgaacagc
gccagcctgccgatgcagatacccacggtgaccatggacctggcctccgacatctccacc
tcggaggcgggggaactggaggcggtggccgcccaaacggtgctggcctattccaatccc
acgaac------------gcggtcaccgtggtgggcagcgggaacgga---ggt------
ggagcctcgggtgcaccgcccacctcgcccaaggagacgctgcaggtgagcacgatagcc
accggccgggtgggcctcaatgtgcccgtgcccccctccatgggcagcaacaactccatc
aatgcgctgaacaacaacaacggcagcgtggccatggatggaggtgcaccacccggtgcg
---gggggcaatgggagtgccggggcg------------------------acaggcgga
---ctgcaaacgcccggcaacgagctgcgcgtctccccgatcgccggacggtgtcgagcg
ttatccgtgggcgtggacacggacatgccgatcttcgggcgcaagtccaataaccagcag
cggcgcaacgaggccaaaacgacggccaaaaatcagcagcccgctgcaacggccgccaaa
aatcagcat------------------caa------------cagcagcagcaggtggtg
aaggcggaactggagccggccataccgaagacaccgaagccccgggatccggagaaggag
aagcgtaggattgcgcgaaaaaaggagaagcgggccaccctgatcctgggcctgatcatg
ggcagcttcatcgcctgctggctgccgttcttcttcctgtacatcctggtgccggcatgt
agcagccactgcaatataccggagtcggccttcgccgtcgccttctggctgggctacatg
aactcggccctcaatccggccatctacaccatcttcaacaaggacttccgccgcgccttc
cgacgcatcctgttcaag
>Dmau
---------------------atggattatagccgactgaatgccaacatcaatacgggc
aacatcagcaccgatgactttctggccgtcttctcgaccggaaagccaccggacaatgcc
accctcaatccgcccctgctcagtgtcgatggtcagctgacgctgccgccggga------
------------------------------tcgggatatgtcaatgtcaacgatacgata
ttcttcctgaatggcagcttctacaacagcagcctgcagctggcggcgggtttctataat
caaagcagtgcttccggggcgacagcgggcaatctgaccaatccgaatcacacagaagtc
cactgggatggccggtatcccagtggatatacgcttacgcacatcgtgatcgcctccatc
attgtgaccatcctgatgatcatcatcgtggtgggcaacatgctggtgatcatagccatt
gccacggagaagtcgttgaagaatatacagaactggttcattgcctcgttggcggtggcc
gacttctttctgggcctcatcatcatgccattctcgctggccaatgagctgatgggctac
tggatcttcggcagctggtggtgcgacattcactccgcaatggatgtactcctctgcacc
gcctcgatcatgaacctgtgcctcatctcgctggaccgctactggagcatcaccaaggcc
gtcgactatctgaagtcgagaacgccggcgcgagccgccgtcatgatcacggcggtctgg
attatgtccgccctcatctgcataccgccgctcctcggctggaaggtgaagatgcccgag
ggaccgctgcccaagtgcgagctaagcgaggacattggctacgtgctgtactcggcactg
ggctccttctacatacccagctgcatcatggtctttgtgtacatacgaatttactttgcc
gccaaggcgcgggcgaggcggggcattaaaaagcatccccgcaaaacgaacaacgaacag
gtaacgagcttcaccaccgccaagaaaggaacaataccgatgccctcctcgagcggcgtg
tccgctttgcagctgcaccagcagcgccaaatagccaccatcgagacaccaccgaacagc
gccagcctaccgatgcagatacccacggtgaccatggacctggcctccgacatatccacc
tcggaggcgggggaactggaggcggtggccgcccaaacggtgcttgcctatgcaaatccc
aatggtgcgggcacgaattcggtcaccgtggtgagcagcgggaacgggggcact------
ggggcgtcgggtgttccacccagctcgccgaaggagacgcttcaggtgagcacgatagcc
accggtcgggtgggtctcaatgtgcccgtgccgccgtccatgggcagcaatagttccatc
aatgtgctgaacaacaacaacggcaccgtggccatggatggcggtgcctccgccggcggc
---gggggaaatggaagtgct---------------------gtagcgacgcctggtgga
ctgcagcaaacgggcggtaatgagctgcgcgtctctccgatcgccggacggtgtcgagcc
ctatccgtgggcgtggacacggacatgccgatcttcgggcgcaagtcgagtaaccagcag
cggcgcaacgaggccaaagcggcggccaagaatcaacagcccagcggagcggccagcaaa
aatcagcag------cagcagcag---cag------------caacagcagcaggtggtg
aaggcggaactggagccggccataccgaagacaccgaagccccgggatccggagaaggag
aagcgacgaattgcgcgaaagaaggagaagcgggccacccttatcctgggcctgatcatg
ggcagcttcatcgcctgctggctgcccttcttcttcctgtacatcctggtgccggcatgt
agcagccattgcaacataccggaatcggcgttcgccgtcgccttctggctgggctacatg
aactcggcgctcaatccggccatctataccatcttcaacaaggacttccgacgcgccttc
cggcgcatcctgttcaag
>Dmel
---------------------ATGGATTATAGCCGACTGAATGCCAACATCAATACGGGC
AACATCAGCACCGATGACTTTCTGGCCGTCTTCTCGACCGGAAAGCCG---GACAATGCC
ACCCTCAATCCGCCCCTGCTCAGTGTCGATGGTCAGCTGACCCTGCCGCCGGGA------
------------------------------TCGGGATATGTCAATGTCAACGATACGATA
TTCTTCCTGAATGGCAGCTTCTACAACAGCAGCCTGCAGCTGGCGGCGGGATTCTATAAT
CAAAGCAGTGCTTCCGGGGCGACATCGGGCAATTTGACCAATCCGAATCACACAGAAGTC
CACTGGGATGGCCGGTATCCCAGTGGATATACGCTTACGCACATCGTGATCGCCTCCATT
ATTGTGACGATCCTGATGATTATCATCGTGGTGGGCAACATGCTGGTGATCATAGCCATT
GCCACGGAGAAGTCGTTGAAGAATATACAGAACTGGTTCATTGCCTCGTTGGCGGTGGCC
GACTTCTTTCTGGGCCTCATCATCATGCCATTTTCGCTGGCCAATGAGCTAATGGGCTAC
TGGATCTTCGGCAGCTGGTGGTGTGACATCCACTCCGCGATGGACGTCCTCCTCTGCACC
GCCTCGATCATGAACCTGTGCCTCATCTCGTTAGATCGCTACTGGAGCATCACCAAGGCC
GTCGACTATCTGAAGTCGAGAACGCCGGCGCGAGCCGCCGTCATGATCACGGCAGTCTGG
ATTATGTCCGCCCTCATCTGCATACCGCCGCTCCTCGGCTGGAAGGTGAAGATGCCAGAG
GGACCGCTGCCCAAGTGCGAGCTAAGCGAGGACATTGGCTACGTGCTGTACTCGGCACTG
GGCTCCTTCTACATACCCAGTTGCATCATGGTCTTTGTGTACATACGAATTTACTTTGCC
GCCAAGGCGCGGGCGAGGAGAGGCATTAAAAAGCATCCCCGCAAAACGAACAACGAACAG
GTAACGAGCTTCACCACCGCCAAGAAAGGAACAATACCGATGCCCTCCTCGAGCGGCGTG
TCCGCTTTGCAGCTGCACCAGCAGCGCCAAATAGCCACCATCGAGACACCACCGAACAGC
GCCAGCCTACCGATGCAGATACCCACGGTGACCATGGACCTGGCCTCCGACATATCCACC
TCGGAGGCGGGGGAACTGGAGGCGGTGGCCGCCCAAACGGTGCTTGCCTATGCAAATCCC
AATGGTGCGGGCACGAATTCGGTCACCGTGGTGAGCAGCGGGAACGGGGGCCCT------
GGGGCGTCGGGTGTTCCACCCAGCTCGCCGAAGGAGACGCTTCAGGTGAGCACGATAGCC
ACCGGTCGGGTGGGTCTCAATGTGCCCGTGCCACCGTCCATGGGCAGCAATAGTTCCATC
AATGTGCTGAACAACAACAACGGTACCGTGGCGATGGATGGAGGTGCCACCGCCGCCGGC
---GGGGGAAATGGTAGTGCT---------------------GTAGCGACGCCTGGTGGA
CTGCAGCAAACGGGCGGTAATGAGCTGCGCGTCTCTCCGATCGCCGGACGGTGTCGAGCC
CTATCCGTGGGCGTGGACACGGACATGCCGATCTTCGGGCGCAAGTCGAGTAACCAGCAG
CGGCGCAACGAGGCCAAAGCGGCGGCCAAGAATCAACAGTCCAGTGGAGTGGCCAGCAAA
AATCAGCAG------CAGCAGCAGCAGCAA------------CAGCAGCAGCAGGTAGTA
AAGTCGGAACTGGAGCCGGCCATACCGAAGACACCGAAGCCCAGGGATCCGGAGAAGGAG
AAGCGACGAATTGCGCGAAAGAAGGAGAAGCGGGCCACCCTAATTCTGGGCCTGATCATG
GGCAGCTTCATCGCCTGCTGGCTGCCCTTCTTCTTCCTGTACATCCTGGTGCCGGCATGT
AGCAGCCATTGCAACATACCGGAATCGGCGTTCGCCGTCGCCTTCTGGCTGGGCTACATG
AATTCGGCGCTCAATCCGGCCATCTATACCATCTTCAACAAGGACTTCCGACGCGCCTTC
CGGCGCATCCTGTTCAAG
>Dsim
---------------------ATGGATTATAGCCGACTGAATGCCAACATCAATACGGGC
AACATCAGCACCGATGACTTTCTGGCCGTCTTCTCGACCGGAAAGCCG---GACAATGCC
ACCCTCAATCCGCCCCTGCTCAGTGTCGATGGTCAGCTGACCCTGCCGCCGGGA------
------------------------------TCGGGATATGTCAATGTCAACGATACGATA
TTCTTCCTGAATGGCAGCTTCTACAACAGCAGCCTGCAGCTGGCGGCGGGTTTCTATAAT
CAAAGCAGTGCTTCCGGGGCGACAGCGGGCAATCTGACCAATCCGAATCACACAGAAGTC
CACTGGGATGGCCGGTATCCCAGTGGATATACGCTTACGCACATCGTGATCGCCTCCATC
ATTGTGACCATCCTGATGATCATCATCGTGGTGGGCAACATGCTGGTGATCATAGCCATT
GCCACGGAGAAGTCGTTGAAGAACATACAGAACTGGTTCATTGCATCGTTGGCGGTGGCC
GACTTCTTTCTGGGCCTCATCATCATGCCATTCTCGCTGGCCAATGAGCTGATGGGCTAC
TGGATCTTCGGCAGCTGGTGGTGCGACATCCACTCCGCAATGGATGTACTCCTCTGCACC
GCCTCGATCATGAACCTGTGCCTCATCTCGCTGGACCGCTACTGGAGCATCACCAAGGCC
GTCGACTATCTGAAGTCGAGAACGCCGGCGCGAGCCGCCGTCATGATCACGGCGGTCTGG
ATTATGTCCGCCCTCATCTGCATACCGCCGCTCCTCGGCTGGAAGGTGAAGATGCCCGAG
GGACCGCTGCCCAAGTGCGAGCTAAGCGAGGACATTGGCTACGTGCTGTACTCGGCGCTG
GGCTCCTTCTACATACCCAGCTGCATCATGGTCTTTGTGTACATACGAATTTACTTTGCC
GCCAAGGCGCGGGCGAGGCGGGGCATTAAAAAGCATCCCCGCAAAACGAACAACGAACAG
GTAACGAGCTTCACCACCGCCAAGAAAGGAACAATACCGATGCCCTCCTCGAGCGGCGTG
TCCGCTTTGCAGCTGCACCAGCAGCGCCAAATAGCCACCATCGAGACACCACCGAACAGC
GCCAGCCTACCGATGCAGATACCCACGGTGACCATGGACCTGGCCTCCGACATATCCACC
TCGGAGGCGGGGGAACTGGAGGCGGTGGCCGCCCAAACGGTGCTTGCCTATGCAAATCCC
AATGGTGCGGGCACGAATTCGGTCACCGTGGTGAGCAGCGGGAACGGGGGCACT------
GGGGCGTCGGGTGTTCCACCCAGCTCGCCGAAGGAGACGCTTCAGGTGAGCACGATAGCC
ACCGGTCGGGTGGGTCTCAATGTGCCCGTGCCACCGTCCATGGGCAGCAATAGTTCCATC
AATGTGCTGAACAACAACAACGGCACTGTGGCCATGGATGGAGGTGCCTCCGCCGGCGGC
---GGGGGAAATGGGAGTGCT---------------------GTAGCGACGCCTGGTGCA
CTGCAGCAAACGGGCGGTAATGAGCTGCGCGTCTCTCCGATCGCCGGACGGTGTCGAGCC
CTATCCGTGGGCGTGGACACGGACATGCCGATCTTCGGGCGCAAGTCGAGTAACCAGCAG
CGGCGCAACGAGGCCAAAGCGGCGGCCAAGAATCAACAGCCCAGTGGAGCGGCCAGCAAA
AATCAGCAG------CAGCAGCAGCAACAG------------CAGCAGCAGCAGGTGGTG
AAGGCGGAACTGGAGCCGGCCATACCGAAGACACCGAAGCCCAGGGATCCGGAGAAGGAG
AAGCGACGAATTGCGCGAAAGAAGGAGAAGCGGGCCACCCTAATTCTGGGCCTGATCATG
GGCAGCTTCATCGCCTGCTGGCTGCCCTTCTTCTTCCTGTACATCCTGGTGCCGGCATGT
AGCAGCCATTGCAACATACCGGAATCGGCGTTCGCCGTCGCCTTCTGGCTGGGCTACATG
AACTCGGCGCTCAATCCGGCCATCTATACCATCTTCAACAAGGACTTCCGACGCGCCTTC
CGGCGCATCCTGTTCAAG
>Dere
---------------------atggattatagccgactgaatgccaacatcaatacgggc
aacatcagcaccgatgactttctggccgtcttctcgaccggaaagccg---gacaatgcc
accctcaatccgcccctgctcagcgtcgatggtcagctgaccctgccgcaggga------
------------------------------tcgggctatgtcaatgtcaacgatacgata
ttcttcctgaatggcagcttctacaacagcagcctgcagctggcggctggattctataac
caaagcagtgcttccggggcgacatcgggcaatctgaccaatccgaatcacacagaagtc
cactgggacggacggtatcccagcggctatacgcttacgcacatcgtgatcgcctccatc
attgtgaccatcctgatgatcatcatcgtggtgggcaacatgctggtgatcatagccatt
gccaccgagaagtcgctgaagaacatacagaactggttcatcgcctcgttggcggtggcc
gacttctttcttggcctcatcatcatgccattctcgctggccaatgagctgatgggctac
tggatattcggcagctggtggtgcgacatccactccgcgatggacgtcctcctctgcacc
gcctcgatcatgaacctgtgcctcatctcgctggaccgctactggagcatcaccaaggcc
gtcgactatctgaagtccagaacgccggcgcgagccgccgtcatgatcacggcggtctgg
attatgtccgccctcatctgcatcccgccgctcctcggctggaaggtgaagatgcccgaa
ggaccgctgcccaagtgcgagctgagcgaggacattggctacgtgctgtactcggcactg
ggctccttctacatacccagctgcatcatggtctttgtgtacatacgaatttactttgcc
gccaaggcgcgggcgaggagaggcattaaaaagcatccccgcaaaacgaacaacgaacag
gtaacgagcttcaccaccgccaagaaaggaacaataccgatgccctcctcgagcggcgtg
tccgctctgcaactgcatcagcagcgccaaatagccaccatcgagacaccaccgaacagc
gccagcctgccgatgcagatacccacggtgaccatggacctggcctccgacatatccacc
tcggaggcgggggaactggaggcggtggccgcccaaacggtgcttgcctatgcaaatccc
aatgggtctggcacgaattcggtcaccgtggtgagcagcgggaacgggggcacc------
ggggcgtccggtgctccgcccacctcgcccaaggagacgctccaggtcagcacgatagcc
accggtcgggtgggtctcaatgtccccgtgccgccgtccatgggcagcaataattccgtc
aatgcgttgaacaacaacaacggcaccgtggccatggatggaggcgcctcctccgccgcc
---ggcggaaatgggagtgcgggagcgggagcg---------ggagcgacgcctggtgga
ctgcagcagacgggcggcaatgagctgcgcgtctctccgatcgccggacggtgtcgagcc
ctatccgtgggcgtggacacggacatgccgatcttcgggcgcaagtcgagtaaccagcag
cggcgcaacgaggccaaatcggcggccaagaaccaacagcccagtgcagcggccagcaaa
aatcagcag------caacagcag---cag------------cagcagcagcaggtggtg
aaggcggaactggagccggccataccgaagacaccgaagcccagggatccggagaaggag
aagcgtcgcattgcgcggaagaaggagaagcgggccaccctaatcctgggcctgatcatg
ggcagcttcatcgcctgctggctgccattcttcttcctgtacatcctggtgccggcatgt
agcagccattgcaacataccggaatcggcgttcgccgtcgccttctggctgggctacatg
aactcggcgctcaatccggccatctataccatcttcaacaaggacttccgacgcgccttc
cggcgcatcctgttcaag
>Dyak
---------------------atggattatagccgcctgaatgccaacatcaatacgggc
aacatcagcaccgatgactttctggccgtgttctcgaccggcaagccg---gacaatgcc
accctcaatccgccccttctcagtgtcgatggtcagctgaccctgccgccggga------
------------------------------tcgggctatgtcaatgtcaacgatacgata
ttcttcctgaatggcagcttctacaacagcagcctgcagctggcggctggattctacaat
cagagcagtgcttccggggcgacatcaggcaacctgaccaatccgaatcacacagaagtc
cactgggatggccggtatcccagcggctatacgcttacgcacatcgtgatcgcctccata
attgtgaccatcctgatgatcatcatcgtggtgggcaacatgctggtgatcatagccatt
gccacggagaagtcactaaagaacatacagaactggttcatcgcctcgctggcggtggcc
gacttcttccttggcctcatcatcatgccattctcgctggccaatgagctgatgggctac
tggatcttcggcagctggtggtgcgacatccactccgcgatggacgtcctcctctgcacc
gcctcgatcatgaacctgtgcctaatctccctggaccgctactggagcatcaccaaggcc
gtcgactatctaaagtctagaacgccggcgcgagccgccgtcatgatcacggcggtctgg
attatgtccgccctcatctgcatcccgccgctgctcggctggaaggtgaagatgcccgag
ggaccgctaccaaagtgcgagctgagcgaggacattggctacgtgctgtactcggcactg
ggctccttctacatacccagctgcatcatggtctttgtgtacatacgaatttattttgcc
gccaaggcacgggcgaggagaggtattaaaaagcatccccgcaaaacgaacaacgaacag
gtaacgagcttcaccaccgccaaaaaaggaacaataccgatgccctcctcgagcggcgtg
tccgctttgcagctgcaccagcagcgccaaatagccaccatcgagacaccaccgaacagc
gccagcctaccgatgcagatacccacggtgaccatggacctggcctccgacatatccacc
tctgaggcgggggaactggaggcggtggccgcccaaacggtgcttgcctatgcaaatccc
aatggggctgacacgaattcggtcaccgtggtgagcagcgggaacggggccacc------
ggagcgtccggtgctccgcccacctcacccaaggagacgctccaggtcagcacgatagcc
accggtcgggtgggtctcaatgtgcccgtgccgccgtccatgggcagcaacaactccgtt
aatgcgatgaacaacaacaacggcaccgtggccatggatggaagcgccccctcagccggc
---gggggaaatgggagtgcg---------------------ggagcaacgcctggtgga
ctgcagcaagcgggcggtaatgagctgcgcgtctctccggtcgccggacggtgtcgagcc
ctatccgtgggcgtggacacggacatgccgatcttcgggcgcaagtcgagtaaccagcag
cggcgcaacgaggccaagtcggcggccaagaaccaacagcccagtgcagcggccagcaaa
aatcagcag------caa---------cag------------cagcagcagcaggtggtg
aaggcggaactggagcctgccataccgaagacaccgaagcccagggatccggagaaggag
aagcgtcggattgcgcggaagaaggagaagcgggccaccctaatcctgggcctgatcatg
ggcagcttcatcgcctgctggctgccattcttcttcctgtacatcctggtgccggcatgt
agcagccattgcaacataccggaatcggcgttcgccgtcgccttctggctgggctacatg
aactcggcgctcaatccggccatctacaccatcttcaacaaggacttccgacgcgccttt
cggcgcatcctgttcaag
>Dsan
---------------------atggattatagccgcctgaatgccaacatcaatacgggc
aacatcagcaccgatgactttctggccgtgttctcgaccggcaagccg---gacaatgcc
accctcaatccgcccctgctcagtgtcgatggtcagctgactctgccgccggga------
------------------------------tcgggctatgtcaatgtcaacgatacgata
ttcttcctgaatggcagcttctacaacagcagcctgcagctggcggctggattctacaat
cagagcagtgcttccggggcgacatcgggcaacctgaccaatccgaatcacacagaagtc
cactgggatggccggtatcccagcggctatacgcttacgcacatcgtgatcgcctccata
attgtgaccatcctgatgatcatcatcgtggtgggcaacatgctggtgatcatagccatt
gccacggagaagtcactgaagaacatacagaactggttcatcgcctcgctggcggtggcc
gacttcttccttggcctcatcatcatgccattctcgctggccaatgagctgatgggctac
tggatcttcggcagctggtggtgcgacatccactccgcgatggacgtcctcctctgcacc
gcctcgatcatgaacctgtgcctaatctcgctggaccgctactggagcatcaccaaggcc
gtcgactatctaaagtctagaacgccggcgcgagccgccgtcatgatcacggcggtctgg
attatgtccgccctcatctgcatcccgccgctgctcggctggaaggtgaagatgcccgag
ggaccgttgccaaagtgcgagctgagcgaggacattggctacgtgctgtactcggcactg
ggctccttctacatacccagctgcatcatggtctttgtgtacatacgaatttactttgcc
gccaaggcacgggcgaggagaggtattaaaaagcatccccgcaaaacgaacaacgaacag
gtaacgagcttcaccaccgccaagaaaggaacaataccgatgccctcctcgagcggcgtg
tccgctttgcagctgcaccagcagcgccaaatagccaccatcgagacaccaccgaacagc
gccagccttccgatgcagatacccacggtgaccatggacctggcctccgacatatccacc
tcggaggcgggggaactggaggcggtggccgcccaaacggtgcttgcctatgcaaatccc
aatggggctggcacgaattcggtcaccgtggtgagcagcgggaacggggccacc------
ggggcgtccggtgttccgcccacctcaccgaaggagacgctccaggtcagcacgatagcc
accggtcgggtgggtctaaatgtgcccgtgccgccgtccatgggcagcaacaactccgtt
aatgcgctgaacaacaacaacggcaccgtggccatggatggaggcgccccctccgccggc
---gggggaaatgggagtgcg---------------------ggagcaacgcctggtgga
ctgcagcaagcgggcggtaatgagctgcgcgtctctccggtcgctggacggtgtcgagcc
ctatccgtgggcgtggacacggacatgccgatcttcgggcgcaagtcgagtaaccagcag
cggcgcaacgaggccaagtcggcggccaagaaccaacagcccagtgcagcggccagcaaa
aatcagcag------caa---------cag------------cagcagcagcaggtggtg
aaggcggaactggagcctgcaataccgaagacaccgaagcccagggatccggagaaggag
aagcgtcggattgcgcggaagaaagagaagcgggccaccctaatcctgggcctgatcatg
ggcagcttcatcgcctgctggctgccattcttcttcctgtacatcctggtgccggcatgt
agcagccattgcaacataccggaatcggcgttcgccgtcgccttctggctgggctacatg
aactcggcgctcaatccggccatctacaccatcttcaacaaggacttccgacgcgccttc
cggcgcatcctgttcaag
>Dtak
atgcagattcagatcaccacaatggattatagccgactgaatgctaacatcaatacgggc
aacatcagcaccgatgactttctggccgtattcacgacaggaaaaccagataat---gcc
accctcaatccgcccctgctcagtgtcgatggtcagctgaccctgcccccgggatccgga
tccggatcg------------------ggattgggatatatcaatgtgaacgacacgata
ttctttctgaatggcagcttctacaacagcagccttcagatggcggcgggatattacaat
cagagcggcggttcgggggcgacatccggaaatctaaccaatccgaatcaaacagaagtc
cactgggatggccactatcccagtggctatacgctcacccacattgtgatcgcctccgtt
atcgtgaccatcctgatgatcatcatcgtggtgggcaatatgctggtgatcatagccatt
gccacggagaagtcgctgaagaacatacagaactggttcatcgcctcgctggcggtggcc
gacttctttctgggcctcatcatcatgcccttttcgctggccaacgagctgatgggctac
tggatcttcggcagctggtggtgcgacatccactcggcgatggacgtcctgctcagcacc
gcctcgatcatgaatctctgcctcatctcgctggatcgctactggagcatcaccaaggcc
gtcgactatctgaagtcaaggacgccggcgcgggcagccgtcatgatcacggcggtctgg
ataatgtccgccctcatctgcataccgccgctcctcggctggaaggtgaagacgccggag
ggaccgctgcccaagtgctcgctgagcaatgacattggctacgtgctttactcggcgctg
ggctccttctacatccccagctgcataatggtctttgtgtacatacgaatttactttgcc
gccaaggcgcgggcgaggaggggcatcaaaaagcatccccgcaaaacaaacaacgaacag
gtaacgagcttcaccaccgccaagaaaggaaccataccgatgccctcctccagcggcgcg
gccgctttgcagctgcatcagcagcgccaaatagccaccatcgagactccaccgaacagc
gccactctgcccatgcagatacccacggtgaccatggacctggcctccgacatctccacc
tcggaggcgggggaactggaggcggtggccgcccaaacggtgctggcctatgccaatccc
aatggggcgggcgttaattcggtcaccgtggtgagcagcgggaatgggggtgccgcctcc
accatagacagtgcacagcccacctcgccgagggaaacgctccatgtgagcacgatagcc
accggtcgggtgggtctcaatgtgcccgtgcccccgtccatgggcagcaacaactccatc
aatgcgctgaacaacaacaacggcagcgtggccatggatggcggaggcggaggaggagga
ggaggaggagcagcatccgctggcgggggaaatggaagtgcaggtacgacgacgacagga
ggactgcaaacgccgggcaacgagctgcgcgtctccccaatcgccggaaggtgtcgagcc
ttatccgtgggcgtggacacggacatgccgatcttcgggcgcaaatcgaataatcagcag
cgtcgcaacgaggccaaagcggcggccaagaatcaacatcccagtgcggcgacgggcaac
aaaaatcaacagcag------------------caacagcagcatcagcagcaggtggtg
aaggcggaactggagccggccataccgaagaccccgaagccccgggatccggagaaggag
aagcgaaggattgcgcggaagaaggagaagcgggccaccctaatcctggggctgatcatg
ggcagcttcatcgcctgctggctgccgttcttcttcctgtacatcctggtgccggcatgt
agcagccactgcaatatacccgattcggcgttcgccgtcgccttctggctgggctacatg
aactcggccctcaatccggccatctataccatcttcaacaaggacttccggcgcgccttc
cggcgcatcctgttcaag
>Dbia
---------------------atggattatagccgactgaatgccaacataaacacgggc
aacatcagcaccgatgagtttctggccgtcttcacgaccggaaaacccgagaat---gcc
accctcaatccgcccctgctcagcgtcgacgggcagctgaccctgcccccgggatccgga
tccggatcgggaccgggttccgggctgggatcgggatacatcaatgtgaacgacacgata
tacttcctcaacggcagcttctacaacagcagtcttcagctggcggcgggctactacaac
cagagcggcggttcgggggcgacttcgggcaacctgaccaacccgaaccagacagaagtc
cactgggatgggcgctatcccagcggctacacgctcacccacatcgtgatcgcctccatc
attgtgaccatcctgatgatcatcatcgtggtgggcaacatgctggtgatcatagccatc
gccacggagaagtcgctgaagaacatacagaactggttcatcgcctcgctggcggtggcc
gacttcttcctgggcctcatcataatgcccttctcgctggccaacgagctgatgggctac
tggatcttcggcagctggtggtgcgacatccactcggcgatggacgtgctcctctgcacc
gcctcgatcatgaacctgtgcctcatctcgctggaccgctactggagcatcaccaaggcc
gtcgactatctgaagtcgcggacgccggcgcgggccgctgtcatgatcacggcggtctgg
ataatgtccgccctcatctgcatcccgccgctgctgggctggaaggtcaagatgccggag
ggaccgctgcccaagtgcgagctgagcgaggacatcggctacgtgctgtactcggcactg
ggctccttctacatacccagctgcataatggtctttgtgtacatacgaatttactttgcc
gccaaggcgcgggcgaggaggggcattaaaaagcatccccgcaaaacgaacaacgaacag
gtaacgagcttcaccaccgccaagaaaggaacgataccgatgccctcctccagcggggcg
tccgccctgcagctgcaccagcagcgccagatagccaccatcgagacaccaccgaacagc
gccagcctgccgatgcagatacccacggtgaccatggacctggcctccgacatctccacc
tcggaggccggcgagctggaggcggtggccgcccaaacggtgctggcctactcgaacccc
aatggggcgggcacaaattcggtaaatgtggtgagcagtgggaatgggggcacctccgga
gca------ccaccatcgcccaccacgcccaaggagacgctccaggtgagcacgatagcc
accggtcgggtgggtctcaacgtgcccgtgccgccgtccatgggcagcaacaactccatc
aatgtgctgaacaacaacaacggcagcgtggccatggacggcggagctccgtccgccggc
agtggggggaatggcagt---------------gcgacgacaggtggtggtggtggtggt
ggcttgcaaacccctgggaacgagctgcgcgtctcgccgatcgccggacggtgtcgagcc
ctctcagtgggcgtggacacggacatgccgatcttcgggcgcaagtctagtaatcagcag
cgtcgcaacgaggccaagacggcggccaaaaaccaacatgccacggcgacgacggccaac
aagaatcagcagcagcaa---------------cagcagcagcagcttcagcaggtggtg
aaggcggaactggagccggccataccgaagacccctaagccgcgggatccggagaaggag
aagcgcaggattgcgcggaaaaaggagaagcgggccaccctaatcctgggcctgatcatg
ggcagcttcatcgcctgctggctgccgttcttcttcctgtacatcctggtgccggcatgt
agcagccattgcaacatcccggagtcggccttcgccgtcgccttctggctgggctacatg
aactcggccctcaatccggccatctacaccatcttcaacaaggacttccgacgcgccttc
cggcgcatcctgttcaag
>Dsuz
---------------------atggattatagccgactgaatgccaacattaatacgggc
aacatcagcaccgatgagtttctggccgtgttcacgaccggaaaacccgagaat---gcc
accctcaatccgcccctgctcagtgtcgacgggcagctgaccctgcccccgggatccgga
------------------tccggtttgggatcgggatatatcaatgtgaatgacacgata
tacttcctgaacggcagcttctacaacagcagtcttcagctggcggcgggatactacaat
cagagcagcggttcaggggccacatcgggcaatctgaccaatccgaatcaaacagaagtc
cattgggatggcagatatcccagtggctatacgctcacccacatcgtgatcgcctccatt
atcgtgaccatcctgatgatcatcatcgtggtgggcaacatgctggtgatcatagccatt
gccacggagaagtcgctgaagaacatacaaaactggttcatcgcctcgctggcggtggcc
gacttcttcctgggcctcatcatcatgcccttctcgctggccaacgagctgatgggctac
tggatcttcggcagctggtggtgcgacatccactcggcgatggacgtcctcctgtgcacc
gcctcgatcatgaacctgtgcctcatctcgctggatcgctactggagcatcaccaaggcc
gtcgactatctcaagtcgaggacgccggcgcgtgccgccgtcatgatcacggcggtctgg
ataatgtccgccctcatctgcatcccgccgctgctcggctggaaggtcaagatgccggag
ggaccgctgcccaagtgcgagctgagcgaggacattggctacgtgctgtactcggcactg
ggctccttctacatacccagctgcataatggtctttgtgtacatacgaatttactttgcc
gccaaggcgcgggcgaggaggggcattaaaaagcatccccgcaaaacgaacaacgaacag
gtaacgagcttcaccaccgccaagaaaggaacaataccgatgccctcctccagcggcgcg
tccgccctgcagctgcaccagcagcgccaaatagccaccatcgagacaccaccgaacagc
gccagtctgccgatgcagatacccacggtgaccatggacctggcctccgacatctccacc
tcggaggcgggggagctggaggcggtggccgcccagactgtgctggcctacaccaatccc
aatggggcgggctcaaattcgatgaatgtggtgagcagcgggaatgggggctcctcggga
gca------ccaccatcacccacctcacccaaggagacgctccaggtgagcacgatagcc
accggtcgggtgggtctcaatgtgcccgtgccgccgtccatgggcagcaacaactccatc
aatgcgctgaacaacaacaacggcagcgtggccatggacggaggagccccgtccgccggc
agtggggggaatggaagt---------------gcg------ggagcgacgacaggtggt
ggcctgcagacccccgggaacgagctgcgcgtctcgccgatcgccggaaggtgtcgagcc
ctctccgtgggcgtggacacggacatgccgatcttcgggcgcaagtcgagtaatcagcag
cgtcgcaatgaggccaaaacggcggccaaaaaccaacatgccacggcgacgacggccaac
aagaaccagcagcaacatcagcatcagcaa------cagcagcagcatccgcaggtggtg
aaggcggaactggagccggccataccgaagacaccgaagccccgggatccggagaaagag
aagcgcaggattgcgcggaagaaggagaagcgggccaccctaatcctgggcctgatcatg
ggcagcttcatcgcctgctggctgccgttcttcttcttgtacatcctggtgccggcatgt
agcagccactgcaacatcccggagtcggccttcgccgtcgccttctggctgggctacatg
aactcggccctcaatccggccatctataccatcttcaacaaggacttccgacgcgccttc
cggcgcatcctgttcaag
>Dsub
---------------------atggattatagccgactgaatgccaacattaatacgggc
aacatcagcaccgatgagtttctggccgtgttcacgaccggaaaacccgagaat---gcc
accctcaatccgcccctgctcagtgtcgacgggcagctgaccctgcccccgggatccgga
------------------tccggattgggatcgggatatatcaatgtgaacgacacgata
tactttctgaatggcagtttctacaacagcagtcttcagctggcggcgggatattacaat
cagagcagcggttcgggggcgacctcgggcaatctgaccaatccgaatcaaacagaagtc
cactgggatggcagatatcccagcggctatacgctcacccacatcgtgatcgcctccatt
atcgtgaccattctgatgatcatcatcgtggtgggcaacatgctggtgatcatagccatt
gccacggagaagtcgctgaagaacatacagaactggttcatcgcctcgctggcggtggcc
gacttcttcctgggcctcatcatcatgcccttctcgctggccaacgagctgatgggctac
tggatcttcggcagctggtggtgcgatatccactcggcgatggacgtcctgctgtgcacc
gcctcgatcatgaacctgtgcctcatctcgctggaccgctactggagcatcaccaaggcc
gtcgactatctcaagtcgaggaccccggcgcgtgccgccgtcatgatcacggcggtctgg
ataatgtccgccctcatctgcatcccgccgctcctcggctggaaggtcaagatgccggag
ggaccgctgcccaagtgcgagctgagcgaggacattggctacgtgctgtactcggcactg
ggctccttctacatacccagctgcataatggtctttgtgtacatacgaatttactttgcc
gccaaggcgcgggcgaggaggggcattaaaaagcatccccgcaaaacgaacaacgaacag
gtaacgagcttcaccaccgccaagaaaggaacaataccgatgccctcctccagcggcgcc
tccgccctgcagctgcaccagcagcgccaaatagccaccatcgagacaccaccgaacagc
gccagtctgccgatgcagatacccacggtgaccatggacctggcctccgacatctccacc
tcggaggcgggggagctggaggcggtggccgcccagactgtgctggcctacacaaatccc
aatggggcgggctcaaattcgatgaatgtggtgagcagtgggaatgggggctcctcggga
gca------ccaccatcacccacctcacccaaggagacgctccaggtgagcacgatagcc
accggtcgggtgggtctcaatgtgcccgtgccgccgtccatgggcagcaacaactccatc
aatgcgctgaacaacaacaacggcagcgtggccatggacggaggagccccgtccgccggc
agtgggggaaatggaagt---------------gcg------ggagcgacgacaggtggt
ggtctgcagacccccgggaacgagctgcgcgtctcgccgatcgccggacggtgtcgagcc
ctctccgtgggcgtggacacggacatgccgatcttcgggcgcaagtcgagtaatcagcag
cgtcgcaatgaggccaaaacggcggccaaaaaccaacatgccacggcgacgacggccaac
aagaaccagcagcaacatcagcatcagcaacagcaacagcagcagcatcagcaggtggtg
aaggcggaactggagccggccataccgaagacaccgaagccccgggatccggagaaggag
aagcgcaggattgcgcggaagaaggagaagcgggccaccctaatcctgggcctgatcatg
ggcagcttcatcgcctgctggctgccgttcttcttcttgtacatcctggtgccggcatgt
agcagccattgcaacatccctgagtcggccttcgccgtcgccttctggctgggctacatg
aactcggccctcaatccggccatctataccatcttcaacaaggacttccgacgcgccttt
cggcgcatcctgttcaag
