# Supplementary material for: Molecular evolution of octopamine receptors in Drosophila
Source: G3 (Bethesda). 2025 Dec 6;16(2):jkaf289. doi: 10.1093/g3journal/jkaf289 (PMC12869069; doi:10.1093/g3journal/jkaf289)
Supplement: jkaf289_Supplementary_Data [file jkaf289_supplementary_data.zip › Supplementary Files/supplementary_PAML_files/Octα2R/PC/Octα2R-PC_protein_12species_alignment.txt]

>Dele
-------MDYSRLNANINTGNISTDDFLAVFTTGRPDNNATLNPPLLSVDGQLTLPPGSG
LG------PGSGYINVNDTIFLLNGSLYNSSLQLAAGYYNQSGGAGATAGNLTNPNQTEV
HWDGRYPSGYTLTHIVIASIIVTILMIIIVVGNMLVIIAIATEKSLKNIQNWFIASLAVA
DFFLGLIIMPFSLANELMGYWIFGSWWCDIHSAMDVLLCTASIMNLCLISLDRYWSITKA
VDYLKSRTPARAAVMITAVWIMSALICIPPLLGWKVKMPEGPLPKCELSEDIGYVLYSAL
GSFYIPSCIMVFVYIRIYFAAKARARRGIKKHPRKTNNEQVTSFTTAKKGTIPMPSSSGA
SALQLHQQRQIATIETPPNSASLPMQIPTVTMDLASDISTSEAGELEAVAAQTVLAYANP
NGSGSNAVTVVSSGNGGGGGGGGGGPPTSPKETLQVSTIATGRVGLNVPVPPSMGSNNSI
NALNNNNGSVAMDGGAATGGAGGNGSAGA--------ATGGLQTGGNELRVSPIAGRCRA
LSVGVDTDMPIFGRKSNNQQRRNEAKAAAKNQQPAAAAAKNQH--QQQQQQQQQHQQHVV
KAELEPAIPKTPKPRDPEKEKRRIARKKEKRATLILGLIMGSFIACWLPFFFLYILVPAC
SSHCNIPESAFAVAFWLGYMNSALNPAIYTIFNKDFRRAFRRILFK
>Drho
-------MDYSRLNANINTGNISTDDFLAVFTTGKP-ENATLNPPLLSVDGQLTLPPG--
----------SGFINVNDTIFLLNGSFYNNSLQMAAGYYNQSSGAGATSGNLTNPNQTEV
HWDGRYPSGYTLTHIVIASIIVTILMIIIVVGNMLVIIAIATEKSLKNIQNWFIASLAVA
DFFLGLIIMPFSLANELMGYWIFGSWWCDIHSAMDVLLCTASIMNLCLISLDRYWSITKA
VDYLKSRTPARAAVMITAVWIMSALICIPPLLGWKVKMPEGPLPKCELSEDIGYVLYSAL
GSFYIPSCIMVFVYIRIYFAAKARARRGIKKHPRKTNNEQVTSFTTAKKGTIPMPSSSGV
SALQLHQQRQIATIETPPNSASLPMQIPTVTMDLASDISTSEAGELEAVAAQTVLAYSNP
TN----AVTVVGSGNG-G--GASGAPPTSPKETLQVSTIATGRVGLNVPVPPSMGSNNSI
NALNNNNGSVAMDGGAPPGA-GGNGSAGA--------TGG-LQTPGNELRVSPIAGRCRA
LSVGVDTDMPIFGRKSNNQQRRNEAKTTAKNQQPAATAAKNQH------Q----QQQQVV
KAELEPAIPKTPKPRDPEKEKRRIARKKEKRATLILGLIMGSFIACWLPFFFLYILVPAC
SSHCNIPESAFAVAFWLGYMNSALNPAIYTIFNKDFRRAFRRILFK
>Dmau
-------MDYSRLNANINTGNISTDDFLAVFSTGKPPDNATLNPPLLSVDGQLTLPPG--
----------SGYVNVNDTIFFLNGSFYNSSLQLAAGFYNQSSASGATAGNLTNPNHTEV
HWDGRYPSGYTLTHIVIASIIVTILMIIIVVGNMLVIIAIATEKSLKNIQNWFIASLAVA
DFFLGLIIMPFSLANELMGYWIFGSWWCDIHSAMDVLLCTASIMNLCLISLDRYWSITKA
VDYLKSRTPARAAVMITAVWIMSALICIPPLLGWKVKMPEGPLPKCELSEDIGYVLYSAL
GSFYIPSCIMVFVYIRIYFAAKARARRGIKKHPRKTNNEQVTSFTTAKKGTIPMPSSSGV
SALQLHQQRQIATIETPPNSASLPMQIPTVTMDLASDISTSEAGELEAVAAQTVLAYANP
NGAGTNSVTVVSSGNGGT--GASGVPPSSPKETLQVSTIATGRVGLNVPVPPSMGSNSSI
NVLNNNNGTVAMDGGASAGG-GGNGSA-------VATPGGLQQTGGNELRVSPIAGRCRA
LSVGVDTDMPIFGRKSSNQQRRNEAKAAAKNQQPSGAASKNQQ--QQQ-Q----QQQQVV
KAELEPAIPKTPKPRDPEKEKRRIARKKEKRATLILGLIMGSFIACWLPFFFLYILVPAC
SSHCNIPESAFAVAFWLGYMNSALNPAIYTIFNKDFRRAFRRILFK
>Dmel
-------MDYSRLNANINTGNISTDDFLAVFSTGKP-DNATLNPPLLSVDGQLTLPPG--
----------SGYVNVNDTIFFLNGSFYNSSLQLAAGFYNQSSASGATSGNLTNPNHTEV
HWDGRYPSGYTLTHIVIASIIVTILMIIIVVGNMLVIIAIATEKSLKNIQNWFIASLAVA
DFFLGLIIMPFSLANELMGYWIFGSWWCDIHSAMDVLLCTASIMNLCLISLDRYWSITKA
VDYLKSRTPARAAVMITAVWIMSALICIPPLLGWKVKMPEGPLPKCELSEDIGYVLYSAL
GSFYIPSCIMVFVYIRIYFAAKARARRGIKKHPRKTNNEQVTSFTTAKKGTIPMPSSSGV
SALQLHQQRQIATIETPPNSASLPMQIPTVTMDLASDISTSEAGELEAVAAQTVLAYANP
NGAGTNSVTVVSSGNGGP--GASGVPPSSPKETLQVSTIATGRVGLNVPVPPSMGSNSSI
NVLNNNNGTVAMDGGATAAG-GGNGSA-------VATPGGLQQTGGNELRVSPIAGRCRA
LSVGVDTDMPIFGRKSSNQQRRNEAKAAAKNQQSSGVASKNQQ--QQQQQ----QQQQVV
KSELEPAIPKTPKPRDPEKEKRRIARKKEKRATLILGLIMGSFIACWLPFFFLYILVPAC
SSHCNIPESAFAVAFWLGYMNSALNPAIYTIFNKDFRRAFRRILFK
>Dsim
-------MDYSRLNANINTGNISTDDFLAVFSTGKP-DNATLNPPLLSVDGQLTLPPG--
----------SGYVNVNDTIFFLNGSFYNSSLQLAAGFYNQSSASGATAGNLTNPNHTEV
HWDGRYPSGYTLTHIVIASIIVTILMIIIVVGNMLVIIAIATEKSLKNIQNWFIASLAVA
DFFLGLIIMPFSLANELMGYWIFGSWWCDIHSAMDVLLCTASIMNLCLISLDRYWSITKA
VDYLKSRTPARAAVMITAVWIMSALICIPPLLGWKVKMPEGPLPKCELSEDIGYVLYSAL
GSFYIPSCIMVFVYIRIYFAAKARARRGIKKHPRKTNNEQVTSFTTAKKGTIPMPSSSGV
SALQLHQQRQIATIETPPNSASLPMQIPTVTMDLASDISTSEAGELEAVAAQTVLAYANP
NGAGTNSVTVVSSGNGGT--GASGVPPSSPKETLQVSTIATGRVGLNVPVPPSMGSNSSI
NVLNNNNGTVAMDGGASAGG-GGNGSA-------VATPGALQQTGGNELRVSPIAGRCRA
LSVGVDTDMPIFGRKSSNQQRRNEAKAAAKNQQPSGAASKNQQ--QQQQQ----QQQQVV
KAELEPAIPKTPKPRDPEKEKRRIARKKEKRATLILGLIMGSFIACWLPFFFLYILVPAC
SSHCNIPESAFAVAFWLGYMNSALNPAIYTIFNKDFRRAFRRILFK
>Dere
-------MDYSRLNANINTGNISTDDFLAVFSTGKP-DNATLNPPLLSVDGQLTLPQG--
----------SGYVNVNDTIFFLNGSFYNSSLQLAAGFYNQSSASGATSGNLTNPNHTEV
HWDGRYPSGYTLTHIVIASIIVTILMIIIVVGNMLVIIAIATEKSLKNIQNWFIASLAVA
DFFLGLIIMPFSLANELMGYWIFGSWWCDIHSAMDVLLCTASIMNLCLISLDRYWSITKA
VDYLKSRTPARAAVMITAVWIMSALICIPPLLGWKVKMPEGPLPKCELSEDIGYVLYSAL
GSFYIPSCIMVFVYIRIYFAAKARARRGIKKHPRKTNNEQVTSFTTAKKGTIPMPSSSGV
SALQLHQQRQIATIETPPNSASLPMQIPTVTMDLASDISTSEAGELEAVAAQTVLAYANP
NGSGTNSVTVVSSGNGGT--GASGAPPTSPKETLQVSTIATGRVGLNVPVPPSMGSNNSV
NALNNNNGTVAMDGGASSAA-GGNGSAGAGA---GATPGGLQQTGGNELRVSPIAGRCRA
LSVGVDTDMPIFGRKSSNQQRRNEAKSAAKNQQPSAAASKNQQ--QQQ-Q----QQQQVV
KAELEPAIPKTPKPRDPEKEKRRIARKKEKRATLILGLIMGSFIACWLPFFFLYILVPAC
SSHCNIPESAFAVAFWLGYMNSALNPAIYTIFNKDFRRAFRRILFK
>Dyak
-------MDYSRLNANINTGNISTDDFLAVFSTGKP-DNATLNPPLLSVDGQLTLPPG--
----------SGYVNVNDTIFFLNGSFYNSSLQLAAGFYNQSSASGATSGNLTNPNHTEV
HWDGRYPSGYTLTHIVIASIIVTILMIIIVVGNMLVIIAIATEKSLKNIQNWFIASLAVA
DFFLGLIIMPFSLANELMGYWIFGSWWCDIHSAMDVLLCTASIMNLCLISLDRYWSITKA
VDYLKSRTPARAAVMITAVWIMSALICIPPLLGWKVKMPEGPLPKCELSEDIGYVLYSAL
GSFYIPSCIMVFVYIRIYFAAKARARRGIKKHPRKTNNEQVTSFTTAKKGTIPMPSSSGV
SALQLHQQRQIATIETPPNSASLPMQIPTVTMDLASDISTSEAGELEAVAAQTVLAYANP
NGADTNSVTVVSSGNGAT--GASGAPPTSPKETLQVSTIATGRVGLNVPVPPSMGSNNSV
NAMNNNNGTVAMDGSAPSAG-GGNGSA-------GATPGGLQQAGGNELRVSPVAGRCRA
LSVGVDTDMPIFGRKSSNQQRRNEAKSAAKNQQPSAAASKNQQ--Q---Q----QQQQVV
KAELEPAIPKTPKPRDPEKEKRRIARKKEKRATLILGLIMGSFIACWLPFFFLYILVPAC
SSHCNIPESAFAVAFWLGYMNSALNPAIYTIFNKDFRRAFRRILFK
>Dsan
-------MDYSRLNANINTGNISTDDFLAVFSTGKP-DNATLNPPLLSVDGQLTLPPG--
----------SGYVNVNDTIFFLNGSFYNSSLQLAAGFYNQSSASGATSGNLTNPNHTEV
HWDGRYPSGYTLTHIVIASIIVTILMIIIVVGNMLVIIAIATEKSLKNIQNWFIASLAVA
DFFLGLIIMPFSLANELMGYWIFGSWWCDIHSAMDVLLCTASIMNLCLISLDRYWSITKA
VDYLKSRTPARAAVMITAVWIMSALICIPPLLGWKVKMPEGPLPKCELSEDIGYVLYSAL
GSFYIPSCIMVFVYIRIYFAAKARARRGIKKHPRKTNNEQVTSFTTAKKGTIPMPSSSGV
SALQLHQQRQIATIETPPNSASLPMQIPTVTMDLASDISTSEAGELEAVAAQTVLAYANP
NGAGTNSVTVVSSGNGAT--GASGVPPTSPKETLQVSTIATGRVGLNVPVPPSMGSNNSV
NALNNNNGTVAMDGGAPSAG-GGNGSA-------GATPGGLQQAGGNELRVSPVAGRCRA
LSVGVDTDMPIFGRKSSNQQRRNEAKSAAKNQQPSAAASKNQQ--Q---Q----QQQQVV
KAELEPAIPKTPKPRDPEKEKRRIARKKEKRATLILGLIMGSFIACWLPFFFLYILVPAC
SSHCNIPESAFAVAFWLGYMNSALNPAIYTIFNKDFRRAFRRILFK
>Dtak
MQIQITTMDYSRLNANINTGNISTDDFLAVFTTGKPDN-ATLNPPLLSVDGQLTLPPGSG
SGS------GLGYINVNDTIFFLNGSFYNSSLQMAAGYYNQSGGSGATSGNLTNPNQTEV
HWDGHYPSGYTLTHIVIASVIVTILMIIIVVGNMLVIIAIATEKSLKNIQNWFIASLAVA
DFFLGLIIMPFSLANELMGYWIFGSWWCDIHSAMDVLLSTASIMNLCLISLDRYWSITKA
VDYLKSRTPARAAVMITAVWIMSALICIPPLLGWKVKTPEGPLPKCSLSNDIGYVLYSAL
GSFYIPSCIMVFVYIRIYFAAKARARRGIKKHPRKTNNEQVTSFTTAKKGTIPMPSSSGA
AALQLHQQRQIATIETPPNSATLPMQIPTVTMDLASDISTSEAGELEAVAAQTVLAYANP
NGAGVNSVTVVSSGNGGAASTIDSAQPTSPRETLHVSTIATGRVGLNVPVPPSMGSNNSI
NALNNNNGSVAMDGGGGGGGGGGAASAGGGNGSAGTTTTGGLQTPGNELRVSPIAGRCRA
LSVGVDTDMPIFGRKSNNQQRRNEAKAAAKNQHPSAATGNKNQQQ------QQQHQQQVV
KAELEPAIPKTPKPRDPEKEKRRIARKKEKRATLILGLIMGSFIACWLPFFFLYILVPAC
SSHCNIPDSAFAVAFWLGYMNSALNPAIYTIFNKDFRRAFRRILFK
>Dbia
-------MDYSRLNANINTGNISTDEFLAVFTTGKPEN-ATLNPPLLSVDGQLTLPPGSG
SGSGPGSGLGSGYINVNDTIYFLNGSFYNSSLQLAAGYYNQSGGSGATSGNLTNPNQTEV
HWDGRYPSGYTLTHIVIASIIVTILMIIIVVGNMLVIIAIATEKSLKNIQNWFIASLAVA
DFFLGLIIMPFSLANELMGYWIFGSWWCDIHSAMDVLLCTASIMNLCLISLDRYWSITKA
VDYLKSRTPARAAVMITAVWIMSALICIPPLLGWKVKMPEGPLPKCELSEDIGYVLYSAL
GSFYIPSCIMVFVYIRIYFAAKARARRGIKKHPRKTNNEQVTSFTTAKKGTIPMPSSSGA
SALQLHQQRQIATIETPPNSASLPMQIPTVTMDLASDISTSEAGELEAVAAQTVLAYSNP
NGAGTNSVNVVSSGNGGTSGA--PPSPTTPKETLQVSTIATGRVGLNVPVPPSMGSNNSI
NVLNNNNGSVAMDGGAPSAGSGGNGS-----ATTGGGGGGGLQTPGNELRVSPIAGRCRA
LSVGVDTDMPIFGRKSSNQQRRNEAKTAAKNQHATATTANKNQQQQ-----QQQQLQQVV
KAELEPAIPKTPKPRDPEKEKRRIARKKEKRATLILGLIMGSFIACWLPFFFLYILVPAC
SSHCNIPESAFAVAFWLGYMNSALNPAIYTIFNKDFRRAFRRILFK
>Dsuz
-------MDYSRLNANINTGNISTDEFLAVFTTGKPEN-ATLNPPLLSVDGQLTLPPGSG
------SGLGSGYINVNDTIYFLNGSFYNSSLQLAAGYYNQSSGSGATSGNLTNPNQTEV
HWDGRYPSGYTLTHIVIASIIVTILMIIIVVGNMLVIIAIATEKSLKNIQNWFIASLAVA
DFFLGLIIMPFSLANELMGYWIFGSWWCDIHSAMDVLLCTASIMNLCLISLDRYWSITKA
VDYLKSRTPARAAVMITAVWIMSALICIPPLLGWKVKMPEGPLPKCELSEDIGYVLYSAL
GSFYIPSCIMVFVYIRIYFAAKARARRGIKKHPRKTNNEQVTSFTTAKKGTIPMPSSSGA
SALQLHQQRQIATIETPPNSASLPMQIPTVTMDLASDISTSEAGELEAVAAQTVLAYTNP
NGAGSNSMNVVSSGNGGSSGA--PPSPTSPKETLQVSTIATGRVGLNVPVPPSMGSNNSI
NALNNNNGSVAMDGGAPSAGSGGNGS-----A--GATTGGGLQTPGNELRVSPIAGRCRA
LSVGVDTDMPIFGRKSSNQQRRNEAKTAAKNQHATATTANKNQQQHQHQQ--QQQHPQVV
KAELEPAIPKTPKPRDPEKEKRRIARKKEKRATLILGLIMGSFIACWLPFFFLYILVPAC
SSHCNIPESAFAVAFWLGYMNSALNPAIYTIFNKDFRRAFRRILFK
>Dsub
-------MDYSRLNANINTGNISTDEFLAVFTTGKPEN-ATLNPPLLSVDGQLTLPPGSG
------SGLGSGYINVNDTIYFLNGSFYNSSLQLAAGYYNQSSGSGATSGNLTNPNQTEV
HWDGRYPSGYTLTHIVIASIIVTILMIIIVVGNMLVIIAIATEKSLKNIQNWFIASLAVA
DFFLGLIIMPFSLANELMGYWIFGSWWCDIHSAMDVLLCTASIMNLCLISLDRYWSITKA
VDYLKSRTPARAAVMITAVWIMSALICIPPLLGWKVKMPEGPLPKCELSEDIGYVLYSAL
GSFYIPSCIMVFVYIRIYFAAKARARRGIKKHPRKTNNEQVTSFTTAKKGTIPMPSSSGA
SALQLHQQRQIATIETPPNSASLPMQIPTVTMDLASDISTSEAGELEAVAAQTVLAYTNP
NGAGSNSMNVVSSGNGGSSGA--PPSPTSPKETLQVSTIATGRVGLNVPVPPSMGSNNSI
NALNNNNGSVAMDGGAPSAGSGGNGS-----A--GATTGGGLQTPGNELRVSPIAGRCRA
LSVGVDTDMPIFGRKSSNQQRRNEAKTAAKNQHATATTANKNQQQHQHQQQQQQQHQQVV
KAELEPAIPKTPKPRDPEKEKRRIARKKEKRATLILGLIMGSFIACWLPFFFLYILVPAC
SSHCNIPESAFAVAFWLGYMNSALNPAIYTIFNKDFRRAFRRILFK
