# Supplementary material for: Molecular evolution of octopamine receptors in Drosophila
Source: G3 (Bethesda). 2025 Dec 6;16(2):jkaf289. doi: 10.1093/g3journal/jkaf289 (PMC12869069; doi:10.1093/g3journal/jkaf289)
Supplement: jkaf289_Supplementary_Data [file jkaf289_supplementary_data.zip › Supplementary Files/supplementary_PAML_files/Octα2R/PC/Output_Codeml_Octα2RPC_12_cleandata_outfile_Models_01278]

Before deleting alignment gaps
     12   2118

Dele                            --- --- --- --- --- --- --- ATG GAC TAC AGC CGG CTG AAT GCG AAC ATC AAT ACG GGC AAC ATC AGC ACC GAT GAC TTT CTG GCC GTG TTC ACC ACC GGA AGG CCG GAC AAC AAT GCC ACC CTC AAT CCG CCC CTG CTC AGT GTC GAC GGG CAG CTG ACC CTG CCC CCG GGA TCG GGA TTG GGA --- --- --- --- --- --- CCG GGA TCG GGA TAC ATC AAT GTG AAT GAC ACG ATA TTT TTG CTA AAT GGC AGC TTG TAC AAC AGC AGC CTG CAG CTG GCG GCG GGA TAT TAT AAT CAG AGT GGC GGG GCA GGG GCG ACA GCG GGC AAT CTG ACC AAT CCG AAT CAA ACA GAA GTG CAC TGG GAT GGA CGT TAT CCC AGC GGT TAC ACG CTC ACC CAC ATC GTG ATT GCC TCC ATA ATC GTG ACC ATC CTG ATG ATC ATC ATC GTG GTG GGC AAC ATG CTG GTG ATC ATT GCC ATT GCC ACG GAG AAG TCA CTG AAG AAC ATA CAG AAC TGG TTC ATC GCC TCG CTG GCG GTG GCC GAC TTC TTC CTG GGC CTC ATC ATC ATG CCC TTC TCG CTG GCC AAT GAG CTG ATG GGC TAC TGG ATC TTC GGC AGC TGG TGG TGC GAC ATC CAC TCG GCG ATG GAC GTG CTG CTC TGC ACC GCC TCG ATC ATG AAC CTG TGC CTC ATC TCG CTG GAC CGC TAC TGG AGC ATC ACC AAG GCC GTC GAC TAT CTG AAG TCG CGG ACG CCG GCG CGG GCC GCC GTC ATG ATC ACG GCG GTG TGG ATA ATG TCC GCC CTC ATC TGC ATT CCG CCG CTG CTC GGC TGG AAG GTG AAG ATG CCG GAG GGA CCG CTG CCC AAG TGC GAG CTG AGC GAG GAC ATT GGC TAC GTG CTG TAC TCG GCA CTG GGC TCC TTC TAC ATA CCC AGC TGC ATT ATG GTC TTT GTG TAC ATA CGA ATT TAC TTT GCC GCC AAG GCG CGG GCG AGG AGA GGC ATT AAA AAG CAT CCC CGC AAA ACA AAC AAC GAA CAG GTA ACG AGC TTC ACC ACC GCC AAG AAA GGA ACA ATA CCG ATG CCC TCC TCT AGC GGC GCG TCC GCT CTG CAG CTG CAC CAG CAG CGC CAG ATA GCC ACC ATC GAG ACA CCA CCG AAC AGC GCC AGC CTG CCG ATG CAG ATT CCC ACG GTC ACC ATG GAC CTG GCC TCG GAC ATC TCC ACA TCG GAG GCG GGG GAA CTG GAG GCG GTG GCC GCC CAA ACG GTG CTC GCC TAC GCC AAT CCC AAT GGG TCG GGC TCG AAT GCG GTC ACC GTG GTG AGC AGC GGG AAT GGT GGA GGA GGA GGA GGA GGT GGA GGA GGA CCA CCC ACC TCA CCC AAG GAG ACG CTG CAG GTG AGC ACG ATA GCC ACC GGC CGG GTG GGC CTC AAT GTG CCC GTG CCC CCC TCG ATG GGC AGC AAC AAC TCC ATC AAT GCG CTG AAC AAC AAC AAC GGC AGC GTG GCC ATG GAC GGC GGC GCA GCT ACC GGT GGA GCC GGG GGC AAT GGC AGT GCA GGG GCG --- --- --- --- --- --- --- --- GCG ACA GGG GGA CTG CAG ACG GGC GGC AAC GAG CTG CGC GTC TCG CCG ATC GCC GGA CGG TGT CGG GCC CTA TCC GTG GGC GTA GAC ACG GAC ATG CCG ATC TTC GGG CGC AAG TCC AAT AAC CAG CAG CGT CGC AAC GAG GCC AAA GCG GCG GCC AAA AAC CAG CAG CCC GCT GCA GCG GCC GCC AAA AAC CAG CAT --- --- CAA CAG CAG CAG CAG CAG CAG CAG CAG CAT CAG CAG CAT GTG GTG AAG GCG GAA CTG GAG CCG GCC ATA CCG AAG ACG CCG AAG CCC CGG GAT CCG GAG AAG GAG AAG CGA CGG ATT GCG CGG AAG AAG GAG AAA CGG GCC ACT TTG ATC CTG GGC CTG ATC ATG GGC AGC TTC ATC GCC TGC TGG CTG CCG TTC TTC TTC CTT TAC ATC CTG GTG CCG GCA TGT AGC AGC CAC TGC AAC ATA CCG GAG TCG GCC TTC GCC GTC GCC TTC TGG CTG GGC TAC ATG AAC TCG GCC CTC AAT CCG GCC ATC TAC ACC ATC TTC AAC AAG GAC TTC CGA CGC GCC TTC CGG CGC ATC CTG TTC AAG 
Drho                            --- --- --- --- --- --- --- ATG GAT TAC AGT CGG CTG AAT GCG AAC ATC AAT ACG GGC AAC ATC AGC ACC GAT GAC TTT CTG GCC GTG TTC ACG ACC GGA AAA CCG --- GAG AAT GCC ACC CTC AAT CCG CCC CTG CTC AGT GTC GAT GGG CAG CTG ACC CTG CCC CCG GGA --- --- --- --- --- --- --- --- --- --- --- --- TCG GGA TTC ATC AAT GTG AAT GAC ACG ATA TTC CTG CTG AAT GGC AGC TTC TAC AAT AAC AGC CTG CAG ATG GCG GCG GGA TAT TAT AAT CAG AGT AGC GGG GCA GGG GCG ACA TCG GGC AAC CTG ACG AAT CCG AAT CAA ACA GAA GTC CAC TGG GAT GGC CGA TAT CCC AGC GGC TAT ACG CTC ACC CAC ATT GTG ATC GCC TCC ATT ATC GTG ACC ATC CTG ATG ATT ATC ATA GTG GTG GGC AAC ATG CTG GTG ATC ATA GCC ATT GCC ACG GAA AAG TCG CTG AAG AAC ATA CAG AAC TGG TTC ATC GCC TCG CTG GCG GTG GCC GAC TTC TTC CTG GGC CTC ATC ATC ATG CCC TTC TCG TTG GCC AAC GAG CTG ATG GGC TAC TGG ATC TTC GGC AGC TGG TGG TGC GAC ATC CAC TCG GCG ATG GAT GTG CTC CTC TGC ACC GCC TCG ATC ATG AAC CTG TGC CTC ATC TCG CTG GAC CGC TAC TGG AGC ATC ACC AAG GCC GTC GAC TAT CTC AAG TCG CGG ACG CCG GCG CGG GCC GCC GTT ATG ATC ACG GCG GTC TGG ATT ATG TCC GCC CTC ATC TGC ATT CCG CCG CTC CTC GGG TGG AAG GTG AAG ATG CCG GAG GGA CCG CTG CCC AAG TGC GAG CTG AGC GAG GAC ATT GGC TAC GTG CTG TAC TCG GCA CTG GGC TCC TTC TAC ATA CCC AGC TGC ATT ATG GTC TTT GTG TAC ATA CGA ATT TAC TTT GCC GCC AAG GCG CGG GCG AGG AGA GGC ATT AAA AAG CAT CCC CGC AAA ACA AAC AAC GAA CAG GTA ACG AGC TTC ACC ACC GCC AAG AAA GGA ACA ATA CCG ATG CCC TCC TCC AGC GGC GTG TCC GCT TTG CAG CTG CAC CAG CAG CGC CAG ATA GCC ACC ATA GAG ACA CCA CCG AAC AGC GCC AGC CTG CCG ATG CAG ATA CCC ACG GTG ACC ATG GAC CTG GCC TCC GAC ATC TCC ACC TCG GAG GCG GGG GAA CTG GAG GCG GTG GCC GCC CAA ACG GTG CTG GCC TAT TCC AAT CCC ACG AAC --- --- --- --- GCG GTC ACC GTG GTG GGC AGC GGG AAC GGA --- GGT --- --- GGA GCC TCG GGT GCA CCG CCC ACC TCG CCC AAG GAG ACG CTG CAG GTG AGC ACG ATA GCC ACC GGC CGG GTG GGC CTC AAT GTG CCC GTG CCC CCC TCC ATG GGC AGC AAC AAC TCC ATC AAT GCG CTG AAC AAC AAC AAC GGC AGC GTG GCC ATG GAT GGA GGT GCA CCA CCC GGT GCG --- GGG GGC AAT GGG AGT GCC GGG GCG --- --- --- --- --- --- --- --- ACA GGC GGA --- CTG CAA ACG CCC GGC AAC GAG CTG CGC GTC TCC CCG ATC GCC GGA CGG TGT CGA GCG TTA TCC GTG GGC GTG GAC ACG GAC ATG CCG ATC TTC GGG CGC AAG TCC AAT AAC CAG CAG CGG CGC AAC GAG GCC AAA ACG ACG GCC AAA AAT CAG CAG CCC GCT GCA ACG GCC GCC AAA AAT CAG CAT --- --- --- --- --- --- CAA --- --- --- --- CAG CAG CAG CAG GTG GTG AAG GCG GAA CTG GAG CCG GCC ATA CCG AAG ACA CCG AAG CCC CGG GAT CCG GAG AAG GAG AAG CGT AGG ATT GCG CGA AAA AAG GAG AAG CGG GCC ACC CTG ATC CTG GGC CTG ATC ATG GGC AGC TTC ATC GCC TGC TGG CTG CCG TTC TTC TTC CTG TAC ATC CTG GTG CCG GCA TGT AGC AGC CAC TGC AAT ATA CCG GAG TCG GCC TTC GCC GTC GCC TTC TGG CTG GGC TAC ATG AAC TCG GCC CTC AAT CCG GCC ATC TAC ACC ATC TTC AAC AAG GAC TTC CGC CGC GCC TTC CGA CGC ATC CTG TTC AAG 
Dmau                            --- --- --- --- --- --- --- ATG GAT TAT AGC CGA CTG AAT GCC AAC ATC AAT ACG GGC AAC ATC AGC ACC GAT GAC TTT CTG GCC GTC TTC TCG ACC GGA AAG CCA CCG GAC AAT GCC ACC CTC AAT CCG CCC CTG CTC AGT GTC GAT GGT CAG CTG ACG CTG CCG CCG GGA --- --- --- --- --- --- --- --- --- --- --- --- TCG GGA TAT GTC AAT GTC AAC GAT ACG ATA TTC TTC CTG AAT GGC AGC TTC TAC AAC AGC AGC CTG CAG CTG GCG GCG GGT TTC TAT AAT CAA AGC AGT GCT TCC GGG GCG ACA GCG GGC AAT CTG ACC AAT CCG AAT CAC ACA GAA GTC CAC TGG GAT GGC CGG TAT CCC AGT GGA TAT ACG CTT ACG CAC ATC GTG ATC GCC TCC ATC ATT GTG ACC ATC CTG ATG ATC ATC ATC GTG GTG GGC AAC ATG CTG GTG ATC ATA GCC ATT GCC ACG GAG AAG TCG TTG AAG AAT ATA CAG AAC TGG TTC ATT GCC TCG TTG GCG GTG GCC GAC TTC TTT CTG GGC CTC ATC ATC ATG CCA TTC TCG CTG GCC AAT GAG CTG ATG GGC TAC TGG ATC TTC GGC AGC TGG TGG TGC GAC ATT CAC TCC GCA ATG GAT GTA CTC CTC TGC ACC GCC TCG ATC ATG AAC CTG TGC CTC ATC TCG CTG GAC CGC TAC TGG AGC ATC ACC AAG GCC GTC GAC TAT CTG AAG TCG AGA ACG CCG GCG CGA GCC GCC GTC ATG ATC ACG GCG GTC TGG ATT ATG TCC GCC CTC ATC TGC ATA CCG CCG CTC CTC GGC TGG AAG GTG AAG ATG CCC GAG GGA CCG CTG CCC AAG TGC GAG CTA AGC GAG GAC ATT GGC TAC GTG CTG TAC TCG GCA CTG GGC TCC TTC TAC ATA CCC AGC TGC ATC ATG GTC TTT GTG TAC ATA CGA ATT TAC TTT GCC GCC AAG GCG CGG GCG AGG CGG GGC ATT AAA AAG CAT CCC CGC AAA ACG AAC AAC GAA CAG GTA ACG AGC TTC ACC ACC GCC AAG AAA GGA ACA ATA CCG ATG CCC TCC TCG AGC GGC GTG TCC GCT TTG CAG CTG CAC CAG CAG CGC CAA ATA GCC ACC ATC GAG ACA CCA CCG AAC AGC GCC AGC CTA CCG ATG CAG ATA CCC ACG GTG ACC ATG GAC CTG GCC TCC GAC ATA TCC ACC TCG GAG GCG GGG GAA CTG GAG GCG GTG GCC GCC CAA ACG GTG CTT GCC TAT GCA AAT CCC AAT GGT GCG GGC ACG AAT TCG GTC ACC GTG GTG AGC AGC GGG AAC GGG GGC ACT --- --- GGG GCG TCG GGT GTT CCA CCC AGC TCG CCG AAG GAG ACG CTT CAG GTG AGC ACG ATA GCC ACC GGT CGG GTG GGT CTC AAT GTG CCC GTG CCG CCG TCC ATG GGC AGC AAT AGT TCC ATC AAT GTG CTG AAC AAC AAC AAC GGC ACC GTG GCC ATG GAT GGC GGT GCC TCC GCC GGC GGC --- GGG GGA AAT GGA AGT GCT --- --- --- --- --- --- --- GTA GCG ACG CCT GGT GGA CTG CAG CAA ACG GGC GGT AAT GAG CTG CGC GTC TCT CCG ATC GCC GGA CGG TGT CGA GCC CTA TCC GTG GGC GTG GAC ACG GAC ATG CCG ATC TTC GGG CGC AAG TCG AGT AAC CAG CAG CGG CGC AAC GAG GCC AAA GCG GCG GCC AAG AAT CAA CAG CCC AGC GGA GCG GCC AGC AAA AAT CAG CAG --- --- CAG CAG CAG --- CAG --- --- --- --- CAA CAG CAG CAG GTG GTG AAG GCG GAA CTG GAG CCG GCC ATA CCG AAG ACA CCG AAG CCC CGG GAT CCG GAG AAG GAG AAG CGA CGA ATT GCG CGA AAG AAG GAG AAG CGG GCC ACC CTT ATC CTG GGC CTG ATC ATG GGC AGC TTC ATC GCC TGC TGG CTG CCC TTC TTC TTC CTG TAC ATC CTG GTG CCG GCA TGT AGC AGC CAT TGC AAC ATA CCG GAA TCG GCG TTC GCC GTC GCC TTC TGG CTG GGC TAC ATG AAC TCG GCG CTC AAT CCG GCC ATC TAT ACC ATC TTC AAC AAG GAC TTC CGA CGC GCC TTC CGG CGC ATC CTG TTC AAG 
Dmel                            --- --- --- --- --- --- --- ATG GAT TAT AGC CGA CTG AAT GCC AAC ATC AAT ACG GGC AAC ATC AGC ACC GAT GAC TTT CTG GCC GTC TTC TCG ACC GGA AAG CCG --- GAC AAT GCC ACC CTC AAT CCG CCC CTG CTC AGT GTC GAT GGT CAG CTG ACC CTG CCG CCG GGA --- --- --- --- --- --- --- --- --- --- --- --- TCG GGA TAT GTC AAT GTC AAC GAT ACG ATA TTC TTC CTG AAT GGC AGC TTC TAC AAC AGC AGC CTG CAG CTG GCG GCG GGA TTC TAT AAT CAA AGC AGT GCT TCC GGG GCG ACA TCG GGC AAT TTG ACC AAT CCG AAT CAC ACA GAA GTC CAC TGG GAT GGC CGG TAT CCC AGT GGA TAT ACG CTT ACG CAC ATC GTG ATC GCC TCC ATT ATT GTG ACG ATC CTG ATG ATT ATC ATC GTG GTG GGC AAC ATG CTG GTG ATC ATA GCC ATT GCC ACG GAG AAG TCG TTG AAG AAT ATA CAG AAC TGG TTC ATT GCC TCG TTG GCG GTG GCC GAC TTC TTT CTG GGC CTC ATC ATC ATG CCA TTT TCG CTG GCC AAT GAG CTA ATG GGC TAC TGG ATC TTC GGC AGC TGG TGG TGT GAC ATC CAC TCC GCG ATG GAC GTC CTC CTC TGC ACC GCC TCG ATC ATG AAC CTG TGC CTC ATC TCG TTA GAT CGC TAC TGG AGC ATC ACC AAG GCC GTC GAC TAT CTG AAG TCG AGA ACG CCG GCG CGA GCC GCC GTC ATG ATC ACG GCA GTC TGG ATT ATG TCC GCC CTC ATC TGC ATA CCG CCG CTC CTC GGC TGG AAG GTG AAG ATG CCA GAG GGA CCG CTG CCC AAG TGC GAG CTA AGC GAG GAC ATT GGC TAC GTG CTG TAC TCG GCA CTG GGC TCC TTC TAC ATA CCC AGT TGC ATC ATG GTC TTT GTG TAC ATA CGA ATT TAC TTT GCC GCC AAG GCG CGG GCG AGG AGA GGC ATT AAA AAG CAT CCC CGC AAA ACG AAC AAC GAA CAG GTA ACG AGC TTC ACC ACC GCC AAG AAA GGA ACA ATA CCG ATG CCC TCC TCG AGC GGC GTG TCC GCT TTG CAG CTG CAC CAG CAG CGC CAA ATA GCC ACC ATC GAG ACA CCA CCG AAC AGC GCC AGC CTA CCG ATG CAG ATA CCC ACG GTG ACC ATG GAC CTG GCC TCC GAC ATA TCC ACC TCG GAG GCG GGG GAA CTG GAG GCG GTG GCC GCC CAA ACG GTG CTT GCC TAT GCA AAT CCC AAT GGT GCG GGC ACG AAT TCG GTC ACC GTG GTG AGC AGC GGG AAC GGG GGC CCT --- --- GGG GCG TCG GGT GTT CCA CCC AGC TCG CCG AAG GAG ACG CTT CAG GTG AGC ACG ATA GCC ACC GGT CGG GTG GGT CTC AAT GTG CCC GTG CCA CCG TCC ATG GGC AGC AAT AGT TCC ATC AAT GTG CTG AAC AAC AAC AAC GGT ACC GTG GCG ATG GAT GGA GGT GCC ACC GCC GCC GGC --- GGG GGA AAT GGT AGT GCT --- --- --- --- --- --- --- GTA GCG ACG CCT GGT GGA CTG CAG CAA ACG GGC GGT AAT GAG CTG CGC GTC TCT CCG ATC GCC GGA CGG TGT CGA GCC CTA TCC GTG GGC GTG GAC ACG GAC ATG CCG ATC TTC GGG CGC AAG TCG AGT AAC CAG CAG CGG CGC AAC GAG GCC AAA GCG GCG GCC AAG AAT CAA CAG TCC AGT GGA GTG GCC AGC AAA AAT CAG CAG --- --- CAG CAG CAG CAG CAA --- --- --- --- CAG CAG CAG CAG GTA GTA AAG TCG GAA CTG GAG CCG GCC ATA CCG AAG ACA CCG AAG CCC AGG GAT CCG GAG AAG GAG AAG CGA CGA ATT GCG CGA AAG AAG GAG AAG CGG GCC ACC CTA ATT CTG GGC CTG ATC ATG GGC AGC TTC ATC GCC TGC TGG CTG CCC TTC TTC TTC CTG TAC ATC CTG GTG CCG GCA TGT AGC AGC CAT TGC AAC ATA CCG GAA TCG GCG TTC GCC GTC GCC TTC TGG CTG GGC TAC ATG AAT TCG GCG CTC AAT CCG GCC ATC TAT ACC ATC TTC AAC AAG GAC TTC CGA CGC GCC TTC CGG CGC ATC CTG TTC AAG 
Dsim                            --- --- --- --- --- --- --- ATG GAT TAT AGC CGA CTG AAT GCC AAC ATC AAT ACG GGC AAC ATC AGC ACC GAT GAC TTT CTG GCC GTC TTC TCG ACC GGA AAG CCG --- GAC AAT GCC ACC CTC AAT CCG CCC CTG CTC AGT GTC GAT GGT CAG CTG ACC CTG CCG CCG GGA --- --- --- --- --- --- --- --- --- --- --- --- TCG GGA TAT GTC AAT GTC AAC GAT ACG ATA TTC TTC CTG AAT GGC AGC TTC TAC AAC AGC AGC CTG CAG CTG GCG GCG GGT TTC TAT AAT CAA AGC AGT GCT TCC GGG GCG ACA GCG GGC AAT CTG ACC AAT CCG AAT CAC ACA GAA GTC CAC TGG GAT GGC CGG TAT CCC AGT GGA TAT ACG CTT ACG CAC ATC GTG ATC GCC TCC ATC ATT GTG ACC ATC CTG ATG ATC ATC ATC GTG GTG GGC AAC ATG CTG GTG ATC ATA GCC ATT GCC ACG GAG AAG TCG TTG AAG AAC ATA CAG AAC TGG TTC ATT GCA TCG TTG GCG GTG GCC GAC TTC TTT CTG GGC CTC ATC ATC ATG CCA TTC TCG CTG GCC AAT GAG CTG ATG GGC TAC TGG ATC TTC GGC AGC TGG TGG TGC GAC ATC CAC TCC GCA ATG GAT GTA CTC CTC TGC ACC GCC TCG ATC ATG AAC CTG TGC CTC ATC TCG CTG GAC CGC TAC TGG AGC ATC ACC AAG GCC GTC GAC TAT CTG AAG TCG AGA ACG CCG GCG CGA GCC GCC GTC ATG ATC ACG GCG GTC TGG ATT ATG TCC GCC CTC ATC TGC ATA CCG CCG CTC CTC GGC TGG AAG GTG AAG ATG CCC GAG GGA CCG CTG CCC AAG TGC GAG CTA AGC GAG GAC ATT GGC TAC GTG CTG TAC TCG GCG CTG GGC TCC TTC TAC ATA CCC AGC TGC ATC ATG GTC TTT GTG TAC ATA CGA ATT TAC TTT GCC GCC AAG GCG CGG GCG AGG CGG GGC ATT AAA AAG CAT CCC CGC AAA ACG AAC AAC GAA CAG GTA ACG AGC TTC ACC ACC GCC AAG AAA GGA ACA ATA CCG ATG CCC TCC TCG AGC GGC GTG TCC GCT TTG CAG CTG CAC CAG CAG CGC CAA ATA GCC ACC ATC GAG ACA CCA CCG AAC AGC GCC AGC CTA CCG ATG CAG ATA CCC ACG GTG ACC ATG GAC CTG GCC TCC GAC ATA TCC ACC TCG GAG GCG GGG GAA CTG GAG GCG GTG GCC GCC CAA ACG GTG CTT GCC TAT GCA AAT CCC AAT GGT GCG GGC ACG AAT TCG GTC ACC GTG GTG AGC AGC GGG AAC GGG GGC ACT --- --- GGG GCG TCG GGT GTT CCA CCC AGC TCG CCG AAG GAG ACG CTT CAG GTG AGC ACG ATA GCC ACC GGT CGG GTG GGT CTC AAT GTG CCC GTG CCA CCG TCC ATG GGC AGC AAT AGT TCC ATC AAT GTG CTG AAC AAC AAC AAC GGC ACT GTG GCC ATG GAT GGA GGT GCC TCC GCC GGC GGC --- GGG GGA AAT GGG AGT GCT --- --- --- --- --- --- --- GTA GCG ACG CCT GGT GCA CTG CAG CAA ACG GGC GGT AAT GAG CTG CGC GTC TCT CCG ATC GCC GGA CGG TGT CGA GCC CTA TCC GTG GGC GTG GAC ACG GAC ATG CCG ATC TTC GGG CGC AAG TCG AGT AAC CAG CAG CGG CGC AAC GAG GCC AAA GCG GCG GCC AAG AAT CAA CAG CCC AGT GGA GCG GCC AGC AAA AAT CAG CAG --- --- CAG CAG CAG CAA CAG --- --- --- --- CAG CAG CAG CAG GTG GTG AAG GCG GAA CTG GAG CCG GCC ATA CCG AAG ACA CCG AAG CCC AGG GAT CCG GAG AAG GAG AAG CGA CGA ATT GCG CGA AAG AAG GAG AAG CGG GCC ACC CTA ATT CTG GGC CTG ATC ATG GGC AGC TTC ATC GCC TGC TGG CTG CCC TTC TTC TTC CTG TAC ATC CTG GTG CCG GCA TGT AGC AGC CAT TGC AAC ATA CCG GAA TCG GCG TTC GCC GTC GCC TTC TGG CTG GGC TAC ATG AAC TCG GCG CTC AAT CCG GCC ATC TAT ACC ATC TTC AAC AAG GAC TTC CGA CGC GCC TTC CGG CGC ATC CTG TTC AAG 
Dere                            --- --- --- --- --- --- --- ATG GAT TAT AGC CGA CTG AAT GCC AAC ATC AAT ACG GGC AAC ATC AGC ACC GAT GAC TTT CTG GCC GTC TTC TCG ACC GGA AAG CCG --- GAC AAT GCC ACC CTC AAT CCG CCC CTG CTC AGC GTC GAT GGT CAG CTG ACC CTG CCG CAG GGA --- --- --- --- --- --- --- --- --- --- --- --- TCG GGC TAT GTC AAT GTC AAC GAT ACG ATA TTC TTC CTG AAT GGC AGC TTC TAC AAC AGC AGC CTG CAG CTG GCG GCT GGA TTC TAT AAC CAA AGC AGT GCT TCC GGG GCG ACA TCG GGC AAT CTG ACC AAT CCG AAT CAC ACA GAA GTC CAC TGG GAC GGA CGG TAT CCC AGC GGC TAT ACG CTT ACG CAC ATC GTG ATC GCC TCC ATC ATT GTG ACC ATC CTG ATG ATC ATC ATC GTG GTG GGC AAC ATG CTG GTG ATC ATA GCC ATT GCC ACC GAG AAG TCG CTG AAG AAC ATA CAG AAC TGG TTC ATC GCC TCG TTG GCG GTG GCC GAC TTC TTT CTT GGC CTC ATC ATC ATG CCA TTC TCG CTG GCC AAT GAG CTG ATG GGC TAC TGG ATA TTC GGC AGC TGG TGG TGC GAC ATC CAC TCC GCG ATG GAC GTC CTC CTC TGC ACC GCC TCG ATC ATG AAC CTG TGC CTC ATC TCG CTG GAC CGC TAC TGG AGC ATC ACC AAG GCC GTC GAC TAT CTG AAG TCC AGA ACG CCG GCG CGA GCC GCC GTC ATG ATC ACG GCG GTC TGG ATT ATG TCC GCC CTC ATC TGC ATC CCG CCG CTC CTC GGC TGG AAG GTG AAG ATG CCC GAA GGA CCG CTG CCC AAG TGC GAG CTG AGC GAG GAC ATT GGC TAC GTG CTG TAC TCG GCA CTG GGC TCC TTC TAC ATA CCC AGC TGC ATC ATG GTC TTT GTG TAC ATA CGA ATT TAC TTT GCC GCC AAG GCG CGG GCG AGG AGA GGC ATT AAA AAG CAT CCC CGC AAA ACG AAC AAC GAA CAG GTA ACG AGC TTC ACC ACC GCC AAG AAA GGA ACA ATA CCG ATG CCC TCC TCG AGC GGC GTG TCC GCT CTG CAA CTG CAT CAG CAG CGC CAA ATA GCC ACC ATC GAG ACA CCA CCG AAC AGC GCC AGC CTG CCG ATG CAG ATA CCC ACG GTG ACC ATG GAC CTG GCC TCC GAC ATA TCC ACC TCG GAG GCG GGG GAA CTG GAG GCG GTG GCC GCC CAA ACG GTG CTT GCC TAT GCA AAT CCC AAT GGG TCT GGC ACG AAT TCG GTC ACC GTG GTG AGC AGC GGG AAC GGG GGC ACC --- --- GGG GCG TCC GGT GCT CCG CCC ACC TCG CCC AAG GAG ACG CTC CAG GTC AGC ACG ATA GCC ACC GGT CGG GTG GGT CTC AAT GTC CCC GTG CCG CCG TCC ATG GGC AGC AAT AAT TCC GTC AAT GCG TTG AAC AAC AAC AAC GGC ACC GTG GCC ATG GAT GGA GGC GCC TCC TCC GCC GCC --- GGC GGA AAT GGG AGT GCG GGA GCG GGA GCG --- --- --- GGA GCG ACG CCT GGT GGA CTG CAG CAG ACG GGC GGC AAT GAG CTG CGC GTC TCT CCG ATC GCC GGA CGG TGT CGA GCC CTA TCC GTG GGC GTG GAC ACG GAC ATG CCG ATC TTC GGG CGC AAG TCG AGT AAC CAG CAG CGG CGC AAC GAG GCC AAA TCG GCG GCC AAG AAC CAA CAG CCC AGT GCA GCG GCC AGC AAA AAT CAG CAG --- --- CAA CAG CAG --- CAG --- --- --- --- CAG CAG CAG CAG GTG GTG AAG GCG GAA CTG GAG CCG GCC ATA CCG AAG ACA CCG AAG CCC AGG GAT CCG GAG AAG GAG AAG CGT CGC ATT GCG CGG AAG AAG GAG AAG CGG GCC ACC CTA ATC CTG GGC CTG ATC ATG GGC AGC TTC ATC GCC TGC TGG CTG CCA TTC TTC TTC CTG TAC ATC CTG GTG CCG GCA TGT AGC AGC CAT TGC AAC ATA CCG GAA TCG GCG TTC GCC GTC GCC TTC TGG CTG GGC TAC ATG AAC TCG GCG CTC AAT CCG GCC ATC TAT ACC ATC TTC AAC AAG GAC TTC CGA CGC GCC TTC CGG CGC ATC CTG TTC AAG 
Dyak                            --- --- --- --- --- --- --- ATG GAT TAT AGC CGC CTG AAT GCC AAC ATC AAT ACG GGC AAC ATC AGC ACC GAT GAC TTT CTG GCC GTG TTC TCG ACC GGC AAG CCG --- GAC AAT GCC ACC CTC AAT CCG CCC CTT CTC AGT GTC GAT GGT CAG CTG ACC CTG CCG CCG GGA --- --- --- --- --- --- --- --- --- --- --- --- TCG GGC TAT GTC AAT GTC AAC GAT ACG ATA TTC TTC CTG AAT GGC AGC TTC TAC AAC AGC AGC CTG CAG CTG GCG GCT GGA TTC TAC AAT CAG AGC AGT GCT TCC GGG GCG ACA TCA GGC AAC CTG ACC AAT CCG AAT CAC ACA GAA GTC CAC TGG GAT GGC CGG TAT CCC AGC GGC TAT ACG CTT ACG CAC ATC GTG ATC GCC TCC ATA ATT GTG ACC ATC CTG ATG ATC ATC ATC GTG GTG GGC AAC ATG CTG GTG ATC ATA GCC ATT GCC ACG GAG AAG TCA CTA AAG AAC ATA CAG AAC TGG TTC ATC GCC TCG CTG GCG GTG GCC GAC TTC TTC CTT GGC CTC ATC ATC ATG CCA TTC TCG CTG GCC AAT GAG CTG ATG GGC TAC TGG ATC TTC GGC AGC TGG TGG TGC GAC ATC CAC TCC GCG ATG GAC GTC CTC CTC TGC ACC GCC TCG ATC ATG AAC CTG TGC CTA ATC TCC CTG GAC CGC TAC TGG AGC ATC ACC AAG GCC GTC GAC TAT CTA AAG TCT AGA ACG CCG GCG CGA GCC GCC GTC ATG ATC ACG GCG GTC TGG ATT ATG TCC GCC CTC ATC TGC ATC CCG CCG CTG CTC GGC TGG AAG GTG AAG ATG CCC GAG GGA CCG CTA CCA AAG TGC GAG CTG AGC GAG GAC ATT GGC TAC GTG CTG TAC TCG GCA CTG GGC TCC TTC TAC ATA CCC AGC TGC ATC ATG GTC TTT GTG TAC ATA CGA ATT TAT TTT GCC GCC AAG GCA CGG GCG AGG AGA GGT ATT AAA AAG CAT CCC CGC AAA ACG AAC AAC GAA CAG GTA ACG AGC TTC ACC ACC GCC AAA AAA GGA ACA ATA CCG ATG CCC TCC TCG AGC GGC GTG TCC GCT TTG CAG CTG CAC CAG CAG CGC CAA ATA GCC ACC ATC GAG ACA CCA CCG AAC AGC GCC AGC CTA CCG ATG CAG ATA CCC ACG GTG ACC ATG GAC CTG GCC TCC GAC ATA TCC ACC TCT GAG GCG GGG GAA CTG GAG GCG GTG GCC GCC CAA ACG GTG CTT GCC TAT GCA AAT CCC AAT GGG GCT GAC ACG AAT TCG GTC ACC GTG GTG AGC AGC GGG AAC GGG GCC ACC --- --- GGA GCG TCC GGT GCT CCG CCC ACC TCA CCC AAG GAG ACG CTC CAG GTC AGC ACG ATA GCC ACC GGT CGG GTG GGT CTC AAT GTG CCC GTG CCG CCG TCC ATG GGC AGC AAC AAC TCC GTT AAT GCG ATG AAC AAC AAC AAC GGC ACC GTG GCC ATG GAT GGA AGC GCC CCC TCA GCC GGC --- GGG GGA AAT GGG AGT GCG --- --- --- --- --- --- --- GGA GCA ACG CCT GGT GGA CTG CAG CAA GCG GGC GGT AAT GAG CTG CGC GTC TCT CCG GTC GCC GGA CGG TGT CGA GCC CTA TCC GTG GGC GTG GAC ACG GAC ATG CCG ATC TTC GGG CGC AAG TCG AGT AAC CAG CAG CGG CGC AAC GAG GCC AAG TCG GCG GCC AAG AAC CAA CAG CCC AGT GCA GCG GCC AGC AAA AAT CAG CAG --- --- CAA --- --- --- CAG --- --- --- --- CAG CAG CAG CAG GTG GTG AAG GCG GAA CTG GAG CCT GCC ATA CCG AAG ACA CCG AAG CCC AGG GAT CCG GAG AAG GAG AAG CGT CGG ATT GCG CGG AAG AAG GAG AAG CGG GCC ACC CTA ATC CTG GGC CTG ATC ATG GGC AGC TTC ATC GCC TGC TGG CTG CCA TTC TTC TTC CTG TAC ATC CTG GTG CCG GCA TGT AGC AGC CAT TGC AAC ATA CCG GAA TCG GCG TTC GCC GTC GCC TTC TGG CTG GGC TAC ATG AAC TCG GCG CTC AAT CCG GCC ATC TAC ACC ATC TTC AAC AAG GAC TTC CGA CGC GCC TTT CGG CGC ATC CTG TTC AAG 
Dsan                            --- --- --- --- --- --- --- ATG GAT TAT AGC CGC CTG AAT GCC AAC ATC AAT ACG GGC AAC ATC AGC ACC GAT GAC TTT CTG GCC GTG TTC TCG ACC GGC AAG CCG --- GAC AAT GCC ACC CTC AAT CCG CCC CTG CTC AGT GTC GAT GGT CAG CTG ACT CTG CCG CCG GGA --- --- --- --- --- --- --- --- --- --- --- --- TCG GGC TAT GTC AAT GTC AAC GAT ACG ATA TTC TTC CTG AAT GGC AGC TTC TAC AAC AGC AGC CTG CAG CTG GCG GCT GGA TTC TAC AAT CAG AGC AGT GCT TCC GGG GCG ACA TCG GGC AAC CTG ACC AAT CCG AAT CAC ACA GAA GTC CAC TGG GAT GGC CGG TAT CCC AGC GGC TAT ACG CTT ACG CAC ATC GTG ATC GCC TCC ATA ATT GTG ACC ATC CTG ATG ATC ATC ATC GTG GTG GGC AAC ATG CTG GTG ATC ATA GCC ATT GCC ACG GAG AAG TCA CTG AAG AAC ATA CAG AAC TGG TTC ATC GCC TCG CTG GCG GTG GCC GAC TTC TTC CTT GGC CTC ATC ATC ATG CCA TTC TCG CTG GCC AAT GAG CTG ATG GGC TAC TGG ATC TTC GGC AGC TGG TGG TGC GAC ATC CAC TCC GCG ATG GAC GTC CTC CTC TGC ACC GCC TCG ATC ATG AAC CTG TGC CTA ATC TCG CTG GAC CGC TAC TGG AGC ATC ACC AAG GCC GTC GAC TAT CTA AAG TCT AGA ACG CCG GCG CGA GCC GCC GTC ATG ATC ACG GCG GTC TGG ATT ATG TCC GCC CTC ATC TGC ATC CCG CCG CTG CTC GGC TGG AAG GTG AAG ATG CCC GAG GGA CCG TTG CCA AAG TGC GAG CTG AGC GAG GAC ATT GGC TAC GTG CTG TAC TCG GCA CTG GGC TCC TTC TAC ATA CCC AGC TGC ATC ATG GTC TTT GTG TAC ATA CGA ATT TAC TTT GCC GCC AAG GCA CGG GCG AGG AGA GGT ATT AAA AAG CAT CCC CGC AAA ACG AAC AAC GAA CAG GTA ACG AGC TTC ACC ACC GCC AAG AAA GGA ACA ATA CCG ATG CCC TCC TCG AGC GGC GTG TCC GCT TTG CAG CTG CAC CAG CAG CGC CAA ATA GCC ACC ATC GAG ACA CCA CCG AAC AGC GCC AGC CTT CCG ATG CAG ATA CCC ACG GTG ACC ATG GAC CTG GCC TCC GAC ATA TCC ACC TCG GAG GCG GGG GAA CTG GAG GCG GTG GCC GCC CAA ACG GTG CTT GCC TAT GCA AAT CCC AAT GGG GCT GGC ACG AAT TCG GTC ACC GTG GTG AGC AGC GGG AAC GGG GCC ACC --- --- GGG GCG TCC GGT GTT CCG CCC ACC TCA CCG AAG GAG ACG CTC CAG GTC AGC ACG ATA GCC ACC GGT CGG GTG GGT CTA AAT GTG CCC GTG CCG CCG TCC ATG GGC AGC AAC AAC TCC GTT AAT GCG CTG AAC AAC AAC AAC GGC ACC GTG GCC ATG GAT GGA GGC GCC CCC TCC GCC GGC --- GGG GGA AAT GGG AGT GCG --- --- --- --- --- --- --- GGA GCA ACG CCT GGT GGA CTG CAG CAA GCG GGC GGT AAT GAG CTG CGC GTC TCT CCG GTC GCT GGA CGG TGT CGA GCC CTA TCC GTG GGC GTG GAC ACG GAC ATG CCG ATC TTC GGG CGC AAG TCG AGT AAC CAG CAG CGG CGC AAC GAG GCC AAG TCG GCG GCC AAG AAC CAA CAG CCC AGT GCA GCG GCC AGC AAA AAT CAG CAG --- --- CAA --- --- --- CAG --- --- --- --- CAG CAG CAG CAG GTG GTG AAG GCG GAA CTG GAG CCT GCA ATA CCG AAG ACA CCG AAG CCC AGG GAT CCG GAG AAG GAG AAG CGT CGG ATT GCG CGG AAG AAA GAG AAG CGG GCC ACC CTA ATC CTG GGC CTG ATC ATG GGC AGC TTC ATC GCC TGC TGG CTG CCA TTC TTC TTC CTG TAC ATC CTG GTG CCG GCA TGT AGC AGC CAT TGC AAC ATA CCG GAA TCG GCG TTC GCC GTC GCC TTC TGG CTG GGC TAC ATG AAC TCG GCG CTC AAT CCG GCC ATC TAC ACC ATC TTC AAC AAG GAC TTC CGA CGC GCC TTC CGG CGC ATC CTG TTC AAG 
Dtak                            ATG CAG ATT CAG ATC ACC ACA ATG GAT TAT AGC CGA CTG AAT GCT AAC ATC AAT ACG GGC AAC ATC AGC ACC GAT GAC TTT CTG GCC GTA TTC ACG ACA GGA AAA CCA GAT AAT --- GCC ACC CTC AAT CCG CCC CTG CTC AGT GTC GAT GGT CAG CTG ACC CTG CCC CCG GGA TCC GGA TCC GGA TCG --- --- --- --- --- --- GGA TTG GGA TAT ATC AAT GTG AAC GAC ACG ATA TTC TTT CTG AAT GGC AGC TTC TAC AAC AGC AGC CTT CAG ATG GCG GCG GGA TAT TAC AAT CAG AGC GGC GGT TCG GGG GCG ACA TCC GGA AAT CTA ACC AAT CCG AAT CAA ACA GAA GTC CAC TGG GAT GGC CAC TAT CCC AGT GGC TAT ACG CTC ACC CAC ATT GTG ATC GCC TCC GTT ATC GTG ACC ATC CTG ATG ATC ATC ATC GTG GTG GGC AAT ATG CTG GTG ATC ATA GCC ATT GCC ACG GAG AAG TCG CTG AAG AAC ATA CAG AAC TGG TTC ATC GCC TCG CTG GCG GTG GCC GAC TTC TTT CTG GGC CTC ATC ATC ATG CCC TTT TCG CTG GCC AAC GAG CTG ATG GGC TAC TGG ATC TTC GGC AGC TGG TGG TGC GAC ATC CAC TCG GCG ATG GAC GTC CTG CTC AGC ACC GCC TCG ATC ATG AAT CTC TGC CTC ATC TCG CTG GAT CGC TAC TGG AGC ATC ACC AAG GCC GTC GAC TAT CTG AAG TCA AGG ACG CCG GCG CGG GCA GCC GTC ATG ATC ACG GCG GTC TGG ATA ATG TCC GCC CTC ATC TGC ATA CCG CCG CTC CTC GGC TGG AAG GTG AAG ACG CCG GAG GGA CCG CTG CCC AAG TGC TCG CTG AGC AAT GAC ATT GGC TAC GTG CTT TAC TCG GCG CTG GGC TCC TTC TAC ATC CCC AGC TGC ATA ATG GTC TTT GTG TAC ATA CGA ATT TAC TTT GCC GCC AAG GCG CGG GCG AGG AGG GGC ATC AAA AAG CAT CCC CGC AAA ACA AAC AAC GAA CAG GTA ACG AGC TTC ACC ACC GCC AAG AAA GGA ACC ATA CCG ATG CCC TCC TCC AGC GGC GCG GCC GCT TTG CAG CTG CAT CAG CAG CGC CAA ATA GCC ACC ATC GAG ACT CCA CCG AAC AGC GCC ACT CTG CCC ATG CAG ATA CCC ACG GTG ACC ATG GAC CTG GCC TCC GAC ATC TCC ACC TCG GAG GCG GGG GAA CTG GAG GCG GTG GCC GCC CAA ACG GTG CTG GCC TAT GCC AAT CCC AAT GGG GCG GGC GTT AAT TCG GTC ACC GTG GTG AGC AGC GGG AAT GGG GGT GCC GCC TCC ACC ATA GAC AGT GCA CAG CCC ACC TCG CCG AGG GAA ACG CTC CAT GTG AGC ACG ATA GCC ACC GGT CGG GTG GGT CTC AAT GTG CCC GTG CCC CCG TCC ATG GGC AGC AAC AAC TCC ATC AAT GCG CTG AAC AAC AAC AAC GGC AGC GTG GCC ATG GAT GGC GGA GGC GGA GGA GGA GGA GGA GGA GGA GCA GCA TCC GCT GGC GGG GGA AAT GGA AGT GCA GGT ACG ACG ACG ACA GGA GGA CTG CAA ACG CCG GGC AAC GAG CTG CGC GTC TCC CCA ATC GCC GGA AGG TGT CGA GCC TTA TCC GTG GGC GTG GAC ACG GAC ATG CCG ATC TTC GGG CGC AAA TCG AAT AAT CAG CAG CGT CGC AAC GAG GCC AAA GCG GCG GCC AAG AAT CAA CAT CCC AGT GCG GCG ACG GGC AAC AAA AAT CAA CAG CAG --- --- --- --- --- --- CAA CAG CAG CAT CAG CAG CAG GTG GTG AAG GCG GAA CTG GAG CCG GCC ATA CCG AAG ACC CCG AAG CCC CGG GAT CCG GAG AAG GAG AAG CGA AGG ATT GCG CGG AAG AAG GAG AAG CGG GCC ACC CTA ATC CTG GGG CTG ATC ATG GGC AGC TTC ATC GCC TGC TGG CTG CCG TTC TTC TTC CTG TAC ATC CTG GTG CCG GCA TGT AGC AGC CAC TGC AAT ATA CCC GAT TCG GCG TTC GCC GTC GCC TTC TGG CTG GGC TAC ATG AAC TCG GCC CTC AAT CCG GCC ATC TAT ACC ATC TTC AAC AAG GAC TTC CGG CGC GCC TTC CGG CGC ATC CTG TTC AAG 
Dbia                            --- --- --- --- --- --- --- ATG GAT TAT AGC CGA CTG AAT GCC AAC ATA AAC ACG GGC AAC ATC AGC ACC GAT GAG TTT CTG GCC GTC TTC ACG ACC GGA AAA CCC GAG AAT --- GCC ACC CTC AAT CCG CCC CTG CTC AGC GTC GAC GGG CAG CTG ACC CTG CCC CCG GGA TCC GGA TCC GGA TCG GGA CCG GGT TCC GGG CTG GGA TCG GGA TAC ATC AAT GTG AAC GAC ACG ATA TAC TTC CTC AAC GGC AGC TTC TAC AAC AGC AGT CTT CAG CTG GCG GCG GGC TAC TAC AAC CAG AGC GGC GGT TCG GGG GCG ACT TCG GGC AAC CTG ACC AAC CCG AAC CAG ACA GAA GTC CAC TGG GAT GGG CGC TAT CCC AGC GGC TAC ACG CTC ACC CAC ATC GTG ATC GCC TCC ATC ATT GTG ACC ATC CTG ATG ATC ATC ATC GTG GTG GGC AAC ATG CTG GTG ATC ATA GCC ATC GCC ACG GAG AAG TCG CTG AAG AAC ATA CAG AAC TGG TTC ATC GCC TCG CTG GCG GTG GCC GAC TTC TTC CTG GGC CTC ATC ATA ATG CCC TTC TCG CTG GCC AAC GAG CTG ATG GGC TAC TGG ATC TTC GGC AGC TGG TGG TGC GAC ATC CAC TCG GCG ATG GAC GTG CTC CTC TGC ACC GCC TCG ATC ATG AAC CTG TGC CTC ATC TCG CTG GAC CGC TAC TGG AGC ATC ACC AAG GCC GTC GAC TAT CTG AAG TCG CGG ACG CCG GCG CGG GCC GCT GTC ATG ATC ACG GCG GTC TGG ATA ATG TCC GCC CTC ATC TGC ATC CCG CCG CTG CTG GGC TGG AAG GTC AAG ATG CCG GAG GGA CCG CTG CCC AAG TGC GAG CTG AGC GAG GAC ATC GGC TAC GTG CTG TAC TCG GCA CTG GGC TCC TTC TAC ATA CCC AGC TGC ATA ATG GTC TTT GTG TAC ATA CGA ATT TAC TTT GCC GCC AAG GCG CGG GCG AGG AGG GGC ATT AAA AAG CAT CCC CGC AAA ACG AAC AAC GAA CAG GTA ACG AGC TTC ACC ACC GCC AAG AAA GGA ACG ATA CCG ATG CCC TCC TCC AGC GGG GCG TCC GCC CTG CAG CTG CAC CAG CAG CGC CAG ATA GCC ACC ATC GAG ACA CCA CCG AAC AGC GCC AGC CTG CCG ATG CAG ATA CCC ACG GTG ACC ATG GAC CTG GCC TCC GAC ATC TCC ACC TCG GAG GCC GGC GAG CTG GAG GCG GTG GCC GCC CAA ACG GTG CTG GCC TAC TCG AAC CCC AAT GGG GCG GGC ACA AAT TCG GTA AAT GTG GTG AGC AGT GGG AAT GGG GGC ACC TCC GGA GCA --- --- CCA CCA TCG CCC ACC ACG CCC AAG GAG ACG CTC CAG GTG AGC ACG ATA GCC ACC GGT CGG GTG GGT CTC AAC GTG CCC GTG CCG CCG TCC ATG GGC AGC AAC AAC TCC ATC AAT GTG CTG AAC AAC AAC AAC GGC AGC GTG GCC ATG GAC GGC GGA GCT CCG TCC GCC GGC AGT GGG GGG AAT GGC AGT --- --- --- --- --- GCG ACG ACA GGT GGT GGT GGT GGT GGT GGC TTG CAA ACC CCT GGG AAC GAG CTG CGC GTC TCG CCG ATC GCC GGA CGG TGT CGA GCC CTC TCA GTG GGC GTG GAC ACG GAC ATG CCG ATC TTC GGG CGC AAG TCT AGT AAT CAG CAG CGT CGC AAC GAG GCC AAG ACG GCG GCC AAA AAC CAA CAT GCC ACG GCG ACG ACG GCC AAC AAG AAT CAG CAG CAG CAA --- --- --- --- --- CAG CAG CAG CAG CTT CAG CAG GTG GTG AAG GCG GAA CTG GAG CCG GCC ATA CCG AAG ACC CCT AAG CCG CGG GAT CCG GAG AAG GAG AAG CGC AGG ATT GCG CGG AAA AAG GAG AAG CGG GCC ACC CTA ATC CTG GGC CTG ATC ATG GGC AGC TTC ATC GCC TGC TGG CTG CCG TTC TTC TTC CTG TAC ATC CTG GTG CCG GCA TGT AGC AGC CAT TGC AAC ATC CCG GAG TCG GCC TTC GCC GTC GCC TTC TGG CTG GGC TAC ATG AAC TCG GCC CTC AAT CCG GCC ATC TAC ACC ATC TTC AAC AAG GAC TTC CGA CGC GCC TTC CGG CGC ATC CTG TTC AAG 
Dsuz                            --- --- --- --- --- --- --- ATG GAT TAT AGC CGA CTG AAT GCC AAC ATT AAT ACG GGC AAC ATC AGC ACC GAT GAG TTT CTG GCC GTG TTC ACG ACC GGA AAA CCC GAG AAT --- GCC ACC CTC AAT CCG CCC CTG CTC AGT GTC GAC GGG CAG CTG ACC CTG CCC CCG GGA TCC GGA --- --- --- --- --- --- TCC GGT TTG GGA TCG GGA TAT ATC AAT GTG AAT GAC ACG ATA TAC TTC CTG AAC GGC AGC TTC TAC AAC AGC AGT CTT CAG CTG GCG GCG GGA TAC TAC AAT CAG AGC AGC GGT TCA GGG GCC ACA TCG GGC AAT CTG ACC AAT CCG AAT CAA ACA GAA GTC CAT TGG GAT GGC AGA TAT CCC AGT GGC TAT ACG CTC ACC CAC ATC GTG ATC GCC TCC ATT ATC GTG ACC ATC CTG ATG ATC ATC ATC GTG GTG GGC AAC ATG CTG GTG ATC ATA GCC ATT GCC ACG GAG AAG TCG CTG AAG AAC ATA CAA AAC TGG TTC ATC GCC TCG CTG GCG GTG GCC GAC TTC TTC CTG GGC CTC ATC ATC ATG CCC TTC TCG CTG GCC AAC GAG CTG ATG GGC TAC TGG ATC TTC GGC AGC TGG TGG TGC GAC ATC CAC TCG GCG ATG GAC GTC CTC CTG TGC ACC GCC TCG ATC ATG AAC CTG TGC CTC ATC TCG CTG GAT CGC TAC TGG AGC ATC ACC AAG GCC GTC GAC TAT CTC AAG TCG AGG ACG CCG GCG CGT GCC GCC GTC ATG ATC ACG GCG GTC TGG ATA ATG TCC GCC CTC ATC TGC ATC CCG CCG CTG CTC GGC TGG AAG GTC AAG ATG CCG GAG GGA CCG CTG CCC AAG TGC GAG CTG AGC GAG GAC ATT GGC TAC GTG CTG TAC TCG GCA CTG GGC TCC TTC TAC ATA CCC AGC TGC ATA ATG GTC TTT GTG TAC ATA CGA ATT TAC TTT GCC GCC AAG GCG CGG GCG AGG AGG GGC ATT AAA AAG CAT CCC CGC AAA ACG AAC AAC GAA CAG GTA ACG AGC TTC ACC ACC GCC AAG AAA GGA ACA ATA CCG ATG CCC TCC TCC AGC GGC GCG TCC GCC CTG CAG CTG CAC CAG CAG CGC CAA ATA GCC ACC ATC GAG ACA CCA CCG AAC AGC GCC AGT CTG CCG ATG CAG ATA CCC ACG GTG ACC ATG GAC CTG GCC TCC GAC ATC TCC ACC TCG GAG GCG GGG GAG CTG GAG GCG GTG GCC GCC CAG ACT GTG CTG GCC TAC ACC AAT CCC AAT GGG GCG GGC TCA AAT TCG ATG AAT GTG GTG AGC AGC GGG AAT GGG GGC TCC TCG GGA GCA --- --- CCA CCA TCA CCC ACC TCA CCC AAG GAG ACG CTC CAG GTG AGC ACG ATA GCC ACC GGT CGG GTG GGT CTC AAT GTG CCC GTG CCG CCG TCC ATG GGC AGC AAC AAC TCC ATC AAT GCG CTG AAC AAC AAC AAC GGC AGC GTG GCC ATG GAC GGA GGA GCC CCG TCC GCC GGC AGT GGG GGG AAT GGA AGT --- --- --- --- --- GCG --- --- GGA GCG ACG ACA GGT GGT GGC CTG CAG ACC CCC GGG AAC GAG CTG CGC GTC TCG CCG ATC GCC GGA AGG TGT CGA GCC CTC TCC GTG GGC GTG GAC ACG GAC ATG CCG ATC TTC GGG CGC AAG TCG AGT AAT CAG CAG CGT CGC AAT GAG GCC AAA ACG GCG GCC AAA AAC CAA CAT GCC ACG GCG ACG ACG GCC AAC AAG AAC CAG CAG CAA CAT CAG CAT CAG CAA --- --- CAG CAG CAG CAT CCG CAG GTG GTG AAG GCG GAA CTG GAG CCG GCC ATA CCG AAG ACA CCG AAG CCC CGG GAT CCG GAG AAA GAG AAG CGC AGG ATT GCG CGG AAG AAG GAG AAG CGG GCC ACC CTA ATC CTG GGC CTG ATC ATG GGC AGC TTC ATC GCC TGC TGG CTG CCG TTC TTC TTC TTG TAC ATC CTG GTG CCG GCA TGT AGC AGC CAC TGC AAC ATC CCG GAG TCG GCC TTC GCC GTC GCC TTC TGG CTG GGC TAC ATG AAC TCG GCC CTC AAT CCG GCC ATC TAT ACC ATC TTC AAC AAG GAC TTC CGA CGC GCC TTC CGG CGC ATC CTG TTC AAG 
Dsub                            --- --- --- --- --- --- --- ATG GAT TAT AGC CGA CTG AAT GCC AAC ATT AAT ACG GGC AAC ATC AGC ACC GAT GAG TTT CTG GCC GTG TTC ACG ACC GGA AAA CCC GAG AAT --- GCC ACC CTC AAT CCG CCC CTG CTC AGT GTC GAC GGG CAG CTG ACC CTG CCC CCG GGA TCC GGA --- --- --- --- --- --- TCC GGA TTG GGA TCG GGA TAT ATC AAT GTG AAC GAC ACG ATA TAC TTT CTG AAT GGC AGT TTC TAC AAC AGC AGT CTT CAG CTG GCG GCG GGA TAT TAC AAT CAG AGC AGC GGT TCG GGG GCG ACC TCG GGC AAT CTG ACC AAT CCG AAT CAA ACA GAA GTC CAC TGG GAT GGC AGA TAT CCC AGC GGC TAT ACG CTC ACC CAC ATC GTG ATC GCC TCC ATT ATC GTG ACC ATT CTG ATG ATC ATC ATC GTG GTG GGC AAC ATG CTG GTG ATC ATA GCC ATT GCC ACG GAG AAG TCG CTG AAG AAC ATA CAG AAC TGG TTC ATC GCC TCG CTG GCG GTG GCC GAC TTC TTC CTG GGC CTC ATC ATC ATG CCC TTC TCG CTG GCC AAC GAG CTG ATG GGC TAC TGG ATC TTC GGC AGC TGG TGG TGC GAT ATC CAC TCG GCG ATG GAC GTC CTG CTG TGC ACC GCC TCG ATC ATG AAC CTG TGC CTC ATC TCG CTG GAC CGC TAC TGG AGC ATC ACC AAG GCC GTC GAC TAT CTC AAG TCG AGG ACC CCG GCG CGT GCC GCC GTC ATG ATC ACG GCG GTC TGG ATA ATG TCC GCC CTC ATC TGC ATC CCG CCG CTC CTC GGC TGG AAG GTC AAG ATG CCG GAG GGA CCG CTG CCC AAG TGC GAG CTG AGC GAG GAC ATT GGC TAC GTG CTG TAC TCG GCA CTG GGC TCC TTC TAC ATA CCC AGC TGC ATA ATG GTC TTT GTG TAC ATA CGA ATT TAC TTT GCC GCC AAG GCG CGG GCG AGG AGG GGC ATT AAA AAG CAT CCC CGC AAA ACG AAC AAC GAA CAG GTA ACG AGC TTC ACC ACC GCC AAG AAA GGA ACA ATA CCG ATG CCC TCC TCC AGC GGC GCC TCC GCC CTG CAG CTG CAC CAG CAG CGC CAA ATA GCC ACC ATC GAG ACA CCA CCG AAC AGC GCC AGT CTG CCG ATG CAG ATA CCC ACG GTG ACC ATG GAC CTG GCC TCC GAC ATC TCC ACC TCG GAG GCG GGG GAG CTG GAG GCG GTG GCC GCC CAG ACT GTG CTG GCC TAC ACA AAT CCC AAT GGG GCG GGC TCA AAT TCG ATG AAT GTG GTG AGC AGT GGG AAT GGG GGC TCC TCG GGA GCA --- --- CCA CCA TCA CCC ACC TCA CCC AAG GAG ACG CTC CAG GTG AGC ACG ATA GCC ACC GGT CGG GTG GGT CTC AAT GTG CCC GTG CCG CCG TCC ATG GGC AGC AAC AAC TCC ATC AAT GCG CTG AAC AAC AAC AAC GGC AGC GTG GCC ATG GAC GGA GGA GCC CCG TCC GCC GGC AGT GGG GGA AAT GGA AGT --- --- --- --- --- GCG --- --- GGA GCG ACG ACA GGT GGT GGT CTG CAG ACC CCC GGG AAC GAG CTG CGC GTC TCG CCG ATC GCC GGA CGG TGT CGA GCC CTC TCC GTG GGC GTG GAC ACG GAC ATG CCG ATC TTC GGG CGC AAG TCG AGT AAT CAG CAG CGT CGC AAT GAG GCC AAA ACG GCG GCC AAA AAC CAA CAT GCC ACG GCG ACG ACG GCC AAC AAG AAC CAG CAG CAA CAT CAG CAT CAG CAA CAG CAA CAG CAG CAG CAT CAG CAG GTG GTG AAG GCG GAA CTG GAG CCG GCC ATA CCG AAG ACA CCG AAG CCC CGG GAT CCG GAG AAG GAG AAG CGC AGG ATT GCG CGG AAG AAG GAG AAG CGG GCC ACC CTA ATC CTG GGC CTG ATC ATG GGC AGC TTC ATC GCC TGC TGG CTG CCG TTC TTC TTC TTG TAC ATC CTG GTG CCG GCA TGT AGC AGC CAT TGC AAC ATC CCT GAG TCG GCC TTC GCC GTC GCC TTC TGG CTG GGC TAC ATG AAC TCG GCC CTC AAT CCG GCC ATC TAT ACC ATC TTC AAC AAG GAC TTC CGA CGC GCC TTT CGG CGC ATC CTG TTC AAG 


After deleting gaps. 1956 sites
     12   1956

Dele                            ATG GAC TAC AGC CGG CTG AAT GCG AAC ATC AAT ACG GGC AAC ATC AGC ACC GAT GAC TTT CTG GCC GTG TTC ACC ACC GGA AGG CCG AAC GCC ACC CTC AAT CCG CCC CTG CTC AGT GTC GAC GGG CAG CTG ACC CTG CCC CCG GGA TCG GGA TAC ATC AAT GTG AAT GAC ACG ATA TTT TTG CTA AAT GGC AGC TTG TAC AAC AGC AGC CTG CAG CTG GCG GCG GGA TAT TAT AAT CAG AGT GGC GGG GCA GGG GCG ACA GCG GGC AAT CTG ACC AAT CCG AAT CAA ACA GAA GTG CAC TGG GAT GGA CGT TAT CCC AGC GGT TAC ACG CTC ACC CAC ATC GTG ATT GCC TCC ATA ATC GTG ACC ATC CTG ATG ATC ATC ATC GTG GTG GGC AAC ATG CTG GTG ATC ATT GCC ATT GCC ACG GAG AAG TCA CTG AAG AAC ATA CAG AAC TGG TTC ATC GCC TCG CTG GCG GTG GCC GAC TTC TTC CTG GGC CTC ATC ATC ATG CCC TTC TCG CTG GCC AAT GAG CTG ATG GGC TAC TGG ATC TTC GGC AGC TGG TGG TGC GAC ATC CAC TCG GCG ATG GAC GTG CTG CTC TGC ACC GCC TCG ATC ATG AAC CTG TGC CTC ATC TCG CTG GAC CGC TAC TGG AGC ATC ACC AAG GCC GTC GAC TAT CTG AAG TCG CGG ACG CCG GCG CGG GCC GCC GTC ATG ATC ACG GCG GTG TGG ATA ATG TCC GCC CTC ATC TGC ATT CCG CCG CTG CTC GGC TGG AAG GTG AAG ATG CCG GAG GGA CCG CTG CCC AAG TGC GAG CTG AGC GAG GAC ATT GGC TAC GTG CTG TAC TCG GCA CTG GGC TCC TTC TAC ATA CCC AGC TGC ATT ATG GTC TTT GTG TAC ATA CGA ATT TAC TTT GCC GCC AAG GCG CGG GCG AGG AGA GGC ATT AAA AAG CAT CCC CGC AAA ACA AAC AAC GAA CAG GTA ACG AGC TTC ACC ACC GCC AAG AAA GGA ACA ATA CCG ATG CCC TCC TCT AGC GGC GCG TCC GCT CTG CAG CTG CAC CAG CAG CGC CAG ATA GCC ACC ATC GAG ACA CCA CCG AAC AGC GCC AGC CTG CCG ATG CAG ATT CCC ACG GTC ACC ATG GAC CTG GCC TCG GAC ATC TCC ACA TCG GAG GCG GGG GAA CTG GAG GCG GTG GCC GCC CAA ACG GTG CTC GCC TAC GCC AAT CCC AAT GGG GCG GTC ACC GTG GTG AGC AGC GGG AAT GGT GGA GGA GGA GGA CCA CCC ACC TCA CCC AAG GAG ACG CTG CAG GTG AGC ACG ATA GCC ACC GGC CGG GTG GGC CTC AAT GTG CCC GTG CCC CCC TCG ATG GGC AGC AAC AAC TCC ATC AAT GCG CTG AAC AAC AAC AAC GGC AGC GTG GCC ATG GAC GGC GGC GCA GCT ACC GGT GGA GGG GGC AAT GGC AGT GCG ACA GGG CTG CAG ACG GGC GGC AAC GAG CTG CGC GTC TCG CCG ATC GCC GGA CGG TGT CGG GCC CTA TCC GTG GGC GTA GAC ACG GAC ATG CCG ATC TTC GGG CGC AAG TCC AAT AAC CAG CAG CGT CGC AAC GAG GCC AAA GCG GCG GCC AAA AAC CAG CAG CCC GCT GCA GCG GCC GCC AAA AAC CAG CAT CAT CAG CAG CAT GTG GTG AAG GCG GAA CTG GAG CCG GCC ATA CCG AAG ACG CCG AAG CCC CGG GAT CCG GAG AAG GAG AAG CGA CGG ATT GCG CGG AAG AAG GAG AAA CGG GCC ACT TTG ATC CTG GGC CTG ATC ATG GGC AGC TTC ATC GCC TGC TGG CTG CCG TTC TTC TTC CTT TAC ATC CTG GTG CCG GCA TGT AGC AGC CAC TGC AAC ATA CCG GAG TCG GCC TTC GCC GTC GCC TTC TGG CTG GGC TAC ATG AAC TCG GCC CTC AAT CCG GCC ATC TAC ACC ATC TTC AAC AAG GAC TTC CGA CGC GCC TTC CGG CGC ATC CTG TTC AAG 
Drho                            ATG GAT TAC AGT CGG CTG AAT GCG AAC ATC AAT ACG GGC AAC ATC AGC ACC GAT GAC TTT CTG GCC GTG TTC ACG ACC GGA AAA CCG GAG GCC ACC CTC AAT CCG CCC CTG CTC AGT GTC GAT GGG CAG CTG ACC CTG CCC CCG GGA TCG GGA TTC ATC AAT GTG AAT GAC ACG ATA TTC CTG CTG AAT GGC AGC TTC TAC AAT AAC AGC CTG CAG ATG GCG GCG GGA TAT TAT AAT CAG AGT AGC GGG GCA GGG GCG ACA TCG GGC AAC CTG ACG AAT CCG AAT CAA ACA GAA GTC CAC TGG GAT GGC CGA TAT CCC AGC GGC TAT ACG CTC ACC CAC ATT GTG ATC GCC TCC ATT ATC GTG ACC ATC CTG ATG ATT ATC ATA GTG GTG GGC AAC ATG CTG GTG ATC ATA GCC ATT GCC ACG GAA AAG TCG CTG AAG AAC ATA CAG AAC TGG TTC ATC GCC TCG CTG GCG GTG GCC GAC TTC TTC CTG GGC CTC ATC ATC ATG CCC TTC TCG TTG GCC AAC GAG CTG ATG GGC TAC TGG ATC TTC GGC AGC TGG TGG TGC GAC ATC CAC TCG GCG ATG GAT GTG CTC CTC TGC ACC GCC TCG ATC ATG AAC CTG TGC CTC ATC TCG CTG GAC CGC TAC TGG AGC ATC ACC AAG GCC GTC GAC TAT CTC AAG TCG CGG ACG CCG GCG CGG GCC GCC GTT ATG ATC ACG GCG GTC TGG ATT ATG TCC GCC CTC ATC TGC ATT CCG CCG CTC CTC GGG TGG AAG GTG AAG ATG CCG GAG GGA CCG CTG CCC AAG TGC GAG CTG AGC GAG GAC ATT GGC TAC GTG CTG TAC TCG GCA CTG GGC TCC TTC TAC ATA CCC AGC TGC ATT ATG GTC TTT GTG TAC ATA CGA ATT TAC TTT GCC GCC AAG GCG CGG GCG AGG AGA GGC ATT AAA AAG CAT CCC CGC AAA ACA AAC AAC GAA CAG GTA ACG AGC TTC ACC ACC GCC AAG AAA GGA ACA ATA CCG ATG CCC TCC TCC AGC GGC GTG TCC GCT TTG CAG CTG CAC CAG CAG CGC CAG ATA GCC ACC ATA GAG ACA CCA CCG AAC AGC GCC AGC CTG CCG ATG CAG ATA CCC ACG GTG ACC ATG GAC CTG GCC TCC GAC ATC TCC ACC TCG GAG GCG GGG GAA CTG GAG GCG GTG GCC GCC CAA ACG GTG CTG GCC TAT TCC AAT CCC ACG AAC GCG GTC ACC GTG GTG GGC AGC GGG AAC GGA GGT GGA GGT GCA CCG CCC ACC TCG CCC AAG GAG ACG CTG CAG GTG AGC ACG ATA GCC ACC GGC CGG GTG GGC CTC AAT GTG CCC GTG CCC CCC TCC ATG GGC AGC AAC AAC TCC ATC AAT GCG CTG AAC AAC AAC AAC GGC AGC GTG GCC ATG GAT GGA GGT GCA CCA CCC GGT GCG GGG GGC AAT GGG AGT ACA GGC GGA CTG CAA ACG CCC GGC AAC GAG CTG CGC GTC TCC CCG ATC GCC GGA CGG TGT CGA GCG TTA TCC GTG GGC GTG GAC ACG GAC ATG CCG ATC TTC GGG CGC AAG TCC AAT AAC CAG CAG CGG CGC AAC GAG GCC AAA ACG ACG GCC AAA AAT CAG CAG CCC GCT GCA ACG GCC GCC AAA AAT CAG CAT CAG CAG CAG CAG GTG GTG AAG GCG GAA CTG GAG CCG GCC ATA CCG AAG ACA CCG AAG CCC CGG GAT CCG GAG AAG GAG AAG CGT AGG ATT GCG CGA AAA AAG GAG AAG CGG GCC ACC CTG ATC CTG GGC CTG ATC ATG GGC AGC TTC ATC GCC TGC TGG CTG CCG TTC TTC TTC CTG TAC ATC CTG GTG CCG GCA TGT AGC AGC CAC TGC AAT ATA CCG GAG TCG GCC TTC GCC GTC GCC TTC TGG CTG GGC TAC ATG AAC TCG GCC CTC AAT CCG GCC ATC TAC ACC ATC TTC AAC AAG GAC TTC CGC CGC GCC TTC CGA CGC ATC CTG TTC AAG 
Dmau                            ATG GAT TAT AGC CGA CTG AAT GCC AAC ATC AAT ACG GGC AAC ATC AGC ACC GAT GAC TTT CTG GCC GTC TTC TCG ACC GGA AAG CCA GAC GCC ACC CTC AAT CCG CCC CTG CTC AGT GTC GAT GGT CAG CTG ACG CTG CCG CCG GGA TCG GGA TAT GTC AAT GTC AAC GAT ACG ATA TTC TTC CTG AAT GGC AGC TTC TAC AAC AGC AGC CTG CAG CTG GCG GCG GGT TTC TAT AAT CAA AGC AGT GCT TCC GGG GCG ACA GCG GGC AAT CTG ACC AAT CCG AAT CAC ACA GAA GTC CAC TGG GAT GGC CGG TAT CCC AGT GGA TAT ACG CTT ACG CAC ATC GTG ATC GCC TCC ATC ATT GTG ACC ATC CTG ATG ATC ATC ATC GTG GTG GGC AAC ATG CTG GTG ATC ATA GCC ATT GCC ACG GAG AAG TCG TTG AAG AAT ATA CAG AAC TGG TTC ATT GCC TCG TTG GCG GTG GCC GAC TTC TTT CTG GGC CTC ATC ATC ATG CCA TTC TCG CTG GCC AAT GAG CTG ATG GGC TAC TGG ATC TTC GGC AGC TGG TGG TGC GAC ATT CAC TCC GCA ATG GAT GTA CTC CTC TGC ACC GCC TCG ATC ATG AAC CTG TGC CTC ATC TCG CTG GAC CGC TAC TGG AGC ATC ACC AAG GCC GTC GAC TAT CTG AAG TCG AGA ACG CCG GCG CGA GCC GCC GTC ATG ATC ACG GCG GTC TGG ATT ATG TCC GCC CTC ATC TGC ATA CCG CCG CTC CTC GGC TGG AAG GTG AAG ATG CCC GAG GGA CCG CTG CCC AAG TGC GAG CTA AGC GAG GAC ATT GGC TAC GTG CTG TAC TCG GCA CTG GGC TCC TTC TAC ATA CCC AGC TGC ATC ATG GTC TTT GTG TAC ATA CGA ATT TAC TTT GCC GCC AAG GCG CGG GCG AGG CGG GGC ATT AAA AAG CAT CCC CGC AAA ACG AAC AAC GAA CAG GTA ACG AGC TTC ACC ACC GCC AAG AAA GGA ACA ATA CCG ATG CCC TCC TCG AGC GGC GTG TCC GCT TTG CAG CTG CAC CAG CAG CGC CAA ATA GCC ACC ATC GAG ACA CCA CCG AAC AGC GCC AGC CTA CCG ATG CAG ATA CCC ACG GTG ACC ATG GAC CTG GCC TCC GAC ATA TCC ACC TCG GAG GCG GGG GAA CTG GAG GCG GTG GCC GCC CAA ACG GTG CTT GCC TAT GCA AAT CCC AAT GGT TCG GTC ACC GTG GTG AGC AGC GGG AAC GGG ACT GGG GGT GTT CCA CCC AGC TCG CCG AAG GAG ACG CTT CAG GTG AGC ACG ATA GCC ACC GGT CGG GTG GGT CTC AAT GTG CCC GTG CCG CCG TCC ATG GGC AGC AAT AGT TCC ATC AAT GTG CTG AAC AAC AAC AAC GGC ACC GTG GCC ATG GAT GGC GGT GCC TCC GCC GGC GGC GGG GGA AAT GGA AGT CCT GGT GGA CAG CAA ACG GGC GGT AAT GAG CTG CGC GTC TCT CCG ATC GCC GGA CGG TGT CGA GCC CTA TCC GTG GGC GTG GAC ACG GAC ATG CCG ATC TTC GGG CGC AAG TCG AGT AAC CAG CAG CGG CGC AAC GAG GCC AAA GCG GCG GCC AAG AAT CAA CAG CCC AGC GGA GCG GCC AGC AAA AAT CAG CAG CAA CAG CAG CAG GTG GTG AAG GCG GAA CTG GAG CCG GCC ATA CCG AAG ACA CCG AAG CCC CGG GAT CCG GAG AAG GAG AAG CGA CGA ATT GCG CGA AAG AAG GAG AAG CGG GCC ACC CTT ATC CTG GGC CTG ATC ATG GGC AGC TTC ATC GCC TGC TGG CTG CCC TTC TTC TTC CTG TAC ATC CTG GTG CCG GCA TGT AGC AGC CAT TGC AAC ATA CCG GAA TCG GCG TTC GCC GTC GCC TTC TGG CTG GGC TAC ATG AAC TCG GCG CTC AAT CCG GCC ATC TAT ACC ATC TTC AAC AAG GAC TTC CGA CGC GCC TTC CGG CGC ATC CTG TTC AAG 
Dmel                            ATG GAT TAT AGC CGA CTG AAT GCC AAC ATC AAT ACG GGC AAC ATC AGC ACC GAT GAC TTT CTG GCC GTC TTC TCG ACC GGA AAG CCG GAC GCC ACC CTC AAT CCG CCC CTG CTC AGT GTC GAT GGT CAG CTG ACC CTG CCG CCG GGA TCG GGA TAT GTC AAT GTC AAC GAT ACG ATA TTC TTC CTG AAT GGC AGC TTC TAC AAC AGC AGC CTG CAG CTG GCG GCG GGA TTC TAT AAT CAA AGC AGT GCT TCC GGG GCG ACA TCG GGC AAT TTG ACC AAT CCG AAT CAC ACA GAA GTC CAC TGG GAT GGC CGG TAT CCC AGT GGA TAT ACG CTT ACG CAC ATC GTG ATC GCC TCC ATT ATT GTG ACG ATC CTG ATG ATT ATC ATC GTG GTG GGC AAC ATG CTG GTG ATC ATA GCC ATT GCC ACG GAG AAG TCG TTG AAG AAT ATA CAG AAC TGG TTC ATT GCC TCG TTG GCG GTG GCC GAC TTC TTT CTG GGC CTC ATC ATC ATG CCA TTT TCG CTG GCC AAT GAG CTA ATG GGC TAC TGG ATC TTC GGC AGC TGG TGG TGT GAC ATC CAC TCC GCG ATG GAC GTC CTC CTC TGC ACC GCC TCG ATC ATG AAC CTG TGC CTC ATC TCG TTA GAT CGC TAC TGG AGC ATC ACC AAG GCC GTC GAC TAT CTG AAG TCG AGA ACG CCG GCG CGA GCC GCC GTC ATG ATC ACG GCA GTC TGG ATT ATG TCC GCC CTC ATC TGC ATA CCG CCG CTC CTC GGC TGG AAG GTG AAG ATG CCA GAG GGA CCG CTG CCC AAG TGC GAG CTA AGC GAG GAC ATT GGC TAC GTG CTG TAC TCG GCA CTG GGC TCC TTC TAC ATA CCC AGT TGC ATC ATG GTC TTT GTG TAC ATA CGA ATT TAC TTT GCC GCC AAG GCG CGG GCG AGG AGA GGC ATT AAA AAG CAT CCC CGC AAA ACG AAC AAC GAA CAG GTA ACG AGC TTC ACC ACC GCC AAG AAA GGA ACA ATA CCG ATG CCC TCC TCG AGC GGC GTG TCC GCT TTG CAG CTG CAC CAG CAG CGC CAA ATA GCC ACC ATC GAG ACA CCA CCG AAC AGC GCC AGC CTA CCG ATG CAG ATA CCC ACG GTG ACC ATG GAC CTG GCC TCC GAC ATA TCC ACC TCG GAG GCG GGG GAA CTG GAG GCG GTG GCC GCC CAA ACG GTG CTT GCC TAT GCA AAT CCC AAT GGT TCG GTC ACC GTG GTG AGC AGC GGG AAC GGG CCT GGG GGT GTT CCA CCC AGC TCG CCG AAG GAG ACG CTT CAG GTG AGC ACG ATA GCC ACC GGT CGG GTG GGT CTC AAT GTG CCC GTG CCA CCG TCC ATG GGC AGC AAT AGT TCC ATC AAT GTG CTG AAC AAC AAC AAC GGT ACC GTG GCG ATG GAT GGA GGT GCC ACC GCC GCC GGC GGG GGA AAT GGT AGT CCT GGT GGA CAG CAA ACG GGC GGT AAT GAG CTG CGC GTC TCT CCG ATC GCC GGA CGG TGT CGA GCC CTA TCC GTG GGC GTG GAC ACG GAC ATG CCG ATC TTC GGG CGC AAG TCG AGT AAC CAG CAG CGG CGC AAC GAG GCC AAA GCG GCG GCC AAG AAT CAA CAG TCC AGT GGA GTG GCC AGC AAA AAT CAG CAG CAG CAG CAG CAG GTA GTA AAG TCG GAA CTG GAG CCG GCC ATA CCG AAG ACA CCG AAG CCC AGG GAT CCG GAG AAG GAG AAG CGA CGA ATT GCG CGA AAG AAG GAG AAG CGG GCC ACC CTA ATT CTG GGC CTG ATC ATG GGC AGC TTC ATC GCC TGC TGG CTG CCC TTC TTC TTC CTG TAC ATC CTG GTG CCG GCA TGT AGC AGC CAT TGC AAC ATA CCG GAA TCG GCG TTC GCC GTC GCC TTC TGG CTG GGC TAC ATG AAT TCG GCG CTC AAT CCG GCC ATC TAT ACC ATC TTC AAC AAG GAC TTC CGA CGC GCC TTC CGG CGC ATC CTG TTC AAG 
Dsim                            ATG GAT TAT AGC CGA CTG AAT GCC AAC ATC AAT ACG GGC AAC ATC AGC ACC GAT GAC TTT CTG GCC GTC TTC TCG ACC GGA AAG CCG GAC GCC ACC CTC AAT CCG CCC CTG CTC AGT GTC GAT GGT CAG CTG ACC CTG CCG CCG GGA TCG GGA TAT GTC AAT GTC AAC GAT ACG ATA TTC TTC CTG AAT GGC AGC TTC TAC AAC AGC AGC CTG CAG CTG GCG GCG GGT TTC TAT AAT CAA AGC AGT GCT TCC GGG GCG ACA GCG GGC AAT CTG ACC AAT CCG AAT CAC ACA GAA GTC CAC TGG GAT GGC CGG TAT CCC AGT GGA TAT ACG CTT ACG CAC ATC GTG ATC GCC TCC ATC ATT GTG ACC ATC CTG ATG ATC ATC ATC GTG GTG GGC AAC ATG CTG GTG ATC ATA GCC ATT GCC ACG GAG AAG TCG TTG AAG AAC ATA CAG AAC TGG TTC ATT GCA TCG TTG GCG GTG GCC GAC TTC TTT CTG GGC CTC ATC ATC ATG CCA TTC TCG CTG GCC AAT GAG CTG ATG GGC TAC TGG ATC TTC GGC AGC TGG TGG TGC GAC ATC CAC TCC GCA ATG GAT GTA CTC CTC TGC ACC GCC TCG ATC ATG AAC CTG TGC CTC ATC TCG CTG GAC CGC TAC TGG AGC ATC ACC AAG GCC GTC GAC TAT CTG AAG TCG AGA ACG CCG GCG CGA GCC GCC GTC ATG ATC ACG GCG GTC TGG ATT ATG TCC GCC CTC ATC TGC ATA CCG CCG CTC CTC GGC TGG AAG GTG AAG ATG CCC GAG GGA CCG CTG CCC AAG TGC GAG CTA AGC GAG GAC ATT GGC TAC GTG CTG TAC TCG GCG CTG GGC TCC TTC TAC ATA CCC AGC TGC ATC ATG GTC TTT GTG TAC ATA CGA ATT TAC TTT GCC GCC AAG GCG CGG GCG AGG CGG GGC ATT AAA AAG CAT CCC CGC AAA ACG AAC AAC GAA CAG GTA ACG AGC TTC ACC ACC GCC AAG AAA GGA ACA ATA CCG ATG CCC TCC TCG AGC GGC GTG TCC GCT TTG CAG CTG CAC CAG CAG CGC CAA ATA GCC ACC ATC GAG ACA CCA CCG AAC AGC GCC AGC CTA CCG ATG CAG ATA CCC ACG GTG ACC ATG GAC CTG GCC TCC GAC ATA TCC ACC TCG GAG GCG GGG GAA CTG GAG GCG GTG GCC GCC CAA ACG GTG CTT GCC TAT GCA AAT CCC AAT GGT TCG GTC ACC GTG GTG AGC AGC GGG AAC GGG ACT GGG GGT GTT CCA CCC AGC TCG CCG AAG GAG ACG CTT CAG GTG AGC ACG ATA GCC ACC GGT CGG GTG GGT CTC AAT GTG CCC GTG CCA CCG TCC ATG GGC AGC AAT AGT TCC ATC AAT GTG CTG AAC AAC AAC AAC GGC ACT GTG GCC ATG GAT GGA GGT GCC TCC GCC GGC GGC GGG GGA AAT GGG AGT CCT GGT GCA CAG CAA ACG GGC GGT AAT GAG CTG CGC GTC TCT CCG ATC GCC GGA CGG TGT CGA GCC CTA TCC GTG GGC GTG GAC ACG GAC ATG CCG ATC TTC GGG CGC AAG TCG AGT AAC CAG CAG CGG CGC AAC GAG GCC AAA GCG GCG GCC AAG AAT CAA CAG CCC AGT GGA GCG GCC AGC AAA AAT CAG CAG CAG CAG CAG CAG GTG GTG AAG GCG GAA CTG GAG CCG GCC ATA CCG AAG ACA CCG AAG CCC AGG GAT CCG GAG AAG GAG AAG CGA CGA ATT GCG CGA AAG AAG GAG AAG CGG GCC ACC CTA ATT CTG GGC CTG ATC ATG GGC AGC TTC ATC GCC TGC TGG CTG CCC TTC TTC TTC CTG TAC ATC CTG GTG CCG GCA TGT AGC AGC CAT TGC AAC ATA CCG GAA TCG GCG TTC GCC GTC GCC TTC TGG CTG GGC TAC ATG AAC TCG GCG CTC AAT CCG GCC ATC TAT ACC ATC TTC AAC AAG GAC TTC CGA CGC GCC TTC CGG CGC ATC CTG TTC AAG 
Dere                            ATG GAT TAT AGC CGA CTG AAT GCC AAC ATC AAT ACG GGC AAC ATC AGC ACC GAT GAC TTT CTG GCC GTC TTC TCG ACC GGA AAG CCG GAC GCC ACC CTC AAT CCG CCC CTG CTC AGC GTC GAT GGT CAG CTG ACC CTG CCG CAG GGA TCG GGC TAT GTC AAT GTC AAC GAT ACG ATA TTC TTC CTG AAT GGC AGC TTC TAC AAC AGC AGC CTG CAG CTG GCG GCT GGA TTC TAT AAC CAA AGC AGT GCT TCC GGG GCG ACA TCG GGC AAT CTG ACC AAT CCG AAT CAC ACA GAA GTC CAC TGG GAC GGA CGG TAT CCC AGC GGC TAT ACG CTT ACG CAC ATC GTG ATC GCC TCC ATC ATT GTG ACC ATC CTG ATG ATC ATC ATC GTG GTG GGC AAC ATG CTG GTG ATC ATA GCC ATT GCC ACC GAG AAG TCG CTG AAG AAC ATA CAG AAC TGG TTC ATC GCC TCG TTG GCG GTG GCC GAC TTC TTT CTT GGC CTC ATC ATC ATG CCA TTC TCG CTG GCC AAT GAG CTG ATG GGC TAC TGG ATA TTC GGC AGC TGG TGG TGC GAC ATC CAC TCC GCG ATG GAC GTC CTC CTC TGC ACC GCC TCG ATC ATG AAC CTG TGC CTC ATC TCG CTG GAC CGC TAC TGG AGC ATC ACC AAG GCC GTC GAC TAT CTG AAG TCC AGA ACG CCG GCG CGA GCC GCC GTC ATG ATC ACG GCG GTC TGG ATT ATG TCC GCC CTC ATC TGC ATC CCG CCG CTC CTC GGC TGG AAG GTG AAG ATG CCC GAA GGA CCG CTG CCC AAG TGC GAG CTG AGC GAG GAC ATT GGC TAC GTG CTG TAC TCG GCA CTG GGC TCC TTC TAC ATA CCC AGC TGC ATC ATG GTC TTT GTG TAC ATA CGA ATT TAC TTT GCC GCC AAG GCG CGG GCG AGG AGA GGC ATT AAA AAG CAT CCC CGC AAA ACG AAC AAC GAA CAG GTA ACG AGC TTC ACC ACC GCC AAG AAA GGA ACA ATA CCG ATG CCC TCC TCG AGC GGC GTG TCC GCT CTG CAA CTG CAT CAG CAG CGC CAA ATA GCC ACC ATC GAG ACA CCA CCG AAC AGC GCC AGC CTG CCG ATG CAG ATA CCC ACG GTG ACC ATG GAC CTG GCC TCC GAC ATA TCC ACC TCG GAG GCG GGG GAA CTG GAG GCG GTG GCC GCC CAA ACG GTG CTT GCC TAT GCA AAT CCC AAT GGG TCG GTC ACC GTG GTG AGC AGC GGG AAC GGG ACC GGG GGT GCT CCG CCC ACC TCG CCC AAG GAG ACG CTC CAG GTC AGC ACG ATA GCC ACC GGT CGG GTG GGT CTC AAT GTC CCC GTG CCG CCG TCC ATG GGC AGC AAT AAT TCC GTC AAT GCG TTG AAC AAC AAC AAC GGC ACC GTG GCC ATG GAT GGA GGC GCC TCC TCC GCC GCC GGC GGA AAT GGG AGT CCT GGT GGA CAG CAG ACG GGC GGC AAT GAG CTG CGC GTC TCT CCG ATC GCC GGA CGG TGT CGA GCC CTA TCC GTG GGC GTG GAC ACG GAC ATG CCG ATC TTC GGG CGC AAG TCG AGT AAC CAG CAG CGG CGC AAC GAG GCC AAA TCG GCG GCC AAG AAC CAA CAG CCC AGT GCA GCG GCC AGC AAA AAT CAG CAG CAG CAG CAG CAG GTG GTG AAG GCG GAA CTG GAG CCG GCC ATA CCG AAG ACA CCG AAG CCC AGG GAT CCG GAG AAG GAG AAG CGT CGC ATT GCG CGG AAG AAG GAG AAG CGG GCC ACC CTA ATC CTG GGC CTG ATC ATG GGC AGC TTC ATC GCC TGC TGG CTG CCA TTC TTC TTC CTG TAC ATC CTG GTG CCG GCA TGT AGC AGC CAT TGC AAC ATA CCG GAA TCG GCG TTC GCC GTC GCC TTC TGG CTG GGC TAC ATG AAC TCG GCG CTC AAT CCG GCC ATC TAT ACC ATC TTC AAC AAG GAC TTC CGA CGC GCC TTC CGG CGC ATC CTG TTC AAG 
Dyak                            ATG GAT TAT AGC CGC CTG AAT GCC AAC ATC AAT ACG GGC AAC ATC AGC ACC GAT GAC TTT CTG GCC GTG TTC TCG ACC GGC AAG CCG GAC GCC ACC CTC AAT CCG CCC CTT CTC AGT GTC GAT GGT CAG CTG ACC CTG CCG CCG GGA TCG GGC TAT GTC AAT GTC AAC GAT ACG ATA TTC TTC CTG AAT GGC AGC TTC TAC AAC AGC AGC CTG CAG CTG GCG GCT GGA TTC TAC AAT CAG AGC AGT GCT TCC GGG GCG ACA TCA GGC AAC CTG ACC AAT CCG AAT CAC ACA GAA GTC CAC TGG GAT GGC CGG TAT CCC AGC GGC TAT ACG CTT ACG CAC ATC GTG ATC GCC TCC ATA ATT GTG ACC ATC CTG ATG ATC ATC ATC GTG GTG GGC AAC ATG CTG GTG ATC ATA GCC ATT GCC ACG GAG AAG TCA CTA AAG AAC ATA CAG AAC TGG TTC ATC GCC TCG CTG GCG GTG GCC GAC TTC TTC CTT GGC CTC ATC ATC ATG CCA TTC TCG CTG GCC AAT GAG CTG ATG GGC TAC TGG ATC TTC GGC AGC TGG TGG TGC GAC ATC CAC TCC GCG ATG GAC GTC CTC CTC TGC ACC GCC TCG ATC ATG AAC CTG TGC CTA ATC TCC CTG GAC CGC TAC TGG AGC ATC ACC AAG GCC GTC GAC TAT CTA AAG TCT AGA ACG CCG GCG CGA GCC GCC GTC ATG ATC ACG GCG GTC TGG ATT ATG TCC GCC CTC ATC TGC ATC CCG CCG CTG CTC GGC TGG AAG GTG AAG ATG CCC GAG GGA CCG CTA CCA AAG TGC GAG CTG AGC GAG GAC ATT GGC TAC GTG CTG TAC TCG GCA CTG GGC TCC TTC TAC ATA CCC AGC TGC ATC ATG GTC TTT GTG TAC ATA CGA ATT TAT TTT GCC GCC AAG GCA CGG GCG AGG AGA GGT ATT AAA AAG CAT CCC CGC AAA ACG AAC AAC GAA CAG GTA ACG AGC TTC ACC ACC GCC AAA AAA GGA ACA ATA CCG ATG CCC TCC TCG AGC GGC GTG TCC GCT TTG CAG CTG CAC CAG CAG CGC CAA ATA GCC ACC ATC GAG ACA CCA CCG AAC AGC GCC AGC CTA CCG ATG CAG ATA CCC ACG GTG ACC ATG GAC CTG GCC TCC GAC ATA TCC ACC TCT GAG GCG GGG GAA CTG GAG GCG GTG GCC GCC CAA ACG GTG CTT GCC TAT GCA AAT CCC AAT GGG TCG GTC ACC GTG GTG AGC AGC GGG AAC GGG ACC GGA GGT GCT CCG CCC ACC TCA CCC AAG GAG ACG CTC CAG GTC AGC ACG ATA GCC ACC GGT CGG GTG GGT CTC AAT GTG CCC GTG CCG CCG TCC ATG GGC AGC AAC AAC TCC GTT AAT GCG ATG AAC AAC AAC AAC GGC ACC GTG GCC ATG GAT GGA AGC GCC CCC TCA GCC GGC GGG GGA AAT GGG AGT CCT GGT GGA CAG CAA GCG GGC GGT AAT GAG CTG CGC GTC TCT CCG GTC GCC GGA CGG TGT CGA GCC CTA TCC GTG GGC GTG GAC ACG GAC ATG CCG ATC TTC GGG CGC AAG TCG AGT AAC CAG CAG CGG CGC AAC GAG GCC AAG TCG GCG GCC AAG AAC CAA CAG CCC AGT GCA GCG GCC AGC AAA AAT CAG CAG CAG CAG CAG CAG GTG GTG AAG GCG GAA CTG GAG CCT GCC ATA CCG AAG ACA CCG AAG CCC AGG GAT CCG GAG AAG GAG AAG CGT CGG ATT GCG CGG AAG AAG GAG AAG CGG GCC ACC CTA ATC CTG GGC CTG ATC ATG GGC AGC TTC ATC GCC TGC TGG CTG CCA TTC TTC TTC CTG TAC ATC CTG GTG CCG GCA TGT AGC AGC CAT TGC AAC ATA CCG GAA TCG GCG TTC GCC GTC GCC TTC TGG CTG GGC TAC ATG AAC TCG GCG CTC AAT CCG GCC ATC TAC ACC ATC TTC AAC AAG GAC TTC CGA CGC GCC TTT CGG CGC ATC CTG TTC AAG 
Dsan                            ATG GAT TAT AGC CGC CTG AAT GCC AAC ATC AAT ACG GGC AAC ATC AGC ACC GAT GAC TTT CTG GCC GTG TTC TCG ACC GGC AAG CCG GAC GCC ACC CTC AAT CCG CCC CTG CTC AGT GTC GAT GGT CAG CTG ACT CTG CCG CCG GGA TCG GGC TAT GTC AAT GTC AAC GAT ACG ATA TTC TTC CTG AAT GGC AGC TTC TAC AAC AGC AGC CTG CAG CTG GCG GCT GGA TTC TAC AAT CAG AGC AGT GCT TCC GGG GCG ACA TCG GGC AAC CTG ACC AAT CCG AAT CAC ACA GAA GTC CAC TGG GAT GGC CGG TAT CCC AGC GGC TAT ACG CTT ACG CAC ATC GTG ATC GCC TCC ATA ATT GTG ACC ATC CTG ATG ATC ATC ATC GTG GTG GGC AAC ATG CTG GTG ATC ATA GCC ATT GCC ACG GAG AAG TCA CTG AAG AAC ATA CAG AAC TGG TTC ATC GCC TCG CTG GCG GTG GCC GAC TTC TTC CTT GGC CTC ATC ATC ATG CCA TTC TCG CTG GCC AAT GAG CTG ATG GGC TAC TGG ATC TTC GGC AGC TGG TGG TGC GAC ATC CAC TCC GCG ATG GAC GTC CTC CTC TGC ACC GCC TCG ATC ATG AAC CTG TGC CTA ATC TCG CTG GAC CGC TAC TGG AGC ATC ACC AAG GCC GTC GAC TAT CTA AAG TCT AGA ACG CCG GCG CGA GCC GCC GTC ATG ATC ACG GCG GTC TGG ATT ATG TCC GCC CTC ATC TGC ATC CCG CCG CTG CTC GGC TGG AAG GTG AAG ATG CCC GAG GGA CCG TTG CCA AAG TGC GAG CTG AGC GAG GAC ATT GGC TAC GTG CTG TAC TCG GCA CTG GGC TCC TTC TAC ATA CCC AGC TGC ATC ATG GTC TTT GTG TAC ATA CGA ATT TAC TTT GCC GCC AAG GCA CGG GCG AGG AGA GGT ATT AAA AAG CAT CCC CGC AAA ACG AAC AAC GAA CAG GTA ACG AGC TTC ACC ACC GCC AAG AAA GGA ACA ATA CCG ATG CCC TCC TCG AGC GGC GTG TCC GCT TTG CAG CTG CAC CAG CAG CGC CAA ATA GCC ACC ATC GAG ACA CCA CCG AAC AGC GCC AGC CTT CCG ATG CAG ATA CCC ACG GTG ACC ATG GAC CTG GCC TCC GAC ATA TCC ACC TCG GAG GCG GGG GAA CTG GAG GCG GTG GCC GCC CAA ACG GTG CTT GCC TAT GCA AAT CCC AAT GGG TCG GTC ACC GTG GTG AGC AGC GGG AAC GGG ACC GGG GGT GTT CCG CCC ACC TCA CCG AAG GAG ACG CTC CAG GTC AGC ACG ATA GCC ACC GGT CGG GTG GGT CTA AAT GTG CCC GTG CCG CCG TCC ATG GGC AGC AAC AAC TCC GTT AAT GCG CTG AAC AAC AAC AAC GGC ACC GTG GCC ATG GAT GGA GGC GCC CCC TCC GCC GGC GGG GGA AAT GGG AGT CCT GGT GGA CAG CAA GCG GGC GGT AAT GAG CTG CGC GTC TCT CCG GTC GCT GGA CGG TGT CGA GCC CTA TCC GTG GGC GTG GAC ACG GAC ATG CCG ATC TTC GGG CGC AAG TCG AGT AAC CAG CAG CGG CGC AAC GAG GCC AAG TCG GCG GCC AAG AAC CAA CAG CCC AGT GCA GCG GCC AGC AAA AAT CAG CAG CAG CAG CAG CAG GTG GTG AAG GCG GAA CTG GAG CCT GCA ATA CCG AAG ACA CCG AAG CCC AGG GAT CCG GAG AAG GAG AAG CGT CGG ATT GCG CGG AAG AAA GAG AAG CGG GCC ACC CTA ATC CTG GGC CTG ATC ATG GGC AGC TTC ATC GCC TGC TGG CTG CCA TTC TTC TTC CTG TAC ATC CTG GTG CCG GCA TGT AGC AGC CAT TGC AAC ATA CCG GAA TCG GCG TTC GCC GTC GCC TTC TGG CTG GGC TAC ATG AAC TCG GCG CTC AAT CCG GCC ATC TAC ACC ATC TTC AAC AAG GAC TTC CGA CGC GCC TTC CGG CGC ATC CTG TTC AAG 
Dtak                            ATG GAT TAT AGC CGA CTG AAT GCT AAC ATC AAT ACG GGC AAC ATC AGC ACC GAT GAC TTT CTG GCC GTA TTC ACG ACA GGA AAA CCA AAT GCC ACC CTC AAT CCG CCC CTG CTC AGT GTC GAT GGT CAG CTG ACC CTG CCC CCG GGA TTG GGA TAT ATC AAT GTG AAC GAC ACG ATA TTC TTT CTG AAT GGC AGC TTC TAC AAC AGC AGC CTT CAG ATG GCG GCG GGA TAT TAC AAT CAG AGC GGC GGT TCG GGG GCG ACA TCC GGA AAT CTA ACC AAT CCG AAT CAA ACA GAA GTC CAC TGG GAT GGC CAC TAT CCC AGT GGC TAT ACG CTC ACC CAC ATT GTG ATC GCC TCC GTT ATC GTG ACC ATC CTG ATG ATC ATC ATC GTG GTG GGC AAT ATG CTG GTG ATC ATA GCC ATT GCC ACG GAG AAG TCG CTG AAG AAC ATA CAG AAC TGG TTC ATC GCC TCG CTG GCG GTG GCC GAC TTC TTT CTG GGC CTC ATC ATC ATG CCC TTT TCG CTG GCC AAC GAG CTG ATG GGC TAC TGG ATC TTC GGC AGC TGG TGG TGC GAC ATC CAC TCG GCG ATG GAC GTC CTG CTC AGC ACC GCC TCG ATC ATG AAT CTC TGC CTC ATC TCG CTG GAT CGC TAC TGG AGC ATC ACC AAG GCC GTC GAC TAT CTG AAG TCA AGG ACG CCG GCG CGG GCA GCC GTC ATG ATC ACG GCG GTC TGG ATA ATG TCC GCC CTC ATC TGC ATA CCG CCG CTC CTC GGC TGG AAG GTG AAG ACG CCG GAG GGA CCG CTG CCC AAG TGC TCG CTG AGC AAT GAC ATT GGC TAC GTG CTT TAC TCG GCG CTG GGC TCC TTC TAC ATC CCC AGC TGC ATA ATG GTC TTT GTG TAC ATA CGA ATT TAC TTT GCC GCC AAG GCG CGG GCG AGG AGG GGC ATC AAA AAG CAT CCC CGC AAA ACA AAC AAC GAA CAG GTA ACG AGC TTC ACC ACC GCC AAG AAA GGA ACC ATA CCG ATG CCC TCC TCC AGC GGC GCG GCC GCT TTG CAG CTG CAT CAG CAG CGC CAA ATA GCC ACC ATC GAG ACT CCA CCG AAC AGC GCC ACT CTG CCC ATG CAG ATA CCC ACG GTG ACC ATG GAC CTG GCC TCC GAC ATC TCC ACC TCG GAG GCG GGG GAA CTG GAG GCG GTG GCC GCC CAA ACG GTG CTG GCC TAT GCC AAT CCC AAT GGG TCG GTC ACC GTG GTG AGC AGC GGG AAT GGG GCC ACC AGT GCA CAG CCC ACC TCG CCG AGG GAA ACG CTC CAT GTG AGC ACG ATA GCC ACC GGT CGG GTG GGT CTC AAT GTG CCC GTG CCC CCG TCC ATG GGC AGC AAC AAC TCC ATC AAT GCG CTG AAC AAC AAC AAC GGC AGC GTG GCC ATG GAT GGC GGA GGC GGA GGA GGA GGA GGA GGA GCA GCA TCC ACG ACA GGA CTG CAA ACG CCG GGC AAC GAG CTG CGC GTC TCC CCA ATC GCC GGA AGG TGT CGA GCC TTA TCC GTG GGC GTG GAC ACG GAC ATG CCG ATC TTC GGG CGC AAA TCG AAT AAT CAG CAG CGT CGC AAC GAG GCC AAA GCG GCG GCC AAG AAT CAA CAT CCC AGT GCG GCG ACG GGC AAC AAA AAT CAA CAT CAG CAG CAG GTG GTG AAG GCG GAA CTG GAG CCG GCC ATA CCG AAG ACC CCG AAG CCC CGG GAT CCG GAG AAG GAG AAG CGA AGG ATT GCG CGG AAG AAG GAG AAG CGG GCC ACC CTA ATC CTG GGG CTG ATC ATG GGC AGC TTC ATC GCC TGC TGG CTG CCG TTC TTC TTC CTG TAC ATC CTG GTG CCG GCA TGT AGC AGC CAC TGC AAT ATA CCC GAT TCG GCG TTC GCC GTC GCC TTC TGG CTG GGC TAC ATG AAC TCG GCC CTC AAT CCG GCC ATC TAT ACC ATC TTC AAC AAG GAC TTC CGG CGC GCC TTC CGG CGC ATC CTG TTC AAG 
Dbia                            ATG GAT TAT AGC CGA CTG AAT GCC AAC ATA AAC ACG GGC AAC ATC AGC ACC GAT GAG TTT CTG GCC GTC TTC ACG ACC GGA AAA CCC AAT GCC ACC CTC AAT CCG CCC CTG CTC AGC GTC GAC GGG CAG CTG ACC CTG CCC CCG GGA TCG GGA TAC ATC AAT GTG AAC GAC ACG ATA TAC TTC CTC AAC GGC AGC TTC TAC AAC AGC AGT CTT CAG CTG GCG GCG GGC TAC TAC AAC CAG AGC GGC GGT TCG GGG GCG ACT TCG GGC AAC CTG ACC AAC CCG AAC CAG ACA GAA GTC CAC TGG GAT GGG CGC TAT CCC AGC GGC TAC ACG CTC ACC CAC ATC GTG ATC GCC TCC ATC ATT GTG ACC ATC CTG ATG ATC ATC ATC GTG GTG GGC AAC ATG CTG GTG ATC ATA GCC ATC GCC ACG GAG AAG TCG CTG AAG AAC ATA CAG AAC TGG TTC ATC GCC TCG CTG GCG GTG GCC GAC TTC TTC CTG GGC CTC ATC ATA ATG CCC TTC TCG CTG GCC AAC GAG CTG ATG GGC TAC TGG ATC TTC GGC AGC TGG TGG TGC GAC ATC CAC TCG GCG ATG GAC GTG CTC CTC TGC ACC GCC TCG ATC ATG AAC CTG TGC CTC ATC TCG CTG GAC CGC TAC TGG AGC ATC ACC AAG GCC GTC GAC TAT CTG AAG TCG CGG ACG CCG GCG CGG GCC GCT GTC ATG ATC ACG GCG GTC TGG ATA ATG TCC GCC CTC ATC TGC ATC CCG CCG CTG CTG GGC TGG AAG GTC AAG ATG CCG GAG GGA CCG CTG CCC AAG TGC GAG CTG AGC GAG GAC ATC GGC TAC GTG CTG TAC TCG GCA CTG GGC TCC TTC TAC ATA CCC AGC TGC ATA ATG GTC TTT GTG TAC ATA CGA ATT TAC TTT GCC GCC AAG GCG CGG GCG AGG AGG GGC ATT AAA AAG CAT CCC CGC AAA ACG AAC AAC GAA CAG GTA ACG AGC TTC ACC ACC GCC AAG AAA GGA ACG ATA CCG ATG CCC TCC TCC AGC GGG GCG TCC GCC CTG CAG CTG CAC CAG CAG CGC CAG ATA GCC ACC ATC GAG ACA CCA CCG AAC AGC GCC AGC CTG CCG ATG CAG ATA CCC ACG GTG ACC ATG GAC CTG GCC TCC GAC ATC TCC ACC TCG GAG GCC GGC GAG CTG GAG GCG GTG GCC GCC CAA ACG GTG CTG GCC TAC TCG AAC CCC AAT GGG TCG GTA AAT GTG GTG AGC AGT GGG AAT GGG ACC GCA CCA CCA TCG CCC ACC ACG CCC AAG GAG ACG CTC CAG GTG AGC ACG ATA GCC ACC GGT CGG GTG GGT CTC AAC GTG CCC GTG CCG CCG TCC ATG GGC AGC AAC AAC TCC ATC AAT GTG CTG AAC AAC AAC AAC GGC AGC GTG GCC ATG GAC GGC GGA GCT CCG TCC GCC GGC GGG GGG AAT GGC AGT GGT GGT GGT TTG CAA ACC CCT GGG AAC GAG CTG CGC GTC TCG CCG ATC GCC GGA CGG TGT CGA GCC CTC TCA GTG GGC GTG GAC ACG GAC ATG CCG ATC TTC GGG CGC AAG TCT AGT AAT CAG CAG CGT CGC AAC GAG GCC AAG ACG GCG GCC AAA AAC CAA CAT GCC ACG GCG ACG ACG GCC AAC AAG AAT CAG CAG CTT CAG CAG GTG GTG AAG GCG GAA CTG GAG CCG GCC ATA CCG AAG ACC CCT AAG CCG CGG GAT CCG GAG AAG GAG AAG CGC AGG ATT GCG CGG AAA AAG GAG AAG CGG GCC ACC CTA ATC CTG GGC CTG ATC ATG GGC AGC TTC ATC GCC TGC TGG CTG CCG TTC TTC TTC CTG TAC ATC CTG GTG CCG GCA TGT AGC AGC CAT TGC AAC ATC CCG GAG TCG GCC TTC GCC GTC GCC TTC TGG CTG GGC TAC ATG AAC TCG GCC CTC AAT CCG GCC ATC TAC ACC ATC TTC AAC AAG GAC TTC CGA CGC GCC TTC CGG CGC ATC CTG TTC AAG 
Dsuz                            ATG GAT TAT AGC CGA CTG AAT GCC AAC ATT AAT ACG GGC AAC ATC AGC ACC GAT GAG TTT CTG GCC GTG TTC ACG ACC GGA AAA CCC AAT GCC ACC CTC AAT CCG CCC CTG CTC AGT GTC GAC GGG CAG CTG ACC CTG CCC CCG GGA TCG GGA TAT ATC AAT GTG AAT GAC ACG ATA TAC TTC CTG AAC GGC AGC TTC TAC AAC AGC AGT CTT CAG CTG GCG GCG GGA TAC TAC AAT CAG AGC AGC GGT TCA GGG GCC ACA TCG GGC AAT CTG ACC AAT CCG AAT CAA ACA GAA GTC CAT TGG GAT GGC AGA TAT CCC AGT GGC TAT ACG CTC ACC CAC ATC GTG ATC GCC TCC ATT ATC GTG ACC ATC CTG ATG ATC ATC ATC GTG GTG GGC AAC ATG CTG GTG ATC ATA GCC ATT GCC ACG GAG AAG TCG CTG AAG AAC ATA CAA AAC TGG TTC ATC GCC TCG CTG GCG GTG GCC GAC TTC TTC CTG GGC CTC ATC ATC ATG CCC TTC TCG CTG GCC AAC GAG CTG ATG GGC TAC TGG ATC TTC GGC AGC TGG TGG TGC GAC ATC CAC TCG GCG ATG GAC GTC CTC CTG TGC ACC GCC TCG ATC ATG AAC CTG TGC CTC ATC TCG CTG GAT CGC TAC TGG AGC ATC ACC AAG GCC GTC GAC TAT CTC AAG TCG AGG ACG CCG GCG CGT GCC GCC GTC ATG ATC ACG GCG GTC TGG ATA ATG TCC GCC CTC ATC TGC ATC CCG CCG CTG CTC GGC TGG AAG GTC AAG ATG CCG GAG GGA CCG CTG CCC AAG TGC GAG CTG AGC GAG GAC ATT GGC TAC GTG CTG TAC TCG GCA CTG GGC TCC TTC TAC ATA CCC AGC TGC ATA ATG GTC TTT GTG TAC ATA CGA ATT TAC TTT GCC GCC AAG GCG CGG GCG AGG AGG GGC ATT AAA AAG CAT CCC CGC AAA ACG AAC AAC GAA CAG GTA ACG AGC TTC ACC ACC GCC AAG AAA GGA ACA ATA CCG ATG CCC TCC TCC AGC GGC GCG TCC GCC CTG CAG CTG CAC CAG CAG CGC CAA ATA GCC ACC ATC GAG ACA CCA CCG AAC AGC GCC AGT CTG CCG ATG CAG ATA CCC ACG GTG ACC ATG GAC CTG GCC TCC GAC ATC TCC ACC TCG GAG GCG GGG GAG CTG GAG GCG GTG GCC GCC CAG ACT GTG CTG GCC TAC ACC AAT CCC AAT GGG TCG ATG AAT GTG GTG AGC AGC GGG AAT GGG TCC GCA CCA CCA TCA CCC ACC TCA CCC AAG GAG ACG CTC CAG GTG AGC ACG ATA GCC ACC GGT CGG GTG GGT CTC AAT GTG CCC GTG CCG CCG TCC ATG GGC AGC AAC AAC TCC ATC AAT GCG CTG AAC AAC AAC AAC GGC AGC GTG GCC ATG GAC GGA GGA GCC CCG TCC GCC GGC GGG GGG AAT GGA AGT ACA GGT GGT CTG CAG ACC CCC GGG AAC GAG CTG CGC GTC TCG CCG ATC GCC GGA AGG TGT CGA GCC CTC TCC GTG GGC GTG GAC ACG GAC ATG CCG ATC TTC GGG CGC AAG TCG AGT AAT CAG CAG CGT CGC AAT GAG GCC AAA ACG GCG GCC AAA AAC CAA CAT GCC ACG GCG ACG ACG GCC AAC AAG AAC CAG CAG CAT CCG CAG GTG GTG AAG GCG GAA CTG GAG CCG GCC ATA CCG AAG ACA CCG AAG CCC CGG GAT CCG GAG AAA GAG AAG CGC AGG ATT GCG CGG AAG AAG GAG AAG CGG GCC ACC CTA ATC CTG GGC CTG ATC ATG GGC AGC TTC ATC GCC TGC TGG CTG CCG TTC TTC TTC TTG TAC ATC CTG GTG CCG GCA TGT AGC AGC CAC TGC AAC ATC CCG GAG TCG GCC TTC GCC GTC GCC TTC TGG CTG GGC TAC ATG AAC TCG GCC CTC AAT CCG GCC ATC TAT ACC ATC TTC AAC AAG GAC TTC CGA CGC GCC TTC CGG CGC ATC CTG TTC AAG 
Dsub                            ATG GAT TAT AGC CGA CTG AAT GCC AAC ATT AAT ACG GGC AAC ATC AGC ACC GAT GAG TTT CTG GCC GTG TTC ACG ACC GGA AAA CCC AAT GCC ACC CTC AAT CCG CCC CTG CTC AGT GTC GAC GGG CAG CTG ACC CTG CCC CCG GGA TCG GGA TAT ATC AAT GTG AAC GAC ACG ATA TAC TTT CTG AAT GGC AGT TTC TAC AAC AGC AGT CTT CAG CTG GCG GCG GGA TAT TAC AAT CAG AGC AGC GGT TCG GGG GCG ACC TCG GGC AAT CTG ACC AAT CCG AAT CAA ACA GAA GTC CAC TGG GAT GGC AGA TAT CCC AGC GGC TAT ACG CTC ACC CAC ATC GTG ATC GCC TCC ATT ATC GTG ACC ATT CTG ATG ATC ATC ATC GTG GTG GGC AAC ATG CTG GTG ATC ATA GCC ATT GCC ACG GAG AAG TCG CTG AAG AAC ATA CAG AAC TGG TTC ATC GCC TCG CTG GCG GTG GCC GAC TTC TTC CTG GGC CTC ATC ATC ATG CCC TTC TCG CTG GCC AAC GAG CTG ATG GGC TAC TGG ATC TTC GGC AGC TGG TGG TGC GAT ATC CAC TCG GCG ATG GAC GTC CTG CTG TGC ACC GCC TCG ATC ATG AAC CTG TGC CTC ATC TCG CTG GAC CGC TAC TGG AGC ATC ACC AAG GCC GTC GAC TAT CTC AAG TCG AGG ACC CCG GCG CGT GCC GCC GTC ATG ATC ACG GCG GTC TGG ATA ATG TCC GCC CTC ATC TGC ATC CCG CCG CTC CTC GGC TGG AAG GTC AAG ATG CCG GAG GGA CCG CTG CCC AAG TGC GAG CTG AGC GAG GAC ATT GGC TAC GTG CTG TAC TCG GCA CTG GGC TCC TTC TAC ATA CCC AGC TGC ATA ATG GTC TTT GTG TAC ATA CGA ATT TAC TTT GCC GCC AAG GCG CGG GCG AGG AGG GGC ATT AAA AAG CAT CCC CGC AAA ACG AAC AAC GAA CAG GTA ACG AGC TTC ACC ACC GCC AAG AAA GGA ACA ATA CCG ATG CCC TCC TCC AGC GGC GCC TCC GCC CTG CAG CTG CAC CAG CAG CGC CAA ATA GCC ACC ATC GAG ACA CCA CCG AAC AGC GCC AGT CTG CCG ATG CAG ATA CCC ACG GTG ACC ATG GAC CTG GCC TCC GAC ATC TCC ACC TCG GAG GCG GGG GAG CTG GAG GCG GTG GCC GCC CAG ACT GTG CTG GCC TAC ACA AAT CCC AAT GGG TCG ATG AAT GTG GTG AGC AGT GGG AAT GGG TCC GCA CCA CCA TCA CCC ACC TCA CCC AAG GAG ACG CTC CAG GTG AGC ACG ATA GCC ACC GGT CGG GTG GGT CTC AAT GTG CCC GTG CCG CCG TCC ATG GGC AGC AAC AAC TCC ATC AAT GCG CTG AAC AAC AAC AAC GGC AGC GTG GCC ATG GAC GGA GGA GCC CCG TCC GCC GGC GGG GGA AAT GGA AGT ACA GGT GGT CTG CAG ACC CCC GGG AAC GAG CTG CGC GTC TCG CCG ATC GCC GGA CGG TGT CGA GCC CTC TCC GTG GGC GTG GAC ACG GAC ATG CCG ATC TTC GGG CGC AAG TCG AGT AAT CAG CAG CGT CGC AAT GAG GCC AAA ACG GCG GCC AAA AAC CAA CAT GCC ACG GCG ACG ACG GCC AAC AAG AAC CAG CAG CAT CAG CAG GTG GTG AAG GCG GAA CTG GAG CCG GCC ATA CCG AAG ACA CCG AAG CCC CGG GAT CCG GAG AAG GAG AAG CGC AGG ATT GCG CGG AAG AAG GAG AAG CGG GCC ACC CTA ATC CTG GGC CTG ATC ATG GGC AGC TTC ATC GCC TGC TGG CTG CCG TTC TTC TTC TTG TAC ATC CTG GTG CCG GCA TGT AGC AGC CAT TGC AAC ATC CCT GAG TCG GCC TTC GCC GTC GCC TTC TGG CTG GGC TAC ATG AAC TCG GCC CTC AAT CCG GCC ATC TAT ACC ATC TTC AAC AAG GAC TTC CGA CGC GCC TTT CGG CGC ATC CTG TTC AAG 


Printing out site pattern counts


        12       1038  P

Dele                            AAA AAA AAA AAA AAA AAC AAC AAC AAC AAC AAC AAC AAC AAC AAC AAC AAC AAC AAC AAG AAG AAG AAG AAG AAG AAG AAT AAT AAT AAT AAT AAT AAT AAT AAT AAT AAT ACA ACA ACA ACA ACA ACA ACA ACC ACC ACC ACC ACC ACC ACC ACC ACC ACC ACG ACG ACG ACG ACG ACG ACT AGA AGC AGC AGC AGC AGC AGC AGC AGC AGC AGC AGC AGG AGG AGT AGT AGT ATA ATA ATA ATA ATA ATC ATC ATC ATC ATC ATC ATC ATC ATC ATC ATC ATC ATC ATC ATC ATC ATG ATG ATT ATT ATT ATT ATT ATT ATT CAA CAA CAC CAC CAC CAC CAG CAG CAG CAG CAG CAG CAG CAG CAG CAG CAG CAG CAT CAT CAT CAT CCA CCA CCC CCC CCC CCC CCC CCC CCC CCC CCC CCG CCG CCG CCG CCG CCG CCG CCG CCG CCG CGA CGA CGA CGC CGG CGG CGG CGG CGG CGG CGG CGG CGG CGG CGT CGT CTA CTA CTC CTC CTC CTC CTC CTC CTC CTG CTG CTG CTG CTG CTG CTG CTG CTG CTG CTG CTG CTG CTG CTG CTG CTG CTG CTG CTG CTG CTG CTG CTT GAA GAA GAC GAC GAC GAC GAC GAC GAC GAC GAG GAG GAG GAG GAG GAG GAG GAT GAT GCA GCA GCA GCA GCA GCC GCC GCC GCC GCC GCC GCC GCC GCC GCC GCC GCC GCC GCG GCG GCG GCG GCG GCG GCG GCG GCG GCG GCG GCG GCG GCG GCG GCG GCG GCT GCT GCT GGA GGA GGA GGA GGA GGA GGA GGA GGA GGA GGC GGC GGC GGC GGC GGC GGC GGC GGC GGC GGC GGC GGC GGC GGC GGG GGG GGG GGG GGG GGG GGG GGT GGT GGT GTA GTA GTC GTC GTC GTC GTG GTG GTG GTG GTG GTG GTG GTG GTG TAC TAC TAC TAC TAC TAC TAC TAT TAT TAT TCA TCA TCC TCC TCC TCC TCG TCG TCG TCG TCG TCG TCG TCG TCT TGC TGC TGC TGG TGT TTC TTC TTC TTC TTG TTG TTG TTT TTT 
Drho                            ... ... ... ... ..G ... ... ... ... ... ... ... ... ... ..T ..T ..T ..T G.G ..A ... ... ... ... ... ... ..C ..C ..C ... ... ... ... ... ... ... .CG ... ... ... ... ... ..C GGC ... ... ... ... ... ... ... ..G ..G C.. ..A ... ... ... ... ... ..C ... .A. ... ... ... ... ... ... ... ... ..T G.. .AA ... ... ... ... ... ... ... ..T ..T ..A ... ... ... ... ... ... ... ... ... ... ... ... ... ..T ..T ... ... ..A ..C ... ... ... ... ... ... ... ... ... ... ... ..A ... ... ... ... ... ... ... ... ... ... ... ..G ..G ... ... ... ..G ... ... ... ... ... ... ... ... ... ... ... ... ... ... ... ... ... ... ... ... ..C ..T ... A.. ..A ..A ..A ... ... ... ... ... ... ..A ..G ..G T.. ... ... ... ... ... ... ..G A.. ..C ..C ..C ... ... ... ... ... ... ... ... ... ... ... ... ... ... ... ... ... T.. T.. ..G ... ... ... ... ... ... ... ..T ..T ..T ..A ... ... ... ... ... ... ... ... ... ... ... ... ... ... ... ... ... ... ... ... ... ... ... ... ..G T.. A.A A.. A.. A.. ... ... ... ... ... ... ... ... ... ... ... .T. T.. C.A ... ... .C. .CG ... ... ... ... ... ..C ..T ..T A.. CC. ..A ... ... ... ... ... ... ... ... ... ..G ..G ..T AAC ..A ... ... ... ... ... ..A ..C ... ... ..G ... ... ..G ..T ..C ... ... ... ... ... ... ... ... ... ... ... ... ..T ..T .T. ... ... ... ..G ..G ... ... ... ... ..C ..C ... ... ... ... ... ... ..C ... ... ... ... ... ... ... ... ... C.. C.. ..C ..C ... 
Dmau                            ... ... ... ..G ..G ... ... ... ... ... ..T ..T ..T .GT ... ... ..T ..T G.. ... ... ... ... ... ... ... ..C ... ... ..C ... ... ... ... ... .G. ... ... ... ... ... ..G ..C GGT ... ... ... ... ..G ..G .G. ... T.G G.. ..A ... ... ... ... ... ..C C.G ... .C. ... ... ... ... ... ... ..T ... ... .A. ... ..C ... ... ... ... ... ..C ..T ... ..A ... ... ... ... ... ... ... ... ..T ..T ..T G.. ... ... ... ... ..A ..C ..A ..C ... ... ... ... ..C ... ... ... ..T ..A ..A ..A ..A ... ... ... ... ... ... ... ... ..A ..G ..G ... ... ... ..A ... ... ... ... ..G ..G ..G ..G ..A ..C ..C ... ... ... ... ... ... ... ... ... ... ... ..A ..A ..A ... A.A ..A ..A ... ... ... ..G ..G ..G ... ... ... ... ... ... ..T ..T ... ..C ..C ... .A. ..A ..A ... ... ... ... ... ... ... ... ... ... ... ..T T.. T.. ... T.. ..G ... ... ... ... ... ... ..T ..T ..T ..T ... ..A ... ... ... ... ... ... ... ... ... ..C .G. T.C AG. ... ... ... ... ... ... ... ... ..G ..G ... ..A C.T ... ... ... ..A ..C ... ... ... ... ... ... ... .T. T.. .T. ... T.C AGC ... .TT ..C ... ... ... ..G ..T ..C ACT ..T A.T ... ... ..A ... ... ... ... ... ... ..T ..T ..A ... ..T ..T ..A .CT ... ... ... ..T ..G ..A ..C ... ..G ... ... ..G ... ..C ..A ..C ..C ... ... ... ... ... ... ... ..T ..T ..T ..T ..T ... ... .TC ..G ..G ... ... ... ..G ..C ..T ..C ... ... ... ... ... ..G ... ... ... ... ... ... ... ... ..T C.T ..C ..C ..C ... 
Dmel                            ... ... ... ..G ..G ... ... ... ... ..T ..T ..T ..T .GT ... ... ..T ..T G.. ... ... ... ... ... ... ... ..C ... ... ..C ... ... ... ... ... .G. ... ... ... ... ... ..G ..C GGT ... ... ... ..G ... ..G .G. ... T.G G.. ..A ... ... ... ... ... ..C ... ... .C. ... ... ... ... ... ..T ..T ... ... .A. ... ..C ... ... ... ... ... ..T ..T ... ..A ... ... ... ... ... ... ... ..T ... ..T ..T G.. ... ..T ... ... ..A ..C ..A ..C ... ... ... ... ..C ... ... ... ..T ..A ..A ..A ..A ... ... ... ... ... ... ... ... ..G ..G ..G ... ... ... ..A ... ... ... T.. ..A ..G ..G ..G ... ..A ..C ... ... ... ... ... ... ... ... ... ... ... ..A ..A ..A ... A.A ..A ..A A.. ... ... ..G ..G ..G ... ... ... ... ... ... ..T ..T ... ..C ..C ... .A. ..A ..A ..A ... ... ... ... ... ... ... ... T.A T.. ..T T.. T.. ... T.. ..G ... ... ... ... ... ..T ..T ... ..T ..T ... ..A ... ... ... ... ... ... ... ... ... ..C .G. T.C AG. ... ... ... ... ... ... ... ..G ..G ..G ... ..A C.T ... ... .T. ... ..C ..A ... ... ... ... ... T.. .T. T.. .T. T.. A.C AG. ... .TT ..C ... ... ... ..G ... ..C CCT ..T A.T ... ..A ..A ... ... ... ... ... ..T ..T ..T ..T ... ..T ..T ..A .CT ... ... ... ..T ..G ..A .CC ... ..G ... ... ..G ... ..C ..C ..C ..C ..A ... ... ... ... ... ... ..T ..T ..T ..T ..T ... ... .TC ..G ..G ... ... ... ..G ..C ..T ..C ... ... ... ... ... ..G ... ... ..T ... ... ... ... ..T ..T C.A ..C ..C ..C ... 
Dsim                            ... ... ... ..G ..G ... ... ... ... ... ... ..T ..T .GT ... ... ..T ..T G.. ... ... ... ... ... ... ... ..C ... ... ..C ... ... ... ... ... .G. ... ... ... ... ... ..G ..C GGT ... ... ... ... ... ..G .G. ... T.G G.. ..A ... ... ... ... ... ..C C.G ... .CT ... ... ... ... ... ... ..T ... ... .A. ... ..C ... ... ... ... ... ..C ..T ... ..A ... ... ... ... ... ... ... ..T ... ..T ..T G.. ... ... ... ... ..A ..C ..A ..C ... ... ... ... ..C ... ... ... ..T ..A ..A ..A ..A ... ... ... ... ... ... ... ... ..G ..G ..G ... ... ... ..A ... ... ... ... ..A ..G ..G ..G ... ..C ..C ... ... ... ... ... ... ... ... ... ... ... ..A ..A ..A ... A.A ..A ..A A.. ... ... ..G ..G ..G ... ... ... ... ... ... ..T ..T ... ..C ..C ... .A. ..A ..A ... ... ... ... ... ... ... ... ... ... ... ..T T.. T.. ... T.. ..G ... ... ... ... ... ... ..T ..T ..T ..T ... ..A ... ... ... ... ... ... ... ... ..G ..C .G. T.C AG. ..A ... ... ... ... ... ... ... ..G ..G ... ..A C.T ... ... ... ..A ..C ... ... ... ... ... ... ... .T. T.. .T. ... T.C AG. ... .TT ..C ... ... ... ..G ..T ..C ACT ..T A.T ... ..A ..A ... ... ... ... ... ... ..T ..T ..G ... ..T ..T .CA .CT ... ... ... ..T ..G ..A ..C ... ..G ... ... ..G ... ..C ..A ..C ..C ... ... ... ... ... ... ... ..T ..T ..T ..T ..T ... ... .TC ..G ..G ... ... ... ..G ..C ..T ..C ... ... ... ... ... ..G ... ... ... ... ... ... ... ... ..T C.A ..C ..C ..C ... 
Dere                            ... ... ... ..G ..G ... ... ... ... ... ... ..T ..T ..T ... ... ... ..T G.. ... ... ... ... ... ... ... ..C ... ... ..C ..C ... ... ... ... .G. ... ... ... ... ... ..G ..C GGT ... ... ... ... ... ..G ... ... T.G T.. ..A ..C ... ... ... ... ..C ... ... .C. ... ... ... ... ... ... ... ... ... .A. ... ..C ..C ... ... ... ... ..C ..T ... ..A ..A ... ... ... ... ... G.. ... ... ... ..T G.. ... ... ... ... ..A ..C ..C ..C ... ... ... ... ..C ... ... ..T ..T ... ..A ..A ..A ..A ... ... ... ... ... ... ... ..G ..G ..G ... ... ..G ..A ... ... ... ... ..G ... ..G ..G ... ..C ..A .A. ... ... ... ... ... ... ... ... ..T ... ..C ..A ... ... A.A ..A ..A A.. ... ... ..G ..G ..G ... ... ... ... ... ... ..T ..T ... ..C ..C ... .A. ... ... ... ... ... ... ... ... ... ..T T.. ... ... ..C ... T.. ... ... ..G ... ... ... ... ... ... ..T ... ..T ..T ... ..A ..A ... ... ... ... ..C ... ... ... ..C ... T.C AG. ... ... ... ... ... ... ... ... ..G ..G ... ..A C.T ... T.. ... ... ..C ... ... ... ... ... ..T ... ... T.. .T. T.. T.C AG. ... .CT .CC ... ... ..C ..G ... ... ACC ..T A.T ... ..A ..A ... ... ... ... ... ... ... ..T ..G ... ... ... ..A .CT ..C ... ... ..T ..G ..C .CC ... ..G ... ... ..G ... ..C ..C ..C ..C ... ..C ..C ... ... ... ... ..T ..T ..T ..T ..T ... ... .TC ..G ..G ... ... ... ..G ..C ..T ..C ..C ... ... ... ... ..G ... ... ... ... ... ... ... ... ..T C.A ..C ..C ..C ... 
Dyak                            ... ... ..G ..G ..G ... ... ... ... ... ... ... ..T ... ... ... ... ..T G.. ... ..A ... ... ... ... ... ..C ..C ... ..C ... ... ... ... ... .G. ... ... ... ... ... ..G ..C GGT ... ... ... ... ... ..G ... ... T.G T.A ..A ... ... ... ... G.. ..C ... ... .C. ... ... ... ... ... ... ... ... ... .A. ... ..C ... ... ... ... ... ... ..T ... ..A ... ... ... ... ... G.. G.T ... ... ... ..T G.. ... ... ... ... ..A ..C ..C ..C ... ... ... ... ..C ... ... ... ..T ..A ..A ..A ... ... ... ... ... ... ... ... ... ..G ..G ..G ... ... ..G ..A ..A ... ... ... ..G ... ..G ..G ... ..C ..A ... ... ... ... ... ... ..T ... ... ..T ... ... ..A ... ... A.A ..A ..C A.. ... ... ..G ..G ..G ... ..A ... ... ... ... ..T ..T ... ..C ... ..A .A. ..A ... ... ..A ... ... ... ... ..T ..T A.. ... ... ..C ..A ... ... T.. ..G ... ... ... ... ... ... ..T ... ..T ..T ... ..A ... ... ... ... ... ... ... ... ... ..C ... T.C AG. ... ... ... ... ... ... ... ... ..G ..G ... ..A C.T ... T.. ... ... ..C ... ..A ... ... ... ..T ... ... T.. .T. T.A C.C AG. ... .CT ..C ... ..C ..C ... ... ..C ACC ..T A.T ... ..A ..A ... ... ... ... ..T ... ..T ..T ..G ... A.. ... ..A .CT ... ... ... ..T ..G ..C .CC ... ..G ... ... ..G ... ..C ..C ..C ... ... ..C ... ... ... ... ..T ... ..T ..T ..T ..T ..C ... .TC ... ... ... ... ... ..G ..C ..T ..C ..T ..C ... ... ..T ..G ... ... ... ... ... ... ..T ... ... C.A ..C ..C ..C ... 
Dsan                            ... ... ..G ..G ..G ... ... ... ... ... ... ... ..T ... ... ... ... ..T G.. ... ... ..A ... ... ... ... ..C ..C ... ..C ... ... ... ... ... .G. ... ... ... ... ... ..G ..C GGT ... ... ... ... ..T ..G ... ... T.G T.. ..A ... ... ... ... G.. ..C ... ... .C. ... ... ... ... ... ... ... ... ... .A. ... ..C ... ... ... ... ... ... ..T ... ..A ... ... ... ... ... G.. G.T ... ... ... ..T G.. ... ... ... ... ..A ..C ..C ..C ... ... ... ... ..C ... ... ... ..T ..A ..A ..A ... ... ... ... ... ... ... ... ... ..G ..G ..G ... ... ..G ..A ..A ... ... ... ..G ..G ..G ..G ... ..C ..A ... ... ... ... ... ... ..T ... ... ..T ... ... ..A ... ... A.A ..A ..C A.. ... ... ..G ..G ..G ... ..A ..A ... ... ... ..T ..T ... ..C ... ..A .A. ..T ... ... T.. ... ... ... ... ... ..T ... ... ... ..C ... ... ... T.. ..G ... ... ... ... ... ... ..T ... ..T ..T ... ..A ... ... ... ... ... ... ... ... ... ..C ... T.C AG. ... ..A ... ... ... ... ..T ... ..G ..G ... ..A C.T ... T.. ... ... ..C ... ..A ... ... ... ..T ... ... T.. .T. T.. C.C AG. ... .TT ..C ... ..C ..C ..G ... ..C ACC ..T A.T ... ..A ..A ... ... ... ... ..T ... ..T ..T ..G ... ... ... ..A .CT ... ... ... ..T ..G ..C .CC ... ..G ... ... ..G ... ..C ..C ..C ... ... ..C ... ... ... ... ... ... ..T ..T ..T ..T ..C ... .TC ... ... ... ... ... ..G ..C ..T ..C ..T ... ... ... ... ..G ... ... ... ... ... ... ... ... ... C.A ..C ..C ..C ... 
Dtak                            ... ..C ... ..G ..G ... ... ..T ..T ... ... ... ... ... ... ..T ..T ..A ..T ... ... ... ..A ... ... .G. ... ... ..C ..C ... ... ... ... GCA ... ... ... ... ..C ..T ... ..C ... ..A ... ... ... ... ... ... ... ..G GGA ..C ... ... ... ... ... ..C ..G ... ... .CT ... ... ... ... ... ..T ... ... .AA ... ..C ... TCC ... ... ..C G.T ... ... ... ... ... ... ... ... ... ... ... ... ... ... ... ..T ... .C. ... ..A ..C ..A ..A ..C ... ... ... ... ... ... ..T ... ..A ..A ..A ... ... A.T ... ... ... ... ..T ..T ... ..G ..A ... ... .AG ... ... ... ... ... ... ..G ... ..G ..A ... ... ... ..A ..C ..C ... ... ... ... ..G ... ... A.. ..A ... ... A.. ... ..A ... A.. ... .AC ... ..G T.. ... ... ... ... ... ... ..G A.. ... ..C ... ... ... ... ... ... ..C ... ..T ..T ... ... ... ... ..A ..C ... ... ... T.. ..G ... ... ... ... ... ..T ... ... ..T ..T ... ..T ... A.T ..A ... TC. ... ... ... ..G .GC ..G T.G .G. ... ... A.G ..A ... ... ... ... ... ..G ... ... A.. ... ... ... ... ..T ... ... ... ... ... ... ... ... T.. ... T.C .GA AG. ... .C. ... ... ... ... ACC ... ..C .CC A.T ... CCG ... ..A ..A ... ... ..G ... ... ... ..T .CA ... ..A ... ..A ..T ..A ... ... ..T ..G ..C ..A ... ..G ... ... ..G ... ..C ..C ... ..A ... ... ... ... ... ... ... ..T ..T ..T ..T ..T ..C ... ... ..G ..G G.. ... ... ..G ..C ..C ... ..A ... ... .T. ... ..C A.. ... ... ... ... ... ... ..T ..T C.A ..T ..C ..C ... 
Dbia                            ... ..C ..G ... ..G ... ... ... ..T ... ... ... ... ... ... ... ... ..G ..T ..A ... ... ... ... ... ... ... ..C ..C ..C ..C ..C ..C ... ... .G. ... ... ..T ..G ... ..G ..C GGT ... .AT ... ... ... ... ... ... ..G T.. ..C ... ... ... ... ..C ..C ..G ... ... ... ... ... ..T ..T ... ... ... ... .AA ... ..C ..C ... ... ..C ... ..C ... ... ... ... ..A ..A ... ... ... ... ... ... ... ..T ... ... ... ... ... ..A ..C ..C ..A ... ..C ... ... ..G ... ... ... ..T ..A ..A ... ... ... A.T ... ... ... .TT ... ..T ..G ..G ..G ... ... T.G ... ... ... ..G G.. ..G ... ... ..G ..C ... ... ... ... ... ... ... ..T ... ... ... ..C ... A.. ..A ... ... ... ... ..A ... ... ... ..C ... ..C ..C ... ... ... ... ..G ... ..G ... ..C ... ... T.. ... ... ... ... ... ... ... ..T ... ... ... ... ... ..C ... ... ... ... ..G ... ..G ... ... ..G ... ... ... ... ..T ... ... ... ... ... ... ... ... ... ... ... ..T ..G T.G ... ... ... A.G ... ... ..T ... ... ... ... ... T.G .GT ... A.. A.. ... ..C ... ... ..C ... ... ... ... .T. T.. ... T.. C.G A.G ..C CC. ..C ... ... ... .C. ..C ..G ACC CC. ... CCT ... ..G ... ... ..G ... ... ... ..G ..T ... ... ..A ... ..T ..T ... ..C ... ... ..G ..C .CC ... ..G ..A ... ..G ... ..C ... ... ..C ... ... ... ..C ... ... ... ... ..T ... ... ... ..C ... ..C A.G ..G ... ..A ... ..T ..C ... ... ... ... ... ... ... ..C ... ... ... ... ... ... ... ... ... C.A ..C ..C .AC ... 
Dsuz                            ... ..C ... ... ..G ... ..T ... ..T ... ... ... ... ... ... ... ... ..G ..T ... ... ... ... ..A ... ... ... ... ..C ... ... ..C ... ... ... .G. ... ... ... ... ... ..G ..C GGT ... .AT ... ... ... ... ... ... ..G T.. ..A ... ... ... ..T ..C ..C ..G ... ... ..T ... ... ... ..T ... ..T ... ... .AA ... ..C ... ... ... ..C ... ..T ... ... ... ... ... ..T ... ... ... ... ... ... ... ... ... ... ... ... ... ..A ..C ..C ..A ... ... ... ..G ... ... ..T ... ... ... ..A ..A ... ... A.C ..A ... .C. ..T ... ..T ..G ..G ..G ... ... T.. ... ... ... ... G.. ..G ... ... ..G ..C ... ... ... ... ... ... ... ... ... ... ... ..C ... A.. ..A ... ... A.. ..T ..A ... A.. ... A.A ... ..G ..C ... ... ... ..G ... ... ..G ... ..C ... ..C ... ... ... ... ... ... ... ... ..T ... ... ... ... ... ..C ... ... ... ... T.G ... ..G ... ... ..G ..T ... ... ... ..T ... ... ... ... ... ... ... ... ... ... ... ..C ..G T.. ... ... ... A.G ... ... ... ... ... ... ... ... A.. A.A ... A.. A.. ... ..C ... ... ... ..C ... ... ... ... T.. ... T.. C.G A.G ..C CC. ..C ... ... ... .C. ... ..C TCC CC. A.. CC. ..A ..G ... ... ... ... ... ... ..G ..T ..A ... ..A ... ..T ..T ... ... ... ... ..G ..C .CC ... ..G A.G ... ..G ... ..C ..C ... ... ... ... ... ..C ... ... ... ..T ..T ... ..T ..T ..C ... ..C ... ..G ... ... ... ..G ..C ... ... ... ... ... ... ... ..C ... ... ... ... ... ... ... ... ... C.A ..C ..C .AC ... 
Dsub                            ... ..C ... ... ..G ... ..T ... ..T ... ... ... ... ... ... ... ... ..G ..T ... ... ... ... ... ... ... ... ... ..C ..C ... ... ... ... ... .G. ... ... ..C ... ... ..G ..C GGT ... .AT ... ... ... ... ... ... ..G T.. ..A ... ..C ... ..T ..C ..C ..G ... ... ..T ... ..T ..T ..T ... ... ... ... .AA ... ..C ... ... ... ..C ... ..T ... ... ... ... ... ..T ... ..T ... ... ... ... ... ... ... ... ... ... ... ..A ..C ..C ..A ... ... ... ..G ... ... ... ... ..T ... ..A ..A ... ... A.C ... ... ... ..T ... ..T ..G ..G ..G ... ... T.. ... ... ... ... G.. ..G ... ... ..G ..C ... ... ... ... ... ..T ... ... ... ... ... ..C ... A.. ..A ... ... A.. ..T ..A ... ... ... A.A ... ..G ..C ... ... ... ..G ... ... ..G ... ... ..C ..C ... ... ... ... ... ... ... ... ..T ... ... ... ... ... ..C ... ... ... ... T.G ... ..G ... ..T ..G ... ... ... ... ..T ... ... ... ... ... ... ... ... ... ... ... ..C ..G T.G ... ... ... A.G ... ... ... ... ... ... ... ... A.A A.A ... A.. A.. ... ..C ... ... ... ... ... ... ... ... T.. ..C T.. C.G A.G ..C CC. ..C ... ... ... .C. ... ..C TCC CC. A.. CC. ..A ..A ... ... ... ... ... ... ..G ..T ..A ... ..A ... ..T ..T ... ... ... ... ..G ..C .CC ... ..G A.G ... ..G ... ..C ..C ... ... ... ... ... ..C ... ... ... ..T ..T ... ..T ..T ..C ... ... ... ..G ... ... ... ..G ..C ... ... ... ... ... ... ... ..C ... ... ... ... ... ... ..T ... ... C.A ..T ..C .AC ... 

    3    1    1    1    1   11    1    2    1    1    1    1    1    1    1
    1    1    1    1    1    1    1    1    1   15    1    1    1    1    1
    1    1    5    5    1    1    1    1    1    1    1    1    1    1    1
    1   10    1    1    1    1    1    1    1    1    1    1    9    1    1
    1    1    1    1    1   12    1    1    1    1    1    1    1    1    1
    1    1    1    7    1    1    1    1    2    1    1    1    1   16    1
    1    1    1    1    1    1    1    1    1    1   18    2    1    1    1
    1    2    2    1    1    2    1    1    1    1    1    1    1    1    1
    1    8    1    1    1    1    1    1    1    1    1    1    1    1    9
    1    1    1    1    1    1    1    1    1    1    1    1    1   13    1
    1    1    1    1    8    1    1    1    1    1    1    1    1    1    3
    1    1    1    1    1    1    5    1    1    1    1    1    1    1    1
    1    1    1    1    1    1   18    1    1    1    1    1    1    1    1
    1    1    1    1    1    3    1    8    1    1    1    1    1    2    1
    1    1    1    1    1   10    1    1    2    1    1    1    1    1    1
    1    1    1    1   28    1    1    1    1    1    1    1    1    1    1
    1    1    1    1    1    1    1    6    1    1    1    1    1    1    1
    1    1    1    1    4    1    1    1    1    1    1    1    1    1    1
    1    1   12    1    1    1    1    1    2    1    1    1    1    1    1
    1    1    3    1    1    1    1    1    1    1    5    1    1    2    1
    1    1    2    1    1    1   17    9    1    1    1    1    1    1    1
    2    1    1    1    1    1    6    1    2    1    1    1    1    6    1
    1    1    1    6    1   10    2   16    1    1    1    1    1    1    1
    3

CODONML (in paml version 4.8a, August 2014)  Octα2R-PC_DNA_12species_alignment.fasta
Model: One dN/dS ratio for branches, 
Codon frequency model: Fcodon
Site-class models: 
ns =  12  ls = 652

Codon usage in sequences
--------------------------------------------------------------------------------------------------------------------------------------
Phe TTT   4   3   4   5   4   4 | Ser TCT   1   0   1   1   1   1 | Tyr TAT   4   6   8   8   8   8 | Cys TGT   2   2   2   3   2   2
    TTC  19  22  22  21  22  22 |     TCC   9  14  13  13  13  15 |     TAC  15  12  10  10  10  10 |     TGC   8   8   8   7   8   8
Leu TTA   0   1   0   1   0   0 |     TCA   2   0   0   0   0   0 | *** TAA   0   0   0   0   0   0 | *** TGA   0   0   0   0   0   0
    TTG   3   2   3   4   3   2 |     TCG  14  14  16  18  16  17 |     TAG   0   0   0   0   0   0 | Trp TGG  10  10  10  10  10  10
--------------------------------------------------------------------------------------------------------------------------------------
Leu CTT   1   0   4   3   3   3 | Pro CCT   0   0   1   2   1   1 | His CAT   4   2   2   2   2   3 | Arg CGT   2   1   0   0   0   1
    CTC  11  13  11  11  11  12 |     CCC  17  19  14  12  14  14 |     CAC   5   5   5   5   5   4 |     CGC   8   9   8   8   8   9
    CTA   2   0   3   5   4   2 |     CCA   2   2   4   5   4   3 | Gln CAA   2   3   6   5   5   5 |     CGA   3   5   8   8   8   5
    CTG  40  39  33  30  33  35 |     CCG  22  23  23  23  23  23 |     CAG  19  20  18  19  19  20 |     CGG  12   9   9   7   8   8
--------------------------------------------------------------------------------------------------------------------------------------
Ile ATT  10  11   9  11   9   7 | Thr ACT   1   0   1   0   2   0 | Asn AAT  19  19  21  22  20  19 | Ser AGT   3   4   6   8   7   4
    ATC  32  29  30  28  30  31 |     ACC  19  18  17  18  17  21 |     AAC  25  25  20  19  21  23 |     AGC  22  20  24  22  23  24
    ATA  11  13  13  13  13  13 |     ACA   7   7   5   5   5   5 | Lys AAA   7   8   5   5   5   5 | Arg AGA   1   1   1   2   1   2
Met ATG  19  20  19  19  19  19 |     ACG  14  19  16  16  15  14 |     AAG  21  21  24  24  24  24 |     AGG   2   2   1   2   2   2
--------------------------------------------------------------------------------------------------------------------------------------
Val GTT   0   1   1   1   1   0 | Ala GCT   3   2   2   2   2   4 | Asp GAT   3   7   8   8   8   6 | Gly GGT   3   4   9  10   9   5
    GTC   8   8  12  13  12  16 |     GCC  40  38  39  39  38  40 |     GAC  16  12  12  12  12  14 |     GGC  27  25  23  20  22  24
    GTA   2   1   2   3   2   1 |     GCA   5   6   4   4   5   4 | Glu GAA   4   5   5   5   5   6 |     GGA  13  11  11  12  10  10
    GTG  27  28  26  25  26  23 |     GCG  22  18  18  16  19  17 |     GAG  16  16  15  15  15  14 |     GGG   9   9   7   7   8   8
--------------------------------------------------------------------------------------------------------------------------------------

--------------------------------------------------------------------------------------------------------------------------------------
Phe TTT   4   3   6   3   3   5 | Ser TCT   3   2   0   1   0   0 | Tyr TAT   7   6   8   3   6   7 | Cys TGT   2   2   2   2   2   2
    TTC  22  23  19  21  21  19 |     TCC  13  13  13  11  13  13 |     TAC  11  12  11  17  14  13 |     TGC   8   8   7   8   8   8
Leu TTA   0   0   1   0   0   0 |     TCA   4   2   1   1   3   2 | *** TAA   0   0   0   0   0   0 | *** TGA   0   0   0   0   0   0
    TTG   1   2   2   1   1   1 |     TCG  12  15  15  18  16  17 |     TAG   0   0   0   0   0   0 | Trp TGG  10  10  10  10  10  10
--------------------------------------------------------------------------------------------------------------------------------------
Leu CTT   4   4   2   2   1   1 | Pro CCT   2   2   0   2   0   1 | His CAT   2   2   5   3   4   4 | Arg CGT   1   1   1   1   2   2
    CTC  10   9  13  13  13  13 |     CCC  14  13  17  14  16  16 |     CAC   5   5   5   4   4   4 |     CGC   9   9   8  10   9   9
    CTA   7   5   2   1   1   1 |     CCA   4   4   3   3   3   3 | Gln CAA   4   4   6   3   4   3 |     CGA   4   4   4   4   4   4
    CTG  31  34  35  39  39  39 |     CCG  23  24  21  24  25  23 |     CAG  20  20  15  18  16  18 |     CGG   9   9   8   9   6   7
--------------------------------------------------------------------------------------------------------------------------------------
Ile ATT   7   7   5   4   7   8 | Thr ACT   0   1   2   1   1   1 | Asn AAT  17  17  24  12  20  20 | Ser AGT   5   5   4   4   6   7
    ATC  30  30  34  35  34  33 |     ACC  20  19  21  21  20  21 |     AAC  25  25  21  33  25  25 |     AGC  24  23  22  22  21  20
    ATA  13  13  13  14  12  12 |     ACA   5   5   5   2   6   6 | Lys AAA   5   5   7   6   7   6 | Arg AGA   2   2   0   0   1   1
Met ATG  20  19  19  19  20  20 |     ACG  14  14  17  20  17  16 |     AAG  24  24  21  23  22  23 |     AGG   2   2   6   3   5   4
--------------------------------------------------------------------------------------------------------------------------------------
Val GTT   1   2   1   0   0   0 | Ala GCT   4   4   2   2   0   0 | Asp GAT   7   7   8   4   5   5 | Gly GGT   7   7   4   6   5   5
    GTC  14  14  10  10  10  10 |     GCC  39  37  38  42  44  44 |     GAC  13  13  12  14  13  13 |     GGC  23  24  23  24  21  21
    GTA   1   1   2   2   1   1 |     GCA   5   6   5   3   3   3 | Glu GAA   5   5   5   3   3   3 |     GGA   9   8  16   7  10  11
    GTG  25  25  25  26  25  25 |     GCG  17  17  21  15  16  16 |     GAG  15  15  12  18  18  18 |     GGG   8   9   7  11  10   9
--------------------------------------------------------------------------------------------------------------------------------------

Codon position x base (3x4) table for each sequence.

#1: Dele           
position  1:    T:0.13957    C:0.23006    A:0.32669    G:0.30368
position  2:    T:0.28988    C:0.27301    A:0.24540    G:0.19172
position  3:    T:0.09202    C:0.43098    A:0.09356    G:0.38344
Average         T:0.17382    C:0.31135    A:0.22188    G:0.29294

#2: Drho           
position  1:    T:0.14417    C:0.23006    A:0.33282    G:0.29294
position  2:    T:0.29294    C:0.27607    A:0.24693    G:0.18405
position  3:    T:0.09509    C:0.42485    A:0.09663    G:0.38344
Average         T:0.17740    C:0.31033    A:0.22546    G:0.28681

#3: Dmau           
position  1:    T:0.14877    C:0.22853    A:0.32515    G:0.29755
position  2:    T:0.29448    C:0.26687    A:0.24387    G:0.19479
position  3:    T:0.12117    C:0.41104    A:0.10276    G:0.36503
Average         T:0.18814    C:0.30215    A:0.22393    G:0.28579

#4: Dmel           
position  1:    T:0.15491    C:0.22239    A:0.32822    G:0.29448
position  2:    T:0.29601    C:0.26687    A:0.24387    G:0.19325
position  3:    T:0.13190    C:0.39571    A:0.11196    G:0.36043
Average         T:0.19427    C:0.29499    A:0.22802    G:0.28272

#5: Dsim           
position  1:    T:0.14877    C:0.22699    A:0.32669    G:0.29755
position  2:    T:0.29448    C:0.26840    A:0.24387    G:0.19325
position  3:    T:0.12117    C:0.40798    A:0.10276    G:0.36810
Average         T:0.18814    C:0.30112    A:0.22444    G:0.28630

#6: Dere           
position  1:    T:0.15184    C:0.22699    A:0.32669    G:0.29448
position  2:    T:0.29141    C:0.27454    A:0.24693    G:0.18712
position  3:    T:0.10429    C:0.44018    A:0.09356    G:0.36196
Average         T:0.18252    C:0.31391    A:0.22239    G:0.28119

#7: Dyak           
position  1:    T:0.14877    C:0.22853    A:0.32669    G:0.29601
position  2:    T:0.29141    C:0.27454    A:0.24540    G:0.18865
position  3:    T:0.11196    C:0.42945    A:0.10429    G:0.35429
Average         T:0.18405    C:0.31084    A:0.22546    G:0.27965

#8: Dsan           
position  1:    T:0.15031    C:0.22853    A:0.32362    G:0.29755
position  2:    T:0.29294    C:0.27301    A:0.24540    G:0.18865
position  3:    T:0.11043    C:0.42485    A:0.09816    G:0.36656
Average         T:0.18456    C:0.30879    A:0.22239    G:0.28425

#9: Dtak           
position  1:    T:0.14571    C:0.22239    A:0.33896    G:0.29294
position  2:    T:0.28988    C:0.27761    A:0.24540    G:0.18712
position  3:    T:0.11350    C:0.42025    A:0.10736    G:0.35890
Average         T:0.18303    C:0.30675    A:0.23057    G:0.27965

#10: Dbia           
position  1:    T:0.14724    C:0.23006    A:0.33589    G:0.28681
position  2:    T:0.29141    C:0.27607    A:0.24693    G:0.18558
position  3:    T:0.07669    C:0.45859    A:0.07515    G:0.38957
Average         T:0.17178    C:0.32157    A:0.21933    G:0.28732

#11: Dsuz           
position  1:    T:0.14877    C:0.22546    A:0.34356    G:0.28221
position  2:    T:0.28834    C:0.28067    A:0.24693    G:0.18405
position  3:    T:0.09509    C:0.43865    A:0.08896    G:0.37730
Average         T:0.17740    C:0.31493    A:0.22648    G:0.28119

#12: Dsub           
position  1:    T:0.14877    C:0.22699    A:0.34202    G:0.28221
position  2:    T:0.28834    C:0.27914    A:0.24847    G:0.18405
position  3:    T:0.10429    C:0.43252    A:0.08589    G:0.37730
Average         T:0.18047    C:0.31288    A:0.22546    G:0.28119

Sums of codon usage counts
------------------------------------------------------------------------------
Phe F TTT      48 | Ser S TCT      11 | Tyr Y TAT      79 | Cys C TGT      25
      TTC     253 |       TCC     153 |       TAC     145 |       TGC      94
Leu L TTA       3 |       TCA      15 | *** * TAA       0 | *** * TGA       0
      TTG      25 |       TCG     188 |       TAG       0 | Trp W TGG     120
------------------------------------------------------------------------------
Leu L CTT      28 | Pro P CCT      12 | His H CAT      35 | Arg R CGT      12
      CTC     140 |       CCC     180 |       CAC      56 |       CGC     104
      CTA      33 |       CCA      40 | Gln Q CAA      50 |       CGA      61
      CTG     427 |       CCG     277 |       CAG     222 |       CGG     101
------------------------------------------------------------------------------
Ile I ATT      95 | Thr T ACT      10 | Asn N AAT     230 | Ser S AGT      63
      ATC     376 |       ACC     232 |       AAC     287 |       AGC     267
      ATA     153 |       ACA      63 | Lys K AAA      71 | Arg R AGA      14
Met M ATG     232 |       ACG     192 |       AAG     275 |       AGG      33
------------------------------------------------------------------------------
Val V GTT       8 | Ala A GCT      27 | Asp D GAT      76 | Gly G GGT      74
      GTC     137 |       GCC     478 |       GAC     156 |       GGC     277
      GTA      19 |       GCA      53 | Glu E GAA      54 |       GGA     128
      GTG     306 |       GCG     212 |       GAG     187 |       GGG     102
------------------------------------------------------------------------------


Codon position x base (3x4) table, overall

position  1:    T:0.14813    C:0.22725    A:0.33142    G:0.29320
position  2:    T:0.29179    C:0.27390    A:0.24578    G:0.18852
position  3:    T:0.10647    C:0.42625    A:0.09675    G:0.37053
Average         T:0.18213    C:0.30913    A:0.22465    G:0.28408

Codon frequencies under model, for use in evolver (TTT TTC TTA TTG ... GGG):
  0.00613497  0.03233640  0.00038344  0.00319530
  0.00140593  0.01955521  0.00191718  0.02402863
  0.01009714  0.01853272  0.00000000  0.00000000
  0.00319530  0.01201431  0.00000000  0.01533742
  0.00357873  0.01789366  0.00421779  0.05457566
  0.00153374  0.02300613  0.00511247  0.03540389
  0.00447342  0.00715746  0.00639059  0.02837423
  0.00153374  0.01329243  0.00779652  0.01290900
  0.01214213  0.04805726  0.01955521  0.02965235
  0.00127812  0.02965235  0.00805215  0.02453988
  0.02939673  0.03668200  0.00907464  0.03514826
  0.00805215  0.03412577  0.00178937  0.00421779
  0.00102249  0.01751022  0.00242843  0.03911043
  0.00345092  0.06109407  0.00677403  0.02709611
  0.00971370  0.01993865  0.00690184  0.02390082
  0.00945808  0.03540389  0.01635992  0.01303681


Nei & Gojobori 1986. dN/dS (dN, dS)
(Note: This matrix is not used in later ML. analysis.
Use runmode = -2 for ML pairwise comparison.)

Dele                
Drho                 0.1128 (0.0210 0.1860)
Dmau                 0.0785 (0.0252 0.3209) 0.1046 (0.0295 0.2820)
Dmel                 0.0780 (0.0279 0.3576) 0.1051 (0.0316 0.3009) 0.0630 (0.0048 0.0758)
Dsim                 0.0769 (0.0252 0.3273) 0.1106 (0.0302 0.2732) 0.0216 (0.0007 0.0315) 0.0877 (0.0055 0.0623)
Dere                 0.0830 (0.0259 0.3120) 0.0972 (0.0278 0.2864) 0.0682 (0.0082 0.1203) 0.0759 (0.0103 0.1352) 0.0821 (0.0089 0.1084)
Dyak                 0.0858 (0.0273 0.3183) 0.1011 (0.0293 0.2895) 0.0622 (0.0103 0.1651) 0.0653 (0.0116 0.1784) 0.0719 (0.0110 0.1525) 0.0422 (0.0048 0.1133)
Dsan                 0.0832 (0.0259 0.3114) 0.1010 (0.0286 0.2829) 0.0549 (0.0082 0.1496) 0.0580 (0.0096 0.1652) 0.0637 (0.0089 0.1397) 0.0386 (0.0041 0.1059) 0.0509 (0.0020 0.0402)
Dtak                 0.1186 (0.0358 0.3021) 0.1754 (0.0438 0.2497) 0.1509 (0.0422 0.2799) 0.1462 (0.0445 0.3043) 0.1517 (0.0429 0.2830) 0.1484 (0.0429 0.2893) 0.1395 (0.0440 0.3155) 0.1385 (0.0430 0.3102)
Dbia                 0.1049 (0.0305 0.2908) 0.1069 (0.0319 0.2983) 0.0953 (0.0320 0.3358) 0.0846 (0.0327 0.3865) 0.0955 (0.0327 0.3425) 0.0983 (0.0306 0.3111) 0.0942 (0.0309 0.3284) 0.0925 (0.0299 0.3230) 0.1252 (0.0377 0.3012)
Dsuz                 0.1323 (0.0325 0.2456) 0.1215 (0.0303 0.2497) 0.1149 (0.0327 0.2844) 0.1055 (0.0327 0.3095) 0.1161 (0.0334 0.2875) 0.1093 (0.0298 0.2728) 0.1076 (0.0302 0.2803) 0.1058 (0.0291 0.2753) 0.1681 (0.0379 0.2255) 0.0498 (0.0080 0.1604)
Dsub                 0.1236 (0.0318 0.2571) 0.1134 (0.0296 0.2612) 0.1112 (0.0320 0.2873) 0.1002 (0.0319 0.3189) 0.1124 (0.0327 0.2905) 0.1079 (0.0291 0.2699) 0.1063 (0.0295 0.2773) 0.1022 (0.0284 0.2782) 0.1629 (0.0372 0.2283) 0.0441 (0.0073 0.1655) 0.0122 (0.0007 0.0556)


Model 0: one-ratio


TREE #  1:  (((9, (10, (11, 12))), ((6, (7, 8)), ((3, 5), 4))), (1, 2));   MP score: 565
This is a rooted tree.  Please check!
lnL(ntime: 22  np: 24):  -5692.124627      +0.000000
  13..14   14..15   15..9    15..16   16..10   16..17   17..11   17..12   14..18   18..19   19..6    19..20   20..7    20..8    18..21   21..22   22..3    22..5    21..4    13..23   23..1    23..2  
 0.009835 0.033004 0.172357 0.080735 0.109688 0.021494 0.022701 0.021021 0.113170 0.016080 0.033730 0.042345 0.020684 0.013692 0.039007 0.012698 0.017855 0.006777 0.038615 0.055974 0.118370 0.084447 2.348674 0.057417

Note: Branch length is defined as number of nucleotide substitutions per codon (not per neucleotide site).

tree length =   1.08428

(((9: 0.172357, (10: 0.109688, (11: 0.022701, 12: 0.021021): 0.021494): 0.080735): 0.033004, ((6: 0.033730, (7: 0.020684, 8: 0.013692): 0.042345): 0.016080, ((3: 0.017855, 5: 0.006777): 0.012698, 4: 0.038615): 0.039007): 0.113170): 0.009835, (1: 0.118370, 2: 0.084447): 0.055974);

(((Dtak: 0.172357, (Dbia: 0.109688, (Dsuz: 0.022701, Dsub: 0.021021): 0.021494): 0.080735): 0.033004, ((Dere: 0.033730, (Dyak: 0.020684, Dsan: 0.013692): 0.042345): 0.016080, ((Dmau: 0.017855, Dsim: 0.006777): 0.012698, Dmel: 0.038615): 0.039007): 0.113170): 0.009835, (Dele: 0.118370, Drho: 0.084447): 0.055974);

Detailed output identifying parameters

kappa (ts/tv) =  2.34867

omega (dN/dS) =  0.05742

dN & dS for each branch

 branch          t       N       S   dN/dS      dN      dS  N*dN  S*dS

  13..14     0.010  1603.1   352.9  0.0574  0.0008  0.0144   1.3   5.1
  14..15     0.033  1603.1   352.9  0.0574  0.0028  0.0484   4.5  17.1
  15..9      0.172  1603.1   352.9  0.0574  0.0145  0.2526  23.2  89.1
  15..16     0.081  1603.1   352.9  0.0574  0.0068  0.1183  10.9  41.8
  16..10     0.110  1603.1   352.9  0.0574  0.0092  0.1607  14.8  56.7
  16..17     0.021  1603.1   352.9  0.0574  0.0018  0.0315   2.9  11.1
  17..11     0.023  1603.1   352.9  0.0574  0.0019  0.0333   3.1  11.7
  17..12     0.021  1603.1   352.9  0.0574  0.0018  0.0308   2.8  10.9
  14..18     0.113  1603.1   352.9  0.0574  0.0095  0.1658  15.3  58.5
  18..19     0.016  1603.1   352.9  0.0574  0.0014  0.0236   2.2   8.3
  19..6      0.034  1603.1   352.9  0.0574  0.0028  0.0494   4.5  17.4
  19..20     0.042  1603.1   352.9  0.0574  0.0036  0.0620   5.7  21.9
  20..7      0.021  1603.1   352.9  0.0574  0.0017  0.0303   2.8  10.7
  20..8      0.014  1603.1   352.9  0.0574  0.0012  0.0201   1.8   7.1
  18..21     0.039  1603.1   352.9  0.0574  0.0033  0.0572   5.3  20.2
  21..22     0.013  1603.1   352.9  0.0574  0.0011  0.0186   1.7   6.6
  22..3      0.018  1603.1   352.9  0.0574  0.0015  0.0262   2.4   9.2
  22..5      0.007  1603.1   352.9  0.0574  0.0006  0.0099   0.9   3.5
  21..4      0.039  1603.1   352.9  0.0574  0.0032  0.0566   5.2  20.0
  13..23     0.056  1603.1   352.9  0.0574  0.0047  0.0820   7.5  28.9
  23..1      0.118  1603.1   352.9  0.0574  0.0100  0.1735  16.0  61.2
  23..2      0.084  1603.1   352.9  0.0574  0.0071  0.1237  11.4  43.7

tree length for dN:       0.0912
tree length for dS:       1.5888


Time used:  1:56


Model 1: NearlyNeutral (2 categories)


TREE #  1:  (((9, (10, (11, 12))), ((6, (7, 8)), ((3, 5), 4))), (1, 2));   MP score: 565
This is a rooted tree.  Please check!
lnL(ntime: 22  np: 25):  -5593.951275      +0.000000
  13..14   14..15   15..9    15..16   16..10   16..17   17..11   17..12   14..18   18..19   19..6    19..20   20..7    20..8    18..21   21..22   22..3    22..5    21..4    13..23   23..1    23..2  
 0.036756 0.032594 0.190253 0.087045 0.118417 0.021167 0.024068 0.021739 0.124999 0.016719 0.035618 0.044134 0.021759 0.014103 0.041271 0.013361 0.018728 0.007109 0.040876 0.036083 0.130161 0.086695 2.393899 0.934098 0.019503

Note: Branch length is defined as number of nucleotide substitutions per codon (not per neucleotide site).

tree length =   1.16366

(((9: 0.190253, (10: 0.118417, (11: 0.024068, 12: 0.021739): 0.021167): 0.087045): 0.032594, ((6: 0.035618, (7: 0.021759, 8: 0.014103): 0.044134): 0.016719, ((3: 0.018728, 5: 0.007109): 0.013361, 4: 0.040876): 0.041271): 0.124999): 0.036756, (1: 0.130161, 2: 0.086695): 0.036083);

(((Dtak: 0.190253, (Dbia: 0.118417, (Dsuz: 0.024068, Dsub: 0.021739): 0.021167): 0.087045): 0.032594, ((Dere: 0.035618, (Dyak: 0.021759, Dsan: 0.014103): 0.044134): 0.016719, ((Dmau: 0.018728, Dsim: 0.007109): 0.013361, Dmel: 0.040876): 0.041271): 0.124999): 0.036756, (Dele: 0.130161, Drho: 0.086695): 0.036083);

Detailed output identifying parameters

kappa (ts/tv) =  2.39390


dN/dS (w) for site classes (K=2)

p:   0.93410  0.06590
w:   0.01950  1.00000

dN & dS for each branch

 branch          t       N       S   dN/dS      dN      dS  N*dN  S*dS

  13..14      0.037   1602.8    353.2   0.0841   0.0041   0.0491    6.6   17.3
  14..15      0.033   1602.8    353.2   0.0841   0.0037   0.0435    5.9   15.4
  15..9       0.190   1602.8    353.2   0.0841   0.0214   0.2542   34.3   89.8
  15..16      0.087   1602.8    353.2   0.0841   0.0098   0.1163   15.7   41.1
  16..10      0.118   1602.8    353.2   0.0841   0.0133   0.1582   21.3   55.9
  16..17      0.021   1602.8    353.2   0.0841   0.0024   0.0283    3.8   10.0
  17..11      0.024   1602.8    353.2   0.0841   0.0027   0.0322    4.3   11.4
  17..12      0.022   1602.8    353.2   0.0841   0.0024   0.0290    3.9   10.3
  14..18      0.125   1602.8    353.2   0.0841   0.0140   0.1670   22.5   59.0
  18..19      0.017   1602.8    353.2   0.0841   0.0019   0.0223    3.0    7.9
  19..6       0.036   1602.8    353.2   0.0841   0.0040   0.0476    6.4   16.8
  19..20      0.044   1602.8    353.2   0.0841   0.0050   0.0590    7.9   20.8
  20..7       0.022   1602.8    353.2   0.0841   0.0024   0.0291    3.9   10.3
  20..8       0.014   1602.8    353.2   0.0841   0.0016   0.0188    2.5    6.7
  18..21      0.041   1602.8    353.2   0.0841   0.0046   0.0551    7.4   19.5
  21..22      0.013   1602.8    353.2   0.0841   0.0015   0.0178    2.4    6.3
  22..3       0.019   1602.8    353.2   0.0841   0.0021   0.0250    3.4    8.8
  22..5       0.007   1602.8    353.2   0.0841   0.0008   0.0095    1.3    3.4
  21..4       0.041   1602.8    353.2   0.0841   0.0046   0.0546    7.4   19.3
  13..23      0.036   1602.8    353.2   0.0841   0.0041   0.0482    6.5   17.0
  23..1       0.130   1602.8    353.2   0.0841   0.0146   0.1739   23.4   61.4
  23..2       0.087   1602.8    353.2   0.0841   0.0097   0.1158   15.6   40.9


Time used:  4:04


Model 2: PositiveSelection (3 categories)


TREE #  1:  (((9, (10, (11, 12))), ((6, (7, 8)), ((3, 5), 4))), (1, 2));   MP score: 565
This is a rooted tree.  Please check!
check convergence..
lnL(ntime: 22  np: 27):  -5593.649722      +0.000000
  13..14   14..15   15..9    15..16   16..10   16..17   17..11   17..12   14..18   18..19   19..6    19..20   20..7    20..8    18..21   21..22   22..3    22..5    21..4    13..23   23..1    23..2  
 0.059994 0.033573 0.193962 0.088717 0.120843 0.021693 0.024509 0.022138 0.127826 0.017180 0.036561 0.045067 0.022438 0.014175 0.041811 0.013629 0.019077 0.007242 0.041670 0.014518 0.132398 0.088832 2.394631 0.934640 0.063234 0.019811 5.271201

Note: Branch length is defined as number of nucleotide substitutions per codon (not per neucleotide site).

tree length =   1.18785

(((9: 0.193962, (10: 0.120843, (11: 0.024509, 12: 0.022138): 0.021693): 0.088717): 0.033573, ((6: 0.036561, (7: 0.022438, 8: 0.014175): 0.045067): 0.017180, ((3: 0.019077, 5: 0.007242): 0.013629, 4: 0.041670): 0.041811): 0.127826): 0.059994, (1: 0.132398, 2: 0.088832): 0.014518);

(((Dtak: 0.193962, (Dbia: 0.120843, (Dsuz: 0.024509, Dsub: 0.022138): 0.021693): 0.088717): 0.033573, ((Dere: 0.036561, (Dyak: 0.022438, Dsan: 0.014175): 0.045067): 0.017180, ((Dmau: 0.019077, Dsim: 0.007242): 0.013629, Dmel: 0.041670): 0.041811): 0.127826): 0.059994, (Dele: 0.132398, Drho: 0.088832): 0.014518);

Detailed output identifying parameters

kappa (ts/tv) =  2.39463


dN/dS (w) for site classes (K=3)

p:   0.93464  0.06323  0.00213
w:   0.01981  1.00000  5.27120

dN & dS for each branch

 branch          t       N       S   dN/dS      dN      dS  N*dN  S*dS

  13..14      0.060   1602.8    353.2   0.0930   0.0072   0.0779   11.6   27.5
  14..15      0.034   1602.8    353.2   0.0930   0.0041   0.0436    6.5   15.4
  15..9       0.194   1602.8    353.2   0.0930   0.0234   0.2518   37.5   88.9
  15..16      0.089   1602.8    353.2   0.0930   0.0107   0.1152   17.2   40.7
  16..10      0.121   1602.8    353.2   0.0930   0.0146   0.1569   23.4   55.4
  16..17      0.022   1602.8    353.2   0.0930   0.0026   0.0282    4.2    9.9
  17..11      0.025   1602.8    353.2   0.0930   0.0030   0.0318    4.7   11.2
  17..12      0.022   1602.8    353.2   0.0930   0.0027   0.0287    4.3   10.2
  14..18      0.128   1602.8    353.2   0.0930   0.0154   0.1659   24.7   58.6
  18..19      0.017   1602.8    353.2   0.0930   0.0021   0.0223    3.3    7.9
  19..6       0.037   1602.8    353.2   0.0930   0.0044   0.0475    7.1   16.8
  19..20      0.045   1602.8    353.2   0.0930   0.0054   0.0585    8.7   20.7
  20..7       0.022   1602.8    353.2   0.0930   0.0027   0.0291    4.3   10.3
  20..8       0.014   1602.8    353.2   0.0930   0.0017   0.0184    2.7    6.5
  18..21      0.042   1602.8    353.2   0.0930   0.0050   0.0543    8.1   19.2
  21..22      0.014   1602.8    353.2   0.0930   0.0016   0.0177    2.6    6.2
  22..3       0.019   1602.8    353.2   0.0930   0.0023   0.0248    3.7    8.7
  22..5       0.007   1602.8    353.2   0.0930   0.0009   0.0094    1.4    3.3
  21..4       0.042   1602.8    353.2   0.0930   0.0050   0.0541    8.1   19.1
  13..23      0.015   1602.8    353.2   0.0930   0.0018   0.0188    2.8    6.7
  23..1       0.132   1602.8    353.2   0.0930   0.0160   0.1719   25.6   60.7
  23..2       0.089   1602.8    353.2   0.0930   0.0107   0.1153   17.2   40.7


Naive Empirical Bayes (NEB) analysis
Positively selected sites (*: P>95%; **: P>99%)
(amino acids refer to 1st sequence: Dele)

            Pr(w>1)     post mean +- SE for w

   415 G      0.543         3.318


Bayes Empirical Bayes (BEB) analysis (Yang, Wong & Nielsen 2005. Mol. Biol. Evol. 22:1107-1118)
Positively selected sites (*: P>95%; **: P>99%)
(amino acids refer to 1st sequence: Dele)

            Pr(w>1)     post mean +- SE for w

   397 A      0.522         1.265 +- 0.343
   412 G      0.619         1.336 +- 0.316
   414 G      0.682         1.378 +- 0.354
   415 G      0.784         1.438 +- 0.341
   467 A      0.758         1.421 +- 0.333
   468 T      0.591         1.316 +- 0.303
   476 A      0.702         1.392 +- 0.351
   477 T      0.732         1.409 +- 0.348
   482 G      0.524         1.276 +- 0.298
   532 A      0.620         1.336 +- 0.343


The grid (see ternary graph for p0-p1)

w0:   0.050  0.150  0.250  0.350  0.450  0.550  0.650  0.750  0.850  0.950
w2:   1.500  2.500  3.500  4.500  5.500  6.500  7.500  8.500  9.500 10.500


Posterior on the grid

w0:   1.000  0.000  0.000  0.000  0.000  0.000  0.000  0.000  0.000  0.000
w2:   0.957  0.038  0.003  0.001  0.000  0.000  0.000  0.000  0.000  0.000

Posterior for p0-p1 (see the ternary graph)

 0.000
 0.000 0.000 0.000
 0.000 0.000 0.000 0.000 0.000
 0.000 0.000 0.000 0.000 0.000 0.000 0.000
 0.000 0.000 0.000 0.000 0.000 0.000 0.000 0.000 0.000
 0.000 0.000 0.000 0.000 0.000 0.000 0.000 0.000 0.000 0.000 0.000
 0.000 0.000 0.000 0.000 0.000 0.000 0.000 0.000 0.000 0.000 0.000 0.000 0.000
 0.000 0.000 0.000 0.000 0.000 0.000 0.000 0.000 0.000 0.000 0.000 0.000 0.000 0.000 0.000
 0.000 0.000 0.000 0.000 0.000 0.000 0.000 0.000 0.000 0.000 0.000 0.000 0.000 0.000 0.000 0.000 0.000
 0.000 0.000 0.000 0.000 0.000 0.000 0.000 0.000 0.000 0.000 0.000 0.000 0.000 0.000 0.000 0.000 0.000 0.000 1.000

sum of density on p0-p1 =   1.000000

Time used: 10:30


Model 7: beta (10 categories)


TREE #  1:  (((9, (10, (11, 12))), ((6, (7, 8)), ((3, 5), 4))), (1, 2));   MP score: 565
This is a rooted tree.  Please check!
lnL(ntime: 22  np: 25):  -5597.460929      +0.000000
  13..14   14..15   15..9    15..16   16..10   16..17   17..11   17..12   14..18   18..19   19..6    19..20   20..7    20..8    18..21   21..22   22..3    22..5    21..4    13..23   23..1    23..2  
 0.009089 0.032154 0.191321 0.088334 0.119455 0.021393 0.024371 0.022095 0.125753 0.016598 0.035986 0.044587 0.021896 0.014341 0.041901 0.013519 0.018880 0.007170 0.041063 0.063616 0.130166 0.088106 2.405202 0.061966 0.684239

Note: Branch length is defined as number of nucleotide substitutions per codon (not per neucleotide site).

tree length =   1.17179

(((9: 0.191321, (10: 0.119455, (11: 0.024371, 12: 0.022095): 0.021393): 0.088334): 0.032154, ((6: 0.035986, (7: 0.021896, 8: 0.014341): 0.044587): 0.016598, ((3: 0.018880, 5: 0.007170): 0.013519, 4: 0.041063): 0.041901): 0.125753): 0.009089, (1: 0.130166, 2: 0.088106): 0.063616);

(((Dtak: 0.191321, (Dbia: 0.119455, (Dsuz: 0.024371, Dsub: 0.022095): 0.021393): 0.088334): 0.032154, ((Dere: 0.035986, (Dyak: 0.021896, Dsan: 0.014341): 0.044587): 0.016598, ((Dmau: 0.018880, Dsim: 0.007170): 0.013519, Dmel: 0.041063): 0.041901): 0.125753): 0.009089, (Dele: 0.130166, Drho: 0.088106): 0.063616);

Detailed output identifying parameters

kappa (ts/tv) =  2.40520

Parameters in M7 (beta):
 p =   0.06197  q =   0.68424


dN/dS (w) for site classes (K=10)

p:   0.10000  0.10000  0.10000  0.10000  0.10000  0.10000  0.10000  0.10000  0.10000  0.10000
w:   0.00000  0.00000  0.00000  0.00000  0.00000  0.00012  0.00183  0.01837  0.13353  0.64746

dN & dS for each branch

 branch          t       N       S   dN/dS      dN      dS  N*dN  S*dS

  13..14      0.009   1602.7    353.3   0.0801   0.0010   0.0123    1.6    4.3
  14..15      0.032   1602.7    353.3   0.0801   0.0035   0.0435    5.6   15.4
  15..9       0.191   1602.7    353.3   0.0801   0.0207   0.2589   33.3   91.5
  15..16      0.088   1602.7    353.3   0.0801   0.0096   0.1196   15.4   42.2
  16..10      0.119   1602.7    353.3   0.0801   0.0130   0.1617   20.8   57.1
  16..17      0.021   1602.7    353.3   0.0801   0.0023   0.0290    3.7   10.2
  17..11      0.024   1602.7    353.3   0.0801   0.0026   0.0330    4.2   11.7
  17..12      0.022   1602.7    353.3   0.0801   0.0024   0.0299    3.8   10.6
  14..18      0.126   1602.7    353.3   0.0801   0.0136   0.1702   21.9   60.1
  18..19      0.017   1602.7    353.3   0.0801   0.0018   0.0225    2.9    7.9
  19..6       0.036   1602.7    353.3   0.0801   0.0039   0.0487    6.3   17.2
  19..20      0.045   1602.7    353.3   0.0801   0.0048   0.0603    7.8   21.3
  20..7       0.022   1602.7    353.3   0.0801   0.0024   0.0296    3.8   10.5
  20..8       0.014   1602.7    353.3   0.0801   0.0016   0.0194    2.5    6.9
  18..21      0.042   1602.7    353.3   0.0801   0.0045   0.0567    7.3   20.0
  21..22      0.014   1602.7    353.3   0.0801   0.0015   0.0183    2.3    6.5
  22..3       0.019   1602.7    353.3   0.0801   0.0020   0.0256    3.3    9.0
  22..5       0.007   1602.7    353.3   0.0801   0.0008   0.0097    1.2    3.4
  21..4       0.041   1602.7    353.3   0.0801   0.0045   0.0556    7.1   19.6
  13..23      0.064   1602.7    353.3   0.0801   0.0069   0.0861   11.1   30.4
  23..1       0.130   1602.7    353.3   0.0801   0.0141   0.1762   22.6   62.2
  23..2       0.088   1602.7    353.3   0.0801   0.0096   0.1192   15.3   42.1


Time used: 26:16


Model 8: beta&w>1 (11 categories)


TREE #  1:  (((9, (10, (11, 12))), ((6, (7, 8)), ((3, 5), 4))), (1, 2));   MP score: 565
This is a rooted tree.  Please check!
check convergence..
lnL(ntime: 22  np: 27):  -5593.156331      +0.000000
  13..14   14..15   15..9    15..16   16..10   16..17   17..11   17..12   14..18   18..19   19..6    19..20   20..7    20..8    18..21   21..22   22..3    22..5    21..4    13..23   23..1    23..2  
 0.000959 0.032802 0.189430 0.086649 0.118160 0.021075 0.024033 0.021683 0.124607 0.016392 0.035581 0.044072 0.021729 0.014069 0.041460 0.013338 0.018674 0.007093 0.040743 0.071553 0.129692 0.086764 2.380995 0.949871 0.180218 5.600116 1.036188

Note: Branch length is defined as number of nucleotide substitutions per codon (not per neucleotide site).

tree length =   1.16056

(((9: 0.189430, (10: 0.118160, (11: 0.024033, 12: 0.021683): 0.021075): 0.086649): 0.032802, ((6: 0.035581, (7: 0.021729, 8: 0.014069): 0.044072): 0.016392, ((3: 0.018674, 5: 0.007093): 0.013338, 4: 0.040743): 0.041460): 0.124607): 0.000959, (1: 0.129692, 2: 0.086764): 0.071553);

(((Dtak: 0.189430, (Dbia: 0.118160, (Dsuz: 0.024033, Dsub: 0.021683): 0.021075): 0.086649): 0.032802, ((Dere: 0.035581, (Dyak: 0.021729, Dsan: 0.014069): 0.044072): 0.016392, ((Dmau: 0.018674, Dsim: 0.007093): 0.013338, Dmel: 0.040743): 0.041460): 0.124607): 0.000959, (Dele: 0.129692, Drho: 0.086764): 0.071553);

Detailed output identifying parameters

kappa (ts/tv) =  2.38100

Parameters in M8 (beta&w>1):
  p0 =   0.94987  p =   0.18022 q =   5.60012
 (p1 =   0.05013) w =   1.03619


dN/dS (w) for site classes (K=11)

p:   0.09499  0.09499  0.09499  0.09499  0.09499  0.09499  0.09499  0.09499  0.09499  0.09499  0.05013
w:   0.00000  0.00000  0.00006  0.00037  0.00148  0.00457  0.01188  0.02793  0.06382  0.16735  1.03619

dN & dS for each branch

 branch          t       N       S   dN/dS      dN      dS  N*dN  S*dS

  13..14      0.001   1602.9    353.1   0.0783   0.0001   0.0013    0.2    0.5
  14..15      0.033   1602.9    353.1   0.0783   0.0035   0.0447    5.6   15.8
  15..9       0.189   1602.9    353.1   0.0783   0.0202   0.2580   32.4   91.1
  15..16      0.087   1602.9    353.1   0.0783   0.0092   0.1180   14.8   41.7
  16..10      0.118   1602.9    353.1   0.0783   0.0126   0.1610   20.2   56.8
  16..17      0.021   1602.9    353.1   0.0783   0.0022   0.0287    3.6   10.1
  17..11      0.024   1602.9    353.1   0.0783   0.0026   0.0327    4.1   11.6
  17..12      0.022   1602.9    353.1   0.0783   0.0023   0.0295    3.7   10.4
  14..18      0.125   1602.9    353.1   0.0783   0.0133   0.1697   21.3   59.9
  18..19      0.016   1602.9    353.1   0.0783   0.0017   0.0223    2.8    7.9
  19..6       0.036   1602.9    353.1   0.0783   0.0038   0.0485    6.1   17.1
  19..20      0.044   1602.9    353.1   0.0783   0.0047   0.0600    7.5   21.2
  20..7       0.022   1602.9    353.1   0.0783   0.0023   0.0296    3.7   10.5
  20..8       0.014   1602.9    353.1   0.0783   0.0015   0.0192    2.4    6.8
  18..21      0.041   1602.9    353.1   0.0783   0.0044   0.0565    7.1   19.9
  21..22      0.013   1602.9    353.1   0.0783   0.0014   0.0182    2.3    6.4
  22..3       0.019   1602.9    353.1   0.0783   0.0020   0.0254    3.2    9.0
  22..5       0.007   1602.9    353.1   0.0783   0.0008   0.0097    1.2    3.4
  21..4       0.041   1602.9    353.1   0.0783   0.0043   0.0555    7.0   19.6
  13..23      0.072   1602.9    353.1   0.0783   0.0076   0.0975   12.2   34.4
  23..1       0.130   1602.9    353.1   0.0783   0.0138   0.1767   22.2   62.4
  23..2       0.087   1602.9    353.1   0.0783   0.0093   0.1182   14.8   41.7


Naive Empirical Bayes (NEB) analysis
Positively selected sites (*: P>95%; **: P>99%)
(amino acids refer to 1st sequence: Dele)

            Pr(w>1)     post mean +- SE for w

    30 N      0.846         0.901
    82 G      0.801         0.861
    88 A      0.565         0.648
   397 A      0.932         0.976
   400 N      0.638         0.708
   401 G      0.700         0.769
   412 G      0.995**       1.032
   413 G      0.801         0.859
   414 G      0.980*        1.019
   415 G      0.997**       1.034
   416 P      0.707         0.775
   467 A      1.000**       1.036
   468 T      0.995**       1.032
   469 G      0.922         0.968
   470 G      0.537         0.623
   473 N      0.838         0.892
   475 S      0.746         0.810
   476 A      0.993**       1.030
   477 T      0.995**       1.032
   482 G      0.977*        1.017
   514 N      0.746         0.811
   524 A      0.898         0.947
   532 A      0.968*        1.008
   534 A      0.822         0.880
   536 A      0.821         0.879
   539 Q      0.687         0.757
   541 H      0.529         0.616
   542 Q      0.526         0.614


Bayes Empirical Bayes (BEB) analysis (Yang, Wong & Nielsen 2005. Mol. Biol. Evol. 22:1107-1118)
Positively selected sites (*: P>95%; **: P>99%)
(amino acids refer to 1st sequence: Dele)

            Pr(w>1)     post mean +- SE for w

   397 A      0.672         1.186 +- 0.507
   412 G      0.870         1.406 +- 0.338
   413 G      0.512         0.962 +- 0.603
   414 G      0.881         1.411 +- 0.350
   415 G      0.959*        1.488 +- 0.232
   467 A      0.960*        1.490 +- 0.225
   468 T      0.851         1.387 +- 0.352
   469 G      0.630         1.139 +- 0.522
   473 N      0.563         1.030 +- 0.587
   476 A      0.912         1.445 +- 0.302
   477 T      0.932         1.463 +- 0.275
   482 G      0.737         1.268 +- 0.445
   532 A      0.818         1.346 +- 0.413


The grid 

p0:   0.050  0.150  0.250  0.350  0.450  0.550  0.650  0.750  0.850  0.950
p :   0.100  0.300  0.500  0.700  0.900  1.100  1.300  1.500  1.700  1.900
q :   0.100  0.300  0.500  0.700  0.900  1.100  1.300  1.500  1.700  1.900
ws:   1.500  2.500  3.500  4.500  5.500  6.500  7.500  8.500  9.500 10.500


Posterior on the grid

p0:   0.000  0.000  0.000  0.000  0.000  0.000  0.000  0.000  0.000  1.000
p :   1.000  0.000  0.000  0.000  0.000  0.000  0.000  0.000  0.000  0.000
q :   0.000  0.000  0.000  0.000  0.000  0.000  0.000  0.002  0.068  0.930
ws:   0.978  0.021  0.001  0.000  0.000  0.000  0.000  0.000  0.000  0.000

Time used: 43:17
