# Supplementary material for: Molecular evolution of octopamine receptors in Drosophila
Source: G3 (Bethesda). 2025 Dec 6;16(2):jkaf289. doi: 10.1093/g3journal/jkaf289 (PMC12869069; doi:10.1093/g3journal/jkaf289)
Supplement: jkaf289_Supplementary_Data [file jkaf289_supplementary_data.zip › Supplementary Files/supplementary_PAML_files/Octα2R/PC/tree_12species]

(((Dtak:0.04486,(Dbia:0.009169999999999998,(Dsuz:0.0015000000000000013,Dsub:0.0):0.008550000000000002):0.017259999999999998):0.00707,((Dere:0.005469999999999996,(Dyak:0.00544,Dsan:5.600000000000049E-4):0.005029999999999993):0.003930000000000003,((Dmau:1.4000000000000123E-4,Dsim:0.00136):0.0035400000000000015,Dmel:0.006919999999999996):0.008370000000000002):0.01971):0.002135,(Dele:0.022019999999999998,Drho:0.01895):0.0021350000000000028);
