# Supplementary material for: Molecular evolution of octopamine receptors in Drosophila
Source: G3 (Bethesda). 2025 Dec 6;16(2):jkaf289. doi: 10.1093/g3journal/jkaf289 (PMC12869069; doi:10.1093/g3journal/jkaf289)
Supplement: jkaf289_Supplementary_Data [file jkaf289_supplementary_data.zip › Supplementary Files/supplementary_PAML_files/Octβ1R/OctB1R-PA_DNA_15species_alignment.fasta]

>Dele
atgactcttttgcagagactgcaggccatgtcggccaccacggcaaggacgatgctggag
ggcagcattagcattggcgggatg------------------aaggagccgctggcaacg
ggacaccaactgcccgttctggaggagtccgcctcgcatgcccggtatctaaagttcatt
gccgacggactcatcgacgagggcatgggcggcagtgccgtgggcagcggg---------
agcagcatcgccgtgtccgtggaagatgtggtcgccggacaggcacaggacatggacatc
caggcgggcgaggcatccctatccaccgacgacgccgacggcagcagccatctggcatta
gtcttcgtcaagtgtttcattattggtttcatcatactggccgccatcctgggcaacatg
ctggtcattgtgtccgtcatgcggcaccggaaattgcgcatcattaccaactactttgtg
gtctcgctggccgtcgccgacatgctggtggccctttgtgcgatgacatttaatgcttcc
gtcatgatctcgggcaagtggatgttcggatccgtgatgtgcgacgtgtggaacagcttc
gacgtctatttctccaccgccagcatcatgcacctctgctgcatatccgtcgacagatac
tacgccatcgtccagccgctggactatccgctgatcatgacgcagcggcgggtgttcatc
atgctgctgatggtctggctgtcgccggccctcctctcgttcctgcccatctgctcaggg
tggtacacaacgaccgagaactacaagtatctcaaatcgaatccgcatatatgcgagttc
aaagtgaacaaggcttatgctatagtgagctcgtcgatgagcttctggatccccggcatc
gtgatgctgtcgatgtactaccgcatttaccaggaggccgaccggcaagagcgcctggtc
tacagatccaaggtggccgccctgctgctggagaagcatctgcagattagccagattccc
aagccgcgcccgagcatccaggtggagcagtcgaccatctcgacaatgcggcgggagcgg
aaggccgcccgaaccctgggcatcatcatgagcgccttcctcatctgctggctgccgttc
ttcctctggtatatcgtatcctcgctgtgcgacagttgcatcactccgcgcctcctcgtc
ggcatcctgttttggatcggctacttcaactcggccctgaaccccattatttatgcatac
ttcaatcgcgacttcagggccgccttcaagaagaccctcaagagcctctttccctacgcc
ttctacttttgccgccgcggcagggggcgggatgacgaccgggacctggagttcggcaat
cccagccgtaggggcaccaatggcaaccagcggaccggatccggatccgccgagctggcc
aactgtgtcaactccacggcctcgtcggagattcacatgagcgtgatgcgagcccgccag
tatgccgtcaatgtcacgcccaccacggacgcccaaatgcagcagctgcatcccctctac
accaac
>Drho
atgacgcttctgcagagactccaggccatgtcggccaccacaaccaggacgatgctcgag
ggcagcattagcatcgggatcgggatc------------gggacaaaggagccgccggca
ggactccaactgcccgtgctggaggagtccgcctcgcatgcccgatatttgaaattcatc
gccgacggactcatcgacgaaggcatggggggtagtgcggtgggcagcggg---------
agcagcatcgccgtagccgtcgaagacgtggtcgccggacaggcgcaggatatccaggcg
ggcgaagga------------tccaccgacgacgccgacggcagcagccatctggcatta
gtcttcgtcaagtgtttcattattggtttcatcatactggccgccatcctgggcaacatg
ctggtgattgtgtccgtcatgcgccaccggaaattgcgcatcattaccaactactttgtg
gtctcgctggccgtcgccgacatgctggtggccctctgtgcgatgacatttaatgcttcc
gtcatgatctcgggcaagtggatgttcggatccgtgatgtgcgacgtgtggaacagcttc
gacgtctacttctccaccgccagcatcatgcacctctgctgcatatccgtcgacagatac
tacgccatcgtccagccgctggactatcctctaatcatgacgcagcggcgcgtgttcatc
atgctgctgatggtctggctgtcgccggctctcctctcgttcctgcccatctgctcagga
tggtacacaacgaccgagaactataagtatctcaaatcgaatccgcatatatgcgagttc
aaagtgaacaaggcttacgccatagtcagctcgtcgatgagcttctggatccccggcatc
gtgatgctgtcgatgtactaccgcatttaccaggaggccgaccggcaggagcgcctcgtc
tacagatccaaggtggccgccctgctgctcgagaagcatctgcagattagccaaattccc
aagccgcgcccgagcatccaggtggagcagtcgaccatctcgacgatgcggcgggagcgg
aaggccgcccgcaccctgggcatcatcatgagcgccttcctcatctgctggctgccgttc
ttcctctggtacattgtatcctcgctgtgcgatagttgcatcactccgcgcctcctcgtt
ggcatcctgttttggatcggctacttcaactcggccctgaaccccattatttatgcatac
ttcaatcgcgacttcagggccgccttcaagaagaccctcaagagtctctttccgtatgcc
ttctacttttgccgccgaggcagggggcgggatgatgaccgggacctggagttcggcaat
cccagccggcggggaaccaatggcaaccagcgcgccggatccggatccgccgagctggcc
aactgcgtcaactccacggcctcgtcggagattcacatgagcgtgatgcgtgcccgccag
tatgccgtcaatgtcacgcccaccacggatgcccagatgcagcagctgcatcccctctac
accaac
>Dfic
atgacgctcctgcagagactgcaggccatgtcggccaccacaaccaggacgatgctcgag
ggcgggctcagc---------------------atcgccggcgggacgaggcagccgccc
gcaggacagcttcccgtgctggaggagtccgcctcgcacgctcgctacctgaagttcatt
gccgacggactcatcgacgagggattgggcagc---gcggtgggcagcggg---------
agcagcatcgccgtctccgtggaggacgtgatggctggacaggcgcaggacatcccggcg
gacgcggaa---------ggagccaccgacgacgccgacggcagcagccacctggcgtta
gtcttcgtcaagtgtttcattattggtttcatcatcctggccgccatcctgggcaacatg
ctggtgattgtgtccgtcatgcgccaccggaaattgcgcatcattaccaactactttgtg
gtctcgctggccgtcgccgacatgctggtcgccctctgcgcgatgacattcaatgcctcc
gtgatgatctccggcaagtggatgttcggctccgtgatgtgcgacatgtggaacagcttc
gacgtctacttctccaccgcgagcatcatgcacctctgctgcatctccgtcgacagatac
tacgccatcgtccagccgctggactacccactgatcatgacgcagcggcgcgtgttcatc
atgctcctgatggtctggctctcgccggccctcctctccttcctgcccatctgctcgggc
tggtacacaacgagcgagaactacaagtatctcaagtcgaatccgcatatctgcgagttc
aaagtgaacaaggcctacgccatcgtgagctcctcgatgagcttctggatcccgggcatc
gtgatgctctcgatgtactaccgcatttaccaggaggccgaccggcaggagcgactcgtc
tacagatccaaggtggccgccctgctgctcgagaagcatctgcagattagccaaattccc
aagccgcgccccagcatccaggtggagcagtcgaccatctcgacgatgcggcgggagcgg
aaggccgcccgcaccctgggcatcatcatgagcgccttcctcatctgctggctgccgttc
ttcctctggtacatcgtgtcctcgctgtgcgatagctgcatcactccgcgcctcctcgtc
ggcatcctgttctggatcggctacttcaactcggccctgaaccccattatttatgcgtac
ttcaaccgcgacttcagggccgccttcaagaagaccctcaagagcctcttcccctacgcc
ttctacttctgccgccgcgggaggggaagggacaacgacctcgatctggagttcggtggc
cccagccggcggggcaccaacggcaaccgggcc---ggatccgggtccgccgagctgccc
aactgcgtcaactccacggcctcctccgagatccacatgagcgtgatgcgggctcgccag
tacgccgtcaacgtgacgcccaccacggatgcccagatgcagcagctccacccgctgtac
tccaac
>Dere
atgacgctactgcagagactccaggccatgtccgctaccacgaccaggacaatactggag
ggcagcatcagcagc------------------atcggtggcgggaatgaggagccgctg
gcgagcaaactacccgttctggaggagtccgcctcgcatgccagatatttgaaattcatt
gccgacgggctcatcgacgagggactgggcagt---gcggtgggcagtggg---------
agcagcatcgccgtatccgtcgaagacgtggtcgccggacaggcgcaggacatccaggcg
---agcgaa---------ggatccgccgacgacgccgacggcagtagccatctggcatta
gtcttcgtcaagtgtttcattattggtttcatcatactggccgccatcctcggcaacatg
ctggtgattgtgtccgtcatgcgccaccggaaattgcgcatcattaccaactactttgtg
gtctctctggccgtcgccgacatgctggtggccctctgtgcgatgacatttaatgcttcc
gtcatgatctcgggcaagtggatgttcggatccgtgatgtgcgacatgtggaacagcttc
gacgtctacttctccaccgccagcatcatgcacctctgctgcatatcggtcgacagatac
tacgccattgtccagccactggactatccactaatcatgacacagcggcgcgtgttcatc
atgctactgatggtgtggctgtcgccggcgctcctctcgttcctgcccatctgctccgga
tggtatacaacgaccgagaactacaagtatctcaaatcgaatccgcatatatgcgagttc
aaagtgaacaaggcgtacgccatcgtcagctcatcgatgagcttctggatccccggcatc
gtgatgctatcgatgtactaccgcatttaccaggaggccgaccggcaggagcgcctggtg
tacagatccaaggtggccgccctgctgctcgagaagcatctgcagattagccaaattccc
aagccccggccgagcattcaggtggagcagtcgaccatctcgacgatgcgccgtgagcgg
aaggccgcccgcaccctgggcatcatcatgagcgccttcctcatctgctggctgccgttc
ttcctctggtacatcgtatcctcgctgtgcgatagctgcatcactccgcgcctgctcgtg
ggcatcctgttttggatcggctacttcaactcggccctgaaccccattatttatgcatac
ttcaaccgcgacttcagggccgccttcaagaagaccctcaagagcctctttccctacgct
ttctacttctgtcgacgcggcaggggccgggatgatgaccgggatctggagttcggcggt
cccagtcgccgtggaaccaatggagcccaacgggccggatccggatccgccgagctggcc
aactgcgtcaactccacggcctcgtccgagattcacatgaacgtgatgcgggcccgccag
tacgccgtcaatgtcacacccaccacggacgcccagatgcagcagctgcatcctctgtac
accaac
>Dsec
atgacgctactgcagagactccaggccatgtcggccaccacgaccaggacaatactggag
ggcagcatcagcagc------------------tttggtggcgggacaaatgagccgctg
gcgagcaaaatacccgttctggaggagtccgcctcgcatgccagatatttgaaattcatt
gccgacgggctcatcgacgagggactgggcagt---gcggtgggcagtggg---------
agcagcatcgccgtatccgtcgaagacgtggtcgccggacagccgcaggacatccaggcg
---agcgaa---------ggatccaccgacgacgccgacggcagtagccatttggcatta
gtcttcgtcaagtgtttcattataggtttcatcatactggccgccatcctgggcaacatg
ctggtgattgtgtccgtcatgcggcaccggaaattgcgcattattaccaactactttgtg
gtctctctggccgtcgccgacatgctggtggccctctgtgcgatgacatttaatgcttcc
gtcatgatctcgggcaagtggatgttcggatccgtgatgtgcgacatgtggaacagcttc
gacgtctacttctccaccgccagcatcatgcacctctgctgcatatcggtcgacagatac
tacgccattgtgcagccactggactatccactaatcatgacacagcggcgcgtgttcatc
atgctactgatggtgtggctttcgccggcgctcctctcgttcctgcccatctgctccgga
tggtacacaacgaccgagaactacaagtatctcaaatcgaatccgcatatatgcgagttc
aaagtgaacaaggcgtatgccatagtcagctcgtcgatgagcttctggatccccggcatc
gtaatgctgtcgatgtactaccgcatttaccaggaggccgaccggcaggagcgtctggtg
tacagatccaaggtggccgctctgctgctggagaagcatctgcagattagccaaattccc
aagccccggccgagcattcaggtggagcagtcgaccatctcgacgatgcggcgtgagcgg
aaggccgcccgcaccctgggcatcatcatgagcgccttcctcatctgctggctgccgttc
ttcctctggtacatcgtatcctcgctgtgcgatagttgcatcactccgcgcctgcttgtt
ggcatcctgttttggatcggctacttcaactcggccctgaaccccattatttatgcatac
ttcaaccgcgacttcagggccgccttcaagaagaccctcaagagtctgtttccctacgct
ttctacttctgtcgacgtggcagggggcgagacgatgaccgggatctggagttcggcggt
cccagtcgccggggaaccaatggagcccaacgggccggatccggatccgccgaaatggcc
aactgcgtcaactccacggcctcgtcggagattcacatgagcgtgatgcgtgcccgccag
tatgccgtcaatgtcacacccaccatggacgcccagatgcagcagctgcatcccctgtac
accaac
>Dmel
atgacgctactgcagaggcttcaggccatgtcggccaccacgaccaggacaatactggag
ggcagcatcagcagt------------------tttggtggcgggacaaatgagcctctg
gcgagcaaaatacccgttctggaggagtcagcctcacatgccagatatttgaaattcatt
gccgacgggctcatcgacgagggactgggcagt---gcggtgggcagtggg---------
agcagcatcgccgtatccgttgaagacgtggtcgccggacaggcgcaggacatccaggcg
---agcgaa---------ggatccaccgacgacgccgacggcagtagccatttggcatta
gtcttcgtcaagtgtttcattattggtttcatcatactggccgccatcctgggcaacatg
ctggtgattgtgtcggtcatgcggcaccggaaattgcgcatcattaccaactactttgtg
gtctctctggccgtcgccgacatgctggtggccctctgtgcgatgacatttaatgcttcc
gtcatgatctcgggcaagtggatgtttggttccgtgatgtgcgacatgtggaacagcttc
gacgtctacttctccaccgccagcatcatgcacctctgttgcatatcggtcgacagatac
tacgccattgtgcagccactggactatccactaatcatgacacagcgacgcgtgttcatc
atgctattgatggtgtggctatcgccggcgctcctctcgttcctgcccatctgctcggga
tggtacacaacgaccgagaactacaagtatctcaaatcgaatccgcatatatgcgagttc
aaagtgaacaaggcatacgccatagtcagctcgtcgatgagcttctggattcccggcatc
gtaatgctgtcgatgtactaccgcatttaccaggaggccgaccgacaggagcgtctggtg
tacagatccaaggtggccgctctgctgctggagaagcatctgcaaattagccaaattccc
aagccccggccgagcattcaggtggagcagtcgaccatctcgacgatgcggcgtgagcgg
aaggccgcccgcaccctgggcatcatcatgagcgccttcctcatctgctggctgccgttc
ttcctctggtacatcgtatcctcgctgtgcgatagttgcatcactccgcgcctgctcgtt
ggcatcctgttttggatcggctacttcaactcggccctgaaccccattatttatgcatac
ttcaaccgcgacttcagggccgccttcaagaagaccctcaagagtctgtttccctacgct
ttctacttctgtcgacgtggcagggggcgagacgatgaccgggatctggagttcggcggt
cccagccgacggggaaccaatggagcccaacggaccggatccggatccgccgagatggcc
aactgcgtcaactccacggcctcgtcggagatacacatgagcgtgatgcgtgcccgccag
tatgccgtcaatgtcacacccaccacggacgcccagatgcagcagctgcatcccctgtac
accaac
>Dsim
atgacgctactgcagagactccaggccatgtcggccaccacgaccaggacaatactggag
ggcagtatcagcagc------------------tttggtggcgggacaaatgagccgctg
gcgagcaaaatacccgttctggaggagtccgcctcgcatgccagatatttgaaattcatt
gccgacgggctcatcgacgagggactcggcagt---gcggtgggcagtggg---------
agcagcatcgccgtatccgtcgaagacgtggtcgccggacaggcgcaggacatccaggcg
---agcgaa---------ggatccaccgacgacgccgacggcagtagccatttggcatta
gtcttcgtcaagtgtttcattattggtttcatcatactggccgccatcctgggcaacatg
ctggtgattgtgtccgtcatgcggcaccggaaattgcgcattattaccaactactttgtg
gtctctctggccgtcgccgacatgctggtggccctctgtgcgatgacatttaatgcttcc
gtcatgatctcgggcaagtggatgttcggatccgtgatgtgcgacatgtggaacagcttc
gacgtctacttctccaccgccagcatcatgcacctctgctgcatatcggtcgacagatac
tacgccatcgtgcagccactggactatccactaatcatgacacagcggcgcgtgttcatc
atgctactgatggtgtggctgtcgccggcgctcctctcgttcctgcccatctgctccgga
tggtacacaacgaccgagaactacaagtatctcaaatcgaatccgcatatatgcgagttc
aaagtgaacaaggcgtacgccatagtcagctcgtcgatgagcttctggatccccggcatc
gtaatgctgtcgatgtactaccgcatttaccaggaggccgaccggcaggagcgtctggtg
tacagatccaaggtggccgctctgctgctggagaagcatctgcagattagccaaattccc
aagccccggccgagcattcaggtggagcagtcgaccatctcgacgatgcggcgtgagcgg
aaggccgcccgcaccctgggcatcatcatgagcgccttcctcatctgctggctgccgttc
ttcctctggtacatcgtatcctcgctgtgtgatagttgcatcactccgcgcctgctcgtt
ggcatcctgttttggatcggctacttcaactcggccctgaaccccattatttatgcatac
ttcaaccgcgacttcagggccgccttcaagaagaccctcaagagtctgtttccctacgct
ttctacttctgtcgacgtggcagggggcgagacgatgaccgggatctggagttcggcggt
cccagtcgccgtggaaccaatggagcccaaagggccggatccggatccgccgaaatggcc
aactgcgtcaactccacggcctcgtcggagattcacatgagcgtgatgcgtgcccgccag
tatgccgtcaatgtcacacccaccacggacgcccagatgcagcagctgcatcccctgtac
accaac
>Dmau
atgacgctactgcagagactccaggccatgtcggccaccacgaccaggacaatactggag
ggcagcatcagcagc------------------tttggtggcgggacaaatgagccgctg
gcgagcaaaatacccgttctggaggagtccgcctcgcatgccagatatttgaaattcatt
gccgacgggctcatcgacgagggactgggcagt---gcggtgggcagtggg---------
agcagcatcgccgtatccgtcgaagacgtggtcgccggacaggcgcaggacatccaggcg
---agcgaa---------ggatccaccgacgacgccgacggcagtagccatttggcatta
gtcttcgtcaagtgtttcattattggtttcatcatactggccgccatcctgggcaacatg
ctggtgattgtgtccgtcatgcggcaccggaaattgcgcattattaccaactactttgtg
gtctctctggccgtcgccgacatgctggtggccctctgtgcgatgacatttaatgcttcc
gtcatgatctcgggcaagtggatgttcggatccgtgatgtgcgacatgtggaacagcttc
gacgtctacttctccaccgccagcatcatgcacctctgctgcatatcggtcgacagatac
tatgccattgtgcaaccactggactatccactaatcatgacacagcggcgcgtgttcatc
atgctactgatggtgtggctgtcgccggcgctcctctcgttcctgcccatctgctccgga
tggtacacaacgaccgagaactacaagtatctcaaatcgaatccgcatatatgcgagttc
aaagtgaacaaggcgtacgccatagtcagctcgtcgatgagcttctggatccccggcatc
gtaatgctgtcgatgtactaccgcatttaccaggaggccgaccggcaggagcgtctggtg
tacagatccaaggtggccgctctgctgctggagaagcatctgcagattagccaaattccc
aagccccggccgagcattcaggtggagcagtcgaccatctcgacgatgcggcgtgagcgg
aaggccgcccgcaccctgggcatcatcatgagcgccttcctcatctgctggctgccgttc
ttcctctggtacatcgtatcctcgctgtgcgatagttgcatcactccgcgcctgctcgtt
ggcatcctgttttggatcggctacttcaactcggccctgaaccccattatttatgcatac
ttcaaccgcgacttcagggccgccttcaagaagaccctcaagagtctgtttccctacgct
ttctacttctgtcgacgtggcagggggcgagacgatgaccgggatctggagttcggcggt
cccagtcgccggggaaccaatggagcccaacgggccggatccggatccgccgaaatggcc
aactgcgtcaactccacggcctcgtcggagattcacatgagcgtgatgcgtgcccgccag
tatgccgtcaatgtcacacccaccacggacgcccagatgcagcagctgcatcccctgtac
accaac
>Dyak
atgacgctgctgcagagactccaggccatgtcggccaccacgaccaggacaatactggag
ggcagcatcagtagcatcggtggcatcaacagcatcggtggcgggaatgaggagccgctg
gcgagtaaactacccgttctggaggagtccggctcgcatgccagatatttgaaattcatt
gccgacgggctcatcgacgagggactgggcagt---gcggtgggcagtggg---------
agcagcatcgccgtatccgtcgaagacgtggtcgccggacacacgcaggacatgcaggcg
---agcgaa---------ggatccaccgacgacgccgacggcagtagccatctggcatta
gtcttcgtcaagtgtttcattattggtttcatcatactggccgccatcctgggcaacatg
ctggtgattgtgtccgtcatgcggcaccggaaattgcgcatcattaccaactactttgtg
gtctctctggccgtcgccgacatgctggtggccctctgtgcgatgacatttaatgcttcc
gtcatgatctcgggcaagtggatgttcggatccgtgatgtgcgacatgtggaacagcttc
gacgtctacttctccaccgccagcatcatgcacctctgttgcatatcggtcgacagatac
tacgccattgtccagccactggactatccactaatcatgacacagcggcgcgtgttcatc
atgctactgatggtgtggctgtctccggcgctcctctcgttcctgcccatctgctccgga
tggtacacaacgaccgagaactacaagtatctcaaatcgaatccgcatatatgcgagttc
aaagtgaacaaggcgtacgccatcgtcagctcgtcgatgagcttctggatccccggcatc
gtgatgctgtcgatgtactaccgcatttaccaggaggccgaccggcaggagcgtctggtg
tacagatccaaggtggccgccctgctgctggagaagcatctacagattagccaaattccc
aagccccggccgagcattcaggtggagcagtcgaccatctcgacgatgcggcgtgagcgg
aaggccgcccgcaccctgggcatcatcatgagcgccttcctcatctgctggctgccgttc
ttcctctggtacatcgtatcctcgctgtgcgatagttgcatcactccgcgcctgctcgtt
ggcatcctgttttggatcggctacttcaactcggccctgaaccccattatttatgcatac
ttcaaccgcgacttcagggccgccttcaagaagaccctcaagagcctctttccctacgcc
ttctacttctgtcgacgcggcagggggcgggatgatgatcgggatctggagttcggcggt
cccagtcgccgtggtaccaatggagcccaacgcaccggatccggatccgccgagatggcc
aactgcgtcaactccacggcctcgtcggagatacacatgagcgtgatgcgtgcccgccag
tatgccgtcaatgtcacacccaccacggacgcccagatgcagcagctgcatcctctgtat
acaaac
>Dsan
atgacgctgctgcagagactccaggccatgtcggccaccacgaccaggacaatactggag
ggcagtatcagtagcatcagtggcatcaacagcatcggtggcgggaatgaggcgccgctg
gcgagtaaactacccgttctggaggagtccggctcgcatgccagatatttgaaattcatt
gccgacgggctcatcgacgagggactgggcagt---gcggtgggcagtggg---------
agcagcatcgccatatccgtcgaagacgtggtcgccggacagacgcaggacatgcaggcg
---agcgaa---------ggatccaccgacgacgccgacggcagtagccatctggcatta
gtcttcgtcaagtgtttcattattggtttcatcatactggccgccatcctgggcaacatg
ctggtgattgtgtccgtcatgcggcaccggaaattgcgcatcattaccaactactttgtg
gtctctctggccgtcgccgacatgctggtggccctctgtgcgatgacatttaatgcttcc
gtcatgatctcgggcaagtggatgttcggatccgtgatgtgcgacatgtggaacagcttc
gacgtctacttctccaccgccagcatcatgcacctctgctgcatatcggtcgacagatac
tacgccattgtccagccactggactatccactaatcatgacacagcggcgcgtgttcatc
atgctgctgatggtgtggctgtcgccggcgctcctctcgttcctgcccatctgctccgga
tggtacacaacgaccgagaactacaagtatctcaaatcgaatccgcatatatgcgagttc
aaagtgaacaaggcgtacgccatcgtcagctcgtcgatgagcttctggatccccggcata
gtgatgctgtcgatgtactaccgcatttaccaggaggccgaccggcaggagcgtttggtg
tacagatccaaggtggccgccctgctgctggagaagcatctacagattagccaaattccc
aagccccggccgagcattcaggtggagcagtcgaccatctcgacgatgcggcgtgagcgg
aaggccgcccgcaccctgggcatcatcatgagcgccttcctcatctgctggctgccgttc
ttcctctggtacatcgtatcctcgctgtgcgatagttgcatcactccgcgcctgctcgtt
ggcatcctgttttggatcggctacttcaactcggccctgaaccccattatttatgcatac
ttcaaccgcgacttcagggccgccttcaagaagaccctcaagagcctctttccctacgcc
ttctacttctgtcgacgcggcagggggcgggatgatgaccgggatctggagttcggcggt
cccagtcgccgtggtaccaatggagcccaacgcaccggatccggatccgccgagatggcc
aactgcgtcaactccacggcctcgtcggagattcacatgagcgtgatgcgtgcccgccag
tatgccgtcaatgtcacacccaccacggacgcccagatgcagcagctgcatcctctgtat
acaaac
>Dtei
atgacgctactgcagagactccaggccatgtcggccaccacgaccaggacaatactggag
ggcagcatcagtagcatcagcagcatcggcagcatcggtggcgggaatgaggagccgccg
gcgagtaaactacccgttctggaggagtccggctcgcatgccagatatttgaaattcatt
gccgacggcctcatcgacgagggactgggcagc---gcggtgggcagtggg---------
agcagcatcgccgtatccgtcgaagacgtggtcgccggacaggcgcaggacatgcaggcg
---agcgaa---------ggagccgtcgacgacgccgacggcagcagccatctggcatta
gtcttcgtcaagtgtttcattattggtttcatcatactggccgccatcctgggcaacatg
ctggtgattgtgtccgtcatgcggcaccggaaattgcgcatcattaccaactactttgtg
gtctcgctggccgtcgccgacatgctggtggccctctgtgcgatgacatttaatgcttcc
gtcatgatctcgggcaagtggatgttcggatccgtgatgtgcgacatgtggaacagcttc
gacgtctacttctccaccgccagcatcatgcacctctgctgcatatcggtcgacagatac
tacgccattgtccagccactggactatccactaatcatgacacagcggcgcgtgttcatc
atgctgctgatggtgtggctgtcgccggcgctcctctcgttcctgcccatctgctccgga
tggtacacaacgaccgagaactacaagtatctcaaatcgaatccgcatatatgcgagttc
aaagtgaacaaggcgtacgccatcgtcagctcgtcgatgagcttctggatccccggcatc
gtgatgctgtcgatgtactaccgcatttaccaggaggccgaccggcaggagcgtctggtc
tacaggtccaaggtggccgccctgctgctggagaagcatctgcagattagccaaattccc
aagccccggccgagcattcaggtggagcagtcgaccatctcgacgatgcggcgtgagcgg
aaggccgcccgcaccctgggcatcatcatgagcgccttcctcatctgctggctgccgttc
ttcctctggtacatcgtatcctcgctgtgcgatagctgcatcactccgcgcctgctcgtt
ggcatcctgttttggatcggctacttcaactcggccctgaaccccattatttatgcgtac
ttcaaccgcgacttcagggccgccttcaagaagaccctcaagagcctctttccctacgcc
ttctacttctgtcgacgcggcagggggcgggatgacgaccgggatctggagttcggcggt
cccagtcgccggggaaccaatggagcccaacgcaccggatccggatccgccgagatggcc
aactgcgtcaactccacggcctcgtcggagattcacatgagcgtgatgcgtgcccgccag
tatgccgtcaatgccacacccaccacggacgcccagatgcagcagctgcatcctctgtat
acaaac
>Dtak
atgacgctgctgcagcgactccaggccatgtcggccaccacaaccaggacaatattggag
gacagcatc---------gggagcttc---------ggtggcgcgacaaaggaaccgctg
gcgggccaacttcccgtgctggaggagtccgcctcgcatgcccgttatttgaaattcatc
gccgacgggctcatcgacgagggactgggcagt---gcggtgggcagtgggagcagcggg
agcagcatcgccgtctcccttgaagacgtcgtcgctgggcaggcacaggacatccaggcg
---ggcgaa---------ggacccaccgacgatgccgacggcagcagccatctggcatta
gtcttcgtcaagtgtttcattatcggtttcatcatactggccgccatcctgggcaacatg
ctggtaattgtgtccgtcatgcgccaccggaaattgcgcatcattaccaactactttgtg
gtctctctggccgtcgccgacatgctggtggccctctgtgcgatgacatttaatgcttcc
gtcatgatctcgggcaagtggatgttcggatccgtgatgtgcgatgtgtggaacagcttc
gacgtctacttctccaccgccagcatcatgcacctctgctgcatatccgtggacagatac
tacgccatcgtccagccgctggactatccgttgatcatgacccagcggcgcgtgttcatc
atgctcctgatggtgtggctctcgccggcgctgctctcgttcctgcccatctgctcggga
tggtacacaacgaccgagaactacaagtatctcaaatcgaatccgcacatatgcgagttc
aaagtgaacaaggcgtacgccatagtcagctcgtcgatgagcttctggatcccaggcatc
gtgatgctgtcgatgtactaccgcatttaccaggaggccgaccgacaggagcgcctggtg
tacagatccaaggtggccgccctgctgctcgagaagcatctgcagattagccaaattccc
aagccgcgaccgagcatccaggtggagcagtcgaccatctcgacgatgcggcgagagcgg
aaggccgcccgcactttgggcatcatcatgagcgccttcctcatctgctggctgccgttc
ttcctctggtatatcgtatcctcgctttgcgatagctgcatcactccgcgcctcctcgtt
ggcatcctgttttggatcggctacttcaactcggccctgaaccccattatttatgcatac
ttcaaccgcgacttcagggccgccttcaagaagaccctcaagagcctgtttccctacgcc
ttctacttctgccgacgcggcagggggcgggacgacgaccgggatctggagttcggcggt
cccagtcgccggggaaccaatggagcacgggccggatccggatccgctgagctggccgcc
aactgcgtcaactcgacggcctcgtcggagattcacatgagcgtgatgcgggcccgccag
tataccgtcaatgtcacgcccaccacggacgcccagatgcagcagcttcatccgctctac
accaac
>Dbia
atgacgcttctgcagagactccaggccatgtcggccaccacaaccaggacgatgttggag
ggcagcatc---------ggaggcggcatcgatagcatcggcggcacaaaggagccgctg
gcgggcaagctgcccgtgctggaggagtccgcctcgcacgcccgttatttgaaattcatc
gccgacgggctcatcgacgagggactgggcagt---gcggtgggcagcggg---------
agcagcatcgccgtgtccgtcgaagatgtcgtcgccggacaggcacaggacatgcaggcg
---ggcgag---------ggatcctcggacgacgccgacggcagcagccatctggcatta
gtcttcgtcaagtgtttcattattggtttcatcatactggccgccatcctgggcaacatg
ctggtgattgtgtccgtcatgcgccaccggaaattgcgcatcattaccaactactttgtg
gtctcgctggccgtcgccgacatgctggtggccctctgtgcgatgacttttaatgcttcc
gtcatgatctcgggcaagtggatgttcggatcggtgatgtgcgacatgtggaacagcttc
gacgtctacttctccaccgccagcatcatgcacctctgctgcatatccgtggacagatac
tacgccatcgtccagccactggattatccgctaatcatgacgcagcggcgcgtgttcatc
atgctcctgatggtgtggctgtccccggcgcttctctcgttcctgcccatctgctccggg
tggtacacaacgaccgagaactacaagtatctcaaatcgaatccgcacatatgcgagttc
aaagtgaacaaggcgtacgccatagtcagctcctcgatgagcttctggatccccggcatc
gtgatgctctcgatgtactaccgcatttaccaggaggccgaccggcaggagcgcctggtc
tacagatccaaggtggccgccctgctgctcgagaagcatctgcagattagccaaattccc
aagccgcggcccagcatccaggtggagcagtcgaccatctcgacgatgcggcgggagcgg
aaggccgcccgcaccctgggcatcatcatgagcgccttcctcatctgctggctgccgttc
ttcctctggtacatcgtatcctcgctgtgcgatagctgcatcactccgcgcctgctcgtc
ggcatcctgttttggatcggctacttcaactcggccctgaaccccattatttatgcatac
ttcaaccgcgacttcagggccgcctttaagaagaccctcaagagcctcttcccctacgcc
ttctacttctgtcggcgcaacagggggcgggacgacgaccgggacctggagttcggcggc
cccagtcggcggggcaccaacggagcccgcgccggctccggctccgccgagctg---ccc
aactgcgtcaactcgacggcctcgtcggagatccacatgagcgtgatgcgggcccgccag
tacgccgtcaacgtcacgcccaccacggacgcccagatgcagcagctgcaccccctctac
accaac
>Dsuz
atgacgcttctgcagagactccaggccatgtcggccaccacaaccaggacgatattggag
ggcagc---------------------atcgatagcatcgttgggacaaaggagccgctg
gcgggaagactgcccgtgctggaggagtccgcctcacatgcccgttatttgaaattcatc
gccgacgggctcattgacgagggactgggcagt---gcggtgggcagcggg---------
agcagcatcgccgtgtccctcgaagatgtcgtcgccggacaggcacaggacatccaggcg
---ggcgag---------ggatccaccgacgacgccgacggcagcagccatctggcatta
gtcttcgtcaagtgtttcattattggtttcatcatactggccgccatcctgggcaacatg
ctggtgattgtgtccgtcatgcgccaccggaaattgcgcatcattaccaactactttgtg
gtctcgctggccgtcgccgacatgctggtggccctctgtgcgatgacatttaatgcttcc
gtcatgatctcgggcaagtggatgttcggatcggtgatgtgcgacatgtggaacagcttc
gacgtctacttctccaccgccagcatcatgcatctctgctgcatctctgtggacagatac
tacgccatcgtccagccgctggactatcccttaatcatgacgcagcggcgcgtgttcatc
atgctcctgatggtgtggctttccccagcgcttctctcgttcctgcccatctgctcagga
tggtacacaacgaccgaaaactacaagtatctcaaatcgaatccgcatatatgtgaattc
aaagtgaacaaggcgtacgccatagtcagctcgtcgatgagcttctggatccccggcatc
gtgatgctgtcgatgtactaccgcatttaccaggaggccgaccggcaggagcgcctggtc
tacagatccaaggtggccgccctgctgctcgagaagcatctgcagattagccaaattccc
aagccgcggccgagcatccaggtggagcagtcgaccatctcgacaatgcggcgggagcgg
aaggccgcccgcaccctgggcatcatcatgagcgccttcctcatctgctggctgcccttc
ttcctctggtacattgtatcctcgctgtgcgatagctgcatcactccacgcctcctcgtc
ggcatcctgttttggatcggctacttcaactcggccctgaaccccattatttatgcatac
ttcaaccgcgacttcagggccgccttcaagaagaccctcaagagcctctttccctacgcc
ttttacttctgtcggcgcaacagagggcgggacgacgaccgagatctggagttcggcggt
cccagtcggcggggaaccaatggagcccgggccggttccggatccgctgagctg---ccc
aactgcatcaactcgacggcctcgtcggagatccacatgagcgttatgcgggcccgccag
tatgccgtcaatgtcacccccaccacggacgcccagatgcagcagctgcaccccctctac
accaac
>Dsub
atgactcttctgcagagactccaggccatgtcggccagcacaaccaggacgatattggag
ggcagc---------------------atcgatagcatcggtggtacaaaggagccgctg
gcgggcagactgcccgtgctggaggagtccgcctcgcatgcccgttatttgaaattcatc
gccgacgggctcatcgacgagggactgggcatt---gcggtgggcagcggg---------
agcagcatcgccttgtccgtagaagatgtcgtcgccggacaggcacaggacgtccaggcg
---ggcgag---------ggatccaccgacgacgccgacggcagcagccatctggcatta
gtcttcgtcaagtgtttcattattggtttcatcatactggccgccatcctgggcaacatg
ctggtaatagtgtccgtcatgcgccaccggaaattgcgcatcattaccaactactttgtg
gtctcgctggccgtcgccgacatgctggtggccctctgtgcgatgacatttaatgcttcc
gtcatgatctcgggcaagtggatgttcggatcggtgatgtgcgacatgtggaacagcttc
gacgtctacttctccaccgccagcatcatgcatctctgctgcatctccgtggacagatac
tacgccatcgtccagccgctggactatcccttaatcatgacgcagcggcgcgtgttcatt
atgctcctgatggtgtggctttccccagcactactctcgttcctgcccatctgctcaggg
tggtacacaacgaccgagaactacaagtatctcaaatcgaatccgcacatatgcgagttc
aaagtgaacaaggcgtacgccatagtcagctcgtcgatgagcttctggattcccggcatc
gtgatgctatcgatgtactaccgcatttaccaggaggccgaccggcaggagcgcctggtc
tacagatccaaggtggccgccctgctgctcgagaagcatctgcagattagccaaattccc
aagccgcggccgagcatccaggtggagcagtcgaccatctcgacgatgcggcgggagcgg
aaggccgcccgcaccctgggcatcatcatgagcgccttcctcatctgctggctgcccttc
ttcctctggtacatcgtatcctcgctgtgcgatagctgcatcactccgcgcctcctcgtt
ggcatcctgttttggatcggctacttcaactcggccctgaaccccattatttatgcatac
ttcaatcgcgacttcagggccgccttcaagaagaccctcaagagcctctttccctacgcc
ttctacttctgtcgacgcaacagggggcgggacgacgaccgggatctggagttcggcggt
cccagtcggcggggaaccaatggagcccgggccggttccggatccgctgagctg---ccc
aactgcatcaactcgacggcctcgtcggagatccacatgagcgtgatgcgggcccgccag
tatgccgtcaatgtcacccccaccacggacgcccagatgcaacagctgcaccccctctac
accaac
