# Supplementary material for: Molecular evolution of octopamine receptors in Drosophila
Source: G3 (Bethesda). 2025 Dec 6;16(2):jkaf289. doi: 10.1093/g3journal/jkaf289 (PMC12869069; doi:10.1093/g3journal/jkaf289)
Supplement: jkaf289_Supplementary_Data [file jkaf289_supplementary_data.zip › Supplementary Files/supplementary_PAML_files/Octβ1R/OctB1R-PA_protein_15species_alignment.txt]

>Dele
MTLLQRLQAMSATTARTMLEGSISIGGM------KEPLATGHQLPVLEESASHARYLKFI
ADGLIDEGMGGSAVGSG---SSIAVSVEDVVAGQAQDMDIQAGEASLSTDDADGSSHLAL
VFVKCFIIGFIILAAILGNMLVIVSVMRHRKLRIITNYFVVSLAVADMLVALCAMTFNAS
VMISGKWMFGSVMCDVWNSFDVYFSTASIMHLCCISVDRYYAIVQPLDYPLIMTQRRVFI
MLLMVWLSPALLSFLPICSGWYTTTENYKYLKSNPHICEFKVNKAYAIVSSSMSFWIPGI
VMLSMYYRIYQEADRQERLVYRSKVAALLLEKHLQISQIPKPRPSIQVEQSTISTMRRER
KAARTLGIIMSAFLICWLPFFLWYIVSSLCDSCITPRLLVGILFWIGYFNSALNPIIYAY
FNRDFRAAFKKTLKSLFPYAFYFCRRGRGRDDDRDLEFGNPSRRGTNGNQRTGSGSAELA
NCVNSTASSEIHMSVMRARQYAVNVTPTTDAQMQQLHPLYTN
>Drho
MTLLQRLQAMSATTTRTMLEGSISIGIGI----GTKEPPAGLQLPVLEESASHARYLKFI
ADGLIDEGMGGSAVGSG---SSIAVAVEDVVAGQAQDIQAGEG----STDDADGSSHLAL
VFVKCFIIGFIILAAILGNMLVIVSVMRHRKLRIITNYFVVSLAVADMLVALCAMTFNAS
VMISGKWMFGSVMCDVWNSFDVYFSTASIMHLCCISVDRYYAIVQPLDYPLIMTQRRVFI
MLLMVWLSPALLSFLPICSGWYTTTENYKYLKSNPHICEFKVNKAYAIVSSSMSFWIPGI
VMLSMYYRIYQEADRQERLVYRSKVAALLLEKHLQISQIPKPRPSIQVEQSTISTMRRER
KAARTLGIIMSAFLICWLPFFLWYIVSSLCDSCITPRLLVGILFWIGYFNSALNPIIYAY
FNRDFRAAFKKTLKSLFPYAFYFCRRGRGRDDDRDLEFGNPSRRGTNGNQRAGSGSAELA
NCVNSTASSEIHMSVMRARQYAVNVTPTTDAQMQQLHPLYTN
>Dfic
MTLLQRLQAMSATTTRTMLEGGLS-------IAGGTRQPPAGQLPVLEESASHARYLKFI
ADGLIDEGLGS-AVGSG---SSIAVSVEDVMAGQAQDIPADAE---GATDDADGSSHLAL
VFVKCFIIGFIILAAILGNMLVIVSVMRHRKLRIITNYFVVSLAVADMLVALCAMTFNAS
VMISGKWMFGSVMCDMWNSFDVYFSTASIMHLCCISVDRYYAIVQPLDYPLIMTQRRVFI
MLLMVWLSPALLSFLPICSGWYTTSENYKYLKSNPHICEFKVNKAYAIVSSSMSFWIPGI
VMLSMYYRIYQEADRQERLVYRSKVAALLLEKHLQISQIPKPRPSIQVEQSTISTMRRER
KAARTLGIIMSAFLICWLPFFLWYIVSSLCDSCITPRLLVGILFWIGYFNSALNPIIYAY
FNRDFRAAFKKTLKSLFPYAFYFCRRGRGRDNDLDLEFGGPSRRGTNGNRA-GSGSAELP
NCVNSTASSEIHMSVMRARQYAVNVTPTTDAQMQQLHPLYSN
>Dere
MTLLQRLQAMSATTTRTILEGSISS------IGGGNEEPLASKLPVLEESASHARYLKFI
ADGLIDEGLGS-AVGSG---SSIAVSVEDVVAGQAQDIQA-SE---GSADDADGSSHLAL
VFVKCFIIGFIILAAILGNMLVIVSVMRHRKLRIITNYFVVSLAVADMLVALCAMTFNAS
VMISGKWMFGSVMCDMWNSFDVYFSTASIMHLCCISVDRYYAIVQPLDYPLIMTQRRVFI
MLLMVWLSPALLSFLPICSGWYTTTENYKYLKSNPHICEFKVNKAYAIVSSSMSFWIPGI
VMLSMYYRIYQEADRQERLVYRSKVAALLLEKHLQISQIPKPRPSIQVEQSTISTMRRER
KAARTLGIIMSAFLICWLPFFLWYIVSSLCDSCITPRLLVGILFWIGYFNSALNPIIYAY
FNRDFRAAFKKTLKSLFPYAFYFCRRGRGRDDDRDLEFGGPSRRGTNGAQRAGSGSAELA
NCVNSTASSEIHMNVMRARQYAVNVTPTTDAQMQQLHPLYTN
>Dsec
MTLLQRLQAMSATTTRTILEGSISS------FGGGTNEPLASKIPVLEESASHARYLKFI
ADGLIDEGLGS-AVGSG---SSIAVSVEDVVAGQPQDIQA-SE---GSTDDADGSSHLAL
VFVKCFIIGFIILAAILGNMLVIVSVMRHRKLRIITNYFVVSLAVADMLVALCAMTFNAS
VMISGKWMFGSVMCDMWNSFDVYFSTASIMHLCCISVDRYYAIVQPLDYPLIMTQRRVFI
MLLMVWLSPALLSFLPICSGWYTTTENYKYLKSNPHICEFKVNKAYAIVSSSMSFWIPGI
VMLSMYYRIYQEADRQERLVYRSKVAALLLEKHLQISQIPKPRPSIQVEQSTISTMRRER
KAARTLGIIMSAFLICWLPFFLWYIVSSLCDSCITPRLLVGILFWIGYFNSALNPIIYAY
FNRDFRAAFKKTLKSLFPYAFYFCRRGRGRDDDRDLEFGGPSRRGTNGAQRAGSGSAEMA
NCVNSTASSEIHMSVMRARQYAVNVTPTMDAQMQQLHPLYTN
>Dmel
MTLLQRLQAMSATTTRTILEGSISS------FGGGTNEPLASKIPVLEESASHARYLKFI
ADGLIDEGLGS-AVGSG---SSIAVSVEDVVAGQAQDIQA-SE---GSTDDADGSSHLAL
VFVKCFIIGFIILAAILGNMLVIVSVMRHRKLRIITNYFVVSLAVADMLVALCAMTFNAS
VMISGKWMFGSVMCDMWNSFDVYFSTASIMHLCCISVDRYYAIVQPLDYPLIMTQRRVFI
MLLMVWLSPALLSFLPICSGWYTTTENYKYLKSNPHICEFKVNKAYAIVSSSMSFWIPGI
VMLSMYYRIYQEADRQERLVYRSKVAALLLEKHLQISQIPKPRPSIQVEQSTISTMRRER
KAARTLGIIMSAFLICWLPFFLWYIVSSLCDSCITPRLLVGILFWIGYFNSALNPIIYAY
FNRDFRAAFKKTLKSLFPYAFYFCRRGRGRDDDRDLEFGGPSRRGTNGAQRTGSGSAEMA
NCVNSTASSEIHMSVMRARQYAVNVTPTTDAQMQQLHPLYTN
>Dsim
MTLLQRLQAMSATTTRTILEGSISS------FGGGTNEPLASKIPVLEESASHARYLKFI
ADGLIDEGLGS-AVGSG---SSIAVSVEDVVAGQAQDIQA-SE---GSTDDADGSSHLAL
VFVKCFIIGFIILAAILGNMLVIVSVMRHRKLRIITNYFVVSLAVADMLVALCAMTFNAS
VMISGKWMFGSVMCDMWNSFDVYFSTASIMHLCCISVDRYYAIVQPLDYPLIMTQRRVFI
MLLMVWLSPALLSFLPICSGWYTTTENYKYLKSNPHICEFKVNKAYAIVSSSMSFWIPGI
VMLSMYYRIYQEADRQERLVYRSKVAALLLEKHLQISQIPKPRPSIQVEQSTISTMRRER
KAARTLGIIMSAFLICWLPFFLWYIVSSLCDSCITPRLLVGILFWIGYFNSALNPIIYAY
FNRDFRAAFKKTLKSLFPYAFYFCRRGRGRDDDRDLEFGGPSRRGTNGAQRAGSGSAEMA
NCVNSTASSEIHMSVMRARQYAVNVTPTTDAQMQQLHPLYTN
>Dmau
MTLLQRLQAMSATTTRTILEGSISS------FGGGTNEPLASKIPVLEESASHARYLKFI
ADGLIDEGLGS-AVGSG---SSIAVSVEDVVAGQAQDIQA-SE---GSTDDADGSSHLAL
VFVKCFIIGFIILAAILGNMLVIVSVMRHRKLRIITNYFVVSLAVADMLVALCAMTFNAS
VMISGKWMFGSVMCDMWNSFDVYFSTASIMHLCCISVDRYYAIVQPLDYPLIMTQRRVFI
MLLMVWLSPALLSFLPICSGWYTTTENYKYLKSNPHICEFKVNKAYAIVSSSMSFWIPGI
VMLSMYYRIYQEADRQERLVYRSKVAALLLEKHLQISQIPKPRPSIQVEQSTISTMRRER
KAARTLGIIMSAFLICWLPFFLWYIVSSLCDSCITPRLLVGILFWIGYFNSALNPIIYAY
FNRDFRAAFKKTLKSLFPYAFYFCRRGRGRDDDRDLEFGGPSRRGTNGAQRAGSGSAEMA
NCVNSTASSEIHMSVMRARQYAVNVTPTTDAQMQQLHPLYTN
>Dyak
MTLLQRLQAMSATTTRTILEGSISSIGGINSIGGGNEEPLASKLPVLEESGSHARYLKFI
ADGLIDEGLGS-AVGSG---SSIAVSVEDVVAGHTQDMQA-SE---GSTDDADGSSHLAL
VFVKCFIIGFIILAAILGNMLVIVSVMRHRKLRIITNYFVVSLAVADMLVALCAMTFNAS
VMISGKWMFGSVMCDMWNSFDVYFSTASIMHLCCISVDRYYAIVQPLDYPLIMTQRRVFI
MLLMVWLSPALLSFLPICSGWYTTTENYKYLKSNPHICEFKVNKAYAIVSSSMSFWIPGI
VMLSMYYRIYQEADRQERLVYRSKVAALLLEKHLQISQIPKPRPSIQVEQSTISTMRRER
KAARTLGIIMSAFLICWLPFFLWYIVSSLCDSCITPRLLVGILFWIGYFNSALNPIIYAY
FNRDFRAAFKKTLKSLFPYAFYFCRRGRGRDDDRDLEFGGPSRRGTNGAQRTGSGSAEMA
NCVNSTASSEIHMSVMRARQYAVNVTPTTDAQMQQLHPLYTN
>Dsan
MTLLQRLQAMSATTTRTILEGSISSISGINSIGGGNEAPLASKLPVLEESGSHARYLKFI
ADGLIDEGLGS-AVGSG---SSIAISVEDVVAGQTQDMQA-SE---GSTDDADGSSHLAL
VFVKCFIIGFIILAAILGNMLVIVSVMRHRKLRIITNYFVVSLAVADMLVALCAMTFNAS
VMISGKWMFGSVMCDMWNSFDVYFSTASIMHLCCISVDRYYAIVQPLDYPLIMTQRRVFI
MLLMVWLSPALLSFLPICSGWYTTTENYKYLKSNPHICEFKVNKAYAIVSSSMSFWIPGI
VMLSMYYRIYQEADRQERLVYRSKVAALLLEKHLQISQIPKPRPSIQVEQSTISTMRRER
KAARTLGIIMSAFLICWLPFFLWYIVSSLCDSCITPRLLVGILFWIGYFNSALNPIIYAY
FNRDFRAAFKKTLKSLFPYAFYFCRRGRGRDDDRDLEFGGPSRRGTNGAQRTGSGSAEMA
NCVNSTASSEIHMSVMRARQYAVNVTPTTDAQMQQLHPLYTN
>Dtei
MTLLQRLQAMSATTTRTILEGSISSISSIGSIGGGNEEPPASKLPVLEESGSHARYLKFI
ADGLIDEGLGS-AVGSG---SSIAVSVEDVVAGQAQDMQA-SE---GAVDDADGSSHLAL
VFVKCFIIGFIILAAILGNMLVIVSVMRHRKLRIITNYFVVSLAVADMLVALCAMTFNAS
VMISGKWMFGSVMCDMWNSFDVYFSTASIMHLCCISVDRYYAIVQPLDYPLIMTQRRVFI
MLLMVWLSPALLSFLPICSGWYTTTENYKYLKSNPHICEFKVNKAYAIVSSSMSFWIPGI
VMLSMYYRIYQEADRQERLVYRSKVAALLLEKHLQISQIPKPRPSIQVEQSTISTMRRER
KAARTLGIIMSAFLICWLPFFLWYIVSSLCDSCITPRLLVGILFWIGYFNSALNPIIYAY
FNRDFRAAFKKTLKSLFPYAFYFCRRGRGRDDDRDLEFGGPSRRGTNGAQRTGSGSAEMA
NCVNSTASSEIHMSVMRARQYAVNATPTTDAQMQQLHPLYTN
>Dtak
MTLLQRLQAMSATTTRTILEDSI---GSF---GGATKEPLAGQLPVLEESASHARYLKFI
ADGLIDEGLGS-AVGSGSSGSSIAVSLEDVVAGQAQDIQA-GE---GPTDDADGSSHLAL
VFVKCFIIGFIILAAILGNMLVIVSVMRHRKLRIITNYFVVSLAVADMLVALCAMTFNAS
VMISGKWMFGSVMCDVWNSFDVYFSTASIMHLCCISVDRYYAIVQPLDYPLIMTQRRVFI
MLLMVWLSPALLSFLPICSGWYTTTENYKYLKSNPHICEFKVNKAYAIVSSSMSFWIPGI
VMLSMYYRIYQEADRQERLVYRSKVAALLLEKHLQISQIPKPRPSIQVEQSTISTMRRER
KAARTLGIIMSAFLICWLPFFLWYIVSSLCDSCITPRLLVGILFWIGYFNSALNPIIYAY
FNRDFRAAFKKTLKSLFPYAFYFCRRGRGRDDDRDLEFGGPSRRGTNGARAGSGSAELAA
NCVNSTASSEIHMSVMRARQYTVNVTPTTDAQMQQLHPLYTN
>Dbia
MTLLQRLQAMSATTTRTMLEGSI---GGGIDSIGGTKEPLAGKLPVLEESASHARYLKFI
ADGLIDEGLGS-AVGSG---SSIAVSVEDVVAGQAQDMQA-GE---GSSDDADGSSHLAL
VFVKCFIIGFIILAAILGNMLVIVSVMRHRKLRIITNYFVVSLAVADMLVALCAMTFNAS
VMISGKWMFGSVMCDMWNSFDVYFSTASIMHLCCISVDRYYAIVQPLDYPLIMTQRRVFI
MLLMVWLSPALLSFLPICSGWYTTTENYKYLKSNPHICEFKVNKAYAIVSSSMSFWIPGI
VMLSMYYRIYQEADRQERLVYRSKVAALLLEKHLQISQIPKPRPSIQVEQSTISTMRRER
KAARTLGIIMSAFLICWLPFFLWYIVSSLCDSCITPRLLVGILFWIGYFNSALNPIIYAY
FNRDFRAAFKKTLKSLFPYAFYFCRRNRGRDDDRDLEFGGPSRRGTNGARAGSGSAEL-P
NCVNSTASSEIHMSVMRARQYAVNVTPTTDAQMQQLHPLYTN
>Dsuz
MTLLQRLQAMSATTTRTILEGS-------IDSIVGTKEPLAGRLPVLEESASHARYLKFI
ADGLIDEGLGS-AVGSG---SSIAVSLEDVVAGQAQDIQA-GE---GSTDDADGSSHLAL
VFVKCFIIGFIILAAILGNMLVIVSVMRHRKLRIITNYFVVSLAVADMLVALCAMTFNAS
VMISGKWMFGSVMCDMWNSFDVYFSTASIMHLCCISVDRYYAIVQPLDYPLIMTQRRVFI
MLLMVWLSPALLSFLPICSGWYTTTENYKYLKSNPHICEFKVNKAYAIVSSSMSFWIPGI
VMLSMYYRIYQEADRQERLVYRSKVAALLLEKHLQISQIPKPRPSIQVEQSTISTMRRER
KAARTLGIIMSAFLICWLPFFLWYIVSSLCDSCITPRLLVGILFWIGYFNSALNPIIYAY
FNRDFRAAFKKTLKSLFPYAFYFCRRNRGRDDDRDLEFGGPSRRGTNGARAGSGSAEL-P
NCINSTASSEIHMSVMRARQYAVNVTPTTDAQMQQLHPLYTN
>Dsub
MTLLQRLQAMSASTTRTILEGS-------IDSIGGTKEPLAGRLPVLEESASHARYLKFI
ADGLIDEGLGI-AVGSG---SSIALSVEDVVAGQAQDVQA-GE---GSTDDADGSSHLAL
VFVKCFIIGFIILAAILGNMLVIVSVMRHRKLRIITNYFVVSLAVADMLVALCAMTFNAS
VMISGKWMFGSVMCDMWNSFDVYFSTASIMHLCCISVDRYYAIVQPLDYPLIMTQRRVFI
MLLMVWLSPALLSFLPICSGWYTTTENYKYLKSNPHICEFKVNKAYAIVSSSMSFWIPGI
VMLSMYYRIYQEADRQERLVYRSKVAALLLEKHLQISQIPKPRPSIQVEQSTISTMRRER
KAARTLGIIMSAFLICWLPFFLWYIVSSLCDSCITPRLLVGILFWIGYFNSALNPIIYAY
FNRDFRAAFKKTLKSLFPYAFYFCRRNRGRDDDRDLEFGGPSRRGTNGARAGSGSAEL-P
NCINSTASSEIHMSVMRARQYAVNVTPTTDAQMQQLHPLYTN
