# Supplementary material for: Molecular evolution of octopamine receptors in Drosophila
Source: G3 (Bethesda). 2025 Dec 6;16(2):jkaf289. doi: 10.1093/g3journal/jkaf289 (PMC12869069; doi:10.1093/g3journal/jkaf289)
Supplement: jkaf289_Supplementary_Data [file jkaf289_supplementary_data.zip › Supplementary Files/supplementary_PAML_files/Octβ1R/Output_Codeml_OctB1RPA_15_cleandata_outfile_Models_01278]

Before deleting alignment gaps
     15   1566

Dele                            ATG ACT CTT TTG CAG AGA CTG CAG GCC ATG TCG GCC ACC ACG GCA AGG ACG ATG CTG GAG GGC AGC ATT AGC ATT GGC GGG ATG --- --- --- --- --- --- AAG GAG CCG CTG GCA ACG GGA CAC CAA CTG CCC GTT CTG GAG GAG TCC GCC TCG CAT GCC CGG TAT CTA AAG TTC ATT GCC GAC GGA CTC ATC GAC GAG GGC ATG GGC GGC AGT GCC GTG GGC AGC GGG --- --- --- AGC AGC ATC GCC GTG TCC GTG GAA GAT GTG GTC GCC GGA CAG GCA CAG GAC ATG GAC ATC CAG GCG GGC GAG GCA TCC CTA TCC ACC GAC GAC GCC GAC GGC AGC AGC CAT CTG GCA TTA GTC TTC GTC AAG TGT TTC ATT ATT GGT TTC ATC ATA CTG GCC GCC ATC CTG GGC AAC ATG CTG GTC ATT GTG TCC GTC ATG CGG CAC CGG AAA TTG CGC ATC ATT ACC AAC TAC TTT GTG GTC TCG CTG GCC GTC GCC GAC ATG CTG GTG GCC CTT TGT GCG ATG ACA TTT AAT GCT TCC GTC ATG ATC TCG GGC AAG TGG ATG TTC GGA TCC GTG ATG TGC GAC GTG TGG AAC AGC TTC GAC GTC TAT TTC TCC ACC GCC AGC ATC ATG CAC CTC TGC TGC ATA TCC GTC GAC AGA TAC TAC GCC ATC GTC CAG CCG CTG GAC TAT CCG CTG ATC ATG ACG CAG CGG CGG GTG TTC ATC ATG CTG CTG ATG GTC TGG CTG TCG CCG GCC CTC CTC TCG TTC CTG CCC ATC TGC TCA GGG TGG TAC ACA ACG ACC GAG AAC TAC AAG TAT CTC AAA TCG AAT CCG CAT ATA TGC GAG TTC AAA GTG AAC AAG GCT TAT GCT ATA GTG AGC TCG TCG ATG AGC TTC TGG ATC CCC GGC ATC GTG ATG CTG TCG ATG TAC TAC CGC ATT TAC CAG GAG GCC GAC CGG CAA GAG CGC CTG GTC TAC AGA TCC AAG GTG GCC GCC CTG CTG CTG GAG AAG CAT CTG CAG ATT AGC CAG ATT CCC AAG CCG CGC CCG AGC ATC CAG GTG GAG CAG TCG ACC ATC TCG ACA ATG CGG CGG GAG CGG AAG GCC GCC CGA ACC CTG GGC ATC ATC ATG AGC GCC TTC CTC ATC TGC TGG CTG CCG TTC TTC CTC TGG TAT ATC GTA TCC TCG CTG TGC GAC AGT TGC ATC ACT CCG CGC CTC CTC GTC GGC ATC CTG TTT TGG ATC GGC TAC TTC AAC TCG GCC CTG AAC CCC ATT ATT TAT GCA TAC TTC AAT CGC GAC TTC AGG GCC GCC TTC AAG AAG ACC CTC AAG AGC CTC TTT CCC TAC GCC TTC TAC TTT TGC CGC CGC GGC AGG GGG CGG GAT GAC GAC CGG GAC CTG GAG TTC GGC AAT CCC AGC CGT AGG GGC ACC AAT GGC AAC CAG CGG ACC GGA TCC GGA TCC GCC GAG CTG GCC AAC TGT GTC AAC TCC ACG GCC TCG TCG GAG ATT CAC ATG AGC GTG ATG CGA GCC CGC CAG TAT GCC GTC AAT GTC ACG CCC ACC ACG GAC GCC CAA ATG CAG CAG CTG CAT CCC CTC TAC ACC AAC 
Drho                            ATG ACG CTT CTG CAG AGA CTC CAG GCC ATG TCG GCC ACC ACA ACC AGG ACG ATG CTC GAG GGC AGC ATT AGC ATC GGG ATC GGG ATC --- --- --- --- GGG ACA AAG GAG CCG CCG GCA GGA CTC CAA CTG CCC GTG CTG GAG GAG TCC GCC TCG CAT GCC CGA TAT TTG AAA TTC ATC GCC GAC GGA CTC ATC GAC GAA GGC ATG GGG GGT AGT GCG GTG GGC AGC GGG --- --- --- AGC AGC ATC GCC GTA GCC GTC GAA GAC GTG GTC GCC GGA CAG GCG CAG GAT ATC CAG GCG GGC GAA GGA --- --- --- --- TCC ACC GAC GAC GCC GAC GGC AGC AGC CAT CTG GCA TTA GTC TTC GTC AAG TGT TTC ATT ATT GGT TTC ATC ATA CTG GCC GCC ATC CTG GGC AAC ATG CTG GTG ATT GTG TCC GTC ATG CGC CAC CGG AAA TTG CGC ATC ATT ACC AAC TAC TTT GTG GTC TCG CTG GCC GTC GCC GAC ATG CTG GTG GCC CTC TGT GCG ATG ACA TTT AAT GCT TCC GTC ATG ATC TCG GGC AAG TGG ATG TTC GGA TCC GTG ATG TGC GAC GTG TGG AAC AGC TTC GAC GTC TAC TTC TCC ACC GCC AGC ATC ATG CAC CTC TGC TGC ATA TCC GTC GAC AGA TAC TAC GCC ATC GTC CAG CCG CTG GAC TAT CCT CTA ATC ATG ACG CAG CGG CGC GTG TTC ATC ATG CTG CTG ATG GTC TGG CTG TCG CCG GCT CTC CTC TCG TTC CTG CCC ATC TGC TCA GGA TGG TAC ACA ACG ACC GAG AAC TAT AAG TAT CTC AAA TCG AAT CCG CAT ATA TGC GAG TTC AAA GTG AAC AAG GCT TAC GCC ATA GTC AGC TCG TCG ATG AGC TTC TGG ATC CCC GGC ATC GTG ATG CTG TCG ATG TAC TAC CGC ATT TAC CAG GAG GCC GAC CGG CAG GAG CGC CTC GTC TAC AGA TCC AAG GTG GCC GCC CTG CTG CTC GAG AAG CAT CTG CAG ATT AGC CAA ATT CCC AAG CCG CGC CCG AGC ATC CAG GTG GAG CAG TCG ACC ATC TCG ACG ATG CGG CGG GAG CGG AAG GCC GCC CGC ACC CTG GGC ATC ATC ATG AGC GCC TTC CTC ATC TGC TGG CTG CCG TTC TTC CTC TGG TAC ATT GTA TCC TCG CTG TGC GAT AGT TGC ATC ACT CCG CGC CTC CTC GTT GGC ATC CTG TTT TGG ATC GGC TAC TTC AAC TCG GCC CTG AAC CCC ATT ATT TAT GCA TAC TTC AAT CGC GAC TTC AGG GCC GCC TTC AAG AAG ACC CTC AAG AGT CTC TTT CCG TAT GCC TTC TAC TTT TGC CGC CGA GGC AGG GGG CGG GAT GAT GAC CGG GAC CTG GAG TTC GGC AAT CCC AGC CGG CGG GGA ACC AAT GGC AAC CAG CGC GCC GGA TCC GGA TCC GCC GAG CTG GCC AAC TGC GTC AAC TCC ACG GCC TCG TCG GAG ATT CAC ATG AGC GTG ATG CGT GCC CGC CAG TAT GCC GTC AAT GTC ACG CCC ACC ACG GAT GCC CAG ATG CAG CAG CTG CAT CCC CTC TAC ACC AAC 
Dfic                            ATG ACG CTC CTG CAG AGA CTG CAG GCC ATG TCG GCC ACC ACA ACC AGG ACG ATG CTC GAG GGC GGG CTC AGC --- --- --- --- --- --- --- ATC GCC GGC GGG ACG AGG CAG CCG CCC GCA GGA CAG CTT CCC GTG CTG GAG GAG TCC GCC TCG CAC GCT CGC TAC CTG AAG TTC ATT GCC GAC GGA CTC ATC GAC GAG GGA TTG GGC AGC --- GCG GTG GGC AGC GGG --- --- --- AGC AGC ATC GCC GTC TCC GTG GAG GAC GTG ATG GCT GGA CAG GCG CAG GAC ATC CCG GCG GAC GCG GAA --- --- --- GGA GCC ACC GAC GAC GCC GAC GGC AGC AGC CAC CTG GCG TTA GTC TTC GTC AAG TGT TTC ATT ATT GGT TTC ATC ATC CTG GCC GCC ATC CTG GGC AAC ATG CTG GTG ATT GTG TCC GTC ATG CGC CAC CGG AAA TTG CGC ATC ATT ACC AAC TAC TTT GTG GTC TCG CTG GCC GTC GCC GAC ATG CTG GTC GCC CTC TGC GCG ATG ACA TTC AAT GCC TCC GTG ATG ATC TCC GGC AAG TGG ATG TTC GGC TCC GTG ATG TGC GAC ATG TGG AAC AGC TTC GAC GTC TAC TTC TCC ACC GCG AGC ATC ATG CAC CTC TGC TGC ATC TCC GTC GAC AGA TAC TAC GCC ATC GTC CAG CCG CTG GAC TAC CCA CTG ATC ATG ACG CAG CGG CGC GTG TTC ATC ATG CTC CTG ATG GTC TGG CTC TCG CCG GCC CTC CTC TCC TTC CTG CCC ATC TGC TCG GGC TGG TAC ACA ACG AGC GAG AAC TAC AAG TAT CTC AAG TCG AAT CCG CAT ATC TGC GAG TTC AAA GTG AAC AAG GCC TAC GCC ATC GTG AGC TCC TCG ATG AGC TTC TGG ATC CCG GGC ATC GTG ATG CTC TCG ATG TAC TAC CGC ATT TAC CAG GAG GCC GAC CGG CAG GAG CGA CTC GTC TAC AGA TCC AAG GTG GCC GCC CTG CTG CTC GAG AAG CAT CTG CAG ATT AGC CAA ATT CCC AAG CCG CGC CCC AGC ATC CAG GTG GAG CAG TCG ACC ATC TCG ACG ATG CGG CGG GAG CGG AAG GCC GCC CGC ACC CTG GGC ATC ATC ATG AGC GCC TTC CTC ATC TGC TGG CTG CCG TTC TTC CTC TGG TAC ATC GTG TCC TCG CTG TGC GAT AGC TGC ATC ACT CCG CGC CTC CTC GTC GGC ATC CTG TTC TGG ATC GGC TAC TTC AAC TCG GCC CTG AAC CCC ATT ATT TAT GCG TAC TTC AAC CGC GAC TTC AGG GCC GCC TTC AAG AAG ACC CTC AAG AGC CTC TTC CCC TAC GCC TTC TAC TTC TGC CGC CGC GGG AGG GGA AGG GAC AAC GAC CTC GAT CTG GAG TTC GGT GGC CCC AGC CGG CGG GGC ACC AAC GGC AAC CGG GCC --- GGA TCC GGG TCC GCC GAG CTG CCC AAC TGC GTC AAC TCC ACG GCC TCC TCC GAG ATC CAC ATG AGC GTG ATG CGG GCT CGC CAG TAC GCC GTC AAC GTG ACG CCC ACC ACG GAT GCC CAG ATG CAG CAG CTC CAC CCG CTG TAC TCC AAC 
Dere                            ATG ACG CTA CTG CAG AGA CTC CAG GCC ATG TCC GCT ACC ACG ACC AGG ACA ATA CTG GAG GGC AGC ATC AGC AGC --- --- --- --- --- --- ATC GGT GGC GGG AAT GAG GAG CCG CTG GCG AGC AAA CTA CCC GTT CTG GAG GAG TCC GCC TCG CAT GCC AGA TAT TTG AAA TTC ATT GCC GAC GGG CTC ATC GAC GAG GGA CTG GGC AGT --- GCG GTG GGC AGT GGG --- --- --- AGC AGC ATC GCC GTA TCC GTC GAA GAC GTG GTC GCC GGA CAG GCG CAG GAC ATC CAG GCG --- AGC GAA --- --- --- GGA TCC GCC GAC GAC GCC GAC GGC AGT AGC CAT CTG GCA TTA GTC TTC GTC AAG TGT TTC ATT ATT GGT TTC ATC ATA CTG GCC GCC ATC CTC GGC AAC ATG CTG GTG ATT GTG TCC GTC ATG CGC CAC CGG AAA TTG CGC ATC ATT ACC AAC TAC TTT GTG GTC TCT CTG GCC GTC GCC GAC ATG CTG GTG GCC CTC TGT GCG ATG ACA TTT AAT GCT TCC GTC ATG ATC TCG GGC AAG TGG ATG TTC GGA TCC GTG ATG TGC GAC ATG TGG AAC AGC TTC GAC GTC TAC TTC TCC ACC GCC AGC ATC ATG CAC CTC TGC TGC ATA TCG GTC GAC AGA TAC TAC GCC ATT GTC CAG CCA CTG GAC TAT CCA CTA ATC ATG ACA CAG CGG CGC GTG TTC ATC ATG CTA CTG ATG GTG TGG CTG TCG CCG GCG CTC CTC TCG TTC CTG CCC ATC TGC TCC GGA TGG TAT ACA ACG ACC GAG AAC TAC AAG TAT CTC AAA TCG AAT CCG CAT ATA TGC GAG TTC AAA GTG AAC AAG GCG TAC GCC ATC GTC AGC TCA TCG ATG AGC TTC TGG ATC CCC GGC ATC GTG ATG CTA TCG ATG TAC TAC CGC ATT TAC CAG GAG GCC GAC CGG CAG GAG CGC CTG GTG TAC AGA TCC AAG GTG GCC GCC CTG CTG CTC GAG AAG CAT CTG CAG ATT AGC CAA ATT CCC AAG CCC CGG CCG AGC ATT CAG GTG GAG CAG TCG ACC ATC TCG ACG ATG CGC CGT GAG CGG AAG GCC GCC CGC ACC CTG GGC ATC ATC ATG AGC GCC TTC CTC ATC TGC TGG CTG CCG TTC TTC CTC TGG TAC ATC GTA TCC TCG CTG TGC GAT AGC TGC ATC ACT CCG CGC CTG CTC GTG GGC ATC CTG TTT TGG ATC GGC TAC TTC AAC TCG GCC CTG AAC CCC ATT ATT TAT GCA TAC TTC AAC CGC GAC TTC AGG GCC GCC TTC AAG AAG ACC CTC AAG AGC CTC TTT CCC TAC GCT TTC TAC TTC TGT CGA CGC GGC AGG GGC CGG GAT GAT GAC CGG GAT CTG GAG TTC GGC GGT CCC AGT CGC CGT GGA ACC AAT GGA GCC CAA CGG GCC GGA TCC GGA TCC GCC GAG CTG GCC AAC TGC GTC AAC TCC ACG GCC TCG TCC GAG ATT CAC ATG AAC GTG ATG CGG GCC CGC CAG TAC GCC GTC AAT GTC ACA CCC ACC ACG GAC GCC CAG ATG CAG CAG CTG CAT CCT CTG TAC ACC AAC 
Dsec                            ATG ACG CTA CTG CAG AGA CTC CAG GCC ATG TCG GCC ACC ACG ACC AGG ACA ATA CTG GAG GGC AGC ATC AGC AGC --- --- --- --- --- --- TTT GGT GGC GGG ACA AAT GAG CCG CTG GCG AGC AAA ATA CCC GTT CTG GAG GAG TCC GCC TCG CAT GCC AGA TAT TTG AAA TTC ATT GCC GAC GGG CTC ATC GAC GAG GGA CTG GGC AGT --- GCG GTG GGC AGT GGG --- --- --- AGC AGC ATC GCC GTA TCC GTC GAA GAC GTG GTC GCC GGA CAG CCG CAG GAC ATC CAG GCG --- AGC GAA --- --- --- GGA TCC ACC GAC GAC GCC GAC GGC AGT AGC CAT TTG GCA TTA GTC TTC GTC AAG TGT TTC ATT ATA GGT TTC ATC ATA CTG GCC GCC ATC CTG GGC AAC ATG CTG GTG ATT GTG TCC GTC ATG CGG CAC CGG AAA TTG CGC ATT ATT ACC AAC TAC TTT GTG GTC TCT CTG GCC GTC GCC GAC ATG CTG GTG GCC CTC TGT GCG ATG ACA TTT AAT GCT TCC GTC ATG ATC TCG GGC AAG TGG ATG TTC GGA TCC GTG ATG TGC GAC ATG TGG AAC AGC TTC GAC GTC TAC TTC TCC ACC GCC AGC ATC ATG CAC CTC TGC TGC ATA TCG GTC GAC AGA TAC TAC GCC ATT GTG CAG CCA CTG GAC TAT CCA CTA ATC ATG ACA CAG CGG CGC GTG TTC ATC ATG CTA CTG ATG GTG TGG CTT TCG CCG GCG CTC CTC TCG TTC CTG CCC ATC TGC TCC GGA TGG TAC ACA ACG ACC GAG AAC TAC AAG TAT CTC AAA TCG AAT CCG CAT ATA TGC GAG TTC AAA GTG AAC AAG GCG TAT GCC ATA GTC AGC TCG TCG ATG AGC TTC TGG ATC CCC GGC ATC GTA ATG CTG TCG ATG TAC TAC CGC ATT TAC CAG GAG GCC GAC CGG CAG GAG CGT CTG GTG TAC AGA TCC AAG GTG GCC GCT CTG CTG CTG GAG AAG CAT CTG CAG ATT AGC CAA ATT CCC AAG CCC CGG CCG AGC ATT CAG GTG GAG CAG TCG ACC ATC TCG ACG ATG CGG CGT GAG CGG AAG GCC GCC CGC ACC CTG GGC ATC ATC ATG AGC GCC TTC CTC ATC TGC TGG CTG CCG TTC TTC CTC TGG TAC ATC GTA TCC TCG CTG TGC GAT AGT TGC ATC ACT CCG CGC CTG CTT GTT GGC ATC CTG TTT TGG ATC GGC TAC TTC AAC TCG GCC CTG AAC CCC ATT ATT TAT GCA TAC TTC AAC CGC GAC TTC AGG GCC GCC TTC AAG AAG ACC CTC AAG AGT CTG TTT CCC TAC GCT TTC TAC TTC TGT CGA CGT GGC AGG GGG CGA GAC GAT GAC CGG GAT CTG GAG TTC GGC GGT CCC AGT CGC CGG GGA ACC AAT GGA GCC CAA CGG GCC GGA TCC GGA TCC GCC GAA ATG GCC AAC TGC GTC AAC TCC ACG GCC TCG TCG GAG ATT CAC ATG AGC GTG ATG CGT GCC CGC CAG TAT GCC GTC AAT GTC ACA CCC ACC ATG GAC GCC CAG ATG CAG CAG CTG CAT CCC CTG TAC ACC AAC 
Dmel                            ATG ACG CTA CTG CAG AGG CTT CAG GCC ATG TCG GCC ACC ACG ACC AGG ACA ATA CTG GAG GGC AGC ATC AGC AGT --- --- --- --- --- --- TTT GGT GGC GGG ACA AAT GAG CCT CTG GCG AGC AAA ATA CCC GTT CTG GAG GAG TCA GCC TCA CAT GCC AGA TAT TTG AAA TTC ATT GCC GAC GGG CTC ATC GAC GAG GGA CTG GGC AGT --- GCG GTG GGC AGT GGG --- --- --- AGC AGC ATC GCC GTA TCC GTT GAA GAC GTG GTC GCC GGA CAG GCG CAG GAC ATC CAG GCG --- AGC GAA --- --- --- GGA TCC ACC GAC GAC GCC GAC GGC AGT AGC CAT TTG GCA TTA GTC TTC GTC AAG TGT TTC ATT ATT GGT TTC ATC ATA CTG GCC GCC ATC CTG GGC AAC ATG CTG GTG ATT GTG TCG GTC ATG CGG CAC CGG AAA TTG CGC ATC ATT ACC AAC TAC TTT GTG GTC TCT CTG GCC GTC GCC GAC ATG CTG GTG GCC CTC TGT GCG ATG ACA TTT AAT GCT TCC GTC ATG ATC TCG GGC AAG TGG ATG TTT GGT TCC GTG ATG TGC GAC ATG TGG AAC AGC TTC GAC GTC TAC TTC TCC ACC GCC AGC ATC ATG CAC CTC TGT TGC ATA TCG GTC GAC AGA TAC TAC GCC ATT GTG CAG CCA CTG GAC TAT CCA CTA ATC ATG ACA CAG CGA CGC GTG TTC ATC ATG CTA TTG ATG GTG TGG CTA TCG CCG GCG CTC CTC TCG TTC CTG CCC ATC TGC TCG GGA TGG TAC ACA ACG ACC GAG AAC TAC AAG TAT CTC AAA TCG AAT CCG CAT ATA TGC GAG TTC AAA GTG AAC AAG GCA TAC GCC ATA GTC AGC TCG TCG ATG AGC TTC TGG ATT CCC GGC ATC GTA ATG CTG TCG ATG TAC TAC CGC ATT TAC CAG GAG GCC GAC CGA CAG GAG CGT CTG GTG TAC AGA TCC AAG GTG GCC GCT CTG CTG CTG GAG AAG CAT CTG CAA ATT AGC CAA ATT CCC AAG CCC CGG CCG AGC ATT CAG GTG GAG CAG TCG ACC ATC TCG ACG ATG CGG CGT GAG CGG AAG GCC GCC CGC ACC CTG GGC ATC ATC ATG AGC GCC TTC CTC ATC TGC TGG CTG CCG TTC TTC CTC TGG TAC ATC GTA TCC TCG CTG TGC GAT AGT TGC ATC ACT CCG CGC CTG CTC GTT GGC ATC CTG TTT TGG ATC GGC TAC TTC AAC TCG GCC CTG AAC CCC ATT ATT TAT GCA TAC TTC AAC CGC GAC TTC AGG GCC GCC TTC AAG AAG ACC CTC AAG AGT CTG TTT CCC TAC GCT TTC TAC TTC TGT CGA CGT GGC AGG GGG CGA GAC GAT GAC CGG GAT CTG GAG TTC GGC GGT CCC AGC CGA CGG GGA ACC AAT GGA GCC CAA CGG ACC GGA TCC GGA TCC GCC GAG ATG GCC AAC TGC GTC AAC TCC ACG GCC TCG TCG GAG ATA CAC ATG AGC GTG ATG CGT GCC CGC CAG TAT GCC GTC AAT GTC ACA CCC ACC ACG GAC GCC CAG ATG CAG CAG CTG CAT CCC CTG TAC ACC AAC 
Dsim                            ATG ACG CTA CTG CAG AGA CTC CAG GCC ATG TCG GCC ACC ACG ACC AGG ACA ATA CTG GAG GGC AGT ATC AGC AGC --- --- --- --- --- --- TTT GGT GGC GGG ACA AAT GAG CCG CTG GCG AGC AAA ATA CCC GTT CTG GAG GAG TCC GCC TCG CAT GCC AGA TAT TTG AAA TTC ATT GCC GAC GGG CTC ATC GAC GAG GGA CTC GGC AGT --- GCG GTG GGC AGT GGG --- --- --- AGC AGC ATC GCC GTA TCC GTC GAA GAC GTG GTC GCC GGA CAG GCG CAG GAC ATC CAG GCG --- AGC GAA --- --- --- GGA TCC ACC GAC GAC GCC GAC GGC AGT AGC CAT TTG GCA TTA GTC TTC GTC AAG TGT TTC ATT ATT GGT TTC ATC ATA CTG GCC GCC ATC CTG GGC AAC ATG CTG GTG ATT GTG TCC GTC ATG CGG CAC CGG AAA TTG CGC ATT ATT ACC AAC TAC TTT GTG GTC TCT CTG GCC GTC GCC GAC ATG CTG GTG GCC CTC TGT GCG ATG ACA TTT AAT GCT TCC GTC ATG ATC TCG GGC AAG TGG ATG TTC GGA TCC GTG ATG TGC GAC ATG TGG AAC AGC TTC GAC GTC TAC TTC TCC ACC GCC AGC ATC ATG CAC CTC TGC TGC ATA TCG GTC GAC AGA TAC TAC GCC ATC GTG CAG CCA CTG GAC TAT CCA CTA ATC ATG ACA CAG CGG CGC GTG TTC ATC ATG CTA CTG ATG GTG TGG CTG TCG CCG GCG CTC CTC TCG TTC CTG CCC ATC TGC TCC GGA TGG TAC ACA ACG ACC GAG AAC TAC AAG TAT CTC AAA TCG AAT CCG CAT ATA TGC GAG TTC AAA GTG AAC AAG GCG TAC GCC ATA GTC AGC TCG TCG ATG AGC TTC TGG ATC CCC GGC ATC GTA ATG CTG TCG ATG TAC TAC CGC ATT TAC CAG GAG GCC GAC CGG CAG GAG CGT CTG GTG TAC AGA TCC AAG GTG GCC GCT CTG CTG CTG GAG AAG CAT CTG CAG ATT AGC CAA ATT CCC AAG CCC CGG CCG AGC ATT CAG GTG GAG CAG TCG ACC ATC TCG ACG ATG CGG CGT GAG CGG AAG GCC GCC CGC ACC CTG GGC ATC ATC ATG AGC GCC TTC CTC ATC TGC TGG CTG CCG TTC TTC CTC TGG TAC ATC GTA TCC TCG CTG TGT GAT AGT TGC ATC ACT CCG CGC CTG CTC GTT GGC ATC CTG TTT TGG ATC GGC TAC TTC AAC TCG GCC CTG AAC CCC ATT ATT TAT GCA TAC TTC AAC CGC GAC TTC AGG GCC GCC TTC AAG AAG ACC CTC AAG AGT CTG TTT CCC TAC GCT TTC TAC TTC TGT CGA CGT GGC AGG GGG CGA GAC GAT GAC CGG GAT CTG GAG TTC GGC GGT CCC AGT CGC CGT GGA ACC AAT GGA GCC CAA AGG GCC GGA TCC GGA TCC GCC GAA ATG GCC AAC TGC GTC AAC TCC ACG GCC TCG TCG GAG ATT CAC ATG AGC GTG ATG CGT GCC CGC CAG TAT GCC GTC AAT GTC ACA CCC ACC ACG GAC GCC CAG ATG CAG CAG CTG CAT CCC CTG TAC ACC AAC 
Dmau                            ATG ACG CTA CTG CAG AGA CTC CAG GCC ATG TCG GCC ACC ACG ACC AGG ACA ATA CTG GAG GGC AGC ATC AGC AGC --- --- --- --- --- --- TTT GGT GGC GGG ACA AAT GAG CCG CTG GCG AGC AAA ATA CCC GTT CTG GAG GAG TCC GCC TCG CAT GCC AGA TAT TTG AAA TTC ATT GCC GAC GGG CTC ATC GAC GAG GGA CTG GGC AGT --- GCG GTG GGC AGT GGG --- --- --- AGC AGC ATC GCC GTA TCC GTC GAA GAC GTG GTC GCC GGA CAG GCG CAG GAC ATC CAG GCG --- AGC GAA --- --- --- GGA TCC ACC GAC GAC GCC GAC GGC AGT AGC CAT TTG GCA TTA GTC TTC GTC AAG TGT TTC ATT ATT GGT TTC ATC ATA CTG GCC GCC ATC CTG GGC AAC ATG CTG GTG ATT GTG TCC GTC ATG CGG CAC CGG AAA TTG CGC ATT ATT ACC AAC TAC TTT GTG GTC TCT CTG GCC GTC GCC GAC ATG CTG GTG GCC CTC TGT GCG ATG ACA TTT AAT GCT TCC GTC ATG ATC TCG GGC AAG TGG ATG TTC GGA TCC GTG ATG TGC GAC ATG TGG AAC AGC TTC GAC GTC TAC TTC TCC ACC GCC AGC ATC ATG CAC CTC TGC TGC ATA TCG GTC GAC AGA TAC TAT GCC ATT GTG CAA CCA CTG GAC TAT CCA CTA ATC ATG ACA CAG CGG CGC GTG TTC ATC ATG CTA CTG ATG GTG TGG CTG TCG CCG GCG CTC CTC TCG TTC CTG CCC ATC TGC TCC GGA TGG TAC ACA ACG ACC GAG AAC TAC AAG TAT CTC AAA TCG AAT CCG CAT ATA TGC GAG TTC AAA GTG AAC AAG GCG TAC GCC ATA GTC AGC TCG TCG ATG AGC TTC TGG ATC CCC GGC ATC GTA ATG CTG TCG ATG TAC TAC CGC ATT TAC CAG GAG GCC GAC CGG CAG GAG CGT CTG GTG TAC AGA TCC AAG GTG GCC GCT CTG CTG CTG GAG AAG CAT CTG CAG ATT AGC CAA ATT CCC AAG CCC CGG CCG AGC ATT CAG GTG GAG CAG TCG ACC ATC TCG ACG ATG CGG CGT GAG CGG AAG GCC GCC CGC ACC CTG GGC ATC ATC ATG AGC GCC TTC CTC ATC TGC TGG CTG CCG TTC TTC CTC TGG TAC ATC GTA TCC TCG CTG TGC GAT AGT TGC ATC ACT CCG CGC CTG CTC GTT GGC ATC CTG TTT TGG ATC GGC TAC TTC AAC TCG GCC CTG AAC CCC ATT ATT TAT GCA TAC TTC AAC CGC GAC TTC AGG GCC GCC TTC AAG AAG ACC CTC AAG AGT CTG TTT CCC TAC GCT TTC TAC TTC TGT CGA CGT GGC AGG GGG CGA GAC GAT GAC CGG GAT CTG GAG TTC GGC GGT CCC AGT CGC CGG GGA ACC AAT GGA GCC CAA CGG GCC GGA TCC GGA TCC GCC GAA ATG GCC AAC TGC GTC AAC TCC ACG GCC TCG TCG GAG ATT CAC ATG AGC GTG ATG CGT GCC CGC CAG TAT GCC GTC AAT GTC ACA CCC ACC ACG GAC GCC CAG ATG CAG CAG CTG CAT CCC CTG TAC ACC AAC 
Dyak                            ATG ACG CTG CTG CAG AGA CTC CAG GCC ATG TCG GCC ACC ACG ACC AGG ACA ATA CTG GAG GGC AGC ATC AGT AGC ATC GGT GGC ATC AAC AGC ATC GGT GGC GGG AAT GAG GAG CCG CTG GCG AGT AAA CTA CCC GTT CTG GAG GAG TCC GGC TCG CAT GCC AGA TAT TTG AAA TTC ATT GCC GAC GGG CTC ATC GAC GAG GGA CTG GGC AGT --- GCG GTG GGC AGT GGG --- --- --- AGC AGC ATC GCC GTA TCC GTC GAA GAC GTG GTC GCC GGA CAC ACG CAG GAC ATG CAG GCG --- AGC GAA --- --- --- GGA TCC ACC GAC GAC GCC GAC GGC AGT AGC CAT CTG GCA TTA GTC TTC GTC AAG TGT TTC ATT ATT GGT TTC ATC ATA CTG GCC GCC ATC CTG GGC AAC ATG CTG GTG ATT GTG TCC GTC ATG CGG CAC CGG AAA TTG CGC ATC ATT ACC AAC TAC TTT GTG GTC TCT CTG GCC GTC GCC GAC ATG CTG GTG GCC CTC TGT GCG ATG ACA TTT AAT GCT TCC GTC ATG ATC TCG GGC AAG TGG ATG TTC GGA TCC GTG ATG TGC GAC ATG TGG AAC AGC TTC GAC GTC TAC TTC TCC ACC GCC AGC ATC ATG CAC CTC TGT TGC ATA TCG GTC GAC AGA TAC TAC GCC ATT GTC CAG CCA CTG GAC TAT CCA CTA ATC ATG ACA CAG CGG CGC GTG TTC ATC ATG CTA CTG ATG GTG TGG CTG TCT CCG GCG CTC CTC TCG TTC CTG CCC ATC TGC TCC GGA TGG TAC ACA ACG ACC GAG AAC TAC AAG TAT CTC AAA TCG AAT CCG CAT ATA TGC GAG TTC AAA GTG AAC AAG GCG TAC GCC ATC GTC AGC TCG TCG ATG AGC TTC TGG ATC CCC GGC ATC GTG ATG CTG TCG ATG TAC TAC CGC ATT TAC CAG GAG GCC GAC CGG CAG GAG CGT CTG GTG TAC AGA TCC AAG GTG GCC GCC CTG CTG CTG GAG AAG CAT CTA CAG ATT AGC CAA ATT CCC AAG CCC CGG CCG AGC ATT CAG GTG GAG CAG TCG ACC ATC TCG ACG ATG CGG CGT GAG CGG AAG GCC GCC CGC ACC CTG GGC ATC ATC ATG AGC GCC TTC CTC ATC TGC TGG CTG CCG TTC TTC CTC TGG TAC ATC GTA TCC TCG CTG TGC GAT AGT TGC ATC ACT CCG CGC CTG CTC GTT GGC ATC CTG TTT TGG ATC GGC TAC TTC AAC TCG GCC CTG AAC CCC ATT ATT TAT GCA TAC TTC AAC CGC GAC TTC AGG GCC GCC TTC AAG AAG ACC CTC AAG AGC CTC TTT CCC TAC GCC TTC TAC TTC TGT CGA CGC GGC AGG GGG CGG GAT GAT GAT CGG GAT CTG GAG TTC GGC GGT CCC AGT CGC CGT GGT ACC AAT GGA GCC CAA CGC ACC GGA TCC GGA TCC GCC GAG ATG GCC AAC TGC GTC AAC TCC ACG GCC TCG TCG GAG ATA CAC ATG AGC GTG ATG CGT GCC CGC CAG TAT GCC GTC AAT GTC ACA CCC ACC ACG GAC GCC CAG ATG CAG CAG CTG CAT CCT CTG TAT ACA AAC 
Dsan                            ATG ACG CTG CTG CAG AGA CTC CAG GCC ATG TCG GCC ACC ACG ACC AGG ACA ATA CTG GAG GGC AGT ATC AGT AGC ATC AGT GGC ATC AAC AGC ATC GGT GGC GGG AAT GAG GCG CCG CTG GCG AGT AAA CTA CCC GTT CTG GAG GAG TCC GGC TCG CAT GCC AGA TAT TTG AAA TTC ATT GCC GAC GGG CTC ATC GAC GAG GGA CTG GGC AGT --- GCG GTG GGC AGT GGG --- --- --- AGC AGC ATC GCC ATA TCC GTC GAA GAC GTG GTC GCC GGA CAG ACG CAG GAC ATG CAG GCG --- AGC GAA --- --- --- GGA TCC ACC GAC GAC GCC GAC GGC AGT AGC CAT CTG GCA TTA GTC TTC GTC AAG TGT TTC ATT ATT GGT TTC ATC ATA CTG GCC GCC ATC CTG GGC AAC ATG CTG GTG ATT GTG TCC GTC ATG CGG CAC CGG AAA TTG CGC ATC ATT ACC AAC TAC TTT GTG GTC TCT CTG GCC GTC GCC GAC ATG CTG GTG GCC CTC TGT GCG ATG ACA TTT AAT GCT TCC GTC ATG ATC TCG GGC AAG TGG ATG TTC GGA TCC GTG ATG TGC GAC ATG TGG AAC AGC TTC GAC GTC TAC TTC TCC ACC GCC AGC ATC ATG CAC CTC TGC TGC ATA TCG GTC GAC AGA TAC TAC GCC ATT GTC CAG CCA CTG GAC TAT CCA CTA ATC ATG ACA CAG CGG CGC GTG TTC ATC ATG CTG CTG ATG GTG TGG CTG TCG CCG GCG CTC CTC TCG TTC CTG CCC ATC TGC TCC GGA TGG TAC ACA ACG ACC GAG AAC TAC AAG TAT CTC AAA TCG AAT CCG CAT ATA TGC GAG TTC AAA GTG AAC AAG GCG TAC GCC ATC GTC AGC TCG TCG ATG AGC TTC TGG ATC CCC GGC ATA GTG ATG CTG TCG ATG TAC TAC CGC ATT TAC CAG GAG GCC GAC CGG CAG GAG CGT TTG GTG TAC AGA TCC AAG GTG GCC GCC CTG CTG CTG GAG AAG CAT CTA CAG ATT AGC CAA ATT CCC AAG CCC CGG CCG AGC ATT CAG GTG GAG CAG TCG ACC ATC TCG ACG ATG CGG CGT GAG CGG AAG GCC GCC CGC ACC CTG GGC ATC ATC ATG AGC GCC TTC CTC ATC TGC TGG CTG CCG TTC TTC CTC TGG TAC ATC GTA TCC TCG CTG TGC GAT AGT TGC ATC ACT CCG CGC CTG CTC GTT GGC ATC CTG TTT TGG ATC GGC TAC TTC AAC TCG GCC CTG AAC CCC ATT ATT TAT GCA TAC TTC AAC CGC GAC TTC AGG GCC GCC TTC AAG AAG ACC CTC AAG AGC CTC TTT CCC TAC GCC TTC TAC TTC TGT CGA CGC GGC AGG GGG CGG GAT GAT GAC CGG GAT CTG GAG TTC GGC GGT CCC AGT CGC CGT GGT ACC AAT GGA GCC CAA CGC ACC GGA TCC GGA TCC GCC GAG ATG GCC AAC TGC GTC AAC TCC ACG GCC TCG TCG GAG ATT CAC ATG AGC GTG ATG CGT GCC CGC CAG TAT GCC GTC AAT GTC ACA CCC ACC ACG GAC GCC CAG ATG CAG CAG CTG CAT CCT CTG TAT ACA AAC 
Dtei                            ATG ACG CTA CTG CAG AGA CTC CAG GCC ATG TCG GCC ACC ACG ACC AGG ACA ATA CTG GAG GGC AGC ATC AGT AGC ATC AGC AGC ATC GGC AGC ATC GGT GGC GGG AAT GAG GAG CCG CCG GCG AGT AAA CTA CCC GTT CTG GAG GAG TCC GGC TCG CAT GCC AGA TAT TTG AAA TTC ATT GCC GAC GGC CTC ATC GAC GAG GGA CTG GGC AGC --- GCG GTG GGC AGT GGG --- --- --- AGC AGC ATC GCC GTA TCC GTC GAA GAC GTG GTC GCC GGA CAG GCG CAG GAC ATG CAG GCG --- AGC GAA --- --- --- GGA GCC GTC GAC GAC GCC GAC GGC AGC AGC CAT CTG GCA TTA GTC TTC GTC AAG TGT TTC ATT ATT GGT TTC ATC ATA CTG GCC GCC ATC CTG GGC AAC ATG CTG GTG ATT GTG TCC GTC ATG CGG CAC CGG AAA TTG CGC ATC ATT ACC AAC TAC TTT GTG GTC TCG CTG GCC GTC GCC GAC ATG CTG GTG GCC CTC TGT GCG ATG ACA TTT AAT GCT TCC GTC ATG ATC TCG GGC AAG TGG ATG TTC GGA TCC GTG ATG TGC GAC ATG TGG AAC AGC TTC GAC GTC TAC TTC TCC ACC GCC AGC ATC ATG CAC CTC TGC TGC ATA TCG GTC GAC AGA TAC TAC GCC ATT GTC CAG CCA CTG GAC TAT CCA CTA ATC ATG ACA CAG CGG CGC GTG TTC ATC ATG CTG CTG ATG GTG TGG CTG TCG CCG GCG CTC CTC TCG TTC CTG CCC ATC TGC TCC GGA TGG TAC ACA ACG ACC GAG AAC TAC AAG TAT CTC AAA TCG AAT CCG CAT ATA TGC GAG TTC AAA GTG AAC AAG GCG TAC GCC ATC GTC AGC TCG TCG ATG AGC TTC TGG ATC CCC GGC ATC GTG ATG CTG TCG ATG TAC TAC CGC ATT TAC CAG GAG GCC GAC CGG CAG GAG CGT CTG GTC TAC AGG TCC AAG GTG GCC GCC CTG CTG CTG GAG AAG CAT CTG CAG ATT AGC CAA ATT CCC AAG CCC CGG CCG AGC ATT CAG GTG GAG CAG TCG ACC ATC TCG ACG ATG CGG CGT GAG CGG AAG GCC GCC CGC ACC CTG GGC ATC ATC ATG AGC GCC TTC CTC ATC TGC TGG CTG CCG TTC TTC CTC TGG TAC ATC GTA TCC TCG CTG TGC GAT AGC TGC ATC ACT CCG CGC CTG CTC GTT GGC ATC CTG TTT TGG ATC GGC TAC TTC AAC TCG GCC CTG AAC CCC ATT ATT TAT GCG TAC TTC AAC CGC GAC TTC AGG GCC GCC TTC AAG AAG ACC CTC AAG AGC CTC TTT CCC TAC GCC TTC TAC TTC TGT CGA CGC GGC AGG GGG CGG GAT GAC GAC CGG GAT CTG GAG TTC GGC GGT CCC AGT CGC CGG GGA ACC AAT GGA GCC CAA CGC ACC GGA TCC GGA TCC GCC GAG ATG GCC AAC TGC GTC AAC TCC ACG GCC TCG TCG GAG ATT CAC ATG AGC GTG ATG CGT GCC CGC CAG TAT GCC GTC AAT GCC ACA CCC ACC ACG GAC GCC CAG ATG CAG CAG CTG CAT CCT CTG TAT ACA AAC 
Dtak                            ATG ACG CTG CTG CAG CGA CTC CAG GCC ATG TCG GCC ACC ACA ACC AGG ACA ATA TTG GAG GAC AGC ATC --- --- --- GGG AGC TTC --- --- --- GGT GGC GCG ACA AAG GAA CCG CTG GCG GGC CAA CTT CCC GTG CTG GAG GAG TCC GCC TCG CAT GCC CGT TAT TTG AAA TTC ATC GCC GAC GGG CTC ATC GAC GAG GGA CTG GGC AGT --- GCG GTG GGC AGT GGG AGC AGC GGG AGC AGC ATC GCC GTC TCC CTT GAA GAC GTC GTC GCT GGG CAG GCA CAG GAC ATC CAG GCG --- GGC GAA --- --- --- GGA CCC ACC GAC GAT GCC GAC GGC AGC AGC CAT CTG GCA TTA GTC TTC GTC AAG TGT TTC ATT ATC GGT TTC ATC ATA CTG GCC GCC ATC CTG GGC AAC ATG CTG GTA ATT GTG TCC GTC ATG CGC CAC CGG AAA TTG CGC ATC ATT ACC AAC TAC TTT GTG GTC TCT CTG GCC GTC GCC GAC ATG CTG GTG GCC CTC TGT GCG ATG ACA TTT AAT GCT TCC GTC ATG ATC TCG GGC AAG TGG ATG TTC GGA TCC GTG ATG TGC GAT GTG TGG AAC AGC TTC GAC GTC TAC TTC TCC ACC GCC AGC ATC ATG CAC CTC TGC TGC ATA TCC GTG GAC AGA TAC TAC GCC ATC GTC CAG CCG CTG GAC TAT CCG TTG ATC ATG ACC CAG CGG CGC GTG TTC ATC ATG CTC CTG ATG GTG TGG CTC TCG CCG GCG CTG CTC TCG TTC CTG CCC ATC TGC TCG GGA TGG TAC ACA ACG ACC GAG AAC TAC AAG TAT CTC AAA TCG AAT CCG CAC ATA TGC GAG TTC AAA GTG AAC AAG GCG TAC GCC ATA GTC AGC TCG TCG ATG AGC TTC TGG ATC CCA GGC ATC GTG ATG CTG TCG ATG TAC TAC CGC ATT TAC CAG GAG GCC GAC CGA CAG GAG CGC CTG GTG TAC AGA TCC AAG GTG GCC GCC CTG CTG CTC GAG AAG CAT CTG CAG ATT AGC CAA ATT CCC AAG CCG CGA CCG AGC ATC CAG GTG GAG CAG TCG ACC ATC TCG ACG ATG CGG CGA GAG CGG AAG GCC GCC CGC ACT TTG GGC ATC ATC ATG AGC GCC TTC CTC ATC TGC TGG CTG CCG TTC TTC CTC TGG TAT ATC GTA TCC TCG CTT TGC GAT AGC TGC ATC ACT CCG CGC CTC CTC GTT GGC ATC CTG TTT TGG ATC GGC TAC TTC AAC TCG GCC CTG AAC CCC ATT ATT TAT GCA TAC TTC AAC CGC GAC TTC AGG GCC GCC TTC AAG AAG ACC CTC AAG AGC CTG TTT CCC TAC GCC TTC TAC TTC TGC CGA CGC GGC AGG GGG CGG GAC GAC GAC CGG GAT CTG GAG TTC GGC GGT CCC AGT CGC CGG GGA ACC AAT GGA GCA CGG GCC GGA TCC GGA TCC GCT GAG CTG GCC GCC AAC TGC GTC AAC TCG ACG GCC TCG TCG GAG ATT CAC ATG AGC GTG ATG CGG GCC CGC CAG TAT ACC GTC AAT GTC ACG CCC ACC ACG GAC GCC CAG ATG CAG CAG CTT CAT CCG CTC TAC ACC AAC 
Dbia                            ATG ACG CTT CTG CAG AGA CTC CAG GCC ATG TCG GCC ACC ACA ACC AGG ACG ATG TTG GAG GGC AGC ATC --- --- --- GGA GGC GGC ATC GAT AGC ATC GGC GGC ACA AAG GAG CCG CTG GCG GGC AAG CTG CCC GTG CTG GAG GAG TCC GCC TCG CAC GCC CGT TAT TTG AAA TTC ATC GCC GAC GGG CTC ATC GAC GAG GGA CTG GGC AGT --- GCG GTG GGC AGC GGG --- --- --- AGC AGC ATC GCC GTG TCC GTC GAA GAT GTC GTC GCC GGA CAG GCA CAG GAC ATG CAG GCG --- GGC GAG --- --- --- GGA TCC TCG GAC GAC GCC GAC GGC AGC AGC CAT CTG GCA TTA GTC TTC GTC AAG TGT TTC ATT ATT GGT TTC ATC ATA CTG GCC GCC ATC CTG GGC AAC ATG CTG GTG ATT GTG TCC GTC ATG CGC CAC CGG AAA TTG CGC ATC ATT ACC AAC TAC TTT GTG GTC TCG CTG GCC GTC GCC GAC ATG CTG GTG GCC CTC TGT GCG ATG ACT TTT AAT GCT TCC GTC ATG ATC TCG GGC AAG TGG ATG TTC GGA TCG GTG ATG TGC GAC ATG TGG AAC AGC TTC GAC GTC TAC TTC TCC ACC GCC AGC ATC ATG CAC CTC TGC TGC ATA TCC GTG GAC AGA TAC TAC GCC ATC GTC CAG CCA CTG GAT TAT CCG CTA ATC ATG ACG CAG CGG CGC GTG TTC ATC ATG CTC CTG ATG GTG TGG CTG TCC CCG GCG CTT CTC TCG TTC CTG CCC ATC TGC TCC GGG TGG TAC ACA ACG ACC GAG AAC TAC AAG TAT CTC AAA TCG AAT CCG CAC ATA TGC GAG TTC AAA GTG AAC AAG GCG TAC GCC ATA GTC AGC TCC TCG ATG AGC TTC TGG ATC CCC GGC ATC GTG ATG CTC TCG ATG TAC TAC CGC ATT TAC CAG GAG GCC GAC CGG CAG GAG CGC CTG GTC TAC AGA TCC AAG GTG GCC GCC CTG CTG CTC GAG AAG CAT CTG CAG ATT AGC CAA ATT CCC AAG CCG CGG CCC AGC ATC CAG GTG GAG CAG TCG ACC ATC TCG ACG ATG CGG CGG GAG CGG AAG GCC GCC CGC ACC CTG GGC ATC ATC ATG AGC GCC TTC CTC ATC TGC TGG CTG CCG TTC TTC CTC TGG TAC ATC GTA TCC TCG CTG TGC GAT AGC TGC ATC ACT CCG CGC CTG CTC GTC GGC ATC CTG TTT TGG ATC GGC TAC TTC AAC TCG GCC CTG AAC CCC ATT ATT TAT GCA TAC TTC AAC CGC GAC TTC AGG GCC GCC TTT AAG AAG ACC CTC AAG AGC CTC TTC CCC TAC GCC TTC TAC TTC TGT CGG CGC AAC AGG GGG CGG GAC GAC GAC CGG GAC CTG GAG TTC GGC GGC CCC AGT CGG CGG GGC ACC AAC GGA GCC CGC GCC GGC TCC GGC TCC GCC GAG CTG --- CCC AAC TGC GTC AAC TCG ACG GCC TCG TCG GAG ATC CAC ATG AGC GTG ATG CGG GCC CGC CAG TAC GCC GTC AAC GTC ACG CCC ACC ACG GAC GCC CAG ATG CAG CAG CTG CAC CCC CTC TAC ACC AAC 
Dsuz                            ATG ACG CTT CTG CAG AGA CTC CAG GCC ATG TCG GCC ACC ACA ACC AGG ACG ATA TTG GAG GGC AGC --- --- --- --- --- --- --- ATC GAT AGC ATC GTT GGG ACA AAG GAG CCG CTG GCG GGA AGA CTG CCC GTG CTG GAG GAG TCC GCC TCA CAT GCC CGT TAT TTG AAA TTC ATC GCC GAC GGG CTC ATT GAC GAG GGA CTG GGC AGT --- GCG GTG GGC AGC GGG --- --- --- AGC AGC ATC GCC GTG TCC CTC GAA GAT GTC GTC GCC GGA CAG GCA CAG GAC ATC CAG GCG --- GGC GAG --- --- --- GGA TCC ACC GAC GAC GCC GAC GGC AGC AGC CAT CTG GCA TTA GTC TTC GTC AAG TGT TTC ATT ATT GGT TTC ATC ATA CTG GCC GCC ATC CTG GGC AAC ATG CTG GTG ATT GTG TCC GTC ATG CGC CAC CGG AAA TTG CGC ATC ATT ACC AAC TAC TTT GTG GTC TCG CTG GCC GTC GCC GAC ATG CTG GTG GCC CTC TGT GCG ATG ACA TTT AAT GCT TCC GTC ATG ATC TCG GGC AAG TGG ATG TTC GGA TCG GTG ATG TGC GAC ATG TGG AAC AGC TTC GAC GTC TAC TTC TCC ACC GCC AGC ATC ATG CAT CTC TGC TGC ATC TCT GTG GAC AGA TAC TAC GCC ATC GTC CAG CCG CTG GAC TAT CCC TTA ATC ATG ACG CAG CGG CGC GTG TTC ATC ATG CTC CTG ATG GTG TGG CTT TCC CCA GCG CTT CTC TCG TTC CTG CCC ATC TGC TCA GGA TGG TAC ACA ACG ACC GAA AAC TAC AAG TAT CTC AAA TCG AAT CCG CAT ATA TGT GAA TTC AAA GTG AAC AAG GCG TAC GCC ATA GTC AGC TCG TCG ATG AGC TTC TGG ATC CCC GGC ATC GTG ATG CTG TCG ATG TAC TAC CGC ATT TAC CAG GAG GCC GAC CGG CAG GAG CGC CTG GTC TAC AGA TCC AAG GTG GCC GCC CTG CTG CTC GAG AAG CAT CTG CAG ATT AGC CAA ATT CCC AAG CCG CGG CCG AGC ATC CAG GTG GAG CAG TCG ACC ATC TCG ACA ATG CGG CGG GAG CGG AAG GCC GCC CGC ACC CTG GGC ATC ATC ATG AGC GCC TTC CTC ATC TGC TGG CTG CCC TTC TTC CTC TGG TAC ATT GTA TCC TCG CTG TGC GAT AGC TGC ATC ACT CCA CGC CTC CTC GTC GGC ATC CTG TTT TGG ATC GGC TAC TTC AAC TCG GCC CTG AAC CCC ATT ATT TAT GCA TAC TTC AAC CGC GAC TTC AGG GCC GCC TTC AAG AAG ACC CTC AAG AGC CTC TTT CCC TAC GCC TTT TAC TTC TGT CGG CGC AAC AGA GGG CGG GAC GAC GAC CGA GAT CTG GAG TTC GGC GGT CCC AGT CGG CGG GGA ACC AAT GGA GCC CGG GCC GGT TCC GGA TCC GCT GAG CTG --- CCC AAC TGC ATC AAC TCG ACG GCC TCG TCG GAG ATC CAC ATG AGC GTT ATG CGG GCC CGC CAG TAT GCC GTC AAT GTC ACC CCC ACC ACG GAC GCC CAG ATG CAG CAG CTG CAC CCC CTC TAC ACC AAC 
Dsub                            ATG ACT CTT CTG CAG AGA CTC CAG GCC ATG TCG GCC AGC ACA ACC AGG ACG ATA TTG GAG GGC AGC --- --- --- --- --- --- --- ATC GAT AGC ATC GGT GGT ACA AAG GAG CCG CTG GCG GGC AGA CTG CCC GTG CTG GAG GAG TCC GCC TCG CAT GCC CGT TAT TTG AAA TTC ATC GCC GAC GGG CTC ATC GAC GAG GGA CTG GGC ATT --- GCG GTG GGC AGC GGG --- --- --- AGC AGC ATC GCC TTG TCC GTA GAA GAT GTC GTC GCC GGA CAG GCA CAG GAC GTC CAG GCG --- GGC GAG --- --- --- GGA TCC ACC GAC GAC GCC GAC GGC AGC AGC CAT CTG GCA TTA GTC TTC GTC AAG TGT TTC ATT ATT GGT TTC ATC ATA CTG GCC GCC ATC CTG GGC AAC ATG CTG GTA ATA GTG TCC GTC ATG CGC CAC CGG AAA TTG CGC ATC ATT ACC AAC TAC TTT GTG GTC TCG CTG GCC GTC GCC GAC ATG CTG GTG GCC CTC TGT GCG ATG ACA TTT AAT GCT TCC GTC ATG ATC TCG GGC AAG TGG ATG TTC GGA TCG GTG ATG TGC GAC ATG TGG AAC AGC TTC GAC GTC TAC TTC TCC ACC GCC AGC ATC ATG CAT CTC TGC TGC ATC TCC GTG GAC AGA TAC TAC GCC ATC GTC CAG CCG CTG GAC TAT CCC TTA ATC ATG ACG CAG CGG CGC GTG TTC ATT ATG CTC CTG ATG GTG TGG CTT TCC CCA GCA CTA CTC TCG TTC CTG CCC ATC TGC TCA GGG TGG TAC ACA ACG ACC GAG AAC TAC AAG TAT CTC AAA TCG AAT CCG CAC ATA TGC GAG TTC AAA GTG AAC AAG GCG TAC GCC ATA GTC AGC TCG TCG ATG AGC TTC TGG ATT CCC GGC ATC GTG ATG CTA TCG ATG TAC TAC CGC ATT TAC CAG GAG GCC GAC CGG CAG GAG CGC CTG GTC TAC AGA TCC AAG GTG GCC GCC CTG CTG CTC GAG AAG CAT CTG CAG ATT AGC CAA ATT CCC AAG CCG CGG CCG AGC ATC CAG GTG GAG CAG TCG ACC ATC TCG ACG ATG CGG CGG GAG CGG AAG GCC GCC CGC ACC CTG GGC ATC ATC ATG AGC GCC TTC CTC ATC TGC TGG CTG CCC TTC TTC CTC TGG TAC ATC GTA TCC TCG CTG TGC GAT AGC TGC ATC ACT CCG CGC CTC CTC GTT GGC ATC CTG TTT TGG ATC GGC TAC TTC AAC TCG GCC CTG AAC CCC ATT ATT TAT GCA TAC TTC AAT CGC GAC TTC AGG GCC GCC TTC AAG AAG ACC CTC AAG AGC CTC TTT CCC TAC GCC TTC TAC TTC TGT CGA CGC AAC AGG GGG CGG GAC GAC GAC CGG GAT CTG GAG TTC GGC GGT CCC AGT CGG CGG GGA ACC AAT GGA GCC CGG GCC GGT TCC GGA TCC GCT GAG CTG --- CCC AAC TGC ATC AAC TCG ACG GCC TCG TCG GAG ATC CAC ATG AGC GTG ATG CGG GCC CGC CAG TAT GCC GTC AAT GTC ACC CCC ACC ACG GAC GCC CAG ATG CAA CAG CTG CAC CCC CTC TAC ACC AAC 


After deleting gaps. 1497 sites
     15   1497

Dele                            ATG ACT CTT TTG CAG AGA CTG CAG GCC ATG TCG GCC ACC ACG GCA AGG ACG ATG CTG GAG GGC AGC AAG GAG CCG CTG GCA ACG GGA CAC CAA CTG CCC GTT CTG GAG GAG TCC GCC TCG CAT GCC CGG TAT CTA AAG TTC ATT GCC GAC GGA CTC ATC GAC GAG GGC ATG GGC GGC GCC GTG GGC AGC GGG AGC AGC ATC GCC GTG TCC GTG GAA GAT GTG GTC GCC GGA CAG GCA CAG GAC ATG GAC ATC GCG GGC TCC ACC GAC GAC GCC GAC GGC AGC AGC CAT CTG GCA TTA GTC TTC GTC AAG TGT TTC ATT ATT GGT TTC ATC ATA CTG GCC GCC ATC CTG GGC AAC ATG CTG GTC ATT GTG TCC GTC ATG CGG CAC CGG AAA TTG CGC ATC ATT ACC AAC TAC TTT GTG GTC TCG CTG GCC GTC GCC GAC ATG CTG GTG GCC CTT TGT GCG ATG ACA TTT AAT GCT TCC GTC ATG ATC TCG GGC AAG TGG ATG TTC GGA TCC GTG ATG TGC GAC GTG TGG AAC AGC TTC GAC GTC TAT TTC TCC ACC GCC AGC ATC ATG CAC CTC TGC TGC ATA TCC GTC GAC AGA TAC TAC GCC ATC GTC CAG CCG CTG GAC TAT CCG CTG ATC ATG ACG CAG CGG CGG GTG TTC ATC ATG CTG CTG ATG GTC TGG CTG TCG CCG GCC CTC CTC TCG TTC CTG CCC ATC TGC TCA GGG TGG TAC ACA ACG ACC GAG AAC TAC AAG TAT CTC AAA TCG AAT CCG CAT ATA TGC GAG TTC AAA GTG AAC AAG GCT TAT GCT ATA GTG AGC TCG TCG ATG AGC TTC TGG ATC CCC GGC ATC GTG ATG CTG TCG ATG TAC TAC CGC ATT TAC CAG GAG GCC GAC CGG CAA GAG CGC CTG GTC TAC AGA TCC AAG GTG GCC GCC CTG CTG CTG GAG AAG CAT CTG CAG ATT AGC CAG ATT CCC AAG CCG CGC CCG AGC ATC CAG GTG GAG CAG TCG ACC ATC TCG ACA ATG CGG CGG GAG CGG AAG GCC GCC CGA ACC CTG GGC ATC ATC ATG AGC GCC TTC CTC ATC TGC TGG CTG CCG TTC TTC CTC TGG TAT ATC GTA TCC TCG CTG TGC GAC AGT TGC ATC ACT CCG CGC CTC CTC GTC GGC ATC CTG TTT TGG ATC GGC TAC TTC AAC TCG GCC CTG AAC CCC ATT ATT TAT GCA TAC TTC AAT CGC GAC TTC AGG GCC GCC TTC AAG AAG ACC CTC AAG AGC CTC TTT CCC TAC GCC TTC TAC TTT TGC CGC CGC GGC AGG GGG CGG GAT GAC GAC CGG GAC CTG GAG TTC GGC AAT CCC AGC CGT AGG GGC ACC AAT GGC AAC CAG CGG GGA TCC GGA TCC GCC GAG GCC AAC TGT GTC AAC TCC ACG GCC TCG TCG GAG ATT CAC ATG AGC GTG ATG CGA GCC CGC CAG TAT GCC GTC AAT GTC ACG CCC ACC ACG GAC GCC CAA ATG CAG CAG CTG CAT CCC CTC TAC ACC AAC 
Drho                            ATG ACG CTT CTG CAG AGA CTC CAG GCC ATG TCG GCC ACC ACA ACC AGG ACG ATG CTC GAG GGC AGC ACA AAG GAG CCG CCG GCA GGA CTC CAA CTG CCC GTG CTG GAG GAG TCC GCC TCG CAT GCC CGA TAT TTG AAA TTC ATC GCC GAC GGA CTC ATC GAC GAA GGC ATG GGG GGT GCG GTG GGC AGC GGG AGC AGC ATC GCC GTA GCC GTC GAA GAC GTG GTC GCC GGA CAG GCG CAG GAT ATC CAG GCG GAA GGA TCC ACC GAC GAC GCC GAC GGC AGC AGC CAT CTG GCA TTA GTC TTC GTC AAG TGT TTC ATT ATT GGT TTC ATC ATA CTG GCC GCC ATC CTG GGC AAC ATG CTG GTG ATT GTG TCC GTC ATG CGC CAC CGG AAA TTG CGC ATC ATT ACC AAC TAC TTT GTG GTC TCG CTG GCC GTC GCC GAC ATG CTG GTG GCC CTC TGT GCG ATG ACA TTT AAT GCT TCC GTC ATG ATC TCG GGC AAG TGG ATG TTC GGA TCC GTG ATG TGC GAC GTG TGG AAC AGC TTC GAC GTC TAC TTC TCC ACC GCC AGC ATC ATG CAC CTC TGC TGC ATA TCC GTC GAC AGA TAC TAC GCC ATC GTC CAG CCG CTG GAC TAT CCT CTA ATC ATG ACG CAG CGG CGC GTG TTC ATC ATG CTG CTG ATG GTC TGG CTG TCG CCG GCT CTC CTC TCG TTC CTG CCC ATC TGC TCA GGA TGG TAC ACA ACG ACC GAG AAC TAT AAG TAT CTC AAA TCG AAT CCG CAT ATA TGC GAG TTC AAA GTG AAC AAG GCT TAC GCC ATA GTC AGC TCG TCG ATG AGC TTC TGG ATC CCC GGC ATC GTG ATG CTG TCG ATG TAC TAC CGC ATT TAC CAG GAG GCC GAC CGG CAG GAG CGC CTC GTC TAC AGA TCC AAG GTG GCC GCC CTG CTG CTC GAG AAG CAT CTG CAG ATT AGC CAA ATT CCC AAG CCG CGC CCG AGC ATC CAG GTG GAG CAG TCG ACC ATC TCG ACG ATG CGG CGG GAG CGG AAG GCC GCC CGC ACC CTG GGC ATC ATC ATG AGC GCC TTC CTC ATC TGC TGG CTG CCG TTC TTC CTC TGG TAC ATT GTA TCC TCG CTG TGC GAT AGT TGC ATC ACT CCG CGC CTC CTC GTT GGC ATC CTG TTT TGG ATC GGC TAC TTC AAC TCG GCC CTG AAC CCC ATT ATT TAT GCA TAC TTC AAT CGC GAC TTC AGG GCC GCC TTC AAG AAG ACC CTC AAG AGT CTC TTT CCG TAT GCC TTC TAC TTT TGC CGC CGA GGC AGG GGG CGG GAT GAT GAC CGG GAC CTG GAG TTC GGC AAT CCC AGC CGG CGG GGA ACC AAT GGC AAC CAG CGC GGA TCC GGA TCC GCC GAG GCC AAC TGC GTC AAC TCC ACG GCC TCG TCG GAG ATT CAC ATG AGC GTG ATG CGT GCC CGC CAG TAT GCC GTC AAT GTC ACG CCC ACC ACG GAT GCC CAG ATG CAG CAG CTG CAT CCC CTC TAC ACC AAC 
Dfic                            ATG ACG CTC CTG CAG AGA CTG CAG GCC ATG TCG GCC ACC ACA ACC AGG ACG ATG CTC GAG GGC GGG GGG ACG AGG CAG CCG CCC GCA GGA CAG CTT CCC GTG CTG GAG GAG TCC GCC TCG CAC GCT CGC TAC CTG AAG TTC ATT GCC GAC GGA CTC ATC GAC GAG GGA TTG GGC AGC GCG GTG GGC AGC GGG AGC AGC ATC GCC GTC TCC GTG GAG GAC GTG ATG GCT GGA CAG GCG CAG GAC ATC CCG GCG GCG GAA GCC ACC GAC GAC GCC GAC GGC AGC AGC CAC CTG GCG TTA GTC TTC GTC AAG TGT TTC ATT ATT GGT TTC ATC ATC CTG GCC GCC ATC CTG GGC AAC ATG CTG GTG ATT GTG TCC GTC ATG CGC CAC CGG AAA TTG CGC ATC ATT ACC AAC TAC TTT GTG GTC TCG CTG GCC GTC GCC GAC ATG CTG GTC GCC CTC TGC GCG ATG ACA TTC AAT GCC TCC GTG ATG ATC TCC GGC AAG TGG ATG TTC GGC TCC GTG ATG TGC GAC ATG TGG AAC AGC TTC GAC GTC TAC TTC TCC ACC GCG AGC ATC ATG CAC CTC TGC TGC ATC TCC GTC GAC AGA TAC TAC GCC ATC GTC CAG CCG CTG GAC TAC CCA CTG ATC ATG ACG CAG CGG CGC GTG TTC ATC ATG CTC CTG ATG GTC TGG CTC TCG CCG GCC CTC CTC TCC TTC CTG CCC ATC TGC TCG GGC TGG TAC ACA ACG AGC GAG AAC TAC AAG TAT CTC AAG TCG AAT CCG CAT ATC TGC GAG TTC AAA GTG AAC AAG GCC TAC GCC ATC GTG AGC TCC TCG ATG AGC TTC TGG ATC CCG GGC ATC GTG ATG CTC TCG ATG TAC TAC CGC ATT TAC CAG GAG GCC GAC CGG CAG GAG CGA CTC GTC TAC AGA TCC AAG GTG GCC GCC CTG CTG CTC GAG AAG CAT CTG CAG ATT AGC CAA ATT CCC AAG CCG CGC CCC AGC ATC CAG GTG GAG CAG TCG ACC ATC TCG ACG ATG CGG CGG GAG CGG AAG GCC GCC CGC ACC CTG GGC ATC ATC ATG AGC GCC TTC CTC ATC TGC TGG CTG CCG TTC TTC CTC TGG TAC ATC GTG TCC TCG CTG TGC GAT AGC TGC ATC ACT CCG CGC CTC CTC GTC GGC ATC CTG TTC TGG ATC GGC TAC TTC AAC TCG GCC CTG AAC CCC ATT ATT TAT GCG TAC TTC AAC CGC GAC TTC AGG GCC GCC TTC AAG AAG ACC CTC AAG AGC CTC TTC CCC TAC GCC TTC TAC TTC TGC CGC CGC GGG AGG GGA AGG GAC AAC GAC CTC GAT CTG GAG TTC GGT GGC CCC AGC CGG CGG GGC ACC AAC GGC AAC CGG GCC GGA TCC GGG TCC GCC GAG CCC AAC TGC GTC AAC TCC ACG GCC TCC TCC GAG ATC CAC ATG AGC GTG ATG CGG GCT CGC CAG TAC GCC GTC AAC GTG ACG CCC ACC ACG GAT GCC CAG ATG CAG CAG CTC CAC CCG CTG TAC TCC AAC 
Dere                            ATG ACG CTA CTG CAG AGA CTC CAG GCC ATG TCC GCT ACC ACG ACC AGG ACA ATA CTG GAG GGC AGC GGG AAT GAG GAG CCG CTG GCG AGC AAA CTA CCC GTT CTG GAG GAG TCC GCC TCG CAT GCC AGA TAT TTG AAA TTC ATT GCC GAC GGG CTC ATC GAC GAG GGA CTG GGC AGT GCG GTG GGC AGT GGG AGC AGC ATC GCC GTA TCC GTC GAA GAC GTG GTC GCC GGA CAG GCG CAG GAC ATC CAG GCG AGC GAA TCC GCC GAC GAC GCC GAC GGC AGT AGC CAT CTG GCA TTA GTC TTC GTC AAG TGT TTC ATT ATT GGT TTC ATC ATA CTG GCC GCC ATC CTC GGC AAC ATG CTG GTG ATT GTG TCC GTC ATG CGC CAC CGG AAA TTG CGC ATC ATT ACC AAC TAC TTT GTG GTC TCT CTG GCC GTC GCC GAC ATG CTG GTG GCC CTC TGT GCG ATG ACA TTT AAT GCT TCC GTC ATG ATC TCG GGC AAG TGG ATG TTC GGA TCC GTG ATG TGC GAC ATG TGG AAC AGC TTC GAC GTC TAC TTC TCC ACC GCC AGC ATC ATG CAC CTC TGC TGC ATA TCG GTC GAC AGA TAC TAC GCC ATT GTC CAG CCA CTG GAC TAT CCA CTA ATC ATG ACA CAG CGG CGC GTG TTC ATC ATG CTA CTG ATG GTG TGG CTG TCG CCG GCG CTC CTC TCG TTC CTG CCC ATC TGC TCC GGA TGG TAT ACA ACG ACC GAG AAC TAC AAG TAT CTC AAA TCG AAT CCG CAT ATA TGC GAG TTC AAA GTG AAC AAG GCG TAC GCC ATC GTC AGC TCA TCG ATG AGC TTC TGG ATC CCC GGC ATC GTG ATG CTA TCG ATG TAC TAC CGC ATT TAC CAG GAG GCC GAC CGG CAG GAG CGC CTG GTG TAC AGA TCC AAG GTG GCC GCC CTG CTG CTC GAG AAG CAT CTG CAG ATT AGC CAA ATT CCC AAG CCC CGG CCG AGC ATT CAG GTG GAG CAG TCG ACC ATC TCG ACG ATG CGC CGT GAG CGG AAG GCC GCC CGC ACC CTG GGC ATC ATC ATG AGC GCC TTC CTC ATC TGC TGG CTG CCG TTC TTC CTC TGG TAC ATC GTA TCC TCG CTG TGC GAT AGC TGC ATC ACT CCG CGC CTG CTC GTG GGC ATC CTG TTT TGG ATC GGC TAC TTC AAC TCG GCC CTG AAC CCC ATT ATT TAT GCA TAC TTC AAC CGC GAC TTC AGG GCC GCC TTC AAG AAG ACC CTC AAG AGC CTC TTT CCC TAC GCT TTC TAC TTC TGT CGA CGC GGC AGG GGC CGG GAT GAT GAC CGG GAT CTG GAG TTC GGC GGT CCC AGT CGC CGT GGA ACC AAT GGA GCC CAA CGG GGA TCC GGA TCC GCC GAG GCC AAC TGC GTC AAC TCC ACG GCC TCG TCC GAG ATT CAC ATG AAC GTG ATG CGG GCC CGC CAG TAC GCC GTC AAT GTC ACA CCC ACC ACG GAC GCC CAG ATG CAG CAG CTG CAT CCT CTG TAC ACC AAC 
Dsec                            ATG ACG CTA CTG CAG AGA CTC CAG GCC ATG TCG GCC ACC ACG ACC AGG ACA ATA CTG GAG GGC AGC GGG ACA AAT GAG CCG CTG GCG AGC AAA ATA CCC GTT CTG GAG GAG TCC GCC TCG CAT GCC AGA TAT TTG AAA TTC ATT GCC GAC GGG CTC ATC GAC GAG GGA CTG GGC AGT GCG GTG GGC AGT GGG AGC AGC ATC GCC GTA TCC GTC GAA GAC GTG GTC GCC GGA CAG CCG CAG GAC ATC CAG GCG AGC GAA TCC ACC GAC GAC GCC GAC GGC AGT AGC CAT TTG GCA TTA GTC TTC GTC AAG TGT TTC ATT ATA GGT TTC ATC ATA CTG GCC GCC ATC CTG GGC AAC ATG CTG GTG ATT GTG TCC GTC ATG CGG CAC CGG AAA TTG CGC ATT ATT ACC AAC TAC TTT GTG GTC TCT CTG GCC GTC GCC GAC ATG CTG GTG GCC CTC TGT GCG ATG ACA TTT AAT GCT TCC GTC ATG ATC TCG GGC AAG TGG ATG TTC GGA TCC GTG ATG TGC GAC ATG TGG AAC AGC TTC GAC GTC TAC TTC TCC ACC GCC AGC ATC ATG CAC CTC TGC TGC ATA TCG GTC GAC AGA TAC TAC GCC ATT GTG CAG CCA CTG GAC TAT CCA CTA ATC ATG ACA CAG CGG CGC GTG TTC ATC ATG CTA CTG ATG GTG TGG CTT TCG CCG GCG CTC CTC TCG TTC CTG CCC ATC TGC TCC GGA TGG TAC ACA ACG ACC GAG AAC TAC AAG TAT CTC AAA TCG AAT CCG CAT ATA TGC GAG TTC AAA GTG AAC AAG GCG TAT GCC ATA GTC AGC TCG TCG ATG AGC TTC TGG ATC CCC GGC ATC GTA ATG CTG TCG ATG TAC TAC CGC ATT TAC CAG GAG GCC GAC CGG CAG GAG CGT CTG GTG TAC AGA TCC AAG GTG GCC GCT CTG CTG CTG GAG AAG CAT CTG CAG ATT AGC CAA ATT CCC AAG CCC CGG CCG AGC ATT CAG GTG GAG CAG TCG ACC ATC TCG ACG ATG CGG CGT GAG CGG AAG GCC GCC CGC ACC CTG GGC ATC ATC ATG AGC GCC TTC CTC ATC TGC TGG CTG CCG TTC TTC CTC TGG TAC ATC GTA TCC TCG CTG TGC GAT AGT TGC ATC ACT CCG CGC CTG CTT GTT GGC ATC CTG TTT TGG ATC GGC TAC TTC AAC TCG GCC CTG AAC CCC ATT ATT TAT GCA TAC TTC AAC CGC GAC TTC AGG GCC GCC TTC AAG AAG ACC CTC AAG AGT CTG TTT CCC TAC GCT TTC TAC TTC TGT CGA CGT GGC AGG GGG CGA GAC GAT GAC CGG GAT CTG GAG TTC GGC GGT CCC AGT CGC CGG GGA ACC AAT GGA GCC CAA CGG GGA TCC GGA TCC GCC GAA GCC AAC TGC GTC AAC TCC ACG GCC TCG TCG GAG ATT CAC ATG AGC GTG ATG CGT GCC CGC CAG TAT GCC GTC AAT GTC ACA CCC ACC ATG GAC GCC CAG ATG CAG CAG CTG CAT CCC CTG TAC ACC AAC 
Dmel                            ATG ACG CTA CTG CAG AGG CTT CAG GCC ATG TCG GCC ACC ACG ACC AGG ACA ATA CTG GAG GGC AGC GGG ACA AAT GAG CCT CTG GCG AGC AAA ATA CCC GTT CTG GAG GAG TCA GCC TCA CAT GCC AGA TAT TTG AAA TTC ATT GCC GAC GGG CTC ATC GAC GAG GGA CTG GGC AGT GCG GTG GGC AGT GGG AGC AGC ATC GCC GTA TCC GTT GAA GAC GTG GTC GCC GGA CAG GCG CAG GAC ATC CAG GCG AGC GAA TCC ACC GAC GAC GCC GAC GGC AGT AGC CAT TTG GCA TTA GTC TTC GTC AAG TGT TTC ATT ATT GGT TTC ATC ATA CTG GCC GCC ATC CTG GGC AAC ATG CTG GTG ATT GTG TCG GTC ATG CGG CAC CGG AAA TTG CGC ATC ATT ACC AAC TAC TTT GTG GTC TCT CTG GCC GTC GCC GAC ATG CTG GTG GCC CTC TGT GCG ATG ACA TTT AAT GCT TCC GTC ATG ATC TCG GGC AAG TGG ATG TTT GGT TCC GTG ATG TGC GAC ATG TGG AAC AGC TTC GAC GTC TAC TTC TCC ACC GCC AGC ATC ATG CAC CTC TGT TGC ATA TCG GTC GAC AGA TAC TAC GCC ATT GTG CAG CCA CTG GAC TAT CCA CTA ATC ATG ACA CAG CGA CGC GTG TTC ATC ATG CTA TTG ATG GTG TGG CTA TCG CCG GCG CTC CTC TCG TTC CTG CCC ATC TGC TCG GGA TGG TAC ACA ACG ACC GAG AAC TAC AAG TAT CTC AAA TCG AAT CCG CAT ATA TGC GAG TTC AAA GTG AAC AAG GCA TAC GCC ATA GTC AGC TCG TCG ATG AGC TTC TGG ATT CCC GGC ATC GTA ATG CTG TCG ATG TAC TAC CGC ATT TAC CAG GAG GCC GAC CGA CAG GAG CGT CTG GTG TAC AGA TCC AAG GTG GCC GCT CTG CTG CTG GAG AAG CAT CTG CAA ATT AGC CAA ATT CCC AAG CCC CGG CCG AGC ATT CAG GTG GAG CAG TCG ACC ATC TCG ACG ATG CGG CGT GAG CGG AAG GCC GCC CGC ACC CTG GGC ATC ATC ATG AGC GCC TTC CTC ATC TGC TGG CTG CCG TTC TTC CTC TGG TAC ATC GTA TCC TCG CTG TGC GAT AGT TGC ATC ACT CCG CGC CTG CTC GTT GGC ATC CTG TTT TGG ATC GGC TAC TTC AAC TCG GCC CTG AAC CCC ATT ATT TAT GCA TAC TTC AAC CGC GAC TTC AGG GCC GCC TTC AAG AAG ACC CTC AAG AGT CTG TTT CCC TAC GCT TTC TAC TTC TGT CGA CGT GGC AGG GGG CGA GAC GAT GAC CGG GAT CTG GAG TTC GGC GGT CCC AGC CGA CGG GGA ACC AAT GGA GCC CAA CGG GGA TCC GGA TCC GCC GAG GCC AAC TGC GTC AAC TCC ACG GCC TCG TCG GAG ATA CAC ATG AGC GTG ATG CGT GCC CGC CAG TAT GCC GTC AAT GTC ACA CCC ACC ACG GAC GCC CAG ATG CAG CAG CTG CAT CCC CTG TAC ACC AAC 
Dsim                            ATG ACG CTA CTG CAG AGA CTC CAG GCC ATG TCG GCC ACC ACG ACC AGG ACA ATA CTG GAG GGC AGT GGG ACA AAT GAG CCG CTG GCG AGC AAA ATA CCC GTT CTG GAG GAG TCC GCC TCG CAT GCC AGA TAT TTG AAA TTC ATT GCC GAC GGG CTC ATC GAC GAG GGA CTC GGC AGT GCG GTG GGC AGT GGG AGC AGC ATC GCC GTA TCC GTC GAA GAC GTG GTC GCC GGA CAG GCG CAG GAC ATC CAG GCG AGC GAA TCC ACC GAC GAC GCC GAC GGC AGT AGC CAT TTG GCA TTA GTC TTC GTC AAG TGT TTC ATT ATT GGT TTC ATC ATA CTG GCC GCC ATC CTG GGC AAC ATG CTG GTG ATT GTG TCC GTC ATG CGG CAC CGG AAA TTG CGC ATT ATT ACC AAC TAC TTT GTG GTC TCT CTG GCC GTC GCC GAC ATG CTG GTG GCC CTC TGT GCG ATG ACA TTT AAT GCT TCC GTC ATG ATC TCG GGC AAG TGG ATG TTC GGA TCC GTG ATG TGC GAC ATG TGG AAC AGC TTC GAC GTC TAC TTC TCC ACC GCC AGC ATC ATG CAC CTC TGC TGC ATA TCG GTC GAC AGA TAC TAC GCC ATC GTG CAG CCA CTG GAC TAT CCA CTA ATC ATG ACA CAG CGG CGC GTG TTC ATC ATG CTA CTG ATG GTG TGG CTG TCG CCG GCG CTC CTC TCG TTC CTG CCC ATC TGC TCC GGA TGG TAC ACA ACG ACC GAG AAC TAC AAG TAT CTC AAA TCG AAT CCG CAT ATA TGC GAG TTC AAA GTG AAC AAG GCG TAC GCC ATA GTC AGC TCG TCG ATG AGC TTC TGG ATC CCC GGC ATC GTA ATG CTG TCG ATG TAC TAC CGC ATT TAC CAG GAG GCC GAC CGG CAG GAG CGT CTG GTG TAC AGA TCC AAG GTG GCC GCT CTG CTG CTG GAG AAG CAT CTG CAG ATT AGC CAA ATT CCC AAG CCC CGG CCG AGC ATT CAG GTG GAG CAG TCG ACC ATC TCG ACG ATG CGG CGT GAG CGG AAG GCC GCC CGC ACC CTG GGC ATC ATC ATG AGC GCC TTC CTC ATC TGC TGG CTG CCG TTC TTC CTC TGG TAC ATC GTA TCC TCG CTG TGT GAT AGT TGC ATC ACT CCG CGC CTG CTC GTT GGC ATC CTG TTT TGG ATC GGC TAC TTC AAC TCG GCC CTG AAC CCC ATT ATT TAT GCA TAC TTC AAC CGC GAC TTC AGG GCC GCC TTC AAG AAG ACC CTC AAG AGT CTG TTT CCC TAC GCT TTC TAC TTC TGT CGA CGT GGC AGG GGG CGA GAC GAT GAC CGG GAT CTG GAG TTC GGC GGT CCC AGT CGC CGT GGA ACC AAT GGA GCC CAA AGG GGA TCC GGA TCC GCC GAA GCC AAC TGC GTC AAC TCC ACG GCC TCG TCG GAG ATT CAC ATG AGC GTG ATG CGT GCC CGC CAG TAT GCC GTC AAT GTC ACA CCC ACC ACG GAC GCC CAG ATG CAG CAG CTG CAT CCC CTG TAC ACC AAC 
Dmau                            ATG ACG CTA CTG CAG AGA CTC CAG GCC ATG TCG GCC ACC ACG ACC AGG ACA ATA CTG GAG GGC AGC GGG ACA AAT GAG CCG CTG GCG AGC AAA ATA CCC GTT CTG GAG GAG TCC GCC TCG CAT GCC AGA TAT TTG AAA TTC ATT GCC GAC GGG CTC ATC GAC GAG GGA CTG GGC AGT GCG GTG GGC AGT GGG AGC AGC ATC GCC GTA TCC GTC GAA GAC GTG GTC GCC GGA CAG GCG CAG GAC ATC CAG GCG AGC GAA TCC ACC GAC GAC GCC GAC GGC AGT AGC CAT TTG GCA TTA GTC TTC GTC AAG TGT TTC ATT ATT GGT TTC ATC ATA CTG GCC GCC ATC CTG GGC AAC ATG CTG GTG ATT GTG TCC GTC ATG CGG CAC CGG AAA TTG CGC ATT ATT ACC AAC TAC TTT GTG GTC TCT CTG GCC GTC GCC GAC ATG CTG GTG GCC CTC TGT GCG ATG ACA TTT AAT GCT TCC GTC ATG ATC TCG GGC AAG TGG ATG TTC GGA TCC GTG ATG TGC GAC ATG TGG AAC AGC TTC GAC GTC TAC TTC TCC ACC GCC AGC ATC ATG CAC CTC TGC TGC ATA TCG GTC GAC AGA TAC TAT GCC ATT GTG CAA CCA CTG GAC TAT CCA CTA ATC ATG ACA CAG CGG CGC GTG TTC ATC ATG CTA CTG ATG GTG TGG CTG TCG CCG GCG CTC CTC TCG TTC CTG CCC ATC TGC TCC GGA TGG TAC ACA ACG ACC GAG AAC TAC AAG TAT CTC AAA TCG AAT CCG CAT ATA TGC GAG TTC AAA GTG AAC AAG GCG TAC GCC ATA GTC AGC TCG TCG ATG AGC TTC TGG ATC CCC GGC ATC GTA ATG CTG TCG ATG TAC TAC CGC ATT TAC CAG GAG GCC GAC CGG CAG GAG CGT CTG GTG TAC AGA TCC AAG GTG GCC GCT CTG CTG CTG GAG AAG CAT CTG CAG ATT AGC CAA ATT CCC AAG CCC CGG CCG AGC ATT CAG GTG GAG CAG TCG ACC ATC TCG ACG ATG CGG CGT GAG CGG AAG GCC GCC CGC ACC CTG GGC ATC ATC ATG AGC GCC TTC CTC ATC TGC TGG CTG CCG TTC TTC CTC TGG TAC ATC GTA TCC TCG CTG TGC GAT AGT TGC ATC ACT CCG CGC CTG CTC GTT GGC ATC CTG TTT TGG ATC GGC TAC TTC AAC TCG GCC CTG AAC CCC ATT ATT TAT GCA TAC TTC AAC CGC GAC TTC AGG GCC GCC TTC AAG AAG ACC CTC AAG AGT CTG TTT CCC TAC GCT TTC TAC TTC TGT CGA CGT GGC AGG GGG CGA GAC GAT GAC CGG GAT CTG GAG TTC GGC GGT CCC AGT CGC CGG GGA ACC AAT GGA GCC CAA CGG GGA TCC GGA TCC GCC GAA GCC AAC TGC GTC AAC TCC ACG GCC TCG TCG GAG ATT CAC ATG AGC GTG ATG CGT GCC CGC CAG TAT GCC GTC AAT GTC ACA CCC ACC ACG GAC GCC CAG ATG CAG CAG CTG CAT CCC CTG TAC ACC AAC 
Dyak                            ATG ACG CTG CTG CAG AGA CTC CAG GCC ATG TCG GCC ACC ACG ACC AGG ACA ATA CTG GAG GGC AGC GGG AAT GAG GAG CCG CTG GCG AGT AAA CTA CCC GTT CTG GAG GAG TCC GGC TCG CAT GCC AGA TAT TTG AAA TTC ATT GCC GAC GGG CTC ATC GAC GAG GGA CTG GGC AGT GCG GTG GGC AGT GGG AGC AGC ATC GCC GTA TCC GTC GAA GAC GTG GTC GCC GGA CAC ACG CAG GAC ATG CAG GCG AGC GAA TCC ACC GAC GAC GCC GAC GGC AGT AGC CAT CTG GCA TTA GTC TTC GTC AAG TGT TTC ATT ATT GGT TTC ATC ATA CTG GCC GCC ATC CTG GGC AAC ATG CTG GTG ATT GTG TCC GTC ATG CGG CAC CGG AAA TTG CGC ATC ATT ACC AAC TAC TTT GTG GTC TCT CTG GCC GTC GCC GAC ATG CTG GTG GCC CTC TGT GCG ATG ACA TTT AAT GCT TCC GTC ATG ATC TCG GGC AAG TGG ATG TTC GGA TCC GTG ATG TGC GAC ATG TGG AAC AGC TTC GAC GTC TAC TTC TCC ACC GCC AGC ATC ATG CAC CTC TGT TGC ATA TCG GTC GAC AGA TAC TAC GCC ATT GTC CAG CCA CTG GAC TAT CCA CTA ATC ATG ACA CAG CGG CGC GTG TTC ATC ATG CTA CTG ATG GTG TGG CTG TCT CCG GCG CTC CTC TCG TTC CTG CCC ATC TGC TCC GGA TGG TAC ACA ACG ACC GAG AAC TAC AAG TAT CTC AAA TCG AAT CCG CAT ATA TGC GAG TTC AAA GTG AAC AAG GCG TAC GCC ATC GTC AGC TCG TCG ATG AGC TTC TGG ATC CCC GGC ATC GTG ATG CTG TCG ATG TAC TAC CGC ATT TAC CAG GAG GCC GAC CGG CAG GAG CGT CTG GTG TAC AGA TCC AAG GTG GCC GCC CTG CTG CTG GAG AAG CAT CTA CAG ATT AGC CAA ATT CCC AAG CCC CGG CCG AGC ATT CAG GTG GAG CAG TCG ACC ATC TCG ACG ATG CGG CGT GAG CGG AAG GCC GCC CGC ACC CTG GGC ATC ATC ATG AGC GCC TTC CTC ATC TGC TGG CTG CCG TTC TTC CTC TGG TAC ATC GTA TCC TCG CTG TGC GAT AGT TGC ATC ACT CCG CGC CTG CTC GTT GGC ATC CTG TTT TGG ATC GGC TAC TTC AAC TCG GCC CTG AAC CCC ATT ATT TAT GCA TAC TTC AAC CGC GAC TTC AGG GCC GCC TTC AAG AAG ACC CTC AAG AGC CTC TTT CCC TAC GCC TTC TAC TTC TGT CGA CGC GGC AGG GGG CGG GAT GAT GAT CGG GAT CTG GAG TTC GGC GGT CCC AGT CGC CGT GGT ACC AAT GGA GCC CAA CGC GGA TCC GGA TCC GCC GAG GCC AAC TGC GTC AAC TCC ACG GCC TCG TCG GAG ATA CAC ATG AGC GTG ATG CGT GCC CGC CAG TAT GCC GTC AAT GTC ACA CCC ACC ACG GAC GCC CAG ATG CAG CAG CTG CAT CCT CTG TAT ACA AAC 
Dsan                            ATG ACG CTG CTG CAG AGA CTC CAG GCC ATG TCG GCC ACC ACG ACC AGG ACA ATA CTG GAG GGC AGT GGG AAT GAG GCG CCG CTG GCG AGT AAA CTA CCC GTT CTG GAG GAG TCC GGC TCG CAT GCC AGA TAT TTG AAA TTC ATT GCC GAC GGG CTC ATC GAC GAG GGA CTG GGC AGT GCG GTG GGC AGT GGG AGC AGC ATC GCC ATA TCC GTC GAA GAC GTG GTC GCC GGA CAG ACG CAG GAC ATG CAG GCG AGC GAA TCC ACC GAC GAC GCC GAC GGC AGT AGC CAT CTG GCA TTA GTC TTC GTC AAG TGT TTC ATT ATT GGT TTC ATC ATA CTG GCC GCC ATC CTG GGC AAC ATG CTG GTG ATT GTG TCC GTC ATG CGG CAC CGG AAA TTG CGC ATC ATT ACC AAC TAC TTT GTG GTC TCT CTG GCC GTC GCC GAC ATG CTG GTG GCC CTC TGT GCG ATG ACA TTT AAT GCT TCC GTC ATG ATC TCG GGC AAG TGG ATG TTC GGA TCC GTG ATG TGC GAC ATG TGG AAC AGC TTC GAC GTC TAC TTC TCC ACC GCC AGC ATC ATG CAC CTC TGC TGC ATA TCG GTC GAC AGA TAC TAC GCC ATT GTC CAG CCA CTG GAC TAT CCA CTA ATC ATG ACA CAG CGG CGC GTG TTC ATC ATG CTG CTG ATG GTG TGG CTG TCG CCG GCG CTC CTC TCG TTC CTG CCC ATC TGC TCC GGA TGG TAC ACA ACG ACC GAG AAC TAC AAG TAT CTC AAA TCG AAT CCG CAT ATA TGC GAG TTC AAA GTG AAC AAG GCG TAC GCC ATC GTC AGC TCG TCG ATG AGC TTC TGG ATC CCC GGC ATA GTG ATG CTG TCG ATG TAC TAC CGC ATT TAC CAG GAG GCC GAC CGG CAG GAG CGT TTG GTG TAC AGA TCC AAG GTG GCC GCC CTG CTG CTG GAG AAG CAT CTA CAG ATT AGC CAA ATT CCC AAG CCC CGG CCG AGC ATT CAG GTG GAG CAG TCG ACC ATC TCG ACG ATG CGG CGT GAG CGG AAG GCC GCC CGC ACC CTG GGC ATC ATC ATG AGC GCC TTC CTC ATC TGC TGG CTG CCG TTC TTC CTC TGG TAC ATC GTA TCC TCG CTG TGC GAT AGT TGC ATC ACT CCG CGC CTG CTC GTT GGC ATC CTG TTT TGG ATC GGC TAC TTC AAC TCG GCC CTG AAC CCC ATT ATT TAT GCA TAC TTC AAC CGC GAC TTC AGG GCC GCC TTC AAG AAG ACC CTC AAG AGC CTC TTT CCC TAC GCC TTC TAC TTC TGT CGA CGC GGC AGG GGG CGG GAT GAT GAC CGG GAT CTG GAG TTC GGC GGT CCC AGT CGC CGT GGT ACC AAT GGA GCC CAA CGC GGA TCC GGA TCC GCC GAG GCC AAC TGC GTC AAC TCC ACG GCC TCG TCG GAG ATT CAC ATG AGC GTG ATG CGT GCC CGC CAG TAT GCC GTC AAT GTC ACA CCC ACC ACG GAC GCC CAG ATG CAG CAG CTG CAT CCT CTG TAT ACA AAC 
Dtei                            ATG ACG CTA CTG CAG AGA CTC CAG GCC ATG TCG GCC ACC ACG ACC AGG ACA ATA CTG GAG GGC AGC GGG AAT GAG GAG CCG CCG GCG AGT AAA CTA CCC GTT CTG GAG GAG TCC GGC TCG CAT GCC AGA TAT TTG AAA TTC ATT GCC GAC GGC CTC ATC GAC GAG GGA CTG GGC AGC GCG GTG GGC AGT GGG AGC AGC ATC GCC GTA TCC GTC GAA GAC GTG GTC GCC GGA CAG GCG CAG GAC ATG CAG GCG AGC GAA GCC GTC GAC GAC GCC GAC GGC AGC AGC CAT CTG GCA TTA GTC TTC GTC AAG TGT TTC ATT ATT GGT TTC ATC ATA CTG GCC GCC ATC CTG GGC AAC ATG CTG GTG ATT GTG TCC GTC ATG CGG CAC CGG AAA TTG CGC ATC ATT ACC AAC TAC TTT GTG GTC TCG CTG GCC GTC GCC GAC ATG CTG GTG GCC CTC TGT GCG ATG ACA TTT AAT GCT TCC GTC ATG ATC TCG GGC AAG TGG ATG TTC GGA TCC GTG ATG TGC GAC ATG TGG AAC AGC TTC GAC GTC TAC TTC TCC ACC GCC AGC ATC ATG CAC CTC TGC TGC ATA TCG GTC GAC AGA TAC TAC GCC ATT GTC CAG CCA CTG GAC TAT CCA CTA ATC ATG ACA CAG CGG CGC GTG TTC ATC ATG CTG CTG ATG GTG TGG CTG TCG CCG GCG CTC CTC TCG TTC CTG CCC ATC TGC TCC GGA TGG TAC ACA ACG ACC GAG AAC TAC AAG TAT CTC AAA TCG AAT CCG CAT ATA TGC GAG TTC AAA GTG AAC AAG GCG TAC GCC ATC GTC AGC TCG TCG ATG AGC TTC TGG ATC CCC GGC ATC GTG ATG CTG TCG ATG TAC TAC CGC ATT TAC CAG GAG GCC GAC CGG CAG GAG CGT CTG GTC TAC AGG TCC AAG GTG GCC GCC CTG CTG CTG GAG AAG CAT CTG CAG ATT AGC CAA ATT CCC AAG CCC CGG CCG AGC ATT CAG GTG GAG CAG TCG ACC ATC TCG ACG ATG CGG CGT GAG CGG AAG GCC GCC CGC ACC CTG GGC ATC ATC ATG AGC GCC TTC CTC ATC TGC TGG CTG CCG TTC TTC CTC TGG TAC ATC GTA TCC TCG CTG TGC GAT AGC TGC ATC ACT CCG CGC CTG CTC GTT GGC ATC CTG TTT TGG ATC GGC TAC TTC AAC TCG GCC CTG AAC CCC ATT ATT TAT GCG TAC TTC AAC CGC GAC TTC AGG GCC GCC TTC AAG AAG ACC CTC AAG AGC CTC TTT CCC TAC GCC TTC TAC TTC TGT CGA CGC GGC AGG GGG CGG GAT GAC GAC CGG GAT CTG GAG TTC GGC GGT CCC AGT CGC CGG GGA ACC AAT GGA GCC CAA CGC GGA TCC GGA TCC GCC GAG GCC AAC TGC GTC AAC TCC ACG GCC TCG TCG GAG ATT CAC ATG AGC GTG ATG CGT GCC CGC CAG TAT GCC GTC AAT GCC ACA CCC ACC ACG GAC GCC CAG ATG CAG CAG CTG CAT CCT CTG TAT ACA AAC 
Dtak                            ATG ACG CTG CTG CAG CGA CTC CAG GCC ATG TCG GCC ACC ACA ACC AGG ACA ATA TTG GAG GAC AGC GCG ACA AAG GAA CCG CTG GCG GGC CAA CTT CCC GTG CTG GAG GAG TCC GCC TCG CAT GCC CGT TAT TTG AAA TTC ATC GCC GAC GGG CTC ATC GAC GAG GGA CTG GGC AGT GCG GTG GGC AGT GGG AGC AGC ATC GCC GTC TCC CTT GAA GAC GTC GTC GCT GGG CAG GCA CAG GAC ATC CAG GCG GGC GAA CCC ACC GAC GAT GCC GAC GGC AGC AGC CAT CTG GCA TTA GTC TTC GTC AAG TGT TTC ATT ATC GGT TTC ATC ATA CTG GCC GCC ATC CTG GGC AAC ATG CTG GTA ATT GTG TCC GTC ATG CGC CAC CGG AAA TTG CGC ATC ATT ACC AAC TAC TTT GTG GTC TCT CTG GCC GTC GCC GAC ATG CTG GTG GCC CTC TGT GCG ATG ACA TTT AAT GCT TCC GTC ATG ATC TCG GGC AAG TGG ATG TTC GGA TCC GTG ATG TGC GAT GTG TGG AAC AGC TTC GAC GTC TAC TTC TCC ACC GCC AGC ATC ATG CAC CTC TGC TGC ATA TCC GTG GAC AGA TAC TAC GCC ATC GTC CAG CCG CTG GAC TAT CCG TTG ATC ATG ACC CAG CGG CGC GTG TTC ATC ATG CTC CTG ATG GTG TGG CTC TCG CCG GCG CTG CTC TCG TTC CTG CCC ATC TGC TCG GGA TGG TAC ACA ACG ACC GAG AAC TAC AAG TAT CTC AAA TCG AAT CCG CAC ATA TGC GAG TTC AAA GTG AAC AAG GCG TAC GCC ATA GTC AGC TCG TCG ATG AGC TTC TGG ATC CCA GGC ATC GTG ATG CTG TCG ATG TAC TAC CGC ATT TAC CAG GAG GCC GAC CGA CAG GAG CGC CTG GTG TAC AGA TCC AAG GTG GCC GCC CTG CTG CTC GAG AAG CAT CTG CAG ATT AGC CAA ATT CCC AAG CCG CGA CCG AGC ATC CAG GTG GAG CAG TCG ACC ATC TCG ACG ATG CGG CGA GAG CGG AAG GCC GCC CGC ACT TTG GGC ATC ATC ATG AGC GCC TTC CTC ATC TGC TGG CTG CCG TTC TTC CTC TGG TAT ATC GTA TCC TCG CTT TGC GAT AGC TGC ATC ACT CCG CGC CTC CTC GTT GGC ATC CTG TTT TGG ATC GGC TAC TTC AAC TCG GCC CTG AAC CCC ATT ATT TAT GCA TAC TTC AAC CGC GAC TTC AGG GCC GCC TTC AAG AAG ACC CTC AAG AGC CTG TTT CCC TAC GCC TTC TAC TTC TGC CGA CGC GGC AGG GGG CGG GAC GAC GAC CGG GAT CTG GAG TTC GGC GGT CCC AGT CGC CGG GGA ACC AAT GGA GCA CGG GCC TCC GGA TCC GCT GAG CTG GCC AAC TGC GTC AAC TCG ACG GCC TCG TCG GAG ATT CAC ATG AGC GTG ATG CGG GCC CGC CAG TAT ACC GTC AAT GTC ACG CCC ACC ACG GAC GCC CAG ATG CAG CAG CTT CAT CCG CTC TAC ACC AAC 
Dbia                            ATG ACG CTT CTG CAG AGA CTC CAG GCC ATG TCG GCC ACC ACA ACC AGG ACG ATG TTG GAG GGC AGC GGC ACA AAG GAG CCG CTG GCG GGC AAG CTG CCC GTG CTG GAG GAG TCC GCC TCG CAC GCC CGT TAT TTG AAA TTC ATC GCC GAC GGG CTC ATC GAC GAG GGA CTG GGC AGT GCG GTG GGC AGC GGG AGC AGC ATC GCC GTG TCC GTC GAA GAT GTC GTC GCC GGA CAG GCA CAG GAC ATG CAG GCG GGC GAG TCC TCG GAC GAC GCC GAC GGC AGC AGC CAT CTG GCA TTA GTC TTC GTC AAG TGT TTC ATT ATT GGT TTC ATC ATA CTG GCC GCC ATC CTG GGC AAC ATG CTG GTG ATT GTG TCC GTC ATG CGC CAC CGG AAA TTG CGC ATC ATT ACC AAC TAC TTT GTG GTC TCG CTG GCC GTC GCC GAC ATG CTG GTG GCC CTC TGT GCG ATG ACT TTT AAT GCT TCC GTC ATG ATC TCG GGC AAG TGG ATG TTC GGA TCG GTG ATG TGC GAC ATG TGG AAC AGC TTC GAC GTC TAC TTC TCC ACC GCC AGC ATC ATG CAC CTC TGC TGC ATA TCC GTG GAC AGA TAC TAC GCC ATC GTC CAG CCA CTG GAT TAT CCG CTA ATC ATG ACG CAG CGG CGC GTG TTC ATC ATG CTC CTG ATG GTG TGG CTG TCC CCG GCG CTT CTC TCG TTC CTG CCC ATC TGC TCC GGG TGG TAC ACA ACG ACC GAG AAC TAC AAG TAT CTC AAA TCG AAT CCG CAC ATA TGC GAG TTC AAA GTG AAC AAG GCG TAC GCC ATA GTC AGC TCC TCG ATG AGC TTC TGG ATC CCC GGC ATC GTG ATG CTC TCG ATG TAC TAC CGC ATT TAC CAG GAG GCC GAC CGG CAG GAG CGC CTG GTC TAC AGA TCC AAG GTG GCC GCC CTG CTG CTC GAG AAG CAT CTG CAG ATT AGC CAA ATT CCC AAG CCG CGG CCC AGC ATC CAG GTG GAG CAG TCG ACC ATC TCG ACG ATG CGG CGG GAG CGG AAG GCC GCC CGC ACC CTG GGC ATC ATC ATG AGC GCC TTC CTC ATC TGC TGG CTG CCG TTC TTC CTC TGG TAC ATC GTA TCC TCG CTG TGC GAT AGC TGC ATC ACT CCG CGC CTG CTC GTC GGC ATC CTG TTT TGG ATC GGC TAC TTC AAC TCG GCC CTG AAC CCC ATT ATT TAT GCA TAC TTC AAC CGC GAC TTC AGG GCC GCC TTT AAG AAG ACC CTC AAG AGC CTC TTC CCC TAC GCC TTC TAC TTC TGT CGG CGC AAC AGG GGG CGG GAC GAC GAC CGG GAC CTG GAG TTC GGC GGC CCC AGT CGG CGG GGC ACC AAC GGA GCC CGC GCC TCC GGC TCC GCC GAG CTG CCC AAC TGC GTC AAC TCG ACG GCC TCG TCG GAG ATC CAC ATG AGC GTG ATG CGG GCC CGC CAG TAC GCC GTC AAC GTC ACG CCC ACC ACG GAC GCC CAG ATG CAG CAG CTG CAC CCC CTC TAC ACC AAC 
Dsuz                            ATG ACG CTT CTG CAG AGA CTC CAG GCC ATG TCG GCC ACC ACA ACC AGG ACG ATA TTG GAG GGC AGC GGG ACA AAG GAG CCG CTG GCG GGA AGA CTG CCC GTG CTG GAG GAG TCC GCC TCA CAT GCC CGT TAT TTG AAA TTC ATC GCC GAC GGG CTC ATT GAC GAG GGA CTG GGC AGT GCG GTG GGC AGC GGG AGC AGC ATC GCC GTG TCC CTC GAA GAT GTC GTC GCC GGA CAG GCA CAG GAC ATC CAG GCG GGC GAG TCC ACC GAC GAC GCC GAC GGC AGC AGC CAT CTG GCA TTA GTC TTC GTC AAG TGT TTC ATT ATT GGT TTC ATC ATA CTG GCC GCC ATC CTG GGC AAC ATG CTG GTG ATT GTG TCC GTC ATG CGC CAC CGG AAA TTG CGC ATC ATT ACC AAC TAC TTT GTG GTC TCG CTG GCC GTC GCC GAC ATG CTG GTG GCC CTC TGT GCG ATG ACA TTT AAT GCT TCC GTC ATG ATC TCG GGC AAG TGG ATG TTC GGA TCG GTG ATG TGC GAC ATG TGG AAC AGC TTC GAC GTC TAC TTC TCC ACC GCC AGC ATC ATG CAT CTC TGC TGC ATC TCT GTG GAC AGA TAC TAC GCC ATC GTC CAG CCG CTG GAC TAT CCC TTA ATC ATG ACG CAG CGG CGC GTG TTC ATC ATG CTC CTG ATG GTG TGG CTT TCC CCA GCG CTT CTC TCG TTC CTG CCC ATC TGC TCA GGA TGG TAC ACA ACG ACC GAA AAC TAC AAG TAT CTC AAA TCG AAT CCG CAT ATA TGT GAA TTC AAA GTG AAC AAG GCG TAC GCC ATA GTC AGC TCG TCG ATG AGC TTC TGG ATC CCC GGC ATC GTG ATG CTG TCG ATG TAC TAC CGC ATT TAC CAG GAG GCC GAC CGG CAG GAG CGC CTG GTC TAC AGA TCC AAG GTG GCC GCC CTG CTG CTC GAG AAG CAT CTG CAG ATT AGC CAA ATT CCC AAG CCG CGG CCG AGC ATC CAG GTG GAG CAG TCG ACC ATC TCG ACA ATG CGG CGG GAG CGG AAG GCC GCC CGC ACC CTG GGC ATC ATC ATG AGC GCC TTC CTC ATC TGC TGG CTG CCC TTC TTC CTC TGG TAC ATT GTA TCC TCG CTG TGC GAT AGC TGC ATC ACT CCA CGC CTC CTC GTC GGC ATC CTG TTT TGG ATC GGC TAC TTC AAC TCG GCC CTG AAC CCC ATT ATT TAT GCA TAC TTC AAC CGC GAC TTC AGG GCC GCC TTC AAG AAG ACC CTC AAG AGC CTC TTT CCC TAC GCC TTT TAC TTC TGT CGG CGC AAC AGA GGG CGG GAC GAC GAC CGA GAT CTG GAG TTC GGC GGT CCC AGT CGG CGG GGA ACC AAT GGA GCC CGG GCC TCC GGA TCC GCT GAG CTG CCC AAC TGC ATC AAC TCG ACG GCC TCG TCG GAG ATC CAC ATG AGC GTT ATG CGG GCC CGC CAG TAT GCC GTC AAT GTC ACC CCC ACC ACG GAC GCC CAG ATG CAG CAG CTG CAC CCC CTC TAC ACC AAC 
Dsub                            ATG ACT CTT CTG CAG AGA CTC CAG GCC ATG TCG GCC AGC ACA ACC AGG ACG ATA TTG GAG GGC AGC GGT ACA AAG GAG CCG CTG GCG GGC AGA CTG CCC GTG CTG GAG GAG TCC GCC TCG CAT GCC CGT TAT TTG AAA TTC ATC GCC GAC GGG CTC ATC GAC GAG GGA CTG GGC ATT GCG GTG GGC AGC GGG AGC AGC ATC GCC TTG TCC GTA GAA GAT GTC GTC GCC GGA CAG GCA CAG GAC GTC CAG GCG GGC GAG TCC ACC GAC GAC GCC GAC GGC AGC AGC CAT CTG GCA TTA GTC TTC GTC AAG TGT TTC ATT ATT GGT TTC ATC ATA CTG GCC GCC ATC CTG GGC AAC ATG CTG GTA ATA GTG TCC GTC ATG CGC CAC CGG AAA TTG CGC ATC ATT ACC AAC TAC TTT GTG GTC TCG CTG GCC GTC GCC GAC ATG CTG GTG GCC CTC TGT GCG ATG ACA TTT AAT GCT TCC GTC ATG ATC TCG GGC AAG TGG ATG TTC GGA TCG GTG ATG TGC GAC ATG TGG AAC AGC TTC GAC GTC TAC TTC TCC ACC GCC AGC ATC ATG CAT CTC TGC TGC ATC TCC GTG GAC AGA TAC TAC GCC ATC GTC CAG CCG CTG GAC TAT CCC TTA ATC ATG ACG CAG CGG CGC GTG TTC ATT ATG CTC CTG ATG GTG TGG CTT TCC CCA GCA CTA CTC TCG TTC CTG CCC ATC TGC TCA GGG TGG TAC ACA ACG ACC GAG AAC TAC AAG TAT CTC AAA TCG AAT CCG CAC ATA TGC GAG TTC AAA GTG AAC AAG GCG TAC GCC ATA GTC AGC TCG TCG ATG AGC TTC TGG ATT CCC GGC ATC GTG ATG CTA TCG ATG TAC TAC CGC ATT TAC CAG GAG GCC GAC CGG CAG GAG CGC CTG GTC TAC AGA TCC AAG GTG GCC GCC CTG CTG CTC GAG AAG CAT CTG CAG ATT AGC CAA ATT CCC AAG CCG CGG CCG AGC ATC CAG GTG GAG CAG TCG ACC ATC TCG ACG ATG CGG CGG GAG CGG AAG GCC GCC CGC ACC CTG GGC ATC ATC ATG AGC GCC TTC CTC ATC TGC TGG CTG CCC TTC TTC CTC TGG TAC ATC GTA TCC TCG CTG TGC GAT AGC TGC ATC ACT CCG CGC CTC CTC GTT GGC ATC CTG TTT TGG ATC GGC TAC TTC AAC TCG GCC CTG AAC CCC ATT ATT TAT GCA TAC TTC AAT CGC GAC TTC AGG GCC GCC TTC AAG AAG ACC CTC AAG AGC CTC TTT CCC TAC GCC TTC TAC TTC TGT CGA CGC AAC AGG GGG CGG GAC GAC GAC CGG GAT CTG GAG TTC GGC GGT CCC AGT CGG CGG GGA ACC AAT GGA GCC CGG GCC TCC GGA TCC GCT GAG CTG CCC AAC TGC ATC AAC TCG ACG GCC TCG TCG GAG ATC CAC ATG AGC GTG ATG CGG GCC CGC CAG TAT GCC GTC AAT GTC ACC CCC ACC ACG GAC GCC CAG ATG CAA CAG CTG CAC CCC CTC TAC ACC AAC 


Printing out site pattern counts


        15        822  P

Dele                            AAA AAA AAC AAC AAG AAG AAG AAT AAT AAT AAT ACA ACA ACA ACC ACC ACC ACC ACC ACC ACG ACG ACG ACG ACG ACG ACG ACT ACT AGA AGA AGA AGC AGC AGC AGC AGC AGC AGC AGG AGG AGG AGT ATA ATA ATA ATC ATC ATC ATC ATC ATC ATC ATC ATC ATC ATG ATG ATG ATG ATT ATT ATT ATT ATT CAA CAA CAC CAC CAC CAG CAG CAG CAG CAG CAG CAG CAT CAT CAT CAT CAT CCC CCC CCC CCC CCG CCG CCG CCG CCG CCG CCG CCG CCG CGA CGA CGC CGC CGC CGC CGC CGG CGG CGG CGG CGG CGG CGG CGG CGG CGG CGG CGT CTA CTC CTC CTC CTC CTC CTC CTG CTG CTG CTG CTG CTG CTG CTG CTG CTG CTG CTG CTG CTG CTG CTG CTG CTG CTT CTT GAA GAC GAC GAC GAC GAC GAC GAC GAC GAC GAC GAG GAG GAG GAG GAG GAT GAT GCA GCA GCA GCA GCA GCC GCC GCC GCC GCC GCC GCC GCC GCC GCC GCC GCC GCC GCG GCG GCT GCT GCT GGA GGA GGA GGA GGA GGA GGC GGC GGC GGC GGC GGC GGC GGC GGC GGC GGG GGG GGG GGT GTA GTC GTC GTC GTC GTC GTC GTC GTC GTC GTC GTC GTG GTG GTG GTG GTG GTG GTG GTG GTG GTT TAC TAC TAC TAC TAC TAT TAT TAT TAT TAT TAT TCA TCC TCC TCC TCC TCC TCC TCC TCC TCC TCC TCG TCG TCG TCG TCG TCG TCG TCG TGC TGC TGC TGC TGC TGG TGT TGT TGT TTA TTC TTC TTC TTC TTG TTG TTT TTT TTT TTT 
Drho                            ... ... ... ... ..A ... .CA ... ... ... ... ... ... ..G ... ... ... ... ... ... ..A ... ... ... ... ... G.A ..G ... ... ... ... ... ... ... ... ... ... ..T ... ... C.. ... ... ... ... ... ... ... ... ... ... ... ... ..T GCG ..C ... ... ... ..C ... ... ... ... ... ..G ... ... .T. ..A ... ... ... ... ... ... ... ... ... ... ... ... ... ... ..G ... ... ... ... ... ... ... ..T GA. ..C ..T ..A ... ... ... ... ..A ..C ..C ..C ... ... ... ... ... ... ... ..G T.G ... ... ... ... ... ... .C. ..A ..C ..C ..C ..C ... ... ... ... ... ... ... ... ... ... ... ... ..C ... ... C.G ... ... ... ... ... ..T ..T ..T ..T A.. ..A ... ... ... ..C ... A.C C.G ... ... ..G ... ... ... ... ... ... ... ... ... ... ... ..G ..T .AA ... ..C ... ... ... ... ... ... ... ... ..A ..A ... ... ... ... ... ... ..G ..T ..A ... ... ... ... ... ... ... ... ... ... ... ... ... ..G ..T ..A ..C ..C ... ... ... ... ... ... ..G ... ... ... ... ..T ..C ..C ..C ... ... ... ... G.. ... ... ... ... ... ... ... ... ... ... ... ... ... ... ... ... ... ... ... ... ... ... ... ..C ... ... ... ... ... ... ... C.. ... ... ... ... ... 
Dfic                            ... ..G ... ... ... ... GG. ..C ..C ... GGC ... ... ..G ... ... ... ... .G. T.. ..A ... ... ... ... ... C.C ..G ... ... ... ... ... ... ... ... ... G.G ... ... ... C.. ..C ..C ..C ..C ... ... ... ... ... ... ... ... ... GCG ..C ... ... T.. ... ..C ... ... ... ..G ..G ... ... GGA ..A ... ... ... ... ... .G. ..C ..C ..C ... ... ... ..G ..G ... ..C ... ... ... ... ... ... ..A AG. ..C ..G ... ..A ... ... ... ..C ..C ..C GCC A.. ... ... ... ... ... .TC ..G ..G ... ... ... ... ... ..G .A. ... ..C ..C ..C ... ..C ..C ..C ..C ... ... ... ... ... ... ... ..T ..C ..C ..G CCG ... ... ... ... ..T A.. ... ..T ..T AC. ... ... ... ... ..C ..C A.C C.G ..G ..G ..G C.. ... ... ... ... ... ... ... ..G ..T ..T ..G ... ... ... ..C ..C ..C .C. ... ... ... ..C ..G .AA ... ..A ... ... ... ..G ..T ... A.. ..C ..A ... ... ..G A.G ... ... ... ... ... ... ..G ..G ..G ... ..C ... ... A.. ..C ... ... ... ... ..G ... ... ... ... ... ..C ..C ..C ..C ..C ... ..G ... G.. ... ... ... ... ... ... ... ... ..C ..C ..C ... ... ... ... ... ... ... ... ... ... ... ..C ..C ... ... ... ... ... ... C.. ... ..C ..C ..C ... 
Dere                            ... ... ... GC. ..A ... GG. ..C ... ... GG. ... ... ..G ... ... ... G.. ... ... ... ..A ..A ..A ... ... CT. ..G ... ... ... ... .A. ... ..T ..T ..T ... ... ... ... C.T ..C ... ... ..C ... ... ... ... ... ... ..T ..T ... GCG ..C ..A ... C.. ... ... ... ... ... A.. ..G ... ... AG. ..A ... ... ... ... ... ..A ... ... ... ... ... ... ... ..T ... ... ..A ..C ... ... ... ... ..A GA. ..C ..G ... ... ..A ... ..G A.A ..C ..C ... ... ..C ... ... ... ..T ... ..C T.G ... ... ... ... ..G ..G GA. ..A ..C ... ... ..C ..A ..A ... ... ..C ... ... ... ... ... ... ..A ..C ..A ... C.G ... ... ... ... ..T ..T ... ... ..T A.T ... ... ... ... ..C ... A.C C.G ... ... ..G ... ... ... ... ... ... ..T ..T ... ... ... ..G ..G AGC ... ..C ..G ... .CG ... ... ..G ... ... .AA ..A ..A ..A ... ... ... ... ... A.T ..A ..C ... ... ... ... ... ... ... ... ..G ..G ... ... ..G ..G ..A ..C ..C A.. ... ... ... ... ... ... ... ... ... ..T ... ..C ..C ..C ..C ... ... ..C ... ... ... ... ... ... ... ... ... ..G ..A ..C ... ..C ... ... ... ..T ... ... ... ... ..T ... ..C ... ... ... ... ... ... ... C.. ... ..C ... ... ... 
Dsec                            ... ... ... GC. ..A ... GG. ..C ... ... GG. ... ... ..G ... ... ... ... ... ... ... ..A ..A ..A ... .T. CT. ..G ... ... ... ... ... ... ..T ..T ..T ... ..T ... ... C.. ... ... ... ... ... ... ... ... ... ..T ..T ..T ... GCG ..C ..A ... C.. ... ... ..A ... ... A.. ..G ... ... AG. ..A ... ... ... ... ... ..A ... ... ... ... ... ... ... ... ... ... ..A ..C ... ... ... ... ..A AAT ..C ..T ..T ..T ..A ... ..G A.A ..C ... ... ..A ... ... ... ... ..T ... ..C T.G ... ... ..G ..T ..G ..G GA. ..A ... ... ... ..C ..A ... ... ..T ... ... ... ... ... ... T.. A.A ..C ..A ... C.G ... ... ... ... ..T ..T ... ... ..T ACA ... ..A ... ... ..C ..C A.C C.G ... ... C.G ... ... ... ... ... ..T ... ..T ... ... ... ..G ..G AGC ... ..C ..G ... .CG ... ... ..G ... ... .AA ..A ..A ..A ... ... ... ... ... A.T ..A ... ... ... ... ... ... ... ... ..G ..G ..G ... ... ..G ..T ..A ..C ..C A.. ... ..A ... ... ... ... ... ... ... ... ... ..C ..C ... ... ... ... ..C ... ... ... ... ... ... ... ... ... ..G ... ... ... ... ... ... ... ..T ... ... ... ... ..T ... ..C ... ... ... ... ... ... ... C.. ... ..C ... ... ... 
Dmel                            ... ... ... GC. ..A ... GG. ..C ... ... GG. ... ... ..G ... ... ... ... ... ... ... ..A ..A ..A ... ... CT. ..G ... ... ... ..G ... ... ... ..T ..T ... ..T ... ... C.. ... ... ... ... ... ... ... ... ..T ... ..T ..T ... GCG ..C ..A ... C.. ... ..A ... ... ... A.. ..G ... ... AG. ..A ..A ... ... ... ... ..A ... ... ... ... ... ... ... ... ... ... ..A ..C ... ... ... ... ..A AAT ..C ..T ..T ..T ..A ... ..G A.A ..C ... ... ..A ... ..A ..A ... ..T ... ..A T.G ... ... ..G ... ..G ..G GA. ..A ... ... ... ..T ..A ... ... ..A ... ... ... ... ... T.. T.. A.A ..C ..A ... C.G ... ... ... ... ..T ..T ... ... ..T ACA ... ... ... ... ..C ..C A.C C.T ... ... ..G ... ... ... ... ... ..T ... ..T ... ... ... ..G ..G AGC ... ..C ..A ... .CG ... ... ..G ..T ... .AA ..A ..A ..A ... ... ... ... ... A.T ..A ... ... ... ... ... ... ... ... ..G ..G ..G ... ... ..G ..T ..A ..C ..T A.. ... ..A ... ... ... ... ... ... ... ... ... ..C ..C ..C ... ... ... ..G ... ... ..A ... ... ... ... ... ..G ..G ... ... ... ... ..A ... ... ..T ... ... ... ..T ..T ... ..C ... ... ... ... ... ... ..T C.. ... ..C ... ... ... 
Dsim                            ... ... ... GC. ..A ... GG. ..C ... ... GG. ... ... ..G ... ... ... ... ... ... ... ..A ..A ..A ... ... CT. ..G ... ... ... ... ... ... ..T ..T ..T ..T ..T ... ... C.T ... ... ... ... ... ... ... ... ... ..T ... ..T ... GCG ..C ..A ... C.C ... ... ... ... ... A.. ..G ... ... AG. ..A ... ... ... ... ... ..A ... ... ... ... ... ... ... ... ... ... ..A ..C ... ... ... ... ..A AAT ..C ..T ..T ..T ..A ... ..G A.A ..C ... A.. ..A ... ... ... ... ..T ... ..C T.G ... ... ..G ... ..G ..G GA. ..A ... ... ... ..C ..A ... ... ... ... ... ... ... ... ... T.. A.A ..C ..A ... C.G ... ... ... ... ..T ..T ... ... ..T ACA ... ..A ... ... ..C ..C A.C C.G ... ... ..G ... ... ... ... ... ..T ... ..T ... ... ... ..G ..G AGC ... ..C ..G ... .CG ... ... ..G ... ... .AA ..A ..A ..A ... ... ... ... ... A.T ..A ... ... ... ... ... ... ... ... ..G ..G ..G ... ... ..G ..T ..A ..C ..C A.. ... ..A ... ... ... ... ... ... ... ... ... ..C ..C ..C ... ... ... ..C ... ... ... ... ... ... ... ... ... ..G ... ... ... ... ... ... ... ..T ... ... ..T ... ..T ... ..C ... ... ... ... ... ... ... C.. ... ..C ... ... ... 
Dmau                            ... ... ... GC. ..A ... GG. ..C ... ... GG. ... ... ..G ... ... ... ... ... ... ... ..A ..A ..A ... ... CT. ..G ... ... ... ... ... ... ..T ..T ..T ... ..T ... ... C.. ... ... ... ... ... ... ... ... ... ..T ..T ..T ... GCG ..C ..A ... C.. ... ... ... ... ... A.. ..G ... ... AG. ..A ... ..A ... ... ... ..A ... ... ... ... ... ... ... ... ... ... ..A ..C ... ... ... ... ..A AAT ..C ..T ..T ..T ..A ... ..G A.A ..C ... ... ..A ... ... ... ... ..T ... ..C T.G ... ... ..G ... ..G ..G GA. ..A ... ... ... ..C ..A ... ... ... ... ... ... ... ... ... T.. A.A ..C ..A ... C.G ... ... ... ... ..T ..T ... ... ..T ACA ... ..A ... ... ..C ..C A.C C.G ... ... ..G ... ... ... ... ... ..T ... ..T ... ... ... ..G ..G AGC ... ..C ..G ... .CG ... ... ..G ... ... .AA ..A ..A ..A ... ... ... ... ... A.T ..A ... ... ... ... ... ... ... ... ..G ..G ..G ... ... ..G ..T ..A ..C ..C A.. ... ..A ... ... ... ... ... ... ..T ... ... ..C ..C ..C ... ... ... ..C ... ... ... ... ... ... ... ... ... ..G ... ... ... ... ... ... ... ..T ... ... ... ... ..T ... ..C ... ... ... ... ... ... ... C.. ... ..C ... ... ... 
Dyak                            ... ... ... GC. ..A ... GG. ..C ... ... GG. ... ... ..G ... ... ... ... ... ..A ... ..A ..A ..A ... ... CT. ..G ... ... ... ... ... ... ..T ..T ..T ... ... ... ... C.T ... ... ... ..C ... ... ... ... ... ... ..T ..T ... GCG ... ..A ... C.. ... ..A ... ... ... A.. ..G ... ... AGT ..A ... ... ..C ... ... ..A ... ... ... ... ... ... ... ..T ... ... ..A ..C ... ... ... ... ..A GA. ..C ..T ... ..T ..A ... ..G A.A ..C ... ..C ... ... ... ... ... ..T ... ..C T.G ... ... ... ... ..G ..G GA. ..A ... ... ... ..C ..A ... ... ... ... ..A ... ... ... ... ... ..A ..C ..G ... C.G ... ... ... ..T ..T ..T ... ... ..T A.T ... ... ... ... ..C ... A.C C.G ... ... A.G ... ... ... ... .G. ... ... ... ... ... ... ..G ..G AGC ... ..C ..G ... .CG ... ... ..G ... ... .AA ..T ..A ..A ... ... ... ... ... A.T ..A ... ... ... ... ... ... ... ... ... ..G ..G ... ... ..G ..T ..A ..C ..C A.. ... ... ... ... ... ... ... ..T ... ... ... ..C ..C ..C ... ... ... ..C ... ... ... ... ... ... ... ... ... ..G ... ... ... ... ... ... ..T ..T ... ... ... ..T ..T ... ..C ... ... ... ... ... ... ... C.. ... ..C ... ... ... 
Dsan                            ... ... ... GC. ..A ... GG. ..C ... ... GG. ... ... ..G ... ... ... ... ... ..A ... ..A ..A ..A ... ... CT. ..G ... ... ... ... ... ... ..T ..T ..T ..T ... ... ... C.T ... ... ... ..C ..A ... ... ... ... ... ..T ..T ... GCG ... ..A ... C.. ... ... ... ... ... A.. ..G ... ... AGT ..A ... ... ... ... ... ..A ... ... ... ... ... ... ... ..T ... ... ..A ..C ... ... ... ... ..A GA. ..C ..T ... ..T ..A ... ..G A.A ..C ... ..C ... ... ... ... ... ..T ... ..C T.G ... ... ... ... ..G ..G GC. ..A ... ... T.. ..C ... ... ... ... ... ..A ... ... ... ... ... ..A ..C ..G ... C.G ... ... ... ... ..T ..T ... ... ..T A.T ... ... ... ... ..C ... A.C C.G ... ... A.G ... ... ... ... .G. ... ... ... ... ... ... ..G ..G AGC ... ..C ..G ... .CG ... ... ..G ... ... .AA ..T ..A ..A ... ... ... ... ... A.T ..A ... ... ... ... ... ... ... ... ... ..G ..G ... ... ..G ..T A.A ..C ..C A.. ... ... ... ... ... ... ... ..T ... ... ... ..C ..C ..C ... ... ... ..C ... ... ... ... ... ... ... ... ... ..G ... ... ... ... ... ... ... ..T ... ... ... ... ..T ... ..C ... ... ... ... ... ... ... C.. ... ..C ... ... ... 
Dtei                            ... ... ... GC. ..A ... GG. ..C ... ... GG. ... ... ..G ... ... ... GT. ... ..A ... ..A ..A ..A ... ... C.. ..G ... ... ..G ... ... ... ..T ... ..T ... ... ... ... C.. ..C ... ... ..C ... ... ... ... ... ... ..T ..T ... GCG ... ..A ... C.. ... ... ... ... ... A.. ..G ... ... AGT ..A ... ... ... ... ... ..A ... ... ... ... ... ... ... ..T ... ... ..A ..C ... ... ... ... ..A GA. ..C ..T ... ..T ..A ... ..G A.A ..C ... ..C ... ... ... ... ... ..T ... ..C T.G ... ... ... ... ..G ..G GA. ..A ... ... ... ..C ... ... ... ... ... ... ... ... ... ... ... ..A ..C ..A ... C.G ... ... ... ... ..T ... ... ... ..T A.T ... ... ... ... ..C ... A.C C.G ... ..G ..G ... ... ... ... .G. ... ... ... ... ... ... ..G ..G AGC ... ..C ..G ... .CG ... ... ..C ... ... .AA ..A ..A ..A ... ... ... ... ... A.. ..A ... ... ... ... ... ... ... ... ... ... ..G .C. ... ..G ..T ..A ..C ..C A.. ... ... ... ... ... ... ... ..T ... ... ... ..C ..C ..C ... ... ... ..C ... G.. ... ... ... ... ... ... ... ..G ... ... ... ... ... ... ... ... ... ... ... ... ..T ... ..C ... ... ... ... ... ... ... C.. ... ..C ... ... ... 
Dtak                            ... ... ... GCA ..A ... GC. ..C ... ... GG. ... ... ..G ... ... ..T ... ... ... ..A ..A ..C ... ... ... CT. ..G ... ... ... C.. ... ... ..T ... ..T ... ... ... ... C.. ..C ... ... ... ... ... ... ... ... ... ... ... ... GCG ..C ..A ... C.. ..C ... ..C ... ... ... ..G ... ... GG. ..A ... ... ... ... ... .G. ... ... ... ..C ... ... ..A ..G ... ... ... ... ... ... ... ... ... AA. ..C ..G ... ... ..A ... ..A ..T ..C ..C GCC ... ... ..A ... ... ..A ... ..C T.G ... ..G ..G ... ... ... GAA T.. ..C T.. ... ..C ..C ... ..T ..C ... ... ... ..T T.. ... ... ..T ..C ..G ... C.G ... ... ..T ... ..T ... ... ... ..T ACA ... CT. ... ... ..C ..C A.C C.G ... ... ... ... A.. .AG ... ... ... ... ... ... ... ..T ..G ..G .GC ... ..C ..G ... .CG ..G TCC ..G ... TCC .AA ..A ..A ..A .A. ... ... ... ... A.T ..A ... ... ... ... ... ... ... ..G ... ..G ..G ... ... ..A ..T ..C ..C C.T ... ... ... ..C ... ... ..G ... ... ... ... ... ..C ... ..C ... ... ... ..G ... C.. ... G.T GGA ... ... ..G ... ... ... ... ... ... ... ... ... ..T ... ... ... ... ... ... ..C ... ... ... ... ... ... ... C.. ... ..C ... ... ... 
Dbia                            ... ... ... GC. ..A ... GGC ..C ..C ... GGC ... ..T ..G ... ... ... T.G ... ... ..A ... ... ... ... ... CT. ..G ... ... ... ... ... ... ..T ... ... ... ... ... ... C.. ..C ... ... ... ... ... ... ... ... ... ... ... ... GCG ... ... ... C.. ..C ..C ... ... ... A.G ..G ... ... GG. ..A ... ... ... ... ... .GC ..C ..C ... ..C ... ... ... ... ... ..C ..A ... ... ... ... ... ... AA. ..C ..G ... ... ..G ... ..G ..T ..C ..C GCC ... ... ... ... ... ... ... ..G T.G ... ..T ... ... ..G ... GA. ..A ..C T.. ... ..C ..C ..C ... ... ... ... ... ... ... ... ... ... ..C ... ... C.G ... ..T ... ... ... ... ... ... ..T ACA ... CT. ... ... ... ..C A.C C.G ... ... ... C.. ... .AG ... ... ... ... ... ... ... ... ..G ..G .GC ... ..C ..G ... .CG ... TCC ..G ... TCC .AG ... ..A ..A ... ... AA. ... ... A.T ... ... ... ... ... ... ... ... ..G ... ... ..G ... ... ..G ... ... ..C ..C A.. ... ... ..C ... ... ..G ... ... ... ... ... ..C ..C ..C ..C ... ... ..C ... ... ... G.. GG. ... ..G ..G ... ... ..C ... ... ... ... ... ..C ... ... ... ... ... ..T ... ..C ... ... ... ... ... ..T ... C.. ... ..C ..C ... ... 
Dsuz                            ... ... ... GC. ..A ... GG. ..C ... ... GG. ... ... ... ... ... ... ... ... ... ..A ... ... ..C ... ... CT. ..G ... ... ... ... ... ... ..T ... ... ... ... ..A ... C.. ..C ... ..C ... ... ... ... ..T ... ... ... ... ..T GCG ..C ..A ... C.. ..C ..C ... ... ... AG. ..G ... ..T GGA ..A ... ... ... ... ... .G. ..C ... ... ... ... ... ... ... ... ... ... ... ..A ..A ..C ... ..C AA. ..C ..G ... ... ..G ... ..G ..T ..C ..C GCC ... ... ... ... ... ... ..A ..G T.G ... ..T ... ... ... ... GA. T.A ..C T.. ... ..C ..C ... ... ..T ... ... ... ... ... ... ... ... ..C ... ... C.G ... ... ... ... ..T ... ... ... ..T ACA ... CT. ..A ... ... ..C A.C C.G ... ... ... C.. ... .AG ... ... ... ... ... ... ... ... ..G ..G .GC ... ..C ..G ... .CG ... TCC ..G ... TCC .AG ..A ..A ..A ... ... AA. ... ... A.T ..A ... ... ... ... ... A.. ... ..G ... ... ..G ... ... ..G ... ... ..C C.C A.. ... ... ..C ... ..T ..G ... ... ... ... ... ..C ..C ..C ... ... ... ... ... ... ... G.T GGA ... ..G ..G ... ..T ... ... ... ... ..A ... ..C ... ... ..T ... ... ..T ... ..C ... ... ... ... ..T ... ... C.. ... ..C ... ... ... 
Dsub                            ... ... ... GC. ..A ... GGT ... ... ... GG. ... ... ..G ... .G. ... ... ... ... ..A ... ... ..C ... ... CT. ... ... ... ... ... ... ... ..T ... ... ... ... ... ... C.. ..C ... ..C ... ... ... ..T ... ..T ... ... ... ... GCG G.C ..A ... C.. ..C ..C ... ..A ... AG. ..G ... ..T GG. ..A ... ... ... ..A ... .G. ..C ... ... ..C ... ... ... ... ... ... ... ... ..A ... ..C ... ..C AA. ..C ..G ... ... ..A ... ..G ..T ..C ..C GCC ... ... ... ... ... ... ... ..G T.G ... ..A ... ... ... ... GA. T.A ..C T.. ... ..C ..C ..A ... ..T ... ... ... ... ... ... ... ... ..C ... ... C.G ... ... ... ... ..T ... ... ... ..T ACA ... CT. ... ... ... ..C A.C C.G ... ... ... C.. ... .AG ... ... ... ... ... ... ... ... ..G ..A .GC ... ..C ..G ... .CG ... TCC ..G ... TCC .AG ..A ..A ..A ... ... AA. ... ... ATT ... ... ... ... ... ... A.. ... ..G ... ... ..G ... ... ..A ..T T.. ..C ..A A.. ... ... ..C ... ... ..G ... ... ... ... ... ..C ..C ..C ... ... ... ... ... ... ... G.T GGA ... ..G ..G ... ... ... ... ... ... ... ... ..C ... ... ... ... ... ..T ... ..C ... ... ... ... ... ... ... C.. ... ..C ... ... ... 

    2    1   10    1    1   11    1    1    2    2    1    1    1    1    6
    1    1    1    1    1    1    1    1    1    2    1    1    1    1    1
    1    1    1   10    1    1    1    1    1    1    2    1    1    2    1
    1    1   14    1    1    1    1    1    1    1    1    1    1   21    1
    1    1    1    1    7    1    2    2    1    1    1    1    1    1    1
    9    1    1    1    1    1    1    6    1    1    1    1    1    1    1
    1    1    1    1    1    1    1    1    1    1    5    1    1    1    1
    1    1    1    1    1    2    1    1    1    1    7    1    1    1    1
    1    1    1    1    1    1    1    1    1    1    1    1    1   13    1
    1    1    1    1    1    1    1    1    9    1    2    1    1    1    1
    1    1    1    1    1    2   10    1    1    1    1    1    1    1    1
    1    1   20    1    1    1    1    1    2    1    1    1    1    1    1
    1    1    1    1    1    1    1    1    1    1    1    1    1    8    1
    1    1    1    1    1    1    1    1    1    1    7    1    1    1    1
    1    1    1    1    1    1    1    1    1    1    1    8    1    1    9
    1    1    1    2    1    1    1    1    2    2    1    1    1    1    1
    1    4    1    1    1    1    1    1    3    1    1    7    1    1    5
    1    1    1    1    8    1    1    1    1   17    1    1    1    1    1
    1    1    2    1

CODONML (in paml version 4.8a, August 2014)  OctB1R-PA_DNA_15species_alignment.fasta
Model: One dN/dS ratio for branches, 
Codon frequency model: Fcodon
Site-class models: 
ns =  15  ls = 499

Codon usage in sequences
--------------------------------------------------------------------------------------------------------------------------------------
Phe TTT   5   5   1   4   4   5 | Ser TCT   0   0   0   1   1   1 | Tyr TAT   8   7   2   5   6   5 | Cys TGT   3   2   1   3   3   4
    TTC  20  20  24  21  21  20 |     TCC  13  12  18  15  13  10 |     TAC  14  15  20  17  16  17 |     TGC   9  10  11   9   9   8
Leu TTA   1   1   1   1   1   1 |     TCA   1   1   0   1   0   2 | *** TAA   0   0   0   0   0   0 | *** TGA   0   0   0   0   0   0
    TTG   2   2   2   2   3   4 |     TCG  16  16  12  13  16  17 |     TAG   0   0   0   0   0   0 | Trp TGG   8   8   8   8   8   8
--------------------------------------------------------------------------------------------------------------------------------------
Leu CTT   2   1   1   0   2   1 | Pro CCT   0   1   0   1   0   1 | His CAT   5   5   2   5   5   5 | Arg CGT   1   1   0   2   4   4
    CTC  12  18  21  14  10  10 |     CCC   9   8  10   9  10  10 |     CAC   4   3   6   3   3   3 |     CGC   9  12  12  12   8   7
    CTA   1   1   0   5   3   4 |     CCA   0   0   1   2   2   2 | Gln CAA   3   2   1   2   2   3 |     CGA   2   2   1   1   2   5
    CTG  30  25  24  27  29  28 |     CCG   9  10  10   6   7   5 |     CAG  15  17  17  16  16  15 |     CGG  12  10  10   9  10   8
--------------------------------------------------------------------------------------------------------------------------------------
Ile ATT  11  11  10  13  13  13 | Thr ACT   2   1   1   1   1   1 | Asn AAT   6   6   2   5   5   5 | Ser AGT   1   2   0   4   6   5
    ATC  23  23  28  22  20  20 |     ACC  11  12  10  11  12  12 |     AAC  11  11  15  12  11  11 |     AGC  16  15  18  15  14  15
    ATA   4   4   0   4   7   7 |     ACA   3   4   3   5   6   6 | Lys AAA   3   4   2   5   5   5 | Arg AGA   3   3   3   4   4   3
Met ATG  24  23  24  22  23  22 |     ACG   8   8   9   6   5   6 |     AAG  13  12  13  11  11  11 |     AGG   4   3   5   3   3   4
--------------------------------------------------------------------------------------------------------------------------------------
Val GTT   1   1   0   1   2   3 | Ala GCT   3   3   3   3   3   3 | Asp GAT   2   5   3   4   3   3 | Gly GGT   1   2   2   2   2   3
    GTC  17  17  15  15  14  13 |     GCC  33  33  32  32  31  31 |     GAC  19  15  16  16  17  17 |     GGC  17  13  15  13  12  12
    GTA   1   2   0   2   3   3 |     GCA   5   3   1   2   2   3 | Glu GAA   1   3   1   2   3   2 |     GGA   6   9   6   8   8   7
    GTG  16  15  18  16  15  15 |     GCG   2   4   8   7   6   6 |     GAG  15  14  15  16  14  15 |     GGG   3   3   5   3   4   4
--------------------------------------------------------------------------------------------------------------------------------------

--------------------------------------------------------------------------------------------------------------------------------------
Phe TTT   4   4   4   4   4   4 | Ser TCT   1   1   2   1   0   1 | Tyr TAT   5   6   6   6   6   6 | Cys TGT   4   3   4   3   3   2
    TTC  21  21  21  21  21  21 |     TCC  13  13  13  13  12  11 |     TAC  17  16  16  16  16  16 |     TGC   8   9   8   9   9  10
Leu TTA   1   1   1   1   1   1 |     TCA   0   0   0   0   0   0 | *** TAA   0   0   0   0   0   0 | *** TGA   0   0   0   0   0   0
    TTG   3   3   2   3   2   5 |     TCG  16  16  15  16  17  17 |     TAG   0   0   0   0   0   0 | Trp TGG   8   8   8   8   8   8
--------------------------------------------------------------------------------------------------------------------------------------
Leu CTT   0   0   0   0   0   4 | Pro CCT   0   0   1   1   1   0 | His CAT   5   5   5   5   5   4 | Arg CGT   5   4   4   4   3   1
    CTC  12  11  12  12  12  15 |     CCC  10  10   9   9   9   8 |     CAC   3   3   4   3   3   4 |     CGC   8   8  10  10  10  11
    CTA   3   3   4   3   3   0 |     CCA   2   2   2   2   2   1 | Gln CAA   2   3   2   2   2   2 |     CGA   2   2   1   1   1   5
    CTG  29  30  30  30  30  26 |     CCG   6   6   6   6   7  10 |     CAG  16  15  15  16  16  16 |     CGG   8  10   9   9  10   9
--------------------------------------------------------------------------------------------------------------------------------------
Ile ATT  13  14  12  13  13   9 | Thr ACT   1   1   1   1   1   2 | Asn AAT   5   5   5   5   5   4 | Ser AGT   7   6   6   7   3   3
    ATC  21  20  21  20  21  25 |     ACC  12  12  11  11  10  13 |     AAC  11  11  11  11  11  11 |     AGC  13  14  14  13  17  15
    ATA   6   6   5   6   4   5 |     ACA   6   6   6   6   6   5 | Lys AAA   5   5   5   5   5   4 | Arg AGA   4   4   4   4   3   2
Met ATG  22  22  23  23  23  21 |     ACG   6   6   7   7   6   6 |     AAG  11  11  11  11  11  12 |     AGG   4   3   3   3   4   3
--------------------------------------------------------------------------------------------------------------------------------------
Val GTT   2   2   2   2   2   1 | Ala GCT   3   3   1   1   1   3 | Asp GAT   3   3   5   4   3   4 | Gly GGT   2   2   3   3   2   2
    GTC  14  14  15  15  16  15 |     GCC  31  31  32  32  34  30 |     GAC  17  17  15  16  17  17 |     GGC  12  12  13  13  14  13
    GTA   3   3   2   1   2   2 |     GCA   2   2   2   2   1   4 | Glu GAA   3   3   2   2   2   3 |     GGA   8   8   7   7   8   6
    GTG  15  15  15  15  14  16 |     GCG   7   7   6   7   8   7 |     GAG  14  14  16  15  16  14 |     GGG   4   4   4   4   3   4
--------------------------------------------------------------------------------------------------------------------------------------

--------------------------------------------------------------------------------------
Phe TTT   4   5   4 | Ser TCT   0   1   0 | Tyr TAT   4   5   5 | Cys TGT   3   4   3
    TTC  21  20  21 |     TCC  14  11  12 |     TAC  18  17  17 |     TGC   9   8   9
Leu TTA   1   2   2 |     TCA   0   2   1 | *** TAA   0   0   0 | *** TGA   0   0   0
    TTG   3   3   4 |     TCG  17  16  17 |     TAG   0   0   0 | Trp TGG   8   8   8
--------------------------------------------------------------------------------------
Leu CTT   2   3   2 | Pro CCT   0   0   0 | His CAT   2   5   4 | Arg CGT   1   1   1
    CTC  15  16  15 |     CCC  11  12  12 |     CAC   6   3   4 |     CGC  11  10  10
    CTA   1   0   2 |     CCA   1   2   1 | Gln CAA   1   1   2 |     CGA   0   1   1
    CTG  28  27  26 |     CCG   7   5   6 |     CAG  16  16  15 |     CGG  13  13  13
--------------------------------------------------------------------------------------
Ile ATT   9  11  11 | Thr ACT   2   1   2 | Asn AAT   2   4   5 | Ser AGT   2   2   1
    ATC  24  25  24 |     ACC  11  13  12 |     AAC  14  12  11 |     AGC  16  16  17
    ATA   4   4   5 |     ACA   3   5   4 | Lys AAA   4   4   4 | Arg AGA   3   5   4
Met ATG  24  22  22 |     ACG   8   6   6 |     AAG  13  12  12 |     AGG   3   2   3
--------------------------------------------------------------------------------------
Val GTT   0   1   1 | Ala GCT   1   2   2 | Asp GAT   3   3   3 | Gly GGT   1   2   3
    GTC  17  15  15 |     GCC  33  32  32 |     GAC  17  17  17 |     GGC  17  12  13
    GTA   1   1   3 |     GCA   3   3   4 | Glu GAA   1   3   1 |     GGA   4   8   6
    GTG  16  15  14 |     GCG   6   6   5 |     GAG  16  14  16 |     GGG   4   4   4
--------------------------------------------------------------------------------------

Codon position x base (3x4) table for each sequence.

#1: Dele           
position  1:    T:0.20040    C:0.22846    A:0.28657    G:0.28457
position  2:    T:0.34068    C:0.23046    A:0.23848    G:0.19038
position  3:    T:0.10220    C:0.47495    A:0.06814    G:0.35471
Average         T:0.21443    C:0.31129    A:0.19773    G:0.27655

#2: Drho           
position  1:    T:0.19840    C:0.23246    A:0.28457    G:0.28457
position  2:    T:0.33868    C:0.23246    A:0.23848    G:0.19038
position  3:    T:0.10621    C:0.47495    A:0.07816    G:0.34068
Average         T:0.21443    C:0.31329    A:0.20040    G:0.27188

#3: Dfic           
position  1:    T:0.20040    C:0.23246    A:0.28657    G:0.28056
position  2:    T:0.33868    C:0.23647    A:0.23046    G:0.19439
position  3:    T:0.05611    C:0.54309    A:0.04008    G:0.36072
Average         T:0.19840    C:0.33734    A:0.18570    G:0.27856

#4: Dere           
position  1:    T:0.20040    C:0.22846    A:0.28657    G:0.28457
position  2:    T:0.33868    C:0.23046    A:0.23848    G:0.19238
position  3:    T:0.10822    C:0.47295    A:0.08818    G:0.33066
Average         T:0.21576    C:0.31062    A:0.20441    G:0.26921

#5: Dsec           
position  1:    T:0.20240    C:0.22645    A:0.29259    G:0.27856
position  2:    T:0.34068    C:0.23046    A:0.23447    G:0.19439
position  3:    T:0.12024    C:0.44289    A:0.09619    G:0.34068
Average         T:0.22111    C:0.29993    A:0.20775    G:0.27121

#6: Dmel           
position  1:    T:0.20441    C:0.22244    A:0.29259    G:0.28056
position  2:    T:0.33868    C:0.23246    A:0.23447    G:0.19439
position  3:    T:0.12425    C:0.43287    A:0.10621    G:0.33667
Average         T:0.22244    C:0.29593    A:0.21109    G:0.27054

#7: Dsim           
position  1:    T:0.20240    C:0.22244    A:0.29459    G:0.28056
position  2:    T:0.33868    C:0.23246    A:0.23447    G:0.19439
position  3:    T:0.12024    C:0.44689    A:0.09419    G:0.33868
Average         T:0.22044    C:0.30060    A:0.20775    G:0.27121

#8: Dmau           
position  1:    T:0.20240    C:0.22445    A:0.29259    G:0.28056
position  2:    T:0.33868    C:0.23246    A:0.23447    G:0.19439
position  3:    T:0.11824    C:0.44489    A:0.09619    G:0.34068
Average         T:0.21977    C:0.30060    A:0.20775    G:0.27188

#9: Dyak           
position  1:    T:0.20040    C:0.22846    A:0.29058    G:0.28056
position  2:    T:0.33868    C:0.22846    A:0.23647    G:0.19639
position  3:    T:0.12224    C:0.45090    A:0.08617    G:0.34068
Average         T:0.22044    C:0.30261    A:0.20441    G:0.27255

#10: Dsan           
position  1:    T:0.20240    C:0.22645    A:0.29259    G:0.27856
position  2:    T:0.33868    C:0.23046    A:0.23447    G:0.19639
position  3:    T:0.12024    C:0.44890    A:0.08417    G:0.34669
Average         T:0.22044    C:0.30194    A:0.20374    G:0.27388

#11: Dtei           
position  1:    T:0.19840    C:0.22846    A:0.28657    G:0.28657
position  2:    T:0.33667    C:0.23046    A:0.23647    G:0.19639
position  3:    T:0.10421    C:0.46493    A:0.08016    G:0.35070
Average         T:0.21309    C:0.30795    A:0.20107    G:0.27789

#12: Dtak           
position  1:    T:0.20441    C:0.23246    A:0.28056    G:0.28257
position  2:    T:0.34068    C:0.23647    A:0.23447    G:0.18838
position  3:    T:0.10020    C:0.47094    A:0.08016    G:0.34870
Average         T:0.21510    C:0.31329    A:0.19840    G:0.27321

#13: Dbia           
position  1:    T:0.20441    C:0.23046    A:0.28457    G:0.28056
position  2:    T:0.34068    C:0.23447    A:0.23447    G:0.19038
position  3:    T:0.07214    C:0.50902    A:0.05411    G:0.36473
Average         T:0.20574    C:0.32465    A:0.19105    G:0.27856

#14: Dsuz           
position  1:    T:0.20441    C:0.23046    A:0.28858    G:0.27655
position  2:    T:0.34068    C:0.23447    A:0.23246    G:0.19238
position  3:    T:0.10020    C:0.47896    A:0.08216    G:0.33868
Average         T:0.21510    C:0.31463    A:0.20107    G:0.26921

#15: Dsub           
position  1:    T:0.20641    C:0.22846    A:0.28657    G:0.27856
position  2:    T:0.34269    C:0.23246    A:0.23246    G:0.19238
position  3:    T:0.09419    C:0.48297    A:0.08016    G:0.34269
Average         T:0.21443    C:0.31463    A:0.19973    G:0.27121

Sums of codon usage counts
------------------------------------------------------------------------------
Phe F TTT      61 | Ser S TCT      10 | Tyr Y TAT      82 | Cys C TGT      45
      TTC     314 |       TCC     193 |       TAC     248 |       TGC     135
Leu L TTA      17 |       TCA       8 | *** * TAA       0 | *** * TGA       0
      TTG      43 |       TCG     237 |       TAG       0 | Trp W TGG     120
------------------------------------------------------------------------------
Leu L CTT      18 | Pro P CCT       6 | His H CAT      67 | Arg R CGT      36
      CTC     205 |       CCC     146 |       CAC      55 |       CGC     148
      CTA      33 |       CCA      22 | Gln Q CAA      30 |       CGA      27
      CTG     419 |       CCG     106 |       CAG     237 |       CGG     153
------------------------------------------------------------------------------
Ile I ATT     176 | Thr T ACT      19 | Asn N AAT      69 | Ser S AGT      55
      ATC     337 |       ACC     173 |       AAC     174 |       AGC     228
      ATA      71 |       ACA      74 | Lys K AAA      65 | Arg R AGA      53
Met M ATG     340 |       ACG     100 |       AAG     175 |       AGG      50
------------------------------------------------------------------------------
Val V GTT      21 | Ala A GCT      35 | Asp D GAT      51 | Gly G GGT      32
      GTC     227 |       GCC     479 |       GAC     250 |       GGC     201
      GTA      29 |       GCA      39 | Glu E GAA      32 |       GGA     106
      GTG     230 |       GCG      92 |       GAG     224 |       GGG      57
------------------------------------------------------------------------------


Codon position x base (3x4) table, overall

position  1:    T:0.20214    C:0.22819    A:0.28844    G:0.28123
position  2:    T:0.33948    C:0.23233    A:0.23500    G:0.19319
position  3:    T:0.10461    C:0.46934    A:0.08096    G:0.34509
Average         T:0.21541    C:0.30995    A:0.20147    G:0.27317

Codon frequencies under model, for use in evolver (TTT TTC TTA TTG ... GGG):
  0.00814963  0.04195057  0.00227121  0.00574482
  0.00133601  0.02578490  0.00106880  0.03166333
  0.01095524  0.03313293  0.00000000  0.00000000
  0.00601202  0.01803607  0.00000000  0.01603206
  0.00240481  0.02738811  0.00440882  0.05597862
  0.00080160  0.01950568  0.00293921  0.01416166
  0.00895124  0.00734803  0.00400802  0.03166333
  0.00480962  0.01977288  0.00360721  0.02044088
  0.02351369  0.04502338  0.00948564  0.04542418
  0.00253841  0.02311289  0.00988644  0.01336005
  0.00921844  0.02324649  0.00868403  0.02338009
  0.00734803  0.03046092  0.00708083  0.00668003
  0.00280561  0.03032732  0.00387442  0.03072812
  0.00467602  0.06399466  0.00521042  0.01229125
  0.00681363  0.03340013  0.00427522  0.02992652
  0.00427522  0.02685371  0.01416166  0.00761523


Nei & Gojobori 1986. dN/dS (dN, dS)
(Note: This matrix is not used in later ML. analysis.
Use runmode = -2 for ML pairwise comparison.)

Dele                
Drho                 0.0741 (0.0145 0.1963)
Dfic                 0.0921 (0.0336 0.3652) 0.0872 (0.0278 0.3191)
Dere                 0.1056 (0.0326 0.3087) 0.1000 (0.0231 0.2313) 0.0677 (0.0263 0.3885)
Dsec                 0.1085 (0.0335 0.3088) 0.1147 (0.0263 0.2295) 0.0569 (0.0258 0.4540) 0.0740 (0.0075 0.1018)
Dmel                 0.0915 (0.0317 0.3462) 0.0917 (0.0245 0.2672) 0.0502 (0.0240 0.4783) 0.0383 (0.0058 0.1504) 0.0235 (0.0018 0.0752)
Dsim                 0.1063 (0.0330 0.3109) 0.1155 (0.0259 0.2239) 0.0570 (0.0252 0.4423) 0.0565 (0.0058 0.1018) 0.0628 (0.0018 0.0281)-1.0000 (0.0000 0.0844)
Dmau                 0.1029 (0.0317 0.3081) 0.1106 (0.0245 0.2215) 0.0537 (0.0240 0.4478) 0.0604 (0.0058 0.0953) 0.1057 (0.0018 0.0167)-1.0000 (0.0000 0.0720)-1.0000 (0.0000 0.0224)
Dyak                 0.1115 (0.0326 0.2923) 0.1133 (0.0249 0.2202) 0.0682 (0.0281 0.4122) 0.0651 (0.0053 0.0815) 0.0943 (0.0084 0.0893) 0.0608 (0.0075 0.1240) 0.0977 (0.0084 0.0862) 0.0909 (0.0075 0.0829)
Dsan                 0.1170 (0.0330 0.2823) 0.1192 (0.0249 0.2092) 0.0744 (0.0299 0.4028) 0.0760 (0.0062 0.0815) 0.1043 (0.0093 0.0893) 0.0615 (0.0084 0.1371) 0.1164 (0.0093 0.0800) 0.1016 (0.0084 0.0829) 0.1182 (0.0026 0.0224)
Dtei                 0.1252 (0.0326 0.2603) 0.1305 (0.0259 0.1982) 0.0754 (0.0272 0.3611) 0.0707 (0.0062 0.0877) 0.1256 (0.0120 0.0955) 0.0711 (0.0102 0.1436) 0.1126 (0.0111 0.0986) 0.1147 (0.0102 0.0891) 0.1206 (0.0062 0.0514) 0.1557 (0.0071 0.0455)
Dtak                 0.1335 (0.0435 0.3256) 0.1403 (0.0357 0.2545) 0.0784 (0.0307 0.3922) 0.1042 (0.0251 0.2411) 0.1015 (0.0247 0.2430) 0.0813 (0.0229 0.2813) 0.0943 (0.0231 0.2456) 0.0943 (0.0229 0.2425) 0.1118 (0.0270 0.2411) 0.1174 (0.0279 0.2374) 0.1253 (0.0288 0.2297)
Dbia                 0.1536 (0.0440 0.2867) 0.1692 (0.0386 0.2280) 0.0915 (0.0290 0.3175) 0.1021 (0.0237 0.2324) 0.0936 (0.0246 0.2632) 0.0725 (0.0228 0.3150) 0.0897 (0.0231 0.2580) 0.0896 (0.0228 0.2548) 0.1011 (0.0246 0.2438) 0.1058 (0.0260 0.2458) 0.1187 (0.0266 0.2243) 0.0547 (0.0116 0.2112)
Dsuz                 0.1502 (0.0467 0.3111) 0.1672 (0.0394 0.2356) 0.0763 (0.0304 0.3987) 0.0926 (0.0247 0.2663) 0.0899 (0.0247 0.2743) 0.0718 (0.0229 0.3183) 0.0836 (0.0231 0.2769) 0.0835 (0.0229 0.2736) 0.1009 (0.0265 0.2625) 0.1053 (0.0279 0.2645) 0.1222 (0.0292 0.2393) 0.0463 (0.0093 0.2017) 0.0375 (0.0053 0.1418)
Dsub                 0.1734 (0.0492 0.2840) 0.1923 (0.0423 0.2201) 0.0859 (0.0337 0.3919) 0.1050 (0.0269 0.2567) 0.1004 (0.0269 0.2685) 0.0816 (0.0251 0.3080) 0.0938 (0.0254 0.2711) 0.0938 (0.0251 0.2678) 0.1078 (0.0283 0.2626) 0.1087 (0.0288 0.2646) 0.1298 (0.0311 0.2394) 0.0830 (0.0143 0.1718) 0.0578 (0.0075 0.1303) 0.0508 (0.0044 0.0872)


Model 0: one-ratio


TREE #  1:  (((1, 2), ((12, (13, (14, 15))), ((6, ((7, 8), 5)), (4, (11, (9, 10)))))), 3);   MP score: 469
This is a rooted tree.  Please check!
lnL(ntime: 28  np: 30):  -4485.425078      +0.000000
  16..17   17..18   18..1    18..2    17..19   19..20   20..12   20..21   21..13   21..22   22..14   22..15   19..23   23..24   24..6    24..25   25..26   26..7    26..8    25..5    23..27   27..4    27..28   28..11   28..29   29..9    29..10   16..3  
 0.101409 0.054834 0.149005 0.040706 0.051686 0.079516 0.086747 0.029816 0.065968 0.021814 0.040558 0.034601 0.063858 0.025536 0.044661 0.002073 0.000004 0.011916 0.003941 0.011959 0.013739 0.037896 0.014028 0.033213 0.008476 0.010245 0.012122 0.142064 2.275128 0.041222

Note: Branch length is defined as number of nucleotide substitutions per codon (not per neucleotide site).

tree length =   1.19239

(((1: 0.149005, 2: 0.040706): 0.054834, ((12: 0.086747, (13: 0.065968, (14: 0.040558, 15: 0.034601): 0.021814): 0.029816): 0.079516, ((6: 0.044661, ((7: 0.011916, 8: 0.003941): 0.000004, 5: 0.011959): 0.002073): 0.025536, (4: 0.037896, (11: 0.033213, (9: 0.010245, 10: 0.012122): 0.008476): 0.014028): 0.013739): 0.063858): 0.051686): 0.101409, 3: 0.142064);

(((Dele: 0.149005, Drho: 0.040706): 0.054834, ((Dtak: 0.086747, (Dbia: 0.065968, (Dsuz: 0.040558, Dsub: 0.034601): 0.021814): 0.029816): 0.079516, ((Dmel: 0.044661, ((Dsim: 0.011916, Dmau: 0.003941): 0.000004, Dsec: 0.011959): 0.002073): 0.025536, (Dere: 0.037896, (Dtei: 0.033213, (Dyak: 0.010245, Dsan: 0.012122): 0.008476): 0.014028): 0.013739): 0.063858): 0.051686): 0.101409, Dfic: 0.142064);

Detailed output identifying parameters

kappa (ts/tv) =  2.27513

omega (dN/dS) =  0.04122

dN & dS for each branch

 branch          t       N       S   dN/dS      dN      dS  N*dN  S*dS

  16..17     0.101  1255.0   242.0  0.0412  0.0071  0.1723   8.9  41.7
  17..18     0.055  1255.0   242.0  0.0412  0.0038  0.0932   4.8  22.5
  18..1      0.149  1255.0   242.0  0.0412  0.0104  0.2532  13.1  61.3
  18..2      0.041  1255.0   242.0  0.0412  0.0029  0.0692   3.6  16.7
  17..19     0.052  1255.0   242.0  0.0412  0.0036  0.0878   4.5  21.2
  19..20     0.080  1255.0   242.0  0.0412  0.0056  0.1351   7.0  32.7
  20..12     0.087  1255.0   242.0  0.0412  0.0061  0.1474   7.6  35.7
  20..21     0.030  1255.0   242.0  0.0412  0.0021  0.0507   2.6  12.3
  21..13     0.066  1255.0   242.0  0.0412  0.0046  0.1121   5.8  27.1
  21..22     0.022  1255.0   242.0  0.0412  0.0015  0.0371   1.9   9.0
  22..14     0.041  1255.0   242.0  0.0412  0.0028  0.0689   3.6  16.7
  22..15     0.035  1255.0   242.0  0.0412  0.0024  0.0588   3.0  14.2
  19..23     0.064  1255.0   242.0  0.0412  0.0045  0.1085   5.6  26.3
  23..24     0.026  1255.0   242.0  0.0412  0.0018  0.0434   2.2  10.5
  24..6      0.045  1255.0   242.0  0.0412  0.0031  0.0759   3.9  18.4
  24..25     0.002  1255.0   242.0  0.0412  0.0001  0.0035   0.2   0.9
  25..26     0.000  1255.0   242.0  0.0412  0.0000  0.0000   0.0   0.0
  26..7      0.012  1255.0   242.0  0.0412  0.0008  0.0202   1.0   4.9
  26..8      0.004  1255.0   242.0  0.0412  0.0003  0.0067   0.3   1.6
  25..5      0.012  1255.0   242.0  0.0412  0.0008  0.0203   1.1   4.9
  23..27     0.014  1255.0   242.0  0.0412  0.0010  0.0233   1.2   5.6
  27..4      0.038  1255.0   242.0  0.0412  0.0027  0.0644   3.3  15.6
  27..28     0.014  1255.0   242.0  0.0412  0.0010  0.0238   1.2   5.8
  28..11     0.033  1255.0   242.0  0.0412  0.0023  0.0564   2.9  13.7
  28..29     0.008  1255.0   242.0  0.0412  0.0006  0.0144   0.7   3.5
  29..9      0.010  1255.0   242.0  0.0412  0.0007  0.0174   0.9   4.2
  29..10     0.012  1255.0   242.0  0.0412  0.0008  0.0206   1.1   5.0
  16..3      0.142  1255.0   242.0  0.0412  0.0099  0.2414  12.5  58.4

tree length for dN:       0.0835
tree length for dS:       2.0259


Time used:  1:13


Model 1: NearlyNeutral (2 categories)


TREE #  1:  (((1, 2), ((12, (13, (14, 15))), ((6, ((7, 8), 5)), (4, (11, (9, 10)))))), 3);   MP score: 469
This is a rooted tree.  Please check!
lnL(ntime: 28  np: 31):  -4403.005917      +0.000000
  16..17   17..18   18..1    18..2    17..19   19..20   20..12   20..21   21..13   21..22   22..14   22..15   19..23   23..24   24..6    24..25   25..26   26..7    26..8    25..5    23..27   27..4    27..28   28..11   28..29   29..9    29..10   16..3  
 0.168551 0.053471 0.158350 0.041445 0.051373 0.087057 0.092031 0.028994 0.066894 0.022110 0.041387 0.035086 0.068066 0.027731 0.046471 0.002142 0.000004 0.012391 0.004092 0.012421 0.012944 0.039550 0.014636 0.034508 0.008870 0.010657 0.012591 0.103427 2.356335 0.940467 0.011649

Note: Branch length is defined as number of nucleotide substitutions per codon (not per neucleotide site).

tree length =   1.25725

(((1: 0.158350, 2: 0.041445): 0.053471, ((12: 0.092031, (13: 0.066894, (14: 0.041387, 15: 0.035086): 0.022110): 0.028994): 0.087057, ((6: 0.046471, ((7: 0.012391, 8: 0.004092): 0.000004, 5: 0.012421): 0.002142): 0.027731, (4: 0.039550, (11: 0.034508, (9: 0.010657, 10: 0.012591): 0.008870): 0.014636): 0.012944): 0.068066): 0.051373): 0.168551, 3: 0.103427);

(((Dele: 0.158350, Drho: 0.041445): 0.053471, ((Dtak: 0.092031, (Dbia: 0.066894, (Dsuz: 0.041387, Dsub: 0.035086): 0.022110): 0.028994): 0.087057, ((Dmel: 0.046471, ((Dsim: 0.012391, Dmau: 0.004092): 0.000004, Dsec: 0.012421): 0.002142): 0.027731, (Dere: 0.039550, (Dtei: 0.034508, (Dyak: 0.010657, Dsan: 0.012591): 0.008870): 0.014636): 0.012944): 0.068066): 0.051373): 0.168551, Dfic: 0.103427);

Detailed output identifying parameters

kappa (ts/tv) =  2.35634


dN/dS (w) for site classes (K=2)

p:   0.94047  0.05953
w:   0.01165  1.00000

dN & dS for each branch

 branch          t       N       S   dN/dS      dN      dS  N*dN  S*dS

  16..17      0.169   1254.3    242.7   0.0705   0.0179   0.2540   22.5   61.7
  17..18      0.053   1254.3    242.7   0.0705   0.0057   0.0806    7.1   19.6
  18..1       0.158   1254.3    242.7   0.0705   0.0168   0.2386   21.1   57.9
  18..2       0.041   1254.3    242.7   0.0705   0.0044   0.0625    5.5   15.2
  17..19      0.051   1254.3    242.7   0.0705   0.0055   0.0774    6.8   18.8
  19..20      0.087   1254.3    242.7   0.0705   0.0092   0.1312   11.6   31.8
  20..12      0.092   1254.3    242.7   0.0705   0.0098   0.1387   12.3   33.7
  20..21      0.029   1254.3    242.7   0.0705   0.0031   0.0437    3.9   10.6
  21..13      0.067   1254.3    242.7   0.0705   0.0071   0.1008    8.9   24.5
  21..22      0.022   1254.3    242.7   0.0705   0.0023   0.0333    2.9    8.1
  22..14      0.041   1254.3    242.7   0.0705   0.0044   0.0624    5.5   15.1
  22..15      0.035   1254.3    242.7   0.0705   0.0037   0.0529    4.7   12.8
  19..23      0.068   1254.3    242.7   0.0705   0.0072   0.1026    9.1   24.9
  23..24      0.028   1254.3    242.7   0.0705   0.0029   0.0418    3.7   10.1
  24..6       0.046   1254.3    242.7   0.0705   0.0049   0.0700    6.2   17.0
  24..25      0.002   1254.3    242.7   0.0705   0.0002   0.0032    0.3    0.8
  25..26      0.000   1254.3    242.7   0.0705   0.0000   0.0000    0.0    0.0
  26..7       0.012   1254.3    242.7   0.0705   0.0013   0.0187    1.7    4.5
  26..8       0.004   1254.3    242.7   0.0705   0.0004   0.0062    0.5    1.5
  25..5       0.012   1254.3    242.7   0.0705   0.0013   0.0187    1.7    4.5
  23..27      0.013   1254.3    242.7   0.0705   0.0014   0.0195    1.7    4.7
  27..4       0.040   1254.3    242.7   0.0705   0.0042   0.0596    5.3   14.5
  27..28      0.015   1254.3    242.7   0.0705   0.0016   0.0221    1.9    5.4
  28..11      0.035   1254.3    242.7   0.0705   0.0037   0.0520    4.6   12.6
  28..29      0.009   1254.3    242.7   0.0705   0.0009   0.0134    1.2    3.2
  29..9       0.011   1254.3    242.7   0.0705   0.0011   0.0161    1.4    3.9
  29..10      0.013   1254.3    242.7   0.0705   0.0013   0.0190    1.7    4.6
  16..3       0.103   1254.3    242.7   0.0705   0.0110   0.1559   13.8   37.8


Time used:  2:51


Model 2: PositiveSelection (3 categories)


TREE #  1:  (((1, 2), ((12, (13, (14, 15))), ((6, ((7, 8), 5)), (4, (11, (9, 10)))))), 3);   MP score: 469
This is a rooted tree.  Please check!
lnL(ntime: 28  np: 33):  -4403.005917      +0.000000
  16..17   17..18   18..1    18..2    17..19   19..20   20..12   20..21   21..13   21..22   22..14   22..15   19..23   23..24   24..6    24..25   25..26   26..7    26..8    25..5    23..27   27..4    27..28   28..11   28..29   29..9    29..10   16..3  
 0.091606 0.053471 0.158349 0.041445 0.051373 0.087057 0.092031 0.028994 0.066895 0.022111 0.041387 0.035086 0.068066 0.027731 0.046471 0.002143 0.000004 0.012391 0.004092 0.012421 0.012944 0.039550 0.014636 0.034508 0.008870 0.010657 0.012591 0.180372 2.356339 0.940467 0.055355 0.011649 1.000000

Note: Branch length is defined as number of nucleotide substitutions per codon (not per neucleotide site).

tree length =   1.25725

(((1: 0.158349, 2: 0.041445): 0.053471, ((12: 0.092031, (13: 0.066895, (14: 0.041387, 15: 0.035086): 0.022111): 0.028994): 0.087057, ((6: 0.046471, ((7: 0.012391, 8: 0.004092): 0.000004, 5: 0.012421): 0.002143): 0.027731, (4: 0.039550, (11: 0.034508, (9: 0.010657, 10: 0.012591): 0.008870): 0.014636): 0.012944): 0.068066): 0.051373): 0.091606, 3: 0.180372);

(((Dele: 0.158349, Drho: 0.041445): 0.053471, ((Dtak: 0.092031, (Dbia: 0.066895, (Dsuz: 0.041387, Dsub: 0.035086): 0.022111): 0.028994): 0.087057, ((Dmel: 0.046471, ((Dsim: 0.012391, Dmau: 0.004092): 0.000004, Dsec: 0.012421): 0.002143): 0.027731, (Dere: 0.039550, (Dtei: 0.034508, (Dyak: 0.010657, Dsan: 0.012591): 0.008870): 0.014636): 0.012944): 0.068066): 0.051373): 0.091606, Dfic: 0.180372);

Detailed output identifying parameters

kappa (ts/tv) =  2.35634


dN/dS (w) for site classes (K=3)

p:   0.94047  0.05536  0.00418
w:   0.01165  1.00000  1.00000

dN & dS for each branch

 branch          t       N       S   dN/dS      dN      dS  N*dN  S*dS

  16..17      0.092   1254.3    242.7   0.0705   0.0097   0.1380   12.2   33.5
  17..18      0.053   1254.3    242.7   0.0705   0.0057   0.0806    7.1   19.6
  18..1       0.158   1254.3    242.7   0.0705   0.0168   0.2386   21.1   57.9
  18..2       0.041   1254.3    242.7   0.0705   0.0044   0.0625    5.5   15.2
  17..19      0.051   1254.3    242.7   0.0705   0.0055   0.0774    6.8   18.8
  19..20      0.087   1254.3    242.7   0.0705   0.0092   0.1312   11.6   31.8
  20..12      0.092   1254.3    242.7   0.0705   0.0098   0.1387   12.3   33.7
  20..21      0.029   1254.3    242.7   0.0705   0.0031   0.0437    3.9   10.6
  21..13      0.067   1254.3    242.7   0.0705   0.0071   0.1008    8.9   24.5
  21..22      0.022   1254.3    242.7   0.0705   0.0023   0.0333    2.9    8.1
  22..14      0.041   1254.3    242.7   0.0705   0.0044   0.0624    5.5   15.1
  22..15      0.035   1254.3    242.7   0.0705   0.0037   0.0529    4.7   12.8
  19..23      0.068   1254.3    242.7   0.0705   0.0072   0.1026    9.1   24.9
  23..24      0.028   1254.3    242.7   0.0705   0.0029   0.0418    3.7   10.1
  24..6       0.046   1254.3    242.7   0.0705   0.0049   0.0700    6.2   17.0
  24..25      0.002   1254.3    242.7   0.0705   0.0002   0.0032    0.3    0.8
  25..26      0.000   1254.3    242.7   0.0705   0.0000   0.0000    0.0    0.0
  26..7       0.012   1254.3    242.7   0.0705   0.0013   0.0187    1.7    4.5
  26..8       0.004   1254.3    242.7   0.0705   0.0004   0.0062    0.5    1.5
  25..5       0.012   1254.3    242.7   0.0705   0.0013   0.0187    1.7    4.5
  23..27      0.013   1254.3    242.7   0.0705   0.0014   0.0195    1.7    4.7
  27..4       0.040   1254.3    242.7   0.0705   0.0042   0.0596    5.3   14.5
  27..28      0.015   1254.3    242.7   0.0705   0.0016   0.0221    1.9    5.4
  28..11      0.035   1254.3    242.7   0.0705   0.0037   0.0520    4.6   12.6
  28..29      0.009   1254.3    242.7   0.0705   0.0009   0.0134    1.2    3.2
  29..9       0.011   1254.3    242.7   0.0705   0.0011   0.0161    1.4    3.9
  29..10      0.013   1254.3    242.7   0.0705   0.0013   0.0190    1.7    4.6
  16..3       0.180   1254.3    242.7   0.0705   0.0192   0.2718   24.0   66.0


Naive Empirical Bayes (NEB) analysis
Bayes Empirical Bayes (BEB) analysis (Yang, Wong & Nielsen 2005. Mol. Biol. Evol. 22:1107-1118)
Positively selected sites (*: P>95%; **: P>99%)
(amino acids refer to 1st sequence: Dele)

            Pr(w>1)     post mean +- SE for w

    23 K      0.508         1.254 +- 0.263
    24 E      0.633         1.320 +- 0.270
    25 P      0.669         1.340 +- 0.250
    28 T      0.563         1.284 +- 0.265
    31 Q      0.597         1.297 +- 0.281


The grid (see ternary graph for p0-p1)

w0:   0.050  0.150  0.250  0.350  0.450  0.550  0.650  0.750  0.850  0.950
w2:   1.500  2.500  3.500  4.500  5.500  6.500  7.500  8.500  9.500 10.500


Posterior on the grid

w0:   1.000  0.000  0.000  0.000  0.000  0.000  0.000  0.000  0.000  0.000
w2:   0.991  0.008  0.000  0.000  0.000  0.000  0.000  0.000  0.000  0.000

Posterior for p0-p1 (see the ternary graph)

 0.000
 0.000 0.000 0.000
 0.000 0.000 0.000 0.000 0.000
 0.000 0.000 0.000 0.000 0.000 0.000 0.000
 0.000 0.000 0.000 0.000 0.000 0.000 0.000 0.000 0.000
 0.000 0.000 0.000 0.000 0.000 0.000 0.000 0.000 0.000 0.000 0.000
 0.000 0.000 0.000 0.000 0.000 0.000 0.000 0.000 0.000 0.000 0.000 0.000 0.000
 0.000 0.000 0.000 0.000 0.000 0.000 0.000 0.000 0.000 0.000 0.000 0.000 0.000 0.000 0.000
 0.000 0.000 0.000 0.000 0.000 0.000 0.000 0.000 0.000 0.000 0.000 0.000 0.000 0.000 0.000 0.000 0.000
 0.000 0.000 0.000 0.000 0.000 0.000 0.000 0.000 0.000 0.000 0.000 0.000 0.000 0.000 0.000 0.000 0.000 0.000 1.000

sum of density on p0-p1 =   1.000000

Time used:  6:13


Model 7: beta (10 categories)


TREE #  1:  (((1, 2), ((12, (13, (14, 15))), ((6, ((7, 8), 5)), (4, (11, (9, 10)))))), 3);   MP score: 469
This is a rooted tree.  Please check!
lnL(ntime: 28  np: 31):  -4398.674687      +0.000000
  16..17   17..18   18..1    18..2    17..19   19..20   20..12   20..21   21..13   21..22   22..14   22..15   19..23   23..24   24..6    24..25   25..26   26..7    26..8    25..5    23..27   27..4    27..28   28..11   28..29   29..9    29..10   16..3  
 0.145178 0.056153 0.159376 0.041504 0.052622 0.086498 0.091973 0.030218 0.068396 0.022472 0.042211 0.035915 0.067456 0.027135 0.046729 0.002134 0.000004 0.012435 0.004109 0.012470 0.013888 0.039737 0.014686 0.034789 0.008904 0.010719 0.012694 0.123182 2.266949 0.051299 0.792545

Note: Branch length is defined as number of nucleotide substitutions per codon (not per neucleotide site).

tree length =   1.26359

(((1: 0.159376, 2: 0.041504): 0.056153, ((12: 0.091973, (13: 0.068396, (14: 0.042211, 15: 0.035915): 0.022472): 0.030218): 0.086498, ((6: 0.046729, ((7: 0.012435, 8: 0.004109): 0.000004, 5: 0.012470): 0.002134): 0.027135, (4: 0.039737, (11: 0.034789, (9: 0.010719, 10: 0.012694): 0.008904): 0.014686): 0.013888): 0.067456): 0.052622): 0.145178, 3: 0.123182);

(((Dele: 0.159376, Drho: 0.041504): 0.056153, ((Dtak: 0.091973, (Dbia: 0.068396, (Dsuz: 0.042211, Dsub: 0.035915): 0.022472): 0.030218): 0.086498, ((Dmel: 0.046729, ((Dsim: 0.012435, Dmau: 0.004109): 0.000004, Dsec: 0.012470): 0.002134): 0.027135, (Dere: 0.039737, (Dtei: 0.034789, (Dyak: 0.010719, Dsan: 0.012694): 0.008904): 0.014686): 0.013888): 0.067456): 0.052622): 0.145178, Dfic: 0.123182);

Detailed output identifying parameters

kappa (ts/tv) =  2.26695

Parameters in M7 (beta):
 p =   0.05130  q =   0.79255


dN/dS (w) for site classes (K=10)

p:   0.10000  0.10000  0.10000  0.10000  0.10000  0.10000  0.10000  0.10000  0.10000  0.10000
w:   0.00000  0.00000  0.00000  0.00000  0.00000  0.00001  0.00033  0.00540  0.06129  0.48386

dN & dS for each branch

 branch          t       N       S   dN/dS      dN      dS  N*dN  S*dS

  16..17      0.145   1255.1    241.9   0.0551   0.0128   0.2329   16.1   56.3
  17..18      0.056   1255.1    241.9   0.0551   0.0050   0.0901    6.2   21.8
  18..1       0.159   1255.1    241.9   0.0551   0.0141   0.2557   17.7   61.8
  18..2       0.042   1255.1    241.9   0.0551   0.0037   0.0666    4.6   16.1
  17..19      0.053   1255.1    241.9   0.0551   0.0047   0.0844    5.8   20.4
  19..20      0.086   1255.1    241.9   0.0551   0.0076   0.1388    9.6   33.6
  20..12      0.092   1255.1    241.9   0.0551   0.0081   0.1476   10.2   35.7
  20..21      0.030   1255.1    241.9   0.0551   0.0027   0.0485    3.4   11.7
  21..13      0.068   1255.1    241.9   0.0551   0.0060   0.1097    7.6   26.5
  21..22      0.022   1255.1    241.9   0.0551   0.0020   0.0361    2.5    8.7
  22..14      0.042   1255.1    241.9   0.0551   0.0037   0.0677    4.7   16.4
  22..15      0.036   1255.1    241.9   0.0551   0.0032   0.0576    4.0   13.9
  19..23      0.067   1255.1    241.9   0.0551   0.0060   0.1082    7.5   26.2
  23..24      0.027   1255.1    241.9   0.0551   0.0024   0.0435    3.0   10.5
  24..6       0.047   1255.1    241.9   0.0551   0.0041   0.0750    5.2   18.1
  24..25      0.002   1255.1    241.9   0.0551   0.0002   0.0034    0.2    0.8
  25..26      0.000   1255.1    241.9   0.0551   0.0000   0.0000    0.0    0.0
  26..7       0.012   1255.1    241.9   0.0551   0.0011   0.0200    1.4    4.8
  26..8       0.004   1255.1    241.9   0.0551   0.0004   0.0066    0.5    1.6
  25..5       0.012   1255.1    241.9   0.0551   0.0011   0.0200    1.4    4.8
  23..27      0.014   1255.1    241.9   0.0551   0.0012   0.0223    1.5    5.4
  27..4       0.040   1255.1    241.9   0.0551   0.0035   0.0638    4.4   15.4
  27..28      0.015   1255.1    241.9   0.0551   0.0013   0.0236    1.6    5.7
  28..11      0.035   1255.1    241.9   0.0551   0.0031   0.0558    3.9   13.5
  28..29      0.009   1255.1    241.9   0.0551   0.0008   0.0143    1.0    3.5
  29..9       0.011   1255.1    241.9   0.0551   0.0009   0.0172    1.2    4.2
  29..10      0.013   1255.1    241.9   0.0551   0.0011   0.0204    1.4    4.9
  16..3       0.123   1255.1    241.9   0.0551   0.0109   0.1976   13.7   47.8


Time used: 15:09


Model 8: beta&w>1 (11 categories)


TREE #  1:  (((1, 2), ((12, (13, (14, 15))), ((6, ((7, 8), 5)), (4, (11, (9, 10)))))), 3);   MP score: 469
This is a rooted tree.  Please check!
check convergence..
lnL(ntime: 28  np: 33):  -4397.589999      +0.000000
  16..17   17..18   18..1    18..2    17..19   19..20   20..12   20..21   21..13   21..22   22..14   22..15   19..23   23..24   24..6    24..25   25..26   26..7    26..8    25..5    23..27   27..4    27..28   28..11   28..29   29..9    29..10   16..3  
 0.171225 0.053542 0.158379 0.040790 0.053220 0.086029 0.090287 0.030334 0.066986 0.021992 0.041526 0.035200 0.065990 0.027574 0.046175 0.002067 0.000004 0.012291 0.004058 0.012317 0.012890 0.039238 0.014558 0.034289 0.008822 0.010594 0.012538 0.098203 2.302012 0.971426 0.062351 1.814771 1.000000

Note: Branch length is defined as number of nucleotide substitutions per codon (not per neucleotide site).

tree length =   1.25112

(((1: 0.158379, 2: 0.040790): 0.053542, ((12: 0.090287, (13: 0.066986, (14: 0.041526, 15: 0.035200): 0.021992): 0.030334): 0.086029, ((6: 0.046175, ((7: 0.012291, 8: 0.004058): 0.000004, 5: 0.012317): 0.002067): 0.027574, (4: 0.039238, (11: 0.034289, (9: 0.010594, 10: 0.012538): 0.008822): 0.014558): 0.012890): 0.065990): 0.053220): 0.171225, 3: 0.098203);

(((Dele: 0.158379, Drho: 0.040790): 0.053542, ((Dtak: 0.090287, (Dbia: 0.066986, (Dsuz: 0.041526, Dsub: 0.035200): 0.021992): 0.030334): 0.086029, ((Dmel: 0.046175, ((Dsim: 0.012291, Dmau: 0.004058): 0.000004, Dsec: 0.012317): 0.002067): 0.027574, (Dere: 0.039238, (Dtei: 0.034289, (Dyak: 0.010594, Dsan: 0.012538): 0.008822): 0.014558): 0.012890): 0.065990): 0.053220): 0.171225, Dfic: 0.098203);

Detailed output identifying parameters

kappa (ts/tv) =  2.30201

Parameters in M8 (beta&w>1):
  p0 =   0.97143  p =   0.06235 q =   1.81477
 (p1 =   0.02857) w =   1.00000


dN/dS (w) for site classes (K=11)

p:   0.09714  0.09714  0.09714  0.09714  0.09714  0.09714  0.09714  0.09714  0.09714  0.09714  0.02857
w:   0.00000  0.00000  0.00000  0.00000  0.00000  0.00003  0.00043  0.00427  0.03248  0.22468  1.00000

dN & dS for each branch

 branch          t       N       S   dN/dS      dN      dS  N*dN  S*dS

  16..17      0.171   1254.8    242.2   0.0540   0.0149   0.2756   18.7   66.8
  17..18      0.054   1254.8    242.2   0.0540   0.0047   0.0862    5.8   20.9
  18..1       0.158   1254.8    242.2   0.0540   0.0138   0.2549   17.3   61.8
  18..2       0.041   1254.8    242.2   0.0540   0.0035   0.0657    4.5   15.9
  17..19      0.053   1254.8    242.2   0.0540   0.0046   0.0857    5.8   20.8
  19..20      0.086   1254.8    242.2   0.0540   0.0075   0.1385    9.4   33.5
  20..12      0.090   1254.8    242.2   0.0540   0.0079   0.1453    9.9   35.2
  20..21      0.030   1254.8    242.2   0.0540   0.0026   0.0488    3.3   11.8
  21..13      0.067   1254.8    242.2   0.0540   0.0058   0.1078    7.3   26.1
  21..22      0.022   1254.8    242.2   0.0540   0.0019   0.0354    2.4    8.6
  22..14      0.042   1254.8    242.2   0.0540   0.0036   0.0668    4.5   16.2
  22..15      0.035   1254.8    242.2   0.0540   0.0031   0.0567    3.8   13.7
  19..23      0.066   1254.8    242.2   0.0540   0.0057   0.1062    7.2   25.7
  23..24      0.028   1254.8    242.2   0.0540   0.0024   0.0444    3.0   10.8
  24..6       0.046   1254.8    242.2   0.0540   0.0040   0.0743    5.0   18.0
  24..25      0.002   1254.8    242.2   0.0540   0.0002   0.0033    0.2    0.8
  25..26      0.000   1254.8    242.2   0.0540   0.0000   0.0000    0.0    0.0
  26..7       0.012   1254.8    242.2   0.0540   0.0011   0.0198    1.3    4.8
  26..8       0.004   1254.8    242.2   0.0540   0.0004   0.0065    0.4    1.6
  25..5       0.012   1254.8    242.2   0.0540   0.0011   0.0198    1.3    4.8
  23..27      0.013   1254.8    242.2   0.0540   0.0011   0.0207    1.4    5.0
  27..4       0.039   1254.8    242.2   0.0540   0.0034   0.0632    4.3   15.3
  27..28      0.015   1254.8    242.2   0.0540   0.0013   0.0234    1.6    5.7
  28..11      0.034   1254.8    242.2   0.0540   0.0030   0.0552    3.7   13.4
  28..29      0.009   1254.8    242.2   0.0540   0.0008   0.0142    1.0    3.4
  29..9       0.011   1254.8    242.2   0.0540   0.0009   0.0171    1.2    4.1
  29..10      0.013   1254.8    242.2   0.0540   0.0011   0.0202    1.4    4.9
  16..3       0.098   1254.8    242.2   0.0540   0.0085   0.1581   10.7   38.3


Naive Empirical Bayes (NEB) analysis
Bayes Empirical Bayes (BEB) analysis (Yang, Wong & Nielsen 2005. Mol. Biol. Evol. 22:1107-1118)
Positively selected sites (*: P>95%; **: P>99%)
(amino acids refer to 1st sequence: Dele)

            Pr(w>1)     post mean +- SE for w

    23 K      0.689         1.209 +- 0.451
    24 E      0.837         1.352 +- 0.359
    25 P      0.915         1.433 +- 0.242
    26 L      0.639         1.157 +- 0.476
    28 T      0.758         1.277 +- 0.415
    30 H      0.566         1.081 +- 0.499
    31 Q      0.779         1.290 +- 0.418
   450 R      0.643         1.161 +- 0.474


The grid 

p0:   0.050  0.150  0.250  0.350  0.450  0.550  0.650  0.750  0.850  0.950
p :   0.100  0.300  0.500  0.700  0.900  1.100  1.300  1.500  1.700  1.900
q :   0.100  0.300  0.500  0.700  0.900  1.100  1.300  1.500  1.700  1.900
ws:   1.500  2.500  3.500  4.500  5.500  6.500  7.500  8.500  9.500 10.500


Posterior on the grid

p0:   0.000  0.000  0.000  0.000  0.000  0.000  0.000  0.000  0.000  1.000
p :   1.000  0.000  0.000  0.000  0.000  0.000  0.000  0.000  0.000  0.000
q :   0.000  0.000  0.000  0.000  0.000  0.000  0.000  0.003  0.071  0.926
ws:   0.997  0.003  0.000  0.000  0.000  0.000  0.000  0.000  0.000  0.000

Time used: 28:43
