# Supplementary material for: Molecular evolution of octopamine receptors in Drosophila
Source: G3 (Bethesda). 2025 Dec 6;16(2):jkaf289. doi: 10.1093/g3journal/jkaf289 (PMC12869069; doi:10.1093/g3journal/jkaf289)
Supplement: jkaf289_Supplementary_Data [file jkaf289_supplementary_data.zip › Supplementary Files/supplementary_PAML_files/Octβ2R/melanogaster/OctB2R_PA_DNA_15species_alignment.fasta]

>Dfic
atgttgttgtgtcccgaa------attggcccggagccaccgcggcagaggcatcga---
---acgagtgtcgccaggatacgcaaaagaccgaggtgttgctgcagccaaaatgatggc
caacaggatatccagccggatgagccaactgcaacatca------cttagttatagccaa
aatcaaaatcaaaatcacagtcaaagtcaaagtcaacgccaaagtttaaccctggcaagg
gtcacagcggctgcccttgccacggcggccatgttgcacacatcgaacgccctggccact
gggtcctccaccggagcagcc---tcggcaggatcctcctcctccgcactgccatcgcag
ggcactgccacgcccgccacccacgaactgaatgccacactgctgagcagcacggcggcg
ggactgttcttcaacgagagcggactcaaggatcagggtgtg---------ggcactcta
agtcccgacgaggattggctggacaacatcgtgtgggtgttcaaggccttcgtcatgctg
ctcatcatcattgcggccatctgcggcaatctgcttgttattatttctgtgatgcgtgtt
agaaaattaagagttataacgaattactttgtagtttccttagccatggctgatataatg
gtcgctattatggccatgacatttaactttagtgtgcaagtaactgggcgctggaacttc
agccccttcctttgcgatttgtggaacagcctcgatgtctacttctcaacagcgagtatt
ttgcatttatgctgcatatctgtggatagatactatgcgattgttaagccgctcaagtat
ccgattagcatgacgaaacgcgtggtcggcattatgctcctgaacacatggatttcgccg
gcactgctctcatttttgcccatcttcattggctggtataccaccgaagagcacctggta
ttcgtggacaagcatccggagcagtgcgccttcgtggtgaacaagtactatgccgtcatc
tcgagctcgatttcgttctggataccctgcaccatcatgatattcacctatttggccatc
ttccgcgaggcgaatcgccaggaaaagcagctgatgatgcggcacggcaacgcgatgctc
atgcaccgcccctccatgcaaccttcgggcgaggcactgagcggctccgggtcctcgaaa
acgttgacactgcacgaggtcgagcaggagcacacccccactaaggacaagcacttaatc
aaaatgaagcgggaacacaaggccgcacgcacgctgggcatcatcatgggcaccttcatc
ctctgctggctgccgttcttcctctggtacacgctctcgatgacctgcgtggtgtgccag
gtgcccgatatcgtggtgtcgatcctgttctggatcggctacttcaactcgacgctgaac
ccgctgatctacgcgtacttcaaccgcgacttccgggaggcgttccgcaacacgctgctc
tgcctgttctgcaactggtggcgggaccgtcacttgccgctggacatcgacatccggcgg
tcgagtctgcggtacgatcagagggcgaagagcgtctactcggagagctacctcaactcg
acaactccatcgcaccgccgccagtcgcagatggtggacaactta
>Dele
atgttgttgtgccccgaa---gttgttggcccagagccaccgcggcaaaggcatcgc---
---accagtgcggccaggatacgcaagagaccgaaatgctgctgtggcaatcaggaggag
cagttggagcatctg------------------------------------------gag
ccggaacagcagtctccgaaccctagctatagccatcgccagagtctcacactggcgcgg
gtcacagcggccgctctcaccacggcggccatgttgcacacaacgaacgccctggccacc
agctcatcgtcatccgca---tcctcatcgtcatccgccggatctgcactgccattgccg
ggcactgccacgcccccatcgcacgaactgaacgccacgctgctgagcagcacggcggcg
ggcctgatcttcaacgagagcggatacaaagatcctggcctg---------gga---ctc
aatcccgacgaggactggctggacaacatcttctgggtgttcaaggccttcgttatgctg
ctcatcattattgcggccatctgcggcaatctgcttgttattatttctgtgatgcgtgtt
agaaaattaagagttataacgaattactttgtagtttccttagccatggctgatataatg
gtcgctattatggccatgacatttaactttagtgtgcaagtaactgggcgctggctcttc
agccccttcctgtgcgatttgtggaacagcctcgatgtctacttctcaacagcgagtatt
ttgcatttatgctgcatatctgtggatagatactatgcgattgttaagccgctcaagtat
cccatcagcatgacgaaacgcgtcgtcggcattatgctgctgaacacatggatatcgccg
gcgctgctctcgttcttgcccatcttcatcggctggtacaccaccgaccagcataaggtg
ttcgtcgtggagaatccggaccagtgctccttcgtggtgaacaagtactacgccgtcatc
tcgagctcgatttcgttctggatcccctgcaccatcatgatcttcacctacctggccatc
ttccgcgaggccaatcgccaggagaagcagctgatgatgcgccacggcaacgcgatgctc
atgcaccgcccctccatgcagccctcaggcgaggcgctgagcggctccggttcgtcgaaa
actttgacgctgcacgaggtcgagcaggagcacacccccactaaggacaagcacttaatc
aaaatgaagcgggagcacaaggccgcacgcacgctgggcatcatcatgggcaccttcatc
ctctgctggctgccattctttttgtggtacacgctctccatgacatgcgagccgtgccaa
gtgccggaaatcgtcgtatcgatcctgttctggattggctacttcaactcgacgctcaac
ccgctgatctacgcgtacttcaatcgggacttccgggaggcgttccgcaacacgctgctc
tgcctgttctgcaactggtggaaggaccgccatctgccgctggacatcgacatccggcgc
tccagcctgcgctatgaccagcgggcgaagagcgtctactcggagagctacctcaactcg
acgacgccctcgcatcgccgccagtcgcagatggtggacaactta
>Drho
atgttgttgtgccccgaa------cttggcccagagccaccgcggcagaggcatcgc---
---accagtgccgccaggatacgcaaaagaccgaaatgctgctgcggcagcgaggaggag
gagcagtcaggagtgttacagaga---------------------------cagacacag
gcacaggcacagccagccagccccagctatggccatcgccaaagtctgaccctggcgcgg
gttaccgcggccgccctgaccgcggcggccatgctgcacacaacgagcgccctggccacc
agtgcatcctcctccgccgaccccgccgcatcctccgccggatctgcactgccattgccg
ggcactgccacgcccgcttcgcacgaactgaatgccacgctgctgagcagcacggcggcg
ggcctgatcttcaacgagagtggacacaaggagccgggcctg---------ggtggcctt
catcccgacgaggactggctggacaacatcttctgggtgttcaaggccttcgtcatgctg
ctcatcatcattgcggccatctgcggcaatctgcttgttattatttctgtgatgcgtgtt
agaaaattaagagttataacgaattactttgtagtttccttagccatggctgatataatg
gtcgctattatggccatgacatttaactttagtgtgcaagtaactgggcgctggctcttc
agccccttcctgtgcgatttgtggaacagcctcgatgtctacttctcaacagcgagtatt
ttgcatttatgctgcatatctgtggatagatactatgcgattgttaagccgctcaagtat
ccgattagcatgacgaaacgcgtggtcggcattatgctgctgaacacctggatatcgccg
gcgctgctctcgttcttgcccatcttcatcggctggtacaccaccgacgagcacaaggtg
gacgtcatcgagcatccggaccggtgcgccttcgtggtgaacaagtactacgccgtcatc
tcgagctccatttcgttctggatcccatgcaccatcatgatattcacctacctggccatc
ttccgcgaggccaatcgccaggagaagcagctgatgatgcgccacggcaacgcgatgctc
atgcaccgcccctccatgcagccctcaggcgaggcgctgagcggctccggctcgtcgaaa
acattgacgctgcacgaggtcgagcaggagcacacccccactaaggacaagcacttaatc
aaaatgaagcgggagcacaaggccgcacgcacgctgggcatcatcatgggcaccttcatc
ctctgctggctgccattctttctgtggtacacgctctccatgacctgcgagccgtgccaa
gtgccggatatagtcgtatcgatcctgttctggattggctacttcaactcgacgctcaac
ccgctgatctacgcgtacttcaaccgggacttccgggaggcgttccgcaacacgctgctc
tgcctgttctgcaactggtggaaggaccgtcatctgccgctggacatcgacatccggcgc
tccagcctgcgctacgaccagcgggcgaagagcgtctactcggagagctacctcaactcg
acgacgccctcgcaccgccgccagtcgcagatggtggacaactta
>Dmel
ATGTTGTTGTGCGAC------GGACTTGGCCCGGAGCCACCGCGGCAAAGGCATCGAAAT
CGAACCAGTGCCGCCAGGATTAGAAAAAGACCGAAATGCTGCTGCGGCGATGGC------
GGCAGCGGCAATCAGGCGGAGCAG---------------------------------CCC
GGCGGGATAGTTAGCAACCCAATTAGTTATGGC---CAAAGTCTGACAACATTGGCGCGG
GTCACGGCGGCCGCACTGACCACGGCGGCCATGCTGCACACAACGAATGCCCTGGCTGCC
ACCGGCTCATCCAGCGCATCCAACTCTTCCACCGGCGGAATAGCACTGCCG------CTG
GGCACTGCCACACCTGCCACACACGAACTGAATGCCACACAGCCGTTTGGCGGC---TCG
GGTCTGAACTTCAACGAAAGCGGCGCAGGATTAAGTGACCATCATCATCATCAACAACAC
AATCCCGACGAGGATTGGCTGGACAACATCGTTTGGGTGTTCAAGGCCTTTGTCATGCTG
CTCATCATCATTGCGGCCATCTGCGGCAATCTGCTTGTTATTATTTCTGTGATGCGTGTT
AGAAAATTAAGAGTTATAACGAATTACTTTGTAGTTTCCTTAGCCATGGCTGATATAATG
GTCGCTATTATGGCCATGACATTTAACTTTAGTGTGCAAGTAACTGGGCGGTGGAACTTC
AGCCCCTTCCTGTGCGATTTGTGGAACAGCCTCGATGTCTACTTCTCAACAGCGAGTATT
TTGCATTTATGCTGCATATCTGTGGATAGATACTATGCTATTGTTAAGCCCCTCAAGTAT
CCGATTAGCATGACGAAACGCGTGGTCGGCATTATGCTGCTAAACACATGGATATCGCCG
GCACTGCTCTCCTTCTTGCCCATCTTCATCGGCTGGTACACCACGCCGCAGCACCAGCAG
TTCGTCATCCAGAATCCGACGCAGTGCTCGTTCGTGGTGAACAAGTACTACGCCGTCATC
TCGAGCTCCATATCGTTCTGGATACCCTGCACCATTATGATATTCACCTACCTGGCCATC
TTCCGGGAAGCCAATCGGCAGGAGAAGCAGCTGATGATGCGGCACGGCAATGCCATGCTG
ATGCACCGACCATCCATGCAGCCATCAGGCGAGGCGCTGAGCGGATCCGGGTCGTCGAAA
ACATTGACGCTGCACGAGGTCGAGCAGGAGCACACCCCCACTAAGGACAAGCACTTAATC
AAAATGAAGCGGGAGCACAAGGCCGCACGCACGCTGGGCATCATCATGGGCACCTTCATC
CTCTGCTGGCTGCCTTTCTTCCTGTGGTACACACTCTCCATGACCTGCGAGGAGTGCCAA
GTGCCGGACATAGTCGTCTCAATCCTCTTCTGGATCGGGTACTTCAACTCAACGCTAAAC
CCGCTGATCTACGCGTACTTCAACCGCGACTTCCGGGAGGCGTTCCGCAACACGCTGCTC
TGCCTGTTCTGCAATTGGTGGAAGGATCGCCACCTGCCTCTGGACATCGACATCCGGCGC
TCCAGCCTGCGCTACGACCAGCGGGCGAAGAGCGTCTACTCGGAGAGCTACCTTAACTCG
ACAACGCCCTCGCATCGCCGCCAGTCTCAGATGGTGGACAACTTA
>Dsim
ATGTTGTTGTGCGAC------GGACTTGGCCCGGAGCCACCGCGGCAAAGGCATCGAAAT
CGAACCAGTGCCGCCAGGATTAGAAAAAGACCCAAATGCTGCTGCGCCGATGGCAGCAGC
GGCAGCGGCAATCAGGCGGAGCAG---------------------------------CCC
GGCGGAGTAGTTAGCAACCCAATTAGTTATGGC---CAAAGTCTGACAACATTGGCGCGG
GTCACGGCGGCCGCACTGACCACGGCGGCCATGCTGCACACAACGAACGCCCTGGCTGCC
ACCGGCTCATCCAGCTCATCCAACTCTTCCACCGGCGGTATAGCACTGCCG------CTG
GGCACTGCCACACCTGCCACACACGAACTGAATGCCACACAGCCGTTTGGCGGC---ACG
GGTCTGAACTTCAACGAAAGCGGCGCTGGATTAAGTGACCATCATCAACATCAACAACAC
AATCCCGACGAGGATTGGCTGGACAACATCGTTTGGGTGTTCAAGGCCTTTGTCATGCTG
CTCATCATCATTGCGGCCATCTGCGGCAATCTGCTTGTTATTATTTCTGTGATGCGTGTT
AGAAAATTAAGAGTTATAACGAATTACTTTGTAGTTTCCTTAGCCATGGCTGATATAATG
GTCGCTATTATGGCCATGACATTTAACTTTAGTGTGCAAGTAACTGGGCGGTGGAACTTC
AGCCCCTTCGTGTGCGATTTGTGGAACAGCCTCGATGTCTACTTCTCAACAGCGAGTATT
TTGCATTTATGCTGCATATCTGTGGATAGATACTATGCGATTGTTAAGCCCCTCAAGTAT
CCGATTAGCATGACGAAACGAGTGGTCGGCATTATGCTGCTAAACACATGGATATCGCCG
GCACTGCTCTCCTTCTTGCCCATCTTCATCGGCTGGTACACCACGCCGCAGCACAAGCAG
TTCGTCATCCAGAATCCGACGCAGTGCTCGTTCGTGGTGAACAAGTACTACGCCGTCATA
TCGAGCTCCATATCGTTCTGGATACCCTGCACCATCATGATATTCACCTACCTGGCCATC
TTCCGGGAAGCCAATCGGCAGGAGAAGCAGCTGATGATGCGACACGGCAACGCCATGCTG
ATGCACCGACCATCCATGCAGCCCTCAGGCGAGGCGCTGAGCGGATCCGGGTCGTCGAAA
ACATTGACGCTGCACGAGGTCGAGCAGGAGCACACCCCCACTAAGGACAAGCACTTAATC
AAAATGAAGCGGGAGCACAAGGCCGCACGCACGCTGGGCATCATCATGGGCACCTTCATC
CTCTGCTGGCTGCCATTCTTCCTGTGGTACACTCTCTCCATGACCTGCGAGGTGTGCCAA
GTGCCGGACATAGTGGTCTCGATCCTCTTCTGGATCGGGTACTTCAATTCAACACTCAAC
CCGCTGATCTACGCGTACTTCAACCGCGACTTCCGGGAGGCGTTCCGCAACACGCTGCTC
TGCCTGTTCTGCAACTGGTGGAAGGATCGCCACCTGCCGCTGGACATCGACATCCGGCGC
TCCAGCCTGCGCTACGACCAGCGGGCGAAGAGCGTCTACTCGGAGAGCTACCTCAACTCG
ACGACGCCCTCGCATCGCCGCCAGTCGCAGATGGTGGACAACTTA
>Dmau
ATGTTGTTGTGCGAC------GGACTTGGCCCGGAGCCACCGCGGCAAAGGCATCGAAAT
CGAACCAGTGCCGCCAGGATTAGAAAAAGACCCAAATGCTGCTGCGCCGATGGCAGCAGC
GGCAGCGGCAATCAGGCGGAGCAG---------------------------------CCC
GGCGGAGTAGTTAGCAACCCAATTAGTTATGGC---CAAAGTCTGACAACATTGGCGCGG
GTCACGGCGGCCGCACTGACCACGGCGGCCATGCTGCACACAACGAACGCCCTGGCTGCC
ACCGGCTCATCCAGCTCATCCAACTCTTCCACCGGCGGTATAGCACTGCCG------CTG
GGCACTGCCACACCTGCCACACACGAACTGAATGCCACACAGCCGTTTGGCGGC---ACG
GGTCTGAACTTCAACGAAAGCGGCGCTGGATTAAGTGACCATCATCAACATCAACAACAC
AATCCCGACGAGGATTGGCTGGACAACATCGTTTGGGTGTTCAAGGCCTTTGTCATGCTG
CTCATCATCATTGCGGCCATCTGCGGCAATCTGCTTGTTATTATTTCTGTGATGCGTGTT
AGAAAATTAAGAGTTATAACGAATTACTTTGTAGTTTCCTTAGCCATGGCTGATATAATG
GTCGCTATTATGGCCATGACATTTAACTTTAGTGTGCAAGTAACTGGGCGGTGGAACTTC
AGCCCCTTCGTGTGCGATTTGTGGAACAGCCTCGATGTCTACTTCTCAACAGCGAGTATT
TTGCATTTATGCTGCATATCTGTGGATAGATACTATGCGATTGTTAAGCCCCTCAAGTAT
CCGATTAGCATGACGAAACGCGTGGTCGGCATTATGCTGCTAAACACATGGATATCGCCG
GCACTGCTCTCCTTCTTGCCCATCTTCATCGGCTGGTACACCACGCCGCAGCACAAGCAG
TTCGTCATCCAGAATCCGACGCAGTGCTCGTTCGTGGTGAACAAGTACTACGCCGTCATA
TCGAGCTCCATATCGTTTTGGATACCCTGCACCATCATGATATTCACCTACCTGGCCATC
TTCCGGGAAGCCAATCGGCAGGAGAAGCAGCTGATGATGCGACACGGCAACGCCATGCTG
ATGCACCGACCATCCATGCAGCCCTCAGGCGAGGCGCTGAGCGGATCCGGGTCGTCGAAA
ACATTGACGCTGCACGAGGTCGAGCAGGAGCACACCCCCACTAAGGACAAGCACTTAATC
AAAATGAAGCGGGAGCACAAGGCCGCACGCACGCTGGGCATCATCATGGGCACCTTCATC
CTCTGCTGGCTGCCATTCTTCCTGTGGTACACTCTCTCCATGACCTGCGAGGTGTGCCAA
GTGCCGGACATAGTCGTCTCGATCCTCTTCTGGATCGGGTACTTCAATTCAACACTCAAC
CCGCTGATCTACGCGTACTTCAACCGCGACTTCCGGGAGGCGTTCCGCAACACGCTGCTC
TGCCTGTTCTGCAACTGGTGGAAGGATCGCCACCTGCCGCTGGACATCGACATCCGGCGC
TCCAGCCTGCGCTACGACCAGCGGGCGAAGAGCGTCTACTCGGAGAGCTACCTCAACTCG
ACGACGCCCTCGCATCGCCGCCAGTCGCAGATGGTGGACAACTTA
>Dsec
ATGTTGTTGTGCGAC------GGACTTGGCCCGGAGCCACCGCGGCAAAGGCATCGAAAT
CGAACCAGTGCCGCCAGGATTAGAAAAATACCCAAATGCTGCTGCGCCGATGGCAGCAGC
------GGCAATCAGGCGGAGCAG---------------------------------CCC
GGCGGAGTAGTTAGCAACCCAATTAGTTATGGC---CAAAGTCTGACAACATTGGCGCGG
GTCACGGCAGCCGCACTGACCACGGCGGCCATGCTGCACACAACGAACGCCCTGGCTGCC
ACCGGCTCATCCAGCTCATCCAACTCTTCCACCGGCGGTATAGCACTGCCG------CTG
GGCACTGCCCCACCTGCCACACACGAACTGAATGCCACACAGCCGTTTGGCGGC---ACG
GGTCTGAACATCAACGAAAGCGGCGCTGGATTAAGTGACCATCATCAACATCAACAAAAC
AATCCCGACGAGGATTGGCTGGACAACATCGTTTGGGTGTTCAAGGCTTTTGTCATGCTG
CTCATCATCATTGCGGCCATCTGCGGCAATCTGCTTGTTATTATTTCTGTGATGCGTGTT
AGAAAATTAAGAGTTATAACGAATTACTTTGTAGTTTCCTTAGCCATGGCTGATATAATG
GTCGCTATTATGGCCATGACATTTAACTTTAGTGTGCAAGTAACTGGGCGCTGGAACTTC
AGCCCCTTCGTGTGCGATTTGTGGAACAGCCTCGATGTCTACTTCTCAACAGCGAGTATT
TTGCATTTATGCTGCATATCTGTGGATAGATACTATGCGATTGTTAAGCCCCTCAAGTAT
CCGATTAGCATGACGAAACGCGTGGTCGGCATTATGCTGCTAAACACATGGATATCGCCG
GCACTGCTCTCCTTCTTGCCCATCTTCATCGGCTGGTACACCACGCCGCAGCACAAGCAG
TTCGTCATCCAGAATCCGACGCAGTGCTCGTTCGTGGTGAACAAGTACTACGCCATCATA
TCGAGCTCCATATCGTTTTGGATACCCTGCACCATCATGATATTCACCTACCTGGCCATC
TTCCGGGAAGCCAATCGGCAGGAGAAGCAGCTGATGATGCGACACGGCAACGCCATGCTG
ATGCACCGATCATCCATGCAGCCCTCAGGCGAGGCGCTGAGCGGATCCGGGTCGTCGAAA
ACATTGACGCTGCACGAGGTCGAGCAGGAGCACACCCCCACTAAGGACAAGCACTTAATC
AAAATGAAGCGGGAGCACAAGGCCGCACGCACGCTGGGCATCATCATGGGCACCTTCATC
CTCTGCTGGCTGCCATTCTTCCTGTGGTACACTCTCTCCATGACCTGCGAGGTGTGCCAA
GTGCCGGACATAGTCGTCTCGATCCTCTTCTGGATCGGGTACTTCAATTCAACACTCAAC
CCGCTGATCTACGCGTACTTCAACCGCGACTTCCGGGAGGCGTTCCGCAACACGCTGCTC
TGCCTGTTCTGCAACTGGTGGAAGGATCGCCACCTGCCGCTGGACATCGACATCCGGCGC
TCCAGCCTGCGCTACGACCAGCGGGCGAAGAGCGTCTATTCGGAGAGCTACCTCAACTCG
ACGACGCCCTCGCACCGCCGCCAGTCGCAGATGGTGGACAACTTA
>Dere
ATGTTGTTGTGCGAC------GGACTTGGCCCGGAGCCACCGCGGCAAAGGCATCGAAAT
CGAACCAGTGCCGCCAGGATAAGAAAAAGACGCAAATGCAGCTGCAGCAATGGCGGTAGC
AGCCATCCG---GCGGACCAG------------------------------------GCC
GGCGGCGTAGTTAGCCACCCAATTGGTTATGGC---CAAAGTCTGACAACATTGGCGAGG
GTCACGGCTGCCGCACTGACCACGGCGGCCATGCTGCACACAACGAATGCCCTGGCTGCC
ACCGGCTCATCCAGCTCATCCAATTCTTCCACCGCCGGAATAGCACTGCCG------CTG
GGCACTGCCACACCTGCCACACACGAACTAAATGCCACACAGCCGTTTGGCGGC---ACG
GGTCTGAGCTTCAACGAAAGCGGCGCAGGATTAAGTGACCATCATCAT---CAGCAACAC
AATCCCGACGAGGATTGGCTGGACAACATCTTTTGGGTGTTCAAGGCCTTTGTCATGCTG
CTCATCATCATTGCGGCCATCTGCGGCAATCTGCTTGTTATTATTTCTGTGATGCGTGTT
AGAAAATTAAGAGTTATAACGAATTACTTTGTAGTTTCCTTAGCCATGGCTGATATAATG
GTCGCTATTATGGCCATGACATTTAACTTTAGTGTGCAAGTAACCGGGCGGTGGAACTTC
AGCCCCTTCCTGTGCGATTTGTGGAACAGCCTCGATGTCTACTTCTCAACAGCGAGTATT
TTGCATTTATGCTGCATATCTGTGGATAGATACTATGCGATTGTTAAGCCCCTCAAGTAT
CCGATTAGCATGACGAAACGCGTGGTCGGCATTATGCTGCTAAACACCTGGATATCGCCG
GCACTGCTCTCGTTCTTGCCCATCTTCATCGGCTGGTACACCACGCCGCAACACCAGCAG
TTCGTCATCCAGAATCCGACGCAGTGCTCCTTCGTGGTGAACAAGTACTACGCCGTCATC
TCGAGCTCCATATCGTTCTGGATACCCTGCACCATCATGATATTCACCTACCTGGCCATC
TTCCGGGAGGCCAATCGGCAGGAGAAGCAGCTGATGATGCGCCACGGCAACGCCATGCTG
ATGCACCGACCCTCCATGCAGCCCTCAGGCGAGGCGCTGAGCGGATCCGGGTCGTCGAAA
ACATTGACGCTGCACGAGGTCGAGCAGGAGCACACACCCACTAAGGACAAGCACTTAATC
AAAATGAAGCGGGAGCACAAGGCCGCACGCACGCTGGGCATCATCATGGGCACCTTCATC
CTCTGCTGGCTGCCATTCTTCCTGTGGTACACACTCTCCATGACCTGCGAGGTATGCCAA
GTGCCGGACATAGTAGTTTCGATCCTCTTCTGGATCGGGTACTTCAACTCGACGCTCAAC
CCGCTGATCTACGCGTACTTCAACCGGGACTTCCGGGAGGCGTTCCGCAACACGCTGCTC
TGTCTGTTCTGCAACTGGTGGAAGGATCGCCACCTGCCGCTGGACATCGACATCCGGCGC
TCCAGCCTGCGCTACGACCAGCGGGCGAAGAGCGTCTACTCGGAGAGCTACCTCAACTCG
ACGACGCCCTCGCATCGCCGCCAGTCGCAGATGGTGGACAACTTA
>Dsan
atgttgttgtgcgac------ggacttggcccggagccaccgcggcaaaggcatcgaaat
cgaaccagtaccgccaggatacgaaaaagacccaagtgctgctgcggtaatggcggcagc
agccatcag---gcggagcagccg---------------------------------tcc
ggcggtgtagttagccatccaattagttatggc---caaagtctgacaacattggcgcgg
gtcacggcggccgcactgaccacggcggccatgctgcacacaacgaatgccctggctgcc
accggctcatccagctcatccaactcttccaccgccggaatagcactgccg------ctg
ggcactgccacacctgccacgcacgaactgaatgccacacagccgtttggcggc---acg
ggtctgaacttcaacgaaagcggcgctggattaagtgaccatcatcat---catcaacac
aatcccgacgaggattggctggacaacatcgtttgggtgttcaaggcctttgtcatgctg
ctcatcatcattgcggccatctgcggcaatctgcttgttattatttctgtgatgcgtgtt
agaaaattaagagttataacgaattactttgtagtttccttagccatggctgatataatg
gtcgctattatggccatgacatttaactttagtgtgcaagtaactgggcggtggaacttc
agccccttcctgtgcgatttgtggaacagcctcgatgtctacttctcaactgcgagtatt
ttgcatttatgctgcatatctgtggatagatactatgcgattgttaagcccctcaagtat
ccgattagcatgacgaaacgcgtggtcggaattatgctgctaaacacatggatatcgccg
gcactgctctcgttcttgcccatcttcatcggctggtacacgaccccgcagcaccagcag
ttcgtcatccagaatccagagcagtgctccttcgtggtgaacaagtactacgccgtcatc
tcgagctccatatcgttctggataccctgcaccatcatgatattcacctacctggccatc
ttccgggaagccaatcggcaggagaagcagctgatgatgcgccacggcaacgccatgctg
atgcaccgaccctccatgcagccctcaggcgaggcgctgagcggatccgggtcgtcgaaa
acattgacgctgcacgaggtcgagcaggagcacacccccactaaggacaagcacttaatc
aaaatgaagcgggagcacaaggccgcacgcacgctgggcatcatcatgggcaccttcatc
ctctgctggctgccattcttcctgtggtacaccctctccatgacctgcgaggtgtgccaa
gtgccggacatagtcgtctcgatcctcttctggatcgggtacttcaactcgacgctcaac
ccgctgatctacgcctacttcaaccgggacttccgggaggcgttccgcaacacgctgctc
tgcttgttctgcaactggtggaaggatcgccacctgccgctggacatcgacatccggcgc
tccagcctgcgctacgaccagcgggcgaagagcgtctactcggagagctacctcaactcg
acgacgccctcgcaccgccgccagtcgcagatggtggacaactta
>Dyak
ATGTTGTTGTGCGAC------GGACTTGGCCCGGAGCCACCGCGGCAAAGGCATCGAAAT
CGAACCAGTGCCGCCAGGATACGAAAAAGACCCAAGTGCTGCTGCAGCAATGGCGGCAGC
AGCCATCAG---GCGGAGCAGCCA---------------------------------TCC
GGCGGTGTAGTTAGCCAGCCAATTAGTTATGGC---CAAAGTCTGACAACATTGGCGCGG
GTCACGGCGGCCGCACTGACCACGGCGGCCATGCTGCACACAACGAATGCCCTGGCTGCC
ACCGGCTCATCCAGCTCATCCAACTCTTCCACCGCCGGAATAGCACTGCCG------CTG
GGCACTGCCACACCTGCCACGCACGAACTGAATGCCACACAGCCGTTTGGCGGC---ACG
GGTCTGAACTTCAACGAAAGCGGCGCTGGATTAAGTGACCATCATCAT---CATCAACAC
AATCCCGACGAGGATTGGCTGGACAACATCGTTTGGGTGTTCAAGGCCTTTGTCATGCTG
CTCATCATCATTGCGGCCATCTGCGGCAATCTGCTTGTTATTATTTCTGTGATGCGTGTT
AGAAAATTAAGAGTTATAACGAATTACTTTGTAGTTTCCTTAGCCATGGCTGATATAATG
GTCGCTATTATGGCCATGACATTTAACTTTAGTGTGCAAGTAACTGGGCGATGGAACTTC
AGCCCCTTCCTGTGCGATTTGTGGAACAGCCTCGATGTCTACTTCTCAACGGCGAGTATT
TTGCATTTATGCTGCATATCTGTGGATAGATACTATGCGATTGTTAAGCCCCTCAAGTAT
CCGATTAGCATGACGAAACGCGTGGTCGGCATTATGCTGCTAAACACATGGATATCGCCG
GCACTGCTCTCGTTCTTGCCCATCTTCATCGGCTGGTACACGACCCCGCAGCACCAGCAG
TTCGTCATCCAGAATCCAGAGCAGTGCTCCTTCGTGGTGAACAAGTACTACGCCGTCATC
TCGAGCTCCATATCGTTCTGGATACCCTGCACCATCATGATATTCACCTACCTGGCCATC
TTCCGGGAAGCCAATCGGCAGGAGAAGCAGCTGATGATGCGCCACGGCAACGCCATGCTG
ATGCACCGACCCTCCATGCAGCCCTCAGGCGAGGCGCTGAGCGGATCCGGGTCGTCGAAA
ACATTGACGCTGCACGAGGTCGAGCAGGAGCACACCCCCACTAAGGACAAGCACTTAATC
AAAATGAAGCGGGAGCACAAGGCCGCACGCACGCTGGGCATCATCATGGGCACCTTCATT
CTCTGCTGGCTGCCATTCTTCCTGTGGTACACCCTCTCCATGACCTGCGAGGTGTGCCAA
GTGCCGGACATAGTCGTCTCGATCCTCTTCTGGATCGGGTACTTCAATTCGACGCTCAAC
CCGCTGATCTACGCCTACTTCAACCGGGACTTCCGGGAGGCGTTCCGCAACACGCTGCTC
TGCTTGTTCTGCAACTGGTGGAAGGATCGCCACCTGCCGCTGGACATCGACATCCGGCGC
TCCAGCCTGCGCTACGACCAGCGGGCGAAGAGCGTCTATTCGGAGAGCTACCTCAACTCC
ACGACGCCCTCGCACCGCCGCCAGTCGCAGATGGTGGACAACTTA
>Dtei
ATGTTGTTGTGCGAC------GGACTTGGCCCGGAGCCACCGCGGCAAAGGCATCGCAAT
CGAACCAGTGCCGCCAGGATAAGAAAAAGACCCAAATGCTGCTGCGCCAACGGCGGCAGC
AGCCATCAG---GCGGAGCAGCCG---------------------------------TCC
GGCGGTGTAGTTAGCCAGCCAATTAGTTATGGC---CAAAGTCTGACAACATTGGCGCGG
GTCACGGCGGCCGCACTGACCACGGCGGCCATGCTGCACACAACGAATGCCCTGGCTGCC
ACCGGCTCATCCAGCTCATCCAACTCTTCCGCCGCCGGAATAGCACTGCCG------CTG
GGCACTGCCACACCTGCCACACACGAACTGAATGCCACACAGCCGTTTGGCGGC---ACG
GGTCTGAACTTCAACGAAAGCGGCGCTGGATTAAGTGACCATCATCAT---CATCAACAC
AATCCCGACGAGGATTGGCTGGACAACATCGTTTGGGTGTTCAAGGCCTTTGTCATGCTG
CTCATCATCATTGCGGCCATCTGCGGCAATCTGCTTGTTATTATTTCTGTGATGCGTGTT
AGAAAATTAAGAGTTATAACGAATTACTTTGTAGTTTCCTTAGCCATGGCTGATATAATG
GTCGCTATTATGGCCATGACATTTAACTTTAGTGTGCAAGTAACTGGGCGGTGGAACTTC
AGCCCCTTCCTGTGCGATTTGTGGAACAGCCTCGACGTCTACTTCTCAACAGCGAGTATT
TTGCATTTATGCTGCATATCTGTGGATAGATACTATGCGATTGTTAAGCCCCTCAAGTAT
CCGATTAGCATGACGAAACGCGTGGTCGGCATTATGCTGCTAAACACATGGATATCGCCG
GCACTGCTCTCGTTCTTGCCCATCTTCATCGGCTGGTACACCACCCCGCAGCACCAGCAG
TTCGTCATCCAGAATCCAGAGCAGTGCTCCTTTGTGGTGAACAAGTACTACGCCGTCATC
TCGAGCTCCATATCGTTCTGGATTCCCTGCACCATCATGATCTTCACCTACCTGGCCATC
TTCCGGGAAGCCAATCGGCAGGAGAAGCAGCTGATGATGCGCCACGGCAACGCCATGCTG
ATGCACCGACCCTCCATGCAGCCCTCAGGCGAGGCGCTGAGCGGATCCGGGTCGTCGAAA
ACATTGACGCTGCACGAGGTCGAGCAGGAGCACACCCCCACTAAGGACAAGCACTTAATC
AAAATGAAGCGGGAGCACAAGGCCGCACGCACGCTGGGCATCATCATGGGCACCTTCATC
CTCTGCTGGCTGCCATTCTTCCTGTGGTACACCCTCTCCATGACCTGCGAGGTGTGCCAA
GTGCCGGACATAGTCGTCTCGATCCTCTTCTGGATCGGGTACTTCAACTCGACGCTCAAC
CCGCTGATCTACGCCTACTTCAACCGGGACTTCCGGGAGGCGTTCCGCAACACGCTGCTC
TGCCTGTTCTGCAACTGGTGGAAGGATCGCCACCTGCCGCTGGACATCGACATCCGGCGC
TCCAGCCTGCGCTACGACCAGCGGGCGAAGAGCGTCTACTCGGAGAGCTACCTCAACTCG
ACGACGCCCTCGCACCGCCGCCAGTCGCAGATGGTGGACAACTTA
>Dtak
ATGTTGTTGTGCCCCGAATCCGAACTTGGCCCGGAGCCACCGCGGCAAAGGCATCGC---
---ACCAGTGCCGCCAGGATACGCAAGAGACCGAGATGCTGTTGCGGGAAGGGTAGTCAG
GAGGAGCAGCAG---------------------------------CCGGGAGTTAGCCCT
ACAACCAGCCCAAGCTATAGCCAAAGTTATGGC---CAAAGTCTGACGACCCTGGCGCGG
GTCACTGCGGCCGCTTTGGCCACGGCGGCCATGCTGCACACAACGAATGCCCTGGCCACC
AGCTCCTCCTCC------------TCCTCCACCTCCTCCACTGCACTGCCACCATTGCAG
GGCACTGCCACGCCCGCTTCACACGAACTGAATGCCACACAGCTGGGGGGCGGGGGCACG
GCGGCGGGCTGGAACCTCAGCGAAAGCGGT---GCCGGATTA---AATGGACATCAGCAT
GCCGCTGACGAGGATTGGCTGGACAACATCTTCTGGCTGTTCAAGGCCTTCGTCATGCTG
CTCATCATCATTGCGGCCATTTGCGGCAATCTGCTTGTTATTATTTCTGTGATGCGTGTT
AGAAAATTAAGAGTTATAACGAATTACTTTGTAGTTTCCTTAGCCATGGCTGATATAATG
GTCGCTATTATGGCCATGACATTTAACTTTAGTGTGCAAGTAACTGGGAGCTGGAAGTTC
AGCCCCTTCCTGTGCGATTTGTGGAACAGCCTCGATGTCTACTTCTCAACAGCGAGTATT
TTGCATTTATGCTGCATATCCGTGGATAGATACTATGCGATTGTTAAGCCGCTCAAGTAT
CCGATTAGCATGACGAAACGCGTGGTCGGCATTATGCTGCTGAACACATGGATATCGCCG
GCGCTGCTCTCGTTCTTGCCCATCTTCATCGGCTGGTACACCACGCCACAGCACATGCAG
TTCGTCGTGGACCATCCGGATCAGTGCTCCTTCGTGGTGAACAAGTACTACGCCGTCATC
TCGAGCTCCATTTCTTTCTGGATCCCCTGCACCATCATGATATTCACCTACCTGGCCATC
TTCCGCGAGGCCAATCGCCAGGAGAAGCAGCTAATGATGCGCCACGGCAACGCGATGCTG
ATGCACCGCCCATCCATGCAGCCCTCAGGCGAGGCGCTGAGCGGATCCGGGTCGTCGAAA
ACATTGACGCTGCACGAGGTCGAGCAGGAGCACACCCCCACTAAGGACAAGCACTTAATC
AAAATGAAGCGGGAGCACAAGGCCGCACGCACGCTGGGCATCATCATGGGCACCTTCATC
CTCTGCTGGCTGCCATTCTTTCTGTGGTACACCCTCTCCATGACCTGCGAGGTGTGCCAA
GTGCCGGACATAGTCGTCTCGATCCTGTTCTGGATCGGGTACTTCAACTCGACGCTCAAC
CCGCTGATCTACGCGTACTTCAACCGGGACTTCCGGGAGGCTTTCCGCAACACGCTGCTC
TGCCTGTTCTGCAACTGGTGGAAGGACCGCCACCTGCCGCTGGACATGGACATCCGGCGC
TCCAGCCTGCGCTACGACCAGCGGGCGAAGAGCGTCTACTCGGAGAGCTACCTCAACTCG
ACGACGCCCTCGCACCGCCGCCAGTCGCAGATGGTGGACAACTTA
>Dbia
atgttgttgtgcccccaaaccgaacttggcccggagccaccgcggcagaggcatcgc---
---ggcagtgcggccaggatacgcaaaagagcgagatgctgctgcagcaaacaggaggag
cagcagcagcagcagcagcagcaggagcagcaggaggaggagcacctgggagttagcccc
------agccacagccgcatccctagttacagc---caaagtctgacgagcctggcgcgg
atcacggcggccgccctggccacggcggccgtgctgcacacaacgaatgccctggccacc
ggctcatccacatccctgtccccatcctccgccgccggaacagcactgccatcctcgcag
cttactgccacgcccgcttcacacgaactgaatgccacccagctgggcggcact------
---ctgggcctgaatctcagccagagcggcggtgcaggatcgaacggcacccactcccac
agcgccgacgaggattggctggacaacatcgtctggctgttcaaggccttcgtcatgctg
ctcatcatcattgcggccatctgcggcaatctgcttgttattatttctgtgatgcgtgtt
agaaaattaagagttataacgaattactttgtagtttccttagccatggctgatataatg
gtcgctattatggccatgacatttaactttagtgtgcaagtaactgggagctggaagttc
agccccttcctgtgcgatttgtggaacagtctcgatgtgtacttctcaacagcgagtatc
ttgcatttatgctgcatatccgtggataggtactatgctattgttaagccgctgaagtat
ccgattagcatgacgaaacgcgtggtcggcattatgctgctgaacacatggatatcgccg
gccctgctctcgttcttgcccatcttcatcggctggtacaccacgccccagcacaagctc
ttcgtcctggagcacccggatcagtgcctgttcgtggtgaacaagtactacgccgtcatc
tcgagctccatttcattctggatcccctgcaccatcatgatattcacctacctggccatc
ttccgcgaggccaatcgccaggagaagcagctcatgatgcgccacggcaacgcgatgctg
atgcaccgcccctccatgcagccctcaggcgaggcgctgagcggatccgggtcgtcgaaa
acactgacgctgcacgaggtcgagcaggagcacacgcccactaaggacaagcacttaatc
aaaatgaagcgggagcacaaggccgcccgcacgctgggcatcatcatgggcaccttcatc
ctctgctggctgccattcttcctgtggtacacgctctccatgacctgcgaggtgtgccag
gtgccggacatcgtcgtgtcgatcctgttctggatcgggtacttcaactcgacgctgaac
ccgctgatctacgcgtacttcaaccgcgacttccgggaggcgttccgcaacacgctgctc
tgcctgttctgcaactggtggaaggaccgccacctgccgctggacatcgacatccggcgc
tccagcctgcgctacgaccagcgggcgaagagcgtctactcggagagctacctcaactcg
acgacgccctcgcaccgccgccagtcgcagatggtggacaactta
>Dsuz
atgttgttgtgcccccaatccgaacttggcccggagccaccgcggcaaaggcatcgc---
---agcagtgcggccaggatacgcaaaagagcgaaatgctgctgcggcagccaggaggaa
cagaaggagcagagggagcaggtg---gagcaggaggaggagcagtcggcagttagcccc
------agccatagccccatccctagttatagc---caaagtctgacgagcctggcgagg
atcacggcggccgccctggccgcggcggccatgctgcacacaacgaacgccctggccacc
ggctcatccacatccctatccccatcctcc---gccggaacagcactgccatcctcgctg
ggcactgccacgcccaccacacacgaactgaatgccacccagctgggcggcact------
---ttgggtctgaatctcagcgagagcggcggtgcaggttcgaatggcctccacacccac
gccgccgacgaggattggctggacaacatcgtctgggtgttcaaggccttcgtcatgctg
ctcatcatcattgcggccatctgcggcaatctgcttgttattatttctgtgatgcgtgtt
agaaaattaagagttataacgaattactttgtagtttccttagccatggctgatataatg
gtcgctattatggccatgacatttaactttagtgtgcaagtaactgggagctggaagttc
agccccttcctgtgcgatttgtggaacagcctcgatgtgtacttctcaacagcgagtatt
ttgcatttatgctgcatatccgtggatagatactatgcgattgttaagccgctgaagtat
ccgattagcatgacgaaacgcgtggtcggcatcatgctgctgaacacgtggatatcgccg
gcactgctctcgttcttgcccatcttcatcggctggtacaccaccccggcgcacaagctc
ttcgtcctggagcacccggatcagtgctccttcgtggtgaacaagtactacgccgtcatc
tcgagctccatttcgttctggatcccctgcaccatcatgatattcacctacctggccatc
ttccgcgaggccaatcgccaggagaagcagctgatgatgcgccacggcaacgcgatgctg
atgcaccgcccctccatgcagccctcgggcgaggcgctgagcggatccgggtcgtcgaaa
acattgacgctgcacgaggtcgagcaggagcacacgcccactaaggacaagcacttaatc
aaaatgaagcgggagcacaaggccgcccgcacgctgggcatcatcatgggcaccttcatc
ctctgctggctgccattcttcctgtggtacacgctctccatgacctgtgaggtgtgccag
gtgccagacatcgtcgtgtcgatcctgttctggatcgggtacttcaactcgacgctgaac
ccgctgatctacgcgtacttcaaccgggacttccgggaggcgttccgcaacacgctgctc
tgcctgttctgcaactggtggaaggaccgccacctgccgctggacatcgacatccggcgc
tccagcctgcgctacgaccagcgggcgaagagcgtctactcggagagctacctcaactcg
acgacgccctcgcaccgccgccagtcgcagatggtggacaactta
>Dsub
atgttgttgtgcccccaatccgaacttggcccggagccaccgcggcaaaggcatcgc---
---agaagtgccgccaggatacgcaaaagagcgaaatgctgctgcggcagccaggagcag
aaggag------------caggtg---gag---caggaggagcagtcgggagttaaccct
------agccctagccccatccctagttatagc---caaagtctgacgagcctggcgagg
atcacggcggccgccctggccgcggcggccatgctgcacacaacgaacgccctggccacc
ggctcatccacatccttgtccccatccgcc---gccggaacagcactgccatcctcgctg
ggcactgccacgcccaccacacacgaactgaatgccacccagctgggcggcact------
---ttgggtctgaatctcagcgagagcggcggtgcaggatcgaatggcctccacacccac
gccgccgacgaggattggctggacaacatcgtctgggtgttcaaggccttcgtcatgctg
ctgatcatcattgcggccatctgcggcaatctgcttgttattatttctgtgatgcgtgtt
agaaaattaagagttataacgaattactttgtagtttccttagccatggctgatataatg
gtcgctattatggccatgacatttaactttagtgtgcaagtaactgggagctggaagttc
agccccttcctgtgcgatttgtggaacagcctcgatgtgtacttctcaacagcgagtatt
ttgcatttatgctgcatatccgtggatagatactatgcgattgttaagccgctgaagtat
ccgattagcatgacgaaacgcgtggtcggcatcatgctgctgaacacgtggatatcgccg
gccctgctctcgttcttgcccatcttcatcggctggtacaccaccgaggagcacaaggag
ttcgtcctgaagaacccggataagtgcgccttcgtggtgaacaagtactacgccgtcatc
tcgagctccatttcgttctggatcccctgcaccatcatgatattcacctacctggccatc
ttccgcgaggccaaccgccaggagaagcagctgatgatgcgccacggcaacgcgatgctg
atgcaccgcccctccatgcagccctcgggcgaggcgctgagcggatccgggtcgtcgaaa
acattgacgctgcacgaggtcgagcaggagcacacgcccactaaggacaagcacttaatc
aaaatgaagcgggaacacaaggccgcccgcacgctgggcatcatcatgggcaccttcatc
ctctgctggctgccattcttcctgtggtacacgctctccatgacctgcgaggtgtgccag
gtgccggacatcctcgtgtcgatcctattctggatcgggtacttcaactcgacgctgaac
ccgctgatctacgcgtacttcaaccgcgacttccgggaggcgttccgcaacacgctgctc
tgcctgttctgcaactggtggagggaccgccacctgccgctggacatcgacatccggcgc
tccagcctgcgctacgaccagcgggcgaagagcgtctactcggagagctacctcaactcg
acgacgccctcgcaccgccgccagtcgcagatggtggacaactta
