# Supplementary material for: Molecular evolution of octopamine receptors in Drosophila
Source: G3 (Bethesda). 2025 Dec 6;16(2):jkaf289. doi: 10.1093/g3journal/jkaf289 (PMC12869069; doi:10.1093/g3journal/jkaf289)
Supplement: jkaf289_Supplementary_Data [file jkaf289_supplementary_data.zip › Supplementary Files/supplementary_PAML_files/Octβ2R/melanogaster/OctB2R_PA_protein_15species_alignment.txt]

>Dfic
MLLCPE--IGPEPPRQRHR--TSVARIRKRPRCCCSQNDGQQDIQPDEPTATS--LSYSQ
NQNQNHSQSQSQRQSLTLARVTAAALATAAMLHTSNALATGSSTGAA-SAGSSSSALPSQ
GTATPATHELNATLLSSTAAGLFFNESGLKDQGV---GTLSPDEDWLDNIVWVFKAFVML
LIIIAAICGNLLVIISVMRVRKLRVITNYFVVSLAMADIMVAIMAMTFNFSVQVTGRWNF
SPFLCDLWNSLDVYFSTASILHLCCISVDRYYAIVKPLKYPISMTKRVVGIMLLNTWISP
ALLSFLPIFIGWYTTEEHLVFVDKHPEQCAFVVNKYYAVISSSISFWIPCTIMIFTYLAI
FREANRQEKQLMMRHGNAMLMHRPSMQPSGEALSGSGSSKTLTLHEVEQEHTPTKDKHLI
KMKREHKAARTLGIIMGTFILCWLPFFLWYTLSMTCVVCQVPDIVVSILFWIGYFNSTLN
PLIYAYFNRDFREAFRNTLLCLFCNWWRDRHLPLDIDIRRSSLRYDQRAKSVYSESYLNS
TTPSHRRQSQMVDNL
>Dele
MLLCPE-VVGPEPPRQRHR--TSAARIRKRPKCCCGNQEEQLEHL--------------E
PEQQSPNPSYSHRQSLTLARVTAAALTTAAMLHTTNALATSSSSSA-SSSSSAGSALPLP
GTATPPSHELNATLLSSTAAGLIFNESGYKDPGL---G-LNPDEDWLDNIFWVFKAFVML
LIIIAAICGNLLVIISVMRVRKLRVITNYFVVSLAMADIMVAIMAMTFNFSVQVTGRWLF
SPFLCDLWNSLDVYFSTASILHLCCISVDRYYAIVKPLKYPISMTKRVVGIMLLNTWISP
ALLSFLPIFIGWYTTDQHKVFVVENPDQCSFVVNKYYAVISSSISFWIPCTIMIFTYLAI
FREANRQEKQLMMRHGNAMLMHRPSMQPSGEALSGSGSSKTLTLHEVEQEHTPTKDKHLI
KMKREHKAARTLGIIMGTFILCWLPFFLWYTLSMTCEPCQVPEIVVSILFWIGYFNSTLN
PLIYAYFNRDFREAFRNTLLCLFCNWWKDRHLPLDIDIRRSSLRYDQRAKSVYSESYLNS
TTPSHRRQSQMVDNL
>Drho
MLLCPE--LGPEPPRQRHR--TSAARIRKRPKCCCGSEEEEQSGVLQR---------QTQ
AQAQPASPSYGHRQSLTLARVTAAALTAAAMLHTTSALATSASSSADPAASSAGSALPLP
GTATPASHELNATLLSSTAAGLIFNESGHKEPGL---GGLHPDEDWLDNIFWVFKAFVML
LIIIAAICGNLLVIISVMRVRKLRVITNYFVVSLAMADIMVAIMAMTFNFSVQVTGRWLF
SPFLCDLWNSLDVYFSTASILHLCCISVDRYYAIVKPLKYPISMTKRVVGIMLLNTWISP
ALLSFLPIFIGWYTTDEHKVDVIEHPDRCAFVVNKYYAVISSSISFWIPCTIMIFTYLAI
FREANRQEKQLMMRHGNAMLMHRPSMQPSGEALSGSGSSKTLTLHEVEQEHTPTKDKHLI
KMKREHKAARTLGIIMGTFILCWLPFFLWYTLSMTCEPCQVPDIVVSILFWIGYFNSTLN
PLIYAYFNRDFREAFRNTLLCLFCNWWKDRHLPLDIDIRRSSLRYDQRAKSVYSESYLNS
TTPSHRRQSQMVDNL
>Dmel
MLLCD--GLGPEPPRQRHRNRTSAARIRKRPKCCCGDG--GSGNQAEQ-----------P
GGIVSNPISYG-QSLTTLARVTAAALTTAAMLHTTNALAATGSSSASNSSTGGIALP--L
GTATPATHELNATQPFGG-SGLNFNESGAGLSDHHHHQQHNPDEDWLDNIVWVFKAFVML
LIIIAAICGNLLVIISVMRVRKLRVITNYFVVSLAMADIMVAIMAMTFNFSVQVTGRWNF
SPFLCDLWNSLDVYFSTASILHLCCISVDRYYAIVKPLKYPISMTKRVVGIMLLNTWISP
ALLSFLPIFIGWYTTPQHQQFVIQNPTQCSFVVNKYYAVISSSISFWIPCTIMIFTYLAI
FREANRQEKQLMMRHGNAMLMHRPSMQPSGEALSGSGSSKTLTLHEVEQEHTPTKDKHLI
KMKREHKAARTLGIIMGTFILCWLPFFLWYTLSMTCEECQVPDIVVSILFWIGYFNSTLN
PLIYAYFNRDFREAFRNTLLCLFCNWWKDRHLPLDIDIRRSSLRYDQRAKSVYSESYLNS
TTPSHRRQSQMVDNL
>Dsim
MLLCD--GLGPEPPRQRHRNRTSAARIRKRPKCCCADGSSGSGNQAEQ-----------P
GGVVSNPISYG-QSLTTLARVTAAALTTAAMLHTTNALAATGSSSSSNSSTGGIALP--L
GTATPATHELNATQPFGG-TGLNFNESGAGLSDHHQHQQHNPDEDWLDNIVWVFKAFVML
LIIIAAICGNLLVIISVMRVRKLRVITNYFVVSLAMADIMVAIMAMTFNFSVQVTGRWNF
SPFVCDLWNSLDVYFSTASILHLCCISVDRYYAIVKPLKYPISMTKRVVGIMLLNTWISP
ALLSFLPIFIGWYTTPQHKQFVIQNPTQCSFVVNKYYAVISSSISFWIPCTIMIFTYLAI
FREANRQEKQLMMRHGNAMLMHRPSMQPSGEALSGSGSSKTLTLHEVEQEHTPTKDKHLI
KMKREHKAARTLGIIMGTFILCWLPFFLWYTLSMTCEVCQVPDIVVSILFWIGYFNSTLN
PLIYAYFNRDFREAFRNTLLCLFCNWWKDRHLPLDIDIRRSSLRYDQRAKSVYSESYLNS
TTPSHRRQSQMVDNL
>Dmau
MLLCD--GLGPEPPRQRHRNRTSAARIRKRPKCCCADGSSGSGNQAEQ-----------P
GGVVSNPISYG-QSLTTLARVTAAALTTAAMLHTTNALAATGSSSSSNSSTGGIALP--L
GTATPATHELNATQPFGG-TGLNFNESGAGLSDHHQHQQHNPDEDWLDNIVWVFKAFVML
LIIIAAICGNLLVIISVMRVRKLRVITNYFVVSLAMADIMVAIMAMTFNFSVQVTGRWNF
SPFVCDLWNSLDVYFSTASILHLCCISVDRYYAIVKPLKYPISMTKRVVGIMLLNTWISP
ALLSFLPIFIGWYTTPQHKQFVIQNPTQCSFVVNKYYAVISSSISFWIPCTIMIFTYLAI
FREANRQEKQLMMRHGNAMLMHRPSMQPSGEALSGSGSSKTLTLHEVEQEHTPTKDKHLI
KMKREHKAARTLGIIMGTFILCWLPFFLWYTLSMTCEVCQVPDIVVSILFWIGYFNSTLN
PLIYAYFNRDFREAFRNTLLCLFCNWWKDRHLPLDIDIRRSSLRYDQRAKSVYSESYLNS
TTPSHRRQSQMVDNL
>Dsec
MLLCD--GLGPEPPRQRHRNRTSAARIRKIPKCCCADGSS--GNQAEQ-----------P
GGVVSNPISYG-QSLTTLARVTAAALTTAAMLHTTNALAATGSSSSSNSSTGGIALP--L
GTAPPATHELNATQPFGG-TGLNINESGAGLSDHHQHQQNNPDEDWLDNIVWVFKAFVML
LIIIAAICGNLLVIISVMRVRKLRVITNYFVVSLAMADIMVAIMAMTFNFSVQVTGRWNF
SPFVCDLWNSLDVYFSTASILHLCCISVDRYYAIVKPLKYPISMTKRVVGIMLLNTWISP
ALLSFLPIFIGWYTTPQHKQFVIQNPTQCSFVVNKYYAIISSSISFWIPCTIMIFTYLAI
FREANRQEKQLMMRHGNAMLMHRSSMQPSGEALSGSGSSKTLTLHEVEQEHTPTKDKHLI
KMKREHKAARTLGIIMGTFILCWLPFFLWYTLSMTCEVCQVPDIVVSILFWIGYFNSTLN
PLIYAYFNRDFREAFRNTLLCLFCNWWKDRHLPLDIDIRRSSLRYDQRAKSVYSESYLNS
TTPSHRRQSQMVDNL
>Dere
MLLCD--GLGPEPPRQRHRNRTSAARIRKRRKCSCSNGGSSHP-ADQ------------A
GGVVSHPIGYG-QSLTTLARVTAAALTTAAMLHTTNALAATGSSSSSNSSTAGIALP--L
GTATPATHELNATQPFGG-TGLSFNESGAGLSDHHH-QQHNPDEDWLDNIFWVFKAFVML
LIIIAAICGNLLVIISVMRVRKLRVITNYFVVSLAMADIMVAIMAMTFNFSVQVTGRWNF
SPFLCDLWNSLDVYFSTASILHLCCISVDRYYAIVKPLKYPISMTKRVVGIMLLNTWISP
ALLSFLPIFIGWYTTPQHQQFVIQNPTQCSFVVNKYYAVISSSISFWIPCTIMIFTYLAI
FREANRQEKQLMMRHGNAMLMHRPSMQPSGEALSGSGSSKTLTLHEVEQEHTPTKDKHLI
KMKREHKAARTLGIIMGTFILCWLPFFLWYTLSMTCEVCQVPDIVVSILFWIGYFNSTLN
PLIYAYFNRDFREAFRNTLLCLFCNWWKDRHLPLDIDIRRSSLRYDQRAKSVYSESYLNS
TTPSHRRQSQMVDNL
>Dsan
MLLCD--GLGPEPPRQRHRNRTSTARIRKRPKCCCGNGGSSHQ-AEQP-----------S
GGVVSHPISYG-QSLTTLARVTAAALTTAAMLHTTNALAATGSSSSSNSSTAGIALP--L
GTATPATHELNATQPFGG-TGLNFNESGAGLSDHHH-HQHNPDEDWLDNIVWVFKAFVML
LIIIAAICGNLLVIISVMRVRKLRVITNYFVVSLAMADIMVAIMAMTFNFSVQVTGRWNF
SPFLCDLWNSLDVYFSTASILHLCCISVDRYYAIVKPLKYPISMTKRVVGIMLLNTWISP
ALLSFLPIFIGWYTTPQHQQFVIQNPEQCSFVVNKYYAVISSSISFWIPCTIMIFTYLAI
FREANRQEKQLMMRHGNAMLMHRPSMQPSGEALSGSGSSKTLTLHEVEQEHTPTKDKHLI
KMKREHKAARTLGIIMGTFILCWLPFFLWYTLSMTCEVCQVPDIVVSILFWIGYFNSTLN
PLIYAYFNRDFREAFRNTLLCLFCNWWKDRHLPLDIDIRRSSLRYDQRAKSVYSESYLNS
TTPSHRRQSQMVDNL
>Dyak
MLLCD--GLGPEPPRQRHRNRTSAARIRKRPKCCCSNGGSSHQ-AEQP-----------S
GGVVSQPISYG-QSLTTLARVTAAALTTAAMLHTTNALAATGSSSSSNSSTAGIALP--L
GTATPATHELNATQPFGG-TGLNFNESGAGLSDHHH-HQHNPDEDWLDNIVWVFKAFVML
LIIIAAICGNLLVIISVMRVRKLRVITNYFVVSLAMADIMVAIMAMTFNFSVQVTGRWNF
SPFLCDLWNSLDVYFSTASILHLCCISVDRYYAIVKPLKYPISMTKRVVGIMLLNTWISP
ALLSFLPIFIGWYTTPQHQQFVIQNPEQCSFVVNKYYAVISSSISFWIPCTIMIFTYLAI
FREANRQEKQLMMRHGNAMLMHRPSMQPSGEALSGSGSSKTLTLHEVEQEHTPTKDKHLI
KMKREHKAARTLGIIMGTFILCWLPFFLWYTLSMTCEVCQVPDIVVSILFWIGYFNSTLN
PLIYAYFNRDFREAFRNTLLCLFCNWWKDRHLPLDIDIRRSSLRYDQRAKSVYSESYLNS
TTPSHRRQSQMVDNL
>Dtei
MLLCD--GLGPEPPRQRHRNRTSAARIRKRPKCCCANGGSSHQ-AEQP-----------S
GGVVSQPISYG-QSLTTLARVTAAALTTAAMLHTTNALAATGSSSSSNSSAAGIALP--L
GTATPATHELNATQPFGG-TGLNFNESGAGLSDHHH-HQHNPDEDWLDNIVWVFKAFVML
LIIIAAICGNLLVIISVMRVRKLRVITNYFVVSLAMADIMVAIMAMTFNFSVQVTGRWNF
SPFLCDLWNSLDVYFSTASILHLCCISVDRYYAIVKPLKYPISMTKRVVGIMLLNTWISP
ALLSFLPIFIGWYTTPQHQQFVIQNPEQCSFVVNKYYAVISSSISFWIPCTIMIFTYLAI
FREANRQEKQLMMRHGNAMLMHRPSMQPSGEALSGSGSSKTLTLHEVEQEHTPTKDKHLI
KMKREHKAARTLGIIMGTFILCWLPFFLWYTLSMTCEVCQVPDIVVSILFWIGYFNSTLN
PLIYAYFNRDFREAFRNTLLCLFCNWWKDRHLPLDIDIRRSSLRYDQRAKSVYSESYLNS
TTPSHRRQSQMVDNL
>Dtak
MLLCPESELGPEPPRQRHR--TSAARIRKRPRCCCGKGSQEEQQ-----------PGVSP
TTSPSYSQSYG-QSLTTLARVTAAALATAAMLHTTNALATSSSS----SSTSSTALPPLQ
GTATPASHELNATQLGGGGTAAGWNLSESG-AGL-NGHQHAADEDWLDNIFWLFKAFVML
LIIIAAICGNLLVIISVMRVRKLRVITNYFVVSLAMADIMVAIMAMTFNFSVQVTGSWKF
SPFLCDLWNSLDVYFSTASILHLCCISVDRYYAIVKPLKYPISMTKRVVGIMLLNTWISP
ALLSFLPIFIGWYTTPQHMQFVVDHPDQCSFVVNKYYAVISSSISFWIPCTIMIFTYLAI
FREANRQEKQLMMRHGNAMLMHRPSMQPSGEALSGSGSSKTLTLHEVEQEHTPTKDKHLI
KMKREHKAARTLGIIMGTFILCWLPFFLWYTLSMTCEVCQVPDIVVSILFWIGYFNSTLN
PLIYAYFNRDFREAFRNTLLCLFCNWWKDRHLPLDMDIRRSSLRYDQRAKSVYSESYLNS
TTPSHRRQSQMVDNL
>Dbia
MLLCPQTELGPEPPRQRHR--GSAARIRKRARCCCSKQEEQQQQQQQQEQQEEEHLGVSP
--SHSRIPSYS-QSLTSLARITAAALATAAVLHTTNALATGSSTSLSPSSAAGTALPSSQ
LTATPASHELNATQLGGT---LGLNLSQSGGAGSNGTHSHSADEDWLDNIVWLFKAFVML
LIIIAAICGNLLVIISVMRVRKLRVITNYFVVSLAMADIMVAIMAMTFNFSVQVTGSWKF
SPFLCDLWNSLDVYFSTASILHLCCISVDRYYAIVKPLKYPISMTKRVVGIMLLNTWISP
ALLSFLPIFIGWYTTPQHKLFVLEHPDQCLFVVNKYYAVISSSISFWIPCTIMIFTYLAI
FREANRQEKQLMMRHGNAMLMHRPSMQPSGEALSGSGSSKTLTLHEVEQEHTPTKDKHLI
KMKREHKAARTLGIIMGTFILCWLPFFLWYTLSMTCEVCQVPDIVVSILFWIGYFNSTLN
PLIYAYFNRDFREAFRNTLLCLFCNWWKDRHLPLDIDIRRSSLRYDQRAKSVYSESYLNS
TTPSHRRQSQMVDNL
>Dsuz
MLLCPQSELGPEPPRQRHR--SSAARIRKRAKCCCGSQEEQKEQREQV-EQEEEQSAVSP
--SHSPIPSYS-QSLTSLARITAAALAAAAMLHTTNALATGSSTSLSPSS-AGTALPSSL
GTATPTTHELNATQLGGT---LGLNLSESGGAGSNGLHTHAADEDWLDNIVWVFKAFVML
LIIIAAICGNLLVIISVMRVRKLRVITNYFVVSLAMADIMVAIMAMTFNFSVQVTGSWKF
SPFLCDLWNSLDVYFSTASILHLCCISVDRYYAIVKPLKYPISMTKRVVGIMLLNTWISP
ALLSFLPIFIGWYTTPAHKLFVLEHPDQCSFVVNKYYAVISSSISFWIPCTIMIFTYLAI
FREANRQEKQLMMRHGNAMLMHRPSMQPSGEALSGSGSSKTLTLHEVEQEHTPTKDKHLI
KMKREHKAARTLGIIMGTFILCWLPFFLWYTLSMTCEVCQVPDIVVSILFWIGYFNSTLN
PLIYAYFNRDFREAFRNTLLCLFCNWWKDRHLPLDIDIRRSSLRYDQRAKSVYSESYLNS
TTPSHRRQSQMVDNL
>Dsub
MLLCPQSELGPEPPRQRHR--RSAARIRKRAKCCCGSQEQKE----QV-E-QEEQSGVNP
--SPSPIPSYS-QSLTSLARITAAALAAAAMLHTTNALATGSSTSLSPSA-AGTALPSSL
GTATPTTHELNATQLGGT---LGLNLSESGGAGSNGLHTHAADEDWLDNIVWVFKAFVML
LIIIAAICGNLLVIISVMRVRKLRVITNYFVVSLAMADIMVAIMAMTFNFSVQVTGSWKF
SPFLCDLWNSLDVYFSTASILHLCCISVDRYYAIVKPLKYPISMTKRVVGIMLLNTWISP
ALLSFLPIFIGWYTTEEHKEFVLKNPDKCAFVVNKYYAVISSSISFWIPCTIMIFTYLAI
FREANRQEKQLMMRHGNAMLMHRPSMQPSGEALSGSGSSKTLTLHEVEQEHTPTKDKHLI
KMKREHKAARTLGIIMGTFILCWLPFFLWYTLSMTCEVCQVPDILVSILFWIGYFNSTLN
PLIYAYFNRDFREAFRNTLLCLFCNWWRDRHLPLDIDIRRSSLRYDQRAKSVYSESYLNS
TTPSHRRQSQMVDNL
