# Supplementary material for: Molecular evolution of octopamine receptors in Drosophila
Source: G3 (Bethesda). 2025 Dec 6;16(2):jkaf289. doi: 10.1093/g3journal/jkaf289 (PMC12869069; doi:10.1093/g3journal/jkaf289)
Supplement: jkaf289_Supplementary_Data [file jkaf289_supplementary_data.zip › Supplementary Files/supplementary_PAML_files/Octβ2R/melanogaster/Output_Codeml_OctB2R_15_Models_8a_cleandata]

Before deleting alignment gaps
     15   1665

Dfic                            ATG TTG TTG TGT CCC GAA --- --- ATT GGC CCG GAG CCA CCG CGG CAG AGG CAT CGA --- --- ACG AGT GTC GCC AGG ATA CGC AAA AGA CCG AGG TGT TGC TGC AGC CAA AAT GAT GGC CAA CAG GAT ATC CAG CCG GAT GAG CCA ACT GCA ACA TCA --- --- CTT AGT TAT AGC CAA AAT CAA AAT CAA AAT CAC AGT CAA AGT CAA AGT CAA CGC CAA AGT TTA ACC CTG GCA AGG GTC ACA GCG GCT GCC CTT GCC ACG GCG GCC ATG TTG CAC ACA TCG AAC GCC CTG GCC ACT GGG TCC TCC ACC GGA GCA GCC --- TCG GCA GGA TCC TCC TCC TCC GCA CTG CCA TCG CAG GGC ACT GCC ACG CCC GCC ACC CAC GAA CTG AAT GCC ACA CTG CTG AGC AGC ACG GCG GCG GGA CTG TTC TTC AAC GAG AGC GGA CTC AAG GAT CAG GGT GTG --- --- --- GGC ACT CTA AGT CCC GAC GAG GAT TGG CTG GAC AAC ATC GTG TGG GTG TTC AAG GCC TTC GTC ATG CTG CTC ATC ATC ATT GCG GCC ATC TGC GGC AAT CTG CTT GTT ATT ATT TCT GTG ATG CGT GTT AGA AAA TTA AGA GTT ATA ACG AAT TAC TTT GTA GTT TCC TTA GCC ATG GCT GAT ATA ATG GTC GCT ATT ATG GCC ATG ACA TTT AAC TTT AGT GTG CAA GTA ACT GGG CGC TGG AAC TTC AGC CCC TTC CTT TGC GAT TTG TGG AAC AGC CTC GAT GTC TAC TTC TCA ACA GCG AGT ATT TTG CAT TTA TGC TGC ATA TCT GTG GAT AGA TAC TAT GCG ATT GTT AAG CCG CTC AAG TAT CCG ATT AGC ATG ACG AAA CGC GTG GTC GGC ATT ATG CTC CTG AAC ACA TGG ATT TCG CCG GCA CTG CTC TCA TTT TTG CCC ATC TTC ATT GGC TGG TAT ACC ACC GAA GAG CAC CTG GTA TTC GTG GAC AAG CAT CCG GAG CAG TGC GCC TTC GTG GTG AAC AAG TAC TAT GCC GTC ATC TCG AGC TCG ATT TCG TTC TGG ATA CCC TGC ACC ATC ATG ATA TTC ACC TAT TTG GCC ATC TTC CGC GAG GCG AAT CGC CAG GAA AAG CAG CTG ATG ATG CGG CAC GGC AAC GCG ATG CTC ATG CAC CGC CCC TCC ATG CAA CCT TCG GGC GAG GCA CTG AGC GGC TCC GGG TCC TCG AAA ACG TTG ACA CTG CAC GAG GTC GAG CAG GAG CAC ACC CCC ACT AAG GAC AAG CAC TTA ATC AAA ATG AAG CGG GAA CAC AAG GCC GCA CGC ACG CTG GGC ATC ATC ATG GGC ACC TTC ATC CTC TGC TGG CTG CCG TTC TTC CTC TGG TAC ACG CTC TCG ATG ACC TGC GTG GTG TGC CAG GTG CCC GAT ATC GTG GTG TCG ATC CTG TTC TGG ATC GGC TAC TTC AAC TCG ACG CTG AAC CCG CTG ATC TAC GCG TAC TTC AAC CGC GAC TTC CGG GAG GCG TTC CGC AAC ACG CTG CTC TGC CTG TTC TGC AAC TGG TGG CGG GAC CGT CAC TTG CCG CTG GAC ATC GAC ATC CGG CGG TCG AGT CTG CGG TAC GAT CAG AGG GCG AAG AGC GTC TAC TCG GAG AGC TAC CTC AAC TCG ACA ACT CCA TCG CAC CGC CGC CAG TCG CAG ATG GTG GAC AAC TTA 
Dele                            ATG TTG TTG TGC CCC GAA --- GTT GTT GGC CCA GAG CCA CCG CGG CAA AGG CAT CGC --- --- ACC AGT GCG GCC AGG ATA CGC AAG AGA CCG AAA TGC TGC TGT GGC AAT CAG GAG GAG CAG TTG GAG CAT CTG --- --- --- --- --- --- --- --- --- --- --- --- --- --- GAG CCG GAA CAG CAG TCT CCG AAC CCT AGC TAT AGC CAT CGC CAG AGT CTC ACA CTG GCG CGG GTC ACA GCG GCC GCT CTC ACC ACG GCG GCC ATG TTG CAC ACA ACG AAC GCC CTG GCC ACC AGC TCA TCG TCA TCC GCA --- TCC TCA TCG TCA TCC GCC GGA TCT GCA CTG CCA TTG CCG GGC ACT GCC ACG CCC CCA TCG CAC GAA CTG AAC GCC ACG CTG CTG AGC AGC ACG GCG GCG GGC CTG ATC TTC AAC GAG AGC GGA TAC AAA GAT CCT GGC CTG --- --- --- GGA --- CTC AAT CCC GAC GAG GAC TGG CTG GAC AAC ATC TTC TGG GTG TTC AAG GCC TTC GTT ATG CTG CTC ATC ATT ATT GCG GCC ATC TGC GGC AAT CTG CTT GTT ATT ATT TCT GTG ATG CGT GTT AGA AAA TTA AGA GTT ATA ACG AAT TAC TTT GTA GTT TCC TTA GCC ATG GCT GAT ATA ATG GTC GCT ATT ATG GCC ATG ACA TTT AAC TTT AGT GTG CAA GTA ACT GGG CGC TGG CTC TTC AGC CCC TTC CTG TGC GAT TTG TGG AAC AGC CTC GAT GTC TAC TTC TCA ACA GCG AGT ATT TTG CAT TTA TGC TGC ATA TCT GTG GAT AGA TAC TAT GCG ATT GTT AAG CCG CTC AAG TAT CCC ATC AGC ATG ACG AAA CGC GTC GTC GGC ATT ATG CTG CTG AAC ACA TGG ATA TCG CCG GCG CTG CTC TCG TTC TTG CCC ATC TTC ATC GGC TGG TAC ACC ACC GAC CAG CAT AAG GTG TTC GTC GTG GAG AAT CCG GAC CAG TGC TCC TTC GTG GTG AAC AAG TAC TAC GCC GTC ATC TCG AGC TCG ATT TCG TTC TGG ATC CCC TGC ACC ATC ATG ATC TTC ACC TAC CTG GCC ATC TTC CGC GAG GCC AAT CGC CAG GAG AAG CAG CTG ATG ATG CGC CAC GGC AAC GCG ATG CTC ATG CAC CGC CCC TCC ATG CAG CCC TCA GGC GAG GCG CTG AGC GGC TCC GGT TCG TCG AAA ACT TTG ACG CTG CAC GAG GTC GAG CAG GAG CAC ACC CCC ACT AAG GAC AAG CAC TTA ATC AAA ATG AAG CGG GAG CAC AAG GCC GCA CGC ACG CTG GGC ATC ATC ATG GGC ACC TTC ATC CTC TGC TGG CTG CCA TTC TTT TTG TGG TAC ACG CTC TCC ATG ACA TGC GAG CCG TGC CAA GTG CCG GAA ATC GTC GTA TCG ATC CTG TTC TGG ATT GGC TAC TTC AAC TCG ACG CTC AAC CCG CTG ATC TAC GCG TAC TTC AAT CGG GAC TTC CGG GAG GCG TTC CGC AAC ACG CTG CTC TGC CTG TTC TGC AAC TGG TGG AAG GAC CGC CAT CTG CCG CTG GAC ATC GAC ATC CGG CGC TCC AGC CTG CGC TAT GAC CAG CGG GCG AAG AGC GTC TAC TCG GAG AGC TAC CTC AAC TCG ACG ACG CCC TCG CAT CGC CGC CAG TCG CAG ATG GTG GAC AAC TTA 
Drho                            ATG TTG TTG TGC CCC GAA --- --- CTT GGC CCA GAG CCA CCG CGG CAG AGG CAT CGC --- --- ACC AGT GCC GCC AGG ATA CGC AAA AGA CCG AAA TGC TGC TGC GGC AGC GAG GAG GAG GAG CAG TCA GGA GTG TTA CAG AGA --- --- --- --- --- --- --- --- --- CAG ACA CAG GCA CAG GCA CAG CCA GCC AGC CCC AGC TAT GGC CAT CGC CAA AGT CTG ACC CTG GCG CGG GTT ACC GCG GCC GCC CTG ACC GCG GCG GCC ATG CTG CAC ACA ACG AGC GCC CTG GCC ACC AGT GCA TCC TCC TCC GCC GAC CCC GCC GCA TCC TCC GCC GGA TCT GCA CTG CCA TTG CCG GGC ACT GCC ACG CCC GCT TCG CAC GAA CTG AAT GCC ACG CTG CTG AGC AGC ACG GCG GCG GGC CTG ATC TTC AAC GAG AGT GGA CAC AAG GAG CCG GGC CTG --- --- --- GGT GGC CTT CAT CCC GAC GAG GAC TGG CTG GAC AAC ATC TTC TGG GTG TTC AAG GCC TTC GTC ATG CTG CTC ATC ATC ATT GCG GCC ATC TGC GGC AAT CTG CTT GTT ATT ATT TCT GTG ATG CGT GTT AGA AAA TTA AGA GTT ATA ACG AAT TAC TTT GTA GTT TCC TTA GCC ATG GCT GAT ATA ATG GTC GCT ATT ATG GCC ATG ACA TTT AAC TTT AGT GTG CAA GTA ACT GGG CGC TGG CTC TTC AGC CCC TTC CTG TGC GAT TTG TGG AAC AGC CTC GAT GTC TAC TTC TCA ACA GCG AGT ATT TTG CAT TTA TGC TGC ATA TCT GTG GAT AGA TAC TAT GCG ATT GTT AAG CCG CTC AAG TAT CCG ATT AGC ATG ACG AAA CGC GTG GTC GGC ATT ATG CTG CTG AAC ACC TGG ATA TCG CCG GCG CTG CTC TCG TTC TTG CCC ATC TTC ATC GGC TGG TAC ACC ACC GAC GAG CAC AAG GTG GAC GTC ATC GAG CAT CCG GAC CGG TGC GCC TTC GTG GTG AAC AAG TAC TAC GCC GTC ATC TCG AGC TCC ATT TCG TTC TGG ATC CCA TGC ACC ATC ATG ATA TTC ACC TAC CTG GCC ATC TTC CGC GAG GCC AAT CGC CAG GAG AAG CAG CTG ATG ATG CGC CAC GGC AAC GCG ATG CTC ATG CAC CGC CCC TCC ATG CAG CCC TCA GGC GAG GCG CTG AGC GGC TCC GGC TCG TCG AAA ACA TTG ACG CTG CAC GAG GTC GAG CAG GAG CAC ACC CCC ACT AAG GAC AAG CAC TTA ATC AAA ATG AAG CGG GAG CAC AAG GCC GCA CGC ACG CTG GGC ATC ATC ATG GGC ACC TTC ATC CTC TGC TGG CTG CCA TTC TTT CTG TGG TAC ACG CTC TCC ATG ACC TGC GAG CCG TGC CAA GTG CCG GAT ATA GTC GTA TCG ATC CTG TTC TGG ATT GGC TAC TTC AAC TCG ACG CTC AAC CCG CTG ATC TAC GCG TAC TTC AAC CGG GAC TTC CGG GAG GCG TTC CGC AAC ACG CTG CTC TGC CTG TTC TGC AAC TGG TGG AAG GAC CGT CAT CTG CCG CTG GAC ATC GAC ATC CGG CGC TCC AGC CTG CGC TAC GAC CAG CGG GCG AAG AGC GTC TAC TCG GAG AGC TAC CTC AAC TCG ACG ACG CCC TCG CAC CGC CGC CAG TCG CAG ATG GTG GAC AAC TTA 
Dmel                            ATG TTG TTG TGC GAC --- --- GGA CTT GGC CCG GAG CCA CCG CGG CAA AGG CAT CGA AAT CGA ACC AGT GCC GCC AGG ATT AGA AAA AGA CCG AAA TGC TGC TGC GGC GAT GGC --- --- GGC AGC GGC AAT CAG GCG GAG CAG --- --- --- --- --- --- --- --- --- --- --- CCC GGC GGG ATA GTT AGC AAC CCA ATT AGT TAT GGC --- CAA AGT CTG ACA ACA TTG GCG CGG GTC ACG GCG GCC GCA CTG ACC ACG GCG GCC ATG CTG CAC ACA ACG AAT GCC CTG GCT GCC ACC GGC TCA TCC AGC GCA TCC AAC TCT TCC ACC GGC GGA ATA GCA CTG CCG --- --- CTG GGC ACT GCC ACA CCT GCC ACA CAC GAA CTG AAT GCC ACA CAG CCG TTT GGC GGC --- TCG GGT CTG AAC TTC AAC GAA AGC GGC GCA GGA TTA AGT GAC CAT CAT CAT CAT CAA CAA CAC AAT CCC GAC GAG GAT TGG CTG GAC AAC ATC GTT TGG GTG TTC AAG GCC TTT GTC ATG CTG CTC ATC ATC ATT GCG GCC ATC TGC GGC AAT CTG CTT GTT ATT ATT TCT GTG ATG CGT GTT AGA AAA TTA AGA GTT ATA ACG AAT TAC TTT GTA GTT TCC TTA GCC ATG GCT GAT ATA ATG GTC GCT ATT ATG GCC ATG ACA TTT AAC TTT AGT GTG CAA GTA ACT GGG CGG TGG AAC TTC AGC CCC TTC CTG TGC GAT TTG TGG AAC AGC CTC GAT GTC TAC TTC TCA ACA GCG AGT ATT TTG CAT TTA TGC TGC ATA TCT GTG GAT AGA TAC TAT GCT ATT GTT AAG CCC CTC AAG TAT CCG ATT AGC ATG ACG AAA CGC GTG GTC GGC ATT ATG CTG CTA AAC ACA TGG ATA TCG CCG GCA CTG CTC TCC TTC TTG CCC ATC TTC ATC GGC TGG TAC ACC ACG CCG CAG CAC CAG CAG TTC GTC ATC CAG AAT CCG ACG CAG TGC TCG TTC GTG GTG AAC AAG TAC TAC GCC GTC ATC TCG AGC TCC ATA TCG TTC TGG ATA CCC TGC ACC ATT ATG ATA TTC ACC TAC CTG GCC ATC TTC CGG GAA GCC AAT CGG CAG GAG AAG CAG CTG ATG ATG CGG CAC GGC AAT GCC ATG CTG ATG CAC CGA CCA TCC ATG CAG CCA TCA GGC GAG GCG CTG AGC GGA TCC GGG TCG TCG AAA ACA TTG ACG CTG CAC GAG GTC GAG CAG GAG CAC ACC CCC ACT AAG GAC AAG CAC TTA ATC AAA ATG AAG CGG GAG CAC AAG GCC GCA CGC ACG CTG GGC ATC ATC ATG GGC ACC TTC ATC CTC TGC TGG CTG CCT TTC TTC CTG TGG TAC ACA CTC TCC ATG ACC TGC GAG GAG TGC CAA GTG CCG GAC ATA GTC GTC TCA ATC CTC TTC TGG ATC GGG TAC TTC AAC TCA ACG CTA AAC CCG CTG ATC TAC GCG TAC TTC AAC CGC GAC TTC CGG GAG GCG TTC CGC AAC ACG CTG CTC TGC CTG TTC TGC AAT TGG TGG AAG GAT CGC CAC CTG CCT CTG GAC ATC GAC ATC CGG CGC TCC AGC CTG CGC TAC GAC CAG CGG GCG AAG AGC GTC TAC TCG GAG AGC TAC CTT AAC TCG ACA ACG CCC TCG CAT CGC CGC CAG TCT CAG ATG GTG GAC AAC TTA 
Dsim                            ATG TTG TTG TGC GAC --- --- GGA CTT GGC CCG GAG CCA CCG CGG CAA AGG CAT CGA AAT CGA ACC AGT GCC GCC AGG ATT AGA AAA AGA CCC AAA TGC TGC TGC GCC GAT GGC AGC AGC GGC AGC GGC AAT CAG GCG GAG CAG --- --- --- --- --- --- --- --- --- --- --- CCC GGC GGA GTA GTT AGC AAC CCA ATT AGT TAT GGC --- CAA AGT CTG ACA ACA TTG GCG CGG GTC ACG GCG GCC GCA CTG ACC ACG GCG GCC ATG CTG CAC ACA ACG AAC GCC CTG GCT GCC ACC GGC TCA TCC AGC TCA TCC AAC TCT TCC ACC GGC GGT ATA GCA CTG CCG --- --- CTG GGC ACT GCC ACA CCT GCC ACA CAC GAA CTG AAT GCC ACA CAG CCG TTT GGC GGC --- ACG GGT CTG AAC TTC AAC GAA AGC GGC GCT GGA TTA AGT GAC CAT CAT CAA CAT CAA CAA CAC AAT CCC GAC GAG GAT TGG CTG GAC AAC ATC GTT TGG GTG TTC AAG GCC TTT GTC ATG CTG CTC ATC ATC ATT GCG GCC ATC TGC GGC AAT CTG CTT GTT ATT ATT TCT GTG ATG CGT GTT AGA AAA TTA AGA GTT ATA ACG AAT TAC TTT GTA GTT TCC TTA GCC ATG GCT GAT ATA ATG GTC GCT ATT ATG GCC ATG ACA TTT AAC TTT AGT GTG CAA GTA ACT GGG CGG TGG AAC TTC AGC CCC TTC GTG TGC GAT TTG TGG AAC AGC CTC GAT GTC TAC TTC TCA ACA GCG AGT ATT TTG CAT TTA TGC TGC ATA TCT GTG GAT AGA TAC TAT GCG ATT GTT AAG CCC CTC AAG TAT CCG ATT AGC ATG ACG AAA CGA GTG GTC GGC ATT ATG CTG CTA AAC ACA TGG ATA TCG CCG GCA CTG CTC TCC TTC TTG CCC ATC TTC ATC GGC TGG TAC ACC ACG CCG CAG CAC AAG CAG TTC GTC ATC CAG AAT CCG ACG CAG TGC TCG TTC GTG GTG AAC AAG TAC TAC GCC GTC ATA TCG AGC TCC ATA TCG TTC TGG ATA CCC TGC ACC ATC ATG ATA TTC ACC TAC CTG GCC ATC TTC CGG GAA GCC AAT CGG CAG GAG AAG CAG CTG ATG ATG CGA CAC GGC AAC GCC ATG CTG ATG CAC CGA CCA TCC ATG CAG CCC TCA GGC GAG GCG CTG AGC GGA TCC GGG TCG TCG AAA ACA TTG ACG CTG CAC GAG GTC GAG CAG GAG CAC ACC CCC ACT AAG GAC AAG CAC TTA ATC AAA ATG AAG CGG GAG CAC AAG GCC GCA CGC ACG CTG GGC ATC ATC ATG GGC ACC TTC ATC CTC TGC TGG CTG CCA TTC TTC CTG TGG TAC ACT CTC TCC ATG ACC TGC GAG GTG TGC CAA GTG CCG GAC ATA GTG GTC TCG ATC CTC TTC TGG ATC GGG TAC TTC AAT TCA ACA CTC AAC CCG CTG ATC TAC GCG TAC TTC AAC CGC GAC TTC CGG GAG GCG TTC CGC AAC ACG CTG CTC TGC CTG TTC TGC AAC TGG TGG AAG GAT CGC CAC CTG CCG CTG GAC ATC GAC ATC CGG CGC TCC AGC CTG CGC TAC GAC CAG CGG GCG AAG AGC GTC TAC TCG GAG AGC TAC CTC AAC TCG ACG ACG CCC TCG CAT CGC CGC CAG TCG CAG ATG GTG GAC AAC TTA 
Dmau                            ATG TTG TTG TGC GAC --- --- GGA CTT GGC CCG GAG CCA CCG CGG CAA AGG CAT CGA AAT CGA ACC AGT GCC GCC AGG ATT AGA AAA AGA CCC AAA TGC TGC TGC GCC GAT GGC AGC AGC GGC AGC GGC AAT CAG GCG GAG CAG --- --- --- --- --- --- --- --- --- --- --- CCC GGC GGA GTA GTT AGC AAC CCA ATT AGT TAT GGC --- CAA AGT CTG ACA ACA TTG GCG CGG GTC ACG GCG GCC GCA CTG ACC ACG GCG GCC ATG CTG CAC ACA ACG AAC GCC CTG GCT GCC ACC GGC TCA TCC AGC TCA TCC AAC TCT TCC ACC GGC GGT ATA GCA CTG CCG --- --- CTG GGC ACT GCC ACA CCT GCC ACA CAC GAA CTG AAT GCC ACA CAG CCG TTT GGC GGC --- ACG GGT CTG AAC TTC AAC GAA AGC GGC GCT GGA TTA AGT GAC CAT CAT CAA CAT CAA CAA CAC AAT CCC GAC GAG GAT TGG CTG GAC AAC ATC GTT TGG GTG TTC AAG GCC TTT GTC ATG CTG CTC ATC ATC ATT GCG GCC ATC TGC GGC AAT CTG CTT GTT ATT ATT TCT GTG ATG CGT GTT AGA AAA TTA AGA GTT ATA ACG AAT TAC TTT GTA GTT TCC TTA GCC ATG GCT GAT ATA ATG GTC GCT ATT ATG GCC ATG ACA TTT AAC TTT AGT GTG CAA GTA ACT GGG CGG TGG AAC TTC AGC CCC TTC GTG TGC GAT TTG TGG AAC AGC CTC GAT GTC TAC TTC TCA ACA GCG AGT ATT TTG CAT TTA TGC TGC ATA TCT GTG GAT AGA TAC TAT GCG ATT GTT AAG CCC CTC AAG TAT CCG ATT AGC ATG ACG AAA CGC GTG GTC GGC ATT ATG CTG CTA AAC ACA TGG ATA TCG CCG GCA CTG CTC TCC TTC TTG CCC ATC TTC ATC GGC TGG TAC ACC ACG CCG CAG CAC AAG CAG TTC GTC ATC CAG AAT CCG ACG CAG TGC TCG TTC GTG GTG AAC AAG TAC TAC GCC GTC ATA TCG AGC TCC ATA TCG TTT TGG ATA CCC TGC ACC ATC ATG ATA TTC ACC TAC CTG GCC ATC TTC CGG GAA GCC AAT CGG CAG GAG AAG CAG CTG ATG ATG CGA CAC GGC AAC GCC ATG CTG ATG CAC CGA CCA TCC ATG CAG CCC TCA GGC GAG GCG CTG AGC GGA TCC GGG TCG TCG AAA ACA TTG ACG CTG CAC GAG GTC GAG CAG GAG CAC ACC CCC ACT AAG GAC AAG CAC TTA ATC AAA ATG AAG CGG GAG CAC AAG GCC GCA CGC ACG CTG GGC ATC ATC ATG GGC ACC TTC ATC CTC TGC TGG CTG CCA TTC TTC CTG TGG TAC ACT CTC TCC ATG ACC TGC GAG GTG TGC CAA GTG CCG GAC ATA GTC GTC TCG ATC CTC TTC TGG ATC GGG TAC TTC AAT TCA ACA CTC AAC CCG CTG ATC TAC GCG TAC TTC AAC CGC GAC TTC CGG GAG GCG TTC CGC AAC ACG CTG CTC TGC CTG TTC TGC AAC TGG TGG AAG GAT CGC CAC CTG CCG CTG GAC ATC GAC ATC CGG CGC TCC AGC CTG CGC TAC GAC CAG CGG GCG AAG AGC GTC TAC TCG GAG AGC TAC CTC AAC TCG ACG ACG CCC TCG CAT CGC CGC CAG TCG CAG ATG GTG GAC AAC TTA 
Dsec                            ATG TTG TTG TGC GAC --- --- GGA CTT GGC CCG GAG CCA CCG CGG CAA AGG CAT CGA AAT CGA ACC AGT GCC GCC AGG ATT AGA AAA ATA CCC AAA TGC TGC TGC GCC GAT GGC AGC AGC --- --- GGC AAT CAG GCG GAG CAG --- --- --- --- --- --- --- --- --- --- --- CCC GGC GGA GTA GTT AGC AAC CCA ATT AGT TAT GGC --- CAA AGT CTG ACA ACA TTG GCG CGG GTC ACG GCA GCC GCA CTG ACC ACG GCG GCC ATG CTG CAC ACA ACG AAC GCC CTG GCT GCC ACC GGC TCA TCC AGC TCA TCC AAC TCT TCC ACC GGC GGT ATA GCA CTG CCG --- --- CTG GGC ACT GCC CCA CCT GCC ACA CAC GAA CTG AAT GCC ACA CAG CCG TTT GGC GGC --- ACG GGT CTG AAC ATC AAC GAA AGC GGC GCT GGA TTA AGT GAC CAT CAT CAA CAT CAA CAA AAC AAT CCC GAC GAG GAT TGG CTG GAC AAC ATC GTT TGG GTG TTC AAG GCT TTT GTC ATG CTG CTC ATC ATC ATT GCG GCC ATC TGC GGC AAT CTG CTT GTT ATT ATT TCT GTG ATG CGT GTT AGA AAA TTA AGA GTT ATA ACG AAT TAC TTT GTA GTT TCC TTA GCC ATG GCT GAT ATA ATG GTC GCT ATT ATG GCC ATG ACA TTT AAC TTT AGT GTG CAA GTA ACT GGG CGC TGG AAC TTC AGC CCC TTC GTG TGC GAT TTG TGG AAC AGC CTC GAT GTC TAC TTC TCA ACA GCG AGT ATT TTG CAT TTA TGC TGC ATA TCT GTG GAT AGA TAC TAT GCG ATT GTT AAG CCC CTC AAG TAT CCG ATT AGC ATG ACG AAA CGC GTG GTC GGC ATT ATG CTG CTA AAC ACA TGG ATA TCG CCG GCA CTG CTC TCC TTC TTG CCC ATC TTC ATC GGC TGG TAC ACC ACG CCG CAG CAC AAG CAG TTC GTC ATC CAG AAT CCG ACG CAG TGC TCG TTC GTG GTG AAC AAG TAC TAC GCC ATC ATA TCG AGC TCC ATA TCG TTT TGG ATA CCC TGC ACC ATC ATG ATA TTC ACC TAC CTG GCC ATC TTC CGG GAA GCC AAT CGG CAG GAG AAG CAG CTG ATG ATG CGA CAC GGC AAC GCC ATG CTG ATG CAC CGA TCA TCC ATG CAG CCC TCA GGC GAG GCG CTG AGC GGA TCC GGG TCG TCG AAA ACA TTG ACG CTG CAC GAG GTC GAG CAG GAG CAC ACC CCC ACT AAG GAC AAG CAC TTA ATC AAA ATG AAG CGG GAG CAC AAG GCC GCA CGC ACG CTG GGC ATC ATC ATG GGC ACC TTC ATC CTC TGC TGG CTG CCA TTC TTC CTG TGG TAC ACT CTC TCC ATG ACC TGC GAG GTG TGC CAA GTG CCG GAC ATA GTC GTC TCG ATC CTC TTC TGG ATC GGG TAC TTC AAT TCA ACA CTC AAC CCG CTG ATC TAC GCG TAC TTC AAC CGC GAC TTC CGG GAG GCG TTC CGC AAC ACG CTG CTC TGC CTG TTC TGC AAC TGG TGG AAG GAT CGC CAC CTG CCG CTG GAC ATC GAC ATC CGG CGC TCC AGC CTG CGC TAC GAC CAG CGG GCG AAG AGC GTC TAT TCG GAG AGC TAC CTC AAC TCG ACG ACG CCC TCG CAC CGC CGC CAG TCG CAG ATG GTG GAC AAC TTA 
Dere                            ATG TTG TTG TGC GAC --- --- GGA CTT GGC CCG GAG CCA CCG CGG CAA AGG CAT CGA AAT CGA ACC AGT GCC GCC AGG ATA AGA AAA AGA CGC AAA TGC AGC TGC AGC AAT GGC GGT AGC AGC CAT CCG --- GCG GAC CAG --- --- --- --- --- --- --- --- --- --- --- --- GCC GGC GGC GTA GTT AGC CAC CCA ATT GGT TAT GGC --- CAA AGT CTG ACA ACA TTG GCG AGG GTC ACG GCT GCC GCA CTG ACC ACG GCG GCC ATG CTG CAC ACA ACG AAT GCC CTG GCT GCC ACC GGC TCA TCC AGC TCA TCC AAT TCT TCC ACC GCC GGA ATA GCA CTG CCG --- --- CTG GGC ACT GCC ACA CCT GCC ACA CAC GAA CTA AAT GCC ACA CAG CCG TTT GGC GGC --- ACG GGT CTG AGC TTC AAC GAA AGC GGC GCA GGA TTA AGT GAC CAT CAT CAT --- CAG CAA CAC AAT CCC GAC GAG GAT TGG CTG GAC AAC ATC TTT TGG GTG TTC AAG GCC TTT GTC ATG CTG CTC ATC ATC ATT GCG GCC ATC TGC GGC AAT CTG CTT GTT ATT ATT TCT GTG ATG CGT GTT AGA AAA TTA AGA GTT ATA ACG AAT TAC TTT GTA GTT TCC TTA GCC ATG GCT GAT ATA ATG GTC GCT ATT ATG GCC ATG ACA TTT AAC TTT AGT GTG CAA GTA ACC GGG CGG TGG AAC TTC AGC CCC TTC CTG TGC GAT TTG TGG AAC AGC CTC GAT GTC TAC TTC TCA ACA GCG AGT ATT TTG CAT TTA TGC TGC ATA TCT GTG GAT AGA TAC TAT GCG ATT GTT AAG CCC CTC AAG TAT CCG ATT AGC ATG ACG AAA CGC GTG GTC GGC ATT ATG CTG CTA AAC ACC TGG ATA TCG CCG GCA CTG CTC TCG TTC TTG CCC ATC TTC ATC GGC TGG TAC ACC ACG CCG CAA CAC CAG CAG TTC GTC ATC CAG AAT CCG ACG CAG TGC TCC TTC GTG GTG AAC AAG TAC TAC GCC GTC ATC TCG AGC TCC ATA TCG TTC TGG ATA CCC TGC ACC ATC ATG ATA TTC ACC TAC CTG GCC ATC TTC CGG GAG GCC AAT CGG CAG GAG AAG CAG CTG ATG ATG CGC CAC GGC AAC GCC ATG CTG ATG CAC CGA CCC TCC ATG CAG CCC TCA GGC GAG GCG CTG AGC GGA TCC GGG TCG TCG AAA ACA TTG ACG CTG CAC GAG GTC GAG CAG GAG CAC ACA CCC ACT AAG GAC AAG CAC TTA ATC AAA ATG AAG CGG GAG CAC AAG GCC GCA CGC ACG CTG GGC ATC ATC ATG GGC ACC TTC ATC CTC TGC TGG CTG CCA TTC TTC CTG TGG TAC ACA CTC TCC ATG ACC TGC GAG GTA TGC CAA GTG CCG GAC ATA GTA GTT TCG ATC CTC TTC TGG ATC GGG TAC TTC AAC TCG ACG CTC AAC CCG CTG ATC TAC GCG TAC TTC AAC CGG GAC TTC CGG GAG GCG TTC CGC AAC ACG CTG CTC TGT CTG TTC TGC AAC TGG TGG AAG GAT CGC CAC CTG CCG CTG GAC ATC GAC ATC CGG CGC TCC AGC CTG CGC TAC GAC CAG CGG GCG AAG AGC GTC TAC TCG GAG AGC TAC CTC AAC TCG ACG ACG CCC TCG CAT CGC CGC CAG TCG CAG ATG GTG GAC AAC TTA 
Dsan                            ATG TTG TTG TGC GAC --- --- GGA CTT GGC CCG GAG CCA CCG CGG CAA AGG CAT CGA AAT CGA ACC AGT ACC GCC AGG ATA CGA AAA AGA CCC AAG TGC TGC TGC GGT AAT GGC GGC AGC AGC CAT CAG --- GCG GAG CAG CCG --- --- --- --- --- --- --- --- --- --- --- TCC GGC GGT GTA GTT AGC CAT CCA ATT AGT TAT GGC --- CAA AGT CTG ACA ACA TTG GCG CGG GTC ACG GCG GCC GCA CTG ACC ACG GCG GCC ATG CTG CAC ACA ACG AAT GCC CTG GCT GCC ACC GGC TCA TCC AGC TCA TCC AAC TCT TCC ACC GCC GGA ATA GCA CTG CCG --- --- CTG GGC ACT GCC ACA CCT GCC ACG CAC GAA CTG AAT GCC ACA CAG CCG TTT GGC GGC --- ACG GGT CTG AAC TTC AAC GAA AGC GGC GCT GGA TTA AGT GAC CAT CAT CAT --- CAT CAA CAC AAT CCC GAC GAG GAT TGG CTG GAC AAC ATC GTT TGG GTG TTC AAG GCC TTT GTC ATG CTG CTC ATC ATC ATT GCG GCC ATC TGC GGC AAT CTG CTT GTT ATT ATT TCT GTG ATG CGT GTT AGA AAA TTA AGA GTT ATA ACG AAT TAC TTT GTA GTT TCC TTA GCC ATG GCT GAT ATA ATG GTC GCT ATT ATG GCC ATG ACA TTT AAC TTT AGT GTG CAA GTA ACT GGG CGG TGG AAC TTC AGC CCC TTC CTG TGC GAT TTG TGG AAC AGC CTC GAT GTC TAC TTC TCA ACT GCG AGT ATT TTG CAT TTA TGC TGC ATA TCT GTG GAT AGA TAC TAT GCG ATT GTT AAG CCC CTC AAG TAT CCG ATT AGC ATG ACG AAA CGC GTG GTC GGA ATT ATG CTG CTA AAC ACA TGG ATA TCG CCG GCA CTG CTC TCG TTC TTG CCC ATC TTC ATC GGC TGG TAC ACG ACC CCG CAG CAC CAG CAG TTC GTC ATC CAG AAT CCA GAG CAG TGC TCC TTC GTG GTG AAC AAG TAC TAC GCC GTC ATC TCG AGC TCC ATA TCG TTC TGG ATA CCC TGC ACC ATC ATG ATA TTC ACC TAC CTG GCC ATC TTC CGG GAA GCC AAT CGG CAG GAG AAG CAG CTG ATG ATG CGC CAC GGC AAC GCC ATG CTG ATG CAC CGA CCC TCC ATG CAG CCC TCA GGC GAG GCG CTG AGC GGA TCC GGG TCG TCG AAA ACA TTG ACG CTG CAC GAG GTC GAG CAG GAG CAC ACC CCC ACT AAG GAC AAG CAC TTA ATC AAA ATG AAG CGG GAG CAC AAG GCC GCA CGC ACG CTG GGC ATC ATC ATG GGC ACC TTC ATC CTC TGC TGG CTG CCA TTC TTC CTG TGG TAC ACC CTC TCC ATG ACC TGC GAG GTG TGC CAA GTG CCG GAC ATA GTC GTC TCG ATC CTC TTC TGG ATC GGG TAC TTC AAC TCG ACG CTC AAC CCG CTG ATC TAC GCC TAC TTC AAC CGG GAC TTC CGG GAG GCG TTC CGC AAC ACG CTG CTC TGC TTG TTC TGC AAC TGG TGG AAG GAT CGC CAC CTG CCG CTG GAC ATC GAC ATC CGG CGC TCC AGC CTG CGC TAC GAC CAG CGG GCG AAG AGC GTC TAC TCG GAG AGC TAC CTC AAC TCG ACG ACG CCC TCG CAC CGC CGC CAG TCG CAG ATG GTG GAC AAC TTA 
Dyak                            ATG TTG TTG TGC GAC --- --- GGA CTT GGC CCG GAG CCA CCG CGG CAA AGG CAT CGA AAT CGA ACC AGT GCC GCC AGG ATA CGA AAA AGA CCC AAG TGC TGC TGC AGC AAT GGC GGC AGC AGC CAT CAG --- GCG GAG CAG CCA --- --- --- --- --- --- --- --- --- --- --- TCC GGC GGT GTA GTT AGC CAG CCA ATT AGT TAT GGC --- CAA AGT CTG ACA ACA TTG GCG CGG GTC ACG GCG GCC GCA CTG ACC ACG GCG GCC ATG CTG CAC ACA ACG AAT GCC CTG GCT GCC ACC GGC TCA TCC AGC TCA TCC AAC TCT TCC ACC GCC GGA ATA GCA CTG CCG --- --- CTG GGC ACT GCC ACA CCT GCC ACG CAC GAA CTG AAT GCC ACA CAG CCG TTT GGC GGC --- ACG GGT CTG AAC TTC AAC GAA AGC GGC GCT GGA TTA AGT GAC CAT CAT CAT --- CAT CAA CAC AAT CCC GAC GAG GAT TGG CTG GAC AAC ATC GTT TGG GTG TTC AAG GCC TTT GTC ATG CTG CTC ATC ATC ATT GCG GCC ATC TGC GGC AAT CTG CTT GTT ATT ATT TCT GTG ATG CGT GTT AGA AAA TTA AGA GTT ATA ACG AAT TAC TTT GTA GTT TCC TTA GCC ATG GCT GAT ATA ATG GTC GCT ATT ATG GCC ATG ACA TTT AAC TTT AGT GTG CAA GTA ACT GGG CGA TGG AAC TTC AGC CCC TTC CTG TGC GAT TTG TGG AAC AGC CTC GAT GTC TAC TTC TCA ACG GCG AGT ATT TTG CAT TTA TGC TGC ATA TCT GTG GAT AGA TAC TAT GCG ATT GTT AAG CCC CTC AAG TAT CCG ATT AGC ATG ACG AAA CGC GTG GTC GGC ATT ATG CTG CTA AAC ACA TGG ATA TCG CCG GCA CTG CTC TCG TTC TTG CCC ATC TTC ATC GGC TGG TAC ACG ACC CCG CAG CAC CAG CAG TTC GTC ATC CAG AAT CCA GAG CAG TGC TCC TTC GTG GTG AAC AAG TAC TAC GCC GTC ATC TCG AGC TCC ATA TCG TTC TGG ATA CCC TGC ACC ATC ATG ATA TTC ACC TAC CTG GCC ATC TTC CGG GAA GCC AAT CGG CAG GAG AAG CAG CTG ATG ATG CGC CAC GGC AAC GCC ATG CTG ATG CAC CGA CCC TCC ATG CAG CCC TCA GGC GAG GCG CTG AGC GGA TCC GGG TCG TCG AAA ACA TTG ACG CTG CAC GAG GTC GAG CAG GAG CAC ACC CCC ACT AAG GAC AAG CAC TTA ATC AAA ATG AAG CGG GAG CAC AAG GCC GCA CGC ACG CTG GGC ATC ATC ATG GGC ACC TTC ATT CTC TGC TGG CTG CCA TTC TTC CTG TGG TAC ACC CTC TCC ATG ACC TGC GAG GTG TGC CAA GTG CCG GAC ATA GTC GTC TCG ATC CTC TTC TGG ATC GGG TAC TTC AAT TCG ACG CTC AAC CCG CTG ATC TAC GCC TAC TTC AAC CGG GAC TTC CGG GAG GCG TTC CGC AAC ACG CTG CTC TGC TTG TTC TGC AAC TGG TGG AAG GAT CGC CAC CTG CCG CTG GAC ATC GAC ATC CGG CGC TCC AGC CTG CGC TAC GAC CAG CGG GCG AAG AGC GTC TAT TCG GAG AGC TAC CTC AAC TCC ACG ACG CCC TCG CAC CGC CGC CAG TCG CAG ATG GTG GAC AAC TTA 
Dtei                            ATG TTG TTG TGC GAC --- --- GGA CTT GGC CCG GAG CCA CCG CGG CAA AGG CAT CGC AAT CGA ACC AGT GCC GCC AGG ATA AGA AAA AGA CCC AAA TGC TGC TGC GCC AAC GGC GGC AGC AGC CAT CAG --- GCG GAG CAG CCG --- --- --- --- --- --- --- --- --- --- --- TCC GGC GGT GTA GTT AGC CAG CCA ATT AGT TAT GGC --- CAA AGT CTG ACA ACA TTG GCG CGG GTC ACG GCG GCC GCA CTG ACC ACG GCG GCC ATG CTG CAC ACA ACG AAT GCC CTG GCT GCC ACC GGC TCA TCC AGC TCA TCC AAC TCT TCC GCC GCC GGA ATA GCA CTG CCG --- --- CTG GGC ACT GCC ACA CCT GCC ACA CAC GAA CTG AAT GCC ACA CAG CCG TTT GGC GGC --- ACG GGT CTG AAC TTC AAC GAA AGC GGC GCT GGA TTA AGT GAC CAT CAT CAT --- CAT CAA CAC AAT CCC GAC GAG GAT TGG CTG GAC AAC ATC GTT TGG GTG TTC AAG GCC TTT GTC ATG CTG CTC ATC ATC ATT GCG GCC ATC TGC GGC AAT CTG CTT GTT ATT ATT TCT GTG ATG CGT GTT AGA AAA TTA AGA GTT ATA ACG AAT TAC TTT GTA GTT TCC TTA GCC ATG GCT GAT ATA ATG GTC GCT ATT ATG GCC ATG ACA TTT AAC TTT AGT GTG CAA GTA ACT GGG CGG TGG AAC TTC AGC CCC TTC CTG TGC GAT TTG TGG AAC AGC CTC GAC GTC TAC TTC TCA ACA GCG AGT ATT TTG CAT TTA TGC TGC ATA TCT GTG GAT AGA TAC TAT GCG ATT GTT AAG CCC CTC AAG TAT CCG ATT AGC ATG ACG AAA CGC GTG GTC GGC ATT ATG CTG CTA AAC ACA TGG ATA TCG CCG GCA CTG CTC TCG TTC TTG CCC ATC TTC ATC GGC TGG TAC ACC ACC CCG CAG CAC CAG CAG TTC GTC ATC CAG AAT CCA GAG CAG TGC TCC TTT GTG GTG AAC AAG TAC TAC GCC GTC ATC TCG AGC TCC ATA TCG TTC TGG ATT CCC TGC ACC ATC ATG ATC TTC ACC TAC CTG GCC ATC TTC CGG GAA GCC AAT CGG CAG GAG AAG CAG CTG ATG ATG CGC CAC GGC AAC GCC ATG CTG ATG CAC CGA CCC TCC ATG CAG CCC TCA GGC GAG GCG CTG AGC GGA TCC GGG TCG TCG AAA ACA TTG ACG CTG CAC GAG GTC GAG CAG GAG CAC ACC CCC ACT AAG GAC AAG CAC TTA ATC AAA ATG AAG CGG GAG CAC AAG GCC GCA CGC ACG CTG GGC ATC ATC ATG GGC ACC TTC ATC CTC TGC TGG CTG CCA TTC TTC CTG TGG TAC ACC CTC TCC ATG ACC TGC GAG GTG TGC CAA GTG CCG GAC ATA GTC GTC TCG ATC CTC TTC TGG ATC GGG TAC TTC AAC TCG ACG CTC AAC CCG CTG ATC TAC GCC TAC TTC AAC CGG GAC TTC CGG GAG GCG TTC CGC AAC ACG CTG CTC TGC CTG TTC TGC AAC TGG TGG AAG GAT CGC CAC CTG CCG CTG GAC ATC GAC ATC CGG CGC TCC AGC CTG CGC TAC GAC CAG CGG GCG AAG AGC GTC TAC TCG GAG AGC TAC CTC AAC TCG ACG ACG CCC TCG CAC CGC CGC CAG TCG CAG ATG GTG GAC AAC TTA 
Dtak                            ATG TTG TTG TGC CCC GAA TCC GAA CTT GGC CCG GAG CCA CCG CGG CAA AGG CAT CGC --- --- ACC AGT GCC GCC AGG ATA CGC AAG AGA CCG AGA TGC TGT TGC GGG AAG GGT AGT CAG GAG GAG CAG CAG --- --- --- --- --- --- --- --- --- --- --- CCG GGA GTT AGC CCT ACA ACC AGC CCA AGC TAT AGC CAA AGT TAT GGC --- CAA AGT CTG ACG ACC CTG GCG CGG GTC ACT GCG GCC GCT TTG GCC ACG GCG GCC ATG CTG CAC ACA ACG AAT GCC CTG GCC ACC AGC TCC TCC TCC --- --- --- --- TCC TCC ACC TCC TCC ACT GCA CTG CCA CCA TTG CAG GGC ACT GCC ACG CCC GCT TCA CAC GAA CTG AAT GCC ACA CAG CTG GGG GGC GGG GGC ACG GCG GCG GGC TGG AAC CTC AGC GAA AGC GGT --- GCC GGA TTA --- AAT GGA CAT CAG CAT GCC GCT GAC GAG GAT TGG CTG GAC AAC ATC TTC TGG CTG TTC AAG GCC TTC GTC ATG CTG CTC ATC ATC ATT GCG GCC ATT TGC GGC AAT CTG CTT GTT ATT ATT TCT GTG ATG CGT GTT AGA AAA TTA AGA GTT ATA ACG AAT TAC TTT GTA GTT TCC TTA GCC ATG GCT GAT ATA ATG GTC GCT ATT ATG GCC ATG ACA TTT AAC TTT AGT GTG CAA GTA ACT GGG AGC TGG AAG TTC AGC CCC TTC CTG TGC GAT TTG TGG AAC AGC CTC GAT GTC TAC TTC TCA ACA GCG AGT ATT TTG CAT TTA TGC TGC ATA TCC GTG GAT AGA TAC TAT GCG ATT GTT AAG CCG CTC AAG TAT CCG ATT AGC ATG ACG AAA CGC GTG GTC GGC ATT ATG CTG CTG AAC ACA TGG ATA TCG CCG GCG CTG CTC TCG TTC TTG CCC ATC TTC ATC GGC TGG TAC ACC ACG CCA CAG CAC ATG CAG TTC GTC GTG GAC CAT CCG GAT CAG TGC TCC TTC GTG GTG AAC AAG TAC TAC GCC GTC ATC TCG AGC TCC ATT TCT TTC TGG ATC CCC TGC ACC ATC ATG ATA TTC ACC TAC CTG GCC ATC TTC CGC GAG GCC AAT CGC CAG GAG AAG CAG CTA ATG ATG CGC CAC GGC AAC GCG ATG CTG ATG CAC CGC CCA TCC ATG CAG CCC TCA GGC GAG GCG CTG AGC GGA TCC GGG TCG TCG AAA ACA TTG ACG CTG CAC GAG GTC GAG CAG GAG CAC ACC CCC ACT AAG GAC AAG CAC TTA ATC AAA ATG AAG CGG GAG CAC AAG GCC GCA CGC ACG CTG GGC ATC ATC ATG GGC ACC TTC ATC CTC TGC TGG CTG CCA TTC TTT CTG TGG TAC ACC CTC TCC ATG ACC TGC GAG GTG TGC CAA GTG CCG GAC ATA GTC GTC TCG ATC CTG TTC TGG ATC GGG TAC TTC AAC TCG ACG CTC AAC CCG CTG ATC TAC GCG TAC TTC AAC CGG GAC TTC CGG GAG GCT TTC CGC AAC ACG CTG CTC TGC CTG TTC TGC AAC TGG TGG AAG GAC CGC CAC CTG CCG CTG GAC ATG GAC ATC CGG CGC TCC AGC CTG CGC TAC GAC CAG CGG GCG AAG AGC GTC TAC TCG GAG AGC TAC CTC AAC TCG ACG ACG CCC TCG CAC CGC CGC CAG TCG CAG ATG GTG GAC AAC TTA 
Dbia                            ATG TTG TTG TGC CCC CAA ACC GAA CTT GGC CCG GAG CCA CCG CGG CAG AGG CAT CGC --- --- GGC AGT GCG GCC AGG ATA CGC AAA AGA GCG AGA TGC TGC TGC AGC AAA CAG GAG GAG CAG CAG CAG CAG CAG CAG CAG CAG GAG CAG CAG GAG GAG GAG CAC CTG GGA GTT AGC CCC --- --- AGC CAC AGC CGC ATC CCT AGT TAC AGC --- CAA AGT CTG ACG AGC CTG GCG CGG ATC ACG GCG GCC GCC CTG GCC ACG GCG GCC GTG CTG CAC ACA ACG AAT GCC CTG GCC ACC GGC TCA TCC ACA TCC CTG TCC CCA TCC TCC GCC GCC GGA ACA GCA CTG CCA TCC TCG CAG CTT ACT GCC ACG CCC GCT TCA CAC GAA CTG AAT GCC ACC CAG CTG GGC GGC ACT --- --- --- CTG GGC CTG AAT CTC AGC CAG AGC GGC GGT GCA GGA TCG AAC GGC ACC CAC TCC CAC AGC GCC GAC GAG GAT TGG CTG GAC AAC ATC GTC TGG CTG TTC AAG GCC TTC GTC ATG CTG CTC ATC ATC ATT GCG GCC ATC TGC GGC AAT CTG CTT GTT ATT ATT TCT GTG ATG CGT GTT AGA AAA TTA AGA GTT ATA ACG AAT TAC TTT GTA GTT TCC TTA GCC ATG GCT GAT ATA ATG GTC GCT ATT ATG GCC ATG ACA TTT AAC TTT AGT GTG CAA GTA ACT GGG AGC TGG AAG TTC AGC CCC TTC CTG TGC GAT TTG TGG AAC AGT CTC GAT GTG TAC TTC TCA ACA GCG AGT ATC TTG CAT TTA TGC TGC ATA TCC GTG GAT AGG TAC TAT GCT ATT GTT AAG CCG CTG AAG TAT CCG ATT AGC ATG ACG AAA CGC GTG GTC GGC ATT ATG CTG CTG AAC ACA TGG ATA TCG CCG GCC CTG CTC TCG TTC TTG CCC ATC TTC ATC GGC TGG TAC ACC ACG CCC CAG CAC AAG CTC TTC GTC CTG GAG CAC CCG GAT CAG TGC CTG TTC GTG GTG AAC AAG TAC TAC GCC GTC ATC TCG AGC TCC ATT TCA TTC TGG ATC CCC TGC ACC ATC ATG ATA TTC ACC TAC CTG GCC ATC TTC CGC GAG GCC AAT CGC CAG GAG AAG CAG CTC ATG ATG CGC CAC GGC AAC GCG ATG CTG ATG CAC CGC CCC TCC ATG CAG CCC TCA GGC GAG GCG CTG AGC GGA TCC GGG TCG TCG AAA ACA CTG ACG CTG CAC GAG GTC GAG CAG GAG CAC ACG CCC ACT AAG GAC AAG CAC TTA ATC AAA ATG AAG CGG GAG CAC AAG GCC GCC CGC ACG CTG GGC ATC ATC ATG GGC ACC TTC ATC CTC TGC TGG CTG CCA TTC TTC CTG TGG TAC ACG CTC TCC ATG ACC TGC GAG GTG TGC CAG GTG CCG GAC ATC GTC GTG TCG ATC CTG TTC TGG ATC GGG TAC TTC AAC TCG ACG CTG AAC CCG CTG ATC TAC GCG TAC TTC AAC CGC GAC TTC CGG GAG GCG TTC CGC AAC ACG CTG CTC TGC CTG TTC TGC AAC TGG TGG AAG GAC CGC CAC CTG CCG CTG GAC ATC GAC ATC CGG CGC TCC AGC CTG CGC TAC GAC CAG CGG GCG AAG AGC GTC TAC TCG GAG AGC TAC CTC AAC TCG ACG ACG CCC TCG CAC CGC CGC CAG TCG CAG ATG GTG GAC AAC TTA 
Dsuz                            ATG TTG TTG TGC CCC CAA TCC GAA CTT GGC CCG GAG CCA CCG CGG CAA AGG CAT CGC --- --- AGC AGT GCG GCC AGG ATA CGC AAA AGA GCG AAA TGC TGC TGC GGC AGC CAG GAG GAA CAG AAG GAG CAG AGG GAG CAG GTG --- GAG CAG GAG GAG GAG CAG TCG GCA GTT AGC CCC --- --- AGC CAT AGC CCC ATC CCT AGT TAT AGC --- CAA AGT CTG ACG AGC CTG GCG AGG ATC ACG GCG GCC GCC CTG GCC GCG GCG GCC ATG CTG CAC ACA ACG AAC GCC CTG GCC ACC GGC TCA TCC ACA TCC CTA TCC CCA TCC TCC --- GCC GGA ACA GCA CTG CCA TCC TCG CTG GGC ACT GCC ACG CCC ACC ACA CAC GAA CTG AAT GCC ACC CAG CTG GGC GGC ACT --- --- --- TTG GGT CTG AAT CTC AGC GAG AGC GGC GGT GCA GGT TCG AAT GGC CTC CAC ACC CAC GCC GCC GAC GAG GAT TGG CTG GAC AAC ATC GTC TGG GTG TTC AAG GCC TTC GTC ATG CTG CTC ATC ATC ATT GCG GCC ATC TGC GGC AAT CTG CTT GTT ATT ATT TCT GTG ATG CGT GTT AGA AAA TTA AGA GTT ATA ACG AAT TAC TTT GTA GTT TCC TTA GCC ATG GCT GAT ATA ATG GTC GCT ATT ATG GCC ATG ACA TTT AAC TTT AGT GTG CAA GTA ACT GGG AGC TGG AAG TTC AGC CCC TTC CTG TGC GAT TTG TGG AAC AGC CTC GAT GTG TAC TTC TCA ACA GCG AGT ATT TTG CAT TTA TGC TGC ATA TCC GTG GAT AGA TAC TAT GCG ATT GTT AAG CCG CTG AAG TAT CCG ATT AGC ATG ACG AAA CGC GTG GTC GGC ATC ATG CTG CTG AAC ACG TGG ATA TCG CCG GCA CTG CTC TCG TTC TTG CCC ATC TTC ATC GGC TGG TAC ACC ACC CCG GCG CAC AAG CTC TTC GTC CTG GAG CAC CCG GAT CAG TGC TCC TTC GTG GTG AAC AAG TAC TAC GCC GTC ATC TCG AGC TCC ATT TCG TTC TGG ATC CCC TGC ACC ATC ATG ATA TTC ACC TAC CTG GCC ATC TTC CGC GAG GCC AAT CGC CAG GAG AAG CAG CTG ATG ATG CGC CAC GGC AAC GCG ATG CTG ATG CAC CGC CCC TCC ATG CAG CCC TCG GGC GAG GCG CTG AGC GGA TCC GGG TCG TCG AAA ACA TTG ACG CTG CAC GAG GTC GAG CAG GAG CAC ACG CCC ACT AAG GAC AAG CAC TTA ATC AAA ATG AAG CGG GAG CAC AAG GCC GCC CGC ACG CTG GGC ATC ATC ATG GGC ACC TTC ATC CTC TGC TGG CTG CCA TTC TTC CTG TGG TAC ACG CTC TCC ATG ACC TGT GAG GTG TGC CAG GTG CCA GAC ATC GTC GTG TCG ATC CTG TTC TGG ATC GGG TAC TTC AAC TCG ACG CTG AAC CCG CTG ATC TAC GCG TAC TTC AAC CGG GAC TTC CGG GAG GCG TTC CGC AAC ACG CTG CTC TGC CTG TTC TGC AAC TGG TGG AAG GAC CGC CAC CTG CCG CTG GAC ATC GAC ATC CGG CGC TCC AGC CTG CGC TAC GAC CAG CGG GCG AAG AGC GTC TAC TCG GAG AGC TAC CTC AAC TCG ACG ACG CCC TCG CAC CGC CGC CAG TCG CAG ATG GTG GAC AAC TTA 
Dsub                            ATG TTG TTG TGC CCC CAA TCC GAA CTT GGC CCG GAG CCA CCG CGG CAA AGG CAT CGC --- --- AGA AGT GCC GCC AGG ATA CGC AAA AGA GCG AAA TGC TGC TGC GGC AGC CAG GAG CAG AAG GAG --- --- --- --- CAG GTG --- GAG --- CAG GAG GAG CAG TCG GGA GTT AAC CCT --- --- AGC CCT AGC CCC ATC CCT AGT TAT AGC --- CAA AGT CTG ACG AGC CTG GCG AGG ATC ACG GCG GCC GCC CTG GCC GCG GCG GCC ATG CTG CAC ACA ACG AAC GCC CTG GCC ACC GGC TCA TCC ACA TCC TTG TCC CCA TCC GCC --- GCC GGA ACA GCA CTG CCA TCC TCG CTG GGC ACT GCC ACG CCC ACC ACA CAC GAA CTG AAT GCC ACC CAG CTG GGC GGC ACT --- --- --- TTG GGT CTG AAT CTC AGC GAG AGC GGC GGT GCA GGA TCG AAT GGC CTC CAC ACC CAC GCC GCC GAC GAG GAT TGG CTG GAC AAC ATC GTC TGG GTG TTC AAG GCC TTC GTC ATG CTG CTG ATC ATC ATT GCG GCC ATC TGC GGC AAT CTG CTT GTT ATT ATT TCT GTG ATG CGT GTT AGA AAA TTA AGA GTT ATA ACG AAT TAC TTT GTA GTT TCC TTA GCC ATG GCT GAT ATA ATG GTC GCT ATT ATG GCC ATG ACA TTT AAC TTT AGT GTG CAA GTA ACT GGG AGC TGG AAG TTC AGC CCC TTC CTG TGC GAT TTG TGG AAC AGC CTC GAT GTG TAC TTC TCA ACA GCG AGT ATT TTG CAT TTA TGC TGC ATA TCC GTG GAT AGA TAC TAT GCG ATT GTT AAG CCG CTG AAG TAT CCG ATT AGC ATG ACG AAA CGC GTG GTC GGC ATC ATG CTG CTG AAC ACG TGG ATA TCG CCG GCC CTG CTC TCG TTC TTG CCC ATC TTC ATC GGC TGG TAC ACC ACC GAG GAG CAC AAG GAG TTC GTC CTG AAG AAC CCG GAT AAG TGC GCC TTC GTG GTG AAC AAG TAC TAC GCC GTC ATC TCG AGC TCC ATT TCG TTC TGG ATC CCC TGC ACC ATC ATG ATA TTC ACC TAC CTG GCC ATC TTC CGC GAG GCC AAC CGC CAG GAG AAG CAG CTG ATG ATG CGC CAC GGC AAC GCG ATG CTG ATG CAC CGC CCC TCC ATG CAG CCC TCG GGC GAG GCG CTG AGC GGA TCC GGG TCG TCG AAA ACA TTG ACG CTG CAC GAG GTC GAG CAG GAG CAC ACG CCC ACT AAG GAC AAG CAC TTA ATC AAA ATG AAG CGG GAA CAC AAG GCC GCC CGC ACG CTG GGC ATC ATC ATG GGC ACC TTC ATC CTC TGC TGG CTG CCA TTC TTC CTG TGG TAC ACG CTC TCC ATG ACC TGC GAG GTG TGC CAG GTG CCG GAC ATC CTC GTG TCG ATC CTA TTC TGG ATC GGG TAC TTC AAC TCG ACG CTG AAC CCG CTG ATC TAC GCG TAC TTC AAC CGC GAC TTC CGG GAG GCG TTC CGC AAC ACG CTG CTC TGC CTG TTC TGC AAC TGG TGG AGG GAC CGC CAC CTG CCG CTG GAC ATC GAC ATC CGG CGC TCC AGC CTG CGC TAC GAC CAG CGG GCG AAG AGC GTC TAC TCG GAG AGC TAC CTC AAC TCG ACG ACG CCC TCG CAC CGC CGC CAG TCG CAG ATG GTG GAC AAC TTA 


After deleting gaps. 1533 sites
     15   1533

Dfic                            ATG TTG TTG TGT CCC ATT GGC CCG GAG CCA CCG CGG CAG AGG CAT CGA ACG AGT GTC GCC AGG ATA CGC AAA AGA CCG AGG TGT TGC TGC AGC CAA AAT CAA AAT CAA AAT CAC AGT CAA AGT CAA AGT CGC CAA AGT TTA ACC CTG GCA AGG GTC ACA GCG GCT GCC CTT GCC ACG GCG GCC ATG TTG CAC ACA TCG AAC GCC CTG GCC ACT GGG TCC TCC ACC TCG GCA TCC TCC TCC TCC GCA CTG CAG GGC ACT GCC ACG CCC GCC ACC CAC GAA CTG AAT GCC ACA CTG CTG AGC AGC ACG CTG TTC TTC AAC GAG AGC GGA CTC AAG CAG GGT GTG GGC CTA AGT CCC GAC GAG GAT TGG CTG GAC AAC ATC GTG TGG GTG TTC AAG GCC TTC GTC ATG CTG CTC ATC ATC ATT GCG GCC ATC TGC GGC AAT CTG CTT GTT ATT ATT TCT GTG ATG CGT GTT AGA AAA TTA AGA GTT ATA ACG AAT TAC TTT GTA GTT TCC TTA GCC ATG GCT GAT ATA ATG GTC GCT ATT ATG GCC ATG ACA TTT AAC TTT AGT GTG CAA GTA ACT GGG CGC TGG AAC TTC AGC CCC TTC CTT TGC GAT TTG TGG AAC AGC CTC GAT GTC TAC TTC TCA ACA GCG AGT ATT TTG CAT TTA TGC TGC ATA TCT GTG GAT AGA TAC TAT GCG ATT GTT AAG CCG CTC AAG TAT CCG ATT AGC ATG ACG AAA CGC GTG GTC GGC ATT ATG CTC CTG AAC ACA TGG ATT TCG CCG GCA CTG CTC TCA TTT TTG CCC ATC TTC ATT GGC TGG TAT ACC ACC GAA GAG CAC CTG GTA TTC GTG GAC AAG CAT CCG GAG CAG TGC GCC TTC GTG GTG AAC AAG TAC TAT GCC GTC ATC TCG AGC TCG ATT TCG TTC TGG ATA CCC TGC ACC ATC ATG ATA TTC ACC TAT TTG GCC ATC TTC CGC GAG GCG AAT CGC CAG GAA AAG CAG CTG ATG ATG CGG CAC GGC AAC GCG ATG CTC ATG CAC CGC CCC TCC ATG CAA CCT TCG GGC GAG GCA CTG AGC GGC TCC GGG TCC TCG AAA ACG TTG ACA CTG CAC GAG GTC GAG CAG GAG CAC ACC CCC ACT AAG GAC AAG CAC TTA ATC AAA ATG AAG CGG GAA CAC AAG GCC GCA CGC ACG CTG GGC ATC ATC ATG GGC ACC TTC ATC CTC TGC TGG CTG CCG TTC TTC CTC TGG TAC ACG CTC TCG ATG ACC TGC GTG GTG TGC CAG GTG CCC GAT ATC GTG GTG TCG ATC CTG TTC TGG ATC GGC TAC TTC AAC TCG ACG CTG AAC CCG CTG ATC TAC GCG TAC TTC AAC CGC GAC TTC CGG GAG GCG TTC CGC AAC ACG CTG CTC TGC CTG TTC TGC AAC TGG TGG CGG GAC CGT CAC TTG CCG CTG GAC ATC GAC ATC CGG CGG TCG AGT CTG CGG TAC GAT CAG AGG GCG AAG AGC GTC TAC TCG GAG AGC TAC CTC AAC TCG ACA ACT CCA TCG CAC CGC CGC CAG TCG CAG ATG GTG GAC AAC TTA 
Dele                            ATG TTG TTG TGC CCC GTT GGC CCA GAG CCA CCG CGG CAA AGG CAT CGC ACC AGT GCG GCC AGG ATA CGC AAG AGA CCG AAA TGC TGC TGT GGC AAT CAG GAG CAG CAG TCT CCG AAC CCT AGC TAT AGC CGC CAG AGT CTC ACA CTG GCG CGG GTC ACA GCG GCC GCT CTC ACC ACG GCG GCC ATG TTG CAC ACA ACG AAC GCC CTG GCC ACC AGC TCA TCG TCA TCA TCG TCC GCC GGA TCT GCA CTG CCG GGC ACT GCC ACG CCC CCA TCG CAC GAA CTG AAC GCC ACG CTG CTG AGC AGC ACG CTG ATC TTC AAC GAG AGC GGA TAC AAA CCT GGC CTG GGA CTC AAT CCC GAC GAG GAC TGG CTG GAC AAC ATC TTC TGG GTG TTC AAG GCC TTC GTT ATG CTG CTC ATC ATT ATT GCG GCC ATC TGC GGC AAT CTG CTT GTT ATT ATT TCT GTG ATG CGT GTT AGA AAA TTA AGA GTT ATA ACG AAT TAC TTT GTA GTT TCC TTA GCC ATG GCT GAT ATA ATG GTC GCT ATT ATG GCC ATG ACA TTT AAC TTT AGT GTG CAA GTA ACT GGG CGC TGG CTC TTC AGC CCC TTC CTG TGC GAT TTG TGG AAC AGC CTC GAT GTC TAC TTC TCA ACA GCG AGT ATT TTG CAT TTA TGC TGC ATA TCT GTG GAT AGA TAC TAT GCG ATT GTT AAG CCG CTC AAG TAT CCC ATC AGC ATG ACG AAA CGC GTC GTC GGC ATT ATG CTG CTG AAC ACA TGG ATA TCG CCG GCG CTG CTC TCG TTC TTG CCC ATC TTC ATC GGC TGG TAC ACC ACC GAC CAG CAT AAG GTG TTC GTC GTG GAG AAT CCG GAC CAG TGC TCC TTC GTG GTG AAC AAG TAC TAC GCC GTC ATC TCG AGC TCG ATT TCG TTC TGG ATC CCC TGC ACC ATC ATG ATC TTC ACC TAC CTG GCC ATC TTC CGC GAG GCC AAT CGC CAG GAG AAG CAG CTG ATG ATG CGC CAC GGC AAC GCG ATG CTC ATG CAC CGC CCC TCC ATG CAG CCC TCA GGC GAG GCG CTG AGC GGC TCC GGT TCG TCG AAA ACT TTG ACG CTG CAC GAG GTC GAG CAG GAG CAC ACC CCC ACT AAG GAC AAG CAC TTA ATC AAA ATG AAG CGG GAG CAC AAG GCC GCA CGC ACG CTG GGC ATC ATC ATG GGC ACC TTC ATC CTC TGC TGG CTG CCA TTC TTT TTG TGG TAC ACG CTC TCC ATG ACA TGC GAG CCG TGC CAA GTG CCG GAA ATC GTC GTA TCG ATC CTG TTC TGG ATT GGC TAC TTC AAC TCG ACG CTC AAC CCG CTG ATC TAC GCG TAC TTC AAT CGG GAC TTC CGG GAG GCG TTC CGC AAC ACG CTG CTC TGC CTG TTC TGC AAC TGG TGG AAG GAC CGC CAT CTG CCG CTG GAC ATC GAC ATC CGG CGC TCC AGC CTG CGC TAT GAC CAG CGG GCG AAG AGC GTC TAC TCG GAG AGC TAC CTC AAC TCG ACG ACG CCC TCG CAT CGC CGC CAG TCG CAG ATG GTG GAC AAC TTA 
Drho                            ATG TTG TTG TGC CCC CTT GGC CCA GAG CCA CCG CGG CAG AGG CAT CGC ACC AGT GCC GCC AGG ATA CGC AAA AGA CCG AAA TGC TGC TGC GGC AGC GAG CAG GCA CAG CCA GCC AGC CCC AGC TAT GGC CGC CAA AGT CTG ACC CTG GCG CGG GTT ACC GCG GCC GCC CTG ACC GCG GCG GCC ATG CTG CAC ACA ACG AGC GCC CTG GCC ACC AGT GCA TCC TCC GCC GCA TCC GCC GGA TCT GCA CTG CCG GGC ACT GCC ACG CCC GCT TCG CAC GAA CTG AAT GCC ACG CTG CTG AGC AGC ACG CTG ATC TTC AAC GAG AGT GGA CAC AAG CCG GGC CTG GGT CTT CAT CCC GAC GAG GAC TGG CTG GAC AAC ATC TTC TGG GTG TTC AAG GCC TTC GTC ATG CTG CTC ATC ATC ATT GCG GCC ATC TGC GGC AAT CTG CTT GTT ATT ATT TCT GTG ATG CGT GTT AGA AAA TTA AGA GTT ATA ACG AAT TAC TTT GTA GTT TCC TTA GCC ATG GCT GAT ATA ATG GTC GCT ATT ATG GCC ATG ACA TTT AAC TTT AGT GTG CAA GTA ACT GGG CGC TGG CTC TTC AGC CCC TTC CTG TGC GAT TTG TGG AAC AGC CTC GAT GTC TAC TTC TCA ACA GCG AGT ATT TTG CAT TTA TGC TGC ATA TCT GTG GAT AGA TAC TAT GCG ATT GTT AAG CCG CTC AAG TAT CCG ATT AGC ATG ACG AAA CGC GTG GTC GGC ATT ATG CTG CTG AAC ACC TGG ATA TCG CCG GCG CTG CTC TCG TTC TTG CCC ATC TTC ATC GGC TGG TAC ACC ACC GAC GAG CAC AAG GTG GAC GTC ATC GAG CAT CCG GAC CGG TGC GCC TTC GTG GTG AAC AAG TAC TAC GCC GTC ATC TCG AGC TCC ATT TCG TTC TGG ATC CCA TGC ACC ATC ATG ATA TTC ACC TAC CTG GCC ATC TTC CGC GAG GCC AAT CGC CAG GAG AAG CAG CTG ATG ATG CGC CAC GGC AAC GCG ATG CTC ATG CAC CGC CCC TCC ATG CAG CCC TCA GGC GAG GCG CTG AGC GGC TCC GGC TCG TCG AAA ACA TTG ACG CTG CAC GAG GTC GAG CAG GAG CAC ACC CCC ACT AAG GAC AAG CAC TTA ATC AAA ATG AAG CGG GAG CAC AAG GCC GCA CGC ACG CTG GGC ATC ATC ATG GGC ACC TTC ATC CTC TGC TGG CTG CCA TTC TTT CTG TGG TAC ACG CTC TCC ATG ACC TGC GAG CCG TGC CAA GTG CCG GAT ATA GTC GTA TCG ATC CTG TTC TGG ATT GGC TAC TTC AAC TCG ACG CTC AAC CCG CTG ATC TAC GCG TAC TTC AAC CGG GAC TTC CGG GAG GCG TTC CGC AAC ACG CTG CTC TGC CTG TTC TGC AAC TGG TGG AAG GAC CGT CAT CTG CCG CTG GAC ATC GAC ATC CGG CGC TCC AGC CTG CGC TAC GAC CAG CGG GCG AAG AGC GTC TAC TCG GAG AGC TAC CTC AAC TCG ACG ACG CCC TCG CAC CGC CGC CAG TCG CAG ATG GTG GAC AAC TTA 
Dmel                            ATG TTG TTG TGC GAC CTT GGC CCG GAG CCA CCG CGG CAA AGG CAT CGA ACC AGT GCC GCC AGG ATT AGA AAA AGA CCG AAA TGC TGC TGC GGC GAT GGC CCC ATA GTT AGC AAC CCA ATT AGT TAT GGC CAA AGT CTG ACA ACA TTG GCG CGG GTC ACG GCG GCC GCA CTG ACC ACG GCG GCC ATG CTG CAC ACA ACG AAT GCC CTG GCT GCC ACC GGC TCA TCC TCT TCC GGC GGA ATA GCA CTG CCG CTG GGC ACT GCC ACA CCT GCC ACA CAC GAA CTG AAT GCC ACA CAG CCG TTT GGC GGC CTG AAC TTC AAC GAA AGC GGC GCA GGA AGT GAC CAT CAA CAC AAT CCC GAC GAG GAT TGG CTG GAC AAC ATC GTT TGG GTG TTC AAG GCC TTT GTC ATG CTG CTC ATC ATC ATT GCG GCC ATC TGC GGC AAT CTG CTT GTT ATT ATT TCT GTG ATG CGT GTT AGA AAA TTA AGA GTT ATA ACG AAT TAC TTT GTA GTT TCC TTA GCC ATG GCT GAT ATA ATG GTC GCT ATT ATG GCC ATG ACA TTT AAC TTT AGT GTG CAA GTA ACT GGG CGG TGG AAC TTC AGC CCC TTC CTG TGC GAT TTG TGG AAC AGC CTC GAT GTC TAC TTC TCA ACA GCG AGT ATT TTG CAT TTA TGC TGC ATA TCT GTG GAT AGA TAC TAT GCT ATT GTT AAG CCC CTC AAG TAT CCG ATT AGC ATG ACG AAA CGC GTG GTC GGC ATT ATG CTG CTA AAC ACA TGG ATA TCG CCG GCA CTG CTC TCC TTC TTG CCC ATC TTC ATC GGC TGG TAC ACC ACG CCG CAG CAC CAG CAG TTC GTC ATC CAG AAT CCG ACG CAG TGC TCG TTC GTG GTG AAC AAG TAC TAC GCC GTC ATC TCG AGC TCC ATA TCG TTC TGG ATA CCC TGC ACC ATT ATG ATA TTC ACC TAC CTG GCC ATC TTC CGG GAA GCC AAT CGG CAG GAG AAG CAG CTG ATG ATG CGG CAC GGC AAT GCC ATG CTG ATG CAC CGA CCA TCC ATG CAG CCA TCA GGC GAG GCG CTG AGC GGA TCC GGG TCG TCG AAA ACA TTG ACG CTG CAC GAG GTC GAG CAG GAG CAC ACC CCC ACT AAG GAC AAG CAC TTA ATC AAA ATG AAG CGG GAG CAC AAG GCC GCA CGC ACG CTG GGC ATC ATC ATG GGC ACC TTC ATC CTC TGC TGG CTG CCT TTC TTC CTG TGG TAC ACA CTC TCC ATG ACC TGC GAG GAG TGC CAA GTG CCG GAC ATA GTC GTC TCA ATC CTC TTC TGG ATC GGG TAC TTC AAC TCA ACG CTA AAC CCG CTG ATC TAC GCG TAC TTC AAC CGC GAC TTC CGG GAG GCG TTC CGC AAC ACG CTG CTC TGC CTG TTC TGC AAT TGG TGG AAG GAT CGC CAC CTG CCT CTG GAC ATC GAC ATC CGG CGC TCC AGC CTG CGC TAC GAC CAG CGG GCG AAG AGC GTC TAC TCG GAG AGC TAC CTT AAC TCG ACA ACG CCC TCG CAT CGC CGC CAG TCT CAG ATG GTG GAC AAC TTA 
Dsim                            ATG TTG TTG TGC GAC CTT GGC CCG GAG CCA CCG CGG CAA AGG CAT CGA ACC AGT GCC GCC AGG ATT AGA AAA AGA CCC AAA TGC TGC TGC GCC GAT GGC CCC GTA GTT AGC AAC CCA ATT AGT TAT GGC CAA AGT CTG ACA ACA TTG GCG CGG GTC ACG GCG GCC GCA CTG ACC ACG GCG GCC ATG CTG CAC ACA ACG AAC GCC CTG GCT GCC ACC GGC TCA TCC TCT TCC GGC GGT ATA GCA CTG CCG CTG GGC ACT GCC ACA CCT GCC ACA CAC GAA CTG AAT GCC ACA CAG CCG TTT GGC GGC CTG AAC TTC AAC GAA AGC GGC GCT GGA AGT GAC CAT CAA CAC AAT CCC GAC GAG GAT TGG CTG GAC AAC ATC GTT TGG GTG TTC AAG GCC TTT GTC ATG CTG CTC ATC ATC ATT GCG GCC ATC TGC GGC AAT CTG CTT GTT ATT ATT TCT GTG ATG CGT GTT AGA AAA TTA AGA GTT ATA ACG AAT TAC TTT GTA GTT TCC TTA GCC ATG GCT GAT ATA ATG GTC GCT ATT ATG GCC ATG ACA TTT AAC TTT AGT GTG CAA GTA ACT GGG CGG TGG AAC TTC AGC CCC TTC GTG TGC GAT TTG TGG AAC AGC CTC GAT GTC TAC TTC TCA ACA GCG AGT ATT TTG CAT TTA TGC TGC ATA TCT GTG GAT AGA TAC TAT GCG ATT GTT AAG CCC CTC AAG TAT CCG ATT AGC ATG ACG AAA CGA GTG GTC GGC ATT ATG CTG CTA AAC ACA TGG ATA TCG CCG GCA CTG CTC TCC TTC TTG CCC ATC TTC ATC GGC TGG TAC ACC ACG CCG CAG CAC AAG CAG TTC GTC ATC CAG AAT CCG ACG CAG TGC TCG TTC GTG GTG AAC AAG TAC TAC GCC GTC ATA TCG AGC TCC ATA TCG TTC TGG ATA CCC TGC ACC ATC ATG ATA TTC ACC TAC CTG GCC ATC TTC CGG GAA GCC AAT CGG CAG GAG AAG CAG CTG ATG ATG CGA CAC GGC AAC GCC ATG CTG ATG CAC CGA CCA TCC ATG CAG CCC TCA GGC GAG GCG CTG AGC GGA TCC GGG TCG TCG AAA ACA TTG ACG CTG CAC GAG GTC GAG CAG GAG CAC ACC CCC ACT AAG GAC AAG CAC TTA ATC AAA ATG AAG CGG GAG CAC AAG GCC GCA CGC ACG CTG GGC ATC ATC ATG GGC ACC TTC ATC CTC TGC TGG CTG CCA TTC TTC CTG TGG TAC ACT CTC TCC ATG ACC TGC GAG GTG TGC CAA GTG CCG GAC ATA GTG GTC TCG ATC CTC TTC TGG ATC GGG TAC TTC AAT TCA ACA CTC AAC CCG CTG ATC TAC GCG TAC TTC AAC CGC GAC TTC CGG GAG GCG TTC CGC AAC ACG CTG CTC TGC CTG TTC TGC AAC TGG TGG AAG GAT CGC CAC CTG CCG CTG GAC ATC GAC ATC CGG CGC TCC AGC CTG CGC TAC GAC CAG CGG GCG AAG AGC GTC TAC TCG GAG AGC TAC CTC AAC TCG ACG ACG CCC TCG CAT CGC CGC CAG TCG CAG ATG GTG GAC AAC TTA 
Dmau                            ATG TTG TTG TGC GAC CTT GGC CCG GAG CCA CCG CGG CAA AGG CAT CGA ACC AGT GCC GCC AGG ATT AGA AAA AGA CCC AAA TGC TGC TGC GCC GAT GGC CCC GTA GTT AGC AAC CCA ATT AGT TAT GGC CAA AGT CTG ACA ACA TTG GCG CGG GTC ACG GCG GCC GCA CTG ACC ACG GCG GCC ATG CTG CAC ACA ACG AAC GCC CTG GCT GCC ACC GGC TCA TCC TCT TCC GGC GGT ATA GCA CTG CCG CTG GGC ACT GCC ACA CCT GCC ACA CAC GAA CTG AAT GCC ACA CAG CCG TTT GGC GGC CTG AAC TTC AAC GAA AGC GGC GCT GGA AGT GAC CAT CAA CAC AAT CCC GAC GAG GAT TGG CTG GAC AAC ATC GTT TGG GTG TTC AAG GCC TTT GTC ATG CTG CTC ATC ATC ATT GCG GCC ATC TGC GGC AAT CTG CTT GTT ATT ATT TCT GTG ATG CGT GTT AGA AAA TTA AGA GTT ATA ACG AAT TAC TTT GTA GTT TCC TTA GCC ATG GCT GAT ATA ATG GTC GCT ATT ATG GCC ATG ACA TTT AAC TTT AGT GTG CAA GTA ACT GGG CGG TGG AAC TTC AGC CCC TTC GTG TGC GAT TTG TGG AAC AGC CTC GAT GTC TAC TTC TCA ACA GCG AGT ATT TTG CAT TTA TGC TGC ATA TCT GTG GAT AGA TAC TAT GCG ATT GTT AAG CCC CTC AAG TAT CCG ATT AGC ATG ACG AAA CGC GTG GTC GGC ATT ATG CTG CTA AAC ACA TGG ATA TCG CCG GCA CTG CTC TCC TTC TTG CCC ATC TTC ATC GGC TGG TAC ACC ACG CCG CAG CAC AAG CAG TTC GTC ATC CAG AAT CCG ACG CAG TGC TCG TTC GTG GTG AAC AAG TAC TAC GCC GTC ATA TCG AGC TCC ATA TCG TTT TGG ATA CCC TGC ACC ATC ATG ATA TTC ACC TAC CTG GCC ATC TTC CGG GAA GCC AAT CGG CAG GAG AAG CAG CTG ATG ATG CGA CAC GGC AAC GCC ATG CTG ATG CAC CGA CCA TCC ATG CAG CCC TCA GGC GAG GCG CTG AGC GGA TCC GGG TCG TCG AAA ACA TTG ACG CTG CAC GAG GTC GAG CAG GAG CAC ACC CCC ACT AAG GAC AAG CAC TTA ATC AAA ATG AAG CGG GAG CAC AAG GCC GCA CGC ACG CTG GGC ATC ATC ATG GGC ACC TTC ATC CTC TGC TGG CTG CCA TTC TTC CTG TGG TAC ACT CTC TCC ATG ACC TGC GAG GTG TGC CAA GTG CCG GAC ATA GTC GTC TCG ATC CTC TTC TGG ATC GGG TAC TTC AAT TCA ACA CTC AAC CCG CTG ATC TAC GCG TAC TTC AAC CGC GAC TTC CGG GAG GCG TTC CGC AAC ACG CTG CTC TGC CTG TTC TGC AAC TGG TGG AAG GAT CGC CAC CTG CCG CTG GAC ATC GAC ATC CGG CGC TCC AGC CTG CGC TAC GAC CAG CGG GCG AAG AGC GTC TAC TCG GAG AGC TAC CTC AAC TCG ACG ACG CCC TCG CAT CGC CGC CAG TCG CAG ATG GTG GAC AAC TTA 
Dsec                            ATG TTG TTG TGC GAC CTT GGC CCG GAG CCA CCG CGG CAA AGG CAT CGA ACC AGT GCC GCC AGG ATT AGA AAA ATA CCC AAA TGC TGC TGC GCC GAT GGC CCC GTA GTT AGC AAC CCA ATT AGT TAT GGC CAA AGT CTG ACA ACA TTG GCG CGG GTC ACG GCA GCC GCA CTG ACC ACG GCG GCC ATG CTG CAC ACA ACG AAC GCC CTG GCT GCC ACC GGC TCA TCC TCT TCC GGC GGT ATA GCA CTG CCG CTG GGC ACT GCC CCA CCT GCC ACA CAC GAA CTG AAT GCC ACA CAG CCG TTT GGC GGC CTG AAC ATC AAC GAA AGC GGC GCT GGA AGT GAC CAT CAA AAC AAT CCC GAC GAG GAT TGG CTG GAC AAC ATC GTT TGG GTG TTC AAG GCT TTT GTC ATG CTG CTC ATC ATC ATT GCG GCC ATC TGC GGC AAT CTG CTT GTT ATT ATT TCT GTG ATG CGT GTT AGA AAA TTA AGA GTT ATA ACG AAT TAC TTT GTA GTT TCC TTA GCC ATG GCT GAT ATA ATG GTC GCT ATT ATG GCC ATG ACA TTT AAC TTT AGT GTG CAA GTA ACT GGG CGC TGG AAC TTC AGC CCC TTC GTG TGC GAT TTG TGG AAC AGC CTC GAT GTC TAC TTC TCA ACA GCG AGT ATT TTG CAT TTA TGC TGC ATA TCT GTG GAT AGA TAC TAT GCG ATT GTT AAG CCC CTC AAG TAT CCG ATT AGC ATG ACG AAA CGC GTG GTC GGC ATT ATG CTG CTA AAC ACA TGG ATA TCG CCG GCA CTG CTC TCC TTC TTG CCC ATC TTC ATC GGC TGG TAC ACC ACG CCG CAG CAC AAG CAG TTC GTC ATC CAG AAT CCG ACG CAG TGC TCG TTC GTG GTG AAC AAG TAC TAC GCC ATC ATA TCG AGC TCC ATA TCG TTT TGG ATA CCC TGC ACC ATC ATG ATA TTC ACC TAC CTG GCC ATC TTC CGG GAA GCC AAT CGG CAG GAG AAG CAG CTG ATG ATG CGA CAC GGC AAC GCC ATG CTG ATG CAC CGA TCA TCC ATG CAG CCC TCA GGC GAG GCG CTG AGC GGA TCC GGG TCG TCG AAA ACA TTG ACG CTG CAC GAG GTC GAG CAG GAG CAC ACC CCC ACT AAG GAC AAG CAC TTA ATC AAA ATG AAG CGG GAG CAC AAG GCC GCA CGC ACG CTG GGC ATC ATC ATG GGC ACC TTC ATC CTC TGC TGG CTG CCA TTC TTC CTG TGG TAC ACT CTC TCC ATG ACC TGC GAG GTG TGC CAA GTG CCG GAC ATA GTC GTC TCG ATC CTC TTC TGG ATC GGG TAC TTC AAT TCA ACA CTC AAC CCG CTG ATC TAC GCG TAC TTC AAC CGC GAC TTC CGG GAG GCG TTC CGC AAC ACG CTG CTC TGC CTG TTC TGC AAC TGG TGG AAG GAT CGC CAC CTG CCG CTG GAC ATC GAC ATC CGG CGC TCC AGC CTG CGC TAC GAC CAG CGG GCG AAG AGC GTC TAT TCG GAG AGC TAC CTC AAC TCG ACG ACG CCC TCG CAC CGC CGC CAG TCG CAG ATG GTG GAC AAC TTA 
Dere                            ATG TTG TTG TGC GAC CTT GGC CCG GAG CCA CCG CGG CAA AGG CAT CGA ACC AGT GCC GCC AGG ATA AGA AAA AGA CGC AAA TGC AGC TGC AGC AAT GGC GCC GTA GTT AGC CAC CCA ATT GGT TAT GGC CAA AGT CTG ACA ACA TTG GCG AGG GTC ACG GCT GCC GCA CTG ACC ACG GCG GCC ATG CTG CAC ACA ACG AAT GCC CTG GCT GCC ACC GGC TCA TCC TCT TCC GCC GGA ATA GCA CTG CCG CTG GGC ACT GCC ACA CCT GCC ACA CAC GAA CTA AAT GCC ACA CAG CCG TTT GGC GGC CTG AGC TTC AAC GAA AGC GGC GCA GGA AGT GAC CAT CAG CAC AAT CCC GAC GAG GAT TGG CTG GAC AAC ATC TTT TGG GTG TTC AAG GCC TTT GTC ATG CTG CTC ATC ATC ATT GCG GCC ATC TGC GGC AAT CTG CTT GTT ATT ATT TCT GTG ATG CGT GTT AGA AAA TTA AGA GTT ATA ACG AAT TAC TTT GTA GTT TCC TTA GCC ATG GCT GAT ATA ATG GTC GCT ATT ATG GCC ATG ACA TTT AAC TTT AGT GTG CAA GTA ACC GGG CGG TGG AAC TTC AGC CCC TTC CTG TGC GAT TTG TGG AAC AGC CTC GAT GTC TAC TTC TCA ACA GCG AGT ATT TTG CAT TTA TGC TGC ATA TCT GTG GAT AGA TAC TAT GCG ATT GTT AAG CCC CTC AAG TAT CCG ATT AGC ATG ACG AAA CGC GTG GTC GGC ATT ATG CTG CTA AAC ACC TGG ATA TCG CCG GCA CTG CTC TCG TTC TTG CCC ATC TTC ATC GGC TGG TAC ACC ACG CCG CAA CAC CAG CAG TTC GTC ATC CAG AAT CCG ACG CAG TGC TCC TTC GTG GTG AAC AAG TAC TAC GCC GTC ATC TCG AGC TCC ATA TCG TTC TGG ATA CCC TGC ACC ATC ATG ATA TTC ACC TAC CTG GCC ATC TTC CGG GAG GCC AAT CGG CAG GAG AAG CAG CTG ATG ATG CGC CAC GGC AAC GCC ATG CTG ATG CAC CGA CCC TCC ATG CAG CCC TCA GGC GAG GCG CTG AGC GGA TCC GGG TCG TCG AAA ACA TTG ACG CTG CAC GAG GTC GAG CAG GAG CAC ACA CCC ACT AAG GAC AAG CAC TTA ATC AAA ATG AAG CGG GAG CAC AAG GCC GCA CGC ACG CTG GGC ATC ATC ATG GGC ACC TTC ATC CTC TGC TGG CTG CCA TTC TTC CTG TGG TAC ACA CTC TCC ATG ACC TGC GAG GTA TGC CAA GTG CCG GAC ATA GTA GTT TCG ATC CTC TTC TGG ATC GGG TAC TTC AAC TCG ACG CTC AAC CCG CTG ATC TAC GCG TAC TTC AAC CGG GAC TTC CGG GAG GCG TTC CGC AAC ACG CTG CTC TGT CTG TTC TGC AAC TGG TGG AAG GAT CGC CAC CTG CCG CTG GAC ATC GAC ATC CGG CGC TCC AGC CTG CGC TAC GAC CAG CGG GCG AAG AGC GTC TAC TCG GAG AGC TAC CTC AAC TCG ACG ACG CCC TCG CAT CGC CGC CAG TCG CAG ATG GTG GAC AAC TTA 
Dsan                            ATG TTG TTG TGC GAC CTT GGC CCG GAG CCA CCG CGG CAA AGG CAT CGA ACC AGT ACC GCC AGG ATA CGA AAA AGA CCC AAG TGC TGC TGC GGT AAT GGC TCC GTA GTT AGC CAT CCA ATT AGT TAT GGC CAA AGT CTG ACA ACA TTG GCG CGG GTC ACG GCG GCC GCA CTG ACC ACG GCG GCC ATG CTG CAC ACA ACG AAT GCC CTG GCT GCC ACC GGC TCA TCC TCT TCC GCC GGA ATA GCA CTG CCG CTG GGC ACT GCC ACA CCT GCC ACG CAC GAA CTG AAT GCC ACA CAG CCG TTT GGC GGC CTG AAC TTC AAC GAA AGC GGC GCT GGA AGT GAC CAT CAT CAC AAT CCC GAC GAG GAT TGG CTG GAC AAC ATC GTT TGG GTG TTC AAG GCC TTT GTC ATG CTG CTC ATC ATC ATT GCG GCC ATC TGC GGC AAT CTG CTT GTT ATT ATT TCT GTG ATG CGT GTT AGA AAA TTA AGA GTT ATA ACG AAT TAC TTT GTA GTT TCC TTA GCC ATG GCT GAT ATA ATG GTC GCT ATT ATG GCC ATG ACA TTT AAC TTT AGT GTG CAA GTA ACT GGG CGG TGG AAC TTC AGC CCC TTC CTG TGC GAT TTG TGG AAC AGC CTC GAT GTC TAC TTC TCA ACT GCG AGT ATT TTG CAT TTA TGC TGC ATA TCT GTG GAT AGA TAC TAT GCG ATT GTT AAG CCC CTC AAG TAT CCG ATT AGC ATG ACG AAA CGC GTG GTC GGA ATT ATG CTG CTA AAC ACA TGG ATA TCG CCG GCA CTG CTC TCG TTC TTG CCC ATC TTC ATC GGC TGG TAC ACG ACC CCG CAG CAC CAG CAG TTC GTC ATC CAG AAT CCA GAG CAG TGC TCC TTC GTG GTG AAC AAG TAC TAC GCC GTC ATC TCG AGC TCC ATA TCG TTC TGG ATA CCC TGC ACC ATC ATG ATA TTC ACC TAC CTG GCC ATC TTC CGG GAA GCC AAT CGG CAG GAG AAG CAG CTG ATG ATG CGC CAC GGC AAC GCC ATG CTG ATG CAC CGA CCC TCC ATG CAG CCC TCA GGC GAG GCG CTG AGC GGA TCC GGG TCG TCG AAA ACA TTG ACG CTG CAC GAG GTC GAG CAG GAG CAC ACC CCC ACT AAG GAC AAG CAC TTA ATC AAA ATG AAG CGG GAG CAC AAG GCC GCA CGC ACG CTG GGC ATC ATC ATG GGC ACC TTC ATC CTC TGC TGG CTG CCA TTC TTC CTG TGG TAC ACC CTC TCC ATG ACC TGC GAG GTG TGC CAA GTG CCG GAC ATA GTC GTC TCG ATC CTC TTC TGG ATC GGG TAC TTC AAC TCG ACG CTC AAC CCG CTG ATC TAC GCC TAC TTC AAC CGG GAC TTC CGG GAG GCG TTC CGC AAC ACG CTG CTC TGC TTG TTC TGC AAC TGG TGG AAG GAT CGC CAC CTG CCG CTG GAC ATC GAC ATC CGG CGC TCC AGC CTG CGC TAC GAC CAG CGG GCG AAG AGC GTC TAC TCG GAG AGC TAC CTC AAC TCG ACG ACG CCC TCG CAC CGC CGC CAG TCG CAG ATG GTG GAC AAC TTA 
Dyak                            ATG TTG TTG TGC GAC CTT GGC CCG GAG CCA CCG CGG CAA AGG CAT CGA ACC AGT GCC GCC AGG ATA CGA AAA AGA CCC AAG TGC TGC TGC AGC AAT GGC TCC GTA GTT AGC CAG CCA ATT AGT TAT GGC CAA AGT CTG ACA ACA TTG GCG CGG GTC ACG GCG GCC GCA CTG ACC ACG GCG GCC ATG CTG CAC ACA ACG AAT GCC CTG GCT GCC ACC GGC TCA TCC TCT TCC GCC GGA ATA GCA CTG CCG CTG GGC ACT GCC ACA CCT GCC ACG CAC GAA CTG AAT GCC ACA CAG CCG TTT GGC GGC CTG AAC TTC AAC GAA AGC GGC GCT GGA AGT GAC CAT CAT CAC AAT CCC GAC GAG GAT TGG CTG GAC AAC ATC GTT TGG GTG TTC AAG GCC TTT GTC ATG CTG CTC ATC ATC ATT GCG GCC ATC TGC GGC AAT CTG CTT GTT ATT ATT TCT GTG ATG CGT GTT AGA AAA TTA AGA GTT ATA ACG AAT TAC TTT GTA GTT TCC TTA GCC ATG GCT GAT ATA ATG GTC GCT ATT ATG GCC ATG ACA TTT AAC TTT AGT GTG CAA GTA ACT GGG CGA TGG AAC TTC AGC CCC TTC CTG TGC GAT TTG TGG AAC AGC CTC GAT GTC TAC TTC TCA ACG GCG AGT ATT TTG CAT TTA TGC TGC ATA TCT GTG GAT AGA TAC TAT GCG ATT GTT AAG CCC CTC AAG TAT CCG ATT AGC ATG ACG AAA CGC GTG GTC GGC ATT ATG CTG CTA AAC ACA TGG ATA TCG CCG GCA CTG CTC TCG TTC TTG CCC ATC TTC ATC GGC TGG TAC ACG ACC CCG CAG CAC CAG CAG TTC GTC ATC CAG AAT CCA GAG CAG TGC TCC TTC GTG GTG AAC AAG TAC TAC GCC GTC ATC TCG AGC TCC ATA TCG TTC TGG ATA CCC TGC ACC ATC ATG ATA TTC ACC TAC CTG GCC ATC TTC CGG GAA GCC AAT CGG CAG GAG AAG CAG CTG ATG ATG CGC CAC GGC AAC GCC ATG CTG ATG CAC CGA CCC TCC ATG CAG CCC TCA GGC GAG GCG CTG AGC GGA TCC GGG TCG TCG AAA ACA TTG ACG CTG CAC GAG GTC GAG CAG GAG CAC ACC CCC ACT AAG GAC AAG CAC TTA ATC AAA ATG AAG CGG GAG CAC AAG GCC GCA CGC ACG CTG GGC ATC ATC ATG GGC ACC TTC ATT CTC TGC TGG CTG CCA TTC TTC CTG TGG TAC ACC CTC TCC ATG ACC TGC GAG GTG TGC CAA GTG CCG GAC ATA GTC GTC TCG ATC CTC TTC TGG ATC GGG TAC TTC AAT TCG ACG CTC AAC CCG CTG ATC TAC GCC TAC TTC AAC CGG GAC TTC CGG GAG GCG TTC CGC AAC ACG CTG CTC TGC TTG TTC TGC AAC TGG TGG AAG GAT CGC CAC CTG CCG CTG GAC ATC GAC ATC CGG CGC TCC AGC CTG CGC TAC GAC CAG CGG GCG AAG AGC GTC TAT TCG GAG AGC TAC CTC AAC TCC ACG ACG CCC TCG CAC CGC CGC CAG TCG CAG ATG GTG GAC AAC TTA 
Dtei                            ATG TTG TTG TGC GAC CTT GGC CCG GAG CCA CCG CGG CAA AGG CAT CGC ACC AGT GCC GCC AGG ATA AGA AAA AGA CCC AAA TGC TGC TGC GCC AAC GGC TCC GTA GTT AGC CAG CCA ATT AGT TAT GGC CAA AGT CTG ACA ACA TTG GCG CGG GTC ACG GCG GCC GCA CTG ACC ACG GCG GCC ATG CTG CAC ACA ACG AAT GCC CTG GCT GCC ACC GGC TCA TCC TCT TCC GCC GGA ATA GCA CTG CCG CTG GGC ACT GCC ACA CCT GCC ACA CAC GAA CTG AAT GCC ACA CAG CCG TTT GGC GGC CTG AAC TTC AAC GAA AGC GGC GCT GGA AGT GAC CAT CAT CAC AAT CCC GAC GAG GAT TGG CTG GAC AAC ATC GTT TGG GTG TTC AAG GCC TTT GTC ATG CTG CTC ATC ATC ATT GCG GCC ATC TGC GGC AAT CTG CTT GTT ATT ATT TCT GTG ATG CGT GTT AGA AAA TTA AGA GTT ATA ACG AAT TAC TTT GTA GTT TCC TTA GCC ATG GCT GAT ATA ATG GTC GCT ATT ATG GCC ATG ACA TTT AAC TTT AGT GTG CAA GTA ACT GGG CGG TGG AAC TTC AGC CCC TTC CTG TGC GAT TTG TGG AAC AGC CTC GAC GTC TAC TTC TCA ACA GCG AGT ATT TTG CAT TTA TGC TGC ATA TCT GTG GAT AGA TAC TAT GCG ATT GTT AAG CCC CTC AAG TAT CCG ATT AGC ATG ACG AAA CGC GTG GTC GGC ATT ATG CTG CTA AAC ACA TGG ATA TCG CCG GCA CTG CTC TCG TTC TTG CCC ATC TTC ATC GGC TGG TAC ACC ACC CCG CAG CAC CAG CAG TTC GTC ATC CAG AAT CCA GAG CAG TGC TCC TTT GTG GTG AAC AAG TAC TAC GCC GTC ATC TCG AGC TCC ATA TCG TTC TGG ATT CCC TGC ACC ATC ATG ATC TTC ACC TAC CTG GCC ATC TTC CGG GAA GCC AAT CGG CAG GAG AAG CAG CTG ATG ATG CGC CAC GGC AAC GCC ATG CTG ATG CAC CGA CCC TCC ATG CAG CCC TCA GGC GAG GCG CTG AGC GGA TCC GGG TCG TCG AAA ACA TTG ACG CTG CAC GAG GTC GAG CAG GAG CAC ACC CCC ACT AAG GAC AAG CAC TTA ATC AAA ATG AAG CGG GAG CAC AAG GCC GCA CGC ACG CTG GGC ATC ATC ATG GGC ACC TTC ATC CTC TGC TGG CTG CCA TTC TTC CTG TGG TAC ACC CTC TCC ATG ACC TGC GAG GTG TGC CAA GTG CCG GAC ATA GTC GTC TCG ATC CTC TTC TGG ATC GGG TAC TTC AAC TCG ACG CTC AAC CCG CTG ATC TAC GCC TAC TTC AAC CGG GAC TTC CGG GAG GCG TTC CGC AAC ACG CTG CTC TGC CTG TTC TGC AAC TGG TGG AAG GAT CGC CAC CTG CCG CTG GAC ATC GAC ATC CGG CGC TCC AGC CTG CGC TAC GAC CAG CGG GCG AAG AGC GTC TAC TCG GAG AGC TAC CTC AAC TCG ACG ACG CCC TCG CAC CGC CGC CAG TCG CAG ATG GTG GAC AAC TTA 
Dtak                            ATG TTG TTG TGC CCC CTT GGC CCG GAG CCA CCG CGG CAA AGG CAT CGC ACC AGT GCC GCC AGG ATA CGC AAG AGA CCG AGA TGC TGT TGC GGG AAG GGT CCT AGC CCA AGC TAT AGC CAA AGT TAT GGC CAA AGT CTG ACG ACC CTG GCG CGG GTC ACT GCG GCC GCT TTG GCC ACG GCG GCC ATG CTG CAC ACA ACG AAT GCC CTG GCC ACC AGC TCC TCC TCC TCC TCC TCC TCC ACT GCA CTG CCA CAG GGC ACT GCC ACG CCC GCT TCA CAC GAA CTG AAT GCC ACA CAG CTG GGG GGC GGG GCG GGC TGG AAC CTC AGC GAA AGC GGT GCC GGA TTA CAT CAT GCC GCT GAC GAG GAT TGG CTG GAC AAC ATC TTC TGG CTG TTC AAG GCC TTC GTC ATG CTG CTC ATC ATC ATT GCG GCC ATT TGC GGC AAT CTG CTT GTT ATT ATT TCT GTG ATG CGT GTT AGA AAA TTA AGA GTT ATA ACG AAT TAC TTT GTA GTT TCC TTA GCC ATG GCT GAT ATA ATG GTC GCT ATT ATG GCC ATG ACA TTT AAC TTT AGT GTG CAA GTA ACT GGG AGC TGG AAG TTC AGC CCC TTC CTG TGC GAT TTG TGG AAC AGC CTC GAT GTC TAC TTC TCA ACA GCG AGT ATT TTG CAT TTA TGC TGC ATA TCC GTG GAT AGA TAC TAT GCG ATT GTT AAG CCG CTC AAG TAT CCG ATT AGC ATG ACG AAA CGC GTG GTC GGC ATT ATG CTG CTG AAC ACA TGG ATA TCG CCG GCG CTG CTC TCG TTC TTG CCC ATC TTC ATC GGC TGG TAC ACC ACG CCA CAG CAC ATG CAG TTC GTC GTG GAC CAT CCG GAT CAG TGC TCC TTC GTG GTG AAC AAG TAC TAC GCC GTC ATC TCG AGC TCC ATT TCT TTC TGG ATC CCC TGC ACC ATC ATG ATA TTC ACC TAC CTG GCC ATC TTC CGC GAG GCC AAT CGC CAG GAG AAG CAG CTA ATG ATG CGC CAC GGC AAC GCG ATG CTG ATG CAC CGC CCA TCC ATG CAG CCC TCA GGC GAG GCG CTG AGC GGA TCC GGG TCG TCG AAA ACA TTG ACG CTG CAC GAG GTC GAG CAG GAG CAC ACC CCC ACT AAG GAC AAG CAC TTA ATC AAA ATG AAG CGG GAG CAC AAG GCC GCA CGC ACG CTG GGC ATC ATC ATG GGC ACC TTC ATC CTC TGC TGG CTG CCA TTC TTT CTG TGG TAC ACC CTC TCC ATG ACC TGC GAG GTG TGC CAA GTG CCG GAC ATA GTC GTC TCG ATC CTG TTC TGG ATC GGG TAC TTC AAC TCG ACG CTC AAC CCG CTG ATC TAC GCG TAC TTC AAC CGG GAC TTC CGG GAG GCT TTC CGC AAC ACG CTG CTC TGC CTG TTC TGC AAC TGG TGG AAG GAC CGC CAC CTG CCG CTG GAC ATG GAC ATC CGG CGC TCC AGC CTG CGC TAC GAC CAG CGG GCG AAG AGC GTC TAC TCG GAG AGC TAC CTC AAC TCG ACG ACG CCC TCG CAC CGC CGC CAG TCG CAG ATG GTG GAC AAC TTA 
Dbia                            ATG TTG TTG TGC CCC CTT GGC CCG GAG CCA CCG CGG CAG AGG CAT CGC GGC AGT GCG GCC AGG ATA CGC AAA AGA GCG AGA TGC TGC TGC AGC AAA CAG CCC AGC CAC AGC CGC ATC CCT AGT TAC AGC CAA AGT CTG ACG AGC CTG GCG CGG ATC ACG GCG GCC GCC CTG GCC ACG GCG GCC GTG CTG CAC ACA ACG AAT GCC CTG GCC ACC GGC TCA TCC ACA TCC TCC GCC GGA ACA GCA CTG CCA CAG CTT ACT GCC ACG CCC GCT TCA CAC GAA CTG AAT GCC ACC CAG CTG GGC GGC ACT CTG GGC CTG AAT CTC AGC CAG AGC GGC GCA GGA TCG CAC CAC AGC GCC GAC GAG GAT TGG CTG GAC AAC ATC GTC TGG CTG TTC AAG GCC TTC GTC ATG CTG CTC ATC ATC ATT GCG GCC ATC TGC GGC AAT CTG CTT GTT ATT ATT TCT GTG ATG CGT GTT AGA AAA TTA AGA GTT ATA ACG AAT TAC TTT GTA GTT TCC TTA GCC ATG GCT GAT ATA ATG GTC GCT ATT ATG GCC ATG ACA TTT AAC TTT AGT GTG CAA GTA ACT GGG AGC TGG AAG TTC AGC CCC TTC CTG TGC GAT TTG TGG AAC AGT CTC GAT GTG TAC TTC TCA ACA GCG AGT ATC TTG CAT TTA TGC TGC ATA TCC GTG GAT AGG TAC TAT GCT ATT GTT AAG CCG CTG AAG TAT CCG ATT AGC ATG ACG AAA CGC GTG GTC GGC ATT ATG CTG CTG AAC ACA TGG ATA TCG CCG GCC CTG CTC TCG TTC TTG CCC ATC TTC ATC GGC TGG TAC ACC ACG CCC CAG CAC AAG CTC TTC GTC CTG GAG CAC CCG GAT CAG TGC CTG TTC GTG GTG AAC AAG TAC TAC GCC GTC ATC TCG AGC TCC ATT TCA TTC TGG ATC CCC TGC ACC ATC ATG ATA TTC ACC TAC CTG GCC ATC TTC CGC GAG GCC AAT CGC CAG GAG AAG CAG CTC ATG ATG CGC CAC GGC AAC GCG ATG CTG ATG CAC CGC CCC TCC ATG CAG CCC TCA GGC GAG GCG CTG AGC GGA TCC GGG TCG TCG AAA ACA CTG ACG CTG CAC GAG GTC GAG CAG GAG CAC ACG CCC ACT AAG GAC AAG CAC TTA ATC AAA ATG AAG CGG GAG CAC AAG GCC GCC CGC ACG CTG GGC ATC ATC ATG GGC ACC TTC ATC CTC TGC TGG CTG CCA TTC TTC CTG TGG TAC ACG CTC TCC ATG ACC TGC GAG GTG TGC CAG GTG CCG GAC ATC GTC GTG TCG ATC CTG TTC TGG ATC GGG TAC TTC AAC TCG ACG CTG AAC CCG CTG ATC TAC GCG TAC TTC AAC CGC GAC TTC CGG GAG GCG TTC CGC AAC ACG CTG CTC TGC CTG TTC TGC AAC TGG TGG AAG GAC CGC CAC CTG CCG CTG GAC ATC GAC ATC CGG CGC TCC AGC CTG CGC TAC GAC CAG CGG GCG AAG AGC GTC TAC TCG GAG AGC TAC CTC AAC TCG ACG ACG CCC TCG CAC CGC CGC CAG TCG CAG ATG GTG GAC AAC TTA 
Dsuz                            ATG TTG TTG TGC CCC CTT GGC CCG GAG CCA CCG CGG CAA AGG CAT CGC AGC AGT GCG GCC AGG ATA CGC AAA AGA GCG AAA TGC TGC TGC GGC AGC CAG CCC AGC CAT AGC CCC ATC CCT AGT TAT AGC CAA AGT CTG ACG AGC CTG GCG AGG ATC ACG GCG GCC GCC CTG GCC GCG GCG GCC ATG CTG CAC ACA ACG AAC GCC CTG GCC ACC GGC TCA TCC ACA TCC TCC GCC GGA ACA GCA CTG CCA CTG GGC ACT GCC ACG CCC ACC ACA CAC GAA CTG AAT GCC ACC CAG CTG GGC GGC ACT TTG GGT CTG AAT CTC AGC GAG AGC GGC GCA GGT TCG CAC CAC GCC GCC GAC GAG GAT TGG CTG GAC AAC ATC GTC TGG GTG TTC AAG GCC TTC GTC ATG CTG CTC ATC ATC ATT GCG GCC ATC TGC GGC AAT CTG CTT GTT ATT ATT TCT GTG ATG CGT GTT AGA AAA TTA AGA GTT ATA ACG AAT TAC TTT GTA GTT TCC TTA GCC ATG GCT GAT ATA ATG GTC GCT ATT ATG GCC ATG ACA TTT AAC TTT AGT GTG CAA GTA ACT GGG AGC TGG AAG TTC AGC CCC TTC CTG TGC GAT TTG TGG AAC AGC CTC GAT GTG TAC TTC TCA ACA GCG AGT ATT TTG CAT TTA TGC TGC ATA TCC GTG GAT AGA TAC TAT GCG ATT GTT AAG CCG CTG AAG TAT CCG ATT AGC ATG ACG AAA CGC GTG GTC GGC ATC ATG CTG CTG AAC ACG TGG ATA TCG CCG GCA CTG CTC TCG TTC TTG CCC ATC TTC ATC GGC TGG TAC ACC ACC CCG GCG CAC AAG CTC TTC GTC CTG GAG CAC CCG GAT CAG TGC TCC TTC GTG GTG AAC AAG TAC TAC GCC GTC ATC TCG AGC TCC ATT TCG TTC TGG ATC CCC TGC ACC ATC ATG ATA TTC ACC TAC CTG GCC ATC TTC CGC GAG GCC AAT CGC CAG GAG AAG CAG CTG ATG ATG CGC CAC GGC AAC GCG ATG CTG ATG CAC CGC CCC TCC ATG CAG CCC TCG GGC GAG GCG CTG AGC GGA TCC GGG TCG TCG AAA ACA TTG ACG CTG CAC GAG GTC GAG CAG GAG CAC ACG CCC ACT AAG GAC AAG CAC TTA ATC AAA ATG AAG CGG GAG CAC AAG GCC GCC CGC ACG CTG GGC ATC ATC ATG GGC ACC TTC ATC CTC TGC TGG CTG CCA TTC TTC CTG TGG TAC ACG CTC TCC ATG ACC TGT GAG GTG TGC CAG GTG CCA GAC ATC GTC GTG TCG ATC CTG TTC TGG ATC GGG TAC TTC AAC TCG ACG CTG AAC CCG CTG ATC TAC GCG TAC TTC AAC CGG GAC TTC CGG GAG GCG TTC CGC AAC ACG CTG CTC TGC CTG TTC TGC AAC TGG TGG AAG GAC CGC CAC CTG CCG CTG GAC ATC GAC ATC CGG CGC TCC AGC CTG CGC TAC GAC CAG CGG GCG AAG AGC GTC TAC TCG GAG AGC TAC CTC AAC TCG ACG ACG CCC TCG CAC CGC CGC CAG TCG CAG ATG GTG GAC AAC TTA 
Dsub                            ATG TTG TTG TGC CCC CTT GGC CCG GAG CCA CCG CGG CAA AGG CAT CGC AGA AGT GCC GCC AGG ATA CGC AAA AGA GCG AAA TGC TGC TGC GGC AGC CAG CCT AGC CCT AGC CCC ATC CCT AGT TAT AGC CAA AGT CTG ACG AGC CTG GCG AGG ATC ACG GCG GCC GCC CTG GCC GCG GCG GCC ATG CTG CAC ACA ACG AAC GCC CTG GCC ACC GGC TCA TCC ACA TCC GCC GCC GGA ACA GCA CTG CCA CTG GGC ACT GCC ACG CCC ACC ACA CAC GAA CTG AAT GCC ACC CAG CTG GGC GGC ACT TTG GGT CTG AAT CTC AGC GAG AGC GGC GCA GGA TCG CAC CAC GCC GCC GAC GAG GAT TGG CTG GAC AAC ATC GTC TGG GTG TTC AAG GCC TTC GTC ATG CTG CTG ATC ATC ATT GCG GCC ATC TGC GGC AAT CTG CTT GTT ATT ATT TCT GTG ATG CGT GTT AGA AAA TTA AGA GTT ATA ACG AAT TAC TTT GTA GTT TCC TTA GCC ATG GCT GAT ATA ATG GTC GCT ATT ATG GCC ATG ACA TTT AAC TTT AGT GTG CAA GTA ACT GGG AGC TGG AAG TTC AGC CCC TTC CTG TGC GAT TTG TGG AAC AGC CTC GAT GTG TAC TTC TCA ACA GCG AGT ATT TTG CAT TTA TGC TGC ATA TCC GTG GAT AGA TAC TAT GCG ATT GTT AAG CCG CTG AAG TAT CCG ATT AGC ATG ACG AAA CGC GTG GTC GGC ATC ATG CTG CTG AAC ACG TGG ATA TCG CCG GCC CTG CTC TCG TTC TTG CCC ATC TTC ATC GGC TGG TAC ACC ACC GAG GAG CAC AAG GAG TTC GTC CTG AAG AAC CCG GAT AAG TGC GCC TTC GTG GTG AAC AAG TAC TAC GCC GTC ATC TCG AGC TCC ATT TCG TTC TGG ATC CCC TGC ACC ATC ATG ATA TTC ACC TAC CTG GCC ATC TTC CGC GAG GCC AAC CGC CAG GAG AAG CAG CTG ATG ATG CGC CAC GGC AAC GCG ATG CTG ATG CAC CGC CCC TCC ATG CAG CCC TCG GGC GAG GCG CTG AGC GGA TCC GGG TCG TCG AAA ACA TTG ACG CTG CAC GAG GTC GAG CAG GAG CAC ACG CCC ACT AAG GAC AAG CAC TTA ATC AAA ATG AAG CGG GAA CAC AAG GCC GCC CGC ACG CTG GGC ATC ATC ATG GGC ACC TTC ATC CTC TGC TGG CTG CCA TTC TTC CTG TGG TAC ACG CTC TCC ATG ACC TGC GAG GTG TGC CAG GTG CCG GAC ATC CTC GTG TCG ATC CTA TTC TGG ATC GGG TAC TTC AAC TCG ACG CTG AAC CCG CTG ATC TAC GCG TAC TTC AAC CGC GAC TTC CGG GAG GCG TTC CGC AAC ACG CTG CTC TGC CTG TTC TGC AAC TGG TGG AGG GAC CGC CAC CTG CCG CTG GAC ATC GAC ATC CGG CGC TCC AGC CTG CGC TAC GAC CAG CGG GCG AAG AGC GTC TAC TCG GAG AGC TAC CTC AAC TCG ACG ACG CCC TCG CAC CGC CGC CAG TCG CAG ATG GTG GAC AAC TTA 


Printing out site pattern counts


        15        858  P

Dfic                            AAA AAA AAC AAC AAC AAC AAC AAC AAC AAG AAG AAG AAT AAT AAT AAT AAT AAT ACA ACA ACA ACA ACA ACA ACA ACC ACC ACC ACC ACC ACC ACC ACC ACG ACG ACG ACG ACG ACG ACG ACG ACT ACT ACT ACT AGA AGA AGA AGC AGC AGC AGC AGC AGC AGG AGG AGG AGG AGT AGT AGT AGT AGT AGT AGT ATA ATA ATA ATA ATC ATC ATC ATC ATC ATC ATC ATC ATC ATG ATG ATT ATT ATT ATT ATT ATT ATT ATT CAA CAA CAA CAA CAA CAA CAA CAA CAC CAC CAC CAC CAC CAG CAG CAG CAG CAG CAG CAT CAT CCA CCA CCC CCC CCC CCC CCC CCC CCC CCG CCG CCG CCG CCG CCG CCG CCG CCT CGA CGC CGC CGC CGC CGC CGC CGC CGC CGG CGG CGG CGG CGT CGT CTA CTC CTC CTC CTC CTC CTC CTC CTC CTG CTG CTG CTG CTG CTG CTG CTG CTG CTG CTG CTG CTG CTT CTT CTT GAA GAA GAA GAA GAC GAC GAC GAG GAG GAG GAG GAG GAT GAT GAT GAT GAT GCA GCA GCA GCA GCA GCC GCC GCC GCC GCC GCC GCC GCG GCG GCG GCG GCG GCG GCG GCT GCT GGA GGC GGC GGC GGC GGC GGC GGG GGG GGG GGT GTA GTA GTC GTC GTC GTC GTC GTC GTG GTG GTG GTG GTG GTG GTG GTG GTG GTG GTT TAC TAC TAC TAT TAT TCA TCA TCC TCC TCC TCC TCC TCC TCC TCC TCG TCG TCG TCG TCG TCG TCG TCG TCG TCG TCG TCT TCT TGC TGC TGC TGC TGC TGG TGT TTA TTA TTC TTC TTC TTC TTC TTC TTC TTC TTG TTG TTG TTG TTT TTT 
Dele                            ... ..G ... ... ... ... ... ..T CT. ..A ... G.. ..C ... ... C.G C.G TC. ... ... ... ... ..G ..G ..G ..A ..A ... ... ... ... T.A T.G ..C ... ... ... ... ... ... ..T ..C ..G ... ... ... ... ... ... ... ... ... ... G.. .AA ... C.. C.. .AC .A. ..C ..C ..C ... ... ... ... ..C ..C ... ... ... ... ... ... ... ..T ..T ... ... ..A ..C ..C ... ... ... ... G.. A.T ... ..G ..G ..G .CT G.G T.T ... ..T ..T ..T .CG ..A ..A ... ... .C. .CT A.. ... ... ..C ... ... ... ... ... ... ..G ..A ..A ..C ... ... ... ... ... ..C ..C ... ... ... ... ... ... ... ..G AA. ..C ..C ... ..C ... ..C ... ... ... ... ... ..G TA. T.G AA. ..C ... ... ... ... ... ... ... ... ... ... ... ..C ..G ... ... ..C ..G ..G ... ... .TG C.. ..C ... ... ... ..A ..C ..C ... ... ... ... ..G ..G T.G A.. C.A ... ... ... ..T T.. ..C ... ... ... ... ... ... ..C ... ... ..A ... ... ... ... ... A.C ... ..T ..C ... ..G .CG ... ... ... ... ..T CC. C.. .A. ..A ..C ..C ..C ... ... T.C ... ... ... ..T ..C ... ... ..G G.. GGA ..A ... ... ..G ..G ..T A.. ..A ..A ..C ... ... ... ... ... ... ... ... ... ... ... ... ... ..T ... ..C C.C ... A.. ... ... ... ... ... ... ..T C.. ... ... ... ..C ... 
Drho                            ... ... ... ... ... ... .G. ... CT. ... ... G.. ... ... ... G.G GCA CCA ... ... ..C ..C ..G ..G ..G ... ... ... ... ... ... T.. T.G ..C ... ... ... ... ... G.. ..A ..C ..G ... ... ... ... ... ... ... ... ... ..T G.. .AA ... C.. C.. ..C CA. ..C ..C G.C ... ... ... ... ... ..C ..A ... ... ... ... ... ... ... ..T ... ... ..A ..C ... ... ... ... ... C.. AGC ... ... ..G ..G .CC ..G T.T ... ... ... ..T GC. ..A ... ... .G. .C. .C. ... ... ... ..C ..A ... ... ... ... ... ..G ..A ..A ... ... ... ... ... ... ..C ..C ... ... ... ... ... ... ... ..G AA. ..C ..C ... ... ... ..T ... ... ... ... ... ..G .A. ..G AA. ..C ... ... ... ... ... ... ... ... ... ... ... ..G ..G ... ... ..C ..G ..G ... ... AT. ... ..C ... ... ... ... ..C ..C ... ... ... ... ..G ..G ... A.. ..T ... ... ... ... ... ..C ... ... ... ... ... ... ..C ... ... ..T ... ... ... ... ... A.T ... ..C ..C ... ..G .C. ... ... ... ..T ... CC. C.. .A. ..A ..C ..C ... ... ... T.C ... ... ... ... ..C ... ... ..G G.. GGA G.A ... ... ... ..G ..T A.. G.C ..A ..C ..C ... ... ... ... ... ... ... ... ... ... ... ... ... ... ..C C.G ... A.. GA. ... ... ... ... ... ..T C.. C.. ... ... ..C ... 
Dmel                            ... ... ... ... ... ..T ..T ... ... GGA ... C.. ... ... ... GGC .TA .GC ... ... ... ..G ... ... ..G ..A ... ... ... ... ..G T.. ..A ..C ..A ..A ... ... GGC ... ..A G.C ..G ... ... ... ... ... ... ... G.. TTT ... G.. .AA ... C.. C.. CCA .A. ..C ... G.C ... CTG ... ..T ... ... ..A ... ... ... ... ... ..T ... ... ... ... ..A ..C ... ..A ... ... ... C.. G.T ... AGT ..G GTT ATT .CC T.T ... ... ..T ... A.. ..A ..A ... ... .T. AGT A.. ... ... ..C ... ..A ... ... ..T GA. ..G ... ..T ... ..C ... ... ... ..T ..A ... A.A .AA ..A ... ... ..G ..G ... AA. ..C ... ... ..C ... .AC ... ... ... ..G ..T ..G GCA ..G .A. ..A .A. .C. .C. ..A ..C ... ... ... ... ... T.. ..G ..G ... ... CCG ..G ..G ... ..T AT. C.. AC. ..A ..A ... ..C ..C ... ... ... CTG ... ... ..G T.C A.. ... ... ... ..T ..A T.G ..C ..C ... ... ... ... ..T ..C ... ..C CAA ..A ... ... ... ..G ACC ... ... .AC ... CAG .C. ... ... ... ... ... .A. CAT .A. ..C ..C ..C ... ... ... ..T ... ... ... ... ..C ... ... ..C GGA ATA GG. GG. ... ..A ..G G.A A.. ..T ..A ..C ..C ..A ..A ... ... ... ..T ... ... ... ... ... ... ... ... ..C AC. ... AA. ... ... ... ... ... ..T ... C.. C.. ... ... ..C ... 
Dsim                            ... ... ... ... ..T ... ... ... ... GGA ... C.. ... ... ... GGC GTA .GC ... ... ... ..G ... ..G ..G ..A ... ... ... ... ..G T.. ..A ..C ..A ..T ..A ... GGC ... ..A G.C ..G ... ... ... ... ... ... ... G.. TTT ... GC. .AA ... C.. C.. CCA .A. ..C ... G.C ... CTG ... ..T ... ... ..A ..A ... ... ... ... ... ... ... ... ... ..A ..C ... ..A ... ... ... C.. G.T ... AGT ..G GTT ATT .CC T.T ... ... ..T ... A.. ..A ..A ... ... .T. AGT A.. ... ... ..C ... ..A ... ... ..T GA. ..G ... ..A ... ..C ..C ... ... ... ..C ... A.A .AA ..A ..A ... ..G ..G ... AA. ..C ..A ... ..C ... .AC ... ... ... ..G ... ..G GCT ..G AA. ..C .A. .C. .C. ..A ..C ... ... ... ... ... T.. ..G G.G ... ... CCG ..G ..G ... ..T AT. C.. AC. ..A ..A ... ..C ..C ... ... ... CTG ... ... ..G T.C A.. ... ... ... ..T ..A T.G ..C ..C ... ... ... ... ... ..C ... ..C CAA ..A ... ... ... ..G ACC ... ... .AC ... CAG .C. ... ... ... ... ... ... CAT .A. ..C ..C ... ... ... ... ..T ... ... ... ... ..C ... ... ..C GGT ATA GG. GG. ... ..A ..G G.A A.. ..T ..A ..C ..C ..A ... ... ... ... ... ... ... ... ... ... ... ... ... ..C AC. ... AA. ... ... ... ... ... ..T ... C.. C.. ... ... ..C ... 
Dmau                            ... ... ... ... ..T ... ... ... ... GGA ... C.. ... ... ... GGC GTA .GC ... ... ... ..G ... ..G ..G ..A ... ... ... ... ..G T.. ..A ..C ..A ..T ..A ... GGC ... ..A G.C ..G ... ... ... ... ... ... ... G.. TTT ... GC. .AA ... C.. C.. CCA .A. ..C ... G.C ... CTG ... ..T ... ... ..A ..A ... ... ... ... ... ... ... ... ... ..A ..C ... ..A ... ... ... C.. G.T ... AGT ..G GTT ATT .CC T.T ... ... ..T ... A.. ..A ..A ... ... .T. AGT A.. ... ... ..C ... ..A ... ... ..T GA. ..G ... ..A ... ..C ..C ... ... ... ..C ... A.A .AA ..A ... ... ..G ..G ... AA. ..C ..A ... ..C ... .AC ... ... ... ..G ... ..G GCT ..G AA. ..C .A. .C. .C. ..A ..C ... ... ... ... ... T.. ..G G.G ... ... CCG ..G ..G ... ..T AT. C.. AC. ..A ..A ... ..C ..C ... ... ... CTG ... ... ..G T.C A.. ... ... ... ..T ..A T.G ..C ..C ... ... ... ... ... ..C ... ..C CAA ..A ... ... ... ..G ACC ... ... .AC ... CAG .C. ... ... ... ... ... ... CAT .A. ..C ..C ..C ... ... ... ..T ... ... ... ... ..C ... ... ..C GGT ATA GG. GG. ... ..A ..G G.A A.. ..T ..A ..C ..C ..A ... ... ... ... ... ... ... ... ... ... ... ... ... ..C AC. ... AA. ... ... ... ... ..T ..T ... C.. C.. ... ... ..C ... 
Dsec                            ... ... ... ... ..T ... ... ... ... GGA ... C.. ... ... ... GGC GTA .GC ... ... ... ..G ... ..G ..G ..A ... ... ... ... ..G T.. ..A ..C C.A ..T ..A ... GGC ... ..A G.C ..G ... ... ... ... .T. ... ... G.. TTT ... GC. .AA ... C.. C.. CCA .A. ..C ... G.C ... CTG ... ..T ... ... ..A ..A ... ... ... ... ... ... ... ... ... ..A ..C ... ..A ... ... ... C.. G.T ... AGT ..G GTT ATT .CC T.T ... ... ... ... A.. ..A ..A ... ... .T. AGT A.. ... ... ..C ... T.A ... ... ..T GA. ..G ... ..A ... ..C ..C ... ... ... ..C ... A.A .AA ..A ... ... ... ..G ... AA. ..C ..A ... ..C ... AAC ... ... ... ..G ... ..G GCT ..G AA. ..C .A. .C. .C. ..A ..C ... ... ... ... ... T.. ..G G.G ... ... CCG ..G ..G ... ..T AT. C.. AC. ..A ..A ... ..C ..C ... ... ... CTG ... ... ..G T.C A.. ... ... ..T ..T ..A T.G ..C ..C ..A ... ... ... ... ..C ... ..C CAA ..A ... ... ... ..G ACC ... ... .AC ... CAG .C. A.. ... ... ... ... ... CAT .A. ..C ..C ..C ... ... ... ..T ... ... ..T ... ..C ... ... ..C GGT ATA GG. GG. ... ..A ..G G.A A.. ..T ..A ..C ..C ..A ... ... ... ... ... ... ... ... ... ... ... ... ... ..C AC. ... AA. ... A.. ... ... ..T ..T ... C.. C.. ... ... ..C ... 
Dere                            ... ... ... ... ... ... ..T ... ... GGA ... C.. ... ... ... GGC GTA .GC ... ... ..C ..G ... ..G ..G ..A ... ..A ... ... ..G T.. ..A ..C ..A ..A ... ... GGC ... ..A G.C ..G ..C ... ... ... ... ... ... G.. TTT ... ... .AA ... ... C.. CCA .A. ..C G.. G.C ... CTG ... ... ... ... ..A ... ... ... ... ... ... ... ... ... ... ..A ..C ... ..A ... ... ... C.. A.T ... AGT ..G GTT ATT GCC T.T ... ... ..T ... ... ..A ..A ... ... .T. AGT A.. ... ... ..C ... ... ... ... ..T GA. ..G ... ..A ... ..C .GC ... ... ... ..C ... A.A .AA ..A ... ... ..G ..G ..G AA. ..C ..C ... ..C ... .AC ... ... ... ..G ... ..G GCA ..G .A. ..C .A. .C. .C. ..A ..C ..A ... ... ... ... T.. ..G ..G ... ... CCG ..G ..G ... ..T AT. C.A AC. ..A ... ... ..C ..C ... ... ... CTG ... ... ..G T.C A.. ... ... ... ..T ..A T.. ..C ..C ..T ... ... ... ... ..C ... ..C CAG ..A ... ... ... ..G ACC ... ... .AC ... CAG .C. ... ... ... ... ... ..A CAT .A. ..T ..C ..A ... ... ... T.T ... ... ... ... ..C ... ... ..G GGA ATA GG. G.. ... ..A ..G G.A A.. ..T ..A ..C ..C ... ... ... ... ... ... ... ... A.. ... ... ..T ... ... ..C AC. ... AG. ... ... ... ... ... ..T ... C.. C.. ... ... ..C ... 
Dsan                            ... ... ... ... ... ... ..T ... ... GGA ... C.. ... ... ... GGC GTA .GC ... ..T ... ..G ... ..G ..G ..A ... ... ... ..G ... T.. ..G ..C ..A ..C ... ... GGC ... ..A G.C ..G ... ... ... ... ... ... ... G.. TTT ... G.T .A. ... C.. C.. CCA .A. ..C ... G.C ... CTG ... ... ... ... ..A ... ... ... ... ... ... ... ... ... ... ..A ..C ... ..A ... ... ... C.. A.T ... AGT ..G GTT ATT TCC T.T ... ... ... ... ..T ..A ..A ... ... .T. AGT A.. ... ... ..C ... ... ... ... ..T GA. ..G ... ..A ... ..C ..C ..A ... ... ..C ... ..A .AA ..A ... ... ..G ..G ..G AA. ..C ..C ... ..C ... .AC ... ... ... ..G ... ..G GCT ..G .A. ..C .A. .C. .C. ..A ..C ... ... ... ... T.. T.. ..G ..G ... ... CCG ..G ..G ... ..T AT. C.. ... ..A ..A ... ..C ..C ... ... ... CTG ... ... ..G T.C A.. ... ... ... ..T ..A T.. ..C ..C ... ..C ... ... ... ..C ... ..C CAT ..A ..A ... ... ..G ACC ... ... .AC ... CAG AC. ... ... ... ... ... ... CAT .A. ..C ..C ..C ... ... ... ..T ... ... ... ... ..C ... ... ..G GGA ATA GG. G.. ... ..A ..G G.A A.. ..T ..A ..C ..C ... ... ... ... ... ... ... ... ... ... ... ... ... ... ..C AC. ... AA. ... ... ... ... ... ..T ... C.. C.. ... ... ..C ... 
Dyak                            ... ... ... ... ..T ... ..T ... ... GGA ... C.. ... ... ... GGC GTA .GC ... ..G ... ..G ... ..G ..G ..A ... ... ... ..G ... T.. ..G ..C ..A ..C ... ... GGC ... ..A G.C ..G ... ... ... ... ... ... ... G.. TTT ... ... .A. ... C.. C.. CCA .A. ..C ... G.C ... CTG ... ... ... ... ..A ... ... ... ... ..T ... ... ... ... ... ..A ..C ... ..A ... ... ... C.. A.T ... AGT ..G GTT ATT TCC T.T ... ... ... ... ..G ..A ..A ... ... .T. AGT A.. ... ... ..C ... ... ... ... ..T GA. ..G ... ..A ... ..C ..C ..A ... ... ..C ... ..A .AA ..A ... ... ..A ..G ..G AA. ..C ..C ... ..C ... .AC ... ... ... ..G ... ..G GCT ..G .A. ..C .A. .C. .C. ..A ..C ... ... ... ... T.. T.. ..G ..G ... ... CCG ..G ..G ... ..T AT. C.. ... ..A ..A ... ..C ..C ... ... ... CTG ... ... ..G T.C A.. ... ... ... ..T ..A T.. ..C ..C ... ..C ... ... ... ..C ... ..C CAT ..A ... ... ... ..G ACC ... ... .AC ... CAG .C. ... ... ... ... ... ... CAT .A. ..C ..C ..C ... ... ... ..T ... ... ..T ... ..C ... ... ..G GGA ATA GG. G.. ... ..A ..G G.A A.. ..T ..A ..C ..C ... ... ..C ... ... ... ... ... ... ... ... ... ... ... ..C AC. ... AA. ... ... ... ... ... ..T ... C.. C.. ... ... ..C ... 
Dtei                            ... ... ... ... ... ... ..T ... ... GGA ... C.. ... ... ... GGC GTA .GC ... ... ... ..G ... ..G ..G ..A ... ... ... ... ... T.. ..A ..C ..A ..C ... ... GGC ... ..A G.C ..G ... ... ... ... ... ... ... G.. TTT ... GC. .AA ... C.. C.. CCA .A. ..C ... G.C ... CTG ... ... ..C ..T ..A ... ... ... ... ... ... ... ... ... ... ..A ..C ... ..A ... ... ... C.. A.C ... AGT ..G GTT ATT TCC T.T ... ... ... ... ..G ..A ..A ... ... .T. AGT A.. ... ... ..C ... ... ... ... ..T GA. ..G ... ..A ... ..C ..C ..A ... ... ..C ..C A.A .AA ..A ... ... ..G ..G ..G AA. ..C ..C ... ..C ... .AC ... ... ... ..G ... ..G GCT ..G .A. ..C .A. .C. .C. ..A ..C ... ... ... ... ... T.. ..G ..G ... ... CCG ..G ..G ... ..T AT. C.. ... ..A ..A ... ..C ..C ... ..C ... CTG ... ... ..G T.C A.. ... ... ... ..T ..A T.. ..C ..C ... ..C ... ... ... ..C ... ..C CAT ..A ... ... ... ..G ACC ... ... .AC ... CAG .C. ... ... ... ... ... ... CAT .A. ..C ..C ..C ... ... ... ..T ... ... ... ... ..C ... ... ..G GGA ATA GG. G.. ... ..A ..G G.A A.. ..T ..A ..C ..C ... ... ... ... ... ... ... ... ... ... ... ... ... ... ..C AC. ... AA. ... ... ... ..T ... ..T ... C.. C.. ... ... ..C ... 
Dtak                            ... ..G ... ... ... ... ..T ... ..G GGT ... G.C ... ... ... GG. .GC .GC ... ... ... ..T ... ..G ..G ... ... ... ... ... ..G T.. T.A ..C ... ..C ... ... GG. ... ..A ..C ..G ... ... ... ... ... ... ... G.. G.G ... G.G ..A ... C.. C.. ..C GCC ..C ... G.C ... CTG ... ... ... ..C ..A ... ... ..G ..T ... ... ... ... ... ... ..A ..C ... ... ... ... ... C.. A.G ... AGT ..G .C. ... .CT T.T ... ... ... ... T.T ..A ..A ... ... ... GCC ... ... ... ..C ... ..A ... G.T ... ... ..G ... ..A ... ... ... ... ... ... ..C ..C ... .AA ... ... ... A.. ... ..G AA. ..C ..C ... ..C ... .AT ... ... ... ..G ... ..G AG. ..G A.. ..C .A. .CA ... ... ... ... ..A ... GC. ... ... T.G ..G ... ... CC. ..G ..G ... ... .TG C.. ..T CTC ... ... ..C ..C ... ... ... CTG ... ..G ..G T.C ... ..T ... ... ... ..T T.. ..C ... ... ... ... ..T ... ..C ... .A. CAT ..A ... ... ... ..G A.C ... ... ..A ... CAG .C. ... ... ... ... ... ... T.A .A. ..C ..C ..C ... C.. ... T.C ... ... ... ... ..C ... ... ..G ... A.T ... ... ... ... ..G G.A A.. ..C ..A ..C ..C ... ... ... ... ..T ... ..C ... ..T ... ... ... ... ... ..C ACG ... GG. ... .GG ... ... ... ... ..T C.. C.. ... ... ..C ... 
Dbia                            ... ... ... ..T ... ... ..T ... ..G GGC ... G.. ... ... ... C.G .GC .GC ... ... ... ..G ..C ..G ..G .G. ... ..G ... ... ..G ..A T.A GGC ... ... ... ... ..T ... ..A ..C ..G ... ... ... ..G ... ... ..T G.. G.. ... ... ..A ... C.. C.. .TC ..C ..C ... ..C ... CTG ... ... ... ..C ... ... ... ... ... ... ... ... ... ... G.. ..A ..C ... ... ..C ... ... C.. A.. ... AGT ..G ..C .CT .CC T.C ... ... ... ... .G. ... ... ... ... ... GCA ..C ... ... ..C ... ... ... G.. ... ... ..G ... ..A ... ... G.. ... ... ... ..C ..C ... .AA ... ... ... A.. ... ... AA. ..C ..C ... ..C ... .AC ... ... ..G ..G ... ..G AG. ..G AA. ... .A. .CA ... ... ... ... ..C ... ... ... ... ..G ..G ... ... CCC ..G ..G ... ... CTG C.. ..T CTC ... ... ..C ..C ... ... ... CTG ..C ..C ..G T.C ... ..T ... ... ... ... CTG ..C ... ... ... ... ... ..T ..C ... CAG CA. ..A ... CTT ... ..G ..C ... ... ..A ... C.C .CG ... ... ..G A.. ... ... TC. .A. ... ..C ..C ... C.. ... ..C ... ... ... ... ..C ... ... ..G GGA A.A ..A G.. ... ... ..G G.A A.. ..C ..A ..C ..C ... ... ... ... ..A ... ..C ... ... ... ... ... ... ... ..C ACG ... GG. ... C.G ... ... ... ... ... C.. C.. C.. ... ..C ... 
Dsuz                            ... ... ... ..T ... ... ... ... ..G GGC ... G.. ... ... ... C.G .GC .GC ... ... ..G ..G ..C ..G ..G .G. ... ..G ... ... ... ..A ..A .GC ... ... ... ... ..T G.. ..A ..C ..G ... ... ... ... ... ... ... G.. G.. ... G.. .AA ... ... C.. .TC GCC ..C ... ..C ... CTG ... ... ... ..C ... ... ... ... ... ... ... ... ... ... ... ..A ..C ... ... ... ..C ... C.. AGC ... AGT ..G ..T .CT .CC T.T ... ... ... ... .C. ... ..A ... ... .T. GCA ..C ... ... ..C ... ... ... G.. ... ... ..A ... ..A ... ... G.. ... ... ... ..C ..C ... .AA ... ... ... A.. ... ..G AA. ..C ..C ... ..C ... .AC ... ... ..G ..G ... ..G AG. ..G AA. ... .A. .CA ... ... ... ... ... ... T.. ... ... ..G ..G ... ... CCG ..G ..G ... ... CTG .C. ..T CTC ... ... ..C ..C ... ... ... CTG ..C ... ..G T.C ... A.. ... ... ... ... T.. ..C ... ... ... ... ... ... ..C ... .AG CA. ..A ... ... ... ..G ..C ... ... ... ... C.C .CG ... ... ..G A.. ... ... TC. .A. ... ..C ..C ... ... ... ..C ... ... ... ... ..C ... ... ..G GGA A.A ..A G.. ... ... ..G G.A A.. ..C ... ..C ..C ... ... ... ... ... ... ..C ... ... ... ..T ... ... ... ..C ACG ... GGT ... C.G ... ... ... ... ... C.. C.. ... ... ..C ... 
Dsub                            ... ... ... ..T ... ... ... ... ..G GGC ... ... ... ..C ... C.G .GC .GC ... ... ..G ..G ..C ..G ..G .G. ... ..G ... ... ... ..A ..A .GA ... ... ... ... ..T G.. ..A ..C ..G ... ... ... ... ... ... ... G.. G.. ... G.. .AA ... ... C.. .TC GCC ..C ... ..C ... CTG ... ... ... ..C ... ... ... ... ... ... ... ... ... ... ... ..A ..C ... ... ... ..C ... C.. AGC ... AGT ..G .CT .CT .CT T.T ... ... ... ... .C. ... ..A ... A.. .T. GCA A.C ... ... ..C ... ... ... G.. ... ... ..G ... ..A ... ... G.. ... ... ... ..C ..C ... .AA ... ... ... A.. ... ... A.. ..C ..C ... ..C ... .AC ... ..G ..G ..G ... ..G AG. ..G AA. ... .A. .CA ... ... ..A ... ... ... T.. ... ... ..G ..G ... ... ..G ... ..G ... ... CTG ... ..T CTC ... ... ..C ..C ... ... ... CTG ..C ..C ..G ..C ... A.. ... ... ... ... ... ..C ... ... ... ... ... ... ..C ... .AG CA. ..A ... ... ... ..G ..C ... ... ..A ... .AG .C. ... ... ..G A.. ... ... TC. .A. ... ..C C.C ... ... ... ..C ... ... ... ... ..C ... ... ..G GGA A.A ..A G.. ... ... ..G G.A A.. ..C ... ..C ..C ... ... ... ... ... ... ..C ... ... ... ... ... ... ... ..C ACG ... GGT ... C.G ... ... ... ... ... C.. C.. ... ... ..C ... 

    4    1    9    1    1    2    1    1    1    1   10    1    1    1    2
    1    1    1    2    1    1    1    1    1    1    1    1    1    3    1
    1    1    1    1    1    1    1    4    1    1    1    1    1    1    2
    2    1    1    6    1    1    1    1    1    1    2    1    1    1    1
    1    1    1    3    1    3    1    1    1    1    1   10    1    1    1
    1    1    1   19    1    1    1    1    1    1    1    5    1    1    1
    1    1    1    1    1    1    8    1    1    1    1    1    1    6    1
    1    1    1    2    1    1    1    1    3    1    1    1    1    1    1
    1    1    1    1    3    1    1    1    1    1    1    1    4    1    2
    1    1    2    1    4    1    1    1    5    1    1    1    1    1    1
    1    1    1    1    1    1    1    1    1    1   13    1    1    1    1
    1    1    1    1    1    1    7    1    1    1    1    1    1    8    1
    1    1    1    3    1    1    1    2    1    1    1   11    1    1    1
    1    1    1    1    1    4    1    1    1    2    1    1    1    1    1
    7    1    1    1    1    1    2    1    1    1    4    1    1    1    1
    1    1    1    1    1    1    1    7    1    5    9    1    1    3    2
    1    1    1    1    1    1    3    1    1    1    1    1    1    2    1
    1    1    1    5    1    1    1    1    1    9    1    1    1   12    2
    1    5    1    1    1   15    1    1    1    1    2    1    1    5    1
    3

CODONML (in paml version 4.8a, August 2014)  OctB2R_PA_DNA_15species_alignment.fasta
Model: One dN/dS ratio for branches,  omega = 1.000 fixed

Codon frequency model: Fcodon
Site-class models:  beta&w>1 (11 categories)
ns =  15  ls = 511

Codon usage in sequences
--------------------------------------------------------------------------------------------------------------------------------------
Phe TTT   4   4   4   5   5   6 | Ser TCT   2   4   3   4   3   3 | Tyr TAT   5   4   3   3   3   3 | Cys TGT   2   1   0   0   0   0
    TTC  22  22  21  21  21  20 |     TCC  10   7   9   9   9   9 |     TAC  11  14  14  14  14  14 |     TGC  13  14  15  15  15  15
Leu TTA   6   5   5   5   5   5 |     TCA   2   5   2   5   4   4 | *** TAA   0   0   0   0   0   0 | *** TGA   0   0   0   0   0   0
    TTG   9   8   6   7   7   7 |     TCG  16  16  13   9  11  11 |     TAG   0   0   0   0   0   0 | Trp TGG  12  12  12  12  12  12
--------------------------------------------------------------------------------------------------------------------------------------
Leu CTT   3   1   3   3   2   2 | Pro CCT   1   2   0   3   1   1 | His CAT   3   5   5   4   4   4 | Arg CGT   2   1   2   1   1   1
    CTC  12  14  11   8  10  10 |     CCC   9  11  10   8  10  10 |     CAC  12   8  11  11  11  11 |     CGC  12  16  15   9   8   9
    CTA   1   0   0   2   1   1 |     CCA   2   4   5   4   4   4 | Gln CAA   8   3   3   5   5   5 |     CGA   1   0   0   2   4   3
    CTG  25  28  32  28  27  27 |     CCG  10  11  12  11  11  11 |     CAG  11  13  10  13  12  12 |     CGG   8   7   8  10   9   9
--------------------------------------------------------------------------------------------------------------------------------------
Ile ATT  12  10  10  11  10  10 | Thr ACT   5   4   3   3   4   4 | Asn AAT   7   7   4   9   7   7 | Ser AGT   9   4   6   6   6   6
    ATC  18  21  20  18  18  18 |     ACC  10   9  13   9   9   9 |     AAC  16  16  14  15  17  17 |     AGC  11  14  14  10  10  10
    ATA   6   5   7  10  10  10 |     ACA   8   7   4  12  11  11 | Lys AAA   5   6   6   6   6   6 | Arg AGA   4   4   4   5   5   5
Met ATG  20  20  20  20  20  20 |     ACG  11  14  13  12  12  12 |     AAG  12  13  13  11  12  12 |     AGG   5   2   2   2   2   2
--------------------------------------------------------------------------------------------------------------------------------------
Val GTT   5   7   6   7   7   7 | Ala GCT   3   3   3   4   4   4 | Asp GAT   7   4   5   7   7   7 | Gly GGT   1   1   1   0   1   1
    GTC   9  10   9  11  10  11 |     GCC  17  16  21  18  19  19 |     GAC   9  12  13  11  11  11 |     GGC  12  13  15  17  16  16
    GTA   3   3   3   2   3   3 |     GCA   6   2   5   5   4   4 | Glu GAA   4   2   1   3   3   3 |     GGA   1   3   2   3   2   2
    GTG  16  10  10   9  12  11 |     GCG  10  13  13   9  10  10 |     GAG  12  15  16  12  11  11 |     GGG   3   1   1   3   3   3
--------------------------------------------------------------------------------------------------------------------------------------

--------------------------------------------------------------------------------------------------------------------------------------
Phe TTT   6   6   5   5   6   4 | Ser TCT   3   3   3   3   3   2 | Tyr TAT   4   3   3   4   3   4 | Cys TGT   0   1   0   0   0   1
    TTC  19  21  21  21  20  21 |     TCC   9   9  10  11  10  15 |     TAC  13  14  14  13  14  14 |     TGC  15  13  15  15  15  14
Leu TTA   5   5   5   5   5   6 |     TCA   5   3   3   3   3   3 | *** TAA   0   0   0   0   0   0 | *** TGA   0   0   0   0   0   0
    TTG   7   7   8   8   7   7 |     TCG  11  12  12  11  12  11 |     TAG   0   0   0   0   0   0 | Trp TGG  12  12  12  12  12  13
--------------------------------------------------------------------------------------------------------------------------------------
Leu CTT   2   2   2   2   2   2 | Pro CCT   1   1   1   1   1   1 | His CAT   3   4   5   4   4   5 | Arg CGT   1   1   1   1   1   1
    CTC  10  10  10  10  10  10 |     CCC  10   9  10  10  10   8 |     CAC  11  12  12  12  12  11 |     CGC  10  10   9   9  10  14
    CTA   1   2   1   1   1   1 |     CCA   4   3   4   4   4   6 | Gln CAA   5   5   4   4   4   5 |     CGA   3   2   3   4   1   0
    CTG  27  27  27  27  28  29 |     CCG  11  11  10  10  10  10 |     CAG  12  13  13  14  14  12 |     CGG   8   9  10   9  10   7
--------------------------------------------------------------------------------------------------------------------------------------
Ile ATT  10   9   9  10  10  10 | Thr ACT   4   2   4   3   3   5 | Asn AAT   7   8   8   9   7   5 | Ser AGT   6   5   6   6   6   5
    ATC  20  19  19  18  20  17 |     ACC   9  10  11  10  11  10 |     AAC  18  15  16  15  17  14 |     AGC  10  13  10  11  10  15
    ATA  11  10  10  10   8   7 |     ACA  10  11   8   8  10   6 | Lys AAA   6   6   5   5   6   4 | Arg AGA   4   5   4   4   5   5
Met ATG  20  20  20  20  20  22 |     ACG  12  13  13  14  11  13 |     AAG  12  11  12  12  11  14 |     AGG   2   3   2   2   2   2
--------------------------------------------------------------------------------------------------------------------------------------
Val GTT   7   7   7   7   7   5 | Ala GCT   5   4   4   4   4   6 | Asp GAT   7   6   6   6   5   6 | Gly GGT   1   1   1   0   0   2
    GTC  10   9  11  11  11  11 |     GCC  18  20  19  20  21  19 |     GAC  11  11  11  11  12  11 |     GGC  16  15  14  15  15  12
    GTA   3   5   3   3   3   2 |     GCA   5   5   4   4   4   2 | Glu GAA   3   2   3   3   3   2 |     GGA   2   3   4   3   3   2
    GTG  11   9  10  10  10  10 |     GCG   9   9   9   9   9  12 |     GAG  11  12  12  12  12  12 |     GGG   3   3   3   3   3   6
--------------------------------------------------------------------------------------------------------------------------------------

--------------------------------------------------------------------------------------
Phe TTT   3   3   3 | Ser TCT   1   1   1 | Tyr TAT   2   3   3 | Cys TGT   0   1   0
    TTC  21  21  21 |     TCC  10  11   9 |     TAC  15  14  14 |     TGC  15  14  15
Leu TTA   5   5   5 |     TCA   5   2   2 | *** TAA   0   0   0 | *** TGA   0   0   0
    TTG   5   7   7 |     TCG  12  14  14 |     TAG   0   0   0 | Trp TGG  12  12  12
--------------------------------------------------------------------------------------
Leu CTT   3   2   2 | Pro CCT   1   1   3 | His CAT   2   3   2 | Arg CGT   1   1   1
    CTC  10   9   8 |     CCC  11  11  10 |     CAC  15  14  13 |     CGC  16  14  15
    CTA   0   0   1 |     CCA   3   4   3 | Gln CAA   2   3   3 |     CGA   0   0   0
    CTG  37  35  35 |     CCG   9   9   9 |     CAG  15  11  10 |     CGG   6   6   5
--------------------------------------------------------------------------------------
Ile ATT   8   8   8 | Thr ACT   4   4   4 | Asn AAT   6   5   4 | Ser AGT   6   5   5
    ATC  23  23  23 |     ACC   7   9   9 |     AAC  13  14  16 |     AGC  16  17  16
    ATA   6   6   6 |     ACA   7   7   7 | Lys AAA   6   6   6 | Arg AGA   4   4   5
Met ATG  19  20  20 |     ACG  16  15  15 |     AAG  13  13  14 |     AGG   3   3   4
--------------------------------------------------------------------------------------
Val GTT   5   5   5 | Ala GCT   4   2   2 | Asp GAT   6   6   6 | Gly GGT   0   2   1
    GTC   9   9   8 |     GCC  21  21  25 |     GAC  10  10  10 |     GGC  14  14  14
    GTA   2   2   2 |     GCA   2   3   2 | Glu GAA   1   1   2 |     GGA   3   2   3
    GTG  12  12  12 |     GCG  12  15  13 |     GAG  13  14  15 |     GGG   3   3   3
--------------------------------------------------------------------------------------

Codon position x base (3x4) table for each sequence.

#1: Dfic           
position  1:    T:0.22309    C:0.23483    A:0.31115    G:0.23092
position  2:    T:0.33464    C:0.23875    A:0.23875    G:0.18787
position  3:    T:0.13894    C:0.39726    A:0.11155    G:0.35225
Average         T:0.23222    C:0.29028    A:0.22048    G:0.25701

#2: Dele           
position  1:    T:0.22701    C:0.24266    A:0.30528    G:0.22505
position  2:    T:0.32877    C:0.25049    A:0.23875    G:0.18200
position  3:    T:0.12133    C:0.42466    A:0.09589    G:0.35812
Average         T:0.22570    C:0.30594    A:0.21331    G:0.25506

#3: Drho           
position  1:    T:0.20939    C:0.24853    A:0.29941    G:0.24266
position  2:    T:0.32681    C:0.25245    A:0.23092    G:0.18982
position  3:    T:0.11350    C:0.44031    A:0.09198    G:0.35421
Average         T:0.21657    C:0.31376    A:0.20744    G:0.26223

#4: Dmel           
position  1:    T:0.21331    C:0.23875    A:0.31115    G:0.23679
position  2:    T:0.32681    C:0.24462    A:0.24266    G:0.18591
position  3:    T:0.13699    C:0.39922    A:0.13503    G:0.32877
Average         T:0.22570    C:0.29419    A:0.22962    G:0.25049

#5: Dsim           
position  1:    T:0.21331    C:0.23483    A:0.31115    G:0.24070
position  2:    T:0.32877    C:0.24658    A:0.24070    G:0.18395
position  3:    T:0.12720    C:0.40705    A:0.13112    G:0.33464
Average         T:0.22309    C:0.29615    A:0.22766    G:0.25310

#6: Dmau           
position  1:    T:0.21331    C:0.23483    A:0.31115    G:0.24070
position  2:    T:0.32877    C:0.24658    A:0.24070    G:0.18395
position  3:    T:0.12916    C:0.40900    A:0.12916    G:0.33268
Average         T:0.22374    C:0.29680    A:0.22701    G:0.25245

#7: Dsec           
position  1:    T:0.21331    C:0.23288    A:0.31507    G:0.23875
position  2:    T:0.33072    C:0.24658    A:0.24070    G:0.18200
position  3:    T:0.13112    C:0.40900    A:0.13112    G:0.32877
Average         T:0.22505    C:0.29615    A:0.22896    G:0.24984

#8: Dere           
position  1:    T:0.21331    C:0.23679    A:0.31311    G:0.23679
position  2:    T:0.32877    C:0.24462    A:0.23875    G:0.18787
position  3:    T:0.12329    C:0.41096    A:0.13112    G:0.33464
Average         T:0.22179    C:0.29746    A:0.22766    G:0.25310

#9: Dsan           
position  1:    T:0.21722    C:0.23875    A:0.30724    G:0.23679
position  2:    T:0.32877    C:0.24462    A:0.24266    G:0.18395
position  3:    T:0.12720    C:0.41487    A:0.11937    G:0.33855
Average         T:0.22440    C:0.29941    A:0.22309    G:0.25310

#10: Dyak           
position  1:    T:0.21722    C:0.23875    A:0.30724    G:0.23679
position  2:    T:0.32877    C:0.24462    A:0.24266    G:0.18395
position  3:    T:0.12720    C:0.41487    A:0.11937    G:0.33855
Average         T:0.22440    C:0.29941    A:0.22309    G:0.25310

#11: Dtei           
position  1:    T:0.21526    C:0.23875    A:0.30724    G:0.23875
position  2:    T:0.32877    C:0.24658    A:0.24266    G:0.18200
position  3:    T:0.12133    C:0.42661    A:0.11742    G:0.33464
Average         T:0.22179    C:0.30398    A:0.22244    G:0.25179

#12: Dtak           
position  1:    T:0.22505    C:0.23875    A:0.30137    G:0.23483
position  2:    T:0.32094    C:0.25245    A:0.23288    G:0.19374
position  3:    T:0.12524    C:0.42270    A:0.09980    G:0.35225
Average         T:0.22374    C:0.30463    A:0.21135    G:0.26027

#13: Dbia           
position  1:    T:0.20744    C:0.25636    A:0.30724    G:0.22896
position  2:    T:0.32877    C:0.24462    A:0.23288    G:0.19374
position  3:    T:0.10176    C:0.44227    A:0.09002    G:0.36595
Average         T:0.21265    C:0.31442    A:0.21005    G:0.26288

#14: Dsuz           
position  1:    T:0.21135    C:0.24070    A:0.31115    G:0.23679
position  2:    T:0.32681    C:0.25245    A:0.22896    G:0.19178
position  3:    T:0.10176    C:0.44031    A:0.08806    G:0.36986
Average         T:0.21331    C:0.31115    A:0.20939    G:0.26614

#15: Dsub           
position  1:    T:0.20744    C:0.23483    A:0.31703    G:0.24070
position  2:    T:0.32485    C:0.25049    A:0.23092    G:0.19374
position  3:    T:0.09785    C:0.44227    A:0.09198    G:0.36791
Average         T:0.21005    C:0.30920    A:0.21331    G:0.26745

Sums of codon usage counts
------------------------------------------------------------------------------
Phe F TTT      69 | Ser S TCT      39 | Tyr Y TAT      50 | Cys C TGT       6
      TTC     313 |       TCC     147 |       TAC     206 |       TGC     218
Leu L TTA      77 |       TCA      51 | *** * TAA       0 | *** * TGA       0
      TTG     107 |       TCG     185 |       TAG       0 | Trp W TGG     181
------------------------------------------------------------------------------
Leu L CTT      33 | Pro P CCT      19 | His H CAT      57 | Arg R CGT      17
      CTC     152 |       CCC     147 |       CAC     176 |       CGC     176
      CTA      13 |       CCA      58 | Gln Q CAA      64 |       CGA      23
      CTG     439 |       CCG     155 |       CAG     185 |       CGG     121
------------------------------------------------------------------------------
Ile I ATT     145 | Thr T ACT      56 | Asn N AAT     100 | Ser S AGT      87
      ATC     295 |       ACC     145 |       AAC     233 |       AGC     187
      ATA     122 |       ACA     127 | Lys K AAA      85 | Arg R AGA      67
Met M ATG     301 |       ACG     196 |       AAG     185 |       AGG      38
------------------------------------------------------------------------------
Val V GTT      94 | Ala A GCT      56 | Asp D GAT      91 | Gly G GGT      13
      GTC     149 |       GCC     294 |       GAC     164 |       GGC     218
      GTA      42 |       GCA      57 | Glu E GAA      36 |       GGA      38
      GTG     164 |       GCG     162 |       GAG     190 |       GGG      44
------------------------------------------------------------------------------


Codon position x base (3x4) table, overall

position  1:    T:0.21513    C:0.23940    A:0.30907    G:0.23640
position  2:    T:0.32811    C:0.24710    A:0.23770    G:0.18708
position  3:    T:0.12159    C:0.42009    A:0.11220    G:0.34612
Average         T:0.22161    C:0.30220    A:0.21966    G:0.25653

Codon frequencies under model, for use in evolver (TTT TTC TTA TTG ... GGG):
  0.00900196  0.04083496  0.01004566  0.01395956
  0.00508806  0.01917808  0.00665362  0.02413568
  0.00652316  0.02687541  0.00000000  0.00000000
  0.00078278  0.02844097  0.00000000  0.02361383
  0.00430528  0.01983040  0.00169602  0.05727332
  0.00247880  0.01917808  0.00756686  0.02022179
  0.00743640  0.02296151  0.00834964  0.02413568
  0.00221787  0.02296151  0.00300065  0.01578604
  0.01891716  0.03848663  0.01591650  0.03926941
  0.00730594  0.01891716  0.01656882  0.02557078
  0.01304631  0.03039791  0.01108937  0.02413568
  0.01135029  0.02439661  0.00874103  0.00495760
  0.01226354  0.01943901  0.00547945  0.02139596
  0.00730594  0.03835616  0.00743640  0.02113503
  0.01187215  0.02139596  0.00469667  0.02478800
  0.00169602  0.02844097  0.00495760  0.00574038


Nei & Gojobori 1986. dN/dS (dN, dS)
(Note: This matrix is not used in later ML. analysis.
Use runmode = -2 for ML pairwise comparison.)

Dfic                
Dele                 0.1423 (0.0509 0.3575)
Drho                 0.1750 (0.0511 0.2919) 0.1589 (0.0231 0.1453)
Dmel                 0.1998 (0.0868 0.4347) 0.2270 (0.0773 0.3407) 0.2631 (0.0809 0.3073)
Dsim                 0.2139 (0.0898 0.4196) 0.2483 (0.0778 0.3132) 0.2863 (0.0804 0.2808) 0.0657 (0.0043 0.0655)
Dmau                 0.2113 (0.0897 0.4247) 0.2514 (0.0777 0.3093) 0.2901 (0.0804 0.2771) 0.0687 (0.0043 0.0625)-1.0000 (0.0000 0.0082)
Dsec                 0.2223 (0.0955 0.4298) 0.2593 (0.0835 0.3219) 0.3064 (0.0861 0.2811) 0.1224 (0.0095 0.0776) 0.2333 (0.0052 0.0221) 0.3750 (0.0052 0.0138)
Dere                 0.2108 (0.0892 0.4233) 0.2462 (0.0760 0.3089) 0.3098 (0.0818 0.2639) 0.1078 (0.0104 0.0961) 0.1393 (0.0112 0.0806) 0.1392 (0.0112 0.0807) 0.1771 (0.0165 0.0930)
Dsan                 0.1976 (0.0835 0.4225) 0.2457 (0.0730 0.2972) 0.2971 (0.0766 0.2578) 0.0844 (0.0086 0.1022) 0.1179 (0.0095 0.0805) 0.1224 (0.0095 0.0775) 0.1698 (0.0147 0.0867) 0.1221 (0.0095 0.0777)
Dyak                 0.1928 (0.0825 0.4279) 0.2388 (0.0725 0.3036) 0.2919 (0.0770 0.2638) 0.0874 (0.0095 0.1085) 0.1285 (0.0104 0.0806) 0.1335 (0.0104 0.0776) 0.2008 (0.0156 0.0776) 0.1028 (0.0086 0.0838) 0.1161 (0.0026 0.0222)
Dtei                 0.2019 (0.0854 0.4229) 0.2630 (0.0735 0.2793) 0.3237 (0.0780 0.2409) 0.1021 (0.0095 0.0929) 0.1206 (0.0086 0.0715) 0.1258 (0.0086 0.0686) 0.1783 (0.0138 0.0776) 0.1507 (0.0104 0.0687) 0.0656 (0.0026 0.0392) 0.0358 (0.0017 0.0480)
Dtak                 0.2110 (0.0758 0.3592) 0.3224 (0.0743 0.2304) 0.4398 (0.0767 0.1743) 0.2395 (0.0604 0.2521) 0.2592 (0.0609 0.2348) 0.2632 (0.0609 0.2313) 0.2827 (0.0665 0.2351) 0.2695 (0.0616 0.2286) 0.2639 (0.0567 0.2148) 0.2590 (0.0581 0.2242) 0.2919 (0.0585 0.2005)
Dbia                 0.2067 (0.0766 0.3706) 0.2829 (0.0748 0.2646) 0.3878 (0.0829 0.2138) 0.2609 (0.0701 0.2685) 0.2650 (0.0706 0.2663) 0.2686 (0.0705 0.2626) 0.2862 (0.0757 0.2646) 0.2734 (0.0702 0.2567) 0.2458 (0.0657 0.2672) 0.2350 (0.0643 0.2734) 0.2722 (0.0671 0.2464) 0.2209 (0.0369 0.1671)
Dsuz                 0.2305 (0.0770 0.3343) 0.2821 (0.0698 0.2473) 0.3611 (0.0728 0.2017) 0.2324 (0.0635 0.2731) 0.2504 (0.0639 0.2553) 0.2540 (0.0639 0.2517) 0.2722 (0.0691 0.2537) 0.2852 (0.0651 0.2284) 0.2426 (0.0588 0.2424) 0.2386 (0.0592 0.2483) 0.2754 (0.0602 0.2185) 0.2170 (0.0366 0.1687) 0.2338 (0.0181 0.0775)
Dsub                 0.2108 (0.0728 0.3453) 0.2800 (0.0730 0.2609) 0.3530 (0.0738 0.2090) 0.2493 (0.0686 0.2752) 0.2684 (0.0691 0.2574) 0.2722 (0.0691 0.2538) 0.2903 (0.0743 0.2558) 0.2955 (0.0703 0.2378) 0.2536 (0.0639 0.2520) 0.2494 (0.0644 0.2580) 0.2867 (0.0653 0.2278) 0.2491 (0.0425 0.1705) 0.3489 (0.0285 0.0815) 0.3934 (0.0126 0.0319)


TREE #  1:  (((2, 3), ((12, (13, (14, 15))), ((4, ((5, 6), 7)), (8, (11, (10, 9)))))), 1);   MP score: 516
This is a rooted tree.  Please check!
lnL(ntime: 28  np: 32):  -5076.024335      +0.000000
  16..17   17..18   18..2    18..3    17..19   19..20   20..12   20..21   21..13   21..22   22..14   22..15   19..23   23..24   24..4    24..25   25..26   26..5    26..6    25..7    23..27   27..8    27..28   28..11   28..29   29..10   29..9    16..1  
 0.124136 0.040234 0.110570 0.062728 0.147515 0.047450 0.101514 0.084577 0.059597 0.038240 0.009749 0.046156 0.194705 0.024698 0.035328 0.022171 0.000004 0.006129 0.000004 0.022633 0.000004 0.045666 0.017361 0.014620 0.011707 0.013790 0.009528 0.163255 1.326959 0.854792 0.155666 9.556439

Note: Branch length is defined as number of nucleotide substitutions per codon (not per neucleotide site).

tree length =   1.45407

(((2: 0.110570, 3: 0.062728): 0.040234, ((12: 0.101514, (13: 0.059597, (14: 0.009749, 15: 0.046156): 0.038240): 0.084577): 0.047450, ((4: 0.035328, ((5: 0.006129, 6: 0.000004): 0.000004, 7: 0.022633): 0.022171): 0.024698, (8: 0.045666, (11: 0.014620, (10: 0.013790, 9: 0.009528): 0.011707): 0.017361): 0.000004): 0.194705): 0.147515): 0.124136, 1: 0.163255);

(((Dele: 0.110570, Drho: 0.062728): 0.040234, ((Dtak: 0.101514, (Dbia: 0.059597, (Dsuz: 0.009749, Dsub: 0.046156): 0.038240): 0.084577): 0.047450, ((Dmel: 0.035328, ((Dsim: 0.006129, Dmau: 0.000004): 0.000004, Dsec: 0.022633): 0.022171): 0.024698, (Dere: 0.045666, (Dtei: 0.014620, (Dyak: 0.013790, Dsan: 0.009528): 0.011707): 0.017361): 0.000004): 0.194705): 0.147515): 0.124136, Dfic: 0.163255);

Detailed output identifying parameters

kappa (ts/tv) =  1.32696

Parameters in M8 (beta&w>1):
  p0 =   0.85479  p =   0.15567 q =   9.55644
 (p1 =   0.14521) w =   1.00000


dN/dS (w) for site classes (K=11)

p:   0.08548  0.08548  0.08548  0.08548  0.08548  0.08548  0.08548  0.08548  0.08548  0.08548  0.14521
w:   0.00000  0.00000  0.00001  0.00008  0.00041  0.00150  0.00449  0.01189  0.03018  0.08883  1.00000

dN & dS for each branch

 branch          t       N       S   dN/dS      dN      dS  N*dN  S*dS

  16..17      0.124   1263.1    269.9   0.1570   0.0213   0.1355   26.9   36.6
  17..18      0.040   1263.1    269.9   0.1570   0.0069   0.0439    8.7   11.9
  18..2       0.111   1263.1    269.9   0.1570   0.0189   0.1207   23.9   32.6
  18..3       0.063   1263.1    269.9   0.1570   0.0107   0.0685   13.6   18.5
  17..19      0.148   1263.1    269.9   0.1570   0.0253   0.1610   31.9   43.5
  19..20      0.047   1263.1    269.9   0.1570   0.0081   0.0518   10.3   14.0
  20..12      0.102   1263.1    269.9   0.1570   0.0174   0.1108   22.0   29.9
  20..21      0.085   1263.1    269.9   0.1570   0.0145   0.0923   18.3   24.9
  21..13      0.060   1263.1    269.9   0.1570   0.0102   0.0651   12.9   17.6
  21..22      0.038   1263.1    269.9   0.1570   0.0066   0.0417    8.3   11.3
  22..14      0.010   1263.1    269.9   0.1570   0.0017   0.0106    2.1    2.9
  22..15      0.046   1263.1    269.9   0.1570   0.0079   0.0504   10.0   13.6
  19..23      0.195   1263.1    269.9   0.1570   0.0334   0.2125   42.1   57.4
  23..24      0.025   1263.1    269.9   0.1570   0.0042   0.0270    5.3    7.3
  24..4       0.035   1263.1    269.9   0.1570   0.0061   0.0386    7.6   10.4
  24..25      0.022   1263.1    269.9   0.1570   0.0038   0.0242    4.8    6.5
  25..26      0.000   1263.1    269.9   0.1570   0.0000   0.0000    0.0    0.0
  26..5       0.006   1263.1    269.9   0.1570   0.0011   0.0067    1.3    1.8
  26..6       0.000   1263.1    269.9   0.1570   0.0000   0.0000    0.0    0.0
  25..7       0.023   1263.1    269.9   0.1570   0.0039   0.0247    4.9    6.7
  23..27      0.000   1263.1    269.9   0.1570   0.0000   0.0000    0.0    0.0
  27..8       0.046   1263.1    269.9   0.1570   0.0078   0.0498    9.9   13.5
  27..28      0.017   1263.1    269.9   0.1570   0.0030   0.0190    3.8    5.1
  28..11      0.015   1263.1    269.9   0.1570   0.0025   0.0160    3.2    4.3
  28..29      0.012   1263.1    269.9   0.1570   0.0020   0.0128    2.5    3.4
  29..10      0.014   1263.1    269.9   0.1570   0.0024   0.0151    3.0    4.1
  29..9       0.010   1263.1    269.9   0.1570   0.0016   0.0104    2.1    2.8
  16..1       0.163   1263.1    269.9   0.1570   0.0280   0.1782   35.3   48.1


Naive Empirical Bayes (NEB) analysis
Time used: 14:48
