# Supplementary material for: Molecular evolution of octopamine receptors in Drosophila
Source: G3 (Bethesda). 2025 Dec 6;16(2):jkaf289. doi: 10.1093/g3journal/jkaf289 (PMC12869069; doi:10.1093/g3journal/jkaf289)
Supplement: jkaf289_Supplementary_Data [file jkaf289_supplementary_data.zip › Supplementary Files/supplementary_PAML_files/Octβ2R/mosquito/Anophelinae_species/OctB2R_DNA_7species_alignment.fasta]

>ALB
atgatgaatccttccagcgatgactcgccgaagtacatggtcgcctccccatccacctca
tcgtcatcggcatcgtcttcatccgtggcagccgtcctgctggcgtcctcgttgggcgtc
ctggccgaccgactaccc---------------------tccgccagcgccgatggatac
ttcaatctcagccacgaccgggacggtgccgcgttggcatcatcggtatcgacgccgtcg
gcggaaggcctgggcccggacagtgccgagacgctctccatcttcgatgcgtccggt---
agcaacgtaatgctgcagggcttctcgtcggccgcacccctcggtacctccatttccggt
acc---------------------------gagacaccgatcgacggcggcgagtggatc
gatgtcgtgctgctcgtcctcaaggcttcgatcatgatgttcatcatcgtggccgccatc
ttcggcaatctgcttgtcatcatctccgtcaagcggcataggaaattaagggtcatcacc
aactactttgtcgctnggctggccatggccgacatcatggtggcgatgatggccatgaca
ttcaactttagtgtacaaataacgggaagctggaagtttgggtcgtttatgtgcgacgtt
tggaacagtctggatgtttacttttcgaccgccagcatcctgcacctgtgctgtatctcc
gtggatagatattatgccatagtgaagccacttaaatatccgataagcatgacgaagcga
gtcgtagcgataatgttattaaatacctggatatcaccagcactgttgtcattcgtgcca
attttcgccggttggtacaccacggacaagcacaaggaggacgtcctgaagaaccaggac
agctgccagttcatcgtcaacaagccgtacgcggtcatctccagctccatctcgttcttc
atcccctgcacgatcatggtgttcacgtacttccagatattccgcgaggccaaccggcag
gagaagcagctggccctccggcaaggcactgccatgctgatgcaccagcacaatgtcggt
gctggtggagggagtggtagtgccggtggtggtggtggtacgaatggggaggcgctcagt
ggtagcggctcatcgaagacgctcacgctacacgaggtcgatgcggagcagacgccaacc
aaggaccggcatctgatcaagatgaagcgcgagcataaggcggcccgcaccctcggcatc
atcatgggcaccttcatcctctgctggctgccattcttcctctggtacatcatcacctcg
ctgtgcgatgagtgcccaaacccggacatcgtcgtcgtgctggtgttctgggtcggatac
ttcaactccacgctcaatccgctcatctacgcctacttcaatcgggacttccgggaagcg
ttccggaacacgctccattgcatgttctgcgcctggtggcgccgcgaaacctcgccgctg
gacattaacgtgcggcgagccagcctacggtacgattgccgcgccaagagcgtctactcc
gagagctatctgcgaccgtcgtcccactccgatcggttccacagcgaaatcggcgaaagt
ctg
>DAR
atgatgaatccttccagcgatgactcgccgaagtatatggtcgcctccccatccacctcc
tcctcctcc---------tcgtcagcggcagccgtcctgctggcgtcctcgttcggcgtc
ctggccgaccaccgttcgccgtccgcttcggccgccgccgtcgctgccgccgatggatac
ttcaatcttagccacgaacgggcggacggttctgcgttggcgtcggcatcgacggcgtcg
gcggaaggtatgggcccggacagtaccgagacgctctccatctttgacgcgtccggtggc
agcaacataatgctgcagggcttctcgtcggccgcgcccctcggtacctccatttccgac
acg------------------------------gacccgatcgacggaggcgaatggacc
gatgtcgtgctgctcgtcctgaaggcttcgatcatgatgttcatcatcgtggccgccatc
ttcggcaatctgcttgtcatcatctccgtcaagcggcataggaaattaagggtcatcacc
aactacttcgtcgtctcgctggccatggccgacatcatggtggcgatgatggccatgaca
ttcaactttagtgtacaaataacgggaagctggaagtttgggtcgtttatgtgcgacgtt
tggaacagtctggatgtttacttctcgaccgccagcatcctgcacctgtgctgcatctcc
gtggatagatattatgccatagtgaagccacttaagtatccgataagcatgacgaagcga
gtcgtagcgataatgttattaaatacctggatatcaccagcactgttgtcattcgtgcca
attttcgccggttggtacaccacggacaagcacaaggaggaggtactgaagaatcaggac
agctgccagttcatcgtcaacaagccgtacgcggtcatctccagctccatctcgttcttc
atcccctgcacgatcatggtgttcacgtacttccagatattccgcgaggccaaccggcag
gagaagcagctggccctccggcaaggcactgccatgctaatgcaccagcacaatgccggt
ggtggtggtggtggt---ggtggtggaggtggtggtggtacgaatggtgaggcgctcagt
ggtagcggctcatcgaagacgcttacgttgcacgaggttgatgcggagcagacaccgacc
aaggatcggcatctgatcaagatgaagcgcgagcataaggcggcccgtaccctcggtatc
atcatgggcacgttcatcctctgctggttgccattcttcctctggtacatcatcacctcg
ctgtgcgacgagtgcccaaacccggacattgtggtcgtgctggtgttttgggtcggttac
ttcaactccacgctcaatccgctcatctacgcctacttcaatcgcgacttccgggaagcg
ttccggaacacgctgcactgcatgttctgcgcttggtggcgtcgcgaaacatccccgctg
gatattaacgtgcggagggcgagcctacggtacgattgccgcgccaagagcgtctactcg
gaaagttatctccggccgtccggccactccgatcgattcaacagcgagatcggcgaaagt
ctg
>GAM
atgatgaatccttccaacgatgacacgacgaactacatggtctcatcctcatcgtcatcc
tcgcacctgcagtcg------------gccgctgccctactcgcctccacgttcgggctc
gccgacgggaccgtcctctacaaccacagtgtgcgcgaccgggga---gacgctggcgca
ctggcggcggca---------------------tcggcggcgtcagtggcaggcaccggg
gggctcgagagcgccaccgccggcggggacacgctgtccgtgttcgatgcgtccggcagc
---agcataatgttgcagggcttctcgtccaccgcacccatcggcggcacgatcgagacg
gtcggggcgaacgaatcgatcgtcgacggggggatcgacgccggtggtggcgaatggatc
gacgtggtgctgctggtgctgaaggcttccatcatgatgttcatcatcgtcgctgccatc
ttcggcaatctgctcgtcatcatctcggttaagcgccataggaagctaagggttatcaca
aactatttcgtcgtatcgctcgccatggctgacatcatggtggcgatgatggccatgaca
ttcaactttagcgtacaaataacgggaagctggaaattcgggtcgttcatgtgtgacgtg
tggaacagcctagatgtctacttctccacagccagtatacttcatctttgctgtatttca
gtggatagatattacgccatagtgaaaccacttaagtatcccataagtatgacgaagcga
gttgtagcgataatgttattaaatacatggatatcaccagcgctgttgtcattcgtgcca
atctttgccggttggtacactacagaaaagcacaagcaggaggtgctcgataacccggac
agctgcctgttcattgtcaacaaaccgtacgcggtcatctcgagctccatctcgttcttc
atcccgtgcacaatcatggtgttcacgtacttccagatattccgtgaggccaaccggcag
gagaagcagctggccctccgccagggcactgccatgctgatgcaccagcacaatacgggc
ggg------ggcgttggtggtggtggcagcggcggcggcaccaatggcgaggcgctcagt
ggcagcggttcctccaagacgctcacgctgcacgaggtggacgcggagcagacaccgacc
aaggatcggcatctgataaagatgaagcgagagcacaaggctgcccggacgcttggcatc
attatgggaacgttcatactgtgctggcttccgtttttcctctggtacatcatcacgtcg
ctgtgtgaccggtgccccaatccggacattgtcgttgcgctggtcttctggatcgggtac
ttcaactcgacgctcaacccgctcatctacgcctacttcaaccgggacttccgggaagcg
ttccggaacacgctcgactgcatgttctgtgcctggtggcgccgggaaacgtctccgctg
gacatcaacgttcggcgggcgagcctccggtacgactgccgggcgaagagcgtctactcc
gagagctacctgcggccctcgtcccagaccgatcggttccacagcgagatcggcgaaagt
ctg
>ARA
atgatgaatccttccaacgatgacacgacgaactacatggtctcatcctcatcgtcatcc
tcgcacctgcagtcg------------gccgctgccctgctcgcctccacgttcgggctc
gccgacgggaccgtcctctacaaccacagtgtgcgcgaccgggga---gacgctggcgca
ctggcggcggca---------------------tcggcggcgtcagtggcaggcaccggg
gggctcgagagcgccaccgccggcggggacacgctgtccgtgttcgatgcgtccggcagc
---agcataatgttgcagggcttctcgtccaccgcacccatcggcggcacgatcgagacg
gtcggggcgaacgaatcgatcgtcgacggggggatcgacgccggtggcggtgaatggatc
gacgtggtgctgctggtgctgaaggcttccatcatgatgttcatcatcgtcgctgccatc
ttcggcaatctgctcgtcatcatctcggttaagcgccataggaagctaagggttatcaca
aactatttcgtcgtatcgctcgccatggctgacatcatggtggcgatgatggccatgaca
ttcaactttagcgtacaaataacgggaagctggaaattcgggtcgttcatgtgtgacgtg
tggaacagcctagatgtctacttctccacagccagtatacttcatctttgctgtatttca
gtggatagatattatgccatagtgaaaccacttaagtatcccataagtatgacgaagcga
gttgtagcgataatgttattaaatacatggatatcaccagcgctgttgtcattcgtgcca
atctttgccggttggtacactacagaaaagcacaagcaggaggtgctcgataacccggac
agctgcctgttcattgtcaacaaaccgtacgcggtcatctcgagctccatctcgttcttc
atcccgtgcacaatcatggtgttcacgtacttccagatattccgtgaggccaaccggcag
gagaagcagctggccctccgccagggcactgccatgctgatgcaccagcacaatacgggc
ggg------ggcgttggtggtggtggcagcggcggcggcaccaatggggaggcgctcagt
ggcagcggttcctccaagacgctcacgctgcacgaggtggacgcggagcagacgccgacg
aaggatcggcatctgataaagatgaagcgagagcacaaggctgcccggacgcttggcatc
attatgggaacgttcatactgtgctggcttccgtttttcctctggtacatcatcacgtcg
ctgtgtgaccggtgccccaatccggacattgtcgttgcgctggtcttctggatcgggtac
ttcaactcgacgctcaacccgctcatctacgcctacttcaaccgggacttccgggaagcg
ttccggaacacgctcgactgcatgttctgtgcctggtggcgccgggaaacgtccccgctg
gacatcaacgttcggcgggcgagcctccggtacgactgccgggcgaagagcgtctactcc
gagagctacctgcggccctcgtcccagacggaccggttccacagcgagatcggcgaaagt
ctg
>MER
atgatgaatccttccaacgatgacacgacgaactacatggtctcatcctcatcgtcatcc
tcgcacctgcagtcg------------gccgctgccctgctcgcctccacgttcgggctc
gccgacgggaccgtcctctacaaccacagtgtgcgcgaccgggga---gacgctggcgca
ctggcggcggca---------------------tcggcggcgtcagtggcaggcaccggg
gggctcgagagcgccaccgccggcggggacacgctgtccgtgttcgatgcgtccggcagc
---agcataatgttgcagggcttctcgtccaccgcacccatcggcggcacgatcgagacg
gtcggggcgaacgaatcgatcgtcgacggggggatcgacgccggtggtggcgaatggatc
gacgtggtgctgctggtgctgaaggcttccatcatgatgttcatcatcgtcgctgccatc
ttcggcaatctgctcgtcatcatctcggttaagcgccataggaagctaagggttatcaca
aactatttcgtcgtatcgctcgccatggctgacatcatggtggcgatgatggccatgaca
ttcaactttagcgtacaaataacgggaagctggaaatttgggtcgttcatgtgtgacgtg
tggaacagcctagatgtctacttctccacagccagtatacttcatctttgctgtatttca
gtggatagatattatgccatagtgaaaccacttaagtatcccataagtatgacgaagcga
gttgtagcgataatgttattaaacacatggatatcaccagcgctgttgtcattcgtgccc
atctttgccggttggtacactaccgaaaagcacaagcaggaggtgctcgataacccggac
agctgcctgttcattgtcaacaaaccgtacgcggtcatctcgagctccatctcgttcttc
atcccgtgcacaatcatggtgttcacgtacttccagatattccgtgaggccaaccggcag
gagaagcagctggccctccgccagggcactgccatgctgatgcaccagcacaatacgggc
ggg------ggcgttggtggtggtggcagcggcggcggcaccaatggggaggcgctcagt
ggcagcggttcctccaagacgctcacgctgcacgaggtggacgctgagcagacgccgacc
aaggatcggcatctgataaagatgaagcgagagcacaaggctgcccggacgcttggcatc
attatgggaacgttcatactgtgctggcttccgtttttcctctggtacatcatcacgtcg
ctgtgtgaccggtgccccaatccggacattgtcgttgcgctggtcttctggatcgggtac
ttcaactcgacgctcaacccgctcatctacgcctacttcaaccgggacttccgggaagcg
ttccgcaacacgctcgactgcatgttctgtgcctggtggcgccgggaaacgtccccgctg
gacatcaacgttcggcgggcgagcctccggtacgactgccgggcgaagagcgtctactcc
gagagctacctgcggccctcgtcccagaccgaccggttccacagcgagatcggcgaaagt
ctg
>STE
atgatgaatccttccaacgatgactcgacgaaatacatggtctcatcctcg---tcatcc
tcgcacctgcagtcg------------gccgccgacctgctggcttcctcgctcggactt
gccgacagcggcgtgttcttcaatcaaagtgtccgcgatcgggac---gttggt---gca
ctggcgtcgtcatcggcgtcg---------gcggcggcggca------------------
gcagcggaaagcgccactgccggtgcggacacactgtccatatttgacgcgtccggaagt
---agcataatgttgcagggtttctcgtcgaccgcacccatcggcagctcgatggacacg
gtcggtacgaacgaaacgatcgtcgagggtggcgcc------ggtggcagcgaatggatc
gacgtggtgctgctggtgctgaaggcttccatcatgctgttcatcatcgtggcggccatc
ttcggcaatctgctcgtcatcatctccgtcaagcgccataggaagctaagggtaatcacg
aactatttcgtcgtatcgcttgccatggctgacatcatggtggcaatgatggccatgaca
ttcaactttagtgtacaattaacgggaagctggaaatttgggtcgttcatgtgcgatgta
tggaacagcctggatgtctacttctctaccgccagtatacttcacctttgctgtatttca
gtggatagatattatgccatagtgaaaccacttaagtatccaataagcatgacgaagcga
gtcgtagcgataatgttattaactacctggatatcaccagcgctgttgtcattcgtgccg
atctttgccggttggtacaccacggaaaagcacaagaaggacgtactgctgaacccggac
agctgcctgttcaccgtcaacaagccgtatgcggtcatctccagctccatctccttcttc
atcccctgcacgatcatggtgttcacgtacttccagatattccgcgaggccaaccggcag
gaaaagcagctggccctccggcaaggcactgccatgctgatgcatcaacacaacgtggga
ggg------ggagga---ggtggcggtagtgggggcggtaccaacggggaggcactcagt
ggaagcggttcctcgaagacgcttaccctgcacgaggtggacgcagaacagacgccgacc
aaggatcggcatctgatcaagatgaagcgagagcacaaggctgcccgaacgctcggcatc
ataatgggaacgttcattctatgctggcttccgtttttcctctggtacatcatcacatcg
ctgtgcgacaagtgtcccaatccggatattgtcgtcatgctagtcttctgggtcgggtac
tttaactccaccctgaacccgctcatctacgcctacttcaaccgagacttccgggaagcg
ttccggaacacgctcaactgcatattctgcacctggtggcgccgagaaacgtccccgctg
gacattaacgtccggcgagcgagcctacgctacgactgccgggcgaagagtgtttactcg
gaaagctatctgcggccctcgtcccaaacggatcggttcaacagcgagatcggtgaaagt
ctg
>FUN
atgatgaatccttccaacgatgacacgacaaaatacatggtttcatcctcg---tcatcc
tcgcacctgcagtcg------------gccgccgccctgctggcttcgtcgctcggactc
gccgacggtggtctgttcttcaatcaaagtgcccgtgatcgggac---gttggc---aca
ctggcgtcgtcatcggcgtcg---------gcggcggcagcagcagcagcagcagaatct
gcgctggaaagtgccactgccagtgcggacacgctctccatattcgatgcgtccggaagc
---agcataatgttgcagggcttctcatcaaccgcacccatcggcagctcgatggagacg
cccggtgcggatgaatcgatcgtcgatggaggtgtt------agtggc---gaatggatc
gacgtggtgctgctggtgctgaaggcttccatcatgatgttcatcatagtggcggccatc
tttggcaacttgctcgtcatcatctccgtcaaacgccataggaagttaagggtaatcacg
aactatttcgtcgtatcgctcgccatggctgacatcatggtggcaatgatggccatgaca
ttcaactttagtgtacaattaacgggaagctggaaatttgggtcgtttatgtgtgatgta
tggaacagcctggatgtctacttctccaccgccagtatacttcacctttgctgtatttca
gtggatagatattatgccatagtaaaaccacttaagtatccgataagcatgacgaagcga
gtcgtagcgataatgttattaactacatggatatcaccagcgctgttgtcattcgtgccg
atctttgccggttggtacaccacggacaagcacaagaaggaggtgctgctgaacccggac
agctgcctgttcatcgtcaacaagccgtacgcggtcatctccagctccatctcgtttttc
atcccctgcacgatcatggtgttcacgtacttccagatattccgcgaggccaaccggcag
gagaagcagctggccctccggcaaggcactgccatgctgatgcatcaacacaacgtgggt
ggg------ggcgcg---ggtggtggcagcgggggcggtacgaatggggaggcactcagt
ggtagtggttcgtcgaagacgcttaccctgcacgaggtggatgcggaacagacgccaacc
aaggatcggcatctgatcaagatgaagcgagagcacaaggctgcccgaacgctcggcatc
attatgggaacgttcatactttgctggcttccgtttttcctctggtacatcatcacctcg
ctgtgcgacaaatgtcccaatccggatatagtcgttgcactagtcttctggatcgggtac
ttcaactccaccctgaacccgctcatttacgcctactttaaccgggacttccgggaagcg
ttccggaacacgctcgactgcatgttctgtgcctggtggcgccgagaaacgtccccacta
gacattaacgtacggcgtgcgagcctacggtacgactgccgggccaagagtgtatactcg
gagagctacctacggccctcgtcccagacggatcggttcaatagcgagatcggtgagagc
ctg
