# Supplementary material for: Molecular evolution of octopamine receptors in Drosophila
Source: G3 (Bethesda). 2025 Dec 6;16(2):jkaf289. doi: 10.1093/g3journal/jkaf289 (PMC12869069; doi:10.1093/g3journal/jkaf289)
Supplement: jkaf289_Supplementary_Data [file jkaf289_supplementary_data.zip › Supplementary Files/supplementary_PAML_files/Octβ2R/mosquito/Anophelinae_species/OctB2R_protein_7species_alignment.txt]

>ALB
MMNPSSDDSPKYMVASPSTSSSSASSSSVAAVLLASSLGVLADRLP-------SASADGY
FNLSHDRDGAALASSVSTPSAEGLGPDSAETLSIFDASG-SNVMLQGFSSAAPLGTSISG
T---------ETPIDGGEWIDVVLLVLKASIMMFIIVAAIFGNLLVIISVKRHRKLRVIT
NYFVAXLAMADIMVAMMAMTFNFSVQITGSWKFGSFMCDVWNSLDVYFSTASILHLCCIS
VDRYYAIVKPLKYPISMTKRVVAIMLLNTWISPALLSFVPIFAGWYTTDKHKEDVLKNQD
SCQFIVNKPYAVISSSISFFIPCTIMVFTYFQIFREANRQEKQLALRQGTAMLMHQHNVG
AGGGSGSAGGGGGTNGEALSGSGSSKTLTLHEVDAEQTPTKDRHLIKMKREHKAARTLGI
IMGTFILCWLPFFLWYIITSLCDECPNPDIVVVLVFWVGYFNSTLNPLIYAYFNRDFREA
FRNTLHCMFCAWWRRETSPLDINVRRASLRYDCRAKSVYSESYLRPSSHSDRFHSEIGES
L
>DAR
MMNPSSDDSPKYMVASPSTSSSS---SSAAAVLLASSFGVLADHRSPSASAAAVAAADGY
FNLSHERADGSALASASTASAEGMGPDSTETLSIFDASGGSNIMLQGFSSAAPLGTSISD
T----------DPIDGGEWTDVVLLVLKASIMMFIIVAAIFGNLLVIISVKRHRKLRVIT
NYFVVSLAMADIMVAMMAMTFNFSVQITGSWKFGSFMCDVWNSLDVYFSTASILHLCCIS
VDRYYAIVKPLKYPISMTKRVVAIMLLNTWISPALLSFVPIFAGWYTTDKHKEEVLKNQD
SCQFIVNKPYAVISSSISFFIPCTIMVFTYFQIFREANRQEKQLALRQGTAMLMHQHNAG
GGGGG-GGGGGGGTNGEALSGSGSSKTLTLHEVDAEQTPTKDRHLIKMKREHKAARTLGI
IMGTFILCWLPFFLWYIITSLCDECPNPDIVVVLVFWVGYFNSTLNPLIYAYFNRDFREA
FRNTLHCMFCAWWRRETSPLDINVRRASLRYDCRAKSVYSESYLRPSGHSDRFNSEIGES
L
>GAM
MMNPSNDDTTNYMVSSSSSSSHLQS----AAALLASTFGLADGTVLYNHSVRDRG-DAGA
LAAA-------SAASVAGTGGLESATAGGDTLSVFDASGS-SIMLQGFSSTAPIGGTIET
VGANESIVDGGIDAGGGEWIDVVLLVLKASIMMFIIVAAIFGNLLVIISVKRHRKLRVIT
NYFVVSLAMADIMVAMMAMTFNFSVQITGSWKFGSFMCDVWNSLDVYFSTASILHLCCIS
VDRYYAIVKPLKYPISMTKRVVAIMLLNTWISPALLSFVPIFAGWYTTEKHKQEVLDNPD
SCLFIVNKPYAVISSSISFFIPCTIMVFTYFQIFREANRQEKQLALRQGTAMLMHQHNTG
G--GVGGGGSGGGTNGEALSGSGSSKTLTLHEVDAEQTPTKDRHLIKMKREHKAARTLGI
IMGTFILCWLPFFLWYIITSLCDRCPNPDIVVALVFWIGYFNSTLNPLIYAYFNRDFREA
FRNTLDCMFCAWWRRETSPLDINVRRASLRYDCRAKSVYSESYLRPSSQTDRFHSEIGES
L
>ARA
MMNPSNDDTTNYMVSSSSSSSHLQS----AAALLASTFGLADGTVLYNHSVRDRG-DAGA
LAAA-------SAASVAGTGGLESATAGGDTLSVFDASGS-SIMLQGFSSTAPIGGTIET
VGANESIVDGGIDAGGGEWIDVVLLVLKASIMMFIIVAAIFGNLLVIISVKRHRKLRVIT
NYFVVSLAMADIMVAMMAMTFNFSVQITGSWKFGSFMCDVWNSLDVYFSTASILHLCCIS
VDRYYAIVKPLKYPISMTKRVVAIMLLNTWISPALLSFVPIFAGWYTTEKHKQEVLDNPD
SCLFIVNKPYAVISSSISFFIPCTIMVFTYFQIFREANRQEKQLALRQGTAMLMHQHNTG
G--GVGGGGSGGGTNGEALSGSGSSKTLTLHEVDAEQTPTKDRHLIKMKREHKAARTLGI
IMGTFILCWLPFFLWYIITSLCDRCPNPDIVVALVFWIGYFNSTLNPLIYAYFNRDFREA
FRNTLDCMFCAWWRRETSPLDINVRRASLRYDCRAKSVYSESYLRPSSQTDRFHSEIGES
L
>MER
MMNPSNDDTTNYMVSSSSSSSHLQS----AAALLASTFGLADGTVLYNHSVRDRG-DAGA
LAAA-------SAASVAGTGGLESATAGGDTLSVFDASGS-SIMLQGFSSTAPIGGTIET
VGANESIVDGGIDAGGGEWIDVVLLVLKASIMMFIIVAAIFGNLLVIISVKRHRKLRVIT
NYFVVSLAMADIMVAMMAMTFNFSVQITGSWKFGSFMCDVWNSLDVYFSTASILHLCCIS
VDRYYAIVKPLKYPISMTKRVVAIMLLNTWISPALLSFVPIFAGWYTTEKHKQEVLDNPD
SCLFIVNKPYAVISSSISFFIPCTIMVFTYFQIFREANRQEKQLALRQGTAMLMHQHNTG
G--GVGGGGSGGGTNGEALSGSGSSKTLTLHEVDAEQTPTKDRHLIKMKREHKAARTLGI
IMGTFILCWLPFFLWYIITSLCDRCPNPDIVVALVFWIGYFNSTLNPLIYAYFNRDFREA
FRNTLDCMFCAWWRRETSPLDINVRRASLRYDCRAKSVYSESYLRPSSQTDRFHSEIGES
L
>STE
MMNPSNDDSTKYMVSSS-SSSHLQS----AADLLASSLGLADSGVFFNQSVRDRD-VG-A
LASSSAS---AAAA------AAESATAGADTLSIFDASGS-SIMLQGFSSTAPIGSSMDT
VGTNETIVEGGA--GGSEWIDVVLLVLKASIMLFIIVAAIFGNLLVIISVKRHRKLRVIT
NYFVVSLAMADIMVAMMAMTFNFSVQLTGSWKFGSFMCDVWNSLDVYFSTASILHLCCIS
VDRYYAIVKPLKYPISMTKRVVAIMLLTTWISPALLSFVPIFAGWYTTEKHKKDVLLNPD
SCLFTVNKPYAVISSSISFFIPCTIMVFTYFQIFREANRQEKQLALRQGTAMLMHQHNVG
G--GG-GGGSGGGTNGEALSGSGSSKTLTLHEVDAEQTPTKDRHLIKMKREHKAARTLGI
IMGTFILCWLPFFLWYIITSLCDKCPNPDIVVMLVFWVGYFNSTLNPLIYAYFNRDFREA
FRNTLNCIFCTWWRRETSPLDINVRRASLRYDCRAKSVYSESYLRPSSQTDRFNSEIGES
L
>FUN
MMNPSNDDTTKYMVSSS-SSSHLQS----AAALLASSLGLADGGLFFNQSARDRD-VG-T
LASSSAS---AAAAAAAAESALESATASADTLSIFDASGS-SIMLQGFSSTAPIGSSMET
PGADESIVDGGV--SG-EWIDVVLLVLKASIMMFIIVAAIFGNLLVIISVKRHRKLRVIT
NYFVVSLAMADIMVAMMAMTFNFSVQLTGSWKFGSFMCDVWNSLDVYFSTASILHLCCIS
VDRYYAIVKPLKYPISMTKRVVAIMLLTTWISPALLSFVPIFAGWYTTDKHKKEVLLNPD
SCLFIVNKPYAVISSSISFFIPCTIMVFTYFQIFREANRQEKQLALRQGTAMLMHQHNVG
G--GA-GGGSGGGTNGEALSGSGSSKTLTLHEVDAEQTPTKDRHLIKMKREHKAARTLGI
IMGTFILCWLPFFLWYIITSLCDKCPNPDIVVALVFWIGYFNSTLNPLIYAYFNRDFREA
FRNTLDCMFCAWWRRETSPLDINVRRASLRYDCRAKSVYSESYLRPSSQTDRFNSEIGES
L
