# Supplementary material for: Molecular evolution of octopamine receptors in Drosophila
Source: G3 (Bethesda). 2025 Dec 6;16(2):jkaf289. doi: 10.1093/g3journal/jkaf289 (PMC12869069; doi:10.1093/g3journal/jkaf289)
Supplement: jkaf289_Supplementary_Data [file jkaf289_supplementary_data.zip › Supplementary Files/supplementary_PAML_files/Octβ2R/mosquito/Anophelinae_species/Output_Codeml_OctB2R_7species_outfile_Model_8a_cleandata]

Before deleting alignment gaps
      7   1623

ALB                             ATG ATG AAT CCT TCC AGC GAT GAC TCG CCG AAG TAC ATG GTC GCC TCC CCA TCC ACC TCA TCG TCA TCG GCA TCG TCT TCA TCC GTG GCA GCC GTC CTG CTG GCG TCC TCG TTG GGC GTC CTG GCC GAC CGA CTA CCC --- --- --- --- --- --- --- TCC GCC AGC GCC GAT GGA TAC TTC AAT CTC AGC CAC GAC CGG GAC GGT GCC GCG TTG GCA TCA TCG GTA TCG ACG CCG TCG GCG GAA GGC CTG GGC CCG GAC AGT GCC GAG ACG CTC TCC ATC TTC GAT GCG TCC GGT --- AGC AAC GTA ATG CTG CAG GGC TTC TCG TCG GCC GCA CCC CTC GGT ACC TCC ATT TCC GGT ACC --- --- --- --- --- --- --- --- --- GAG ACA CCG ATC GAC GGC GGC GAG TGG ATC GAT GTC GTG CTG CTC GTC CTC AAG GCT TCG ATC ATG ATG TTC ATC ATC GTG GCC GCC ATC TTC GGC AAT CTG CTT GTC ATC ATC TCC GTC AAG CGG CAT AGG AAA TTA AGG GTC ATC ACC AAC TAC TTT GTC GCT NGG CTG GCC ATG GCC GAC ATC ATG GTG GCG ATG ATG GCC ATG ACA TTC AAC TTT AGT GTA CAA ATA ACG GGA AGC TGG AAG TTT GGG TCG TTT ATG TGC GAC GTT TGG AAC AGT CTG GAT GTT TAC TTT TCG ACC GCC AGC ATC CTG CAC CTG TGC TGT ATC TCC GTG GAT AGA TAT TAT GCC ATA GTG AAG CCA CTT AAA TAT CCG ATA AGC ATG ACG AAG CGA GTC GTA GCG ATA ATG TTA TTA AAT ACC TGG ATA TCA CCA GCA CTG TTG TCA TTC GTG CCA ATT TTC GCC GGT TGG TAC ACC ACG GAC AAG CAC AAG GAG GAC GTC CTG AAG AAC CAG GAC AGC TGC CAG TTC ATC GTC AAC AAG CCG TAC GCG GTC ATC TCC AGC TCC ATC TCG TTC TTC ATC CCC TGC ACG ATC ATG GTG TTC ACG TAC TTC CAG ATA TTC CGC GAG GCC AAC CGG CAG GAG AAG CAG CTG GCC CTC CGG CAA GGC ACT GCC ATG CTG ATG CAC CAG CAC AAT GTC GGT GCT GGT GGA GGG AGT GGT AGT GCC GGT GGT GGT GGT GGT ACG AAT GGG GAG GCG CTC AGT GGT AGC GGC TCA TCG AAG ACG CTC ACG CTA CAC GAG GTC GAT GCG GAG CAG ACG CCA ACC AAG GAC CGG CAT CTG ATC AAG ATG AAG CGC GAG CAT AAG GCG GCC CGC ACC CTC GGC ATC ATC ATG GGC ACC TTC ATC CTC TGC TGG CTG CCA TTC TTC CTC TGG TAC ATC ATC ACC TCG CTG TGC GAT GAG TGC CCA AAC CCG GAC ATC GTC GTC GTG CTG GTG TTC TGG GTC GGA TAC TTC AAC TCC ACG CTC AAT CCG CTC ATC TAC GCC TAC TTC AAT CGG GAC TTC CGG GAA GCG TTC CGG AAC ACG CTC CAT TGC ATG TTC TGC GCC TGG TGG CGC CGC GAA ACC TCG CCG CTG GAC ATT AAC GTG CGG CGA GCC AGC CTA CGG TAC GAT TGC CGC GCC AAG AGC GTC TAC TCC GAG AGC TAT CTG CGA CCG TCG TCC CAC TCC GAT CGG TTC CAC AGC GAA ATC GGC GAA AGT CTG 
DAR                             ATG ATG AAT CCT TCC AGC GAT GAC TCG CCG AAG TAT ATG GTC GCC TCC CCA TCC ACC TCC TCC TCC TCC --- --- --- TCG TCA GCG GCA GCC GTC CTG CTG GCG TCC TCG TTC GGC GTC CTG GCC GAC CAC CGT TCG CCG TCC GCT TCG GCC GCC GCC GTC GCT GCC GCC GAT GGA TAC TTC AAT CTT AGC CAC GAA CGG GCG GAC GGT TCT GCG TTG GCG TCG GCA TCG ACG GCG TCG GCG GAA GGT ATG GGC CCG GAC AGT ACC GAG ACG CTC TCC ATC TTT GAC GCG TCC GGT GGC AGC AAC ATA ATG CTG CAG GGC TTC TCG TCG GCC GCG CCC CTC GGT ACC TCC ATT TCC GAC ACG --- --- --- --- --- --- --- --- --- --- GAC CCG ATC GAC GGA GGC GAA TGG ACC GAT GTC GTG CTG CTC GTC CTG AAG GCT TCG ATC ATG ATG TTC ATC ATC GTG GCC GCC ATC TTC GGC AAT CTG CTT GTC ATC ATC TCC GTC AAG CGG CAT AGG AAA TTA AGG GTC ATC ACC AAC TAC TTC GTC GTC TCG CTG GCC ATG GCC GAC ATC ATG GTG GCG ATG ATG GCC ATG ACA TTC AAC TTT AGT GTA CAA ATA ACG GGA AGC TGG AAG TTT GGG TCG TTT ATG TGC GAC GTT TGG AAC AGT CTG GAT GTT TAC TTC TCG ACC GCC AGC ATC CTG CAC CTG TGC TGC ATC TCC GTG GAT AGA TAT TAT GCC ATA GTG AAG CCA CTT AAG TAT CCG ATA AGC ATG ACG AAG CGA GTC GTA GCG ATA ATG TTA TTA AAT ACC TGG ATA TCA CCA GCA CTG TTG TCA TTC GTG CCA ATT TTC GCC GGT TGG TAC ACC ACG GAC AAG CAC AAG GAG GAG GTA CTG AAG AAT CAG GAC AGC TGC CAG TTC ATC GTC AAC AAG CCG TAC GCG GTC ATC TCC AGC TCC ATC TCG TTC TTC ATC CCC TGC ACG ATC ATG GTG TTC ACG TAC TTC CAG ATA TTC CGC GAG GCC AAC CGG CAG GAG AAG CAG CTG GCC CTC CGG CAA GGC ACT GCC ATG CTA ATG CAC CAG CAC AAT GCC GGT GGT GGT GGT GGT GGT --- GGT GGT GGA GGT GGT GGT GGT ACG AAT GGT GAG GCG CTC AGT GGT AGC GGC TCA TCG AAG ACG CTT ACG TTG CAC GAG GTT GAT GCG GAG CAG ACA CCG ACC AAG GAT CGG CAT CTG ATC AAG ATG AAG CGC GAG CAT AAG GCG GCC CGT ACC CTC GGT ATC ATC ATG GGC ACG TTC ATC CTC TGC TGG TTG CCA TTC TTC CTC TGG TAC ATC ATC ACC TCG CTG TGC GAC GAG TGC CCA AAC CCG GAC ATT GTG GTC GTG CTG GTG TTT TGG GTC GGT TAC TTC AAC TCC ACG CTC AAT CCG CTC ATC TAC GCC TAC TTC AAT CGC GAC TTC CGG GAA GCG TTC CGG AAC ACG CTG CAC TGC ATG TTC TGC GCT TGG TGG CGT CGC GAA ACA TCC CCG CTG GAT ATT AAC GTG CGG AGG GCG AGC CTA CGG TAC GAT TGC CGC GCC AAG AGC GTC TAC TCG GAA AGT TAT CTC CGG CCG TCC GGC CAC TCC GAT CGA TTC AAC AGC GAG ATC GGC GAA AGT CTG 
GAM                             ATG ATG AAT CCT TCC AAC GAT GAC ACG ACG AAC TAC ATG GTC TCA TCC TCA TCG TCA TCC TCG CAC CTG CAG TCG --- --- --- --- GCC GCT GCC CTA CTC GCC TCC ACG TTC GGG CTC GCC GAC GGG ACC GTC CTC TAC AAC CAC AGT GTG CGC GAC CGG GGA --- GAC GCT GGC GCA CTG GCG GCG GCA --- --- --- --- --- --- --- TCG GCG GCG TCA GTG GCA GGC ACC GGG GGG CTC GAG AGC GCC ACC GCC GGC GGG GAC ACG CTG TCC GTG TTC GAT GCG TCC GGC AGC --- AGC ATA ATG TTG CAG GGC TTC TCG TCC ACC GCA CCC ATC GGC GGC ACG ATC GAG ACG GTC GGG GCG AAC GAA TCG ATC GTC GAC GGG GGG ATC GAC GCC GGT GGT GGC GAA TGG ATC GAC GTG GTG CTG CTG GTG CTG AAG GCT TCC ATC ATG ATG TTC ATC ATC GTC GCT GCC ATC TTC GGC AAT CTG CTC GTC ATC ATC TCG GTT AAG CGC CAT AGG AAG CTA AGG GTT ATC ACA AAC TAT TTC GTC GTA TCG CTC GCC ATG GCT GAC ATC ATG GTG GCG ATG ATG GCC ATG ACA TTC AAC TTT AGC GTA CAA ATA ACG GGA AGC TGG AAA TTC GGG TCG TTC ATG TGT GAC GTG TGG AAC AGC CTA GAT GTC TAC TTC TCC ACA GCC AGT ATA CTT CAT CTT TGC TGT ATT TCA GTG GAT AGA TAT TAC GCC ATA GTG AAA CCA CTT AAG TAT CCC ATA AGT ATG ACG AAG CGA GTT GTA GCG ATA ATG TTA TTA AAT ACA TGG ATA TCA CCA GCG CTG TTG TCA TTC GTG CCA ATC TTT GCC GGT TGG TAC ACT ACA GAA AAG CAC AAG CAG GAG GTG CTC GAT AAC CCG GAC AGC TGC CTG TTC ATT GTC AAC AAA CCG TAC GCG GTC ATC TCG AGC TCC ATC TCG TTC TTC ATC CCG TGC ACA ATC ATG GTG TTC ACG TAC TTC CAG ATA TTC CGT GAG GCC AAC CGG CAG GAG AAG CAG CTG GCC CTC CGC CAG GGC ACT GCC ATG CTG ATG CAC CAG CAC AAT ACG GGC GGG --- --- GGC GTT GGT GGT GGT GGC AGC GGC GGC GGC ACC AAT GGC GAG GCG CTC AGT GGC AGC GGT TCC TCC AAG ACG CTC ACG CTG CAC GAG GTG GAC GCG GAG CAG ACA CCG ACC AAG GAT CGG CAT CTG ATA AAG ATG AAG CGA GAG CAC AAG GCT GCC CGG ACG CTT GGC ATC ATT ATG GGA ACG TTC ATA CTG TGC TGG CTT CCG TTT TTC CTC TGG TAC ATC ATC ACG TCG CTG TGT GAC CGG TGC CCC AAT CCG GAC ATT GTC GTT GCG CTG GTC TTC TGG ATC GGG TAC TTC AAC TCG ACG CTC AAC CCG CTC ATC TAC GCC TAC TTC AAC CGG GAC TTC CGG GAA GCG TTC CGG AAC ACG CTC GAC TGC ATG TTC TGT GCC TGG TGG CGC CGG GAA ACG TCT CCG CTG GAC ATC AAC GTT CGG CGG GCG AGC CTC CGG TAC GAC TGC CGG GCG AAG AGC GTC TAC TCC GAG AGC TAC CTG CGG CCC TCG TCC CAG ACC GAT CGG TTC CAC AGC GAG ATC GGC GAA AGT CTG 
ARA                             ATG ATG AAT CCT TCC AAC GAT GAC ACG ACG AAC TAC ATG GTC TCA TCC TCA TCG TCA TCC TCG CAC CTG CAG TCG --- --- --- --- GCC GCT GCC CTG CTC GCC TCC ACG TTC GGG CTC GCC GAC GGG ACC GTC CTC TAC AAC CAC AGT GTG CGC GAC CGG GGA --- GAC GCT GGC GCA CTG GCG GCG GCA --- --- --- --- --- --- --- TCG GCG GCG TCA GTG GCA GGC ACC GGG GGG CTC GAG AGC GCC ACC GCC GGC GGG GAC ACG CTG TCC GTG TTC GAT GCG TCC GGC AGC --- AGC ATA ATG TTG CAG GGC TTC TCG TCC ACC GCA CCC ATC GGC GGC ACG ATC GAG ACG GTC GGG GCG AAC GAA TCG ATC GTC GAC GGG GGG ATC GAC GCC GGT GGC GGT GAA TGG ATC GAC GTG GTG CTG CTG GTG CTG AAG GCT TCC ATC ATG ATG TTC ATC ATC GTC GCT GCC ATC TTC GGC AAT CTG CTC GTC ATC ATC TCG GTT AAG CGC CAT AGG AAG CTA AGG GTT ATC ACA AAC TAT TTC GTC GTA TCG CTC GCC ATG GCT GAC ATC ATG GTG GCG ATG ATG GCC ATG ACA TTC AAC TTT AGC GTA CAA ATA ACG GGA AGC TGG AAA TTC GGG TCG TTC ATG TGT GAC GTG TGG AAC AGC CTA GAT GTC TAC TTC TCC ACA GCC AGT ATA CTT CAT CTT TGC TGT ATT TCA GTG GAT AGA TAT TAT GCC ATA GTG AAA CCA CTT AAG TAT CCC ATA AGT ATG ACG AAG CGA GTT GTA GCG ATA ATG TTA TTA AAT ACA TGG ATA TCA CCA GCG CTG TTG TCA TTC GTG CCA ATC TTT GCC GGT TGG TAC ACT ACA GAA AAG CAC AAG CAG GAG GTG CTC GAT AAC CCG GAC AGC TGC CTG TTC ATT GTC AAC AAA CCG TAC GCG GTC ATC TCG AGC TCC ATC TCG TTC TTC ATC CCG TGC ACA ATC ATG GTG TTC ACG TAC TTC CAG ATA TTC CGT GAG GCC AAC CGG CAG GAG AAG CAG CTG GCC CTC CGC CAG GGC ACT GCC ATG CTG ATG CAC CAG CAC AAT ACG GGC GGG --- --- GGC GTT GGT GGT GGT GGC AGC GGC GGC GGC ACC AAT GGG GAG GCG CTC AGT GGC AGC GGT TCC TCC AAG ACG CTC ACG CTG CAC GAG GTG GAC GCG GAG CAG ACG CCG ACG AAG GAT CGG CAT CTG ATA AAG ATG AAG CGA GAG CAC AAG GCT GCC CGG ACG CTT GGC ATC ATT ATG GGA ACG TTC ATA CTG TGC TGG CTT CCG TTT TTC CTC TGG TAC ATC ATC ACG TCG CTG TGT GAC CGG TGC CCC AAT CCG GAC ATT GTC GTT GCG CTG GTC TTC TGG ATC GGG TAC TTC AAC TCG ACG CTC AAC CCG CTC ATC TAC GCC TAC TTC AAC CGG GAC TTC CGG GAA GCG TTC CGG AAC ACG CTC GAC TGC ATG TTC TGT GCC TGG TGG CGC CGG GAA ACG TCC CCG CTG GAC ATC AAC GTT CGG CGG GCG AGC CTC CGG TAC GAC TGC CGG GCG AAG AGC GTC TAC TCC GAG AGC TAC CTG CGG CCC TCG TCC CAG ACG GAC CGG TTC CAC AGC GAG ATC GGC GAA AGT CTG 
MER                             ATG ATG AAT CCT TCC AAC GAT GAC ACG ACG AAC TAC ATG GTC TCA TCC TCA TCG TCA TCC TCG CAC CTG CAG TCG --- --- --- --- GCC GCT GCC CTG CTC GCC TCC ACG TTC GGG CTC GCC GAC GGG ACC GTC CTC TAC AAC CAC AGT GTG CGC GAC CGG GGA --- GAC GCT GGC GCA CTG GCG GCG GCA --- --- --- --- --- --- --- TCG GCG GCG TCA GTG GCA GGC ACC GGG GGG CTC GAG AGC GCC ACC GCC GGC GGG GAC ACG CTG TCC GTG TTC GAT GCG TCC GGC AGC --- AGC ATA ATG TTG CAG GGC TTC TCG TCC ACC GCA CCC ATC GGC GGC ACG ATC GAG ACG GTC GGG GCG AAC GAA TCG ATC GTC GAC GGG GGG ATC GAC GCC GGT GGT GGC GAA TGG ATC GAC GTG GTG CTG CTG GTG CTG AAG GCT TCC ATC ATG ATG TTC ATC ATC GTC GCT GCC ATC TTC GGC AAT CTG CTC GTC ATC ATC TCG GTT AAG CGC CAT AGG AAG CTA AGG GTT ATC ACA AAC TAT TTC GTC GTA TCG CTC GCC ATG GCT GAC ATC ATG GTG GCG ATG ATG GCC ATG ACA TTC AAC TTT AGC GTA CAA ATA ACG GGA AGC TGG AAA TTT GGG TCG TTC ATG TGT GAC GTG TGG AAC AGC CTA GAT GTC TAC TTC TCC ACA GCC AGT ATA CTT CAT CTT TGC TGT ATT TCA GTG GAT AGA TAT TAT GCC ATA GTG AAA CCA CTT AAG TAT CCC ATA AGT ATG ACG AAG CGA GTT GTA GCG ATA ATG TTA TTA AAC ACA TGG ATA TCA CCA GCG CTG TTG TCA TTC GTG CCC ATC TTT GCC GGT TGG TAC ACT ACC GAA AAG CAC AAG CAG GAG GTG CTC GAT AAC CCG GAC AGC TGC CTG TTC ATT GTC AAC AAA CCG TAC GCG GTC ATC TCG AGC TCC ATC TCG TTC TTC ATC CCG TGC ACA ATC ATG GTG TTC ACG TAC TTC CAG ATA TTC CGT GAG GCC AAC CGG CAG GAG AAG CAG CTG GCC CTC CGC CAG GGC ACT GCC ATG CTG ATG CAC CAG CAC AAT ACG GGC GGG --- --- GGC GTT GGT GGT GGT GGC AGC GGC GGC GGC ACC AAT GGG GAG GCG CTC AGT GGC AGC GGT TCC TCC AAG ACG CTC ACG CTG CAC GAG GTG GAC GCT GAG CAG ACG CCG ACC AAG GAT CGG CAT CTG ATA AAG ATG AAG CGA GAG CAC AAG GCT GCC CGG ACG CTT GGC ATC ATT ATG GGA ACG TTC ATA CTG TGC TGG CTT CCG TTT TTC CTC TGG TAC ATC ATC ACG TCG CTG TGT GAC CGG TGC CCC AAT CCG GAC ATT GTC GTT GCG CTG GTC TTC TGG ATC GGG TAC TTC AAC TCG ACG CTC AAC CCG CTC ATC TAC GCC TAC TTC AAC CGG GAC TTC CGG GAA GCG TTC CGC AAC ACG CTC GAC TGC ATG TTC TGT GCC TGG TGG CGC CGG GAA ACG TCC CCG CTG GAC ATC AAC GTT CGG CGG GCG AGC CTC CGG TAC GAC TGC CGG GCG AAG AGC GTC TAC TCC GAG AGC TAC CTG CGG CCC TCG TCC CAG ACC GAC CGG TTC CAC AGC GAG ATC GGC GAA AGT CTG 
STE                             ATG ATG AAT CCT TCC AAC GAT GAC TCG ACG AAA TAC ATG GTC TCA TCC TCG --- TCA TCC TCG CAC CTG CAG TCG --- --- --- --- GCC GCC GAC CTG CTG GCT TCC TCG CTC GGA CTT GCC GAC AGC GGC GTG TTC TTC AAT CAA AGT GTC CGC GAT CGG GAC --- GTT GGT --- GCA CTG GCG TCG TCA TCG GCG TCG --- --- --- GCG GCG GCG GCA --- --- --- --- --- --- GCA GCG GAA AGC GCC ACT GCC GGT GCG GAC ACA CTG TCC ATA TTT GAC GCG TCC GGA AGT --- AGC ATA ATG TTG CAG GGT TTC TCG TCG ACC GCA CCC ATC GGC AGC TCG ATG GAC ACG GTC GGT ACG AAC GAA ACG ATC GTC GAG GGT GGC GCC --- --- GGT GGC AGC GAA TGG ATC GAC GTG GTG CTG CTG GTG CTG AAG GCT TCC ATC ATG CTG TTC ATC ATC GTG GCG GCC ATC TTC GGC AAT CTG CTC GTC ATC ATC TCC GTC AAG CGC CAT AGG AAG CTA AGG GTA ATC ACG AAC TAT TTC GTC GTA TCG CTT GCC ATG GCT GAC ATC ATG GTG GCA ATG ATG GCC ATG ACA TTC AAC TTT AGT GTA CAA TTA ACG GGA AGC TGG AAA TTT GGG TCG TTC ATG TGC GAT GTA TGG AAC AGC CTG GAT GTC TAC TTC TCT ACC GCC AGT ATA CTT CAC CTT TGC TGT ATT TCA GTG GAT AGA TAT TAT GCC ATA GTG AAA CCA CTT AAG TAT CCA ATA AGC ATG ACG AAG CGA GTC GTA GCG ATA ATG TTA TTA ACT ACC TGG ATA TCA CCA GCG CTG TTG TCA TTC GTG CCG ATC TTT GCC GGT TGG TAC ACC ACG GAA AAG CAC AAG AAG GAC GTA CTG CTG AAC CCG GAC AGC TGC CTG TTC ACC GTC AAC AAG CCG TAT GCG GTC ATC TCC AGC TCC ATC TCC TTC TTC ATC CCC TGC ACG ATC ATG GTG TTC ACG TAC TTC CAG ATA TTC CGC GAG GCC AAC CGG CAG GAA AAG CAG CTG GCC CTC CGG CAA GGC ACT GCC ATG CTG ATG CAT CAA CAC AAC GTG GGA GGG --- --- GGA GGA --- GGT GGC GGT AGT GGG GGC GGT ACC AAC GGG GAG GCA CTC AGT GGA AGC GGT TCC TCG AAG ACG CTT ACC CTG CAC GAG GTG GAC GCA GAA CAG ACG CCG ACC AAG GAT CGG CAT CTG ATC AAG ATG AAG CGA GAG CAC AAG GCT GCC CGA ACG CTC GGC ATC ATA ATG GGA ACG TTC ATT CTA TGC TGG CTT CCG TTT TTC CTC TGG TAC ATC ATC ACA TCG CTG TGC GAC AAG TGT CCC AAT CCG GAT ATT GTC GTC ATG CTA GTC TTC TGG GTC GGG TAC TTT AAC TCC ACC CTG AAC CCG CTC ATC TAC GCC TAC TTC AAC CGA GAC TTC CGG GAA GCG TTC CGG AAC ACG CTC AAC TGC ATA TTC TGC ACC TGG TGG CGC CGA GAA ACG TCC CCG CTG GAC ATT AAC GTC CGG CGA GCG AGC CTA CGC TAC GAC TGC CGG GCG AAG AGT GTT TAC TCG GAA AGC TAT CTG CGG CCC TCG TCC CAA ACG GAT CGG TTC AAC AGC GAG ATC GGT GAA AGT CTG 
FUN                             ATG ATG AAT CCT TCC AAC GAT GAC ACG ACA AAA TAC ATG GTT TCA TCC TCG --- TCA TCC TCG CAC CTG CAG TCG --- --- --- --- GCC GCC GCC CTG CTG GCT TCG TCG CTC GGA CTC GCC GAC GGT GGT CTG TTC TTC AAT CAA AGT GCC CGT GAT CGG GAC --- GTT GGC --- ACA CTG GCG TCG TCA TCG GCG TCG --- --- --- GCG GCG GCA GCA GCA GCA GCA GCA GAA TCT GCG CTG GAA AGT GCC ACT GCC AGT GCG GAC ACG CTC TCC ATA TTC GAT GCG TCC GGA AGC --- AGC ATA ATG TTG CAG GGC TTC TCA TCA ACC GCA CCC ATC GGC AGC TCG ATG GAG ACG CCC GGT GCG GAT GAA TCG ATC GTC GAT GGA GGT GTT --- --- AGT GGC --- GAA TGG ATC GAC GTG GTG CTG CTG GTG CTG AAG GCT TCC ATC ATG ATG TTC ATC ATA GTG GCG GCC ATC TTT GGC AAC TTG CTC GTC ATC ATC TCC GTC AAA CGC CAT AGG AAG TTA AGG GTA ATC ACG AAC TAT TTC GTC GTA TCG CTC GCC ATG GCT GAC ATC ATG GTG GCA ATG ATG GCC ATG ACA TTC AAC TTT AGT GTA CAA TTA ACG GGA AGC TGG AAA TTT GGG TCG TTT ATG TGT GAT GTA TGG AAC AGC CTG GAT GTC TAC TTC TCC ACC GCC AGT ATA CTT CAC CTT TGC TGT ATT TCA GTG GAT AGA TAT TAT GCC ATA GTA AAA CCA CTT AAG TAT CCG ATA AGC ATG ACG AAG CGA GTC GTA GCG ATA ATG TTA TTA ACT ACA TGG ATA TCA CCA GCG CTG TTG TCA TTC GTG CCG ATC TTT GCC GGT TGG TAC ACC ACG GAC AAG CAC AAG AAG GAG GTG CTG CTG AAC CCG GAC AGC TGC CTG TTC ATC GTC AAC AAG CCG TAC GCG GTC ATC TCC AGC TCC ATC TCG TTT TTC ATC CCC TGC ACG ATC ATG GTG TTC ACG TAC TTC CAG ATA TTC CGC GAG GCC AAC CGG CAG GAG AAG CAG CTG GCC CTC CGG CAA GGC ACT GCC ATG CTG ATG CAT CAA CAC AAC GTG GGT GGG --- --- GGC GCG --- GGT GGT GGC AGC GGG GGC GGT ACG AAT GGG GAG GCA CTC AGT GGT AGT GGT TCG TCG AAG ACG CTT ACC CTG CAC GAG GTG GAT GCG GAA CAG ACG CCA ACC AAG GAT CGG CAT CTG ATC AAG ATG AAG CGA GAG CAC AAG GCT GCC CGA ACG CTC GGC ATC ATT ATG GGA ACG TTC ATA CTT TGC TGG CTT CCG TTT TTC CTC TGG TAC ATC ATC ACC TCG CTG TGC GAC AAA TGT CCC AAT CCG GAT ATA GTC GTT GCA CTA GTC TTC TGG ATC GGG TAC TTC AAC TCC ACC CTG AAC CCG CTC ATT TAC GCC TAC TTT AAC CGG GAC TTC CGG GAA GCG TTC CGG AAC ACG CTC GAC TGC ATG TTC TGT GCC TGG TGG CGC CGA GAA ACG TCC CCA CTA GAC ATT AAC GTA CGG CGT GCG AGC CTA CGG TAC GAC TGC CGG GCC AAG AGT GTA TAC TCG GAG AGC TAC CTA CGG CCC TCG TCC CAG ACG GAT CGG TTC AAT AGC GAG ATC GGT GAG AGC CTG 


After deleting gaps. 1479 sites
      7   1479

ALB                             ATG ATG AAT CCT TCC AGC GAT GAC TCG CCG AAG TAC ATG GTC GCC TCC CCA ACC TCA TCG TCA TCG GCA GCC GTC CTG CTG GCG TCC TCG TTG GGC GTC CTG GCC GAC CGA CTA CCC TCC GCC GCC GAT TAC TTC AAT CTC AGC TTG GCA TCA GCG GAA GGC CTG GGC CCG GAC AGT GCC GAG ACG CTC TCC ATC TTC GAT GCG TCC GGT AAC GTA ATG CTG CAG GGC TTC TCG TCG GCC GCA CCC CTC GGT ACC TCC ATT TCC GGT ACC ACA GAC GGC GAG TGG ATC GAT GTC GTG CTG CTC GTC CTC AAG GCT TCG ATC ATG ATG TTC ATC ATC GTG GCC GCC ATC TTC GGC AAT CTG CTT GTC ATC ATC TCC GTC AAG CGG CAT AGG AAA TTA AGG GTC ATC ACC AAC TAC TTT GTC GCT CTG GCC ATG GCC GAC ATC ATG GTG GCG ATG ATG GCC ATG ACA TTC AAC TTT AGT GTA CAA ATA ACG GGA AGC TGG AAG TTT GGG TCG TTT ATG TGC GAC GTT TGG AAC AGT CTG GAT GTT TAC TTT TCG ACC GCC AGC ATC CTG CAC CTG TGC TGT ATC TCC GTG GAT AGA TAT TAT GCC ATA GTG AAG CCA CTT AAA TAT CCG ATA AGC ATG ACG AAG CGA GTC GTA GCG ATA ATG TTA TTA AAT ACC TGG ATA TCA CCA GCA CTG TTG TCA TTC GTG CCA ATT TTC GCC GGT TGG TAC ACC ACG GAC AAG CAC AAG GAG GAC GTC CTG AAG AAC CAG GAC AGC TGC CAG TTC ATC GTC AAC AAG CCG TAC GCG GTC ATC TCC AGC TCC ATC TCG TTC TTC ATC CCC TGC ACG ATC ATG GTG TTC ACG TAC TTC CAG ATA TTC CGC GAG GCC AAC CGG CAG GAG AAG CAG CTG GCC CTC CGG CAA GGC ACT GCC ATG CTG ATG CAC CAG CAC AAT GTC GGT GCT GGG AGT AGT GCC GGT GGT GGT GGT GGT ACG AAT GGG GAG GCG CTC AGT GGT AGC GGC TCA TCG AAG ACG CTC ACG CTA CAC GAG GTC GAT GCG GAG CAG ACG CCA ACC AAG GAC CGG CAT CTG ATC AAG ATG AAG CGC GAG CAT AAG GCG GCC CGC ACC CTC GGC ATC ATC ATG GGC ACC TTC ATC CTC TGC TGG CTG CCA TTC TTC CTC TGG TAC ATC ATC ACC TCG CTG TGC GAT GAG TGC CCA AAC CCG GAC ATC GTC GTC GTG CTG GTG TTC TGG GTC GGA TAC TTC AAC TCC ACG CTC AAT CCG CTC ATC TAC GCC TAC TTC AAT CGG GAC TTC CGG GAA GCG TTC CGG AAC ACG CTC CAT TGC ATG TTC TGC GCC TGG TGG CGC CGC GAA ACC TCG CCG CTG GAC ATT AAC GTG CGG CGA GCC AGC CTA CGG TAC GAT TGC CGC GCC AAG AGC GTC TAC TCC GAG AGC TAT CTG CGA CCG TCG TCC CAC TCC GAT CGG TTC CAC AGC GAA ATC GGC GAA AGT CTG 
DAR                             ATG ATG AAT CCT TCC AGC GAT GAC TCG CCG AAG TAT ATG GTC GCC TCC CCA ACC TCC TCC TCC TCC GCA GCC GTC CTG CTG GCG TCC TCG TTC GGC GTC CTG GCC GAC CAC CGT TCG GTC GCT GCC GAT TAC TTC AAT CTT AGC GCG TTG GCG GCG GAA GGT ATG GGC CCG GAC AGT ACC GAG ACG CTC TCC ATC TTT GAC GCG TCC GGT AAC ATA ATG CTG CAG GGC TTC TCG TCG GCC GCG CCC CTC GGT ACC TCC ATT TCC GAC ACG GAC GAC GGA GAA TGG ACC GAT GTC GTG CTG CTC GTC CTG AAG GCT TCG ATC ATG ATG TTC ATC ATC GTG GCC GCC ATC TTC GGC AAT CTG CTT GTC ATC ATC TCC GTC AAG CGG CAT AGG AAA TTA AGG GTC ATC ACC AAC TAC TTC GTC GTC CTG GCC ATG GCC GAC ATC ATG GTG GCG ATG ATG GCC ATG ACA TTC AAC TTT AGT GTA CAA ATA ACG GGA AGC TGG AAG TTT GGG TCG TTT ATG TGC GAC GTT TGG AAC AGT CTG GAT GTT TAC TTC TCG ACC GCC AGC ATC CTG CAC CTG TGC TGC ATC TCC GTG GAT AGA TAT TAT GCC ATA GTG AAG CCA CTT AAG TAT CCG ATA AGC ATG ACG AAG CGA GTC GTA GCG ATA ATG TTA TTA AAT ACC TGG ATA TCA CCA GCA CTG TTG TCA TTC GTG CCA ATT TTC GCC GGT TGG TAC ACC ACG GAC AAG CAC AAG GAG GAG GTA CTG AAG AAT CAG GAC AGC TGC CAG TTC ATC GTC AAC AAG CCG TAC GCG GTC ATC TCC AGC TCC ATC TCG TTC TTC ATC CCC TGC ACG ATC ATG GTG TTC ACG TAC TTC CAG ATA TTC CGC GAG GCC AAC CGG CAG GAG AAG CAG CTG GCC CTC CGG CAA GGC ACT GCC ATG CTA ATG CAC CAG CAC AAT GCC GGT GGT GGT GGT GGT GGT GGA GGT GGT GGT GGT ACG AAT GGT GAG GCG CTC AGT GGT AGC GGC TCA TCG AAG ACG CTT ACG TTG CAC GAG GTT GAT GCG GAG CAG ACA CCG ACC AAG GAT CGG CAT CTG ATC AAG ATG AAG CGC GAG CAT AAG GCG GCC CGT ACC CTC GGT ATC ATC ATG GGC ACG TTC ATC CTC TGC TGG TTG CCA TTC TTC CTC TGG TAC ATC ATC ACC TCG CTG TGC GAC GAG TGC CCA AAC CCG GAC ATT GTG GTC GTG CTG GTG TTT TGG GTC GGT TAC TTC AAC TCC ACG CTC AAT CCG CTC ATC TAC GCC TAC TTC AAT CGC GAC TTC CGG GAA GCG TTC CGG AAC ACG CTG CAC TGC ATG TTC TGC GCT TGG TGG CGT CGC GAA ACA TCC CCG CTG GAT ATT AAC GTG CGG AGG GCG AGC CTA CGG TAC GAT TGC CGC GCC AAG AGC GTC TAC TCG GAA AGT TAT CTC CGG CCG TCC GGC CAC TCC GAT CGA TTC AAC AGC GAG ATC GGC GAA AGT CTG 
GAM                             ATG ATG AAT CCT TCC AAC GAT GAC ACG ACG AAC TAC ATG GTC TCA TCC TCA TCA TCC TCG CAC CTG GCC GCT GCC CTA CTC GCC TCC ACG TTC GGG CTC GCC GAC GGG ACC GTC CTC CGG GGA GAC GCT GCA CTG GCG GCG GCA TCG GCG GCG GGG CTC GAG AGC GCC ACC GCC GGC GGG GAC ACG CTG TCC GTG TTC GAT GCG TCC GGC AGC ATA ATG TTG CAG GGC TTC TCG TCC ACC GCA CCC ATC GGC GGC ACG ATC GAG ACG GTC ATC GGT GGT GAA TGG ATC GAC GTG GTG CTG CTG GTG CTG AAG GCT TCC ATC ATG ATG TTC ATC ATC GTC GCT GCC ATC TTC GGC AAT CTG CTC GTC ATC ATC TCG GTT AAG CGC CAT AGG AAG CTA AGG GTT ATC ACA AAC TAT TTC GTC GTA CTC GCC ATG GCT GAC ATC ATG GTG GCG ATG ATG GCC ATG ACA TTC AAC TTT AGC GTA CAA ATA ACG GGA AGC TGG AAA TTC GGG TCG TTC ATG TGT GAC GTG TGG AAC AGC CTA GAT GTC TAC TTC TCC ACA GCC AGT ATA CTT CAT CTT TGC TGT ATT TCA GTG GAT AGA TAT TAC GCC ATA GTG AAA CCA CTT AAG TAT CCC ATA AGT ATG ACG AAG CGA GTT GTA GCG ATA ATG TTA TTA AAT ACA TGG ATA TCA CCA GCG CTG TTG TCA TTC GTG CCA ATC TTT GCC GGT TGG TAC ACT ACA GAA AAG CAC AAG CAG GAG GTG CTC GAT AAC CCG GAC AGC TGC CTG TTC ATT GTC AAC AAA CCG TAC GCG GTC ATC TCG AGC TCC ATC TCG TTC TTC ATC CCG TGC ACA ATC ATG GTG TTC ACG TAC TTC CAG ATA TTC CGT GAG GCC AAC CGG CAG GAG AAG CAG CTG GCC CTC CGC CAG GGC ACT GCC ATG CTG ATG CAC CAG CAC AAT ACG GGC GGG GGC GTT GGT GGT GGC AGC GGC GGC GGC ACC AAT GGC GAG GCG CTC AGT GGC AGC GGT TCC TCC AAG ACG CTC ACG CTG CAC GAG GTG GAC GCG GAG CAG ACA CCG ACC AAG GAT CGG CAT CTG ATA AAG ATG AAG CGA GAG CAC AAG GCT GCC CGG ACG CTT GGC ATC ATT ATG GGA ACG TTC ATA CTG TGC TGG CTT CCG TTT TTC CTC TGG TAC ATC ATC ACG TCG CTG TGT GAC CGG TGC CCC AAT CCG GAC ATT GTC GTT GCG CTG GTC TTC TGG ATC GGG TAC TTC AAC TCG ACG CTC AAC CCG CTC ATC TAC GCC TAC TTC AAC CGG GAC TTC CGG GAA GCG TTC CGG AAC ACG CTC GAC TGC ATG TTC TGT GCC TGG TGG CGC CGG GAA ACG TCT CCG CTG GAC ATC AAC GTT CGG CGG GCG AGC CTC CGG TAC GAC TGC CGG GCG AAG AGC GTC TAC TCC GAG AGC TAC CTG CGG CCC TCG TCC CAG ACC GAT CGG TTC CAC AGC GAG ATC GGC GAA AGT CTG 
ARA                             ATG ATG AAT CCT TCC AAC GAT GAC ACG ACG AAC TAC ATG GTC TCA TCC TCA TCA TCC TCG CAC CTG GCC GCT GCC CTG CTC GCC TCC ACG TTC GGG CTC GCC GAC GGG ACC GTC CTC CGG GGA GAC GCT GCA CTG GCG GCG GCA TCG GCG GCG GGG CTC GAG AGC GCC ACC GCC GGC GGG GAC ACG CTG TCC GTG TTC GAT GCG TCC GGC AGC ATA ATG TTG CAG GGC TTC TCG TCC ACC GCA CCC ATC GGC GGC ACG ATC GAG ACG GTC ATC GGT GGC GAA TGG ATC GAC GTG GTG CTG CTG GTG CTG AAG GCT TCC ATC ATG ATG TTC ATC ATC GTC GCT GCC ATC TTC GGC AAT CTG CTC GTC ATC ATC TCG GTT AAG CGC CAT AGG AAG CTA AGG GTT ATC ACA AAC TAT TTC GTC GTA CTC GCC ATG GCT GAC ATC ATG GTG GCG ATG ATG GCC ATG ACA TTC AAC TTT AGC GTA CAA ATA ACG GGA AGC TGG AAA TTC GGG TCG TTC ATG TGT GAC GTG TGG AAC AGC CTA GAT GTC TAC TTC TCC ACA GCC AGT ATA CTT CAT CTT TGC TGT ATT TCA GTG GAT AGA TAT TAT GCC ATA GTG AAA CCA CTT AAG TAT CCC ATA AGT ATG ACG AAG CGA GTT GTA GCG ATA ATG TTA TTA AAT ACA TGG ATA TCA CCA GCG CTG TTG TCA TTC GTG CCA ATC TTT GCC GGT TGG TAC ACT ACA GAA AAG CAC AAG CAG GAG GTG CTC GAT AAC CCG GAC AGC TGC CTG TTC ATT GTC AAC AAA CCG TAC GCG GTC ATC TCG AGC TCC ATC TCG TTC TTC ATC CCG TGC ACA ATC ATG GTG TTC ACG TAC TTC CAG ATA TTC CGT GAG GCC AAC CGG CAG GAG AAG CAG CTG GCC CTC CGC CAG GGC ACT GCC ATG CTG ATG CAC CAG CAC AAT ACG GGC GGG GGC GTT GGT GGT GGC AGC GGC GGC GGC ACC AAT GGG GAG GCG CTC AGT GGC AGC GGT TCC TCC AAG ACG CTC ACG CTG CAC GAG GTG GAC GCG GAG CAG ACG CCG ACG AAG GAT CGG CAT CTG ATA AAG ATG AAG CGA GAG CAC AAG GCT GCC CGG ACG CTT GGC ATC ATT ATG GGA ACG TTC ATA CTG TGC TGG CTT CCG TTT TTC CTC TGG TAC ATC ATC ACG TCG CTG TGT GAC CGG TGC CCC AAT CCG GAC ATT GTC GTT GCG CTG GTC TTC TGG ATC GGG TAC TTC AAC TCG ACG CTC AAC CCG CTC ATC TAC GCC TAC TTC AAC CGG GAC TTC CGG GAA GCG TTC CGG AAC ACG CTC GAC TGC ATG TTC TGT GCC TGG TGG CGC CGG GAA ACG TCC CCG CTG GAC ATC AAC GTT CGG CGG GCG AGC CTC CGG TAC GAC TGC CGG GCG AAG AGC GTC TAC TCC GAG AGC TAC CTG CGG CCC TCG TCC CAG ACG GAC CGG TTC CAC AGC GAG ATC GGC GAA AGT CTG 
MER                             ATG ATG AAT CCT TCC AAC GAT GAC ACG ACG AAC TAC ATG GTC TCA TCC TCA TCA TCC TCG CAC CTG GCC GCT GCC CTG CTC GCC TCC ACG TTC GGG CTC GCC GAC GGG ACC GTC CTC CGG GGA GAC GCT GCA CTG GCG GCG GCA TCG GCG GCG GGG CTC GAG AGC GCC ACC GCC GGC GGG GAC ACG CTG TCC GTG TTC GAT GCG TCC GGC AGC ATA ATG TTG CAG GGC TTC TCG TCC ACC GCA CCC ATC GGC GGC ACG ATC GAG ACG GTC ATC GGT GGT GAA TGG ATC GAC GTG GTG CTG CTG GTG CTG AAG GCT TCC ATC ATG ATG TTC ATC ATC GTC GCT GCC ATC TTC GGC AAT CTG CTC GTC ATC ATC TCG GTT AAG CGC CAT AGG AAG CTA AGG GTT ATC ACA AAC TAT TTC GTC GTA CTC GCC ATG GCT GAC ATC ATG GTG GCG ATG ATG GCC ATG ACA TTC AAC TTT AGC GTA CAA ATA ACG GGA AGC TGG AAA TTT GGG TCG TTC ATG TGT GAC GTG TGG AAC AGC CTA GAT GTC TAC TTC TCC ACA GCC AGT ATA CTT CAT CTT TGC TGT ATT TCA GTG GAT AGA TAT TAT GCC ATA GTG AAA CCA CTT AAG TAT CCC ATA AGT ATG ACG AAG CGA GTT GTA GCG ATA ATG TTA TTA AAC ACA TGG ATA TCA CCA GCG CTG TTG TCA TTC GTG CCC ATC TTT GCC GGT TGG TAC ACT ACC GAA AAG CAC AAG CAG GAG GTG CTC GAT AAC CCG GAC AGC TGC CTG TTC ATT GTC AAC AAA CCG TAC GCG GTC ATC TCG AGC TCC ATC TCG TTC TTC ATC CCG TGC ACA ATC ATG GTG TTC ACG TAC TTC CAG ATA TTC CGT GAG GCC AAC CGG CAG GAG AAG CAG CTG GCC CTC CGC CAG GGC ACT GCC ATG CTG ATG CAC CAG CAC AAT ACG GGC GGG GGC GTT GGT GGT GGC AGC GGC GGC GGC ACC AAT GGG GAG GCG CTC AGT GGC AGC GGT TCC TCC AAG ACG CTC ACG CTG CAC GAG GTG GAC GCT GAG CAG ACG CCG ACC AAG GAT CGG CAT CTG ATA AAG ATG AAG CGA GAG CAC AAG GCT GCC CGG ACG CTT GGC ATC ATT ATG GGA ACG TTC ATA CTG TGC TGG CTT CCG TTT TTC CTC TGG TAC ATC ATC ACG TCG CTG TGT GAC CGG TGC CCC AAT CCG GAC ATT GTC GTT GCG CTG GTC TTC TGG ATC GGG TAC TTC AAC TCG ACG CTC AAC CCG CTC ATC TAC GCC TAC TTC AAC CGG GAC TTC CGG GAA GCG TTC CGC AAC ACG CTC GAC TGC ATG TTC TGT GCC TGG TGG CGC CGG GAA ACG TCC CCG CTG GAC ATC AAC GTT CGG CGG GCG AGC CTC CGG TAC GAC TGC CGG GCG AAG AGC GTC TAC TCC GAG AGC TAC CTG CGG CCC TCG TCC CAG ACC GAC CGG TTC CAC AGC GAG ATC GGC GAA AGT CTG 
STE                             ATG ATG AAT CCT TCC AAC GAT GAC TCG ACG AAA TAC ATG GTC TCA TCC TCG TCA TCC TCG CAC CTG GCC GCC GAC CTG CTG GCT TCC TCG CTC GGA CTT GCC GAC AGC GGC GTG TTC CGG GAC GTT GGT GCA CTG GCG TCG TCA GCG GCG GCA GCA GCG GAA AGC GCC ACT GCC GGT GCG GAC ACA CTG TCC ATA TTT GAC GCG TCC GGA AGC ATA ATG TTG CAG GGT TTC TCG TCG ACC GCA CCC ATC GGC AGC TCG ATG GAC ACG GTC GCC GGT GGC GAA TGG ATC GAC GTG GTG CTG CTG GTG CTG AAG GCT TCC ATC ATG CTG TTC ATC ATC GTG GCG GCC ATC TTC GGC AAT CTG CTC GTC ATC ATC TCC GTC AAG CGC CAT AGG AAG CTA AGG GTA ATC ACG AAC TAT TTC GTC GTA CTT GCC ATG GCT GAC ATC ATG GTG GCA ATG ATG GCC ATG ACA TTC AAC TTT AGT GTA CAA TTA ACG GGA AGC TGG AAA TTT GGG TCG TTC ATG TGC GAT GTA TGG AAC AGC CTG GAT GTC TAC TTC TCT ACC GCC AGT ATA CTT CAC CTT TGC TGT ATT TCA GTG GAT AGA TAT TAT GCC ATA GTG AAA CCA CTT AAG TAT CCA ATA AGC ATG ACG AAG CGA GTC GTA GCG ATA ATG TTA TTA ACT ACC TGG ATA TCA CCA GCG CTG TTG TCA TTC GTG CCG ATC TTT GCC GGT TGG TAC ACC ACG GAA AAG CAC AAG AAG GAC GTA CTG CTG AAC CCG GAC AGC TGC CTG TTC ACC GTC AAC AAG CCG TAT GCG GTC ATC TCC AGC TCC ATC TCC TTC TTC ATC CCC TGC ACG ATC ATG GTG TTC ACG TAC TTC CAG ATA TTC CGC GAG GCC AAC CGG CAG GAA AAG CAG CTG GCC CTC CGG CAA GGC ACT GCC ATG CTG ATG CAT CAA CAC AAC GTG GGA GGG GGA GGA GGT GGC GGT AGT GGG GGC GGT ACC AAC GGG GAG GCA CTC AGT GGA AGC GGT TCC TCG AAG ACG CTT ACC CTG CAC GAG GTG GAC GCA GAA CAG ACG CCG ACC AAG GAT CGG CAT CTG ATC AAG ATG AAG CGA GAG CAC AAG GCT GCC CGA ACG CTC GGC ATC ATA ATG GGA ACG TTC ATT CTA TGC TGG CTT CCG TTT TTC CTC TGG TAC ATC ATC ACA TCG CTG TGC GAC AAG TGT CCC AAT CCG GAT ATT GTC GTC ATG CTA GTC TTC TGG GTC GGG TAC TTT AAC TCC ACC CTG AAC CCG CTC ATC TAC GCC TAC TTC AAC CGA GAC TTC CGG GAA GCG TTC CGG AAC ACG CTC AAC TGC ATA TTC TGC ACC TGG TGG CGC CGA GAA ACG TCC CCG CTG GAC ATT AAC GTC CGG CGA GCG AGC CTA CGC TAC GAC TGC CGG GCG AAG AGT GTT TAC TCG GAA AGC TAT CTG CGG CCC TCG TCC CAA ACG GAT CGG TTC AAC AGC GAG ATC GGT GAA AGT CTG 
FUN                             ATG ATG AAT CCT TCC AAC GAT GAC ACG ACA AAA TAC ATG GTT TCA TCC TCG TCA TCC TCG CAC CTG GCC GCC GCC CTG CTG GCT TCG TCG CTC GGA CTC GCC GAC GGT GGT CTG TTC CGG GAC GTT GGC ACA CTG GCG TCG TCA GCG GCA GCA GCG CTG GAA AGT GCC ACT GCC AGT GCG GAC ACG CTC TCC ATA TTC GAT GCG TCC GGA AGC ATA ATG TTG CAG GGC TTC TCA TCA ACC GCA CCC ATC GGC AGC TCG ATG GAG ACG CCC GTT AGT GGC GAA TGG ATC GAC GTG GTG CTG CTG GTG CTG AAG GCT TCC ATC ATG ATG TTC ATC ATA GTG GCG GCC ATC TTT GGC AAC TTG CTC GTC ATC ATC TCC GTC AAA CGC CAT AGG AAG TTA AGG GTA ATC ACG AAC TAT TTC GTC GTA CTC GCC ATG GCT GAC ATC ATG GTG GCA ATG ATG GCC ATG ACA TTC AAC TTT AGT GTA CAA TTA ACG GGA AGC TGG AAA TTT GGG TCG TTT ATG TGT GAT GTA TGG AAC AGC CTG GAT GTC TAC TTC TCC ACC GCC AGT ATA CTT CAC CTT TGC TGT ATT TCA GTG GAT AGA TAT TAT GCC ATA GTA AAA CCA CTT AAG TAT CCG ATA AGC ATG ACG AAG CGA GTC GTA GCG ATA ATG TTA TTA ACT ACA TGG ATA TCA CCA GCG CTG TTG TCA TTC GTG CCG ATC TTT GCC GGT TGG TAC ACC ACG GAC AAG CAC AAG AAG GAG GTG CTG CTG AAC CCG GAC AGC TGC CTG TTC ATC GTC AAC AAG CCG TAC GCG GTC ATC TCC AGC TCC ATC TCG TTT TTC ATC CCC TGC ACG ATC ATG GTG TTC ACG TAC TTC CAG ATA TTC CGC GAG GCC AAC CGG CAG GAG AAG CAG CTG GCC CTC CGG CAA GGC ACT GCC ATG CTG ATG CAT CAA CAC AAC GTG GGT GGG GGC GCG GGT GGT GGC AGC GGG GGC GGT ACG AAT GGG GAG GCA CTC AGT GGT AGT GGT TCG TCG AAG ACG CTT ACC CTG CAC GAG GTG GAT GCG GAA CAG ACG CCA ACC AAG GAT CGG CAT CTG ATC AAG ATG AAG CGA GAG CAC AAG GCT GCC CGA ACG CTC GGC ATC ATT ATG GGA ACG TTC ATA CTT TGC TGG CTT CCG TTT TTC CTC TGG TAC ATC ATC ACC TCG CTG TGC GAC AAA TGT CCC AAT CCG GAT ATA GTC GTT GCA CTA GTC TTC TGG ATC GGG TAC TTC AAC TCC ACC CTG AAC CCG CTC ATT TAC GCC TAC TTT AAC CGG GAC TTC CGG GAA GCG TTC CGG AAC ACG CTC GAC TGC ATG TTC TGT GCC TGG TGG CGC CGA GAA ACG TCC CCA CTA GAC ATT AAC GTA CGG CGT GCG AGC CTA CGG TAC GAC TGC CGG GCC AAG AGT GTA TAC TCG GAG AGC TAC CTA CGG CCC TCG TCC CAG ACG GAT CGG TTC AAT AGC GAG ATC GGT GAG AGC CTG 


Printing out site pattern counts


         7        948  P

ALB                             AAA AAA AAC AAC AAC AAC AAG AAG AAG AAG AAG AAG AAT AAT AAT AAT AAT AAT AAT ACA ACA ACC ACC ACC ACC ACC ACC ACC ACC ACC ACC ACC ACC ACG ACG ACG ACG ACG ACG ACG ACT AGA AGC AGC AGC AGC AGC AGC AGC AGC AGG AGT AGT AGT AGT AGT AGT AGT ATA ATA ATC ATC ATC ATC ATC ATC ATC ATC ATC ATC ATC ATC ATG ATG ATG ATT ATT ATT CAA CAA CAC CAC CAC CAC CAC CAG CAG CAG CAG CAT CAT CAT CCA CCA CCA CCA CCA CCA CCC CCC CCC CCG CCG CCG CCG CCG CCG CCT CGA CGA CGA CGA CGC CGC CGC CGC CGC CGC CGG CGG CGG CGG CGG CGG CGG CTA CTA CTA CTC CTC CTC CTC CTC CTC CTC CTC CTC CTC CTC CTG CTG CTG CTG CTG CTG CTG CTG CTG CTG CTG CTG CTG CTG CTG CTT CTT GAA GAA GAA GAA GAC GAC GAC GAC GAC GAC GAC GAC GAC GAG GAG GAG GAG GAG GAG GAG GAG GAT GAT GAT GAT GAT GAT GAT GCA GCA GCA GCA GCC GCC GCC GCC GCC GCC GCC GCC GCC GCC GCC GCC GCC GCC GCG GCG GCG GCG GCG GCG GCT GCT GCT GGA GGA GGC GGC GGC GGC GGC GGC GGC GGC GGC GGC GGG GGG GGG GGT GGT GGT GGT GGT GGT GGT GGT GGT GTA GTA GTC GTC GTC GTC GTC GTC GTC GTC GTC GTC GTC GTC GTC GTC GTG GTG GTG GTG GTG GTG GTT GTT TAC TAC TAC TAC TAC TAT TAT TAT TCA TCA TCA TCA TCA TCC TCC TCC TCC TCC TCC TCC TCC TCC TCC TCG TCG TCG TCG TCG TCG TCG TCG TCG TCG TCG TCG TGC TGC TGC TGC TGG TGT TTA TTA TTC TTC TTC TTC TTC TTC TTC TTG TTG TTG TTT TTT TTT TTT 
DAR                             ... ..G ... ... ... ..T ... ... ... ... ... ... ... ... ... ... ... ... ... ... GAC ..A ... ... ... ... ... ... ... ... ... ..G ..G ..A ... ... ... ... ... ... ... ... ... ... ... ... ... ... ... ..T ... ... ... ... ... ... G.. G.. ... ... .C. ... ... ... ... ... ... ... ... ... ... ..T ... ... ... ... ... ... ... ... A.. ... ... ... ... ... ... ... ... ..C ... ... ... ... ... ... ... ..G ... ... T.G ... ... ... ... ... ... ... A.G .AC ... ..G ... ... ... ... ..T ..T ..A ..C ... ... ... ... ... .GT ... T.G ... ... ... ... ... ... ... ..G ..G ..T ..T A.. ..A ..C ... ... ... ... ... ... ... ... ... ... ... T.. ... ... ... ... ... ..G ... ... ... ... ... ... ..G ..T ..T ..A ..A ... ... ... ... ... ... ..C ..C ... ... ... ... ... ... ... ..G TTG A.. ... ... ... ... ... ... ... ... ... ..G ..T ..T .GT ... ... ... ... ... ... ... .G. .TC ... ..T ..A ... ... ... ... ... ... ... ..T ..T ... ..T ..T .AC ..A ... ... ... ... ... ... ... A.. ... .C. ..A ... ... ... ... ... ... ... ... ... ... ..G ..T ... ... ... ... ... ... ... ... ... ... ... ... ..T ... ... ... G.G ... ... ..C ..C GG. GT. ... ... ... ... ... ... ... ..G ..C ..C ..C ... ... ... ... ... ... ... ... ... ... ... ... ... ... ..C ... ... ... ... ... ... ... ..T ..T GC. ..C ... ..C ... ... ... 
GAM                             ..G ..G ... ..T .G. ... ..A ..A ..C ... ... G.T ..C ... ... ... ... ... GCG ... .TC ..G ..A ..A ..A ... ..G ..G ..T GG. T.A ..G GT. ..A ..A ..A ..C ... ... ... ... ... .A. ... ... ... ..T ..T GCA ... ... ..C ..C ... ... G.C G.. GT. ... ... ... ..A ..A ..A ... ... ... ..T ..T ..T G.G ..T ... ... ... ..C ..C ..C ... ..G ... ... ... ..G ..T ... ... .C. .T. G.C ..C ... ... ... ..C ..G T.. ..G ... ..G .T. A.C A.. ..C ..C ... ... ... ..G ACC ... ..G ..A ..G ..G ..T ... ..G ... ... ..C ..C ... ... ... G.C ..C ..G A.. ... ... ..G ..G ..G ..T ... ..G ... GCG AGC ... ... ..A ..A ..C ..C ... ... ... ... ..T GCC T.. ..T ..C ... CTC ... ... ..G ..A ... ... .C. .GG .GT ..G ... ..T ..A ... C.. CG. ..C ... ... ... ..C ... ..C ..C ... ... .C. ..C ..G ... ..G .GG A.. .A. .A. ... ..G ..T ..T ..T T.A ..G ... .GA .GT ..C ... ... ... ..T .G. ... .GG .TA ... ..G ..T .C. ..A ... ... ... ..G ..T .AG ... ... ..C ..C ACG ..C A.C ..C ..C ..C ..C ..C ... A.. ... ACG ..G A.. C.. .C. ... ... ... ..G ..T ..T ..T ... ..G .C. ..C ..C ... ... ..T ..C ..G GCA ... ... ..T ... ..C ..C ... G.G ... ..C CAC ..C ... CGG A.. A.G GAG ..A ... ... ..G ... CT. ... ..T A.. A.. ..C ..C ..C ..C ... ... ... ... ... ..T ..T ... ... C.. ... C.G ... ... ... ..T ... ... .C. ..C ... ..C ..C ..C ... 
ARA                             ..G ..G ... ..T .G. ... ..A ..A ..C ... ... G.T ..C ... ... ... ... ... GCG ... .TC ..G ..A ..A ..A ..G ..G ..G ..T GG. T.A ..G GT. ... ..A ..A ..C ... ... ... ... ... .A. ... ... ... ..T ..T GCA ... ... ..C ..C ... ... G.C G.. GT. ... ... ... ..A ..A ..A ... ... ... ..T ..T ..T G.G ..T ... ... ... ..C ..C ..C ... ..G ... ... ... ..G ..T ... ... .C. .T. G.C ..C ... ... ... ..C ..G T.. ..G ... ..G .T. A.C A.. ..C ..C ... ... ... ..G ACC ... ..G ..A ..G ..G ..T ... ..G ... ... ..C ..C ... ... ... G.C ..C ..G A.. ... ... ..G ..G ..G ..T ... ..G ... GCG AGC ... ... ..A ... ..C ..C ... ... ... ... ..T GCC T.. ..T ..C ... CTC ... ... ..G ..A ... ... .C. .GG .GT ..G ... ..T ..A ... C.. CG. ..C ... ... ... ..C ... ..C ..C ..C ... .C. ..C ..G ... ..G .GG A.. .A. .A. ... ..G ..T ..T ..T T.A ..G ... .GA .GT ..C ... ... ... ..T .G. ... .GG .TA ... ..G ... .C. ..A ... ... ... ..G ..T .AG ... ... ..C ... ACG ..C A.C ..C ..C ..C ..C ..C ... A.. ... ACG ..G A.. C.. .C. ... ... ... ..G ..T ..T ..T ... ..G .C. ..C ..C ... ... ..T ..C ..G GCA ... ... ..T ... ..C ... ... G.G ... ..C CAC ..C ... CGG A.G A.G GAG ..A ... ... ..G ... CT. ... ..C A.. A.. ..C ..C ..C ..C ... ... ... ... ... ..T ..T ... ... C.. ... C.G ... ... ... ..T ... ... .C. ..C ... ..C ..C ..C ... 
MER                             ..G ..G ... ..T .G. ... ..A ..A ..C ... ... G.T ..C ..C ... ... ... ... GCG ... .TC ..G ..A ..A ..A ... ..G ..G ..T GG. T.A ..G GT. ... ..A ..C ..C ... ... ... ... ... .A. ... ... ... ..T ..T GCA ... ... ..C ..C ... ... G.C G.. GT. ... ... ... ..A ..A ..A ... ... ... ..T ..T ..T G.G ..T ... ... ... ..C ..C ..C ... ..G ... ... ... ..G ..T ... ... .C. .T. G.C ..C ... ... ..C ..C ..G T.. ..G ... ..G .T. A.C A.. ..C ..C ... ... ... ..G ACC ... ..G ..A ..G ..G ..T ... ..G ... ... ..C ..C ..C ... ... G.C ..C ..G A.. ... ... ..G ..G ..G ..T ... ..G ... GCG AGC ... ... ..A ... ..C ..C ... ... ... ... ..T GCC T.. ..T ..C ... CTC ... ... ..G ..A ... ... .C. .GG .GT ..G ... ..T ..A ... C.. CG. ..C ... ... ... ..C ... ..C ..C ..C ... .C. ..C ..G ... ..G .GG A.. .A. .A. ... ..G ..T ..T ..T T.A ..G ... .GA .GT ..C ... ... ..T ..T .G. ... .GG .TA ... ..G ..T .C. ..A ... ... ... ..G ..T .AG ... ... ..C ... ACG ..C A.C ..C ..C ..C ..C ..C ... A.. ... ACG ..G A.. C.. .C. ... ... ... ..G ..T ..T ..T ... ..G .C. ..C ..C ... ... ..T ..C ..G GCA ... ... ..T ... ..C ... ... G.G ... ..C CAC ..C ... CGG A.. A.G GAG ..A ... ... ..G ... CT. ... ..C A.. A.. ..C ..C ..C ..C ... ... ... ... ... ..T ..T ... ... C.. ... C.G ... ... ... ..T ... ... .C. ..C ... ..C ..C ... ... 
STE                             ..G ..G ... ..T .G. ... ..A ... ..A ... ... CT. ..C .C. ..C ..C ... ... GCG ... G.C ..G ... ... ..G ... ..A ..G ... .G. T.A ..G GT. ... ... ... ..C ..A ..C ... ... ... .A. ... ... ..T ... ..T TCA ... ... ..C ... ... ... G.. G.. G.A ... T.. ... ..A ... ..T ... ... ... .C. ..A ..T ..A ..T ..A ... C.. ..C ..G ... ... ... A.. ... ..T ..A ... ..A ... .C. .T. A.C ..C ... ... ..G ..C ..G T.G ..G ... ... TT. A.T A.. ..A ..C ... ... ... ... G.C ... ..G ..A ..A ..G ... ... ..A ... ..A ..C ... ... ..C ... G.G ... ..G A.. ... ..G ..A ..G ..G ... ... ..G ..T TCG AGC ... ... ... ... ... ..T ..A ... ... ... ..T GCC T.. ..T ..C ... .CG ... ... ..G ..A ... ..T .C. AG. .GT ... ... ..T ..A ..A A.. A.. ..C ..A ..A ... ..C ..C ..C ..C ... ... .G. ..C ..G ... ..G ..G A.. .A. .TT ... ..G ... ..G ..T T.A ..G A.. .A. .G. ..T ..A ... ..A ..T ..A ... .GG .TA ... ..G ... .C. ..A ... ..T ..T ..A ..T .AA ... ... ..A ... ACG ... A.. ..A ..A ..C ..G ... ... A.. ... ..G ..A ... C.T .A. ... ... ..T ..G ..A ... ... ... ..G A.. ..C ... ... ... ..C ..C ..A GCA ... ..T ..T ... ... ... ... G.. ... ..C CAC ..C ... CGG A.G ..G GA. ..A ... ... ... ..G CT. ... ..C ... ... ..C ... ... ..T ..C ... ... ... ..T ... ... ... ... C.. ... C.G ... ... ..T ..T ... ..T GC. C.C ... ..C ..C ... ... 
FUN                             ..G ..G ... ..T .G. ... ..A ... ..A ..A ... CT. ..C .C. ..C ... ..C ... GCG ... GTT ..G ..A ... ..G ... ... ..G ... .G. T.A ..G C.. ... ... ... ... ... ..C ... ... ... .A. ... ..T ..T ... ..T TCA ... ... ..C ... ..C ... ... G.. GCG ... T.. ... ..A ... ..A ..A ... ..T ... ..T ..T ..A ..A ... ... ... ..C ..G ... ... ... A.T ... ..T ..G ... ..A ... .C. .T. G.C ..C ... ... ..G ..C ..G T.G ... ... ... TT. A.T A.A ... ..C ..A ... ... ..T G.T ... ..G ..A ..A ..G ... ... ..A ... ... ..C ... ... ... ... ..G ... ..G A.. ... ..G ..T ... ..G ... ... ..G ..T TCG AGT ... ..A ... ... ... ..C ..A ..A ... T.. ..T GCC T.. ..T ..C ... CTG ... ..G ..G ... ... ..T .C. .GT AGT ..G ... ..T ..A ... A.. A.A ..C ..A ... ... ..C ... ..C ... ... ... .GC ..C ..G ... ... ..G A.. .A. .TT ... ... ... ..G ..T T.A ..G ... .A. .GT ..T ..A ... ... ..T ... ... .GG .TA ... ..G ... .C. ..A ... ... ..T ..A ..T .AA ... ... ..C ... ACG ..C A.C ..A ... ..C ..G ... ... A.. ... ..G ..G A.. C.. .C. ... ..T ..A ..G ..A ... ..T ... ..G .CA ..C ... ..A ... ..A ..C ..A ACA ... ... ..T ... ..C ... ... G.. ... ..G CAC ..C ... CGG A.G ..G GAG ..A ... ..G ... ..G CT. ... ..C A.. ... ..C ..A ... ..C ... ..A ... ... ..T ... ..T ... ... ... ... C.G ... ..T ... ..T ... ... GC. C.C ... ..C ... ... ... 

    1    1    8    1    1    1    2    1    1    1   11    1    2    1    1
    1    1    1    1    1    1    1    1    1    1    1    1    1    1    1
    1    1    1    1    1    1    1    1    2    5    1    1    1    5    1
    1    1    1    1    1    2    1    1    1    1    1    1    1    5    1
    1    1    1    1    1   15    1    1    1    1    1    1    1   18    1
    1    1    1    1    1    1    3    1    1    1    1    5    1    1    1
    1    2    2    1    1    1    1    1    1    1    1    1    1    1    1
    1    3    1    1    1    1    1    1    1    1    1    1    1    1    1
    1    1    1    1    4    1    1    1    1    4    1    1    1    1    1
    1    1    1    1    1    1    1    1    1    2    1    1    1    6    1
    2    1    1    1    1    1    1    2    1    1    1    4    2    1    1
    1    1    1    1    1    1    1    1    1    1    1    4    1    1    2
    1    1    3    1    1    1    1    1    1    1    1    1   11    1    1
    1    1    1    1    1    1    1    1    2    4    1    1    1    1    1
    1    1    1    1    1    1    2    1    1    1    1    1    1    1    1
    1    1    1    1    1    2    2    1    1    1    1    2    1    1    1
    1    1    4    1    1    2    1    2    1    1    1    1    1    1    1
    5    1    1    1    1    9    1    1    1    1    1    2    1    2    1
    1    1    1    1    1    1    1    1    5    1    3    1    1    2    1
    1    1    1    1    1    1    1    1    2    6    1    1    2   10    1
    1    2    1   15    3    1    2    1    1    1    1    1    2    1    1
    1

CODONML (in paml version 4.8a, August 2014)  OctB2R_DNA_7species_alignment.fasta
Model: One dN/dS ratio for branches,  omega = 1.000 fixed

Codon frequency model: Fcodon
Site-class models:  beta&w>1 (11 categories)
ns =   7  ls = 493

Codon usage in sequences
--------------------------------------------------------------------------------------------------------------------------------------
Phe TTT   5   5   3   3   4   6 | Ser TCT   0   0   1   0   0   1 | Tyr TAT   4   5   3   4   4   6 | Cys TGT   1   0   4   4   4   2
    TTC  24  25  26  26  25  23 |     TCC  16  19  14  15  15  15 |     TAC  13  12  13  12  12  10 |     TGC  10  11   7   7   7   9
Leu TTA   3   3   2   2   2   3 |     TCA   6   3   6   6   6   6 | *** TAA   0   0   0   0   0   0 | *** TGA   0   0   0   0   0   0
    TTG   3   4   2   2   2   2 |     TCG  14  12  10  10  10  13 |     TAG   0   0   0   0   0   0 | Trp TGG  10  10  10  10  10  10
--------------------------------------------------------------------------------------------------------------------------------------
Leu CTT   2   4   5   5   5   7 | Pro CCT   1   1   1   1   1   1 | His CAT   4   3   3   3   3   3 | Arg CGT   0   3   1   1   1   0
    CTC  14  11  15  15  15   8 |     CCC   3   2   4   4   5   4 |     CAC   7   8   7   7   7   6 |     CGC   6   5   3   3   4   4
    CTA   3   2   3   2   2   4 |     CCA   7   6   3   3   2   3 | Gln CAA   2   2   1   1   1   4 |     CGA   4   2   2   2   2   6
    CTG  22  20  19  20  20  24 |     CCG   8   9   8   8   8   8 |     CAG   8   8   9   9   9   5 |     CGG  10   9  15  15  14  10
--------------------------------------------------------------------------------------------------------------------------------------
Ile ATT   3   4   4   4   4   4 | Thr ACT   1   1   2   2   2   3 | Asn AAT   8   9   6   6   5   3 | Ser AGT   7   6   4   4   4   6
    ATC  26  24  24  24  24  21 |     ACC  12  11   6   4   7  10 |     AAC  11  11  13  13  14  16 |     AGC  12  11  13  13  13  13
    ATA   6   7  10  10  10  10 |     ACA   2   3   7   6   5   3 | Lys AAA   2   1   3   3   3   3 | Arg AGA   1   1   1   1   1   1
Met ATG  20  21  20  20  20  20 |     ACG  12  13  18  21  19  15 |     AAG  17  18  14  14  14  17 |     AGG   2   3   2   2   2   2
--------------------------------------------------------------------------------------------------------------------------------------
Val GTT   2   3   6   6   6   2 | Ala GCT   3   3   6   6   7   4 | Asp GAT  10  10   7   6   6   7 | Gly GGT  11  18   6   5   6  10
    GTC  19  17  12  12  12  14 |     GCC  24  20  18  18  18  17 |     GAC  13  14  15  16  16  16 |     GGC  11   9  17  17  16   8
    GTA   3   3   3   3   3   6 |     GCA   4   2   3   3   3   7 | Glu GAA   5   6   5   5   5   9 |     GGA   2   3   3   3   3   8
    GTG  10  11  12  12  12  12 |     GCG  10  14  15  15  14  13 |     GAG  11  11  11  11  11   5 |     GGG   3   1   7   8   8   5
--------------------------------------------------------------------------------------------------------------------------------------

------------------------------------------------------
Phe TTT   8 | Ser TCT   0 | Tyr TAT   4 | Cys TGT   4
    TTC  21 |     TCC  13 |     TAC  12 |     TGC   7
Leu TTA   4 |     TCA   8 | *** TAA   0 | *** TGA   0
    TTG   3 |     TCG  13 |     TAG   0 | Trp TGG  10
------------------------------------------------------
Leu CTT   6 | Pro CCT   1 | His CAT   3 | Arg CGT   1
    CTC  11 |     CCC   5 |     CAC   6 |     CGC   3
    CTA   4 |     CCA   4 | Gln CAA   3 |     CGA   4
    CTG  21 |     CCG   7 |     CAG   6 |     CGG  12
------------------------------------------------------
Ile ATT   4 | Thr ACT   3 | Asn AAT   4 | Ser AGT   8
    ATC  21 |     ACC   7 |     AAC  14 |     AGC  12
    ATA  11 |     ACA   4 | Lys AAA   5 | Arg AGA   1
Met ATG  21 |     ACG  17 |     AAG  15 |     AGG   2
------------------------------------------------------
Val GTT   4 | Ala GCT   4 | Asp GAT   9 | Gly GGT  10
    GTC   9 |     GCC  19 |     GAC  13 |     GGC  10
    GTA   8 |     GCA   6 | Glu GAA   5 |     GGA   4
    GTG  11 |     GCG  13 |     GAG  10 |     GGG   5
------------------------------------------------------

Codon position x base (3x4) table for each sequence.

#1: ALB            
position  1:    T:0.22110    C:0.20487    A:0.28803    G:0.28600
position  2:    T:0.33469    C:0.24949    A:0.23327    G:0.18256
position  3:    T:0.12576    C:0.44828    A:0.10142    G:0.32454
Average         T:0.22718    C:0.30088    A:0.20757    G:0.26437

#2: DAR            
position  1:    T:0.22110    C:0.19270    A:0.29209    G:0.29412
position  2:    T:0.33266    C:0.24138    A:0.23935    G:0.18661
position  3:    T:0.15213    C:0.42596    A:0.08925    G:0.33266
Average         T:0.23529    C:0.28668    A:0.20690    G:0.27113

#3: GAM            
position  1:    T:0.20487    C:0.20081    A:0.29817    G:0.29615
position  2:    T:0.33671    C:0.24746    A:0.22312    G:0.19270
position  3:    T:0.12576    C:0.41988    A:0.10548    G:0.34888
Average         T:0.22245    C:0.28938    A:0.20892    G:0.27924

#4: ARA            
position  1:    T:0.20487    C:0.20081    A:0.29817    G:0.29615
position  2:    T:0.33671    C:0.24746    A:0.22312    G:0.19270
position  3:    T:0.12170    C:0.41785    A:0.10142    G:0.35903
Average         T:0.22110    C:0.28871    A:0.20757    G:0.28262

#5: MER            
position  1:    T:0.20487    C:0.20081    A:0.29817    G:0.29615
position  2:    T:0.33671    C:0.24746    A:0.22312    G:0.19270
position  3:    T:0.12576    C:0.42596    A:0.09736    G:0.35091
Average         T:0.22245    C:0.29141    A:0.20622    G:0.27992

#6: STE            
position  1:    T:0.21501    C:0.19675    A:0.29817    G:0.29006
position  2:    T:0.33671    C:0.24949    A:0.22312    G:0.19067
position  3:    T:0.13185    C:0.39351    A:0.14807    G:0.32657
Average         T:0.22786    C:0.27992    A:0.22312    G:0.26910

#7: FUN            
position  1:    T:0.21704    C:0.19675    A:0.30223    G:0.28398
position  2:    T:0.33874    C:0.25152    A:0.22110    G:0.18864
position  3:    T:0.14807    C:0.37120    A:0.14402    G:0.33671
Average         T:0.23462    C:0.27316    A:0.22245    G:0.26978

Sums of codon usage counts
------------------------------------------------------------------------------
Phe F TTT      34 | Ser S TCT       2 | Tyr Y TAT      30 | Cys C TGT      19
      TTC     170 |       TCC     107 |       TAC      84 |       TGC      58
Leu L TTA      19 |       TCA      41 | *** * TAA       0 | *** * TGA       0
      TTG      18 |       TCG      82 |       TAG       0 | Trp W TGG      70
------------------------------------------------------------------------------
Leu L CTT      34 | Pro P CCT       7 | His H CAT      22 | Arg R CGT       7
      CTC      89 |       CCC      27 |       CAC      48 |       CGC      28
      CTA      20 |       CCA      28 | Gln Q CAA      14 |       CGA      22
      CTG     146 |       CCG      56 |       CAG      54 |       CGG      85
------------------------------------------------------------------------------
Ile I ATT      27 | Thr T ACT      14 | Asn N AAT      41 | Ser S AGT      39
      ATC     164 |       ACC      57 |       AAC      92 |       AGC      87
      ATA      64 |       ACA      30 | Lys K AAA      20 | Arg R AGA       7
Met M ATG     142 |       ACG     115 |       AAG     109 |       AGG      15
------------------------------------------------------------------------------
Val V GTT      29 | Ala A GCT      33 | Asp D GAT      55 | Gly G GGT      66
      GTC      95 |       GCC     134 |       GAC     103 |       GGC      88
      GTA      29 |       GCA      28 | Glu E GAA      40 |       GGA      26
      GTG      80 |       GCG      94 |       GAG      70 |       GGG      37
------------------------------------------------------------------------------


Codon position x base (3x4) table, overall

position  1:    T:0.21269    C:0.19907    A:0.29644    G:0.29180
position  2:    T:0.33613    C:0.24775    A:0.22660    G:0.18951
position  3:    T:0.13300    C:0.41466    A:0.11243    G:0.33990
Average         T:0.22728    C:0.28716    A:0.21182    G:0.27374

Codon frequencies under model, for use in evolver (TTT TTC TTA TTG ... GGG):
  0.00985222  0.04926108  0.00550565  0.00521588
  0.00057954  0.03100551  0.01188061  0.02376123
  0.00869313  0.02434077  0.00000000  0.00000000
  0.00550565  0.01680672  0.00000000  0.02028398
  0.00985222  0.02578963  0.00579542  0.04230658
  0.00202840  0.00782382  0.00811359  0.01622718
  0.00637496  0.01390901  0.00405680  0.01564764
  0.00202840  0.00811359  0.00637496  0.02463054
  0.00782382  0.04752246  0.01854535  0.04114749
  0.00405680  0.01651695  0.00869313  0.03332367
  0.01188061  0.02665894  0.00579542  0.03158505
  0.01130107  0.02521008  0.00202840  0.00434657
  0.00840336  0.02752825  0.00840336  0.02318169
  0.00956245  0.03882932  0.00811359  0.02723848
  0.01593741  0.02984642  0.01159084  0.02028398
  0.01912489  0.02549986  0.00753405  0.01072153


Nei & Gojobori 1986. dN/dS (dN, dS)
(Note: This matrix is not used in later ML. analysis.
Use runmode = -2 for ML pairwise comparison.)

ALB                 
DAR                  0.1186 (0.0262 0.2214)
GAM                  0.1228 (0.0890 0.7251) 0.1191 (0.0900 0.7558)
ARA                  0.1253 (0.0890 0.7106) 0.1179 (0.0900 0.7636)-1.0000 (0.0000 0.0254)
MER                  0.1227 (0.0890 0.7256) 0.1166 (0.0900 0.7720)-1.0000 (0.0000 0.0340)-1.0000 (0.0000 0.0254)
STE                  0.1271 (0.0825 0.6493) 0.1241 (0.0824 0.6638) 0.1042 (0.0438 0.4201) 0.1105 (0.0438 0.3964) 0.1078 (0.0438 0.4060)
FUN                  0.1143 (0.0808 0.7064) 0.0993 (0.0786 0.7920) 0.0765 (0.0348 0.4548) 0.0809 (0.0348 0.4298) 0.0781 (0.0348 0.4450) 0.0888 (0.0221 0.2490)


TREE #  1:  (((6, 7), (3, (4, 5))), (1, 2));   MP score: 437
This is a rooted tree.  Please check!
lnL(ntime: 12  np: 16):  -3904.857006      +0.000000
   8..9     9..10   10..6    10..7     9..11   11..3    11..12   12..4    12..5     8..13   13..1    13..2  
 0.314520 0.064201 0.129341 0.112780 0.267777 0.012292 0.000335 0.006283 0.012512 0.333070 0.117259 0.123105 2.485741 0.999990 0.071649 0.634263

Note: Branch length is defined as number of nucleotide substitutions per codon (not per neucleotide site).

tree length =   1.49347

(((6: 0.129341, 7: 0.112780): 0.064201, (3: 0.012292, (4: 0.006283, 5: 0.012512): 0.000335): 0.267777): 0.314520, (1: 0.117259, 2: 0.123105): 0.333070);

(((STE: 0.129341, FUN: 0.112780): 0.064201, (GAM: 0.012292, (ARA: 0.006283, MER: 0.012512): 0.000335): 0.267777): 0.314520, (ALB: 0.117259, DAR: 0.123105): 0.333070);

Detailed output identifying parameters

kappa (ts/tv) =  2.48574

Parameters in M8 (beta&w>1):
  p0 =   0.99999  p =   0.07165 q =   0.63426
 (p1 =   0.00001) w =   1.00000


dN/dS (w) for site classes (K=11)

p:   0.10000  0.10000  0.10000  0.10000  0.10000  0.10000  0.10000  0.10000  0.10000  0.10000  0.00001
w:   0.00000  0.00000  0.00000  0.00000  0.00003  0.00052  0.00538  0.03918  0.21078  0.74340  1.00000

dN & dS for each branch

 branch          t       N       S   dN/dS      dN      dS  N*dN  S*dS

   8..9       0.315   1185.7    293.3   0.0999   0.0376   0.3766   44.6  110.4
   9..10      0.064   1185.7    293.3   0.0999   0.0077   0.0769    9.1   22.5
  10..6       0.129   1185.7    293.3   0.0999   0.0155   0.1549   18.4   45.4
  10..7       0.113   1185.7    293.3   0.0999   0.0135   0.1350   16.0   39.6
   9..11      0.268   1185.7    293.3   0.0999   0.0320   0.3206   38.0   94.0
  11..3       0.012   1185.7    293.3   0.0999   0.0015   0.0147    1.7    4.3
  11..12      0.000   1185.7    293.3   0.0999   0.0000   0.0004    0.0    0.1
  12..4       0.006   1185.7    293.3   0.0999   0.0008   0.0075    0.9    2.2
  12..5       0.013   1185.7    293.3   0.0999   0.0015   0.0150    1.8    4.4
   8..13      0.333   1185.7    293.3   0.0999   0.0399   0.3988   47.3  116.9
  13..1       0.117   1185.7    293.3   0.0999   0.0140   0.1404   16.6   41.2
  13..2       0.123   1185.7    293.3   0.0999   0.0147   0.1474   17.5   43.2


Naive Empirical Bayes (NEB) analysis
Time used:  1:53
