# Supplementary material for: Molecular evolution of octopamine receptors in Drosophila
Source: G3 (Bethesda). 2025 Dec 6;16(2):jkaf289. doi: 10.1093/g3journal/jkaf289 (PMC12869069; doi:10.1093/g3journal/jkaf289)
Supplement: jkaf289_Supplementary_Data [file jkaf289_supplementary_data.zip › Supplementary Files/supplementary_PAML_files/Octβ2R/mosquito/Anophelinae_species/tree_7species.txt]

(((STE:0.028719999999999996,FUN:0.021470000000000003):0.011660000000000004,(GAM:0.0,(ARA:0.0,MER:0.0):0.0):0.04636):0.03969,(ALB:0.031079999999999997,DAR:0.03250999999999998):0.03969000000000002);
