# Supplementary material for: Molecular evolution of octopamine receptors in Drosophila
Source: G3 (Bethesda). 2025 Dec 6;16(2):jkaf289. doi: 10.1093/g3journal/jkaf289 (PMC12869069; doi:10.1093/g3journal/jkaf289)
Supplement: jkaf289_Supplementary_Data [file jkaf289_supplementary_data.zip › Supplementary Files/supplementary_PAML_files/Octβ2R/mosquito/Cellia_species/OctB2R_DNA_5species_alignment.fasta]

>GAM
atgatgaatccttccaacgatgacacgacgaactacatggtctcatcctcatcgtcatcc
tcgcacctgcagtcggccgctgccctactcgcctccacgttcgggctcgccgacgggacc
gtcctctacaaccacagtgtgcgcgaccggggagacgctggcgcactggcggcggca---
---------tcggcggcgtcagtggcaggcaccggggggctcgagagcgccaccgccggc
ggggacacgctgtccgtgttcgatgcgtccggcagcagcataatgttgcagggcttctcg
tccaccgcacccatcggcggcacgatcgagacggtcggggcgaacgaatcgatcgtcgac
ggggggatcgacgccggtggtggcgaatggatcgacgtggtgctgctggtgctgaaggct
tccatcatgatgttcatcatcgtcgctgccatcttcggcaatctgctcgtcatcatctcg
gttaagcgccataggaagctaagggttatcacaaactatttcgtcgtatcgctcgccatg
gctgacatcatggtggcgatgatggccatgacattcaactttagcgtacaaataacggga
agctggaaattcgggtcgttcatgtgtgacgtgtggaacagcctagatgtctacttctcc
acagccagtatacttcatctttgctgtatttcagtggatagatattacgccatagtgaaa
ccacttaagtatcccataagtatgacgaagcgagttgtagcgataatgttattaaataca
tggatatcaccagcgctgttgtcattcgtgccaatctttgccggttggtacactacagaa
aagcacaagcaggaggtgctcgataacccggacagctgcctgttcattgtcaacaaaccg
tacgcggtcatctcgagctccatctcgttcttcatcccgtgcacaatcatggtgttcacg
tacttccagatattccgtgaggccaaccggcaggagaagcagctggccctccgccagggc
actgccatgctgatgcaccagcacaatacgggcgggggcgttggtggtggtggcagcggc
ggcggcaccaatggcgaggcgctcagtggcagcggttcctccaagacgctcacgctgcac
gaggtggacgcggagcagacaccgaccaaggatcggcatctgataaagatgaagcgagag
cacaaggctgcccggacgcttggcatcattatgggaacgttcatactgtgctggcttccg
tttttcctctggtacatcatcacgtcgctgtgtgaccggtgccccaatccggacattgtc
gttgcgctggtcttctggatcgggtacttcaactcgacgctcaacccgctcatctacgcc
tacttcaaccgggacttccgggaagcgttccggaacacgctcgactgcatgttctgtgcc
tggtggcgccgggaaacgtctccgctggacatcaacgttcggcgggcgagcctccggtac
gactgccgggcgaagagcgtctactccgagagctacctgcggccctcgtcccagaccgat
cggttccacagcgagatcggcgaaagtctg
>ARA
atgatgaatccttccaacgatgacacgacgaactacatggtctcatcctcatcgtcatcc
tcgcacctgcagtcggccgctgccctgctcgcctccacgttcgggctcgccgacgggacc
gtcctctacaaccacagtgtgcgcgaccggggagacgctggcgcactggcggcggca---
---------tcggcggcgtcagtggcaggcaccggggggctcgagagcgccaccgccggc
ggggacacgctgtccgtgttcgatgcgtccggcagcagcataatgttgcagggcttctcg
tccaccgcacccatcggcggcacgatcgagacggtcggggcgaacgaatcgatcgtcgac
ggggggatcgacgccggtggcggtgaatggatcgacgtggtgctgctggtgctgaaggct
tccatcatgatgttcatcatcgtcgctgccatcttcggcaatctgctcgtcatcatctcg
gttaagcgccataggaagctaagggttatcacaaactatttcgtcgtatcgctcgccatg
gctgacatcatggtggcgatgatggccatgacattcaactttagcgtacaaataacggga
agctggaaattcgggtcgttcatgtgtgacgtgtggaacagcctagatgtctacttctcc
acagccagtatacttcatctttgctgtatttcagtggatagatattatgccatagtgaaa
ccacttaagtatcccataagtatgacgaagcgagttgtagcgataatgttattaaataca
tggatatcaccagcgctgttgtcattcgtgccaatctttgccggttggtacactacagaa
aagcacaagcaggaggtgctcgataacccggacagctgcctgttcattgtcaacaaaccg
tacgcggtcatctcgagctccatctcgttcttcatcccgtgcacaatcatggtgttcacg
tacttccagatattccgtgaggccaaccggcaggagaagcagctggccctccgccagggc
actgccatgctgatgcaccagcacaatacgggcgggggcgttggtggtggtggcagcggc
ggcggcaccaatggggaggcgctcagtggcagcggttcctccaagacgctcacgctgcac
gaggtggacgcggagcagacgccgacgaaggatcggcatctgataaagatgaagcgagag
cacaaggctgcccggacgcttggcatcattatgggaacgttcatactgtgctggcttccg
tttttcctctggtacatcatcacgtcgctgtgtgaccggtgccccaatccggacattgtc
gttgcgctggtcttctggatcgggtacttcaactcgacgctcaacccgctcatctacgcc
tacttcaaccgggacttccgggaagcgttccggaacacgctcgactgcatgttctgtgcc
tggtggcgccgggaaacgtccccgctggacatcaacgttcggcgggcgagcctccggtac
gactgccgggcgaagagcgtctactccgagagctacctgcggccctcgtcccagacggac
cggttccacagcgagatcggcgaaagtctg
>MER
atgatgaatccttccaacgatgacacgacgaactacatggtctcatcctcatcgtcatcc
tcgcacctgcagtcggccgctgccctgctcgcctccacgttcgggctcgccgacgggacc
gtcctctacaaccacagtgtgcgcgaccggggagacgctggcgcactggcggcggca---
---------tcggcggcgtcagtggcaggcaccggggggctcgagagcgccaccgccggc
ggggacacgctgtccgtgttcgatgcgtccggcagcagcataatgttgcagggcttctcg
tccaccgcacccatcggcggcacgatcgagacggtcggggcgaacgaatcgatcgtcgac
ggggggatcgacgccggtggtggcgaatggatcgacgtggtgctgctggtgctgaaggct
tccatcatgatgttcatcatcgtcgctgccatcttcggcaatctgctcgtcatcatctcg
gttaagcgccataggaagctaagggttatcacaaactatttcgtcgtatcgctcgccatg
gctgacatcatggtggcgatgatggccatgacattcaactttagcgtacaaataacggga
agctggaaatttgggtcgttcatgtgtgacgtgtggaacagcctagatgtctacttctcc
acagccagtatacttcatctttgctgtatttcagtggatagatattatgccatagtgaaa
ccacttaagtatcccataagtatgacgaagcgagttgtagcgataatgttattaaacaca
tggatatcaccagcgctgttgtcattcgtgcccatctttgccggttggtacactaccgaa
aagcacaagcaggaggtgctcgataacccggacagctgcctgttcattgtcaacaaaccg
tacgcggtcatctcgagctccatctcgttcttcatcccgtgcacaatcatggtgttcacg
tacttccagatattccgtgaggccaaccggcaggagaagcagctggccctccgccagggc
actgccatgctgatgcaccagcacaatacgggcgggggcgttggtggtggtggcagcggc
ggcggcaccaatggggaggcgctcagtggcagcggttcctccaagacgctcacgctgcac
gaggtggacgctgagcagacgccgaccaaggatcggcatctgataaagatgaagcgagag
cacaaggctgcccggacgcttggcatcattatgggaacgttcatactgtgctggcttccg
tttttcctctggtacatcatcacgtcgctgtgtgaccggtgccccaatccggacattgtc
gttgcgctggtcttctggatcgggtacttcaactcgacgctcaacccgctcatctacgcc
tacttcaaccgggacttccgggaagcgttccgcaacacgctcgactgcatgttctgtgcc
tggtggcgccgggaaacgtccccgctggacatcaacgttcggcgggcgagcctccggtac
gactgccgggcgaagagcgtctactccgagagctacctgcggccctcgtcccagaccgac
cggttccacagcgagatcggcgaaagtctg
>STE
atgatgaatccttccaacgatgactcgacgaaatacatggtctcatcctcg---tcatcc
tcgcacctgcagtcggccgccgacctgctggcttcctcgctcggacttgccgacagcggc
gtgttcttcaatcaaagtgtccgcgatcgggacgttggt---gcactggcgtcgtcatcg
gcgtcggcggcggcggca------------------gcagcggaaagcgccactgccggt
gcggacacactgtccatatttgacgcgtccggaagtagcataatgttgcagggtttctcg
tcgaccgcacccatcggcagctcgatggacacggtcggtacgaacgaaacgatcgtcgag
ggtggcgcc------ggtggcagcgaatggatcgacgtggtgctgctggtgctgaaggct
tccatcatgctgttcatcatcgtggcggccatcttcggcaatctgctcgtcatcatctcc
gtcaagcgccataggaagctaagggtaatcacgaactatttcgtcgtatcgcttgccatg
gctgacatcatggtggcaatgatggccatgacattcaactttagtgtacaattaacggga
agctggaaatttgggtcgttcatgtgcgatgtatggaacagcctggatgtctacttctct
accgccagtatacttcacctttgctgtatttcagtggatagatattatgccatagtgaaa
ccacttaagtatccaataagcatgacgaagcgagtcgtagcgataatgttattaactacc
tggatatcaccagcgctgttgtcattcgtgccgatctttgccggttggtacaccacggaa
aagcacaagaaggacgtactgctgaacccggacagctgcctgttcaccgtcaacaagccg
tatgcggtcatctccagctccatctccttcttcatcccctgcacgatcatggtgttcacg
tacttccagatattccgcgaggccaaccggcaggaaaagcagctggccctccggcaaggc
actgccatgctgatgcatcaacacaacgtgggagggggagga---ggtggcggtagtggg
ggcggtaccaacggggaggcactcagtggaagcggttcctcgaagacgcttaccctgcac
gaggtggacgcagaacagacgccgaccaaggatcggcatctgatcaagatgaagcgagag
cacaaggctgcccgaacgctcggcatcataatgggaacgttcattctatgctggcttccg
tttttcctctggtacatcatcacatcgctgtgcgacaagtgtcccaatccggatattgtc
gtcatgctagtcttctgggtcgggtactttaactccaccctgaacccgctcatctacgcc
tacttcaaccgagacttccgggaagcgttccggaacacgctcaactgcatattctgcacc
tggtggcgccgagaaacgtccccgctggacattaacgtccggcgagcgagcctacgctac
gactgccgggcgaagagtgtttactcggaaagctatctgcggccctcgtcccaaacggat
cggttcaacagcgagatcggtgaaagtctg
>FUN
atgatgaatccttccaacgatgacacgacaaaatacatggtttcatcctcg---tcatcc
tcgcacctgcagtcggccgccgccctgctggcttcgtcgctcggactcgccgacggtggt
ctgttcttcaatcaaagtgcccgtgatcgggacgttggc---acactggcgtcgtcatcg
gcgtcggcggcggcagcagcagcagcagcagaatctgcgctggaaagtgccactgccagt
gcggacacgctctccatattcgatgcgtccggaagcagcataatgttgcagggcttctca
tcaaccgcacccatcggcagctcgatggagacgcccggtgcggatgaatcgatcgtcgat
ggaggtgtt------agtggc---gaatggatcgacgtggtgctgctggtgctgaaggct
tccatcatgatgttcatcatagtggcggccatctttggcaacttgctcgtcatcatctcc
gtcaaacgccataggaagttaagggtaatcacgaactatttcgtcgtatcgctcgccatg
gctgacatcatggtggcaatgatggccatgacattcaactttagtgtacaattaacggga
agctggaaatttgggtcgtttatgtgtgatgtatggaacagcctggatgtctacttctcc
accgccagtatacttcacctttgctgtatttcagtggatagatattatgccatagtaaaa
ccacttaagtatccgataagcatgacgaagcgagtcgtagcgataatgttattaactaca
tggatatcaccagcgctgttgtcattcgtgccgatctttgccggttggtacaccacggac
aagcacaagaaggaggtgctgctgaacccggacagctgcctgttcatcgtcaacaagccg
tacgcggtcatctccagctccatctcgtttttcatcccctgcacgatcatggtgttcacg
tacttccagatattccgcgaggccaaccggcaggagaagcagctggccctccggcaaggc
actgccatgctgatgcatcaacacaacgtgggtgggggcgcg---ggtggtggcagcggg
ggcggtacgaatggggaggcactcagtggtagtggttcgtcgaagacgcttaccctgcac
gaggtggatgcggaacagacgccaaccaaggatcggcatctgatcaagatgaagcgagag
cacaaggctgcccgaacgctcggcatcattatgggaacgttcatactttgctggcttccg
tttttcctctggtacatcatcacctcgctgtgcgacaaatgtcccaatccggatatagtc
gttgcactagtcttctggatcgggtacttcaactccaccctgaacccgctcatttacgcc
tactttaaccgggacttccgggaagcgttccggaacacgctcgactgcatgttctgtgcc
tggtggcgccgagaaacgtccccactagacattaacgtacggcgtgcgagcctacggtac
gactgccgggccaagagtgtatactcggagagctacctacggccctcgtcccagacggat
cggttcaatagcgagatcggtgagagcctg
