# Supplementary material for: Molecular evolution of octopamine receptors in Drosophila
Source: G3 (Bethesda). 2025 Dec 6;16(2):jkaf289. doi: 10.1093/g3journal/jkaf289 (PMC12869069; doi:10.1093/g3journal/jkaf289)
Supplement: jkaf289_Supplementary_Data [file jkaf289_supplementary_data.zip › Supplementary Files/supplementary_PAML_files/Octβ2R/mosquito/Cellia_species/OctB2R_protein_5species_alignment.txt]

>GAM
MMNPSNDDTTNYMVSSSSSSSHLQSAAALLASTFGLADGTVLYNHSVRDRGDAGALAAA-
---SAASVAGTGGLESATAGGDTLSVFDASGSSIMLQGFSSTAPIGGTIETVGANESIVD
GGIDAGGGEWIDVVLLVLKASIMMFIIVAAIFGNLLVIISVKRHRKLRVITNYFVVSLAM
ADIMVAMMAMTFNFSVQITGSWKFGSFMCDVWNSLDVYFSTASILHLCCISVDRYYAIVK
PLKYPISMTKRVVAIMLLNTWISPALLSFVPIFAGWYTTEKHKQEVLDNPDSCLFIVNKP
YAVISSSISFFIPCTIMVFTYFQIFREANRQEKQLALRQGTAMLMHQHNTGGGVGGGGSG
GGTNGEALSGSGSSKTLTLHEVDAEQTPTKDRHLIKMKREHKAARTLGIIMGTFILCWLP
FFLWYIITSLCDRCPNPDIVVALVFWIGYFNSTLNPLIYAYFNRDFREAFRNTLDCMFCA
WWRRETSPLDINVRRASLRYDCRAKSVYSESYLRPSSQTDRFHSEIGESL
>ARA
MMNPSNDDTTNYMVSSSSSSSHLQSAAALLASTFGLADGTVLYNHSVRDRGDAGALAAA-
---SAASVAGTGGLESATAGGDTLSVFDASGSSIMLQGFSSTAPIGGTIETVGANESIVD
GGIDAGGGEWIDVVLLVLKASIMMFIIVAAIFGNLLVIISVKRHRKLRVITNYFVVSLAM
ADIMVAMMAMTFNFSVQITGSWKFGSFMCDVWNSLDVYFSTASILHLCCISVDRYYAIVK
PLKYPISMTKRVVAIMLLNTWISPALLSFVPIFAGWYTTEKHKQEVLDNPDSCLFIVNKP
YAVISSSISFFIPCTIMVFTYFQIFREANRQEKQLALRQGTAMLMHQHNTGGGVGGGGSG
GGTNGEALSGSGSSKTLTLHEVDAEQTPTKDRHLIKMKREHKAARTLGIIMGTFILCWLP
FFLWYIITSLCDRCPNPDIVVALVFWIGYFNSTLNPLIYAYFNRDFREAFRNTLDCMFCA
WWRRETSPLDINVRRASLRYDCRAKSVYSESYLRPSSQTDRFHSEIGESL
>MER
MMNPSNDDTTNYMVSSSSSSSHLQSAAALLASTFGLADGTVLYNHSVRDRGDAGALAAA-
---SAASVAGTGGLESATAGGDTLSVFDASGSSIMLQGFSSTAPIGGTIETVGANESIVD
GGIDAGGGEWIDVVLLVLKASIMMFIIVAAIFGNLLVIISVKRHRKLRVITNYFVVSLAM
ADIMVAMMAMTFNFSVQITGSWKFGSFMCDVWNSLDVYFSTASILHLCCISVDRYYAIVK
PLKYPISMTKRVVAIMLLNTWISPALLSFVPIFAGWYTTEKHKQEVLDNPDSCLFIVNKP
YAVISSSISFFIPCTIMVFTYFQIFREANRQEKQLALRQGTAMLMHQHNTGGGVGGGGSG
GGTNGEALSGSGSSKTLTLHEVDAEQTPTKDRHLIKMKREHKAARTLGIIMGTFILCWLP
FFLWYIITSLCDRCPNPDIVVALVFWIGYFNSTLNPLIYAYFNRDFREAFRNTLDCMFCA
WWRRETSPLDINVRRASLRYDCRAKSVYSESYLRPSSQTDRFHSEIGESL
>STE
MMNPSNDDSTKYMVSSS-SSSHLQSAADLLASSLGLADSGVFFNQSVRDRDVG-ALASSS
ASAAAA------AAESATAGADTLSIFDASGSSIMLQGFSSTAPIGSSMDTVGTNETIVE
GGA--GGSEWIDVVLLVLKASIMLFIIVAAIFGNLLVIISVKRHRKLRVITNYFVVSLAM
ADIMVAMMAMTFNFSVQLTGSWKFGSFMCDVWNSLDVYFSTASILHLCCISVDRYYAIVK
PLKYPISMTKRVVAIMLLTTWISPALLSFVPIFAGWYTTEKHKKDVLLNPDSCLFTVNKP
YAVISSSISFFIPCTIMVFTYFQIFREANRQEKQLALRQGTAMLMHQHNVGGGG-GGGSG
GGTNGEALSGSGSSKTLTLHEVDAEQTPTKDRHLIKMKREHKAARTLGIIMGTFILCWLP
FFLWYIITSLCDKCPNPDIVVMLVFWVGYFNSTLNPLIYAYFNRDFREAFRNTLNCIFCT
WWRRETSPLDINVRRASLRYDCRAKSVYSESYLRPSSQTDRFNSEIGESL
>FUN
MMNPSNDDTTKYMVSSS-SSSHLQSAAALLASSLGLADGGLFFNQSARDRDVG-TLASSS
ASAAAAAAAAESALESATASADTLSIFDASGSSIMLQGFSSTAPIGSSMETPGADESIVD
GGV--SG-EWIDVVLLVLKASIMMFIIVAAIFGNLLVIISVKRHRKLRVITNYFVVSLAM
ADIMVAMMAMTFNFSVQLTGSWKFGSFMCDVWNSLDVYFSTASILHLCCISVDRYYAIVK
PLKYPISMTKRVVAIMLLTTWISPALLSFVPIFAGWYTTDKHKKEVLLNPDSCLFIVNKP
YAVISSSISFFIPCTIMVFTYFQIFREANRQEKQLALRQGTAMLMHQHNVGGGA-GGGSG
GGTNGEALSGSGSSKTLTLHEVDAEQTPTKDRHLIKMKREHKAARTLGIIMGTFILCWLP
FFLWYIITSLCDKCPNPDIVVALVFWIGYFNSTLNPLIYAYFNRDFREAFRNTLDCMFCA
WWRRETSPLDINVRRASLRYDCRAKSVYSESYLRPSSQTDRFNSEIGESL
