# Supplementary material for: Molecular evolution of octopamine receptors in Drosophila
Source: G3 (Bethesda). 2025 Dec 6;16(2):jkaf289. doi: 10.1093/g3journal/jkaf289 (PMC12869069; doi:10.1093/g3journal/jkaf289)
Supplement: jkaf289_Supplementary_Data [file jkaf289_supplementary_data.zip › Supplementary Files/supplementary_PAML_files/Octβ2R/mosquito/Cellia_species/Output_Codeml_OctB2R_5species_outfile_Model_8a_cleandata]

Before deleting alignment gaps
      5   1590

GAM                             ATG ATG AAT CCT TCC AAC GAT GAC ACG ACG AAC TAC ATG GTC TCA TCC TCA TCG TCA TCC TCG CAC CTG CAG TCG GCC GCT GCC CTA CTC GCC TCC ACG TTC GGG CTC GCC GAC GGG ACC GTC CTC TAC AAC CAC AGT GTG CGC GAC CGG GGA GAC GCT GGC GCA CTG GCG GCG GCA --- --- --- --- TCG GCG GCG TCA GTG GCA GGC ACC GGG GGG CTC GAG AGC GCC ACC GCC GGC GGG GAC ACG CTG TCC GTG TTC GAT GCG TCC GGC AGC AGC ATA ATG TTG CAG GGC TTC TCG TCC ACC GCA CCC ATC GGC GGC ACG ATC GAG ACG GTC GGG GCG AAC GAA TCG ATC GTC GAC GGG GGG ATC GAC GCC GGT GGT GGC GAA TGG ATC GAC GTG GTG CTG CTG GTG CTG AAG GCT TCC ATC ATG ATG TTC ATC ATC GTC GCT GCC ATC TTC GGC AAT CTG CTC GTC ATC ATC TCG GTT AAG CGC CAT AGG AAG CTA AGG GTT ATC ACA AAC TAT TTC GTC GTA TCG CTC GCC ATG GCT GAC ATC ATG GTG GCG ATG ATG GCC ATG ACA TTC AAC TTT AGC GTA CAA ATA ACG GGA AGC TGG AAA TTC GGG TCG TTC ATG TGT GAC GTG TGG AAC AGC CTA GAT GTC TAC TTC TCC ACA GCC AGT ATA CTT CAT CTT TGC TGT ATT TCA GTG GAT AGA TAT TAC GCC ATA GTG AAA CCA CTT AAG TAT CCC ATA AGT ATG ACG AAG CGA GTT GTA GCG ATA ATG TTA TTA AAT ACA TGG ATA TCA CCA GCG CTG TTG TCA TTC GTG CCA ATC TTT GCC GGT TGG TAC ACT ACA GAA AAG CAC AAG CAG GAG GTG CTC GAT AAC CCG GAC AGC TGC CTG TTC ATT GTC AAC AAA CCG TAC GCG GTC ATC TCG AGC TCC ATC TCG TTC TTC ATC CCG TGC ACA ATC ATG GTG TTC ACG TAC TTC CAG ATA TTC CGT GAG GCC AAC CGG CAG GAG AAG CAG CTG GCC CTC CGC CAG GGC ACT GCC ATG CTG ATG CAC CAG CAC AAT ACG GGC GGG GGC GTT GGT GGT GGT GGC AGC GGC GGC GGC ACC AAT GGC GAG GCG CTC AGT GGC AGC GGT TCC TCC AAG ACG CTC ACG CTG CAC GAG GTG GAC GCG GAG CAG ACA CCG ACC AAG GAT CGG CAT CTG ATA AAG ATG AAG CGA GAG CAC AAG GCT GCC CGG ACG CTT GGC ATC ATT ATG GGA ACG TTC ATA CTG TGC TGG CTT CCG TTT TTC CTC TGG TAC ATC ATC ACG TCG CTG TGT GAC CGG TGC CCC AAT CCG GAC ATT GTC GTT GCG CTG GTC TTC TGG ATC GGG TAC TTC AAC TCG ACG CTC AAC CCG CTC ATC TAC GCC TAC TTC AAC CGG GAC TTC CGG GAA GCG TTC CGG AAC ACG CTC GAC TGC ATG TTC TGT GCC TGG TGG CGC CGG GAA ACG TCT CCG CTG GAC ATC AAC GTT CGG CGG GCG AGC CTC CGG TAC GAC TGC CGG GCG AAG AGC GTC TAC TCC GAG AGC TAC CTG CGG CCC TCG TCC CAG ACC GAT CGG TTC CAC AGC GAG ATC GGC GAA AGT CTG 
ARA                             ATG ATG AAT CCT TCC AAC GAT GAC ACG ACG AAC TAC ATG GTC TCA TCC TCA TCG TCA TCC TCG CAC CTG CAG TCG GCC GCT GCC CTG CTC GCC TCC ACG TTC GGG CTC GCC GAC GGG ACC GTC CTC TAC AAC CAC AGT GTG CGC GAC CGG GGA GAC GCT GGC GCA CTG GCG GCG GCA --- --- --- --- TCG GCG GCG TCA GTG GCA GGC ACC GGG GGG CTC GAG AGC GCC ACC GCC GGC GGG GAC ACG CTG TCC GTG TTC GAT GCG TCC GGC AGC AGC ATA ATG TTG CAG GGC TTC TCG TCC ACC GCA CCC ATC GGC GGC ACG ATC GAG ACG GTC GGG GCG AAC GAA TCG ATC GTC GAC GGG GGG ATC GAC GCC GGT GGC GGT GAA TGG ATC GAC GTG GTG CTG CTG GTG CTG AAG GCT TCC ATC ATG ATG TTC ATC ATC GTC GCT GCC ATC TTC GGC AAT CTG CTC GTC ATC ATC TCG GTT AAG CGC CAT AGG AAG CTA AGG GTT ATC ACA AAC TAT TTC GTC GTA TCG CTC GCC ATG GCT GAC ATC ATG GTG GCG ATG ATG GCC ATG ACA TTC AAC TTT AGC GTA CAA ATA ACG GGA AGC TGG AAA TTC GGG TCG TTC ATG TGT GAC GTG TGG AAC AGC CTA GAT GTC TAC TTC TCC ACA GCC AGT ATA CTT CAT CTT TGC TGT ATT TCA GTG GAT AGA TAT TAT GCC ATA GTG AAA CCA CTT AAG TAT CCC ATA AGT ATG ACG AAG CGA GTT GTA GCG ATA ATG TTA TTA AAT ACA TGG ATA TCA CCA GCG CTG TTG TCA TTC GTG CCA ATC TTT GCC GGT TGG TAC ACT ACA GAA AAG CAC AAG CAG GAG GTG CTC GAT AAC CCG GAC AGC TGC CTG TTC ATT GTC AAC AAA CCG TAC GCG GTC ATC TCG AGC TCC ATC TCG TTC TTC ATC CCG TGC ACA ATC ATG GTG TTC ACG TAC TTC CAG ATA TTC CGT GAG GCC AAC CGG CAG GAG AAG CAG CTG GCC CTC CGC CAG GGC ACT GCC ATG CTG ATG CAC CAG CAC AAT ACG GGC GGG GGC GTT GGT GGT GGT GGC AGC GGC GGC GGC ACC AAT GGG GAG GCG CTC AGT GGC AGC GGT TCC TCC AAG ACG CTC ACG CTG CAC GAG GTG GAC GCG GAG CAG ACG CCG ACG AAG GAT CGG CAT CTG ATA AAG ATG AAG CGA GAG CAC AAG GCT GCC CGG ACG CTT GGC ATC ATT ATG GGA ACG TTC ATA CTG TGC TGG CTT CCG TTT TTC CTC TGG TAC ATC ATC ACG TCG CTG TGT GAC CGG TGC CCC AAT CCG GAC ATT GTC GTT GCG CTG GTC TTC TGG ATC GGG TAC TTC AAC TCG ACG CTC AAC CCG CTC ATC TAC GCC TAC TTC AAC CGG GAC TTC CGG GAA GCG TTC CGG AAC ACG CTC GAC TGC ATG TTC TGT GCC TGG TGG CGC CGG GAA ACG TCC CCG CTG GAC ATC AAC GTT CGG CGG GCG AGC CTC CGG TAC GAC TGC CGG GCG AAG AGC GTC TAC TCC GAG AGC TAC CTG CGG CCC TCG TCC CAG ACG GAC CGG TTC CAC AGC GAG ATC GGC GAA AGT CTG 
MER                             ATG ATG AAT CCT TCC AAC GAT GAC ACG ACG AAC TAC ATG GTC TCA TCC TCA TCG TCA TCC TCG CAC CTG CAG TCG GCC GCT GCC CTG CTC GCC TCC ACG TTC GGG CTC GCC GAC GGG ACC GTC CTC TAC AAC CAC AGT GTG CGC GAC CGG GGA GAC GCT GGC GCA CTG GCG GCG GCA --- --- --- --- TCG GCG GCG TCA GTG GCA GGC ACC GGG GGG CTC GAG AGC GCC ACC GCC GGC GGG GAC ACG CTG TCC GTG TTC GAT GCG TCC GGC AGC AGC ATA ATG TTG CAG GGC TTC TCG TCC ACC GCA CCC ATC GGC GGC ACG ATC GAG ACG GTC GGG GCG AAC GAA TCG ATC GTC GAC GGG GGG ATC GAC GCC GGT GGT GGC GAA TGG ATC GAC GTG GTG CTG CTG GTG CTG AAG GCT TCC ATC ATG ATG TTC ATC ATC GTC GCT GCC ATC TTC GGC AAT CTG CTC GTC ATC ATC TCG GTT AAG CGC CAT AGG AAG CTA AGG GTT ATC ACA AAC TAT TTC GTC GTA TCG CTC GCC ATG GCT GAC ATC ATG GTG GCG ATG ATG GCC ATG ACA TTC AAC TTT AGC GTA CAA ATA ACG GGA AGC TGG AAA TTT GGG TCG TTC ATG TGT GAC GTG TGG AAC AGC CTA GAT GTC TAC TTC TCC ACA GCC AGT ATA CTT CAT CTT TGC TGT ATT TCA GTG GAT AGA TAT TAT GCC ATA GTG AAA CCA CTT AAG TAT CCC ATA AGT ATG ACG AAG CGA GTT GTA GCG ATA ATG TTA TTA AAC ACA TGG ATA TCA CCA GCG CTG TTG TCA TTC GTG CCC ATC TTT GCC GGT TGG TAC ACT ACC GAA AAG CAC AAG CAG GAG GTG CTC GAT AAC CCG GAC AGC TGC CTG TTC ATT GTC AAC AAA CCG TAC GCG GTC ATC TCG AGC TCC ATC TCG TTC TTC ATC CCG TGC ACA ATC ATG GTG TTC ACG TAC TTC CAG ATA TTC CGT GAG GCC AAC CGG CAG GAG AAG CAG CTG GCC CTC CGC CAG GGC ACT GCC ATG CTG ATG CAC CAG CAC AAT ACG GGC GGG GGC GTT GGT GGT GGT GGC AGC GGC GGC GGC ACC AAT GGG GAG GCG CTC AGT GGC AGC GGT TCC TCC AAG ACG CTC ACG CTG CAC GAG GTG GAC GCT GAG CAG ACG CCG ACC AAG GAT CGG CAT CTG ATA AAG ATG AAG CGA GAG CAC AAG GCT GCC CGG ACG CTT GGC ATC ATT ATG GGA ACG TTC ATA CTG TGC TGG CTT CCG TTT TTC CTC TGG TAC ATC ATC ACG TCG CTG TGT GAC CGG TGC CCC AAT CCG GAC ATT GTC GTT GCG CTG GTC TTC TGG ATC GGG TAC TTC AAC TCG ACG CTC AAC CCG CTC ATC TAC GCC TAC TTC AAC CGG GAC TTC CGG GAA GCG TTC CGC AAC ACG CTC GAC TGC ATG TTC TGT GCC TGG TGG CGC CGG GAA ACG TCC CCG CTG GAC ATC AAC GTT CGG CGG GCG AGC CTC CGG TAC GAC TGC CGG GCG AAG AGC GTC TAC TCC GAG AGC TAC CTG CGG CCC TCG TCC CAG ACC GAC CGG TTC CAC AGC GAG ATC GGC GAA AGT CTG 
STE                             ATG ATG AAT CCT TCC AAC GAT GAC TCG ACG AAA TAC ATG GTC TCA TCC TCG --- TCA TCC TCG CAC CTG CAG TCG GCC GCC GAC CTG CTG GCT TCC TCG CTC GGA CTT GCC GAC AGC GGC GTG TTC TTC AAT CAA AGT GTC CGC GAT CGG GAC GTT GGT --- GCA CTG GCG TCG TCA TCG GCG TCG GCG GCG GCG GCA --- --- --- --- --- --- GCA GCG GAA AGC GCC ACT GCC GGT GCG GAC ACA CTG TCC ATA TTT GAC GCG TCC GGA AGT AGC ATA ATG TTG CAG GGT TTC TCG TCG ACC GCA CCC ATC GGC AGC TCG ATG GAC ACG GTC GGT ACG AAC GAA ACG ATC GTC GAG GGT GGC GCC --- --- GGT GGC AGC GAA TGG ATC GAC GTG GTG CTG CTG GTG CTG AAG GCT TCC ATC ATG CTG TTC ATC ATC GTG GCG GCC ATC TTC GGC AAT CTG CTC GTC ATC ATC TCC GTC AAG CGC CAT AGG AAG CTA AGG GTA ATC ACG AAC TAT TTC GTC GTA TCG CTT GCC ATG GCT GAC ATC ATG GTG GCA ATG ATG GCC ATG ACA TTC AAC TTT AGT GTA CAA TTA ACG GGA AGC TGG AAA TTT GGG TCG TTC ATG TGC GAT GTA TGG AAC AGC CTG GAT GTC TAC TTC TCT ACC GCC AGT ATA CTT CAC CTT TGC TGT ATT TCA GTG GAT AGA TAT TAT GCC ATA GTG AAA CCA CTT AAG TAT CCA ATA AGC ATG ACG AAG CGA GTC GTA GCG ATA ATG TTA TTA ACT ACC TGG ATA TCA CCA GCG CTG TTG TCA TTC GTG CCG ATC TTT GCC GGT TGG TAC ACC ACG GAA AAG CAC AAG AAG GAC GTA CTG CTG AAC CCG GAC AGC TGC CTG TTC ACC GTC AAC AAG CCG TAT GCG GTC ATC TCC AGC TCC ATC TCC TTC TTC ATC CCC TGC ACG ATC ATG GTG TTC ACG TAC TTC CAG ATA TTC CGC GAG GCC AAC CGG CAG GAA AAG CAG CTG GCC CTC CGG CAA GGC ACT GCC ATG CTG ATG CAT CAA CAC AAC GTG GGA GGG GGA GGA --- GGT GGC GGT AGT GGG GGC GGT ACC AAC GGG GAG GCA CTC AGT GGA AGC GGT TCC TCG AAG ACG CTT ACC CTG CAC GAG GTG GAC GCA GAA CAG ACG CCG ACC AAG GAT CGG CAT CTG ATC AAG ATG AAG CGA GAG CAC AAG GCT GCC CGA ACG CTC GGC ATC ATA ATG GGA ACG TTC ATT CTA TGC TGG CTT CCG TTT TTC CTC TGG TAC ATC ATC ACA TCG CTG TGC GAC AAG TGT CCC AAT CCG GAT ATT GTC GTC ATG CTA GTC TTC TGG GTC GGG TAC TTT AAC TCC ACC CTG AAC CCG CTC ATC TAC GCC TAC TTC AAC CGA GAC TTC CGG GAA GCG TTC CGG AAC ACG CTC AAC TGC ATA TTC TGC ACC TGG TGG CGC CGA GAA ACG TCC CCG CTG GAC ATT AAC GTC CGG CGA GCG AGC CTA CGC TAC GAC TGC CGG GCG AAG AGT GTT TAC TCG GAA AGC TAT CTG CGG CCC TCG TCC CAA ACG GAT CGG TTC AAC AGC GAG ATC GGT GAA AGT CTG 
FUN                             ATG ATG AAT CCT TCC AAC GAT GAC ACG ACA AAA TAC ATG GTT TCA TCC TCG --- TCA TCC TCG CAC CTG CAG TCG GCC GCC GCC CTG CTG GCT TCG TCG CTC GGA CTC GCC GAC GGT GGT CTG TTC TTC AAT CAA AGT GCC CGT GAT CGG GAC GTT GGC --- ACA CTG GCG TCG TCA TCG GCG TCG GCG GCG GCA GCA GCA GCA GCA GCA GAA TCT GCG CTG GAA AGT GCC ACT GCC AGT GCG GAC ACG CTC TCC ATA TTC GAT GCG TCC GGA AGC AGC ATA ATG TTG CAG GGC TTC TCA TCA ACC GCA CCC ATC GGC AGC TCG ATG GAG ACG CCC GGT GCG GAT GAA TCG ATC GTC GAT GGA GGT GTT --- --- AGT GGC --- GAA TGG ATC GAC GTG GTG CTG CTG GTG CTG AAG GCT TCC ATC ATG ATG TTC ATC ATA GTG GCG GCC ATC TTT GGC AAC TTG CTC GTC ATC ATC TCC GTC AAA CGC CAT AGG AAG TTA AGG GTA ATC ACG AAC TAT TTC GTC GTA TCG CTC GCC ATG GCT GAC ATC ATG GTG GCA ATG ATG GCC ATG ACA TTC AAC TTT AGT GTA CAA TTA ACG GGA AGC TGG AAA TTT GGG TCG TTT ATG TGT GAT GTA TGG AAC AGC CTG GAT GTC TAC TTC TCC ACC GCC AGT ATA CTT CAC CTT TGC TGT ATT TCA GTG GAT AGA TAT TAT GCC ATA GTA AAA CCA CTT AAG TAT CCG ATA AGC ATG ACG AAG CGA GTC GTA GCG ATA ATG TTA TTA ACT ACA TGG ATA TCA CCA GCG CTG TTG TCA TTC GTG CCG ATC TTT GCC GGT TGG TAC ACC ACG GAC AAG CAC AAG AAG GAG GTG CTG CTG AAC CCG GAC AGC TGC CTG TTC ATC GTC AAC AAG CCG TAC GCG GTC ATC TCC AGC TCC ATC TCG TTT TTC ATC CCC TGC ACG ATC ATG GTG TTC ACG TAC TTC CAG ATA TTC CGC GAG GCC AAC CGG CAG GAG AAG CAG CTG GCC CTC CGG CAA GGC ACT GCC ATG CTG ATG CAT CAA CAC AAC GTG GGT GGG GGC GCG --- GGT GGT GGC AGC GGG GGC GGT ACG AAT GGG GAG GCA CTC AGT GGT AGT GGT TCG TCG AAG ACG CTT ACC CTG CAC GAG GTG GAT GCG GAA CAG ACG CCA ACC AAG GAT CGG CAT CTG ATC AAG ATG AAG CGA GAG CAC AAG GCT GCC CGA ACG CTC GGC ATC ATT ATG GGA ACG TTC ATA CTT TGC TGG CTT CCG TTT TTC CTC TGG TAC ATC ATC ACC TCG CTG TGC GAC AAA TGT CCC AAT CCG GAT ATA GTC GTT GCA CTA GTC TTC TGG ATC GGG TAC TTC AAC TCC ACC CTG AAC CCG CTC ATT TAC GCC TAC TTT AAC CGG GAC TTC CGG GAA GCG TTC CGG AAC ACG CTC GAC TGC ATG TTC TGT GCC TGG TGG CGC CGA GAA ACG TCC CCA CTA GAC ATT AAC GTA CGG CGT GCG AGC CTA CGG TAC GAC TGC CGG GCC AAG AGT GTA TAC TCG GAG AGC TAC CTA CGG CCC TCG TCC CAG ACG GAT CGG TTC AAT AGC GAG ATC GGT GAG AGC CTG 


After deleting gaps. 1542 sites
      5   1542

GAM                             ATG ATG AAT CCT TCC AAC GAT GAC ACG ACG AAC TAC ATG GTC TCA TCC TCA TCA TCC TCG CAC CTG CAG TCG GCC GCT GCC CTA CTC GCC TCC ACG TTC GGG CTC GCC GAC GGG ACC GTC CTC TAC AAC CAC AGT GTG CGC GAC CGG GGA GAC GCT GCA CTG GCG GCG GCA TCG GCG GCG GGG CTC GAG AGC GCC ACC GCC GGC GGG GAC ACG CTG TCC GTG TTC GAT GCG TCC GGC AGC AGC ATA ATG TTG CAG GGC TTC TCG TCC ACC GCA CCC ATC GGC GGC ACG ATC GAG ACG GTC GGG GCG AAC GAA TCG ATC GTC GAC GGG GGG ATC GGT GGT GAA TGG ATC GAC GTG GTG CTG CTG GTG CTG AAG GCT TCC ATC ATG ATG TTC ATC ATC GTC GCT GCC ATC TTC GGC AAT CTG CTC GTC ATC ATC TCG GTT AAG CGC CAT AGG AAG CTA AGG GTT ATC ACA AAC TAT TTC GTC GTA TCG CTC GCC ATG GCT GAC ATC ATG GTG GCG ATG ATG GCC ATG ACA TTC AAC TTT AGC GTA CAA ATA ACG GGA AGC TGG AAA TTC GGG TCG TTC ATG TGT GAC GTG TGG AAC AGC CTA GAT GTC TAC TTC TCC ACA GCC AGT ATA CTT CAT CTT TGC TGT ATT TCA GTG GAT AGA TAT TAC GCC ATA GTG AAA CCA CTT AAG TAT CCC ATA AGT ATG ACG AAG CGA GTT GTA GCG ATA ATG TTA TTA AAT ACA TGG ATA TCA CCA GCG CTG TTG TCA TTC GTG CCA ATC TTT GCC GGT TGG TAC ACT ACA GAA AAG CAC AAG CAG GAG GTG CTC GAT AAC CCG GAC AGC TGC CTG TTC ATT GTC AAC AAA CCG TAC GCG GTC ATC TCG AGC TCC ATC TCG TTC TTC ATC CCG TGC ACA ATC ATG GTG TTC ACG TAC TTC CAG ATA TTC CGT GAG GCC AAC CGG CAG GAG AAG CAG CTG GCC CTC CGC CAG GGC ACT GCC ATG CTG ATG CAC CAG CAC AAT ACG GGC GGG GGC GTT GGT GGT GGC AGC GGC GGC GGC ACC AAT GGC GAG GCG CTC AGT GGC AGC GGT TCC TCC AAG ACG CTC ACG CTG CAC GAG GTG GAC GCG GAG CAG ACA CCG ACC AAG GAT CGG CAT CTG ATA AAG ATG AAG CGA GAG CAC AAG GCT GCC CGG ACG CTT GGC ATC ATT ATG GGA ACG TTC ATA CTG TGC TGG CTT CCG TTT TTC CTC TGG TAC ATC ATC ACG TCG CTG TGT GAC CGG TGC CCC AAT CCG GAC ATT GTC GTT GCG CTG GTC TTC TGG ATC GGG TAC TTC AAC TCG ACG CTC AAC CCG CTC ATC TAC GCC TAC TTC AAC CGG GAC TTC CGG GAA GCG TTC CGG AAC ACG CTC GAC TGC ATG TTC TGT GCC TGG TGG CGC CGG GAA ACG TCT CCG CTG GAC ATC AAC GTT CGG CGG GCG AGC CTC CGG TAC GAC TGC CGG GCG AAG AGC GTC TAC TCC GAG AGC TAC CTG CGG CCC TCG TCC CAG ACC GAT CGG TTC CAC AGC GAG ATC GGC GAA AGT CTG 
ARA                             ATG ATG AAT CCT TCC AAC GAT GAC ACG ACG AAC TAC ATG GTC TCA TCC TCA TCA TCC TCG CAC CTG CAG TCG GCC GCT GCC CTG CTC GCC TCC ACG TTC GGG CTC GCC GAC GGG ACC GTC CTC TAC AAC CAC AGT GTG CGC GAC CGG GGA GAC GCT GCA CTG GCG GCG GCA TCG GCG GCG GGG CTC GAG AGC GCC ACC GCC GGC GGG GAC ACG CTG TCC GTG TTC GAT GCG TCC GGC AGC AGC ATA ATG TTG CAG GGC TTC TCG TCC ACC GCA CCC ATC GGC GGC ACG ATC GAG ACG GTC GGG GCG AAC GAA TCG ATC GTC GAC GGG GGG ATC GGT GGC GAA TGG ATC GAC GTG GTG CTG CTG GTG CTG AAG GCT TCC ATC ATG ATG TTC ATC ATC GTC GCT GCC ATC TTC GGC AAT CTG CTC GTC ATC ATC TCG GTT AAG CGC CAT AGG AAG CTA AGG GTT ATC ACA AAC TAT TTC GTC GTA TCG CTC GCC ATG GCT GAC ATC ATG GTG GCG ATG ATG GCC ATG ACA TTC AAC TTT AGC GTA CAA ATA ACG GGA AGC TGG AAA TTC GGG TCG TTC ATG TGT GAC GTG TGG AAC AGC CTA GAT GTC TAC TTC TCC ACA GCC AGT ATA CTT CAT CTT TGC TGT ATT TCA GTG GAT AGA TAT TAT GCC ATA GTG AAA CCA CTT AAG TAT CCC ATA AGT ATG ACG AAG CGA GTT GTA GCG ATA ATG TTA TTA AAT ACA TGG ATA TCA CCA GCG CTG TTG TCA TTC GTG CCA ATC TTT GCC GGT TGG TAC ACT ACA GAA AAG CAC AAG CAG GAG GTG CTC GAT AAC CCG GAC AGC TGC CTG TTC ATT GTC AAC AAA CCG TAC GCG GTC ATC TCG AGC TCC ATC TCG TTC TTC ATC CCG TGC ACA ATC ATG GTG TTC ACG TAC TTC CAG ATA TTC CGT GAG GCC AAC CGG CAG GAG AAG CAG CTG GCC CTC CGC CAG GGC ACT GCC ATG CTG ATG CAC CAG CAC AAT ACG GGC GGG GGC GTT GGT GGT GGC AGC GGC GGC GGC ACC AAT GGG GAG GCG CTC AGT GGC AGC GGT TCC TCC AAG ACG CTC ACG CTG CAC GAG GTG GAC GCG GAG CAG ACG CCG ACG AAG GAT CGG CAT CTG ATA AAG ATG AAG CGA GAG CAC AAG GCT GCC CGG ACG CTT GGC ATC ATT ATG GGA ACG TTC ATA CTG TGC TGG CTT CCG TTT TTC CTC TGG TAC ATC ATC ACG TCG CTG TGT GAC CGG TGC CCC AAT CCG GAC ATT GTC GTT GCG CTG GTC TTC TGG ATC GGG TAC TTC AAC TCG ACG CTC AAC CCG CTC ATC TAC GCC TAC TTC AAC CGG GAC TTC CGG GAA GCG TTC CGG AAC ACG CTC GAC TGC ATG TTC TGT GCC TGG TGG CGC CGG GAA ACG TCC CCG CTG GAC ATC AAC GTT CGG CGG GCG AGC CTC CGG TAC GAC TGC CGG GCG AAG AGC GTC TAC TCC GAG AGC TAC CTG CGG CCC TCG TCC CAG ACG GAC CGG TTC CAC AGC GAG ATC GGC GAA AGT CTG 
MER                             ATG ATG AAT CCT TCC AAC GAT GAC ACG ACG AAC TAC ATG GTC TCA TCC TCA TCA TCC TCG CAC CTG CAG TCG GCC GCT GCC CTG CTC GCC TCC ACG TTC GGG CTC GCC GAC GGG ACC GTC CTC TAC AAC CAC AGT GTG CGC GAC CGG GGA GAC GCT GCA CTG GCG GCG GCA TCG GCG GCG GGG CTC GAG AGC GCC ACC GCC GGC GGG GAC ACG CTG TCC GTG TTC GAT GCG TCC GGC AGC AGC ATA ATG TTG CAG GGC TTC TCG TCC ACC GCA CCC ATC GGC GGC ACG ATC GAG ACG GTC GGG GCG AAC GAA TCG ATC GTC GAC GGG GGG ATC GGT GGT GAA TGG ATC GAC GTG GTG CTG CTG GTG CTG AAG GCT TCC ATC ATG ATG TTC ATC ATC GTC GCT GCC ATC TTC GGC AAT CTG CTC GTC ATC ATC TCG GTT AAG CGC CAT AGG AAG CTA AGG GTT ATC ACA AAC TAT TTC GTC GTA TCG CTC GCC ATG GCT GAC ATC ATG GTG GCG ATG ATG GCC ATG ACA TTC AAC TTT AGC GTA CAA ATA ACG GGA AGC TGG AAA TTT GGG TCG TTC ATG TGT GAC GTG TGG AAC AGC CTA GAT GTC TAC TTC TCC ACA GCC AGT ATA CTT CAT CTT TGC TGT ATT TCA GTG GAT AGA TAT TAT GCC ATA GTG AAA CCA CTT AAG TAT CCC ATA AGT ATG ACG AAG CGA GTT GTA GCG ATA ATG TTA TTA AAC ACA TGG ATA TCA CCA GCG CTG TTG TCA TTC GTG CCC ATC TTT GCC GGT TGG TAC ACT ACC GAA AAG CAC AAG CAG GAG GTG CTC GAT AAC CCG GAC AGC TGC CTG TTC ATT GTC AAC AAA CCG TAC GCG GTC ATC TCG AGC TCC ATC TCG TTC TTC ATC CCG TGC ACA ATC ATG GTG TTC ACG TAC TTC CAG ATA TTC CGT GAG GCC AAC CGG CAG GAG AAG CAG CTG GCC CTC CGC CAG GGC ACT GCC ATG CTG ATG CAC CAG CAC AAT ACG GGC GGG GGC GTT GGT GGT GGC AGC GGC GGC GGC ACC AAT GGG GAG GCG CTC AGT GGC AGC GGT TCC TCC AAG ACG CTC ACG CTG CAC GAG GTG GAC GCT GAG CAG ACG CCG ACC AAG GAT CGG CAT CTG ATA AAG ATG AAG CGA GAG CAC AAG GCT GCC CGG ACG CTT GGC ATC ATT ATG GGA ACG TTC ATA CTG TGC TGG CTT CCG TTT TTC CTC TGG TAC ATC ATC ACG TCG CTG TGT GAC CGG TGC CCC AAT CCG GAC ATT GTC GTT GCG CTG GTC TTC TGG ATC GGG TAC TTC AAC TCG ACG CTC AAC CCG CTC ATC TAC GCC TAC TTC AAC CGG GAC TTC CGG GAA GCG TTC CGC AAC ACG CTC GAC TGC ATG TTC TGT GCC TGG TGG CGC CGG GAA ACG TCC CCG CTG GAC ATC AAC GTT CGG CGG GCG AGC CTC CGG TAC GAC TGC CGG GCG AAG AGC GTC TAC TCC GAG AGC TAC CTG CGG CCC TCG TCC CAG ACC GAC CGG TTC CAC AGC GAG ATC GGC GAA AGT CTG 
STE                             ATG ATG AAT CCT TCC AAC GAT GAC TCG ACG AAA TAC ATG GTC TCA TCC TCG TCA TCC TCG CAC CTG CAG TCG GCC GCC GAC CTG CTG GCT TCC TCG CTC GGA CTT GCC GAC AGC GGC GTG TTC TTC AAT CAA AGT GTC CGC GAT CGG GAC GTT GGT GCA CTG GCG TCG TCA GCG GCG GCA GCA GCG GAA AGC GCC ACT GCC GGT GCG GAC ACA CTG TCC ATA TTT GAC GCG TCC GGA AGT AGC ATA ATG TTG CAG GGT TTC TCG TCG ACC GCA CCC ATC GGC AGC TCG ATG GAC ACG GTC GGT ACG AAC GAA ACG ATC GTC GAG GGT GGC GCC GGT GGC GAA TGG ATC GAC GTG GTG CTG CTG GTG CTG AAG GCT TCC ATC ATG CTG TTC ATC ATC GTG GCG GCC ATC TTC GGC AAT CTG CTC GTC ATC ATC TCC GTC AAG CGC CAT AGG AAG CTA AGG GTA ATC ACG AAC TAT TTC GTC GTA TCG CTT GCC ATG GCT GAC ATC ATG GTG GCA ATG ATG GCC ATG ACA TTC AAC TTT AGT GTA CAA TTA ACG GGA AGC TGG AAA TTT GGG TCG TTC ATG TGC GAT GTA TGG AAC AGC CTG GAT GTC TAC TTC TCT ACC GCC AGT ATA CTT CAC CTT TGC TGT ATT TCA GTG GAT AGA TAT TAT GCC ATA GTG AAA CCA CTT AAG TAT CCA ATA AGC ATG ACG AAG CGA GTC GTA GCG ATA ATG TTA TTA ACT ACC TGG ATA TCA CCA GCG CTG TTG TCA TTC GTG CCG ATC TTT GCC GGT TGG TAC ACC ACG GAA AAG CAC AAG AAG GAC GTA CTG CTG AAC CCG GAC AGC TGC CTG TTC ACC GTC AAC AAG CCG TAT GCG GTC ATC TCC AGC TCC ATC TCC TTC TTC ATC CCC TGC ACG ATC ATG GTG TTC ACG TAC TTC CAG ATA TTC CGC GAG GCC AAC CGG CAG GAA AAG CAG CTG GCC CTC CGG CAA GGC ACT GCC ATG CTG ATG CAT CAA CAC AAC GTG GGA GGG GGA GGA GGT GGC GGT AGT GGG GGC GGT ACC AAC GGG GAG GCA CTC AGT GGA AGC GGT TCC TCG AAG ACG CTT ACC CTG CAC GAG GTG GAC GCA GAA CAG ACG CCG ACC AAG GAT CGG CAT CTG ATC AAG ATG AAG CGA GAG CAC AAG GCT GCC CGA ACG CTC GGC ATC ATA ATG GGA ACG TTC ATT CTA TGC TGG CTT CCG TTT TTC CTC TGG TAC ATC ATC ACA TCG CTG TGC GAC AAG TGT CCC AAT CCG GAT ATT GTC GTC ATG CTA GTC TTC TGG GTC GGG TAC TTT AAC TCC ACC CTG AAC CCG CTC ATC TAC GCC TAC TTC AAC CGA GAC TTC CGG GAA GCG TTC CGG AAC ACG CTC AAC TGC ATA TTC TGC ACC TGG TGG CGC CGA GAA ACG TCC CCG CTG GAC ATT AAC GTC CGG CGA GCG AGC CTA CGC TAC GAC TGC CGG GCG AAG AGT GTT TAC TCG GAA AGC TAT CTG CGG CCC TCG TCC CAA ACG GAT CGG TTC AAC AGC GAG ATC GGT GAA AGT CTG 
FUN                             ATG ATG AAT CCT TCC AAC GAT GAC ACG ACA AAA TAC ATG GTT TCA TCC TCG TCA TCC TCG CAC CTG CAG TCG GCC GCC GCC CTG CTG GCT TCG TCG CTC GGA CTC GCC GAC GGT GGT CTG TTC TTC AAT CAA AGT GCC CGT GAT CGG GAC GTT GGC ACA CTG GCG TCG TCA GCG GCA GCA GCG CTG GAA AGT GCC ACT GCC AGT GCG GAC ACG CTC TCC ATA TTC GAT GCG TCC GGA AGC AGC ATA ATG TTG CAG GGC TTC TCA TCA ACC GCA CCC ATC GGC AGC TCG ATG GAG ACG CCC GGT GCG GAT GAA TCG ATC GTC GAT GGA GGT GTT AGT GGC GAA TGG ATC GAC GTG GTG CTG CTG GTG CTG AAG GCT TCC ATC ATG ATG TTC ATC ATA GTG GCG GCC ATC TTT GGC AAC TTG CTC GTC ATC ATC TCC GTC AAA CGC CAT AGG AAG TTA AGG GTA ATC ACG AAC TAT TTC GTC GTA TCG CTC GCC ATG GCT GAC ATC ATG GTG GCA ATG ATG GCC ATG ACA TTC AAC TTT AGT GTA CAA TTA ACG GGA AGC TGG AAA TTT GGG TCG TTT ATG TGT GAT GTA TGG AAC AGC CTG GAT GTC TAC TTC TCC ACC GCC AGT ATA CTT CAC CTT TGC TGT ATT TCA GTG GAT AGA TAT TAT GCC ATA GTA AAA CCA CTT AAG TAT CCG ATA AGC ATG ACG AAG CGA GTC GTA GCG ATA ATG TTA TTA ACT ACA TGG ATA TCA CCA GCG CTG TTG TCA TTC GTG CCG ATC TTT GCC GGT TGG TAC ACC ACG GAC AAG CAC AAG AAG GAG GTG CTG CTG AAC CCG GAC AGC TGC CTG TTC ATC GTC AAC AAG CCG TAC GCG GTC ATC TCC AGC TCC ATC TCG TTT TTC ATC CCC TGC ACG ATC ATG GTG TTC ACG TAC TTC CAG ATA TTC CGC GAG GCC AAC CGG CAG GAG AAG CAG CTG GCC CTC CGG CAA GGC ACT GCC ATG CTG ATG CAT CAA CAC AAC GTG GGT GGG GGC GCG GGT GGT GGC AGC GGG GGC GGT ACG AAT GGG GAG GCA CTC AGT GGT AGT GGT TCG TCG AAG ACG CTT ACC CTG CAC GAG GTG GAT GCG GAA CAG ACG CCA ACC AAG GAT CGG CAT CTG ATC AAG ATG AAG CGA GAG CAC AAG GCT GCC CGA ACG CTC GGC ATC ATT ATG GGA ACG TTC ATA CTT TGC TGG CTT CCG TTT TTC CTC TGG TAC ATC ATC ACC TCG CTG TGC GAC AAA TGT CCC AAT CCG GAT ATA GTC GTT GCA CTA GTC TTC TGG ATC GGG TAC TTC AAC TCC ACC CTG AAC CCG CTC ATT TAC GCC TAC TTT AAC CGG GAC TTC CGG GAA GCG TTC CGG AAC ACG CTC GAC TGC ATG TTC TGT GCC TGG TGG CGC CGA GAA ACG TCC CCA CTA GAC ATT AAC GTA CGG CGT GCG AGC CTA CGG TAC GAC TGC CGG GCC AAG AGT GTA TAC TCG GAG AGC TAC CTA CGG CCC TCG TCC CAG ACG GAT CGG TTC AAT AGC GAG ATC GGT GAG AGC CTG 


Printing out site pattern counts


         5        666  P

GAM                             AAA AAA AAC AAC AAC AAC AAG AAG AAT AAT AAT AAT AAT ACA ACA ACA ACA ACA ACA ACC ACC ACC ACC ACC ACC ACG ACG ACG ACG ACG ACG ACG ACG ACT ACT AGA AGC AGC AGC AGC AGG AGT AGT AGT ATA ATA ATA ATA ATC ATC ATC ATC ATC ATC ATC ATG ATG ATG ATT ATT ATT ATT CAA CAC CAC CAC CAC CAG CAG CAG CAG CAT CAT CCA CCA CCC CCC CCG CCG CCG CCT CGA CGC CGC CGC CGG CGG CGG CGG CGG CGG CGG CGT CTA CTA CTA CTC CTC CTC CTC CTC CTC CTC CTG CTG CTG CTG CTG CTG CTT CTT GAA GAA GAA GAC GAC GAC GAC GAC GAC GAG GAG GAG GAG GAT GAT GAT GAT GCA GCA GCA GCC GCC GCC GCC GCG GCG GCG GCG GCG GCG GCG GCG GCT GCT GCT GCT GGA GGA GGC GGC GGC GGC GGC GGC GGC GGC GGC GGC GGG GGG GGG GGG GGG GGG GGG GGG GGT GGT GGT GGT GTA GTC GTC GTC GTC GTC GTC GTG GTG GTG GTG GTG GTG GTT GTT GTT GTT GTT TAC TAC TAC TAC TAT TCA TCA TCC TCC TCC TCC TCC TCG TCG TCG TCG TCG TCG TCT TGC TGC TGG TGT TGT TGT TTA TTC TTC TTC TTC TTC TTG TTT 
ARA                             ... ... ... ... ... ... ... ... ... ... ... ... ... ... ... ... ... ... ..G ... ... ... ... ..G ..G ... ... ... ... ... ... ... ... ... ... ... ... ... ... ... ... ... ... ... ... ... ... ... ... ... ... ... ... ... ... ... ... ... ... ... ... ... ... ... ... ... ... ... ... ... ... ... ... ... ... ... ... ... ... ... ... ... ... ... ... ... ... ... ... ... ... ... ... ... ... ..G ... ... ... ... ... ... ... ... ... ... ... ... ... ... ... ... ... ... ... ... ... ... ... ... ... ... ... ... ..C ... ... ... ... ... ... ... ... ... ... ... ... ... ... ... ... ... ... ... ... ... ... ... ... ... ... ... ... ... ... ... ... ... ..G ... ... ... ... ... ... ... ... ..C ... ... ... ... ... ... ... ... ... ... ... ... ... ... ... ... ... ... ... ... ... ... ... ... ..T ... ... ... ... ... ... ... ... ... ... ... ... ... ... ..C ... ... ... ... ... ... ... ... ... ... ... ... ... ... 
MER                             ... ... ... ... ... ... ... ... ..C ... ... ... ... ... ... ... ... ..C ..G ... ... ... ... ... ... ... ... ... ... ... ... ... ... ... ... ... ... ... ... ... ... ... ... ... ... ... ... ... ... ... ... ... ... ... ... ... ... ... ... ... ... ... ... ... ... ... ... ... ... ... ... ... ... ... ..C ... ... ... ... ... ... ... ... ... ... ..C ... ... ... ... ... ... ... ... ... ..G ... ... ... ... ... ... ... ... ... ... ... ... ... ... ... ... ... ... ... ... ... ... ... ... ... ... ... ... ..C ... ... ... ... ... ... ... ... ... ... ... ... ... ... ... ... ... ..T ... ... ... ... ... ... ... ... ... ... ... ... ... ... ... ..G ... ... ... ... ... ... ... ... ... ... ... ... ... ... ... ... ... ... ... ... ... ... ... ... ... ... ... ... ... ... ... ... ... ..T ... ... ... ... ... ... ... ... ... ... ... ... ... ... ..C ... ... ... ... ... ... ... ... ... ... ... ..T ... ... 
STE                             ... ..G ..A ... ... ..T ... ... .C. ..C ..C ... ... ... ..C ..C ..G ..G ..G ... ... ..T GG. ... ..G ..A ..A ..C ... ... GT. T.. T.. ..C ... ... ... ... ..T ..T ... ..C ... ... ... ..C ..T T.. ... ... ... ..G ..T GC. G.. ..A ... C.. .CC ..A ... ... ... A.. ..A ... ..T A.. ..A ..A ... ..C ... ... ..G ..A ... ..C ... ... ... ... ... ... ..G ... AA. ..A ..A ..A ..C ... ..C ... ..G ..G ..A ... ..G ..T ..T GCG T.. ..A ..A ... ... ... ... ..C ... ... ... ... A.. ... ... ..G ..T .TT ..A ..A ..C ... ... CTG ..C ... ... ... T.. A.. .A. ... ..T A.. AT. ..A ... ... ... T.. ..A ..C ..G ... .G. .AC ... A.. ..A ..A ..A ... ..G ..T ..T ..T ..G A.C .CA .C. ..A ..C ... ..T ..T ..C ..C ... ... ... ... ... ... ..G ..G ..T A.A ..A ..A ..C ... ... .GA ..A ..C ..C ..C ... ..T .T. ..T ... ... ..G ... ... ..G ..G ..T A.. G.. ..C ..C ... ... ..C ... ..T ... ..C ..C ... ... C.. ... ... ..T ..T ... ... 
FUN                             ... ..G ..A ... G.T ..T ..A ... .C. ..C ... ..C ... ... ... ..C ..G ..G ..G ... ..G ..T GGT ... ..G ..C ... ..C ..A ... GT. ... T.. ..C ... ... ... ..T ... ..T ... ..C ..C ... ... ..C ... T.. ..A ... ..T ..G ..T G.T ... ... ... ... ..C ... ..A ... ... A.T ..A ... ..T A.. ..A ... ... ..C ... ... ..G ..G ... ..C ..A ... ... ... ... ..T ..G ... AAA ..A ... ..T ... ... ..C T.. ..G ..G ..A ... ..G ... ..T ..G T.. ..A ..T ..A ..C ... T.. ..C ... ... ..C ..G ... ... ..T ..T ..T .TT ..A ... ... ... ... CTG ... ... A.. ... T.. ... ... ... ..T ... ..A ..A ..A ..C ... T.. ... ..C ..G ... .GC .AC ... A.. ..A ... ..T ... ..G A.T ... ..T ..G ..T .C. .C. ..A ..T ... ..A ..T ..C ... A.. ... ... CC. ... ..T C.G ..G ..A A.A ..A ... .CC ..A ... .CG ..A ..A ..C ... ... ... .T. ..T ... ... ..G ... ..G ..A ..G ... ... G.. ..C ... ..A ... ..C ... ..T ... ..C ... ... ... C.. ... ..T ... ..T ... ... 

    2    1    1   12    1    1    1   13    1    1    1    1    2    1    1
    1    2    1    1    1    1    1    1    1    1    1    1    2    1    9
    1    1    2    1    1    1    8    2    2    2    2    1    1    3    7
    1    1    1    1   19    1    1    1    1    1    1   18    1    1    1
    1    1    1    1    1    5    1    1    2    1    6    1    2    2    1
    1    3    1    2    5    1    2    2    1    1    1    1    2    1    1
    1    8    1    1    1    1    1    6    3    2    1    1    1    1    1
    2    1   13    1    1    4    4    1    1    1   10    1    1    3    1
    2    2    2    5    1    1    1    4    1    1    1    1    1   15    1
    1    1    3    1    1    7    1    1    1    1    3    1    1    2    1
    1    1    2    5    1    1    2    2    1    1    1    1    1    1    3
    1    1    1    1    1    3    3    1    8    1    1    1    1    1    1
    1    1    1    8    1    1    1    2    1   10    2    1    1    3    5
    1    8    2    1    2    1    1    1    3    1    1    6    1    6    1
   10    1    2    1    2    1   18    4    2    1    2    3

CODONML (in paml version 4.8a, August 2014)  OctB2R_DNA_5species_alignment.fasta
Model: One dN/dS ratio for branches,  omega = 1.000 fixed

Codon frequency model: Fcodon
Site-class models:  beta&w>1 (11 categories)
ns =   5  ls = 514

Codon usage in sequences
----------------------------------------------------------------------------------------------------------------------
Phe TTT   3   3   4   6   8 | Ser TCT   1   0   0   1   0 | Tyr TAT   3   4   4   6   4 | Cys TGT   4   4   4   2   4
    TTC  26  26  25  24  22 |     TCC  14  15  15  15  13 |     TAC  14  13  13  10  12 |     TGC   7   7   7   9   7
Leu TTA   2   2   2   3   4 |     TCA   6   6   6   6   8 | *** TAA   0   0   0   0   0 | *** TGA   0   0   0   0   0
    TTG   2   2   2   2   3 |     TCG  13  13  13  15  16 |     TAG   0   0   0   0   0 | Trp TGG  10  10  10  10  10
----------------------------------------------------------------------------------------------------------------------
Leu CTT   5   5   5   7   6 | Pro CCT   1   1   1   1   1 | His CAT   3   3   3   3   3 | Arg CGT   1   1   1   0   2
    CTC  15  15  15   8  11 |     CCC   4   4   5   4   5 |     CAC   8   8   8   6   6 |     CGC   4   4   5   5   3
    CTA   3   2   2   4   4 |     CCA   3   3   2   3   4 | Gln CAA   1   1   1   5   4 |     CGA   2   2   2   6   4
    CTG  19  20  20  24  21 |     CCG   8   8   8   8   7 |     CAG  10  10  10   6   7 |     CGG  15  15  14  10  12
----------------------------------------------------------------------------------------------------------------------
Ile ATT   4   4   4   4   4 | Thr ACT   2   2   2   3   3 | Asn AAT   6   6   5   4   5 | Ser AGT   5   5   5   8   9
    ATC  25  25  25  22  22 |     ACC   6   4   7  10   7 |     AAC  15  15  16  17  14 |     AGC  14  14  14  13  13
    ATA  10  10  10  10  11 |     ACA   7   6   5   3   4 | Lys AAA   3   3   3   3   5 | Arg AGA   1   1   1   1   1
Met ATG  20  20  20  20  21 |     ACG  18  21  19  17  17 |     AAG  14  14  14  17  15 |     AGG   2   2   2   2   2
----------------------------------------------------------------------------------------------------------------------
Val GTT   6   6   6   2   4 | Ala GCT   6   6   7   4   4 | Asp GAT   7   6   6   8  12 | Gly GGT   6   5   6  12  12
    GTC  13  13  13  16  10 |     GCC  18  18  18  17  20 |     GAC  17  18  18  16  13 |     GGC  17  17  16   9  10
    GTA   3   3   3   6   8 |     GCA   3   3   3   7   6 | Glu GAA   6   6   6  10   6 |     GGA   3   3   3   8   5
    GTG  13  13  13  12  11 |     GCG  16  16  15  13  14 |     GAG  11  11  11   6  10 |     GGG  10  11  11   5   5
----------------------------------------------------------------------------------------------------------------------

Codon position x base (3x4) table for each sequence.

#1: GAM            
position  1:    T:0.20428    C:0.19844    A:0.29572    G:0.30156
position  2:    T:0.32879    C:0.24514    A:0.22957    G:0.19650
position  3:    T:0.12257    C:0.42218    A:0.10311    G:0.35214
Average         T:0.21855    C:0.28859    A:0.20947    G:0.28340

#2: ARA            
position  1:    T:0.20428    C:0.19844    A:0.29572    G:0.30156
position  2:    T:0.32879    C:0.24514    A:0.22957    G:0.19650
position  3:    T:0.11868    C:0.42023    A:0.09922    G:0.36187
Average         T:0.21725    C:0.28794    A:0.20817    G:0.28664

#3: MER            
position  1:    T:0.20428    C:0.19844    A:0.29572    G:0.30156
position  2:    T:0.32879    C:0.24514    A:0.22957    G:0.19650
position  3:    T:0.12257    C:0.42802    A:0.09533    G:0.35409
Average         T:0.21855    C:0.29053    A:0.20687    G:0.28405

#4: STE            
position  1:    T:0.21206    C:0.19455    A:0.29961    G:0.29377
position  2:    T:0.33074    C:0.24708    A:0.22763    G:0.19455
position  3:    T:0.13813    C:0.39105    A:0.14591    G:0.32490
Average         T:0.22698    C:0.27756    A:0.22438    G:0.27108

#5: FUN            
position  1:    T:0.21595    C:0.19455    A:0.29767    G:0.29183
position  2:    T:0.33074    C:0.25097    A:0.22568    G:0.19261
position  3:    T:0.15759    C:0.36576    A:0.14397    G:0.33268
Average         T:0.23476    C:0.27043    A:0.22244    G:0.27237

Sums of codon usage counts
------------------------------------------------------------------------------
Phe F TTT      24 | Ser S TCT       2 | Tyr Y TAT      21 | Cys C TGT      18
      TTC     123 |       TCC      72 |       TAC      62 |       TGC      37
Leu L TTA      13 |       TCA      32 | *** * TAA       0 | *** * TGA       0
      TTG      11 |       TCG      70 |       TAG       0 | Trp W TGG      50
------------------------------------------------------------------------------
Leu L CTT      28 | Pro P CCT       5 | His H CAT      15 | Arg R CGT       5
      CTC      64 |       CCC      22 |       CAC      36 |       CGC      21
      CTA      15 |       CCA      15 | Gln Q CAA      12 |       CGA      16
      CTG     104 |       CCG      39 |       CAG      43 |       CGG      66
------------------------------------------------------------------------------
Ile I ATT      20 | Thr T ACT      12 | Asn N AAT      26 | Ser S AGT      32
      ATC     119 |       ACC      34 |       AAC      77 |       AGC      68
      ATA      51 |       ACA      25 | Lys K AAA      17 | Arg R AGA       5
Met M ATG     101 |       ACG      92 |       AAG      74 |       AGG      10
------------------------------------------------------------------------------
Val V GTT      24 | Ala A GCT      27 | Asp D GAT      39 | Gly G GGT      41
      GTC      65 |       GCC      91 |       GAC      82 |       GGC      69
      GTA      23 |       GCA      22 | Glu E GAA      34 |       GGA      22
      GTG      62 |       GCG      74 |       GAG      49 |       GGG      42
------------------------------------------------------------------------------


Codon position x base (3x4) table, overall

position  1:    T:0.20817    C:0.19689    A:0.29689    G:0.29805
position  2:    T:0.32957    C:0.24669    A:0.22840    G:0.19533
position  3:    T:0.13191    C:0.40545    A:0.11751    G:0.34514
Average         T:0.22322    C:0.28301    A:0.21427    G:0.27951

Codon frequencies under model, for use in evolver (TTT TTC TTA TTG ... GGG):
  0.00933852  0.04785992  0.00505837  0.00428016
  0.00077821  0.02801556  0.01245136  0.02723735
  0.00817121  0.02412451  0.00000000  0.00000000
  0.00700389  0.01439689  0.00000000  0.01945525
  0.01089494  0.02490272  0.00583658  0.04046693
  0.00194553  0.00856031  0.00583658  0.01517510
  0.00583658  0.01400778  0.00466926  0.01673152
  0.00194553  0.00817121  0.00622568  0.02568093
  0.00778210  0.04630350  0.01984436  0.03929961
  0.00466926  0.01322957  0.00972763  0.03579767
  0.01011673  0.02996109  0.00661479  0.02879377
  0.01245136  0.02645914  0.00194553  0.00389105
  0.00933852  0.02529183  0.00894942  0.02412451
  0.01050584  0.03540856  0.00856031  0.02879377
  0.01517510  0.03190661  0.01322957  0.01906615
  0.01595331  0.02684825  0.00856031  0.01634241


Nei & Gojobori 1986. dN/dS (dN, dS)
(Note: This matrix is not used in later ML. analysis.
Use runmode = -2 for ML pairwise comparison.)

GAM                 
ARA                 -1.0000 (0.0000 0.0244)
MER                 -1.0000 (0.0000 0.0327)-1.0000 (0.0000 0.0244)
STE                  0.1078 (0.0465 0.4311) 0.1139 (0.0465 0.4079) 0.1113 (0.0465 0.4173)
FUN                  0.0777 (0.0369 0.4748) 0.0820 (0.0369 0.4501) 0.0793 (0.0369 0.4651) 0.0999 (0.0256 0.2562)


TREE #  1:  ((1, (2, 3)), (4, 5));   MP score: 232
This is a rooted tree.  Please check!
check convergence..
lnL(ntime:  8  np: 12):  -3033.281567      +0.000000
   6..7     7..1     7..8     8..2     8..3     6..9     9..4     9..5  
 0.125181 0.012121 0.000004 0.006066 0.012100 0.214096 0.140869 0.115878 3.156447 0.999990 0.134826 1.495321

Note: Branch length is defined as number of nucleotide substitutions per codon (not per neucleotide site).

tree length =   0.62631

((1: 0.012121, (2: 0.006066, 3: 0.012100): 0.000004): 0.125181, (4: 0.140869, 5: 0.115878): 0.214096);

((GAM: 0.012121, (ARA: 0.006066, MER: 0.012100): 0.000004): 0.125181, (STE: 0.140869, FUN: 0.115878): 0.214096);

Detailed output identifying parameters

kappa (ts/tv) =  3.15645

Parameters in M8 (beta&w>1):
  p0 =   0.99999  p =   0.13483 q =   1.49532
 (p1 =   0.00001) w =   1.00000


dN/dS (w) for site classes (K=11)

p:   0.10000  0.10000  0.10000  0.10000  0.10000  0.10000  0.10000  0.10000  0.10000  0.10000  0.00001
w:   0.00000  0.00000  0.00002  0.00024  0.00152  0.00676  0.02350  0.06931  0.18487  0.49109  1.00000

dN & dS for each branch

 branch          t       N       S   dN/dS      dN      dS  N*dN  S*dS

   6..7       0.125   1222.1    319.9   0.0777   0.0121   0.1551   14.7   49.6
   7..1       0.012   1222.1    319.9   0.0777   0.0012   0.0150    1.4    4.8
   7..8       0.000   1222.1    319.9   0.0777   0.0000   0.0000    0.0    0.0
   8..2       0.006   1222.1    319.9   0.0777   0.0006   0.0075    0.7    2.4
   8..3       0.012   1222.1    319.9   0.0777   0.0012   0.0150    1.4    4.8
   6..9       0.214   1222.1    319.9   0.0777   0.0206   0.2652   25.2   84.9
   9..4       0.141   1222.1    319.9   0.0777   0.0136   0.1745   16.6   55.8
   9..5       0.116   1222.1    319.9   0.0777   0.0112   0.1435   13.6   45.9


Naive Empirical Bayes (NEB) analysis
Time used:  0:55
