# Supplementary material for: Molecular evolution of octopamine receptors in Drosophila
Source: G3 (Bethesda). 2025 Dec 6;16(2):jkaf289. doi: 10.1093/g3journal/jkaf289 (PMC12869069; doi:10.1093/g3journal/jkaf289)
Supplement: jkaf289_Supplementary_Data [file jkaf289_supplementary_data.zip › Supplementary Files/supplementary_PAML_files/Octβ2R/mosquito/Cellia_species/tree_5species.txt]

((GAM:0.0,(ARA:0.0,MER:0.0):0.0):0.02901,(STE:0.029359999999999997,FUN:0.02083):0.02901);
