# Supplementary material for: Molecular evolution of octopamine receptors in Drosophila
Source: G3 (Bethesda). 2025 Dec 6;16(2):jkaf289. doi: 10.1093/g3journal/jkaf289 (PMC12869069; doi:10.1093/g3journal/jkaf289)
Supplement: jkaf289_Supplementary_Data [file jkaf289_supplementary_data.zip › Supplementary Files/supplementary_PAML_files/Octβ2R/mosquito/Culicidae_species/OctB2R_DNA_10species_alignment.fasta]

>ALBI
atgatgaatccttccagcgatgactcgccgaagtacatggtcgcctccccatccacctca
tcgtcatcggcatcgtct---------------------------tcatccgtggcagcc
gtcctgctggcgtcctcgttgggcgtcctggccgaccgactaccc---------------
------tccgccagcgccgatggatacttcaatctcagccacgaccgggacggtgccgcg
ttg---------------------------------------------------------
gcatcatcggtatcgacgccgtcggcggaaggcctgggcccggacagtgccgagacgctc
tccatcttcgatgcgtccggt---agcaacgtaatgctgcagggcttctcgtcggccgca
cccctcggtacctccatttccggtacc---------------------------------
------gagacaccgatcgacggcggcgagtggatcgatgtcgtgctgctcgtcctcaag
gcttcgatcatgatgttcatcatcgtggccgccatcttcggcaatctgcttgtcatcatc
tccgtcaagcggcataggaaattaagggtcatcaccaactactttgtcgctnggctggcc
atggccgacatcatggtggcgatgatggccatgacattcaactttagtgtacaaataacg
ggaagctggaagtttgggtcgtttatgtgcgacgtttggaacagtctggatgtttacttt
tcgaccgccagcatcctgcacctgtgctgtatctccgtggatagatattatgccatagtg
aagccacttaaatatccgataagcatgacgaagcgagtcgtagcgataatgttattaaat
acctggatatcaccagcactgttgtcattcgtgccaattttcgccggttggtacaccacg
gacaagcacaaggaggacgtcctgaagaaccaggacagctgccagttcatcgtcaacaag
ccgtacgcggtcatctccagctccatctcgttcttcatcccctgcacgatcatggtgttc
acgtacttccagatattccgcgaggccaaccggcaggagaagcagctggccctccggcaa
ggcactgccatgctgatgcaccagcacaatgtcggtgctggtggagggagtggtagtgcc
ggtggt------------------ggtggtggtacgaatggggaggcgctcagtggtagc
ggctcatcgaagacgctcacgctacacgaggtcgatgcggagcagacgccaaccaaggac
cggcatctgatcaagatgaagcgcgagcataaggcggcccgcaccctcggcatcatcatg
ggcaccttcatcctctgctggctgccattcttcctctggtacatcatcacctcgctgtgc
gatgagtgcccaaacccggacatcgtcgtcgtgctggtgttctgggtcggatacttcaac
tccacgctcaatccgctcatctacgcctacttcaatcgggacttccgggaagcgttccgg
aacacgctccattgcatgttctgcgcctggtggcgccgcgaaacctcgccgctggacatt
aacgtgcggcgagccagcctacggtacgattgccgcgccaagagcgtctactccgagagc
tatctgcgaccgtcgtcccactccgatcggttccacagcgaaatcggcgaaagtctg
>DAR
atgatgaatccttccagcgatgactcgccgaagtatatggtcgcctccccatccacctcc
tcctcctcc------------------------------------tcgtcagcggcagcc
gtcctgctggcgtcctcgttcggcgtcctggccgaccaccgttcgccgtccgcttcggcc
gccgccgtcgctgccgccgatggatacttcaatcttagccacgaacgggcggacggttct
gcg---------------------------------------------------------
ttggcgtcggcatcgacggcgtcggcggaaggtatgggcccggacagtaccgagacgctc
tccatctttgacgcgtccggtggcagcaacataatgctgcagggcttctcgtcggccgcg
cccctcggtacctccatttccgacacg---------------------------------
---------gacccgatcgacggaggcgaatggaccgatgtcgtgctgctcgtcctgaag
gcttcgatcatgatgttcatcatcgtggccgccatcttcggcaatctgcttgtcatcatc
tccgtcaagcggcataggaaattaagggtcatcaccaactacttcgtcgtctcgctggcc
atggccgacatcatggtggcgatgatggccatgacattcaactttagtgtacaaataacg
ggaagctggaagtttgggtcgtttatgtgcgacgtttggaacagtctggatgtttacttc
tcgaccgccagcatcctgcacctgtgctgcatctccgtggatagatattatgccatagtg
aagccacttaagtatccgataagcatgacgaagcgagtcgtagcgataatgttattaaat
acctggatatcaccagcactgttgtcattcgtgccaattttcgccggttggtacaccacg
gacaagcacaaggaggaggtactgaagaatcaggacagctgccagttcatcgtcaacaag
ccgtacgcggtcatctccagctccatctcgttcttcatcccctgcacgatcatggtgttc
acgtacttccagatattccgcgaggccaaccggcaggagaagcagctggccctccggcaa
ggcactgccatgctaatgcaccagcacaatgccggtggtggtggtggtggt---ggtggt
ggaggt------------------ggtggtggtacgaatggtgaggcgctcagtggtagc
ggctcatcgaagacgcttacgttgcacgaggttgatgcggagcagacaccgaccaaggat
cggcatctgatcaagatgaagcgcgagcataaggcggcccgtaccctcggtatcatcatg
ggcacgttcatcctctgctggttgccattcttcctctggtacatcatcacctcgctgtgc
gacgagtgcccaaacccggacattgtggtcgtgctggtgttttgggtcggttacttcaac
tccacgctcaatccgctcatctacgcctacttcaatcgcgacttccgggaagcgttccgg
aacacgctgcactgcatgttctgcgcttggtggcgtcgcgaaacatccccgctggatatt
aacgtgcggagggcgagcctacggtacgattgccgcgccaagagcgtctactcggaaagt
tatctccggccgtccggccactccgatcgattcaacagcgagatcggcgaaagtctg
>GAM
atgatgaatccttccaacgatgacacgacgaactacatggtctcatcctcatcgtcatcc
tcgcacctgcagtcg---------------------------------------gccgct
gccctactcgcctccacgttcgggctcgccgacgggaccgtcctctacaaccacagtgtg
cgcgaccgggga---gacgctggcgcactggcggcggca---------------------
tcg---------------------------------------------------------
gcggcgtcagtggcaggcaccggggggctcgagagcgccaccgccggcggggacacgctg
tccgtgttcgatgcgtccggcagc---agcataatgttgcagggcttctcgtccaccgca
cccatcggcggcacgatcgagacggtcggggcgaacgaatcgatcgtcgacggg------
------gggatcgacgccggtggtggcgaatggatcgacgtggtgctgctggtgctgaag
gcttccatcatgatgttcatcatcgtcgctgccatcttcggcaatctgctcgtcatcatc
tcggttaagcgccataggaagctaagggttatcacaaactatttcgtcgtatcgctcgcc
atggctgacatcatggtggcgatgatggccatgacattcaactttagcgtacaaataacg
ggaagctggaaattcgggtcgttcatgtgtgacgtgtggaacagcctagatgtctacttc
tccacagccagtatacttcatctttgctgtatttcagtggatagatattacgccatagtg
aaaccacttaagtatcccataagtatgacgaagcgagttgtagcgataatgttattaaat
acatggatatcaccagcgctgttgtcattcgtgccaatctttgccggttggtacactaca
gaaaagcacaagcaggaggtgctcgataacccggacagctgcctgttcattgtcaacaaa
ccgtacgcggtcatctcgagctccatctcgttcttcatcccgtgcacaatcatggtgttc
acgtacttccagatattccgtgaggccaaccggcaggagaagcagctggccctccgccag
ggcactgccatgctgatgcaccagcacaatacgggcggg------ggcgttggtggtggt
ggcagc------------------ggcggcggcaccaatggcgaggcgctcagtggcagc
ggttcctccaagacgctcacgctgcacgaggtggacgcggagcagacaccgaccaaggat
cggcatctgataaagatgaagcgagagcacaaggctgcccggacgcttggcatcattatg
ggaacgttcatactgtgctggcttccgtttttcctctggtacatcatcacgtcgctgtgt
gaccggtgccccaatccggacattgtcgttgcgctggtcttctggatcgggtacttcaac
tcgacgctcaacccgctcatctacgcctacttcaaccgggacttccgggaagcgttccgg
aacacgctcgactgcatgttctgtgcctggtggcgccgggaaacgtctccgctggacatc
aacgttcggcgggcgagcctccggtacgactgccgggcgaagagcgtctactccgagagc
tacctgcggccctcgtcccagaccgatcggttccacagcgagatcggcgaaagtctg
>ARA
atgatgaatccttccaacgatgacacgacgaactacatggtctcatcctcatcgtcatcc
tcgcacctgcagtcg---------------------------------------gccgct
gccctgctcgcctccacgttcgggctcgccgacgggaccgtcctctacaaccacagtgtg
cgcgaccgggga---gacgctggcgcactggcggcggca---------------------
tcg---------------------------------------------------------
gcggcgtcagtggcaggcaccggggggctcgagagcgccaccgccggcggggacacgctg
tccgtgttcgatgcgtccggcagc---agcataatgttgcagggcttctcgtccaccgca
cccatcggcggcacgatcgagacggtcggggcgaacgaatcgatcgtcgacggg------
------gggatcgacgccggtggcggtgaatggatcgacgtggtgctgctggtgctgaag
gcttccatcatgatgttcatcatcgtcgctgccatcttcggcaatctgctcgtcatcatc
tcggttaagcgccataggaagctaagggttatcacaaactatttcgtcgtatcgctcgcc
atggctgacatcatggtggcgatgatggccatgacattcaactttagcgtacaaataacg
ggaagctggaaattcgggtcgttcatgtgtgacgtgtggaacagcctagatgtctacttc
tccacagccagtatacttcatctttgctgtatttcagtggatagatattatgccatagtg
aaaccacttaagtatcccataagtatgacgaagcgagttgtagcgataatgttattaaat
acatggatatcaccagcgctgttgtcattcgtgccaatctttgccggttggtacactaca
gaaaagcacaagcaggaggtgctcgataacccggacagctgcctgttcattgtcaacaaa
ccgtacgcggtcatctcgagctccatctcgttcttcatcccgtgcacaatcatggtgttc
acgtacttccagatattccgtgaggccaaccggcaggagaagcagctggccctccgccag
ggcactgccatgctgatgcaccagcacaatacgggcggg------ggcgttggtggtggt
ggcagc------------------ggcggcggcaccaatggggaggcgctcagtggcagc
ggttcctccaagacgctcacgctgcacgaggtggacgcggagcagacgccgacgaaggat
cggcatctgataaagatgaagcgagagcacaaggctgcccggacgcttggcatcattatg
ggaacgttcatactgtgctggcttccgtttttcctctggtacatcatcacgtcgctgtgt
gaccggtgccccaatccggacattgtcgttgcgctggtcttctggatcgggtacttcaac
tcgacgctcaacccgctcatctacgcctacttcaaccgggacttccgggaagcgttccgg
aacacgctcgactgcatgttctgtgcctggtggcgccgggaaacgtccccgctggacatc
aacgttcggcgggcgagcctccggtacgactgccgggcgaagagcgtctactccgagagc
tacctgcggccctcgtcccagacggaccggttccacagcgagatcggcgaaagtctg
>MER
atgatgaatccttccaacgatgacacgacgaactacatggtctcatcctcatcgtcatcc
tcgcacctgcagtcg---------------------------------------gccgct
gccctgctcgcctccacgttcgggctcgccgacgggaccgtcctctacaaccacagtgtg
cgcgaccgggga---gacgctggcgcactggcggcggca---------------------
tcg---------------------------------------------------------
gcggcgtcagtggcaggcaccggggggctcgagagcgccaccgccggcggggacacgctg
tccgtgttcgatgcgtccggcagc---agcataatgttgcagggcttctcgtccaccgca
cccatcggcggcacgatcgagacggtcggggcgaacgaatcgatcgtcgacggg------
------gggatcgacgccggtggtggcgaatggatcgacgtggtgctgctggtgctgaag
gcttccatcatgatgttcatcatcgtcgctgccatcttcggcaatctgctcgtcatcatc
tcggttaagcgccataggaagctaagggttatcacaaactatttcgtcgtatcgctcgcc
atggctgacatcatggtggcgatgatggccatgacattcaactttagcgtacaaataacg
ggaagctggaaatttgggtcgttcatgtgtgacgtgtggaacagcctagatgtctacttc
tccacagccagtatacttcatctttgctgtatttcagtggatagatattatgccatagtg
aaaccacttaagtatcccataagtatgacgaagcgagttgtagcgataatgttattaaac
acatggatatcaccagcgctgttgtcattcgtgcccatctttgccggttggtacactacc
gaaaagcacaagcaggaggtgctcgataacccggacagctgcctgttcattgtcaacaaa
ccgtacgcggtcatctcgagctccatctcgttcttcatcccgtgcacaatcatggtgttc
acgtacttccagatattccgtgaggccaaccggcaggagaagcagctggccctccgccag
ggcactgccatgctgatgcaccagcacaatacgggcggg------ggcgttggtggtggt
ggcagc------------------ggcggcggcaccaatggggaggcgctcagtggcagc
ggttcctccaagacgctcacgctgcacgaggtggacgctgagcagacgccgaccaaggat
cggcatctgataaagatgaagcgagagcacaaggctgcccggacgcttggcatcattatg
ggaacgttcatactgtgctggcttccgtttttcctctggtacatcatcacgtcgctgtgt
gaccggtgccccaatccggacattgtcgttgcgctggtcttctggatcgggtacttcaac
tcgacgctcaacccgctcatctacgcctacttcaaccgggacttccgggaagcgttccgc
aacacgctcgactgcatgttctgtgcctggtggcgccgggaaacgtccccgctggacatc
aacgttcggcgggcgagcctccggtacgactgccgggcgaagagcgtctactccgagagc
tacctgcggccctcgtcccagaccgaccggttccacagcgagatcggcgaaagtctg
>STE
atgatgaatccttccaacgatgactcgacgaaatacatggtctcatcctcg---tcatcc
tcgcacctgcagtcg---------------------------------------gccgcc
gacctgctggcttcctcgctcggacttgccgacagcggcgtgttcttcaatcaaagtgtc
cgcgatcgggac---gttggt---gcactggcgtcgtcatcggcgtcg---------gcg
gcg---------------------------------------------------------
gcggca------------------gcagcggaaagcgccactgccggtgcggacacactg
tccatatttgacgcgtccggaagt---agcataatgttgcagggtttctcgtcgaccgca
cccatcggcagctcgatggacacggtcggtacgaacgaaacgatcgtcgagggt------
------ggcgcc------ggtggcagcgaatggatcgacgtggtgctgctggtgctgaag
gcttccatcatgctgttcatcatcgtggcggccatcttcggcaatctgctcgtcatcatc
tccgtcaagcgccataggaagctaagggtaatcacgaactatttcgtcgtatcgcttgcc
atggctgacatcatggtggcaatgatggccatgacattcaactttagtgtacaattaacg
ggaagctggaaatttgggtcgttcatgtgcgatgtatggaacagcctggatgtctacttc
tctaccgccagtatacttcacctttgctgtatttcagtggatagatattatgccatagtg
aaaccacttaagtatccaataagcatgacgaagcgagtcgtagcgataatgttattaact
acctggatatcaccagcgctgttgtcattcgtgccgatctttgccggttggtacaccacg
gaaaagcacaagaaggacgtactgctgaacccggacagctgcctgttcaccgtcaacaag
ccgtatgcggtcatctccagctccatctccttcttcatcccctgcacgatcatggtgttc
acgtacttccagatattccgcgaggccaaccggcaggaaaagcagctggccctccggcaa
ggcactgccatgctgatgcatcaacacaacgtgggaggg------ggagga---ggtggc
ggtagt------------------gggggcggtaccaacggggaggcactcagtggaagc
ggttcctcgaagacgcttaccctgcacgaggtggacgcagaacagacgccgaccaaggat
cggcatctgatcaagatgaagcgagagcacaaggctgcccgaacgctcggcatcataatg
ggaacgttcattctatgctggcttccgtttttcctctggtacatcatcacatcgctgtgc
gacaagtgtcccaatccggatattgtcgtcatgctagtcttctgggtcgggtactttaac
tccaccctgaacccgctcatctacgcctacttcaaccgagacttccgggaagcgttccgg
aacacgctcaactgcatattctgcacctggtggcgccgagaaacgtccccgctggacatt
aacgtccggcgagcgagcctacgctacgactgccgggcgaagagtgtttactcggaaagc
tatctgcggccctcgtcccaaacggatcggttcaacagcgagatcggtgaaagtctg
>FUN
atgatgaatccttccaacgatgacacgacaaaatacatggtttcatcctcg---tcatcc
tcgcacctgcagtcg---------------------------------------gccgcc
gccctgctggcttcgtcgctcggactcgccgacggtggtctgttcttcaatcaaagtgcc
cgtgatcgggac---gttggc---acactggcgtcgtcatcggcgtcg---------gcg
gcg---------------------------------------------------------
gcagcagcagcagcagcagaatctgcgctggaaagtgccactgccagtgcggacacgctc
tccatattcgatgcgtccggaagc---agcataatgttgcagggcttctcatcaaccgca
cccatcggcagctcgatggagacgcccggtgcggatgaatcgatcgtcgatgga------
------ggtgtt------agtggc---gaatggatcgacgtggtgctgctggtgctgaag
gcttccatcatgatgttcatcatagtggcggccatctttggcaacttgctcgtcatcatc
tccgtcaaacgccataggaagttaagggtaatcacgaactatttcgtcgtatcgctcgcc
atggctgacatcatggtggcaatgatggccatgacattcaactttagtgtacaattaacg
ggaagctggaaatttgggtcgtttatgtgtgatgtatggaacagcctggatgtctacttc
tccaccgccagtatacttcacctttgctgtatttcagtggatagatattatgccatagta
aaaccacttaagtatccgataagcatgacgaagcgagtcgtagcgataatgttattaact
acatggatatcaccagcgctgttgtcattcgtgccgatctttgccggttggtacaccacg
gacaagcacaagaaggaggtgctgctgaacccggacagctgcctgttcatcgtcaacaag
ccgtacgcggtcatctccagctccatctcgtttttcatcccctgcacgatcatggtgttc
acgtacttccagatattccgcgaggccaaccggcaggagaagcagctggccctccggcaa
ggcactgccatgctgatgcatcaacacaacgtgggtggg------ggcgcg---ggtggt
ggcagc------------------gggggcggtacgaatggggaggcactcagtggtagt
ggttcgtcgaagacgcttaccctgcacgaggtggatgcggaacagacgccaaccaaggat
cggcatctgatcaagatgaagcgagagcacaaggctgcccgaacgctcggcatcattatg
ggaacgttcatactttgctggcttccgtttttcctctggtacatcatcacctcgctgtgc
gacaaatgtcccaatccggatatagtcgttgcactagtcttctggatcgggtacttcaac
tccaccctgaacccgctcatttacgcctactttaaccgggacttccgggaagcgttccgg
aacacgctcgactgcatgttctgtgcctggtggcgccgagaaacgtccccactagacatt
aacgtacggcgtgcgagcctacggtacgactgccgggccaagagtgtatactcggagagc
tacctacggccctcgtcccagacggatcggttcaatagcgagatcggtgagagcctg
>QUI
atgatgaatccttccaacgatgacctaccaaaatacatgtattcagcagcagcgtcatcg
ttctcctcattgtcgtcg---------tcgtcg---------------------------
---------gggtcttcctatggaccgcaagcg------------cagaccgga------
------agtgggatcagtcatggtggtttgggactgttcttcaacggcagtggcagcagc
gccggcagcagtagtagcagttcggcagcactggcatcggcggcggccaaagcggccact
tcggccaccatcctcgggagtggccccggccggggaggtggt---------------cag
gac---gatagcgcggccggtgggagtcacatgatcttccagggatacagctccaccggt
gccgcctcgctggacccgctagatctggccacgacctcgtccgttttggacgaaggaagt
ggcatcggtgcgggagcagatagtgcagaggtactggacggagttttgctggtgctgaaa
gcgtccattatgatgttcataatcgtggcggccatctttggcaacctgctggtcatcata
tcggttaagcgacataggaagttaagggttataacaaattattttgtggtatcgctcgcc
atggcagacatcatggtggcgatgatggccatgacatttaatttcagtgtacaaattacg
ggaagttggaagttcggatctttcatgtgtgacgtgtggaacagtttggacgtgtacttt
tcaaccgccagtatattgcacctgtgctgtatttcagtcgataggtattatgcgatagtg
aaaccacttaagtacccgataagcatgacaaagcgagtcgtagccataatgttactcaat
acctggatatcaccagcactgttgtcattcgtaccgatcttcgctggttggtacaccacg
gacaagcacaaagaggacgtggccaacaatccggacagctgcctgttcatagtgaacaag
ccgtacgctgtcatctccagctccatctcgttcttcatcccgtgcacgatcatggtgttc
acctacttccaaatattccgcgaggccaaccggcaggagaaggccctcgcggtacgccaa
gggaacgccatgcttatgcaccagcacaacacgggtggcggaggaggagagggaggtggt
------------------------ggtggggggacaaacggagaagcattgagcggatcc
ggctcgtccaagacgctcaccatgcacgaagtggacgccgagcagacgcccaccaaggat
cgacatctgatcaaaatgaaacgagaacataaggctgcccgaacgctcggaatcatcatg
gggacgttcatcctgtgttggcttccgttttttctatggtacatcatcacatcgctctgc
gacgagtgtcccaacccggacattgtggtcgtgctcgtgttttgggtcggctacttcaac
tccacgctgaacccgttgatttacgcgtactttaaccgagacttccgggaagcgttccgg
aacacgctggactgcatgttctgcgcgtggtggcgccgcgaaacgtccccgctggacatt
aacgtgcggcggtccagcctgcggtacgactgccgggcgaaaagcgtctactcggagagc
tacctgaggccg---tcgcagaacgaccgcttcaacagcgaggttggcgagagtctc
>AEG
atgatgaatccttccaatgacgacctaccgaaatacatgtactcagcggcagcggcagca
gtttcctcttccttctcgttggcctccagttcgggaagtgca------------------
---------cacagccaagagggtcattcttcc------------ttcggagga------
------ggcagcaactccaccggtggtacttcgctgttcttcaatggaagtggcgcggca
ctg------------------------------gcttcggcggcggctaaagcggccggt
tcgtcgacgattttcacagtcggagctagtgcagttcctggccgtgcgggtgatcctgga
gga---ccgggtgatccaacggggaatcacgtaatcttccagggctacagcaccagttca
ccgacttcgttggatatgacgacc---gtcggaagcgatgcagttatggacgattgctgt
ggtgcggct------gctgccagtggcgagtggctggacgtgctgctgctggtgctgaag
gcatcgatcatgatgttcatcatcgtggcggccattttcggcaacctgctcgtcatcata
tcggttaagcgacataggaaactaagagttataacaaattattttgtggtatcgttggcc
atggcagacatcatggttgcgatgatggccatgacatttaatttcagtgtacaaattacg
ggaagttggaaatttggatccttcatgtgtgacgtgtggaacagtttggatgtgtacttc
tcgaccgccagtatactgcatctgtgctgtatttcggtggataggtattatgcgatagtg
aaaccacttaagtatcccataagcatgactaagcgagtcgtggccataatgttactcaat
acctggatatcaccagcactgttgtcattcgtaccgatcttcgccggttggtacaccacg
gacaagcacaaggaggacgtgctgaacaacccggacagctgtttgttcatcgtgaacaaa
ccgtacgccgtcatctccagttcgatctcgttcttcatcccctgcacgatcatggtgttc
acctacttccagatattccgcgaggccaaccgacaggagaagcagttggccatgcgccaa
gggactgccatgctgatgcaccagcacaacgccggtggcggaggcgtaggaggaaccgga
tcggga---------agtgccggaggagggcgtacgaacggcgaagccctcagcggatcc
ggctcgtcccggacgctcaccatgcacgaggtggatgccgaacagacgcccaccaaggat
cgacatctgatcaaaatgaaacgagaacataaggctgcacgaacgctcggaatcatcatg
ggaacgtttatcctctgttggcttccgttttttctatggtacataatcacgtcgctctgc
gacgaatgtcccaatccggacatcgtggtggtcctagttttctgggtcggctacttcaac
tcgacgttgaacccgctgatctacgcctacttcaaccgggacttccgggaagcgttccga
aacacgctggactgcatgttctgcgcgtggtggcgccgggaaacgtccccgctggacatc
aacgtgcggaggtccagcttgcgatacgactgccgagcgaggagcgtctactcggagaac
tacctccgatcgacgacgcagaatgaccggctcaacagcgagatcggcgagagtctc
>ALBO
atgatgaatccttccaatgatgacctaccgaaatacatgtactcagcggcggcggcagca
gtttcctctaccttcgcactggccagtggcagtagcagcagcagtagtagtagttcggga
ggggcacacggcagccaggagggcctggcttcc------------ttc------------
------ggcagtaactcgaccggtggtgcttcgctgttcttcaatggcaacggttcggca
ctg------------------------------gcatcggcggcggctaaagcggccggg
tcttcgacccttttcggggtcggagcgagtggggtttcgggacacgcgggggattctggt
gga---ccgggtgacccaacggggaatcacgtaatcttccagggttacagtaccagttcg
ccgacttcgttggatatgacgaccgtcgtcggaacggaaggagttatggatgactgctgt
ggtgcggccgcagctgcagccagtggcgaatggctggacgtgctactgctggtgctgaag
gcatcgatcatgatgttcatcatcgtggcggccattttcggaaacctgctcgtcatcata
tcggttaagcgacataggaagttaagagttataacaaattattttgtggtatcgttggcc
atggcagacatcatggtcgcgatgatggccatgacatttaatttcagtgtacaaattacg
ggaagttggaaatttggatccttcatgtgtgacgtgtggaacagtttggatgtgtacttt
tcgaccgccagcatactgcatctgtgctgtatttcggtggataggtattatgcgatagta
aaaccacttaagtatcccataaacatgacgaaacgagtcgtggccataatgttactcaat
acctggatatcaccagcactgttgtcattcgtgccgatcttcgccggttggtacaccacc
gacaagcacaaggaggacgtgctgaataacccggacaactgtttgttcatcgtgaacaaa
ccgtacgccgtcatctccagttcgatttcgttcttcatcccctgcacgatcatggtgttc
acctacttccagatattccgcgaggccaaccggcaggagaaacagttggccatgcgccaa
gggactgccatgctgatgcaccagcacaacgccggtggaggaggaggcggcggtggcggt
ggtggagggggatccggtagtgccggaggtcgaaccaatggcgaagccctcagcggatcc
ggctcgtcccggacgctcaccatgcacgaggtggacgccgaacagacgcccaccaaggat
cgacatctgatcaaaatgaaacgagaacataaggctgcacggacgctcggaatcatcatg
gggaccttcatcctctgctggcttccgttttttctatggtacatcatcacgtcgctctgc
gacgagtgtcccaatccggacatcgtggtggtcctagtcttctgggtcggctacttcaac
tcgacgttgaacccgctgatctacgcctacttcaaccgggacttccgggaagcgttccgg
aacacgctggactgcatgttctgcgcgtggtggcgccgggaaacgtccccgctggacatc
aacgtgcggaggtccagcctgcggtacgactgccgggcgcggagcgtctactcggagaac
tacctccggtcgacgacgcagaacgaccggctcaacagtgaaatcggcgagagtctc
