# Supplementary material for: Molecular evolution of octopamine receptors in Drosophila
Source: G3 (Bethesda). 2025 Dec 6;16(2):jkaf289. doi: 10.1093/g3journal/jkaf289 (PMC12869069; doi:10.1093/g3journal/jkaf289)
Supplement: jkaf289_Supplementary_Data [file jkaf289_supplementary_data.zip › Supplementary Files/supplementary_PAML_files/Octβ2R/mosquito/Culicidae_species/OctB2R_protein_10species_alignment.txt]

>ALBI
MMNPSSDDSPKYMVASPSTSSSSASS---------SSVAAVLLASSLGVLADRLP-----
--SASADGYFNLSHDRDGAAL-------------------ASSVSTPSAEGLGPDSAETL
SIFDASG-SNVMLQGFSSAAPLGTSISGT-------------ETPIDGGEWIDVVLLVLK
ASIMMFIIVAAIFGNLLVIISVKRHRKLRVITNYFVAXLAMADIMVAMMAMTFNFSVQIT
GSWKFGSFMCDVWNSLDVYFSTASILHLCCISVDRYYAIVKPLKYPISMTKRVVAIMLLN
TWISPALLSFVPIFAGWYTTDKHKEDVLKNQDSCQFIVNKPYAVISSSISFFIPCTIMVF
TYFQIFREANRQEKQLALRQGTAMLMHQHNVGAGGGSGSAGG------GGGTNGEALSGS
GSSKTLTLHEVDAEQTPTKDRHLIKMKREHKAARTLGIIMGTFILCWLPFFLWYIITSLC
DECPNPDIVVVLVFWVGYFNSTLNPLIYAYFNRDFREAFRNTLHCMFCAWWRRETSPLDI
NVRRASLRYDCRAKSVYSESYLRPSSHSDRFHSEIGESL
>DAR
MMNPSSDDSPKYMVASPSTSSSS------------SSAAAVLLASSFGVLADHRSPSASA
AAVAAADGYFNLSHERADGSA-------------------LASASTASAEGMGPDSTETL
SIFDASGGSNIMLQGFSSAAPLGTSISDT--------------DPIDGGEWTDVVLLVLK
ASIMMFIIVAAIFGNLLVIISVKRHRKLRVITNYFVVSLAMADIMVAMMAMTFNFSVQIT
GSWKFGSFMCDVWNSLDVYFSTASILHLCCISVDRYYAIVKPLKYPISMTKRVVAIMLLN
TWISPALLSFVPIFAGWYTTDKHKEEVLKNQDSCQFIVNKPYAVISSSISFFIPCTIMVF
TYFQIFREANRQEKQLALRQGTAMLMHQHNAGGGGGG-GGGG------GGGTNGEALSGS
GSSKTLTLHEVDAEQTPTKDRHLIKMKREHKAARTLGIIMGTFILCWLPFFLWYIITSLC
DECPNPDIVVVLVFWVGYFNSTLNPLIYAYFNRDFREAFRNTLHCMFCAWWRRETSPLDI
NVRRASLRYDCRAKSVYSESYLRPSGHSDRFNSEIGESL
>GAM
MMNPSNDDTTNYMVSSSSSSSHLQS-------------AAALLASTFGLADGTVLYNHSV
RDRG-DAGALAAA-------S-------------------AASVAGTGGLESATAGGDTL
SVFDASGS-SIMLQGFSSTAPIGGTIETVGANESIVDG----GIDAGGGEWIDVVLLVLK
ASIMMFIIVAAIFGNLLVIISVKRHRKLRVITNYFVVSLAMADIMVAMMAMTFNFSVQIT
GSWKFGSFMCDVWNSLDVYFSTASILHLCCISVDRYYAIVKPLKYPISMTKRVVAIMLLN
TWISPALLSFVPIFAGWYTTEKHKQEVLDNPDSCLFIVNKPYAVISSSISFFIPCTIMVF
TYFQIFREANRQEKQLALRQGTAMLMHQHNTGG--GVGGGGS------GGGTNGEALSGS
GSSKTLTLHEVDAEQTPTKDRHLIKMKREHKAARTLGIIMGTFILCWLPFFLWYIITSLC
DRCPNPDIVVALVFWIGYFNSTLNPLIYAYFNRDFREAFRNTLDCMFCAWWRRETSPLDI
NVRRASLRYDCRAKSVYSESYLRPSSQTDRFHSEIGESL
>ARA
MMNPSNDDTTNYMVSSSSSSSHLQS-------------AAALLASTFGLADGTVLYNHSV
RDRG-DAGALAAA-------S-------------------AASVAGTGGLESATAGGDTL
SVFDASGS-SIMLQGFSSTAPIGGTIETVGANESIVDG----GIDAGGGEWIDVVLLVLK
ASIMMFIIVAAIFGNLLVIISVKRHRKLRVITNYFVVSLAMADIMVAMMAMTFNFSVQIT
GSWKFGSFMCDVWNSLDVYFSTASILHLCCISVDRYYAIVKPLKYPISMTKRVVAIMLLN
TWISPALLSFVPIFAGWYTTEKHKQEVLDNPDSCLFIVNKPYAVISSSISFFIPCTIMVF
TYFQIFREANRQEKQLALRQGTAMLMHQHNTGG--GVGGGGS------GGGTNGEALSGS
GSSKTLTLHEVDAEQTPTKDRHLIKMKREHKAARTLGIIMGTFILCWLPFFLWYIITSLC
DRCPNPDIVVALVFWIGYFNSTLNPLIYAYFNRDFREAFRNTLDCMFCAWWRRETSPLDI
NVRRASLRYDCRAKSVYSESYLRPSSQTDRFHSEIGESL
>MER
MMNPSNDDTTNYMVSSSSSSSHLQS-------------AAALLASTFGLADGTVLYNHSV
RDRG-DAGALAAA-------S-------------------AASVAGTGGLESATAGGDTL
SVFDASGS-SIMLQGFSSTAPIGGTIETVGANESIVDG----GIDAGGGEWIDVVLLVLK
ASIMMFIIVAAIFGNLLVIISVKRHRKLRVITNYFVVSLAMADIMVAMMAMTFNFSVQIT
GSWKFGSFMCDVWNSLDVYFSTASILHLCCISVDRYYAIVKPLKYPISMTKRVVAIMLLN
TWISPALLSFVPIFAGWYTTEKHKQEVLDNPDSCLFIVNKPYAVISSSISFFIPCTIMVF
TYFQIFREANRQEKQLALRQGTAMLMHQHNTGG--GVGGGGS------GGGTNGEALSGS
GSSKTLTLHEVDAEQTPTKDRHLIKMKREHKAARTLGIIMGTFILCWLPFFLWYIITSLC
DRCPNPDIVVALVFWIGYFNSTLNPLIYAYFNRDFREAFRNTLDCMFCAWWRRETSPLDI
NVRRASLRYDCRAKSVYSESYLRPSSQTDRFHSEIGESL
>STE
MMNPSNDDSTKYMVSSS-SSSHLQS-------------AADLLASSLGLADSGVFFNQSV
RDRD-VG-ALASSSAS---AA-------------------AA------AAESATAGADTL
SIFDASGS-SIMLQGFSSTAPIGSSMDTVGTNETIVEG----GA--GGSEWIDVVLLVLK
ASIMLFIIVAAIFGNLLVIISVKRHRKLRVITNYFVVSLAMADIMVAMMAMTFNFSVQLT
GSWKFGSFMCDVWNSLDVYFSTASILHLCCISVDRYYAIVKPLKYPISMTKRVVAIMLLT
TWISPALLSFVPIFAGWYTTEKHKKDVLLNPDSCLFTVNKPYAVISSSISFFIPCTIMVF
TYFQIFREANRQEKQLALRQGTAMLMHQHNVGG--GG-GGGS------GGGTNGEALSGS
GSSKTLTLHEVDAEQTPTKDRHLIKMKREHKAARTLGIIMGTFILCWLPFFLWYIITSLC
DKCPNPDIVVMLVFWVGYFNSTLNPLIYAYFNRDFREAFRNTLNCIFCTWWRRETSPLDI
NVRRASLRYDCRAKSVYSESYLRPSSQTDRFNSEIGESL
>FUN
MMNPSNDDTTKYMVSSS-SSSHLQS-------------AAALLASSLGLADGGLFFNQSA
RDRD-VG-TLASSSAS---AA-------------------AAAAAAESALESATASADTL
SIFDASGS-SIMLQGFSSTAPIGSSMETPGADESIVDG----GV--SG-EWIDVVLLVLK
ASIMMFIIVAAIFGNLLVIISVKRHRKLRVITNYFVVSLAMADIMVAMMAMTFNFSVQLT
GSWKFGSFMCDVWNSLDVYFSTASILHLCCISVDRYYAIVKPLKYPISMTKRVVAIMLLT
TWISPALLSFVPIFAGWYTTDKHKKEVLLNPDSCLFIVNKPYAVISSSISFFIPCTIMVF
TYFQIFREANRQEKQLALRQGTAMLMHQHNVGG--GA-GGGS------GGGTNGEALSGS
GSSKTLTLHEVDAEQTPTKDRHLIKMKREHKAARTLGIIMGTFILCWLPFFLWYIITSLC
DKCPNPDIVVALVFWIGYFNSTLNPLIYAYFNRDFREAFRNTLDCMFCAWWRRETSPLDI
NVRRASLRYDCRAKSVYSESYLRPSSQTDRFNSEIGESL
>QUI
MMNPSNDDLPKYMYSAAASSFSSLSS---SS------------GSSYGPQA----QTG--
--SGISHGGLGLFFNGSGSSAGSSSSSSAALASAAAKAATSATILGSGPGRGGG-----Q
D-DSAAGGSHMIFQGYSSTGAASLDPLDLATTSSVLDEGSGIGAGADSAEVLDGVLLVLK
ASIMMFIIVAAIFGNLLVIISVKRHRKLRVITNYFVVSLAMADIMVAMMAMTFNFSVQIT
GSWKFGSFMCDVWNSLDVYFSTASILHLCCISVDRYYAIVKPLKYPISMTKRVVAIMLLN
TWISPALLSFVPIFAGWYTTDKHKEDVANNPDSCLFIVNKPYAVISSSISFFIPCTIMVF
TYFQIFREANRQEKALAVRQGNAMLMHQHNTGGGGGEGGG--------GGGTNGEALSGS
GSSKTLTMHEVDAEQTPTKDRHLIKMKREHKAARTLGIIMGTFILCWLPFFLWYIITSLC
DECPNPDIVVVLVFWVGYFNSTLNPLIYAYFNRDFREAFRNTLDCMFCAWWRRETSPLDI
NVRRSSLRYDCRAKSVYSESYLRP-SQNDRFNSEVGESL
>AEG
MMNPSNDDLPKYMYSAAAAAVSSSFSLASSSGSA---------HSQEGHSS----FGG--
--GSNSTGGTSLFFNGSGAAL----------ASAAAKAAGSSTIFTVGASAVPGRAGDPG
G-PGDPTGNHVIFQGYSTSSPTSLDMTT-VGSDAVMDDCCGAA--AASGEWLDVLLLVLK
ASIMMFIIVAAIFGNLLVIISVKRHRKLRVITNYFVVSLAMADIMVAMMAMTFNFSVQIT
GSWKFGSFMCDVWNSLDVYFSTASILHLCCISVDRYYAIVKPLKYPISMTKRVVAIMLLN
TWISPALLSFVPIFAGWYTTDKHKEDVLNNPDSCLFIVNKPYAVISSSISFFIPCTIMVF
TYFQIFREANRQEKQLAMRQGTAMLMHQHNAGGGGVGGTGSG---SAGGGRTNGEALSGS
GSSRTLTMHEVDAEQTPTKDRHLIKMKREHKAARTLGIIMGTFILCWLPFFLWYIITSLC
DECPNPDIVVVLVFWVGYFNSTLNPLIYAYFNRDFREAFRNTLDCMFCAWWRRETSPLDI
NVRRSSLRYDCRARSVYSENYLRSTTQNDRLNSEIGESL
>ALBO
MMNPSNDDLPKYMYSAAAAAVSSTFALASGSSSSSSSSSGGAHGSQEGLAS----F----
--GSNSTGGASLFFNGNGSAL----------ASAAAKAAGSSTLFGVGASGVSGHAGDSG
G-PGDPTGNHVIFQGYSTSSPTSLDMTTVVGTEGVMDDCCGAAAAAASGEWLDVLLLVLK
ASIMMFIIVAAIFGNLLVIISVKRHRKLRVITNYFVVSLAMADIMVAMMAMTFNFSVQIT
GSWKFGSFMCDVWNSLDVYFSTASILHLCCISVDRYYAIVKPLKYPINMTKRVVAIMLLN
TWISPALLSFVPIFAGWYTTDKHKEDVLNNPDNCLFIVNKPYAVISSSISFFIPCTIMVF
TYFQIFREANRQEKQLAMRQGTAMLMHQHNAGGGGGGGGGGGGGSGSAGGRTNGEALSGS
GSSRTLTMHEVDAEQTPTKDRHLIKMKREHKAARTLGIIMGTFILCWLPFFLWYIITSLC
DECPNPDIVVVLVFWVGYFNSTLNPLIYAYFNRDFREAFRNTLDCMFCAWWRRETSPLDI
NVRRSSLRYDCRARSVYSENYLRSTTQNDRLNSEIGESL
