# Supplementary material for: Molecular evolution of octopamine receptors in Drosophila
Source: G3 (Bethesda). 2025 Dec 6;16(2):jkaf289. doi: 10.1093/g3journal/jkaf289 (PMC12869069; doi:10.1093/g3journal/jkaf289)
Supplement: jkaf289_Supplementary_Data [file jkaf289_supplementary_data.zip › Supplementary Files/supplementary_PAML_files/Octβ2R/mosquito/Culicidae_species/Output_Codeml_OctB2R_10species_outfile_Models_01278_cleandata]

Before deleting alignment gaps
     10   1737

ALBI                            ATG ATG AAT CCT TCC AGC GAT GAC TCG CCG AAG TAC ATG GTC GCC TCC CCA TCC ACC TCA TCG TCA TCG GCA TCG TCT --- --- --- --- --- --- --- --- --- TCA TCC GTG GCA GCC GTC CTG CTG GCG TCC TCG TTG GGC GTC CTG GCC GAC CGA CTA CCC --- --- --- --- --- --- --- TCC GCC AGC GCC GAT GGA TAC TTC AAT CTC AGC CAC GAC CGG GAC GGT GCC GCG TTG --- --- --- --- --- --- --- --- --- --- --- --- --- --- --- --- --- --- --- GCA TCA TCG GTA TCG ACG CCG TCG GCG GAA GGC CTG GGC CCG GAC AGT GCC GAG ACG CTC TCC ATC TTC GAT GCG TCC GGT --- AGC AAC GTA ATG CTG CAG GGC TTC TCG TCG GCC GCA CCC CTC GGT ACC TCC ATT TCC GGT ACC --- --- --- --- --- --- --- --- --- --- --- --- --- GAG ACA CCG ATC GAC GGC GGC GAG TGG ATC GAT GTC GTG CTG CTC GTC CTC AAG GCT TCG ATC ATG ATG TTC ATC ATC GTG GCC GCC ATC TTC GGC AAT CTG CTT GTC ATC ATC TCC GTC AAG CGG CAT AGG AAA TTA AGG GTC ATC ACC AAC TAC TTT GTC GCT NGG CTG GCC ATG GCC GAC ATC ATG GTG GCG ATG ATG GCC ATG ACA TTC AAC TTT AGT GTA CAA ATA ACG GGA AGC TGG AAG TTT GGG TCG TTT ATG TGC GAC GTT TGG AAC AGT CTG GAT GTT TAC TTT TCG ACC GCC AGC ATC CTG CAC CTG TGC TGT ATC TCC GTG GAT AGA TAT TAT GCC ATA GTG AAG CCA CTT AAA TAT CCG ATA AGC ATG ACG AAG CGA GTC GTA GCG ATA ATG TTA TTA AAT ACC TGG ATA TCA CCA GCA CTG TTG TCA TTC GTG CCA ATT TTC GCC GGT TGG TAC ACC ACG GAC AAG CAC AAG GAG GAC GTC CTG AAG AAC CAG GAC AGC TGC CAG TTC ATC GTC AAC AAG CCG TAC GCG GTC ATC TCC AGC TCC ATC TCG TTC TTC ATC CCC TGC ACG ATC ATG GTG TTC ACG TAC TTC CAG ATA TTC CGC GAG GCC AAC CGG CAG GAG AAG CAG CTG GCC CTC CGG CAA GGC ACT GCC ATG CTG ATG CAC CAG CAC AAT GTC GGT GCT GGT GGA GGG AGT GGT AGT GCC GGT GGT --- --- --- --- --- --- GGT GGT GGT ACG AAT GGG GAG GCG CTC AGT GGT AGC GGC TCA TCG AAG ACG CTC ACG CTA CAC GAG GTC GAT GCG GAG CAG ACG CCA ACC AAG GAC CGG CAT CTG ATC AAG ATG AAG CGC GAG CAT AAG GCG GCC CGC ACC CTC GGC ATC ATC ATG GGC ACC TTC ATC CTC TGC TGG CTG CCA TTC TTC CTC TGG TAC ATC ATC ACC TCG CTG TGC GAT GAG TGC CCA AAC CCG GAC ATC GTC GTC GTG CTG GTG TTC TGG GTC GGA TAC TTC AAC TCC ACG CTC AAT CCG CTC ATC TAC GCC TAC TTC AAT CGG GAC TTC CGG GAA GCG TTC CGG AAC ACG CTC CAT TGC ATG TTC TGC GCC TGG TGG CGC CGC GAA ACC TCG CCG CTG GAC ATT AAC GTG CGG CGA GCC AGC CTA CGG TAC GAT TGC CGC GCC AAG AGC GTC TAC TCC GAG AGC TAT CTG CGA CCG TCG TCC CAC TCC GAT CGG TTC CAC AGC GAA ATC GGC GAA AGT CTG 
DAR                             ATG ATG AAT CCT TCC AGC GAT GAC TCG CCG AAG TAT ATG GTC GCC TCC CCA TCC ACC TCC TCC TCC TCC --- --- --- --- --- --- --- --- --- --- --- --- TCG TCA GCG GCA GCC GTC CTG CTG GCG TCC TCG TTC GGC GTC CTG GCC GAC CAC CGT TCG CCG TCC GCT TCG GCC GCC GCC GTC GCT GCC GCC GAT GGA TAC TTC AAT CTT AGC CAC GAA CGG GCG GAC GGT TCT GCG --- --- --- --- --- --- --- --- --- --- --- --- --- --- --- --- --- --- --- TTG GCG TCG GCA TCG ACG GCG TCG GCG GAA GGT ATG GGC CCG GAC AGT ACC GAG ACG CTC TCC ATC TTT GAC GCG TCC GGT GGC AGC AAC ATA ATG CTG CAG GGC TTC TCG TCG GCC GCG CCC CTC GGT ACC TCC ATT TCC GAC ACG --- --- --- --- --- --- --- --- --- --- --- --- --- --- GAC CCG ATC GAC GGA GGC GAA TGG ACC GAT GTC GTG CTG CTC GTC CTG AAG GCT TCG ATC ATG ATG TTC ATC ATC GTG GCC GCC ATC TTC GGC AAT CTG CTT GTC ATC ATC TCC GTC AAG CGG CAT AGG AAA TTA AGG GTC ATC ACC AAC TAC TTC GTC GTC TCG CTG GCC ATG GCC GAC ATC ATG GTG GCG ATG ATG GCC ATG ACA TTC AAC TTT AGT GTA CAA ATA ACG GGA AGC TGG AAG TTT GGG TCG TTT ATG TGC GAC GTT TGG AAC AGT CTG GAT GTT TAC TTC TCG ACC GCC AGC ATC CTG CAC CTG TGC TGC ATC TCC GTG GAT AGA TAT TAT GCC ATA GTG AAG CCA CTT AAG TAT CCG ATA AGC ATG ACG AAG CGA GTC GTA GCG ATA ATG TTA TTA AAT ACC TGG ATA TCA CCA GCA CTG TTG TCA TTC GTG CCA ATT TTC GCC GGT TGG TAC ACC ACG GAC AAG CAC AAG GAG GAG GTA CTG AAG AAT CAG GAC AGC TGC CAG TTC ATC GTC AAC AAG CCG TAC GCG GTC ATC TCC AGC TCC ATC TCG TTC TTC ATC CCC TGC ACG ATC ATG GTG TTC ACG TAC TTC CAG ATA TTC CGC GAG GCC AAC CGG CAG GAG AAG CAG CTG GCC CTC CGG CAA GGC ACT GCC ATG CTA ATG CAC CAG CAC AAT GCC GGT GGT GGT GGT GGT GGT --- GGT GGT GGA GGT --- --- --- --- --- --- GGT GGT GGT ACG AAT GGT GAG GCG CTC AGT GGT AGC GGC TCA TCG AAG ACG CTT ACG TTG CAC GAG GTT GAT GCG GAG CAG ACA CCG ACC AAG GAT CGG CAT CTG ATC AAG ATG AAG CGC GAG CAT AAG GCG GCC CGT ACC CTC GGT ATC ATC ATG GGC ACG TTC ATC CTC TGC TGG TTG CCA TTC TTC CTC TGG TAC ATC ATC ACC TCG CTG TGC GAC GAG TGC CCA AAC CCG GAC ATT GTG GTC GTG CTG GTG TTT TGG GTC GGT TAC TTC AAC TCC ACG CTC AAT CCG CTC ATC TAC GCC TAC TTC AAT CGC GAC TTC CGG GAA GCG TTC CGG AAC ACG CTG CAC TGC ATG TTC TGC GCT TGG TGG CGT CGC GAA ACA TCC CCG CTG GAT ATT AAC GTG CGG AGG GCG AGC CTA CGG TAC GAT TGC CGC GCC AAG AGC GTC TAC TCG GAA AGT TAT CTC CGG CCG TCC GGC CAC TCC GAT CGA TTC AAC AGC GAG ATC GGC GAA AGT CTG 
GAM                             ATG ATG AAT CCT TCC AAC GAT GAC ACG ACG AAC TAC ATG GTC TCA TCC TCA TCG TCA TCC TCG CAC CTG CAG TCG --- --- --- --- --- --- --- --- --- --- --- --- --- GCC GCT GCC CTA CTC GCC TCC ACG TTC GGG CTC GCC GAC GGG ACC GTC CTC TAC AAC CAC AGT GTG CGC GAC CGG GGA --- GAC GCT GGC GCA CTG GCG GCG GCA --- --- --- --- --- --- --- TCG --- --- --- --- --- --- --- --- --- --- --- --- --- --- --- --- --- --- --- GCG GCG TCA GTG GCA GGC ACC GGG GGG CTC GAG AGC GCC ACC GCC GGC GGG GAC ACG CTG TCC GTG TTC GAT GCG TCC GGC AGC --- AGC ATA ATG TTG CAG GGC TTC TCG TCC ACC GCA CCC ATC GGC GGC ACG ATC GAG ACG GTC GGG GCG AAC GAA TCG ATC GTC GAC GGG --- --- --- --- GGG ATC GAC GCC GGT GGT GGC GAA TGG ATC GAC GTG GTG CTG CTG GTG CTG AAG GCT TCC ATC ATG ATG TTC ATC ATC GTC GCT GCC ATC TTC GGC AAT CTG CTC GTC ATC ATC TCG GTT AAG CGC CAT AGG AAG CTA AGG GTT ATC ACA AAC TAT TTC GTC GTA TCG CTC GCC ATG GCT GAC ATC ATG GTG GCG ATG ATG GCC ATG ACA TTC AAC TTT AGC GTA CAA ATA ACG GGA AGC TGG AAA TTC GGG TCG TTC ATG TGT GAC GTG TGG AAC AGC CTA GAT GTC TAC TTC TCC ACA GCC AGT ATA CTT CAT CTT TGC TGT ATT TCA GTG GAT AGA TAT TAC GCC ATA GTG AAA CCA CTT AAG TAT CCC ATA AGT ATG ACG AAG CGA GTT GTA GCG ATA ATG TTA TTA AAT ACA TGG ATA TCA CCA GCG CTG TTG TCA TTC GTG CCA ATC TTT GCC GGT TGG TAC ACT ACA GAA AAG CAC AAG CAG GAG GTG CTC GAT AAC CCG GAC AGC TGC CTG TTC ATT GTC AAC AAA CCG TAC GCG GTC ATC TCG AGC TCC ATC TCG TTC TTC ATC CCG TGC ACA ATC ATG GTG TTC ACG TAC TTC CAG ATA TTC CGT GAG GCC AAC CGG CAG GAG AAG CAG CTG GCC CTC CGC CAG GGC ACT GCC ATG CTG ATG CAC CAG CAC AAT ACG GGC GGG --- --- GGC GTT GGT GGT GGT GGC AGC --- --- --- --- --- --- GGC GGC GGC ACC AAT GGC GAG GCG CTC AGT GGC AGC GGT TCC TCC AAG ACG CTC ACG CTG CAC GAG GTG GAC GCG GAG CAG ACA CCG ACC AAG GAT CGG CAT CTG ATA AAG ATG AAG CGA GAG CAC AAG GCT GCC CGG ACG CTT GGC ATC ATT ATG GGA ACG TTC ATA CTG TGC TGG CTT CCG TTT TTC CTC TGG TAC ATC ATC ACG TCG CTG TGT GAC CGG TGC CCC AAT CCG GAC ATT GTC GTT GCG CTG GTC TTC TGG ATC GGG TAC TTC AAC TCG ACG CTC AAC CCG CTC ATC TAC GCC TAC TTC AAC CGG GAC TTC CGG GAA GCG TTC CGG AAC ACG CTC GAC TGC ATG TTC TGT GCC TGG TGG CGC CGG GAA ACG TCT CCG CTG GAC ATC AAC GTT CGG CGG GCG AGC CTC CGG TAC GAC TGC CGG GCG AAG AGC GTC TAC TCC GAG AGC TAC CTG CGG CCC TCG TCC CAG ACC GAT CGG TTC CAC AGC GAG ATC GGC GAA AGT CTG 
ARA                             ATG ATG AAT CCT TCC AAC GAT GAC ACG ACG AAC TAC ATG GTC TCA TCC TCA TCG TCA TCC TCG CAC CTG CAG TCG --- --- --- --- --- --- --- --- --- --- --- --- --- GCC GCT GCC CTG CTC GCC TCC ACG TTC GGG CTC GCC GAC GGG ACC GTC CTC TAC AAC CAC AGT GTG CGC GAC CGG GGA --- GAC GCT GGC GCA CTG GCG GCG GCA --- --- --- --- --- --- --- TCG --- --- --- --- --- --- --- --- --- --- --- --- --- --- --- --- --- --- --- GCG GCG TCA GTG GCA GGC ACC GGG GGG CTC GAG AGC GCC ACC GCC GGC GGG GAC ACG CTG TCC GTG TTC GAT GCG TCC GGC AGC --- AGC ATA ATG TTG CAG GGC TTC TCG TCC ACC GCA CCC ATC GGC GGC ACG ATC GAG ACG GTC GGG GCG AAC GAA TCG ATC GTC GAC GGG --- --- --- --- GGG ATC GAC GCC GGT GGC GGT GAA TGG ATC GAC GTG GTG CTG CTG GTG CTG AAG GCT TCC ATC ATG ATG TTC ATC ATC GTC GCT GCC ATC TTC GGC AAT CTG CTC GTC ATC ATC TCG GTT AAG CGC CAT AGG AAG CTA AGG GTT ATC ACA AAC TAT TTC GTC GTA TCG CTC GCC ATG GCT GAC ATC ATG GTG GCG ATG ATG GCC ATG ACA TTC AAC TTT AGC GTA CAA ATA ACG GGA AGC TGG AAA TTC GGG TCG TTC ATG TGT GAC GTG TGG AAC AGC CTA GAT GTC TAC TTC TCC ACA GCC AGT ATA CTT CAT CTT TGC TGT ATT TCA GTG GAT AGA TAT TAT GCC ATA GTG AAA CCA CTT AAG TAT CCC ATA AGT ATG ACG AAG CGA GTT GTA GCG ATA ATG TTA TTA AAT ACA TGG ATA TCA CCA GCG CTG TTG TCA TTC GTG CCA ATC TTT GCC GGT TGG TAC ACT ACA GAA AAG CAC AAG CAG GAG GTG CTC GAT AAC CCG GAC AGC TGC CTG TTC ATT GTC AAC AAA CCG TAC GCG GTC ATC TCG AGC TCC ATC TCG TTC TTC ATC CCG TGC ACA ATC ATG GTG TTC ACG TAC TTC CAG ATA TTC CGT GAG GCC AAC CGG CAG GAG AAG CAG CTG GCC CTC CGC CAG GGC ACT GCC ATG CTG ATG CAC CAG CAC AAT ACG GGC GGG --- --- GGC GTT GGT GGT GGT GGC AGC --- --- --- --- --- --- GGC GGC GGC ACC AAT GGG GAG GCG CTC AGT GGC AGC GGT TCC TCC AAG ACG CTC ACG CTG CAC GAG GTG GAC GCG GAG CAG ACG CCG ACG AAG GAT CGG CAT CTG ATA AAG ATG AAG CGA GAG CAC AAG GCT GCC CGG ACG CTT GGC ATC ATT ATG GGA ACG TTC ATA CTG TGC TGG CTT CCG TTT TTC CTC TGG TAC ATC ATC ACG TCG CTG TGT GAC CGG TGC CCC AAT CCG GAC ATT GTC GTT GCG CTG GTC TTC TGG ATC GGG TAC TTC AAC TCG ACG CTC AAC CCG CTC ATC TAC GCC TAC TTC AAC CGG GAC TTC CGG GAA GCG TTC CGG AAC ACG CTC GAC TGC ATG TTC TGT GCC TGG TGG CGC CGG GAA ACG TCC CCG CTG GAC ATC AAC GTT CGG CGG GCG AGC CTC CGG TAC GAC TGC CGG GCG AAG AGC GTC TAC TCC GAG AGC TAC CTG CGG CCC TCG TCC CAG ACG GAC CGG TTC CAC AGC GAG ATC GGC GAA AGT CTG 
MER                             ATG ATG AAT CCT TCC AAC GAT GAC ACG ACG AAC TAC ATG GTC TCA TCC TCA TCG TCA TCC TCG CAC CTG CAG TCG --- --- --- --- --- --- --- --- --- --- --- --- --- GCC GCT GCC CTG CTC GCC TCC ACG TTC GGG CTC GCC GAC GGG ACC GTC CTC TAC AAC CAC AGT GTG CGC GAC CGG GGA --- GAC GCT GGC GCA CTG GCG GCG GCA --- --- --- --- --- --- --- TCG --- --- --- --- --- --- --- --- --- --- --- --- --- --- --- --- --- --- --- GCG GCG TCA GTG GCA GGC ACC GGG GGG CTC GAG AGC GCC ACC GCC GGC GGG GAC ACG CTG TCC GTG TTC GAT GCG TCC GGC AGC --- AGC ATA ATG TTG CAG GGC TTC TCG TCC ACC GCA CCC ATC GGC GGC ACG ATC GAG ACG GTC GGG GCG AAC GAA TCG ATC GTC GAC GGG --- --- --- --- GGG ATC GAC GCC GGT GGT GGC GAA TGG ATC GAC GTG GTG CTG CTG GTG CTG AAG GCT TCC ATC ATG ATG TTC ATC ATC GTC GCT GCC ATC TTC GGC AAT CTG CTC GTC ATC ATC TCG GTT AAG CGC CAT AGG AAG CTA AGG GTT ATC ACA AAC TAT TTC GTC GTA TCG CTC GCC ATG GCT GAC ATC ATG GTG GCG ATG ATG GCC ATG ACA TTC AAC TTT AGC GTA CAA ATA ACG GGA AGC TGG AAA TTT GGG TCG TTC ATG TGT GAC GTG TGG AAC AGC CTA GAT GTC TAC TTC TCC ACA GCC AGT ATA CTT CAT CTT TGC TGT ATT TCA GTG GAT AGA TAT TAT GCC ATA GTG AAA CCA CTT AAG TAT CCC ATA AGT ATG ACG AAG CGA GTT GTA GCG ATA ATG TTA TTA AAC ACA TGG ATA TCA CCA GCG CTG TTG TCA TTC GTG CCC ATC TTT GCC GGT TGG TAC ACT ACC GAA AAG CAC AAG CAG GAG GTG CTC GAT AAC CCG GAC AGC TGC CTG TTC ATT GTC AAC AAA CCG TAC GCG GTC ATC TCG AGC TCC ATC TCG TTC TTC ATC CCG TGC ACA ATC ATG GTG TTC ACG TAC TTC CAG ATA TTC CGT GAG GCC AAC CGG CAG GAG AAG CAG CTG GCC CTC CGC CAG GGC ACT GCC ATG CTG ATG CAC CAG CAC AAT ACG GGC GGG --- --- GGC GTT GGT GGT GGT GGC AGC --- --- --- --- --- --- GGC GGC GGC ACC AAT GGG GAG GCG CTC AGT GGC AGC GGT TCC TCC AAG ACG CTC ACG CTG CAC GAG GTG GAC GCT GAG CAG ACG CCG ACC AAG GAT CGG CAT CTG ATA AAG ATG AAG CGA GAG CAC AAG GCT GCC CGG ACG CTT GGC ATC ATT ATG GGA ACG TTC ATA CTG TGC TGG CTT CCG TTT TTC CTC TGG TAC ATC ATC ACG TCG CTG TGT GAC CGG TGC CCC AAT CCG GAC ATT GTC GTT GCG CTG GTC TTC TGG ATC GGG TAC TTC AAC TCG ACG CTC AAC CCG CTC ATC TAC GCC TAC TTC AAC CGG GAC TTC CGG GAA GCG TTC CGC AAC ACG CTC GAC TGC ATG TTC TGT GCC TGG TGG CGC CGG GAA ACG TCC CCG CTG GAC ATC AAC GTT CGG CGG GCG AGC CTC CGG TAC GAC TGC CGG GCG AAG AGC GTC TAC TCC GAG AGC TAC CTG CGG CCC TCG TCC CAG ACC GAC CGG TTC CAC AGC GAG ATC GGC GAA AGT CTG 
STE                             ATG ATG AAT CCT TCC AAC GAT GAC TCG ACG AAA TAC ATG GTC TCA TCC TCG --- TCA TCC TCG CAC CTG CAG TCG --- --- --- --- --- --- --- --- --- --- --- --- --- GCC GCC GAC CTG CTG GCT TCC TCG CTC GGA CTT GCC GAC AGC GGC GTG TTC TTC AAT CAA AGT GTC CGC GAT CGG GAC --- GTT GGT --- GCA CTG GCG TCG TCA TCG GCG TCG --- --- --- GCG GCG --- --- --- --- --- --- --- --- --- --- --- --- --- --- --- --- --- --- --- GCG GCA --- --- --- --- --- --- GCA GCG GAA AGC GCC ACT GCC GGT GCG GAC ACA CTG TCC ATA TTT GAC GCG TCC GGA AGT --- AGC ATA ATG TTG CAG GGT TTC TCG TCG ACC GCA CCC ATC GGC AGC TCG ATG GAC ACG GTC GGT ACG AAC GAA ACG ATC GTC GAG GGT --- --- --- --- GGC GCC --- --- GGT GGC AGC GAA TGG ATC GAC GTG GTG CTG CTG GTG CTG AAG GCT TCC ATC ATG CTG TTC ATC ATC GTG GCG GCC ATC TTC GGC AAT CTG CTC GTC ATC ATC TCC GTC AAG CGC CAT AGG AAG CTA AGG GTA ATC ACG AAC TAT TTC GTC GTA TCG CTT GCC ATG GCT GAC ATC ATG GTG GCA ATG ATG GCC ATG ACA TTC AAC TTT AGT GTA CAA TTA ACG GGA AGC TGG AAA TTT GGG TCG TTC ATG TGC GAT GTA TGG AAC AGC CTG GAT GTC TAC TTC TCT ACC GCC AGT ATA CTT CAC CTT TGC TGT ATT TCA GTG GAT AGA TAT TAT GCC ATA GTG AAA CCA CTT AAG TAT CCA ATA AGC ATG ACG AAG CGA GTC GTA GCG ATA ATG TTA TTA ACT ACC TGG ATA TCA CCA GCG CTG TTG TCA TTC GTG CCG ATC TTT GCC GGT TGG TAC ACC ACG GAA AAG CAC AAG AAG GAC GTA CTG CTG AAC CCG GAC AGC TGC CTG TTC ACC GTC AAC AAG CCG TAT GCG GTC ATC TCC AGC TCC ATC TCC TTC TTC ATC CCC TGC ACG ATC ATG GTG TTC ACG TAC TTC CAG ATA TTC CGC GAG GCC AAC CGG CAG GAA AAG CAG CTG GCC CTC CGG CAA GGC ACT GCC ATG CTG ATG CAT CAA CAC AAC GTG GGA GGG --- --- GGA GGA --- GGT GGC GGT AGT --- --- --- --- --- --- GGG GGC GGT ACC AAC GGG GAG GCA CTC AGT GGA AGC GGT TCC TCG AAG ACG CTT ACC CTG CAC GAG GTG GAC GCA GAA CAG ACG CCG ACC AAG GAT CGG CAT CTG ATC AAG ATG AAG CGA GAG CAC AAG GCT GCC CGA ACG CTC GGC ATC ATA ATG GGA ACG TTC ATT CTA TGC TGG CTT CCG TTT TTC CTC TGG TAC ATC ATC ACA TCG CTG TGC GAC AAG TGT CCC AAT CCG GAT ATT GTC GTC ATG CTA GTC TTC TGG GTC GGG TAC TTT AAC TCC ACC CTG AAC CCG CTC ATC TAC GCC TAC TTC AAC CGA GAC TTC CGG GAA GCG TTC CGG AAC ACG CTC AAC TGC ATA TTC TGC ACC TGG TGG CGC CGA GAA ACG TCC CCG CTG GAC ATT AAC GTC CGG CGA GCG AGC CTA CGC TAC GAC TGC CGG GCG AAG AGT GTT TAC TCG GAA AGC TAT CTG CGG CCC TCG TCC CAA ACG GAT CGG TTC AAC AGC GAG ATC GGT GAA AGT CTG 
FUN                             ATG ATG AAT CCT TCC AAC GAT GAC ACG ACA AAA TAC ATG GTT TCA TCC TCG --- TCA TCC TCG CAC CTG CAG TCG --- --- --- --- --- --- --- --- --- --- --- --- --- GCC GCC GCC CTG CTG GCT TCG TCG CTC GGA CTC GCC GAC GGT GGT CTG TTC TTC AAT CAA AGT GCC CGT GAT CGG GAC --- GTT GGC --- ACA CTG GCG TCG TCA TCG GCG TCG --- --- --- GCG GCG --- --- --- --- --- --- --- --- --- --- --- --- --- --- --- --- --- --- --- GCA GCA GCA GCA GCA GCA GAA TCT GCG CTG GAA AGT GCC ACT GCC AGT GCG GAC ACG CTC TCC ATA TTC GAT GCG TCC GGA AGC --- AGC ATA ATG TTG CAG GGC TTC TCA TCA ACC GCA CCC ATC GGC AGC TCG ATG GAG ACG CCC GGT GCG GAT GAA TCG ATC GTC GAT GGA --- --- --- --- GGT GTT --- --- AGT GGC --- GAA TGG ATC GAC GTG GTG CTG CTG GTG CTG AAG GCT TCC ATC ATG ATG TTC ATC ATA GTG GCG GCC ATC TTT GGC AAC TTG CTC GTC ATC ATC TCC GTC AAA CGC CAT AGG AAG TTA AGG GTA ATC ACG AAC TAT TTC GTC GTA TCG CTC GCC ATG GCT GAC ATC ATG GTG GCA ATG ATG GCC ATG ACA TTC AAC TTT AGT GTA CAA TTA ACG GGA AGC TGG AAA TTT GGG TCG TTT ATG TGT GAT GTA TGG AAC AGC CTG GAT GTC TAC TTC TCC ACC GCC AGT ATA CTT CAC CTT TGC TGT ATT TCA GTG GAT AGA TAT TAT GCC ATA GTA AAA CCA CTT AAG TAT CCG ATA AGC ATG ACG AAG CGA GTC GTA GCG ATA ATG TTA TTA ACT ACA TGG ATA TCA CCA GCG CTG TTG TCA TTC GTG CCG ATC TTT GCC GGT TGG TAC ACC ACG GAC AAG CAC AAG AAG GAG GTG CTG CTG AAC CCG GAC AGC TGC CTG TTC ATC GTC AAC AAG CCG TAC GCG GTC ATC TCC AGC TCC ATC TCG TTT TTC ATC CCC TGC ACG ATC ATG GTG TTC ACG TAC TTC CAG ATA TTC CGC GAG GCC AAC CGG CAG GAG AAG CAG CTG GCC CTC CGG CAA GGC ACT GCC ATG CTG ATG CAT CAA CAC AAC GTG GGT GGG --- --- GGC GCG --- GGT GGT GGC AGC --- --- --- --- --- --- GGG GGC GGT ACG AAT GGG GAG GCA CTC AGT GGT AGT GGT TCG TCG AAG ACG CTT ACC CTG CAC GAG GTG GAT GCG GAA CAG ACG CCA ACC AAG GAT CGG CAT CTG ATC AAG ATG AAG CGA GAG CAC AAG GCT GCC CGA ACG CTC GGC ATC ATT ATG GGA ACG TTC ATA CTT TGC TGG CTT CCG TTT TTC CTC TGG TAC ATC ATC ACC TCG CTG TGC GAC AAA TGT CCC AAT CCG GAT ATA GTC GTT GCA CTA GTC TTC TGG ATC GGG TAC TTC AAC TCC ACC CTG AAC CCG CTC ATT TAC GCC TAC TTT AAC CGG GAC TTC CGG GAA GCG TTC CGG AAC ACG CTC GAC TGC ATG TTC TGT GCC TGG TGG CGC CGA GAA ACG TCC CCA CTA GAC ATT AAC GTA CGG CGT GCG AGC CTA CGG TAC GAC TGC CGG GCC AAG AGT GTA TAC TCG GAG AGC TAC CTA CGG CCC TCG TCC CAG ACG GAT CGG TTC AAT AGC GAG ATC GGT GAG AGC CTG 
QUI                             ATG ATG AAT CCT TCC AAC GAT GAC CTA CCA AAA TAC ATG TAT TCA GCA GCA GCG TCA TCG TTC TCC TCA TTG TCG TCG --- --- --- TCG TCG --- --- --- --- --- --- --- --- --- --- --- --- GGG TCT TCC TAT GGA CCG CAA GCG --- --- --- --- CAG ACC GGA --- --- --- --- AGT GGG ATC AGT CAT GGT GGT TTG GGA CTG TTC TTC AAC GGC AGT GGC AGC AGC GCC GGC AGC AGT AGT AGC AGT TCG GCA GCA CTG GCA TCG GCG GCG GCC AAA GCG GCC ACT TCG GCC ACC ATC CTC GGG AGT GGC CCC GGC CGG GGA GGT GGT --- --- --- --- --- CAG GAC --- GAT AGC GCG GCC GGT GGG AGT CAC ATG ATC TTC CAG GGA TAC AGC TCC ACC GGT GCC GCC TCG CTG GAC CCG CTA GAT CTG GCC ACG ACC TCG TCC GTT TTG GAC GAA GGA AGT GGC ATC GGT GCG GGA GCA GAT AGT GCA GAG GTA CTG GAC GGA GTT TTG CTG GTG CTG AAA GCG TCC ATT ATG ATG TTC ATA ATC GTG GCG GCC ATC TTT GGC AAC CTG CTG GTC ATC ATA TCG GTT AAG CGA CAT AGG AAG TTA AGG GTT ATA ACA AAT TAT TTT GTG GTA TCG CTC GCC ATG GCA GAC ATC ATG GTG GCG ATG ATG GCC ATG ACA TTT AAT TTC AGT GTA CAA ATT ACG GGA AGT TGG AAG TTC GGA TCT TTC ATG TGT GAC GTG TGG AAC AGT TTG GAC GTG TAC TTT TCA ACC GCC AGT ATA TTG CAC CTG TGC TGT ATT TCA GTC GAT AGG TAT TAT GCG ATA GTG AAA CCA CTT AAG TAC CCG ATA AGC ATG ACA AAG CGA GTC GTA GCC ATA ATG TTA CTC AAT ACC TGG ATA TCA CCA GCA CTG TTG TCA TTC GTA CCG ATC TTC GCT GGT TGG TAC ACC ACG GAC AAG CAC AAA GAG GAC GTG GCC AAC AAT CCG GAC AGC TGC CTG TTC ATA GTG AAC AAG CCG TAC GCT GTC ATC TCC AGC TCC ATC TCG TTC TTC ATC CCG TGC ACG ATC ATG GTG TTC ACC TAC TTC CAA ATA TTC CGC GAG GCC AAC CGG CAG GAG AAG GCC CTC GCG GTA CGC CAA GGG AAC GCC ATG CTT ATG CAC CAG CAC AAC ACG GGT GGC GGA GGA GGA GAG GGA GGT GGT --- --- --- --- --- --- --- --- GGT GGG GGG ACA AAC GGA GAA GCA TTG AGC GGA TCC GGC TCG TCC AAG ACG CTC ACC ATG CAC GAA GTG GAC GCC GAG CAG ACG CCC ACC AAG GAT CGA CAT CTG ATC AAA ATG AAA CGA GAA CAT AAG GCT GCC CGA ACG CTC GGA ATC ATC ATG GGG ACG TTC ATC CTG TGT TGG CTT CCG TTT TTT CTA TGG TAC ATC ATC ACA TCG CTC TGC GAC GAG TGT CCC AAC CCG GAC ATT GTG GTC GTG CTC GTG TTT TGG GTC GGC TAC TTC AAC TCC ACG CTG AAC CCG TTG ATT TAC GCG TAC TTT AAC CGA GAC TTC CGG GAA GCG TTC CGG AAC ACG CTG GAC TGC ATG TTC TGC GCG TGG TGG CGC CGC GAA ACG TCC CCG CTG GAC ATT AAC GTG CGG CGG TCC AGC CTG CGG TAC GAC TGC CGG GCG AAA AGC GTC TAC TCG GAG AGC TAC CTG AGG CCG --- TCG CAG AAC GAC CGC TTC AAC AGC GAG GTT GGC GAG AGT CTC 
AEG                             ATG ATG AAT CCT TCC AAT GAC GAC CTA CCG AAA TAC ATG TAC TCA GCG GCA GCG GCA GCA GTT TCC TCT TCC TTC TCG TTG GCC TCC AGT TCG GGA AGT GCA --- --- --- --- --- --- --- --- --- CAC AGC CAA GAG GGT CAT TCT TCC --- --- --- --- TTC GGA GGA --- --- --- --- GGC AGC AAC TCC ACC GGT GGT ACT TCG CTG TTC TTC AAT GGA AGT GGC GCG GCA CTG --- --- --- --- --- --- --- --- --- --- GCT TCG GCG GCG GCT AAA GCG GCC GGT TCG TCG ACG ATT TTC ACA GTC GGA GCT AGT GCA GTT CCT GGC CGT GCG GGT GAT CCT GGA GGA --- CCG GGT GAT CCA ACG GGG AAT CAC GTA ATC TTC CAG GGC TAC AGC ACC AGT TCA CCG ACT TCG TTG GAT ATG ACG ACC --- GTC GGA AGC GAT GCA GTT ATG GAC GAT TGC TGT GGT GCG GCT --- --- GCT GCC AGT GGC GAG TGG CTG GAC GTG CTG CTG CTG GTG CTG AAG GCA TCG ATC ATG ATG TTC ATC ATC GTG GCG GCC ATT TTC GGC AAC CTG CTC GTC ATC ATA TCG GTT AAG CGA CAT AGG AAA CTA AGA GTT ATA ACA AAT TAT TTT GTG GTA TCG TTG GCC ATG GCA GAC ATC ATG GTT GCG ATG ATG GCC ATG ACA TTT AAT TTC AGT GTA CAA ATT ACG GGA AGT TGG AAA TTT GGA TCC TTC ATG TGT GAC GTG TGG AAC AGT TTG GAT GTG TAC TTC TCG ACC GCC AGT ATA CTG CAT CTG TGC TGT ATT TCG GTG GAT AGG TAT TAT GCG ATA GTG AAA CCA CTT AAG TAT CCC ATA AGC ATG ACT AAG CGA GTC GTG GCC ATA ATG TTA CTC AAT ACC TGG ATA TCA CCA GCA CTG TTG TCA TTC GTA CCG ATC TTC GCC GGT TGG TAC ACC ACG GAC AAG CAC AAG GAG GAC GTG CTG AAC AAC CCG GAC AGC TGT TTG TTC ATC GTG AAC AAA CCG TAC GCC GTC ATC TCC AGT TCG ATC TCG TTC TTC ATC CCC TGC ACG ATC ATG GTG TTC ACC TAC TTC CAG ATA TTC CGC GAG GCC AAC CGA CAG GAG AAG CAG TTG GCC ATG CGC CAA GGG ACT GCC ATG CTG ATG CAC CAG CAC AAC GCC GGT GGC GGA GGC GTA GGA GGA ACC GGA TCG GGA --- --- --- AGT GCC GGA GGA GGG CGT ACG AAC GGC GAA GCC CTC AGC GGA TCC GGC TCG TCC CGG ACG CTC ACC ATG CAC GAG GTG GAT GCC GAA CAG ACG CCC ACC AAG GAT CGA CAT CTG ATC AAA ATG AAA CGA GAA CAT AAG GCT GCA CGA ACG CTC GGA ATC ATC ATG GGA ACG TTT ATC CTC TGT TGG CTT CCG TTT TTT CTA TGG TAC ATA ATC ACG TCG CTC TGC GAC GAA TGT CCC AAT CCG GAC ATC GTG GTG GTC CTA GTT TTC TGG GTC GGC TAC TTC AAC TCG ACG TTG AAC CCG CTG ATC TAC GCC TAC TTC AAC CGG GAC TTC CGG GAA GCG TTC CGA AAC ACG CTG GAC TGC ATG TTC TGC GCG TGG TGG CGC CGG GAA ACG TCC CCG CTG GAC ATC AAC GTG CGG AGG TCC AGC TTG CGA TAC GAC TGC CGA GCG AGG AGC GTC TAC TCG GAG AAC TAC CTC CGA TCG ACG ACG CAG AAT GAC CGG CTC AAC AGC GAG ATC GGC GAG AGT CTC 
ALBO                            ATG ATG AAT CCT TCC AAT GAT GAC CTA CCG AAA TAC ATG TAC TCA GCG GCG GCG GCA GCA GTT TCC TCT ACC TTC GCA CTG GCC AGT GGC AGT AGC AGC AGC AGT AGT AGT AGT TCG GGA GGG GCA CAC GGC AGC CAG GAG GGC CTG GCT TCC --- --- --- --- TTC --- --- --- --- --- --- GGC AGT AAC TCG ACC GGT GGT GCT TCG CTG TTC TTC AAT GGC AAC GGT TCG GCA CTG --- --- --- --- --- --- --- --- --- --- GCA TCG GCG GCG GCT AAA GCG GCC GGG TCT TCG ACC CTT TTC GGG GTC GGA GCG AGT GGG GTT TCG GGA CAC GCG GGG GAT TCT GGT GGA --- CCG GGT GAC CCA ACG GGG AAT CAC GTA ATC TTC CAG GGT TAC AGT ACC AGT TCG CCG ACT TCG TTG GAT ATG ACG ACC GTC GTC GGA ACG GAA GGA GTT ATG GAT GAC TGC TGT GGT GCG GCC GCA GCT GCA GCC AGT GGC GAA TGG CTG GAC GTG CTA CTG CTG GTG CTG AAG GCA TCG ATC ATG ATG TTC ATC ATC GTG GCG GCC ATT TTC GGA AAC CTG CTC GTC ATC ATA TCG GTT AAG CGA CAT AGG AAG TTA AGA GTT ATA ACA AAT TAT TTT GTG GTA TCG TTG GCC ATG GCA GAC ATC ATG GTC GCG ATG ATG GCC ATG ACA TTT AAT TTC AGT GTA CAA ATT ACG GGA AGT TGG AAA TTT GGA TCC TTC ATG TGT GAC GTG TGG AAC AGT TTG GAT GTG TAC TTT TCG ACC GCC AGC ATA CTG CAT CTG TGC TGT ATT TCG GTG GAT AGG TAT TAT GCG ATA GTA AAA CCA CTT AAG TAT CCC ATA AAC ATG ACG AAA CGA GTC GTG GCC ATA ATG TTA CTC AAT ACC TGG ATA TCA CCA GCA CTG TTG TCA TTC GTG CCG ATC TTC GCC GGT TGG TAC ACC ACC GAC AAG CAC AAG GAG GAC GTG CTG AAT AAC CCG GAC AAC TGT TTG TTC ATC GTG AAC AAA CCG TAC GCC GTC ATC TCC AGT TCG ATT TCG TTC TTC ATC CCC TGC ACG ATC ATG GTG TTC ACC TAC TTC CAG ATA TTC CGC GAG GCC AAC CGG CAG GAG AAA CAG TTG GCC ATG CGC CAA GGG ACT GCC ATG CTG ATG CAC CAG CAC AAC GCC GGT GGA GGA GGA GGC GGC GGT GGC GGT GGT GGA GGG GGA TCC GGT AGT GCC GGA GGT CGA ACC AAT GGC GAA GCC CTC AGC GGA TCC GGC TCG TCC CGG ACG CTC ACC ATG CAC GAG GTG GAC GCC GAA CAG ACG CCC ACC AAG GAT CGA CAT CTG ATC AAA ATG AAA CGA GAA CAT AAG GCT GCA CGG ACG CTC GGA ATC ATC ATG GGG ACC TTC ATC CTC TGC TGG CTT CCG TTT TTT CTA TGG TAC ATC ATC ACG TCG CTC TGC GAC GAG TGT CCC AAT CCG GAC ATC GTG GTG GTC CTA GTC TTC TGG GTC GGC TAC TTC AAC TCG ACG TTG AAC CCG CTG ATC TAC GCC TAC TTC AAC CGG GAC TTC CGG GAA GCG TTC CGG AAC ACG CTG GAC TGC ATG TTC TGC GCG TGG TGG CGC CGG GAA ACG TCC CCG CTG GAC ATC AAC GTG CGG AGG TCC AGC CTG CGG TAC GAC TGC CGG GCG CGG AGC GTC TAC TCG GAG AAC TAC CTC CGG TCG ACG ACG CAG AAC GAC CGG CTC AAC AGT GAA ATC GGC GAG AGT CTC 


After deleting gaps. 1419 sites
     10   1419

ALBI                            ATG ATG AAT CCT TCC AGC GAT GAC TCG CCG AAG TAC ATG GTC GCC TCC CCA ACC TCA TCG TCA TCG GCG TCC TCG TTG GGC GTC CTG GCC TCC GCC GCC GAT TAC TTC AAT CTC AGC TTG GCA TCA GCG GAA GGC CTG GGC CCG CTC TCC TTC GAT GCG TCC GGT AAC GTA ATG CTG CAG GGC TTC TCG TCG GCC GCA CCC CTC GGT ACC TCC ATT TCC GGT GAC GGC GAG TGG ATC GAT GTC GTG CTG CTC GTC CTC AAG GCT TCG ATC ATG ATG TTC ATC ATC GTG GCC GCC ATC TTC GGC AAT CTG CTT GTC ATC ATC TCC GTC AAG CGG CAT AGG AAA TTA AGG GTC ATC ACC AAC TAC TTT GTC GCT CTG GCC ATG GCC GAC ATC ATG GTG GCG ATG ATG GCC ATG ACA TTC AAC TTT AGT GTA CAA ATA ACG GGA AGC TGG AAG TTT GGG TCG TTT ATG TGC GAC GTT TGG AAC AGT CTG GAT GTT TAC TTT TCG ACC GCC AGC ATC CTG CAC CTG TGC TGT ATC TCC GTG GAT AGA TAT TAT GCC ATA GTG AAG CCA CTT AAA TAT CCG ATA AGC ATG ACG AAG CGA GTC GTA GCG ATA ATG TTA TTA AAT ACC TGG ATA TCA CCA GCA CTG TTG TCA TTC GTG CCA ATT TTC GCC GGT TGG TAC ACC ACG GAC AAG CAC AAG GAG GAC GTC CTG AAG AAC CAG GAC AGC TGC CAG TTC ATC GTC AAC AAG CCG TAC GCG GTC ATC TCC AGC TCC ATC TCG TTC TTC ATC CCC TGC ACG ATC ATG GTG TTC ACG TAC TTC CAG ATA TTC CGC GAG GCC AAC CGG CAG GAG AAG CAG CTG GCC CTC CGG CAA GGC ACT GCC ATG CTG ATG CAC CAG CAC AAT GTC GGT GCT GGG AGT AGT GCC GGT GGT GGT ACG AAT GGG GAG GCG CTC AGT GGT AGC GGC TCA TCG AAG ACG CTC ACG CTA CAC GAG GTC GAT GCG GAG CAG ACG CCA ACC AAG GAC CGG CAT CTG ATC AAG ATG AAG CGC GAG CAT AAG GCG GCC CGC ACC CTC GGC ATC ATC ATG GGC ACC TTC ATC CTC TGC TGG CTG CCA TTC TTC CTC TGG TAC ATC ATC ACC TCG CTG TGC GAT GAG TGC CCA AAC CCG GAC ATC GTC GTC GTG CTG GTG TTC TGG GTC GGA TAC TTC AAC TCC ACG CTC AAT CCG CTC ATC TAC GCC TAC TTC AAT CGG GAC TTC CGG GAA GCG TTC CGG AAC ACG CTC CAT TGC ATG TTC TGC GCC TGG TGG CGC CGC GAA ACC TCG CCG CTG GAC ATT AAC GTG CGG CGA GCC AGC CTA CGG TAC GAT TGC CGC GCC AAG AGC GTC TAC TCC GAG AGC TAT CTG CGA CCG TCC CAC TCC GAT CGG TTC CAC AGC GAA ATC GGC GAA AGT CTG 
DAR                             ATG ATG AAT CCT TCC AGC GAT GAC TCG CCG AAG TAT ATG GTC GCC TCC CCA ACC TCC TCC TCC TCC GCG TCC TCG TTC GGC GTC CTG GCC GTC GCT GCC GAT TAC TTC AAT CTT AGC GCG TTG GCG GCG GAA GGT ATG GGC CCG CTC TCC TTT GAC GCG TCC GGT AAC ATA ATG CTG CAG GGC TTC TCG TCG GCC GCG CCC CTC GGT ACC TCC ATT TCC GAC GAC GGA GAA TGG ACC GAT GTC GTG CTG CTC GTC CTG AAG GCT TCG ATC ATG ATG TTC ATC ATC GTG GCC GCC ATC TTC GGC AAT CTG CTT GTC ATC ATC TCC GTC AAG CGG CAT AGG AAA TTA AGG GTC ATC ACC AAC TAC TTC GTC GTC CTG GCC ATG GCC GAC ATC ATG GTG GCG ATG ATG GCC ATG ACA TTC AAC TTT AGT GTA CAA ATA ACG GGA AGC TGG AAG TTT GGG TCG TTT ATG TGC GAC GTT TGG AAC AGT CTG GAT GTT TAC TTC TCG ACC GCC AGC ATC CTG CAC CTG TGC TGC ATC TCC GTG GAT AGA TAT TAT GCC ATA GTG AAG CCA CTT AAG TAT CCG ATA AGC ATG ACG AAG CGA GTC GTA GCG ATA ATG TTA TTA AAT ACC TGG ATA TCA CCA GCA CTG TTG TCA TTC GTG CCA ATT TTC GCC GGT TGG TAC ACC ACG GAC AAG CAC AAG GAG GAG GTA CTG AAG AAT CAG GAC AGC TGC CAG TTC ATC GTC AAC AAG CCG TAC GCG GTC ATC TCC AGC TCC ATC TCG TTC TTC ATC CCC TGC ACG ATC ATG GTG TTC ACG TAC TTC CAG ATA TTC CGC GAG GCC AAC CGG CAG GAG AAG CAG CTG GCC CTC CGG CAA GGC ACT GCC ATG CTA ATG CAC CAG CAC AAT GCC GGT GGT GGT GGT GGT GGT GGT GGT GGT ACG AAT GGT GAG GCG CTC AGT GGT AGC GGC TCA TCG AAG ACG CTT ACG TTG CAC GAG GTT GAT GCG GAG CAG ACA CCG ACC AAG GAT CGG CAT CTG ATC AAG ATG AAG CGC GAG CAT AAG GCG GCC CGT ACC CTC GGT ATC ATC ATG GGC ACG TTC ATC CTC TGC TGG TTG CCA TTC TTC CTC TGG TAC ATC ATC ACC TCG CTG TGC GAC GAG TGC CCA AAC CCG GAC ATT GTG GTC GTG CTG GTG TTT TGG GTC GGT TAC TTC AAC TCC ACG CTC AAT CCG CTC ATC TAC GCC TAC TTC AAT CGC GAC TTC CGG GAA GCG TTC CGG AAC ACG CTG CAC TGC ATG TTC TGC GCT TGG TGG CGT CGC GAA ACA TCC CCG CTG GAT ATT AAC GTG CGG AGG GCG AGC CTA CGG TAC GAT TGC CGC GCC AAG AGC GTC TAC TCG GAA AGT TAT CTC CGG CCG GGC CAC TCC GAT CGA TTC AAC AGC GAG ATC GGC GAA AGT CTG 
GAM                             ATG ATG AAT CCT TCC AAC GAT GAC ACG ACG AAC TAC ATG GTC TCA TCC TCA TCA TCC TCG CAC CTG GCC TCC ACG TTC GGG CTC GCC GAC CGG GGA GAC GCT GCA CTG GCG GCG GCA TCG GCG GCG GGG CTC GAG AGC GCC ACC CTG TCC TTC GAT GCG TCC GGC AGC ATA ATG TTG CAG GGC TTC TCG TCC ACC GCA CCC ATC GGC GGC ACG ATC GAG ACG GGT GGT GAA TGG ATC GAC GTG GTG CTG CTG GTG CTG AAG GCT TCC ATC ATG ATG TTC ATC ATC GTC GCT GCC ATC TTC GGC AAT CTG CTC GTC ATC ATC TCG GTT AAG CGC CAT AGG AAG CTA AGG GTT ATC ACA AAC TAT TTC GTC GTA CTC GCC ATG GCT GAC ATC ATG GTG GCG ATG ATG GCC ATG ACA TTC AAC TTT AGC GTA CAA ATA ACG GGA AGC TGG AAA TTC GGG TCG TTC ATG TGT GAC GTG TGG AAC AGC CTA GAT GTC TAC TTC TCC ACA GCC AGT ATA CTT CAT CTT TGC TGT ATT TCA GTG GAT AGA TAT TAC GCC ATA GTG AAA CCA CTT AAG TAT CCC ATA AGT ATG ACG AAG CGA GTT GTA GCG ATA ATG TTA TTA AAT ACA TGG ATA TCA CCA GCG CTG TTG TCA TTC GTG CCA ATC TTT GCC GGT TGG TAC ACT ACA GAA AAG CAC AAG CAG GAG GTG CTC GAT AAC CCG GAC AGC TGC CTG TTC ATT GTC AAC AAA CCG TAC GCG GTC ATC TCG AGC TCC ATC TCG TTC TTC ATC CCG TGC ACA ATC ATG GTG TTC ACG TAC TTC CAG ATA TTC CGT GAG GCC AAC CGG CAG GAG AAG CAG CTG GCC CTC CGC CAG GGC ACT GCC ATG CTG ATG CAC CAG CAC AAT ACG GGC GGG GGC GTT GGT GGT GGC GGC GGC ACC AAT GGC GAG GCG CTC AGT GGC AGC GGT TCC TCC AAG ACG CTC ACG CTG CAC GAG GTG GAC GCG GAG CAG ACA CCG ACC AAG GAT CGG CAT CTG ATA AAG ATG AAG CGA GAG CAC AAG GCT GCC CGG ACG CTT GGC ATC ATT ATG GGA ACG TTC ATA CTG TGC TGG CTT CCG TTT TTC CTC TGG TAC ATC ATC ACG TCG CTG TGT GAC CGG TGC CCC AAT CCG GAC ATT GTC GTT GCG CTG GTC TTC TGG ATC GGG TAC TTC AAC TCG ACG CTC AAC CCG CTC ATC TAC GCC TAC TTC AAC CGG GAC TTC CGG GAA GCG TTC CGG AAC ACG CTC GAC TGC ATG TTC TGT GCC TGG TGG CGC CGG GAA ACG TCT CCG CTG GAC ATC AAC GTT CGG CGG GCG AGC CTC CGG TAC GAC TGC CGG GCG AAG AGC GTC TAC TCC GAG AGC TAC CTG CGG CCC TCC CAG ACC GAT CGG TTC CAC AGC GAG ATC GGC GAA AGT CTG 
ARA                             ATG ATG AAT CCT TCC AAC GAT GAC ACG ACG AAC TAC ATG GTC TCA TCC TCA TCA TCC TCG CAC CTG GCC TCC ACG TTC GGG CTC GCC GAC CGG GGA GAC GCT GCA CTG GCG GCG GCA TCG GCG GCG GGG CTC GAG AGC GCC ACC CTG TCC TTC GAT GCG TCC GGC AGC ATA ATG TTG CAG GGC TTC TCG TCC ACC GCA CCC ATC GGC GGC ACG ATC GAG ACG GGT GGC GAA TGG ATC GAC GTG GTG CTG CTG GTG CTG AAG GCT TCC ATC ATG ATG TTC ATC ATC GTC GCT GCC ATC TTC GGC AAT CTG CTC GTC ATC ATC TCG GTT AAG CGC CAT AGG AAG CTA AGG GTT ATC ACA AAC TAT TTC GTC GTA CTC GCC ATG GCT GAC ATC ATG GTG GCG ATG ATG GCC ATG ACA TTC AAC TTT AGC GTA CAA ATA ACG GGA AGC TGG AAA TTC GGG TCG TTC ATG TGT GAC GTG TGG AAC AGC CTA GAT GTC TAC TTC TCC ACA GCC AGT ATA CTT CAT CTT TGC TGT ATT TCA GTG GAT AGA TAT TAT GCC ATA GTG AAA CCA CTT AAG TAT CCC ATA AGT ATG ACG AAG CGA GTT GTA GCG ATA ATG TTA TTA AAT ACA TGG ATA TCA CCA GCG CTG TTG TCA TTC GTG CCA ATC TTT GCC GGT TGG TAC ACT ACA GAA AAG CAC AAG CAG GAG GTG CTC GAT AAC CCG GAC AGC TGC CTG TTC ATT GTC AAC AAA CCG TAC GCG GTC ATC TCG AGC TCC ATC TCG TTC TTC ATC CCG TGC ACA ATC ATG GTG TTC ACG TAC TTC CAG ATA TTC CGT GAG GCC AAC CGG CAG GAG AAG CAG CTG GCC CTC CGC CAG GGC ACT GCC ATG CTG ATG CAC CAG CAC AAT ACG GGC GGG GGC GTT GGT GGT GGC GGC GGC ACC AAT GGG GAG GCG CTC AGT GGC AGC GGT TCC TCC AAG ACG CTC ACG CTG CAC GAG GTG GAC GCG GAG CAG ACG CCG ACG AAG GAT CGG CAT CTG ATA AAG ATG AAG CGA GAG CAC AAG GCT GCC CGG ACG CTT GGC ATC ATT ATG GGA ACG TTC ATA CTG TGC TGG CTT CCG TTT TTC CTC TGG TAC ATC ATC ACG TCG CTG TGT GAC CGG TGC CCC AAT CCG GAC ATT GTC GTT GCG CTG GTC TTC TGG ATC GGG TAC TTC AAC TCG ACG CTC AAC CCG CTC ATC TAC GCC TAC TTC AAC CGG GAC TTC CGG GAA GCG TTC CGG AAC ACG CTC GAC TGC ATG TTC TGT GCC TGG TGG CGC CGG GAA ACG TCC CCG CTG GAC ATC AAC GTT CGG CGG GCG AGC CTC CGG TAC GAC TGC CGG GCG AAG AGC GTC TAC TCC GAG AGC TAC CTG CGG CCC TCC CAG ACG GAC CGG TTC CAC AGC GAG ATC GGC GAA AGT CTG 
MER                             ATG ATG AAT CCT TCC AAC GAT GAC ACG ACG AAC TAC ATG GTC TCA TCC TCA TCA TCC TCG CAC CTG GCC TCC ACG TTC GGG CTC GCC GAC CGG GGA GAC GCT GCA CTG GCG GCG GCA TCG GCG GCG GGG CTC GAG AGC GCC ACC CTG TCC TTC GAT GCG TCC GGC AGC ATA ATG TTG CAG GGC TTC TCG TCC ACC GCA CCC ATC GGC GGC ACG ATC GAG ACG GGT GGT GAA TGG ATC GAC GTG GTG CTG CTG GTG CTG AAG GCT TCC ATC ATG ATG TTC ATC ATC GTC GCT GCC ATC TTC GGC AAT CTG CTC GTC ATC ATC TCG GTT AAG CGC CAT AGG AAG CTA AGG GTT ATC ACA AAC TAT TTC GTC GTA CTC GCC ATG GCT GAC ATC ATG GTG GCG ATG ATG GCC ATG ACA TTC AAC TTT AGC GTA CAA ATA ACG GGA AGC TGG AAA TTT GGG TCG TTC ATG TGT GAC GTG TGG AAC AGC CTA GAT GTC TAC TTC TCC ACA GCC AGT ATA CTT CAT CTT TGC TGT ATT TCA GTG GAT AGA TAT TAT GCC ATA GTG AAA CCA CTT AAG TAT CCC ATA AGT ATG ACG AAG CGA GTT GTA GCG ATA ATG TTA TTA AAC ACA TGG ATA TCA CCA GCG CTG TTG TCA TTC GTG CCC ATC TTT GCC GGT TGG TAC ACT ACC GAA AAG CAC AAG CAG GAG GTG CTC GAT AAC CCG GAC AGC TGC CTG TTC ATT GTC AAC AAA CCG TAC GCG GTC ATC TCG AGC TCC ATC TCG TTC TTC ATC CCG TGC ACA ATC ATG GTG TTC ACG TAC TTC CAG ATA TTC CGT GAG GCC AAC CGG CAG GAG AAG CAG CTG GCC CTC CGC CAG GGC ACT GCC ATG CTG ATG CAC CAG CAC AAT ACG GGC GGG GGC GTT GGT GGT GGC GGC GGC ACC AAT GGG GAG GCG CTC AGT GGC AGC GGT TCC TCC AAG ACG CTC ACG CTG CAC GAG GTG GAC GCT GAG CAG ACG CCG ACC AAG GAT CGG CAT CTG ATA AAG ATG AAG CGA GAG CAC AAG GCT GCC CGG ACG CTT GGC ATC ATT ATG GGA ACG TTC ATA CTG TGC TGG CTT CCG TTT TTC CTC TGG TAC ATC ATC ACG TCG CTG TGT GAC CGG TGC CCC AAT CCG GAC ATT GTC GTT GCG CTG GTC TTC TGG ATC GGG TAC TTC AAC TCG ACG CTC AAC CCG CTC ATC TAC GCC TAC TTC AAC CGG GAC TTC CGG GAA GCG TTC CGC AAC ACG CTC GAC TGC ATG TTC TGT GCC TGG TGG CGC CGG GAA ACG TCC CCG CTG GAC ATC AAC GTT CGG CGG GCG AGC CTC CGG TAC GAC TGC CGG GCG AAG AGC GTC TAC TCC GAG AGC TAC CTG CGG CCC TCC CAG ACC GAC CGG TTC CAC AGC GAG ATC GGC GAA AGT CTG 
STE                             ATG ATG AAT CCT TCC AAC GAT GAC TCG ACG AAA TAC ATG GTC TCA TCC TCG TCA TCC TCG CAC CTG GCT TCC TCG CTC GGA CTT GCC GAC CGG GAC GTT GGT GCA CTG GCG TCG TCA GCG GCG GCA GCA GCG GAA AGC GCC ACT CTG TCC TTT GAC GCG TCC GGA AGC ATA ATG TTG CAG GGT TTC TCG TCG ACC GCA CCC ATC GGC AGC TCG ATG GAC ACG GGT GGC GAA TGG ATC GAC GTG GTG CTG CTG GTG CTG AAG GCT TCC ATC ATG CTG TTC ATC ATC GTG GCG GCC ATC TTC GGC AAT CTG CTC GTC ATC ATC TCC GTC AAG CGC CAT AGG AAG CTA AGG GTA ATC ACG AAC TAT TTC GTC GTA CTT GCC ATG GCT GAC ATC ATG GTG GCA ATG ATG GCC ATG ACA TTC AAC TTT AGT GTA CAA TTA ACG GGA AGC TGG AAA TTT GGG TCG TTC ATG TGC GAT GTA TGG AAC AGC CTG GAT GTC TAC TTC TCT ACC GCC AGT ATA CTT CAC CTT TGC TGT ATT TCA GTG GAT AGA TAT TAT GCC ATA GTG AAA CCA CTT AAG TAT CCA ATA AGC ATG ACG AAG CGA GTC GTA GCG ATA ATG TTA TTA ACT ACC TGG ATA TCA CCA GCG CTG TTG TCA TTC GTG CCG ATC TTT GCC GGT TGG TAC ACC ACG GAA AAG CAC AAG AAG GAC GTA CTG CTG AAC CCG GAC AGC TGC CTG TTC ACC GTC AAC AAG CCG TAT GCG GTC ATC TCC AGC TCC ATC TCC TTC TTC ATC CCC TGC ACG ATC ATG GTG TTC ACG TAC TTC CAG ATA TTC CGC GAG GCC AAC CGG CAG GAA AAG CAG CTG GCC CTC CGG CAA GGC ACT GCC ATG CTG ATG CAT CAA CAC AAC GTG GGA GGG GGA GGA GGT GGC GGG GGC GGT ACC AAC GGG GAG GCA CTC AGT GGA AGC GGT TCC TCG AAG ACG CTT ACC CTG CAC GAG GTG GAC GCA GAA CAG ACG CCG ACC AAG GAT CGG CAT CTG ATC AAG ATG AAG CGA GAG CAC AAG GCT GCC CGA ACG CTC GGC ATC ATA ATG GGA ACG TTC ATT CTA TGC TGG CTT CCG TTT TTC CTC TGG TAC ATC ATC ACA TCG CTG TGC GAC AAG TGT CCC AAT CCG GAT ATT GTC GTC ATG CTA GTC TTC TGG GTC GGG TAC TTT AAC TCC ACC CTG AAC CCG CTC ATC TAC GCC TAC TTC AAC CGA GAC TTC CGG GAA GCG TTC CGG AAC ACG CTC AAC TGC ATA TTC TGC ACC TGG TGG CGC CGA GAA ACG TCC CCG CTG GAC ATT AAC GTC CGG CGA GCG AGC CTA CGC TAC GAC TGC CGG GCG AAG AGT GTT TAC TCG GAA AGC TAT CTG CGG CCC TCC CAA ACG GAT CGG TTC AAC AGC GAG ATC GGT GAA AGT CTG 
FUN                             ATG ATG AAT CCT TCC AAC GAT GAC ACG ACA AAA TAC ATG GTT TCA TCC TCG TCA TCC TCG CAC CTG GCT TCG TCG CTC GGA CTC GCC GAC CGG GAC GTT GGC ACA CTG GCG TCG TCA GCG GCA GCA GCG CTG GAA AGT GCC ACT CTC TCC TTC GAT GCG TCC GGA AGC ATA ATG TTG CAG GGC TTC TCA TCA ACC GCA CCC ATC GGC AGC TCG ATG GAG ACG AGT GGC GAA TGG ATC GAC GTG GTG CTG CTG GTG CTG AAG GCT TCC ATC ATG ATG TTC ATC ATA GTG GCG GCC ATC TTT GGC AAC TTG CTC GTC ATC ATC TCC GTC AAA CGC CAT AGG AAG TTA AGG GTA ATC ACG AAC TAT TTC GTC GTA CTC GCC ATG GCT GAC ATC ATG GTG GCA ATG ATG GCC ATG ACA TTC AAC TTT AGT GTA CAA TTA ACG GGA AGC TGG AAA TTT GGG TCG TTT ATG TGT GAT GTA TGG AAC AGC CTG GAT GTC TAC TTC TCC ACC GCC AGT ATA CTT CAC CTT TGC TGT ATT TCA GTG GAT AGA TAT TAT GCC ATA GTA AAA CCA CTT AAG TAT CCG ATA AGC ATG ACG AAG CGA GTC GTA GCG ATA ATG TTA TTA ACT ACA TGG ATA TCA CCA GCG CTG TTG TCA TTC GTG CCG ATC TTT GCC GGT TGG TAC ACC ACG GAC AAG CAC AAG AAG GAG GTG CTG CTG AAC CCG GAC AGC TGC CTG TTC ATC GTC AAC AAG CCG TAC GCG GTC ATC TCC AGC TCC ATC TCG TTT TTC ATC CCC TGC ACG ATC ATG GTG TTC ACG TAC TTC CAG ATA TTC CGC GAG GCC AAC CGG CAG GAG AAG CAG CTG GCC CTC CGG CAA GGC ACT GCC ATG CTG ATG CAT CAA CAC AAC GTG GGT GGG GGC GCG GGT GGT GGG GGC GGT ACG AAT GGG GAG GCA CTC AGT GGT AGT GGT TCG TCG AAG ACG CTT ACC CTG CAC GAG GTG GAT GCG GAA CAG ACG CCA ACC AAG GAT CGG CAT CTG ATC AAG ATG AAG CGA GAG CAC AAG GCT GCC CGA ACG CTC GGC ATC ATT ATG GGA ACG TTC ATA CTT TGC TGG CTT CCG TTT TTC CTC TGG TAC ATC ATC ACC TCG CTG TGC GAC AAA TGT CCC AAT CCG GAT ATA GTC GTT GCA CTA GTC TTC TGG ATC GGG TAC TTC AAC TCC ACC CTG AAC CCG CTC ATT TAC GCC TAC TTT AAC CGG GAC TTC CGG GAA GCG TTC CGG AAC ACG CTC GAC TGC ATG TTC TGT GCC TGG TGG CGC CGA GAA ACG TCC CCA CTA GAC ATT AAC GTA CGG CGT GCG AGC CTA CGG TAC GAC TGC CGG GCC AAG AGT GTA TAC TCG GAG AGC TAC CTA CGG CCC TCC CAG ACG GAT CGG TTC AAT AGC GAG ATC GGT GAG AGC CTG 
QUI                             ATG ATG AAT CCT TCC AAC GAT GAC CTA CCA AAA TAC ATG TAT TCA GCA GCA TCA TCG TTC TCC TCA GGG TCT TCC TAT GGA CCG CAA GCG AGT GGG AGT CAT GGT TTG GGA CTG TTC GCC TCG GCC CCC GGC CGG GGA GGT GGT CAG GAC GAT AGC GCG GCC GGT CAC ATG ATC TTC CAG GGA TAC AGC TCC ACC GGT GCC GCC TCG CTG GAC CCG CTA GAT GAT AGT GAG GTA CTG GAC GGA GTT TTG CTG GTG CTG AAA GCG TCC ATT ATG ATG TTC ATA ATC GTG GCG GCC ATC TTT GGC AAC CTG CTG GTC ATC ATA TCG GTT AAG CGA CAT AGG AAG TTA AGG GTT ATA ACA AAT TAT TTT GTG GTA CTC GCC ATG GCA GAC ATC ATG GTG GCG ATG ATG GCC ATG ACA TTT AAT TTC AGT GTA CAA ATT ACG GGA AGT TGG AAG TTC GGA TCT TTC ATG TGT GAC GTG TGG AAC AGT TTG GAC GTG TAC TTT TCA ACC GCC AGT ATA TTG CAC CTG TGC TGT ATT TCA GTC GAT AGG TAT TAT GCG ATA GTG AAA CCA CTT AAG TAC CCG ATA AGC ATG ACA AAG CGA GTC GTA GCC ATA ATG TTA CTC AAT ACC TGG ATA TCA CCA GCA CTG TTG TCA TTC GTA CCG ATC TTC GCT GGT TGG TAC ACC ACG GAC AAG CAC AAA GAG GAC GTG GCC AAC AAT CCG GAC AGC TGC CTG TTC ATA GTG AAC AAG CCG TAC GCT GTC ATC TCC AGC TCC ATC TCG TTC TTC ATC CCG TGC ACG ATC ATG GTG TTC ACC TAC TTC CAA ATA TTC CGC GAG GCC AAC CGG CAG GAG AAG GCC CTC GCG GTA CGC CAA GGG AAC GCC ATG CTT ATG CAC CAG CAC AAC ACG GGT GGC GGA GAG GGT GGT GGT GGG GGG ACA AAC GGA GAA GCA TTG AGC GGA TCC GGC TCG TCC AAG ACG CTC ACC ATG CAC GAA GTG GAC GCC GAG CAG ACG CCC ACC AAG GAT CGA CAT CTG ATC AAA ATG AAA CGA GAA CAT AAG GCT GCC CGA ACG CTC GGA ATC ATC ATG GGG ACG TTC ATC CTG TGT TGG CTT CCG TTT TTT CTA TGG TAC ATC ATC ACA TCG CTC TGC GAC GAG TGT CCC AAC CCG GAC ATT GTG GTC GTG CTC GTG TTT TGG GTC GGC TAC TTC AAC TCC ACG CTG AAC CCG TTG ATT TAC GCG TAC TTT AAC CGA GAC TTC CGG GAA GCG TTC CGG AAC ACG CTG GAC TGC ATG TTC TGC GCG TGG TGG CGC CGC GAA ACG TCC CCG CTG GAC ATT AAC GTG CGG CGG TCC AGC CTG CGG TAC GAC TGC CGG GCG AAA AGC GTC TAC TCG GAG AGC TAC CTG AGG CCG TCG CAG AAC GAC CGC TTC AAC AGC GAG GTT GGC GAG AGT CTC 
AEG                             ATG ATG AAT CCT TCC AAT GAC GAC CTA CCG AAA TAC ATG TAC TCA GCG GCA GCA GCA GTT TCC TCT CAC AGC CAA GAG GGT CAT TCT TCC GGC AGC TCC ACC GGT ACT TCG CTG TTC CTG TCG TCG GCT AGT GCA GTT CCT GGC GGA GGA CCG GGT GAT CCA ACG CAC GTA ATC TTC CAG GGC TAC AGC ACC AGT TCA CCG ACT TCG TTG GAT ATG ACG ACC GCC AGT GAG TGG CTG GAC GTG CTG CTG CTG GTG CTG AAG GCA TCG ATC ATG ATG TTC ATC ATC GTG GCG GCC ATT TTC GGC AAC CTG CTC GTC ATC ATA TCG GTT AAG CGA CAT AGG AAA CTA AGA GTT ATA ACA AAT TAT TTT GTG GTA TTG GCC ATG GCA GAC ATC ATG GTT GCG ATG ATG GCC ATG ACA TTT AAT TTC AGT GTA CAA ATT ACG GGA AGT TGG AAA TTT GGA TCC TTC ATG TGT GAC GTG TGG AAC AGT TTG GAT GTG TAC TTC TCG ACC GCC AGT ATA CTG CAT CTG TGC TGT ATT TCG GTG GAT AGG TAT TAT GCG ATA GTG AAA CCA CTT AAG TAT CCC ATA AGC ATG ACT AAG CGA GTC GTG GCC ATA ATG TTA CTC AAT ACC TGG ATA TCA CCA GCA CTG TTG TCA TTC GTA CCG ATC TTC GCC GGT TGG TAC ACC ACG GAC AAG CAC AAG GAG GAC GTG CTG AAC AAC CCG GAC AGC TGT TTG TTC ATC GTG AAC AAA CCG TAC GCC GTC ATC TCC AGT TCG ATC TCG TTC TTC ATC CCC TGC ACG ATC ATG GTG TTC ACC TAC TTC CAG ATA TTC CGC GAG GCC AAC CGA CAG GAG AAG CAG TTG GCC ATG CGC CAA GGG ACT GCC ATG CTG ATG CAC CAG CAC AAC GCC GGT GGC GTA GGA ACC GGA GGA GGG CGT ACG AAC GGC GAA GCC CTC AGC GGA TCC GGC TCG TCC CGG ACG CTC ACC ATG CAC GAG GTG GAT GCC GAA CAG ACG CCC ACC AAG GAT CGA CAT CTG ATC AAA ATG AAA CGA GAA CAT AAG GCT GCA CGA ACG CTC GGA ATC ATC ATG GGA ACG TTT ATC CTC TGT TGG CTT CCG TTT TTT CTA TGG TAC ATA ATC ACG TCG CTC TGC GAC GAA TGT CCC AAT CCG GAC ATC GTG GTG GTC CTA GTT TTC TGG GTC GGC TAC TTC AAC TCG ACG TTG AAC CCG CTG ATC TAC GCC TAC TTC AAC CGG GAC TTC CGG GAA GCG TTC CGA AAC ACG CTG GAC TGC ATG TTC TGC GCG TGG TGG CGC CGG GAA ACG TCC CCG CTG GAC ATC AAC GTG CGG AGG TCC AGC TTG CGA TAC GAC TGC CGA GCG AGG AGC GTC TAC TCG GAG AAC TAC CTC CGA TCG ACG CAG AAT GAC CGG CTC AAC AGC GAG ATC GGC GAG AGT CTC 
ALBO                            ATG ATG AAT CCT TCC AAT GAT GAC CTA CCG AAA TAC ATG TAC TCA GCG GCG GCA GCA GTT TCC TCT GGC AGC CAG GAG GGC CTG GCT TCC GGC AGT TCG ACC GGT GCT TCG CTG TTC CTG TCT TCG GCG AGT GGG GTT TCG GGA GGT GGA CCG GGT GAC CCA ACG CAC GTA ATC TTC CAG GGT TAC AGT ACC AGT TCG CCG ACT TCG TTG GAT ATG ACG ACC GCC AGT GAA TGG CTG GAC GTG CTA CTG CTG GTG CTG AAG GCA TCG ATC ATG ATG TTC ATC ATC GTG GCG GCC ATT TTC GGA AAC CTG CTC GTC ATC ATA TCG GTT AAG CGA CAT AGG AAG TTA AGA GTT ATA ACA AAT TAT TTT GTG GTA TTG GCC ATG GCA GAC ATC ATG GTC GCG ATG ATG GCC ATG ACA TTT AAT TTC AGT GTA CAA ATT ACG GGA AGT TGG AAA TTT GGA TCC TTC ATG TGT GAC GTG TGG AAC AGT TTG GAT GTG TAC TTT TCG ACC GCC AGC ATA CTG CAT CTG TGC TGT ATT TCG GTG GAT AGG TAT TAT GCG ATA GTA AAA CCA CTT AAG TAT CCC ATA AAC ATG ACG AAA CGA GTC GTG GCC ATA ATG TTA CTC AAT ACC TGG ATA TCA CCA GCA CTG TTG TCA TTC GTG CCG ATC TTC GCC GGT TGG TAC ACC ACC GAC AAG CAC AAG GAG GAC GTG CTG AAT AAC CCG GAC AAC TGT TTG TTC ATC GTG AAC AAA CCG TAC GCC GTC ATC TCC AGT TCG ATT TCG TTC TTC ATC CCC TGC ACG ATC ATG GTG TTC ACC TAC TTC CAG ATA TTC CGC GAG GCC AAC CGG CAG GAG AAA CAG TTG GCC ATG CGC CAA GGG ACT GCC ATG CTG ATG CAC CAG CAC AAC GCC GGT GGA GGC GGC GGC GGT GGA GGT CGA ACC AAT GGC GAA GCC CTC AGC GGA TCC GGC TCG TCC CGG ACG CTC ACC ATG CAC GAG GTG GAC GCC GAA CAG ACG CCC ACC AAG GAT CGA CAT CTG ATC AAA ATG AAA CGA GAA CAT AAG GCT GCA CGG ACG CTC GGA ATC ATC ATG GGG ACC TTC ATC CTC TGC TGG CTT CCG TTT TTT CTA TGG TAC ATC ATC ACG TCG CTC TGC GAC GAG TGT CCC AAT CCG GAC ATC GTG GTG GTC CTA GTC TTC TGG GTC GGC TAC TTC AAC TCG ACG TTG AAC CCG CTG ATC TAC GCC TAC TTC AAC CGG GAC TTC CGG GAA GCG TTC CGG AAC ACG CTG GAC TGC ATG TTC TGC GCG TGG TGG CGC CGG GAA ACG TCC CCG CTG GAC ATC AAC GTG CGG AGG TCC AGC CTG CGG TAC GAC TGC CGG GCG CGG AGC GTC TAC TCG GAG AAC TAC CTC CGG TCG ACG CAG AAC GAC CGG CTC AAC AGT GAA ATC GGC GAG AGT CTC 


Printing out site pattern counts


        10       1125  P

ALBI                            AAA AAA AAC AAC AAC AAC AAC AAG AAG AAG AAG AAG AAG AAG AAG AAG AAG AAG AAG AAT AAT AAT AAT AAT AAT AAT ACA ACC ACC ACC ACC ACC ACC ACC ACC ACC ACC ACC ACG ACG ACG ACG ACG ACG ACG ACG ACG ACT AGA AGC AGC AGC AGC AGC AGC AGC AGC AGC AGC AGC AGC AGG AGG AGT AGT AGT AGT AGT AGT ATA ATA ATC ATC ATC ATC ATC ATC ATC ATC ATC ATC ATC ATC ATC ATC ATC ATC ATC ATC ATG ATG ATG ATG ATT ATT ATT CAA CAA CAC CAC CAC CAC CAC CAG CAG CAG CAG CAG CAG CAT CAT CAT CCA CCA CCA CCA CCA CCA CCC CCC CCG CCG CCG CCG CCG CCG CCT CGA CGA CGA CGC CGC CGC CGC CGC CGC CGG CGG CGG CGG CGG CGG CGG CGG CGG CTA CTA CTC CTC CTC CTC CTC CTC CTC CTC CTC CTC CTC CTC CTC CTC CTG CTG CTG CTG CTG CTG CTG CTG CTG CTG CTG CTG CTG CTG CTG CTG CTG CTG CTT CTT GAA GAA GAA GAA GAC GAC GAC GAC GAC GAC GAC GAG GAG GAG GAG GAG GAG GAG GAG GAG GAT GAT GAT GAT GAT GAT GAT GAT GAT GCA GCA GCA GCC GCC GCC GCC GCC GCC GCC GCC GCC GCC GCC GCC GCC GCC GCC GCC GCG GCG GCG GCG GCG GCG GCG GCG GCG GCG GCT GCT GCT GGA GGA GGC GGC GGC GGC GGC GGC GGC GGC GGC GGC GGC GGG GGG GGG GGT GGT GGT GGT GGT GGT GGT GGT GGT GTA GTA GTA GTC GTC GTC GTC GTC GTC GTC GTC GTC GTC GTC GTC GTC GTC GTC GTC GTG GTG GTG GTG GTG GTG GTG GTG GTG GTG GTT GTT TAC TAC TAC TAC TAC TAT TAT TAT TAT TCA TCA TCA TCA TCA TCC TCC TCC TCC TCC TCC TCC TCC TCC TCC TCC TCC TCC TCC TCC TCC TCG TCG TCG TCG TCG TCG TCG TCG TCG TCG TCG TCG TCG TGC TGC TGC TGC TGC TGC TGC TGG TGG TGT TTA TTA TTA TTC TTC TTC TTC TTC TTC TTC TTC TTC TTC TTC TTC TTC TTG TTG TTG TTT TTT TTT TTT TTT 
DAR                             ... ..G ... ... ... ... ..T ... ... ... ... ... ... ... ... ... ... ... ... ... ... ... ... ... ... ... ... ..A ... ... ... ... ... ... ... ... ... ..G ..A ... ... ... ... ... ... ... ... ... ... ... ... ... ... ... ... ... ... ... ... ... ..T ... ... ... ... ... ... G.. G.. ... ... .C. ... ... ... ... ... ... ... ... ... ... ... ... ... ... ... ... ..T ... ... ... ... ... ... ... ... ... A.. ... ... ... ... ... ... ... ... ... ... ..C ... ... ... ... ... ... ... ..G ... ... ... ... ... ... ... ... ... A.G ... ..G ... ... ... ... ..T ..T ..A ..C ... ... ... ... ... ... ... ... T.G ... ... ... ... ... ... ... ... ... ... ..G ..G ..T ..T A.. ..A ..C ... ... ... ... ... ... ... ... ... ... ... ... ... ... T.. ... ... ... ... ... ..G ... ... ... ... ..G ..T ..T ..A ..A ... ... ... ... ... ... ... ..C ..C ... ... ... ... ... ... ... ... ..G TTG ... ... ... ... ... ... ... ... ... ... ... ... ..G ..T ..T .GT ... ... ... ... ... ... ... ... ... ... ... .G. .TC ... ..T ..A ... ... ... ... ... ... ... ... ..T ..T ... ..T ..T .AC ... ... ... ... ... ... ... ... A.. ... ... .C. ..A ... ... ... ... ... ... ... ... ... ... ... ... ..G ..T ... ... ... ... ... ... ... ... ... ... ... ... ... ... ... ... ..T ... ... ... ... G.G ... ... ..C ..C GG. GT. ... ... ... ... ... ... ... ... ... ... ... ... ... ..G ..C ..C ..C ... ... ... ... ... ... ... ... ... ... ... ... ... ... ... ... ... ... ... ..C ... ... ... ... ... ... ... ... ... ... ... ... ... ... ..T ..T GC. ..C ... ..C ..C ... ... ... 
GAM                             ..G ..G ... ... ..T .G. ... ..A ..A ..A ..C ... ... ... ... ... ... ... G.T ..C ... ... ... ... ... GCG ... ..G ..A ..A ..A ... ..G ..G ..T GG. T.A ..G ..A ..A ..A ..C ... ... ... ... ... ... ... .A. ... ... ... ... ... ... ... ..T ..T GCA ... ... ... ..C ..C ... ... G.. GT. ... ... ... ..A ..A ..A ... ... ... ... ... ... ... ... ... ... ..T ..T ..T ..T ... ... ... ... ..C ..C ..C ... ..G ... ... ... ..G ..T ... ... ... ... .C. .T. G.C ..C ... ... ... ..C ..G T.. ..G ... ..G A.C A.. ..C ..C ... ... ... ..G ... ..G ..A ..G ..G ..T ... ..G ... ... ..C ..C ... ... ... ... ... ..C ..G A.. ... ... ... ... ... ..G ..G ..G ..T ... ..G ... GCG AGC ... ... ..A ..C ..C ... ... ... ... ... ... ... ..T ..T GCC T.. ..T ..C ... CTC ... ... ..G ..A ... ... .GT ..G ... ..T ..A ... C.. CG. ... ... ... ... ... ..C ... ..C ..C ... ... ... ... .C. ..G ... ..G A.. .A. .A. ... ... ... ... ... ..G ..T ..T T.A ..G ... .GA .GT ..C ... ... ... ... ... ... ... ..T .G. ... .GG .TA ... ..G ..T .C. ..A ... ... ... ... ..G ..T .AG ... ... ..C ..C ACG ..C ..C ..C ..C ..C ..C ..C ... A.. ... ... ACG ..G A.. C.. ... ... ... ... ..G ..G ..T ..T ..T ..T ... ..G .C. ..C ..C ... ... ... ... ... ... ..T ..C ..G GCA ... ... ..T ... ..C ..C ... ... G.G ... ..C CAC ..C ... CGG A.. A.G GAG ..A ... ... ... ... ... ... ..G ..G ..G ... CT. ... ..T A.. A.. ..C ..C ..C ..C ... ... ... ... ... ... ... ... ..T ..T ..T ... ... ... C.. ... ... C.G ... ... ... ... ... ... ... ... ..T ..T ... ... .C. ..C ... ..C ..C ..C ..C ... 
ARA                             ..G ..G ... ... ..T .G. ... ..A ..A ..A ..C ... ... ... ... ... ... ... G.T ..C ... ... ... ... ... GCG ... ..G ..A ..A ..A ..G ..G ..G ..T GG. T.A ..G ... ..A ..A ..C ... ... ... ... ... ... ... .A. ... ... ... ... ... ... ... ..T ..T GCA ... ... ... ..C ..C ... ... G.. GT. ... ... ... ..A ..A ..A ... ... ... ... ... ... ... ... ... ... ..T ..T ..T ..T ... ... ... ... ..C ..C ..C ... ..G ... ... ... ..G ..T ... ... ... ... .C. .T. G.C ..C ... ... ... ..C ..G T.. ..G ... ..G A.C A.. ..C ..C ... ... ... ..G ... ..G ..A ..G ..G ..T ... ..G ... ... ..C ..C ... ... ... ... ... ..C ..G A.. ... ... ... ... ... ..G ..G ..G ..T ... ..G ... GCG AGC ... ... ..A ..C ..C ... ... ... ... ... ... ... ..T ..T GCC T.. ..T ..C ... CTC ... ... ..G ..A ... ... .GT ..G ... ..T ..A ... C.. CG. ... ... ... ... ... ..C ... ..C ..C ..C ... ... ... .C. ..G ... ..G A.. .A. .A. ... ... ... ... ... ..G ..T ..T T.A ..G ... .GA .GT ..C ... ... ... ... ... ... ... ..T .G. ... .GG .TA ... ..G ... .C. ..A ... ... ... ... ..G ..T .AG ... ... ..C ... ACG ..C ..C ..C ..C ..C ..C ..C ... A.. ... ... ACG ..G A.. C.. ... ... ... ... ..G ..G ..T ..T ..T ..T ... ..G .C. ..C ..C ... ... ... ... ... ... ..T ..C ..G GCA ... ... ..T ... ..C ... ... ... G.G ... ..C CAC ..C ... CGG A.G A.G GAG ..A ... ... ... ... ... ... ..G ..G ..G ... CT. ... ..C A.. A.. ..C ..C ..C ..C ... ... ... ... ... ... ... ... ..T ..T ..T ... ... ... C.. ... ... C.G ... ... ... ... ... ... ... ... ..T ..T ... ... .C. ..C ... ..C ..C ..C ..C ... 
MER                             ..G ..G ... ... ..T .G. ... ..A ..A ..A ..C ... ... ... ... ... ... ... G.T ..C ..C ... ... ... ... GCG ... ..G ..A ..A ..A ... ..G ..G ..T GG. T.A ..G ... ..A ..C ..C ... ... ... ... ... ... ... .A. ... ... ... ... ... ... ... ..T ..T GCA ... ... ... ..C ..C ... ... G.. GT. ... ... ... ..A ..A ..A ... ... ... ... ... ... ... ... ... ... ..T ..T ..T ..T ... ... ... ... ..C ..C ..C ... ..G ... ... ... ..G ..T ... ... ... ... .C. .T. G.C ..C ... ... ..C ..C ..G T.. ..G ... ..G A.C A.. ..C ..C ... ... ... ..G ... ..G ..A ..G ..G ..T ... ..G ... ... ..C ..C ..C ... ... ... ... ..C ..G A.. ... ... ... ... ... ..G ..G ..G ..T ... ..G ... GCG AGC ... ... ..A ..C ..C ... ... ... ... ... ... ... ..T ..T GCC T.. ..T ..C ... CTC ... ... ..G ..A ... ... .GT ..G ... ..T ..A ... C.. CG. ... ... ... ... ... ..C ... ..C ..C ..C ... ... ... .C. ..G ... ..G A.. .A. .A. ... ... ... ... ... ..G ..T ..T T.A ..G ... .GA .GT ..C ... ... ... ... ... ... ..T ..T .G. ... .GG .TA ... ..G ..T .C. ..A ... ... ... ... ..G ..T .AG ... ... ..C ... ACG ..C ..C ..C ..C ..C ..C ..C ... A.. ... ... ACG ..G A.. C.. ... ... ... ... ..G ..G ..T ..T ..T ..T ... ..G .C. ..C ..C ... ... ... ... ... ... ..T ..C ..G GCA ... ... ..T ... ..C ... ... ... G.G ... ..C CAC ..C ... CGG A.. A.G GAG ..A ... ... ... ... ... ... ..G ..G ..G ... CT. ... ..C A.. A.. ..C ..C ..C ..C ... ... ... ... ... ... ... ... ..T ..T ..T ... ... ... C.. ... ... C.G ... ... ... ... ... ... ... ... ..T ..T ... ... .C. ..C ... ..C ..C ..C ... ... 
STE                             ..G ..G ... ... ..T .G. ... ..A ..A ... ..A ... ... ... ... ... ... ... CT. ..C .C. ..C ..C ... ... GCG ... ..G ... ... ..G ... ..A ..G ... .G. T.A ..G ... ... ... ..C ..C ..C ... ... ... ... ... .A. ... ... ... ... ... ... ..T ... ..T TCA ... ... ... ..C ... ... ... G.. G.A ... T.. ... ..A ... ..T ... ... ... ... ... ... ... ... ... ... .C. ..A ..T ..T ..A ... ... C.. ..C ..G ... ... ... A.. ... ..T ..A ... ..A ... ... ... .C. .T. A.C ..C ... ... ..G ..C ..G T.G ..G ... ... A.T A.. ..A ..C ... ... ... ... ... ..G ..A ..A ..G ... ... ..A ... ..A ..C ... ... ..C ... ... ... ... ..G A.. ... ... ... ... ..G ..A ..G ..G ... ... ..G ..T TCG AGC ... ... ... ... ..T ..A ... ... ... ... ... ... ..T ..T GCC T.. ..T ..C ... .CG ... ... ..G ..A ... ..T .GT ... ... ..T ..A ..A A.. A.. ..A ..A ... ... ... ..C ..C ..C ..C ... ... ... ... .G. ..G ... ..G A.. .A. .TT ... ... ... ... ... ..G ..G ..T T.A ..G A.. .A. .G. ..T ..A ..A ... ... ... ... ..A ..T ..A ... .GG .TA ... ..G ... .C. ..A ... ... ..T ..T ..A ..T .AA ... ... ..A ... ACG ..A ..A ..A ..C ..C ..G ... ... A.. ... ... ..G ..A ... C.T ... ... ... ..T ..G ..G ..A ... ... ... ... ..G A.. ..C ... ... ... ... ... ... ... ..C ..C ..A GCA ... ..T ..T ... ... ... ... ... G.. ... ..C CAC ..C ... CGG A.G ..G GA. ..A ... ... ... ... ... ... ... ... ... ..G CT. ... ..C ... ... ..C ... ... ..T ..C ... ... ... ... ... ... ..T ... ... ... ... ... ... C.. ... ... C.G ... ... ... ... ... ... ... ..T ..T ..T ... ..T GC. C.C ... ..C ..C ..C ... ... 
FUN                             ..G ..G ... ... ..T .G. ... ..A ..A ... ..A ..A ... ... ... ... ... ... CT. ..C .C. ..C ... ..C ... GCG ... ..G ..A ... ..G ... ... ..G ... .G. T.A ..G ... ... ... ... ..C ..C ... ... ... ... ... .A. ... ... ... ... ... ..T ..T ... ..T TCA ... ... ... ..C ... ..C ... G.. GCG ... T.. ... ..A ... ..A ..A ... ... ... ... ... ... ... ... ..T ... ..T ..T ..A ... ... ... ... ..C ..G ... ... ... A.T ... ..T ..G ... ..A ... ... ... .C. .T. G.C ..C ... ... ..G ..C ..G T.G ... ... ... A.T A.A ... ..C ..A ... ... ..T ... ..G ..A ..A ..G ... ... ..A ... ... ..C ... ... ... ... ... ... ... ..G A.. ... ... ... ... ..G ..T ... ..G ... ... ..G ..T TCG AGT ... ..A ... ... ..C ..A ..A ... ... ... ... T.. ..T ..T GCC T.. ..T ..C ... CTG ... ..G ..G ... ... ..T AGT ..G ... ..T ..A ... A.. A.A ..A ... ... ... ... ..C ... ..C ... ... ... ... ... .GC ..G ... ... A.. .A. .TT ... ... ... ... ... ... ..G ..T T.A ..G ... .A. .GT ..T ..A ..A ... ... ... ... ... ..T ... ... .GG .TA ... ..G ... .C. ..A ... ... ... ..T ..A ..T .AA ... ... ..C ... ACG ..A ... ... ..C ..C ..G ... ... A.. ... ... ..G ..G A.. C.. ... ... ..T ..A ..G ..G ..A ... ... ..T ... ..G .CA ..C ... ..A ... ... ... ... ... ..A ..C ..A ACA ... ... ..T ... ..C ... ... ... G.. ... ..G CAC ..C ... CGG A.G ..G GAG ..A ... ... ... ... ... ..G ... ... ... ..G CT. ... ..C A.. ... ..C ..A ... ..C ... ..A ... ... ... ... ... ..T ... ..T ..T ... ... ... ... ... ... C.G ... ... ... ... ... ..T ..T ... ..T ..T ... ... GC. C.C ... ..C ..C ... ... ... 
QUI                             ..G ..G ... ..T ... C.. ..T ..A ... ... ..A ... ..A ..A ..A ... ... ... ..C ..C ... ..C ..C ..C ... GGA ... ..G ... ... ..A ... ..A ..G ... CTG T.A ..G ... ... ... ..A ..C ... ..A ..C ... .AC ..G .A. ... ... ... ... ..T TC. ... ... ..T TT. ... ... ... ... ... ... ..C G.. GAG ... ..T C.G ..A ... ... ... ..A ..A ... ... ... ... ..T G.T ..T ..A ... ..T ..T ... ..C ... ... ..C CCG ... ... ... A.. ... ... ..G ... ... ..A ... GCC .C. .T. G.C ... ... ... ..G ..C ..G G.. ..C G.. ..G GGT ..A ... ... ... ... ... ..G ... A.G ..A ... ..G ... ... ..A ..C ..A ..A ..C ... ... ..A ... ... ..G A.G GC. ..A G.A T.G T.G ..G ..G .AG ..G ... ..G ..G ... ..G GGA ..T ... T.. GCC ..C ..C ... ..C ..C ... T.. ... ... T.. .AA T.C ..T ..G ... .GC ... ..G ..G ... ... ... ..T ... ... ..T ... ... ... ... ... ... ..A ..A ... ..C AGC ..C ..C ..C ..C ... ... C.. ... .GT T.G A.. ..G AGT ... ... ..G ..G ..T ..G ..G ..A T.A T.. ..G .GG .GT .G. ..A ... ..C ... ... ..T ..C ..T C.C ..G .GC .TA ... ..C A.T ..T ..G ... ..G ..A ... ..A ... C.G ..A ..A ..A ..A .A. ... ..A ... ..G TCG ... ..G ... A.G ... ... ACG ..G ... CCG ... ..G TAT ... .GA ..G ..T ... ..T ... ..G ..G ... ... ... ... ..A ..C ... ... ..T ... ..G ..G GGT ... ... ..T ... ..C ... ..C ... G.C ... ..G ..C ..G ..G AGT AA. GA. CTA ..A GA. G.A G.. ... ... ..T ... ... ..G ..G ..A .TC ..C CTA ..C ..C ..C ..C ..A ... AGC ... ..T ... ... ..T ..T ... ... ..T GTA ... ... ... C.C ... ..G .A. ... ... ... ..T ... ..T ... ... ..T ..T GAT GCC .AT ... ... ... ..C ..C ..C 
AEG                             ... ..G ... ..T ..T C.. ... ..A ..A ..A ..A ... ..A ... .G. ... ... CG. ..C ..C ... ..C ..C ..C ... TCG ... ..G ... ... ..A ... ..G ..G ... TTG G.A ..G ... ... ... ... ..C ... ..T ..C ... ... ..G .AT ... ... ... ..T ..T TC. ... ... ..T TT. .A. ..A ... ... ... ... ..C .CC G.A ... ..T C.G ..A ... ... ... ..A ... ..A ... ... ..T ... ... ... ... ... ..T ... ... ..C ... ... ..C ..G ..C ... ... A.. ... ... ..G ..T ... ... ... ... .C. TT. G.C ... ... ... ..G ..C ..G G.. ..C ..G ... GGC ... ..C T.. ... ... ... A.G ... ... ..A ..G ..A ... ... ..A ... ... ..A ..C ..A ..A ..A ..A ... T.G A.G ACT ..A A.G ... ..G T.G ... GGA ..G ... ..G ..G ... ..G G.T ... ..C T.. ... T.. ..A ... ..C T.. ... ... ... ... ... TCT T.C ..T ..C ... AGT ... ..G ..G ... ... ... .C. ... ... ..T ... ... ... ..A ..A ... ..A ... ... ..C .G. ..C ... ..C ... ..C ... ACC ... T.. T.G AGT T.. T.. ..A ... ... ..G ... ..G ..G ..A T.A T.. ..G AG. .GA CAC ..C ... ..C .AT ... ..C ..C ..T ..T ..A .GC .TA ... ..C A.T CCT ..A ... ..G ... ... ..T ... .CA ..A ..A .TA ..C ACC ACG ..A ... ..G TCG ..A C.. ... ... ... ..G .C. ..G ... CAT ... ..G TA. ... ..G ..G ..T ... ..T ..G ..G ..G ..C ..T ... ... ..A ... ... ..T C.. ... ..G ..G GGT ... ... ..T ... ..C ... ... ... ..G ... ..G ..C G.. A.G GG. AAT GAT A.G ..G GGA G.G C.A ... ..G AG. ... ..G ..G ..G ..T GTT ..C CTA CAA ... A.C ..C ... ... AGC ... ..C ... ..T ..T ..T ... ... ..T ... ... ... C.. C.C ... ACT .A. C.. ... ..T ..T ... ... ... ... ..T ... CCG C.. GA. ... ..C ... ..C ... ..C 
ALBO                            ..G ..G ... ..T ..T C.. ... ..A ..A ..A ..A ... ..A ... CG. ..A ... CG. ..T ..C ... ..C ... ..C ... TCG ... ..G ... ... ..A ... ..G ..G ... TTG G.A ... ... ... ..C ..C ..C ... ... ..C ... ... ..G .AT .A. ... ..T ..T ..T TC. ... .A. ... TT. .A. ..A ... ... ... ... ..C G.C G.C ... ..T C.G ..A ... ... ... ..A ... ... ... ..T ..T ... ... ... ... ... ..T ... ... ..C ... ... ..C ..G ..C ... ... A.. ... ... ..G ..T ... ... ... ... .C. TT. G.C ... ... ... ..G ..C ..G G.G ..C ..G ... GGA ... ..C T.. ... ... ... A.G ... ..G ..A ..G ..G ... ... ..G ... ... ..A ..C ... ... ..A ... ... ..G A.G ACT ..A A.G ... ..G T.G ... GGT ..G ... ..G ..G ... ..G G.T ... ..C T.. ... T.. ..A ... ..C T.. ... ... ... ... ... GCT T.C ..T ..C ... AGT ... ..G ... ... ... ... .C. ... ... ..T ..A ... ... ... ..A ... ..A ... ... ..C .G. ..C ..C ..C ... ... ... ACC ... T.G T.T AGT T.. T.G ..A ... ... ..G ... ..G ..G ..A T.A T.. ..G AGT .GT .GC ..C ... ..C .AC ... ..C ..C ..T ... ..A .GA .TA ... ..C A.T TCG ..G ..A ..G ..T ... ... ... ..G ..A ..A ..C ..C ACC ACG ..A ... ... TCG ..A C.A ... ... ... ..G .C. ..G ... C.G ... ..G TA. ... ..G ..G ..T ... ..T ..G ..G ..G ..C ..C ... ..A ... ... ... ..C C.A ... ..G ..G GGT ... ... ..T ... ..C ... ... ... ..G ... ..G ..C G.. A.G GG. AA. GAT A.G ..G GGA G.G C.A ... ..G AG. ... ..G ..G ..G ..T GTT ..C CTA CA. ... A.C ..C ... ... AGT ... ..C ... ..T ... ..T ... ... ..T ... ... ... ... C.C ... GCT .A. C.. ... ... ..T ... ... ... ... ..T ... CCG C.. GA. ... ... ... ..C ... ..C 

    1    1    6    2    1    1    1    1    1    1    1    1    2    2    1
    2    3    1    1    2    1    1    1    1    1    1    1    1    1    1
    1    1    1    1    1    1    1    1    1    1    1    1    1    1    1
    1    3    1    1    1    1    1    1    1    1    1    1    1    1    1
    1    1    1    1    1    1    1    1    1    5    1    1    1    1    1
    1    2    1    1    7    1    1    1    1    1    1    1    1    1    1
    1   17    1    1    1    1    1    1    1    3    1    1    1    1    1
    3    1    1    1    1    1    2    2    1    1    1    1    1    1    1
    1    1    1    1    1    3    1    1    1    1    1    1    1    1    1
    1    1    1    1    1    1    1    1    1    2    1    1    1    1    1
    1    1    1    1    1    1    1    1    1    1    1    1    1    1    1
    1    1    1    1    2    1    2    1    1    1    1    1    1    1    1
    1    1    2    1    1    1    4    2    1    1    1    1    1    1    1
    1    1    1    2    1    1    1    1    2    1    1    1    1    1    1
    1    1    1    1    1    1    1    6    2    1    1    1    1    1    1
    1    1    1    1    1    1    1    1    1    1    1    1    1    1    1
    1    1    1    1    1    1    1    1    1    1    1    1    1    1    1
    1    1    1    1    1    1    1    1    1    1    1    1    1    1    1
    1    1    1    1    2    2    1    1    1    1    1    1    1    1    1
    1    1    1    1    1    1    1    1    1    1    1    1    1    1    9
    1    1    1    1    1    1    1    1    2    1    1    1    1    1    1
    1    1    1    1    1    1    1    1    1    1    1    1    1    1    1
    1    1    1    1    1    1    1    1    1    1    1    4    1    1    1
    1    1    1    1    9    1    1    1    1    1    1    1   10    1    2
    1    2    1    1    1    1    1    1    1    1    1    1    1    1    1


CODONML (in paml version 4.8a, August 2014)  OctB2R_DNA_10species_alignment.fasta
Model: One dN/dS ratio for branches, 
Codon frequency model: Fcodon
Site-class models: 
ns =  10  ls = 473

Codon usage in sequences
--------------------------------------------------------------------------------------------------------------------------------------
Phe TTT   5   5   3   3   4   6 | Ser TCT   0   0   1   0   0   1 | Tyr TAT   4   5   3   4   4   6 | Cys TGT   1   0   4   4   4   2
    TTC  24  25  26  26  25  22 |     TCC  16  18  14  15  15  15 |     TAC  13  12  13  12  12  10 |     TGC  10  11   7   7   7   9
Leu TTA   3   3   2   2   2   3 |     TCA   6   3   6   6   6   6 | *** TAA   0   0   0   0   0   0 | *** TGA   0   0   0   0   0   0
    TTG   3   4   2   2   2   2 |     TCG  13  11   9   9   9  12 |     TAG   0   0   0   0   0   0 | Trp TGG  10  10  10  10  10  10
--------------------------------------------------------------------------------------------------------------------------------------
Leu CTT   2   4   5   5   5   7 | Pro CCT   1   1   1   1   1   1 | His CAT   4   3   3   3   3   3 | Arg CGT   0   2   1   1   1   0
    CTC  14  11  13  13  13   8 |     CCC   2   2   4   4   5   4 |     CAC   7   7   7   7   7   6 |     CGC   6   5   3   3   4   4
    CTA   2   2   2   2   2   4 |     CCA   7   6   3   3   2   3 | Gln CAA   2   2   1   1   1   4 |     CGA   3   2   2   2   2   6
    CTG  20  18  19  19  19  22 |     CCG   8   9   8   8   8   8 |     CAG   8   8   9   9   9   5 |     CGG  10   9  15  15  14  10
--------------------------------------------------------------------------------------------------------------------------------------
Ile ATT   3   4   4   4   4   4 | Thr ACT   1   1   2   2   2   3 | Asn AAT   8   9   6   6   5   3 | Ser AGT   6   5   4   4   4   5
    ATC  25  23  23  23  23  21 |     ACC  11  10   5   3   6  10 |     AAC  11  11  13  13  14  16 |     AGC  12  11  12  12  12  12
    ATA   6   7  10  10  10   9 |     ACA   1   3   7   6   5   2 | Lys AAA   2   1   3   3   3   3 | Arg AGA   1   1   1   1   1   1
Met ATG  20  21  20  20  20  20 |     ACG  11  11  17  20  18  15 |     AAG  17  18  14  14  14  17 |     AGG   2   3   2   2   2   2
--------------------------------------------------------------------------------------------------------------------------------------
Val GTT   2   3   6   6   6   2 | Ala GCT   3   3   5   5   6   4 | Asp GAT  10  10   7   6   6   7 | Gly GGT   9  17   6   5   6   8
    GTC  18  16  10  10  10  13 |     GCC  22  19  15  15  15  13 |     GAC  11  11  14  15  15  14 |     GGC  11   9  15  15  14   7
    GTA   3   3   3   3   3   6 |     GCA   3   1   3   3   3   7 | Glu GAA   5   6   5   5   5   9 |     GGA   2   2   3   3   3   8
    GTG  10  11  11  11  11  11 |     GCG  10  14  15  15  14  12 |     GAG  10  10  11  11  11   5 |     GGG   3   1   5   6   6   5
--------------------------------------------------------------------------------------------------------------------------------------

------------------------------------------------------------------------------------------------------
Phe TTT   8   8   6   6 | Ser TCT   0   2   2   2 | Tyr TAT   4   5   4   4 | Cys TGT   4   4   5   4
    TTC  20  21  21  21 |     TCC  13  12  10   9 |     TAC  12  14  14  14 |     TGC   7   7   6   7
Leu TTA   4   2   1   2 |     TCA   8   7   4   3 | *** TAA   0   0   0   0 | *** TGA   0   0   0   0
    TTG   3   7   8   7 |     TCG  12   9  15  17 |     TAG   0   0   0   0 | Trp TGG  10   9  10  10
------------------------------------------------------------------------------------------------------
Leu CTT   6   3   2   2 | Pro CCT   1   1   2   1 | His CAT   3   4   5   4 | Arg CGT   1   0   1   0
    CTC  11   8  10  10 |     CCC   4   3   4   4 |     CAC   6   6   6   5 |     CGC   3   5   3   3
    CTA   4   3   4   4 |     CCA   4   3   3   3 | Gln CAA   3   4   3   2 |     CGA   4   6  10   5
    CTG  18  17  17  18 |     CCG   7  12  10  10 |     CAG   6   6   7   8 |     CGG  12   8   6  13
------------------------------------------------------------------------------------------------------
Ile ATT   4   6   3   4 | Thr ACT   3   0   4   2 | Asn AAT   4   5   7   8 | Ser AGT   7   8   9  11
    ATC  21  16  21  21 |     ACC   7   7  10  12 |     AAC  14  17  15  16 |     AGC  11  10   9   5
    ATA  10  10   9   8 |     ACA   4   5   2   2 | Lys AAA   5   7   7   8 | Arg AGA   1   0   1   1
Met ATG  21  21  22  22 |     ACG  16  11  15  13 |     AAG  15  11   9   8 |     AGG   2   4   4   3
------------------------------------------------------------------------------------------------------
Val GTT   3   4   6   4 | Ala GCT   4   3   2   3 | Asp GAT   9   6   6   5 | Gly GGT   8  10   5   8
    GTC   9   7   6   8 |     GCC  15  16  15  15 |     GAC  12  18  15  16 |     GGC   9   6   9  10
    GTA   8   6   5   4 |     GCA   6   5   8   6 | Glu GAA   5   5   6   7 |     GGA   4  11  10   9
    GTG  11  15  16  16 |     GCG  12  11   7   9 |     GAG  10  10   9   8 |     GGG   5   6   2   3
------------------------------------------------------------------------------------------------------

Codon position x base (3x4) table for each sequence.

#1: ALBI           
position  1:    T:0.22833    C:0.20296    A:0.28964    G:0.27907
position  2:    T:0.33827    C:0.24313    A:0.23679    G:0.18182
position  3:    T:0.12474    C:0.45032    A:0.09725    G:0.32770
Average         T:0.23044    C:0.29880    A:0.20789    G:0.26286

#2: DAR            
position  1:    T:0.22622    C:0.19239    A:0.29387    G:0.28753
position  2:    T:0.33827    C:0.23679    A:0.23890    G:0.18605
position  3:    T:0.15222    C:0.42495    A:0.08879    G:0.33404
Average         T:0.23890    C:0.28471    A:0.20719    G:0.26920

#3: GAM            
position  1:    T:0.21142    C:0.20296    A:0.30233    G:0.28330
position  2:    T:0.33615    C:0.24313    A:0.23044    G:0.19027
position  3:    T:0.12896    C:0.41015    A:0.10782    G:0.35307
Average         T:0.22551    C:0.28541    A:0.21353    G:0.27555

#4: ARA            
position  1:    T:0.21142    C:0.20296    A:0.30233    G:0.28330
position  2:    T:0.33615    C:0.24313    A:0.23044    G:0.19027
position  3:    T:0.12474    C:0.40803    A:0.10571    G:0.36152
Average         T:0.22410    C:0.28471    A:0.21283    G:0.27837

#5: MER            
position  1:    T:0.21142    C:0.20296    A:0.30233    G:0.28330
position  2:    T:0.33615    C:0.24313    A:0.23044    G:0.19027
position  3:    T:0.12896    C:0.41649    A:0.10148    G:0.35307
Average         T:0.22551    C:0.28753    A:0.21142    G:0.27555

#6: STE            
position  1:    T:0.21987    C:0.20085    A:0.30233    G:0.27696
position  2:    T:0.33827    C:0.24524    A:0.22833    G:0.18816
position  3:    T:0.13108    C:0.38901    A:0.15011    G:0.32981
Average         T:0.22974    C:0.27837    A:0.22692    G:0.26498

#7: FUN            
position  1:    T:0.22199    C:0.19662    A:0.30655    G:0.27484
position  2:    T:0.34038    C:0.24524    A:0.22833    G:0.18605
position  3:    T:0.14588    C:0.36786    A:0.14799    G:0.33827
Average         T:0.23608    C:0.26991    A:0.22763    G:0.26638

#8: QUI            
position  1:    T:0.22622    C:0.18816    A:0.29175    G:0.29387
position  2:    T:0.32558    C:0.22622    A:0.24947    G:0.19873
position  3:    T:0.14588    C:0.36575    A:0.15645    G:0.33192
Average         T:0.23256    C:0.26004    A:0.23256    G:0.27484

#9: AEG            
position  1:    T:0.22410    C:0.19662    A:0.31078    G:0.26850
position  2:    T:0.33192    C:0.23890    A:0.23890    G:0.19027
position  3:    T:0.14588    C:0.36786    A:0.15433    G:0.33192
Average         T:0.23397    C:0.26779    A:0.23467    G:0.26357

#10: ALBO           
position  1:    T:0.22410    C:0.19450    A:0.30444    G:0.27696
position  2:    T:0.33192    C:0.23467    A:0.23890    G:0.19450
position  3:    T:0.14376    C:0.37209    A:0.13531    G:0.34884
Average         T:0.23326    C:0.26709    A:0.22622    G:0.27343

Sums of codon usage counts
------------------------------------------------------------------------------
Phe F TTT      54 | Ser S TCT       8 | Tyr Y TAT      43 | Cys C TGT      32
      TTC     231 |       TCC     137 |       TAC     126 |       TGC      78
Leu L TTA      24 |       TCA      55 | *** * TAA       0 | *** * TGA       0
      TTG      40 |       TCG     116 |       TAG       0 | Trp W TGG      99
------------------------------------------------------------------------------
Leu L CTT      41 | Pro P CCT      11 | His H CAT      35 | Arg R CGT       7
      CTC     111 |       CCC      36 |       CAC      64 |       CGC      39
      CTA      29 |       CCA      37 | Gln Q CAA      23 |       CGA      42
      CTG     187 |       CCG      88 |       CAG      75 |       CGG     112
------------------------------------------------------------------------------
Ile I ATT      40 | Thr T ACT      20 | Asn N AAT      61 | Ser S AGT      63
      ATC     217 |       ACC      81 |       AAC     140 |       AGC     106
      ATA      89 |       ACA      37 | Lys K AAA      42 | Arg R AGA       9
Met M ATG     207 |       ACG     147 |       AAG     137 |       AGG      26
------------------------------------------------------------------------------
Val V GTT      42 | Ala A GCT      38 | Asp D GAT      72 | Gly G GGT      82
      GTC     107 |       GCC     160 |       GAC     141 |       GGC     105
      GTA      44 |       GCA      45 | Glu E GAA      58 |       GGA      55
      GTG     123 |       GCG     119 |       GAG      95 |       GGG      42
------------------------------------------------------------------------------


Codon position x base (3x4) table, overall

position  1:    T:0.22051    C:0.19810    A:0.30063    G:0.28076
position  2:    T:0.33531    C:0.23996    A:0.23510    G:0.18964
position  3:    T:0.13721    C:0.39725    A:0.12452    G:0.34101
Average         T:0.23101    C:0.27844    A:0.22008    G:0.27047

Codon frequencies under model, for use in evolver (TTT TTC TTA TTG ... GGG):
  0.01141649  0.04883721  0.00507400  0.00845666
  0.00169133  0.02896406  0.01162791  0.02452431
  0.00909091  0.02663848  0.00000000  0.00000000
  0.00676533  0.01649049  0.00000000  0.02093023
  0.00866808  0.02346723  0.00613108  0.03953488
  0.00232558  0.00761099  0.00782241  0.01860465
  0.00739958  0.01353066  0.00486258  0.01585624
  0.00147992  0.00824524  0.00887949  0.02367865
  0.00845666  0.04587738  0.01881607  0.04376321
  0.00422833  0.01712474  0.00782241  0.03107822
  0.01289641  0.02959831  0.00887949  0.02896406
  0.01331924  0.02241015  0.00190275  0.00549683
  0.00887949  0.02262156  0.00930233  0.02600423
  0.00803383  0.03382664  0.00951374  0.02515856
  0.01522199  0.02980973  0.01226216  0.02008457
  0.01733615  0.02219873  0.01162791  0.00887949


Nei & Gojobori 1986. dN/dS (dN, dS)
(Note: This matrix is not used in later ML. analysis.
Use runmode = -2 for ML pairwise comparison.)

ALBI                
DAR                  0.0977 (0.0206 0.2111)
GAM                  0.1090 (0.0762 0.6991) 0.1007 (0.0728 0.7226)
ARA                  0.1102 (0.0762 0.6916) 0.0986 (0.0728 0.7382)-1.0000 (0.0000 0.0238)
MER                  0.1078 (0.0762 0.7071) 0.0974 (0.0728 0.7468)-1.0000 (0.0000 0.0329)-1.0000 (0.0000 0.0268)
STE                  0.1092 (0.0715 0.6548) 0.1045 (0.0687 0.6576) 0.0884 (0.0357 0.4040) 0.0929 (0.0357 0.3844) 0.0906 (0.0357 0.3944)
FUN                  0.1036 (0.0727 0.7023) 0.0901 (0.0691 0.7672) 0.0586 (0.0260 0.4432) 0.0615 (0.0260 0.4224) 0.0593 (0.0260 0.4383) 0.0679 (0.0163 0.2400)
QUI                  0.0856 (0.1114 1.3010) 0.0837 (0.1019 1.2178) 0.1064 (0.1121 1.0533) 0.1088 (0.1126 1.0354) 0.1075 (0.1121 1.0425) 0.1173 (0.1155 0.9844) 0.1083 (0.1148 1.0595)
AEG                  0.1033 (0.1208 1.1696) 0.1020 (0.1232 1.2084) 0.1364 (0.1274 0.9337) 0.1393 (0.1279 0.9186) 0.1408 (0.1274 0.9046) 0.1331 (0.1286 0.9661) 0.1257 (0.1284 1.0214) 0.1495 (0.0900 0.6019)
ALBO                 0.1045 (0.1186 1.1350) 0.1061 (0.1199 1.1305) 0.1425 (0.1229 0.8622) 0.1439 (0.1234 0.8575) 0.1470 (0.1229 0.8357) 0.1243 (0.1251 1.0062) 0.1255 (0.1249 0.9953) 0.1396 (0.0872 0.6244) 0.0583 (0.0117 0.1999)


Model 0: one-ratio


TREE #  1:  (((1, 2), ((6, 7), (3, (4, 5)))), (8, (9, 10)));   MP score: 736
This is a rooted tree.  Please check!
lnL(ntime: 18  np: 20):  -5483.662659      +0.000000
  11..12   12..13   13..1    13..2    12..14   14..15   15..6    15..7    14..16   16..3    16..17   17..4    17..5    11..18   18..8    18..19   19..9    19..10 
 0.215208 0.320957 0.131379 0.075268 0.189240 0.086556 0.110078 0.099484 0.198394 0.009793 0.001140 0.006573 0.012947 0.228881 0.318298 0.342176 0.088251 0.078994 1.850737 0.070544

Note: Branch length is defined as number of nucleotide substitutions per codon (not per neucleotide site).

tree length =   2.51362

(((1: 0.131379, 2: 0.075268): 0.320957, ((6: 0.110078, 7: 0.099484): 0.086556, (3: 0.009793, (4: 0.006573, 5: 0.012947): 0.001140): 0.198394): 0.189240): 0.215208, (8: 0.318298, (9: 0.088251, 10: 0.078994): 0.342176): 0.228881);

(((ALBI: 0.131379, DAR: 0.075268): 0.320957, ((STE: 0.110078, FUN: 0.099484): 0.086556, (GAM: 0.009793, (ARA: 0.006573, MER: 0.012947): 0.001140): 0.198394): 0.189240): 0.215208, (QUI: 0.318298, (AEG: 0.088251, ALBO: 0.078994): 0.342176): 0.228881);

Detailed output identifying parameters

kappa (ts/tv) =  1.85074

omega (dN/dS) =  0.07054

dN & dS for each branch

 branch          t       N       S   dN/dS      dN      dS  N*dN  S*dS

  11..12     0.215  1140.1   278.9  0.0705  0.0200  0.2833  22.8  79.0
  12..13     0.321  1140.1   278.9  0.0705  0.0298  0.4225  34.0 117.8
  13..1      0.131  1140.1   278.9  0.0705  0.0122  0.1729  13.9  48.2
  13..2      0.075  1140.1   278.9  0.0705  0.0070  0.0991   8.0  27.6
  12..14     0.189  1140.1   278.9  0.0705  0.0176  0.2491  20.0  69.5
  14..15     0.087  1140.1   278.9  0.0705  0.0080  0.1139   9.2  31.8
  15..6      0.110  1140.1   278.9  0.0705  0.0102  0.1449  11.7  40.4
  15..7      0.099  1140.1   278.9  0.0705  0.0092  0.1309  10.5  36.5
  14..16     0.198  1140.1   278.9  0.0705  0.0184  0.2611  21.0  72.8
  16..3      0.010  1140.1   278.9  0.0705  0.0009  0.0129   1.0   3.6
  16..17     0.001  1140.1   278.9  0.0705  0.0001  0.0015   0.1   0.4
  17..4      0.007  1140.1   278.9  0.0705  0.0006  0.0087   0.7   2.4
  17..5      0.013  1140.1   278.9  0.0705  0.0012  0.0170   1.4   4.8
  11..18     0.229  1140.1   278.9  0.0705  0.0213  0.3013  24.2  84.0
  18..8      0.318  1140.1   278.9  0.0705  0.0296  0.4190  33.7 116.9
  18..19     0.342  1140.1   278.9  0.0705  0.0318  0.4504  36.2 125.6
  19..9      0.088  1140.1   278.9  0.0705  0.0082  0.1162   9.3  32.4
  19..10     0.079  1140.1   278.9  0.0705  0.0073  0.1040   8.4  29.0

tree length for dN:       0.2334
tree length for dS:       3.3085


Time used:  0:24


Model 1: NearlyNeutral (2 categories)


TREE #  1:  (((1, 2), ((6, 7), (3, (4, 5)))), (8, (9, 10)));   MP score: 736
This is a rooted tree.  Please check!
check convergence..
lnL(ntime: 18  np: 21):  -5325.728398      +0.000000
  11..12   12..13   13..1    13..2    12..14   14..15   15..6    15..7    14..16   16..3    16..17   17..4    17..5    11..18   18..8    18..19   19..9    19..10 
 0.321505 0.388677 0.122547 0.087327 0.157033 0.085455 0.113310 0.107773 0.211519 0.009815 0.001296 0.006657 0.013145 0.274144 0.343795 0.390005 0.082514 0.094378 1.953216 0.870891 0.021425

Note: Branch length is defined as number of nucleotide substitutions per codon (not per neucleotide site).

tree length =   2.81089

(((1: 0.122547, 2: 0.087327): 0.388677, ((6: 0.113310, 7: 0.107773): 0.085455, (3: 0.009815, (4: 0.006657, 5: 0.013145): 0.001296): 0.211519): 0.157033): 0.321505, (8: 0.343795, (9: 0.082514, 10: 0.094378): 0.390005): 0.274144);

(((ALBI: 0.122547, DAR: 0.087327): 0.388677, ((STE: 0.113310, FUN: 0.107773): 0.085455, (GAM: 0.009815, (ARA: 0.006657, MER: 0.013145): 0.001296): 0.211519): 0.157033): 0.321505, (QUI: 0.343795, (AEG: 0.082514, ALBO: 0.094378): 0.390005): 0.274144);

Detailed output identifying parameters

kappa (ts/tv) =  1.95322


dN/dS (w) for site classes (K=2)

p:   0.87089  0.12911
w:   0.02142  1.00000

dN & dS for each branch

 branch          t       N       S   dN/dS      dN      dS  N*dN  S*dS

  11..12      0.322   1138.4    280.6   0.1478   0.0501   0.3388   57.0   95.1
  12..13      0.389   1138.4    280.6   0.1478   0.0605   0.4096   68.9  114.9
  13..1       0.123   1138.4    280.6   0.1478   0.0191   0.1292   21.7   36.2
  13..2       0.087   1138.4    280.6   0.1478   0.0136   0.0920   15.5   25.8
  12..14      0.157   1138.4    280.6   0.1478   0.0245   0.1655   27.8   46.4
  14..15      0.085   1138.4    280.6   0.1478   0.0133   0.0901   15.2   25.3
  15..6       0.113   1138.4    280.6   0.1478   0.0176   0.1194   20.1   33.5
  15..7       0.108   1138.4    280.6   0.1478   0.0168   0.1136   19.1   31.9
  14..16      0.212   1138.4    280.6   0.1478   0.0329   0.2229   37.5   62.5
  16..3       0.010   1138.4    280.6   0.1478   0.0015   0.0103    1.7    2.9
  16..17      0.001   1138.4    280.6   0.1478   0.0002   0.0014    0.2    0.4
  17..4       0.007   1138.4    280.6   0.1478   0.0010   0.0070    1.2    2.0
  17..5       0.013   1138.4    280.6   0.1478   0.0020   0.0139    2.3    3.9
  11..18      0.274   1138.4    280.6   0.1478   0.0427   0.2889   48.6   81.1
  18..8       0.344   1138.4    280.6   0.1478   0.0535   0.3623   61.0  101.7
  18..19      0.390   1138.4    280.6   0.1478   0.0607   0.4110   69.1  115.3
  19..9       0.083   1138.4    280.6   0.1478   0.0129   0.0870   14.6   24.4
  19..10      0.094   1138.4    280.6   0.1478   0.0147   0.0995   16.7   27.9


Time used:  1:09


Model 2: PositiveSelection (3 categories)


TREE #  1:  (((1, 2), ((6, 7), (3, (4, 5)))), (8, (9, 10)));   MP score: 736
This is a rooted tree.  Please check!
lnL(ntime: 18  np: 23):  -5325.728398      +0.000000
  11..12   12..13   13..1    13..2    12..14   14..15   15..6    15..7    14..16   16..3    16..17   17..4    17..5    11..18   18..8    18..19   19..9    19..10 
 0.290084 0.388677 0.122547 0.087326 0.157033 0.085455 0.113310 0.107773 0.211519 0.009815 0.001296 0.006657 0.013145 0.305565 0.343794 0.390005 0.082514 0.094378 1.953216 0.870891 0.088903 0.021425 1.000000

Note: Branch length is defined as number of nucleotide substitutions per codon (not per neucleotide site).

tree length =   2.81089

(((1: 0.122547, 2: 0.087326): 0.388677, ((6: 0.113310, 7: 0.107773): 0.085455, (3: 0.009815, (4: 0.006657, 5: 0.013145): 0.001296): 0.211519): 0.157033): 0.290084, (8: 0.343794, (9: 0.082514, 10: 0.094378): 0.390005): 0.305565);

(((ALBI: 0.122547, DAR: 0.087326): 0.388677, ((STE: 0.113310, FUN: 0.107773): 0.085455, (GAM: 0.009815, (ARA: 0.006657, MER: 0.013145): 0.001296): 0.211519): 0.157033): 0.290084, (QUI: 0.343794, (AEG: 0.082514, ALBO: 0.094378): 0.390005): 0.305565);

Detailed output identifying parameters

kappa (ts/tv) =  1.95322


dN/dS (w) for site classes (K=3)

p:   0.87089  0.08890  0.04021
w:   0.02142  1.00000  1.00000

dN & dS for each branch

 branch          t       N       S   dN/dS      dN      dS  N*dN  S*dS

  11..12      0.290   1138.4    280.6   0.1478   0.0452   0.3057   51.4   85.8
  12..13      0.389   1138.4    280.6   0.1478   0.0605   0.4096   68.9  114.9
  13..1       0.123   1138.4    280.6   0.1478   0.0191   0.1292   21.7   36.2
  13..2       0.087   1138.4    280.6   0.1478   0.0136   0.0920   15.5   25.8
  12..14      0.157   1138.4    280.6   0.1478   0.0245   0.1655   27.8   46.4
  14..15      0.085   1138.4    280.6   0.1478   0.0133   0.0901   15.2   25.3
  15..6       0.113   1138.4    280.6   0.1478   0.0176   0.1194   20.1   33.5
  15..7       0.108   1138.4    280.6   0.1478   0.0168   0.1136   19.1   31.9
  14..16      0.212   1138.4    280.6   0.1478   0.0329   0.2229   37.5   62.5
  16..3       0.010   1138.4    280.6   0.1478   0.0015   0.0103    1.7    2.9
  16..17      0.001   1138.4    280.6   0.1478   0.0002   0.0014    0.2    0.4
  17..4       0.007   1138.4    280.6   0.1478   0.0010   0.0070    1.2    2.0
  17..5       0.013   1138.4    280.6   0.1478   0.0020   0.0139    2.3    3.9
  11..18      0.306   1138.4    280.6   0.1478   0.0476   0.3220   54.2   90.4
  18..8       0.344   1138.4    280.6   0.1478   0.0535   0.3623   61.0  101.7
  18..19      0.390   1138.4    280.6   0.1478   0.0607   0.4110   69.1  115.3
  19..9       0.083   1138.4    280.6   0.1478   0.0129   0.0870   14.6   24.4
  19..10      0.094   1138.4    280.6   0.1478   0.0147   0.0995   16.7   27.9


Naive Empirical Bayes (NEB) analysis
Bayes Empirical Bayes (BEB) analysis (Yang, Wong & Nielsen 2005. Mol. Biol. Evol. 22:1107-1118)
Positively selected sites (*: P>95%; **: P>99%)
(amino acids refer to 1st sequence: ALBI)

            Pr(w>1)     post mean +- SE for w

    26 L      0.501         1.250 +- 0.252
    29 L      0.669         1.336 +- 0.242
    31 S      0.598         1.300 +- 0.248
    33 A      0.542         1.272 +- 0.251
    34 D      0.570         1.286 +- 0.250
    35 Y      0.517         1.257 +- 0.256
    37 N      0.526         1.263 +- 0.253
    40 L      0.562         1.281 +- 0.251
    44 E      0.708         1.356 +- 0.236
    73 S      0.592         1.297 +- 0.247
    74 G      0.505         1.253 +- 0.252
   301 S      0.599         1.300 +- 0.253


The grid (see ternary graph for p0-p1)

w0:   0.050  0.150  0.250  0.350  0.450  0.550  0.650  0.750  0.850  0.950
w2:   1.500  2.500  3.500  4.500  5.500  6.500  7.500  8.500  9.500 10.500


Posterior on the grid

w0:   1.000  0.000  0.000  0.000  0.000  0.000  0.000  0.000  0.000  0.000
w2:   0.998  0.002  0.000  0.000  0.000  0.000  0.000  0.000  0.000  0.000

Posterior for p0-p1 (see the ternary graph)

 0.000
 0.000 0.000 0.000
 0.000 0.000 0.000 0.000 0.000
 0.000 0.000 0.000 0.000 0.000 0.000 0.000
 0.000 0.000 0.000 0.000 0.000 0.000 0.000 0.000 0.000
 0.000 0.000 0.000 0.000 0.000 0.000 0.000 0.000 0.000 0.000 0.000
 0.000 0.000 0.000 0.000 0.000 0.000 0.000 0.000 0.000 0.000 0.000 0.000 0.000
 0.000 0.000 0.000 0.000 0.000 0.000 0.000 0.000 0.000 0.000 0.000 0.000 0.000 0.000 0.000
 0.000 0.000 0.000 0.000 0.000 0.000 0.000 0.000 0.000 0.000 0.000 0.000 0.000 0.000 0.000 0.000 0.067
 0.000 0.000 0.000 0.000 0.000 0.000 0.000 0.000 0.000 0.000 0.000 0.000 0.000 0.000 0.000 0.000 0.000 0.248 0.685

sum of density on p0-p1 =   1.000000

Time used:  2:39


Model 7: beta (10 categories)


TREE #  1:  (((1, 2), ((6, 7), (3, (4, 5)))), (8, (9, 10)));   MP score: 736
This is a rooted tree.  Please check!
lnL(ntime: 18  np: 21):  -5304.536208      +0.000000
  11..12   12..13   13..1    13..2    12..14   14..15   15..6    15..7    14..16   16..3    16..17   17..4    17..5    11..18   18..8    18..19   19..9    19..10 
 0.274386 0.370324 0.126101 0.085110 0.174732 0.085402 0.113293 0.105664 0.210675 0.009953 0.001175 0.006685 0.013186 0.296973 0.337661 0.382416 0.086701 0.088130 1.870881 0.095964 0.828319

Note: Branch length is defined as number of nucleotide substitutions per codon (not per neucleotide site).

tree length =   2.76857

(((1: 0.126101, 2: 0.085110): 0.370324, ((6: 0.113293, 7: 0.105664): 0.085402, (3: 0.009953, (4: 0.006685, 5: 0.013186): 0.001175): 0.210675): 0.174732): 0.274386, (8: 0.337661, (9: 0.086701, 10: 0.088130): 0.382416): 0.296973);

(((ALBI: 0.126101, DAR: 0.085110): 0.370324, ((STE: 0.113293, FUN: 0.105664): 0.085402, (GAM: 0.009953, (ARA: 0.006685, MER: 0.013186): 0.001175): 0.210675): 0.174732): 0.274386, (QUI: 0.337661, (AEG: 0.086701, ALBO: 0.088130): 0.382416): 0.296973);

Detailed output identifying parameters

kappa (ts/tv) =  1.87088

Parameters in M7 (beta):
 p =   0.09596  q =   0.82832


dN/dS (w) for site classes (K=10)

p:   0.10000  0.10000  0.10000  0.10000  0.10000  0.10000  0.10000  0.10000  0.10000  0.10000
w:   0.00000  0.00000  0.00000  0.00002  0.00033  0.00266  0.01514  0.06670  0.23860  0.68634

dN & dS for each branch

 branch          t       N       S   dN/dS      dN      dS  N*dN  S*dS

  11..12      0.274   1139.7    279.3   0.1010   0.0332   0.3291   37.9   91.9
  12..13      0.370   1139.7    279.3   0.1010   0.0449   0.4442   51.1  124.0
  13..1       0.126   1139.7    279.3   0.1010   0.0153   0.1513   17.4   42.2
  13..2       0.085   1139.7    279.3   0.1010   0.0103   0.1021   11.7   28.5
  12..14      0.175   1139.7    279.3   0.1010   0.0212   0.2096   24.1   58.5
  14..15      0.085   1139.7    279.3   0.1010   0.0103   0.1024   11.8   28.6
  15..6       0.113   1139.7    279.3   0.1010   0.0137   0.1359   15.6   37.9
  15..7       0.106   1139.7    279.3   0.1010   0.0128   0.1267   14.6   35.4
  14..16      0.211   1139.7    279.3   0.1010   0.0255   0.2527   29.1   70.6
  16..3       0.010   1139.7    279.3   0.1010   0.0012   0.0119    1.4    3.3
  16..17      0.001   1139.7    279.3   0.1010   0.0001   0.0014    0.2    0.4
  17..4       0.007   1139.7    279.3   0.1010   0.0008   0.0080    0.9    2.2
  17..5       0.013   1139.7    279.3   0.1010   0.0016   0.0158    1.8    4.4
  11..18      0.297   1139.7    279.3   0.1010   0.0360   0.3562   41.0   99.5
  18..8       0.338   1139.7    279.3   0.1010   0.0409   0.4050   46.6  113.1
  18..19      0.382   1139.7    279.3   0.1010   0.0463   0.4587   52.8  128.1
  19..9       0.087   1139.7    279.3   0.1010   0.0105   0.1040   12.0   29.0
  19..10      0.088   1139.7    279.3   0.1010   0.0107   0.1057   12.2   29.5


Time used:  8:54


Model 8: beta&w>1 (11 categories)


TREE #  1:  (((1, 2), ((6, 7), (3, (4, 5)))), (8, (9, 10)));   MP score: 736
This is a rooted tree.  Please check!
lnL(ntime: 18  np: 23):  -5304.544700      +0.000000
  11..12   12..13   13..1    13..2    12..14   14..15   15..6    15..7    14..16   16..3    16..17   17..4    17..5    11..18   18..8    18..19   19..9    19..10 
 0.270031 0.370915 0.124736 0.086190 0.174302 0.085645 0.113171 0.105627 0.210787 0.009915 0.001178 0.006663 0.013145 0.308086 0.337381 0.383394 0.086255 0.088344 1.876872 0.960590 0.111258 1.432903 1.000000

Note: Branch length is defined as number of nucleotide substitutions per codon (not per neucleotide site).

tree length =   2.77577

(((1: 0.124736, 2: 0.086190): 0.370915, ((6: 0.113171, 7: 0.105627): 0.085645, (3: 0.009915, (4: 0.006663, 5: 0.013145): 0.001178): 0.210787): 0.174302): 0.270031, (8: 0.337381, (9: 0.086255, 10: 0.088344): 0.383394): 0.308086);

(((ALBI: 0.124736, DAR: 0.086190): 0.370915, ((STE: 0.113171, FUN: 0.105627): 0.085645, (GAM: 0.009915, (ARA: 0.006663, MER: 0.013145): 0.001178): 0.210787): 0.174302): 0.270031, (QUI: 0.337381, (AEG: 0.086255, ALBO: 0.088344): 0.383394): 0.308086);

Detailed output identifying parameters

kappa (ts/tv) =  1.87687

Parameters in M8 (beta&w>1):
  p0 =   0.96059  p =   0.11126 q =   1.43290
 (p1 =   0.03941) w =   1.00000


dN/dS (w) for site classes (K=11)

p:   0.09606  0.09606  0.09606  0.09606  0.09606  0.09606  0.09606  0.09606  0.09606  0.09606  0.03941
w:   0.00000  0.00000  0.00000  0.00005  0.00046  0.00277  0.01249  0.04581  0.14696  0.45774  1.00000

dN & dS for each branch

 branch          t       N       S   dN/dS      dN      dS  N*dN  S*dS

  11..12      0.270   1139.6    279.4   0.1034   0.0333   0.3216   37.9   89.8
  12..13      0.371   1139.6    279.4   0.1034   0.0457   0.4417   52.1  123.4
  13..1       0.125   1139.6    279.4   0.1034   0.0154   0.1485   17.5   41.5
  13..2       0.086   1139.6    279.4   0.1034   0.0106   0.1026   12.1   28.7
  12..14      0.174   1139.6    279.4   0.1034   0.0215   0.2076   24.5   58.0
  14..15      0.086   1139.6    279.4   0.1034   0.0105   0.1020   12.0   28.5
  15..6       0.113   1139.6    279.4   0.1034   0.0139   0.1348   15.9   37.6
  15..7       0.106   1139.6    279.4   0.1034   0.0130   0.1258   14.8   35.1
  14..16      0.211   1139.6    279.4   0.1034   0.0260   0.2510   29.6   70.1
  16..3       0.010   1139.6    279.4   0.1034   0.0012   0.0118    1.4    3.3
  16..17      0.001   1139.6    279.4   0.1034   0.0001   0.0014    0.2    0.4
  17..4       0.007   1139.6    279.4   0.1034   0.0008   0.0079    0.9    2.2
  17..5       0.013   1139.6    279.4   0.1034   0.0016   0.0157    1.8    4.4
  11..18      0.308   1139.6    279.4   0.1034   0.0379   0.3669   43.2  102.5
  18..8       0.337   1139.6    279.4   0.1034   0.0415   0.4018   47.3  112.2
  18..19      0.383   1139.6    279.4   0.1034   0.0472   0.4565   53.8  127.5
  19..9       0.086   1139.6    279.4   0.1034   0.0106   0.1027   12.1   28.7
  19..10      0.088   1139.6    279.4   0.1034   0.0109   0.1052   12.4   29.4


Naive Empirical Bayes (NEB) analysis
Bayes Empirical Bayes (BEB) analysis (Yang, Wong & Nielsen 2005. Mol. Biol. Evol. 22:1107-1118)
Positively selected sites (*: P>95%; **: P>99%)
(amino acids refer to 1st sequence: ALBI)

            Pr(w>1)     post mean +- SE for w

    26 L      0.662         1.193 +- 0.444
    29 L      0.886         1.404 +- 0.276
    31 S      0.816         1.341 +- 0.345
    33 A      0.747         1.276 +- 0.396
    34 D      0.777         1.304 +- 0.377
    35 Y      0.657         1.178 +- 0.461
    36 F      0.554         1.066 +- 0.503
    37 N      0.704         1.230 +- 0.430
    39 S      0.524         1.030 +- 0.514
    40 L      0.757         1.282 +- 0.396
    44 E      0.926         1.440 +- 0.216
    46 L      0.650         1.179 +- 0.453
    73 S      0.826         1.354 +- 0.327
    74 G      0.655         1.183 +- 0.451
   235 K      0.521         1.043 +- 0.496
   301 S      0.793         1.313 +- 0.379


The grid 

p0:   0.050  0.150  0.250  0.350  0.450  0.550  0.650  0.750  0.850  0.950
p :   0.100  0.300  0.500  0.700  0.900  1.100  1.300  1.500  1.700  1.900
q :   0.100  0.300  0.500  0.700  0.900  1.100  1.300  1.500  1.700  1.900
ws:   1.500  2.500  3.500  4.500  5.500  6.500  7.500  8.500  9.500 10.500


Posterior on the grid

p0:   0.000  0.000  0.000  0.000  0.000  0.000  0.000  0.000  0.000  1.000
p :   1.000  0.000  0.000  0.000  0.000  0.000  0.000  0.000  0.000  0.000
q :   0.000  0.000  0.000  0.000  0.000  0.003  0.030  0.129  0.313  0.525
ws:   1.000  0.000  0.000  0.000  0.000  0.000  0.000  0.000  0.000  0.000

Time used: 16:26
