# Supplementary material for: Molecular evolution of octopamine receptors in Drosophila
Source: G3 (Bethesda). 2025 Dec 6;16(2):jkaf289. doi: 10.1093/g3journal/jkaf289 (PMC12869069; doi:10.1093/g3journal/jkaf289)
Supplement: jkaf289_Supplementary_Data [file jkaf289_supplementary_data.zip › Supplementary Files/supplementary_PAML_files/Octβ2R/mosquito/Culicidae_species/tree_10species.txt]

(((ALBI:0.03176000000000001,DAR:0.031820000000000015):0.04200999999999999,((STE:0.028449999999999975,FUN:0.02173999999999998):0.01473000000000002,(GAM:0.0,(ARA:0.0,MER:0.0):0.0):0.043289999999999995):0.037990000000000024):0.021385,(QUI:0.062250000000000014,(AEG:0.024859999999999993,ALBO:0.02671000000000001):0.06618):0.021384999999999987);
