# Supplementary material for: Molecular evolution of octopamine receptors in Drosophila
Source: G3 (Bethesda). 2025 Dec 6;16(2):jkaf289. doi: 10.1093/g3journal/jkaf289 (PMC12869069; doi:10.1093/g3journal/jkaf289)
Supplement: jkaf289_Supplementary_Data [file jkaf289_supplementary_data.zip › Supplementary Files/supplementary_PAML_files/Octβ2R/virilis-repleta/OctB2R_PA_DNA_vir_alignment.fasta]

>Dmon
------------------atgcaagccatgcagtgcttggagcttggccagctgcccgcg
ctgcccaccgcagcg---------acaacaacaacgatgcggcatagaaccagcatcaca
aggaaacgcaaaagactttgccgttgcagccagcgg---ccagaggcagtgccagagcaa
gag------caagagacagcggtgcca---------------------------------
------gcacgtacaacacgacgctccaacacaacgacttcaaataacaatcccagcctc
aatttgacgctgatcagcgccaccgccgccctgacaacggcggccgtcttgcacacaacg
aatgctctgactgcaacagttggcgttgttgacgccgttgcactgccactgcaagggact
gccacgcccatgcccgtcccaacacacgaactaaacgccacgctgctaagcagcacggca
gccgcgctcttaaatgacagcagatcccagcttgatgctggagttgcgccggccggcgac
gtcgaggattggttcgacgatgcgttctgggtgcttaaggcattcgtcatgctgttcatc
atcatagcggccatttgtggcaatctgcttgttattatttctgtgatgcgtgttagaaaa
ttaagagttataacgaattactttgtagtttccttagccatggctgatataatggtcgct
attatggccatgacatttaactttagtgtgcaagtaactgggcgctggaactttagcccc
ttcttgtgcgatctgtggaacagtttggatgtgtacttctcaacggcaagcattttgcat
ttatgctgcatatctgtggatagatactatgcaattgtaaagcctctcaagtatccgatt
agcatgacgaaacgcgtggttggcattatgctgttgaacacgtggatatcgccggcattg
ctctcgtttctacccattttcattggctggtatacgacggaggagcacaagatatttgtg
aaggagaatcccgagcagtgctcgtttgtggtaaacaagttctatgccgtcatttctagc
tcgatttcgttctggataccctgcacaattatgattttcacttatctggccattttccgt
gaggccaaccggcaggagaaacaattgatgatgcgccacggcaatgcaatgctcatgcat
cgcccatcgatgcagccatcaggt------gaggcgttgagtggctcgggctcatcgaaa
acattgacactgcatgaggtcgagcaggagcataccccgacaaaggacaaacatttaatc
aaaatgaagcgggagcacaaggccgcacgcactttgggcatcatcatgggcacattcata
ctctgctggctgccattcttcctatggtacacgctctccatgacctgcggaccatgtcag
gtgccagatattgttgtctcgatactcttctggattggctacttcaattctacgctcaat
ccgctgatctatgcgtacttcaacagagatttcagagaggctttccgcaacacattgctc
tgcctgttctgcaactggtggaaggatcgccacatgccactcgacattgacatacgacgc
tcaagtctgcgctacgatcagcgtgccaagagcgtctactcggagagttatctcaactcg
accacgccctcgcatcgccgacaatcgcagcttgtcgacaactta
>Dvir
------------------atgcaagccatgcagggcttggagcttggcctgctgcccgca
ttgcccaccgcagcg---------gcagcaacaacgatgcggcacagaaccagcgtcaca
aggatacgcaaaagactatgccgttgcagccggcgg---ccagaggctgagccagagcaa
gagcaagagcaagagacagcggtgcaa---------------------------------
------gcacgttcaatacgtcgctccaacacaacgacttcaaataataatcccagcctc
aatttgacgctgatcagcgccaccgccgccctgacagcggcggctgtcttgcacacaacg
aatgctgtgactgcaacagttggcgttgtcgacgccgttgcactgccactgcaaggcact
gccatgcccatgcccgccctaacacacgaactaaacgccacgctgctaagcagcacggca
gccgcgctcctaaatgacagcagatcccagcttgacgctggagttgcgccggccggcggc
gtcgagcattggttcgacgatgcgttctgggtgcttaaggcatttgtcatgctgttcatc
atcatagcggccatttgtggcaatctgcttgttattatttctgtgatgcgtgttagaaaa
ttaagagttataacgaattactttgtagtttccttagccatggctgatataatggtcgct
attatggccatgacatttaactttagtgtgcaagtaactgggcgctggaactttagcccc
ttcttgtgcgatctgtggaacagtttggatgtgtacttttcaacggcaagcattttgcat
ttatgctgcatatctgtggatagatactatgcaattgtaaagcctctcaagtatccgatt
agcatgacgaaacgcgtggttggcattatgctgttgaacacatggatatcgccggcattg
ctctcatttctacccattttcattggctggtatacgacagagcagcataagatatttgtg
aaggagaatcccgagcagtgctcgtttgtggtaaacaagttctatgccatcatttcgagc
tcgatttccttctggataccgtgcaccattatgattttcacttatctggccatttttcgt
gaggccaaccgccaggagaaacaattgatgatgcgccacggcaatgcaatgctcatgcat
cgtccatcgatgcagccatcaggc------gaggcgctgagtggctcgggctcatcgaaa
acattgacactgcatgaggtcgagcaggagcataccccgacaaaggacaaacatttaatc
aaaatgaagcgggagcataaggccgcacgcactttgggcatcatcatgggcaccttcata
ctctgttggcttccattcttcctatggtatacgctctccatgacctgcggaccatgtcag
gtgccagaaattgttgtctcgatactcttctggattggctacttcaattccacgctcaat
ccactgatctatgcatacttcaacagagatttccgagaggccttccgcaatacattgttg
tgcctgttctgcaactggtggaaggatcgccatatgccactcgatattgacatacgacgc
tcaagtctgcgctacgatcaacgtgccaagagcgtctactcggaaagttatctcaactcg
actacgccctcgcatcgccgacagtcgcagcttgtcgacaactta
>Dnov
------------------atgcaagccatgcagtgcttggagcttggcctgctgcccgca
ttgcccaccgcagcg---------gcagcaacaccgatgcggcgcagaaccagcgtcaca
aggttacgcaaaagactctgccgttgcagccggcgg---ccagaggcagagccagagcaa
gag------caagagacatcggtgcaa---------------------------------
------gcacgttcaatacgtcgctccaacacaacgacttcaaataacaatcccagcctc
aatttgacgctgatcagcgccaccgcagccctgacaacggcggccatcttgcacacaaca
aatgctgtgactgcaacagttggcgttgtcgacgccgttgcactgccactgcaaggcact
gccacgcccatgcccgccctaacacacgaactaaacgccacgctgctaagcagcacggca
gccgcactcttaaatgacagcagatcccagcttgacgctggagttgcgccggccggcggc
gtcgagaattggttcgacgatgcgttctgggtgcttaaggcatttgtcatgctgttcatc
atcatagcggccatttgtggcaatctgcttgttattatttctgtgatgcgtgttagaaaa
ttaagagttataacgaattactttgtagtttccttagccatggctgatataatggtcgct
attatggccatgacatttaactttagtgtgcaagtaactgggcgctggaactttagcccc
ttcttgtgcgatctgtggaacagtttggatgtgtacttctcaacggcaagcattttgcat
ttatgctgcatatctgtggatagatactatgcaattgtaaagcctctcaagtatccgatt
agcatgacgaaacgcgtggttggcattatgctgttgaacacatggatatcgccggcattg
ctctcatttctacccatttttattggctggtatacgacagaggagcacaagatatttgtg
aaggagaatcccgaacagtgctcgtttgtggtaaacaagttctatgccatcatttcaagc
tcgatttcgttctggataccctgcacaattatgattttcacttatctggccattttccgt
gaggccaaccggcaggagaaacaattgatgatgcgccacggcaatgcaatgctcatgcat
cgtccatcgatgcagccatcaggtaggagcgaggcgctgagtggctcgggctcatcgaaa
acattgacactgcatgaggtcgagcaggagcataccccgacaaaggacaaacatttaatc
aaaatgaagcgggagcataaggccgcacgcactttgggcatcatcatgggcaccttcata
ctctgttggcttccattcttcctatggtatacgctctccatgacctgcggaccatgtcag
gtgccagaaattgttgtctcgatactcttctggattggctacttcaattccacgctcaat
ccactgatctatgcgtactttaacagagattttcgagaggctttccgcaacacattgttg
tgcctgttctgtaactggtggaaggatcgccacatgccactcgacattgacatacgacgc
tcaagtctacgctacgatcagcgtgccaagagcgtctactcggagagttatctcaactcg
accacgccctcacatcgccgacaatcgcagcttgtcgacaactta
>Dhyd
------------------atgacagctattccgtgcttggagcttggccatctgtccgca
------------------------gcaacaacagcgatgcgacacagaaccagcgccaca
agaatacgcaaaagacactgccgctgcagtggccggcggccagagacgcaaccagagccg
gcggcacagctcgagctaccactggctagccgcacagcagcagcaacagcaacaacaaca
acagcaacaactacagcaattcgacgcaccacaacgactccaaagaacagccacggcctc
aatctgaggctgatcggcgtcacggctgcgctgacaacggccgccgtgctgcatacaacg
aatgcgctgacagcaacagtaggcgctatcgatgccgtcgcactgccactgcaaggcact
gccacgcccctgcccgcc---acacacgatctaaatgccacgctgtcgagcggcacagcc
ggcgcgctgttcaacgacagcagatccacgctggatgctggcctagcagccgccgacggc
gtcgaggattggttcgacgatgtgttctggctgataaaggcatccgtcatgctgctaatc
atcatcgcggccatttgtggcaatctgcttgttattatttctgtgatgcgtgttagaaaa
ttaagagttataacgaattactttgtagtctccttagccatggctgatataatggtcgct
attatggccatgacatttaactttagtgtgcaagtaactgggcgctggaactttagccca
tttctatgcgatctgtggaacagtctggacgtgtacttctcgactgcgagcattttgcat
ttatgctgcatatcagtggatagatactatgcgattgtgaagccgctcaagtatccgatt
agcatgacaaaacgcgtcgttggcattatgctgctgaacacatggatatcgccggctttg
ctctcgtttctgcccattttcataggctggtacacgactgacaagcacaagatatttgtg
aaggagcatcccgaacagtgctcgtttgtggtgaacacatactatgccatcatatcgagc
tcgatttcattctggataccctgcaccataatgattttcacttatctggccattttccgt
gaggccaaccgtcaggagaagcagctgatgatgcgccatggcaatgcaatgcttatgcac
cgcccatcgatgcagccatcaggc------gaggcgctgagtggctcgggctcatcgaaa
acgttgacactgcatgaggtcgagcaggagcataccccgacaaaggacaaacatttaatc
aaaatgaaacgggagcacaaggccgcacgcactttgggcatcatcatgggcaccttcata
ctctgctggctgccctttttcctttggtacacgctctccatgacctgtgatgcctgccag
gtgccagatattgtggtctccatactcttctggattggctacttcaattccacgctcaat
ccgctgatctatgcgtacttcaatcgggacttccgagaggccttccgcaacacgctgctc
tgtttgttctgcaactggtggaaggaccggcatatgccactcgacattgacatacgacgc
tccagtctgcgctacgatcagcgcgccaagagcgtctactcggagagctatctcaactcg
accacgccctcgcatcgccgccagtcacagatggtcgacaactta
>Dnav
atgctaaactcaagtgaaatgccagctagtccgtgcctggagctgggccacctgcccgcg
ccatccagcgcagcggcgacaacaacaacaacgacgatgcggcatagaagcagcgccaca
aggatacgcaaaagactttgccgctgcagtggccagcggccagagctgaaaccagagccg
gcggcacagctcgagctgccactggcaacggcaacagcaacagca------acagca---
acaacagctgcaaccacaatacgacgcaccacaacgagcccaaggagcagcgccggcctc
agtctggggctgatcggcgcc---------------------gccgtgctgcacacaacg
aacgcgctgaccgccacggttggcgccctcgatgccgtcgcactgccgctgcaaggcact
gccacgcccctgcccgcc---acacacgacctgaacgccacgctgctgagcagcacgtcc
ggcgcgctctacaacgacagcagagccacgctggatgcgggccttgccgcagccgagggg
gccgaggactggttcgacgatctgttctggctgctgaaggcatccgtcatgctgttaatc
atcattgcggccatctgcggcaatctgcttgttattatttctgtgatgcgtgttagaaaa
ttaagagttataacgaattactttgtagtttccttagccatggctgatataatggtcgct
attatggccatgacatttaactttagtgtgcaagtaactgggcgctggaacttcagcccc
ttcctgtgcgacctgtggaacagcttggacgtctacttctcaactgcaagcattttgcat
ttatgctgcatatcagtggatagatactatgccattgtgaagccgctcaagtatccgatt
agcatgacaaaacgcgtggttggcattatgctgttgaacacatggatatcgccggcgctg
ctctcgttcctgcccattttcatcggctggtatacgacagacaagcacaaggtattcgtg
aaggagcatcccgagcagtgctcgtttgtggtgaacacttactatgccatcatatcgagc
tcgatttcattctggataccctgcaccatcatgattttcacttatctggccattttccgt
gaggccaaccggcaggagaagcagctgatgatgcgccacggcaatgcgatgctcatgcat
cgcccatcgatgcagccatcaggc------gaggcgctgagcggctcgggctcatcgaaa
acgttgacactgcatgaggtcgagcaggagcacaccccgactaaggacaaacatttaatc
aaaatgaagcgggagcacaaggccgcacgcactctgggcatcatcatgggcaccttcatc
ctctgctggctgccatttttcgtgtggtacacgctctccatgacctgcgacgcgtgccag
gtgccagacattgtggtctcgatactcttctggattggctacttcaactccacgctcaat
ccgctgatctacgcgtacttcaatcgcgacttccgggaggctttccgcaacacgctgctc
tgcctgttctgcaactggtggaaggaccggcacatgccgctggacattgacatacggcgc
tcgagcctgcgctacgatcagcgcgcgaagagcgtctactcggagagctatctcaactcg
aacacgccctcgcatcgccgtcagtcccagatggtggacaactta
>Dmoj
atgctaaagtcaagtcaaatgccagctagtccgtgcctggagctgggacatctgcccgca
ttatccagcgctgcggcgaca---acaacaacaacgatgcgacacagaagcagcgccaca
aggatacgcaaaagactttgccgctgcagtggccagcggccagagatgcaaccagagcca
gcggcacaactcgagtcgccactggcgacagcaacagccacagca------actgca---
actgcaactgcaaccacaatacgacgcaccacaacgagcccaaggagcagccccggcctc
agtctgaggctgatcggcgccacggcggcgctggccacggctgccgtgctgcacacaacg
aacgcgctgaccgccacggctggcgccctcgatgccgtcgcactgccgctgcaaggcact
gccacgcccctgcccgcc---acacacgatctgaatgccacgctgctgagcagcacgtcc
ggcgcgctctacaacgacagcagagccacgctggatgcaggacttgccgcagccgagggg
gccgaggattggttcgacgatctgatctgggtgctcaaggcatccgtcatgctgttaatc
atcattgcggccatctgcggcaatctgcttgttattatttctgtgatgcgtgttagaaaa
ttaagagttataacgaattactttgtagtttccttagccatggctgatataatggtcgct
attatggccatgacatttaactttagtgtgcaagtaactgggcgctggaacttcagcccc
ttcctgtgcgacctgtggaacagcttggacgtgtacttctcaactgcaagcattttgcat
ttatgctgcatatcagtggatagatactatgccattgtgaagccgctcaagtatccgatt
agcatgacaaaacgcgtggttggcattatgctgctgaacacatggatatcgccggcgctg
ctctcgttcctgcccatcttcatcggctggtatacgacagacaagcacaaggtattcgtg
aaggagcatcccgagcagtgctcgtttgtggtgaacacttactatgccatcatatcgagc
tcgatttcgttctggataccctgcaccataatgattttcacttatctggccattttccgt
gaggccaaccggcaggagaagcagttgatgatgcgccatggcaatgcgatgctcatgcat
cgcccatcgatgcagccatcaggc------gaggcgctgagcggctcgggctcatcgaaa
acgttgacactgcatgaggtcgagcaggagcacaccccgacaaaggacaaacatttaatc
aaaatgaagcgggagcacaaggccgcgcgcactctgggcatcatcatgggcaccttcatt
ctctgctggctgccatttttcgtgtggtacacgctctccatgacctgcgacgcgtgccag
gtgccagacattgtggtctcgatactcttctggattggctacttcaactccacgctcaat
ccgctgatctacgcgtacttcaatcgcgacttccgggaggctttccgcaacacgctgctc
tgcctgttctgcaactggtggaaggacaggcacatgccgctggacattgacatacggcgc
tccagcctgcgctacgatcagcgcgcgaagagcgtctactcggagagctatctcaattcg
aacacgccctcgcatcgccgccagtcacagatggtggacaactta
>Dari
atgctaaagtcaagtcaaatgccagctagtccgtgtctggagctgggccatctgcccgca
ttatccagcgctgcggcgaca---acaacaacaacgatgcgacacagaagcagcgccaca
aggatacgcaaaagactttgccgctgcagtggccagcggccagagatgcaaccagagcca
gcggcacagctcgagtcgccactggcgacagcaacagccacagcaactggaactgca---
actgcaactgcaaccacaatacgacgcaccacaacgagcccaaggagcagccccggcctc
agtctgaggctgatcggcgccacggcggcgctgaccacggctgccgtgctgcacacaacg
aacgcgctgaccgccacggccggcgccctcgatgccgtcgcactgccgctgcaaggcact
gccacgcccctgcccgcc---acacacgatctgaatgccacgctgctgagcagcacgtcc
ggcgcgctctacaacgacagcagagccacgctggatgcaggacttgccgcagccgagggg
gccgaggattggttcgacgatctgatctgggtgctcaaggcatccgtcatgctgttaatc
atcattgcggccatctgcggcaatctgcttgttattatttctgtgatgcgtgttagaaaa
ttaagagttataacgaattactttgtagtttccttagccatggctgatataatggtcgct
attatggccatgacatttaactttagtgtgcaagtaactgggcgctggaacttcagcccc
ttcctgtgcgacctgtggaacagcttggacgtgtacttctcaactgcaagcattttgcat
ttatgctgcatatcagtggatagatactatgccattgtgaagccgctcaagtatccgatt
agcatgacaaaacgcgtggttggcattatgctgctgaacacatggatatcgccggcgctg
ctctcgttcctgcccatcttcatcggctggtatacgacagacaagcacaaggtattcgtg
aaggagcatcccgagcagtgctcgtttgtggtgaacacttactatgccatcatatcgagc
tcgatttcgttctggataccctgcaccataatgattttcacttatctggccattttccgt
gaggccaaccggcaggagaagcagctgatgatgcgccatggcaatgcgatgctcatgcat
cgcccatcgatgcagccatcaggc------gaggcgctgagcggctcgggctcatcgaaa
acgttgacactgcatgaggtcgagcaggagcacaccccgacaaaggacaaacatttaatc
aaaatgaagcgggagcacaaggccgcacgcactctgggcatcatcatgggcaccttcatt
ctctgctggctgccattcttcgtgtggtacacgctctccatgacctgcgacgcgtgccag
gtgccagacattgtggtctcgatactcttctggattggctacttcaactccacgctcaat
ccgctgatctacgcgtacttcaatcgcgacttccgggaggccttccgcaacacgctgctc
tgcctgttctgcaactggtggaaggaccggcacatgccgctggacattgacatacggcgc
tccagcctgcgctacgatcagcgcgcgaagagcgtctactcggagagctatctcaattcg
aacacgccctcgcatcgccgccagtcacagatggtggacaactta
