# Supplementary material for: Molecular evolution of octopamine receptors in Drosophila
Source: G3 (Bethesda). 2025 Dec 6;16(2):jkaf289. doi: 10.1093/g3journal/jkaf289 (PMC12869069; doi:10.1093/g3journal/jkaf289)
Supplement: jkaf289_Supplementary_Data [file jkaf289_supplementary_data.zip › Supplementary Files/supplementary_PAML_files/Octβ2R/virilis-repleta/OctB2R_PA_protein_vir_alignment.txt]

>Dmon
------MQAMQCLELGQLPALPTAA---TTTTMRHRTSITRKRKRLCRCSQR-PEAVPEQ
E--QETAVP-------------ARTTRRSNTTTSNNNPSLNLTLISATAALTTAAVLHTT
NALTATVGVVDAVALPLQGTATPMPVPTHELNATLLSSTAAALLNDSRSQLDAGVAPAGD
VEDWFDDAFWVLKAFVMLFIIIAAICGNLLVIISVMRVRKLRVITNYFVVSLAMADIMVA
IMAMTFNFSVQVTGRWNFSPFLCDLWNSLDVYFSTASILHLCCISVDRYYAIVKPLKYPI
SMTKRVVGIMLLNTWISPALLSFLPIFIGWYTTEEHKIFVKENPEQCSFVVNKFYAVISS
SISFWIPCTIMIFTYLAIFREANRQEKQLMMRHGNAMLMHRPSMQPSG--EALSGSGSSK
TLTLHEVEQEHTPTKDKHLIKMKREHKAARTLGIIMGTFILCWLPFFLWYTLSMTCGPCQ
VPDIVVSILFWIGYFNSTLNPLIYAYFNRDFREAFRNTLLCLFCNWWKDRHMPLDIDIRR
SSLRYDQRAKSVYSESYLNSTTPSHRRQSQLVDNL
>Dvir
------MQAMQGLELGLLPALPTAA---AATTMRHRTSVTRIRKRLCRCSRR-PEAEPEQ
EQEQETAVQ-------------ARSIRRSNTTTSNNNPSLNLTLISATAALTAAAVLHTT
NAVTATVGVVDAVALPLQGTAMPMPALTHELNATLLSSTAAALLNDSRSQLDAGVAPAGG
VEHWFDDAFWVLKAFVMLFIIIAAICGNLLVIISVMRVRKLRVITNYFVVSLAMADIMVA
IMAMTFNFSVQVTGRWNFSPFLCDLWNSLDVYFSTASILHLCCISVDRYYAIVKPLKYPI
SMTKRVVGIMLLNTWISPALLSFLPIFIGWYTTEQHKIFVKENPEQCSFVVNKFYAIISS
SISFWIPCTIMIFTYLAIFREANRQEKQLMMRHGNAMLMHRPSMQPSG--EALSGSGSSK
TLTLHEVEQEHTPTKDKHLIKMKREHKAARTLGIIMGTFILCWLPFFLWYTLSMTCGPCQ
VPEIVVSILFWIGYFNSTLNPLIYAYFNRDFREAFRNTLLCLFCNWWKDRHMPLDIDIRR
SSLRYDQRAKSVYSESYLNSTTPSHRRQSQLVDNL
>Dnov
------MQAMQCLELGLLPALPTAA---AATPMRRRTSVTRLRKRLCRCSRR-PEAEPEQ
E--QETSVQ-------------ARSIRRSNTTTSNNNPSLNLTLISATAALTTAAILHTT
NAVTATVGVVDAVALPLQGTATPMPALTHELNATLLSSTAAALLNDSRSQLDAGVAPAGG
VENWFDDAFWVLKAFVMLFIIIAAICGNLLVIISVMRVRKLRVITNYFVVSLAMADIMVA
IMAMTFNFSVQVTGRWNFSPFLCDLWNSLDVYFSTASILHLCCISVDRYYAIVKPLKYPI
SMTKRVVGIMLLNTWISPALLSFLPIFIGWYTTEEHKIFVKENPEQCSFVVNKFYAIISS
SISFWIPCTIMIFTYLAIFREANRQEKQLMMRHGNAMLMHRPSMQPSGRSEALSGSGSSK
TLTLHEVEQEHTPTKDKHLIKMKREHKAARTLGIIMGTFILCWLPFFLWYTLSMTCGPCQ
VPEIVVSILFWIGYFNSTLNPLIYAYFNRDFREAFRNTLLCLFCNWWKDRHMPLDIDIRR
SSLRYDQRAKSVYSESYLNSTTPSHRRQSQLVDNL
>Dhyd
------MTAIPCLELGHLSA--------ATTAMRHRTSATRIRKRHCRCSGRRPETQPEP
AAQLELPLASRTAAATATTTTATTTAIRRTTTTPKNSHGLNLRLIGVTAALTTAAVLHTT
NALTATVGAIDAVALPLQGTATPLPA-THDLNATLSSGTAGALFNDSRSTLDAGLAAADG
VEDWFDDVFWLIKASVMLLIIIAAICGNLLVIISVMRVRKLRVITNYFVVSLAMADIMVA
IMAMTFNFSVQVTGRWNFSPFLCDLWNSLDVYFSTASILHLCCISVDRYYAIVKPLKYPI
SMTKRVVGIMLLNTWISPALLSFLPIFIGWYTTDKHKIFVKEHPEQCSFVVNTYYAIISS
SISFWIPCTIMIFTYLAIFREANRQEKQLMMRHGNAMLMHRPSMQPSG--EALSGSGSSK
TLTLHEVEQEHTPTKDKHLIKMKREHKAARTLGIIMGTFILCWLPFFLWYTLSMTCDACQ
VPDIVVSILFWIGYFNSTLNPLIYAYFNRDFREAFRNTLLCLFCNWWKDRHMPLDIDIRR
SSLRYDQRAKSVYSESYLNSTTPSHRRQSQMVDNL
>Dnav
MLNSSEMPASPCLELGHLPAPSSAAATTTTTTMRHRSSATRIRKRLCRCSGQRPELKPEP
AAQLELPLATATATA--TA-TTAATTIRRTTTSPRSSAGLSLGLIGA-------AVLHTT
NALTATVGALDAVALPLQGTATPLPA-THDLNATLLSSTSGALYNDSRATLDAGLAAAEG
AEDWFDDLFWLLKASVMLLIIIAAICGNLLVIISVMRVRKLRVITNYFVVSLAMADIMVA
IMAMTFNFSVQVTGRWNFSPFLCDLWNSLDVYFSTASILHLCCISVDRYYAIVKPLKYPI
SMTKRVVGIMLLNTWISPALLSFLPIFIGWYTTDKHKVFVKEHPEQCSFVVNTYYAIISS
SISFWIPCTIMIFTYLAIFREANRQEKQLMMRHGNAMLMHRPSMQPSG--EALSGSGSSK
TLTLHEVEQEHTPTKDKHLIKMKREHKAARTLGIIMGTFILCWLPFFVWYTLSMTCDACQ
VPDIVVSILFWIGYFNSTLNPLIYAYFNRDFREAFRNTLLCLFCNWWKDRHMPLDIDIRR
SSLRYDQRAKSVYSESYLNSNTPSHRRQSQMVDNL
>Dmoj
MLKSSQMPASPCLELGHLPALSSAAAT-TTTTMRHRSSATRIRKRLCRCSGQRPEMQPEP
AAQLESPLATATATA--TA-TATATTIRRTTTSPRSSPGLSLRLIGATAALATAAVLHTT
NALTATAGALDAVALPLQGTATPLPA-THDLNATLLSSTSGALYNDSRATLDAGLAAAEG
AEDWFDDLIWVLKASVMLLIIIAAICGNLLVIISVMRVRKLRVITNYFVVSLAMADIMVA
IMAMTFNFSVQVTGRWNFSPFLCDLWNSLDVYFSTASILHLCCISVDRYYAIVKPLKYPI
SMTKRVVGIMLLNTWISPALLSFLPIFIGWYTTDKHKVFVKEHPEQCSFVVNTYYAIISS
SISFWIPCTIMIFTYLAIFREANRQEKQLMMRHGNAMLMHRPSMQPSG--EALSGSGSSK
TLTLHEVEQEHTPTKDKHLIKMKREHKAARTLGIIMGTFILCWLPFFVWYTLSMTCDACQ
VPDIVVSILFWIGYFNSTLNPLIYAYFNRDFREAFRNTLLCLFCNWWKDRHMPLDIDIRR
SSLRYDQRAKSVYSESYLNSNTPSHRRQSQMVDNL
>Dari
MLKSSQMPASPCLELGHLPALSSAAAT-TTTTMRHRSSATRIRKRLCRCSGQRPEMQPEP
AAQLESPLATATATATGTA-TATATTIRRTTTSPRSSPGLSLRLIGATAALTTAAVLHTT
NALTATAGALDAVALPLQGTATPLPA-THDLNATLLSSTSGALYNDSRATLDAGLAAAEG
AEDWFDDLIWVLKASVMLLIIIAAICGNLLVIISVMRVRKLRVITNYFVVSLAMADIMVA
IMAMTFNFSVQVTGRWNFSPFLCDLWNSLDVYFSTASILHLCCISVDRYYAIVKPLKYPI
SMTKRVVGIMLLNTWISPALLSFLPIFIGWYTTDKHKVFVKEHPEQCSFVVNTYYAIISS
SISFWIPCTIMIFTYLAIFREANRQEKQLMMRHGNAMLMHRPSMQPSG--EALSGSGSSK
TLTLHEVEQEHTPTKDKHLIKMKREHKAARTLGIIMGTFILCWLPFFVWYTLSMTCDACQ
VPDIVVSILFWIGYFNSTLNPLIYAYFNRDFREAFRNTLLCLFCNWWKDRHMPLDIDIRR
SSLRYDQRAKSVYSESYLNSNTPSHRRQSQMVDNL
