# Supplementary material for: Molecular evolution of octopamine receptors in Drosophila
Source: G3 (Bethesda). 2025 Dec 6;16(2):jkaf289. doi: 10.1093/g3journal/jkaf289 (PMC12869069; doi:10.1093/g3journal/jkaf289)
Supplement: jkaf289_Supplementary_Data [file jkaf289_supplementary_data.zip › Supplementary Files/supplementary_PAML_files/Octβ2R/virilis-repleta/Output_Codeml_OctB2R_vir_outfile_Models_01278_cleandata]

Before deleting alignment gaps
      7   1725

Dmon                            --- --- --- --- --- --- ATG CAA GCC ATG CAG TGC TTG GAG CTT GGC CAG CTG CCC GCG CTG CCC ACC GCA GCG --- --- --- ACA ACA ACA ACG ATG CGG CAT AGA ACC AGC ATC ACA AGG AAA CGC AAA AGA CTT TGC CGT TGC AGC CAG CGG --- CCA GAG GCA GTG CCA GAG CAA GAG --- --- CAA GAG ACA GCG GTG CCA --- --- --- --- --- --- --- --- --- --- --- --- --- GCA CGT ACA ACA CGA CGC TCC AAC ACA ACG ACT TCA AAT AAC AAT CCC AGC CTC AAT TTG ACG CTG ATC AGC GCC ACC GCC GCC CTG ACA ACG GCG GCC GTC TTG CAC ACA ACG AAT GCT CTG ACT GCA ACA GTT GGC GTT GTT GAC GCC GTT GCA CTG CCA CTG CAA GGG ACT GCC ACG CCC ATG CCC GTC CCA ACA CAC GAA CTA AAC GCC ACG CTG CTA AGC AGC ACG GCA GCC GCG CTC TTA AAT GAC AGC AGA TCC CAG CTT GAT GCT GGA GTT GCG CCG GCC GGC GAC GTC GAG GAT TGG TTC GAC GAT GCG TTC TGG GTG CTT AAG GCA TTC GTC ATG CTG TTC ATC ATC ATA GCG GCC ATT TGT GGC AAT CTG CTT GTT ATT ATT TCT GTG ATG CGT GTT AGA AAA TTA AGA GTT ATA ACG AAT TAC TTT GTA GTT TCC TTA GCC ATG GCT GAT ATA ATG GTC GCT ATT ATG GCC ATG ACA TTT AAC TTT AGT GTG CAA GTA ACT GGG CGC TGG AAC TTT AGC CCC TTC TTG TGC GAT CTG TGG AAC AGT TTG GAT GTG TAC TTC TCA ACG GCA AGC ATT TTG CAT TTA TGC TGC ATA TCT GTG GAT AGA TAC TAT GCA ATT GTA AAG CCT CTC AAG TAT CCG ATT AGC ATG ACG AAA CGC GTG GTT GGC ATT ATG CTG TTG AAC ACG TGG ATA TCG CCG GCA TTG CTC TCG TTT CTA CCC ATT TTC ATT GGC TGG TAT ACG ACG GAG GAG CAC AAG ATA TTT GTG AAG GAG AAT CCC GAG CAG TGC TCG TTT GTG GTA AAC AAG TTC TAT GCC GTC ATT TCT AGC TCG ATT TCG TTC TGG ATA CCC TGC ACA ATT ATG ATT TTC ACT TAT CTG GCC ATT TTC CGT GAG GCC AAC CGG CAG GAG AAA CAA TTG ATG ATG CGC CAC GGC AAT GCA ATG CTC ATG CAT CGC CCA TCG ATG CAG CCA TCA GGT --- --- GAG GCG TTG AGT GGC TCG GGC TCA TCG AAA ACA TTG ACA CTG CAT GAG GTC GAG CAG GAG CAT ACC CCG ACA AAG GAC AAA CAT TTA ATC AAA ATG AAG CGG GAG CAC AAG GCC GCA CGC ACT TTG GGC ATC ATC ATG GGC ACA TTC ATA CTC TGC TGG CTG CCA TTC TTC CTA TGG TAC ACG CTC TCC ATG ACC TGC GGA CCA TGT CAG GTG CCA GAT ATT GTT GTC TCG ATA CTC TTC TGG ATT GGC TAC TTC AAT TCT ACG CTC AAT CCG CTG ATC TAT GCG TAC TTC AAC AGA GAT TTC AGA GAG GCT TTC CGC AAC ACA TTG CTC TGC CTG TTC TGC AAC TGG TGG AAG GAT CGC CAC ATG CCA CTC GAC ATT GAC ATA CGA CGC TCA AGT CTG CGC TAC GAT CAG CGT GCC AAG AGC GTC TAC TCG GAG AGT TAT CTC AAC TCG ACC ACG CCC TCG CAT CGC CGA CAA TCG CAG CTT GTC GAC AAC TTA 
Dvir                            --- --- --- --- --- --- ATG CAA GCC ATG CAG GGC TTG GAG CTT GGC CTG CTG CCC GCA TTG CCC ACC GCA GCG --- --- --- GCA GCA ACA ACG ATG CGG CAC AGA ACC AGC GTC ACA AGG ATA CGC AAA AGA CTA TGC CGT TGC AGC CGG CGG --- CCA GAG GCT GAG CCA GAG CAA GAG CAA GAG CAA GAG ACA GCG GTG CAA --- --- --- --- --- --- --- --- --- --- --- --- --- GCA CGT TCA ATA CGT CGC TCC AAC ACA ACG ACT TCA AAT AAT AAT CCC AGC CTC AAT TTG ACG CTG ATC AGC GCC ACC GCC GCC CTG ACA GCG GCG GCT GTC TTG CAC ACA ACG AAT GCT GTG ACT GCA ACA GTT GGC GTT GTC GAC GCC GTT GCA CTG CCA CTG CAA GGC ACT GCC ATG CCC ATG CCC GCC CTA ACA CAC GAA CTA AAC GCC ACG CTG CTA AGC AGC ACG GCA GCC GCG CTC CTA AAT GAC AGC AGA TCC CAG CTT GAC GCT GGA GTT GCG CCG GCC GGC GGC GTC GAG CAT TGG TTC GAC GAT GCG TTC TGG GTG CTT AAG GCA TTT GTC ATG CTG TTC ATC ATC ATA GCG GCC ATT TGT GGC AAT CTG CTT GTT ATT ATT TCT GTG ATG CGT GTT AGA AAA TTA AGA GTT ATA ACG AAT TAC TTT GTA GTT TCC TTA GCC ATG GCT GAT ATA ATG GTC GCT ATT ATG GCC ATG ACA TTT AAC TTT AGT GTG CAA GTA ACT GGG CGC TGG AAC TTT AGC CCC TTC TTG TGC GAT CTG TGG AAC AGT TTG GAT GTG TAC TTT TCA ACG GCA AGC ATT TTG CAT TTA TGC TGC ATA TCT GTG GAT AGA TAC TAT GCA ATT GTA AAG CCT CTC AAG TAT CCG ATT AGC ATG ACG AAA CGC GTG GTT GGC ATT ATG CTG TTG AAC ACA TGG ATA TCG CCG GCA TTG CTC TCA TTT CTA CCC ATT TTC ATT GGC TGG TAT ACG ACA GAG CAG CAT AAG ATA TTT GTG AAG GAG AAT CCC GAG CAG TGC TCG TTT GTG GTA AAC AAG TTC TAT GCC ATC ATT TCG AGC TCG ATT TCC TTC TGG ATA CCG TGC ACC ATT ATG ATT TTC ACT TAT CTG GCC ATT TTT CGT GAG GCC AAC CGC CAG GAG AAA CAA TTG ATG ATG CGC CAC GGC AAT GCA ATG CTC ATG CAT CGT CCA TCG ATG CAG CCA TCA GGC --- --- GAG GCG CTG AGT GGC TCG GGC TCA TCG AAA ACA TTG ACA CTG CAT GAG GTC GAG CAG GAG CAT ACC CCG ACA AAG GAC AAA CAT TTA ATC AAA ATG AAG CGG GAG CAT AAG GCC GCA CGC ACT TTG GGC ATC ATC ATG GGC ACC TTC ATA CTC TGT TGG CTT CCA TTC TTC CTA TGG TAT ACG CTC TCC ATG ACC TGC GGA CCA TGT CAG GTG CCA GAA ATT GTT GTC TCG ATA CTC TTC TGG ATT GGC TAC TTC AAT TCC ACG CTC AAT CCA CTG ATC TAT GCA TAC TTC AAC AGA GAT TTC CGA GAG GCC TTC CGC AAT ACA TTG TTG TGC CTG TTC TGC AAC TGG TGG AAG GAT CGC CAT ATG CCA CTC GAT ATT GAC ATA CGA CGC TCA AGT CTG CGC TAC GAT CAA CGT GCC AAG AGC GTC TAC TCG GAA AGT TAT CTC AAC TCG ACT ACG CCC TCG CAT CGC CGA CAG TCG CAG CTT GTC GAC AAC TTA 
Dnov                            --- --- --- --- --- --- ATG CAA GCC ATG CAG TGC TTG GAG CTT GGC CTG CTG CCC GCA TTG CCC ACC GCA GCG --- --- --- GCA GCA ACA CCG ATG CGG CGC AGA ACC AGC GTC ACA AGG TTA CGC AAA AGA CTC TGC CGT TGC AGC CGG CGG --- CCA GAG GCA GAG CCA GAG CAA GAG --- --- CAA GAG ACA TCG GTG CAA --- --- --- --- --- --- --- --- --- --- --- --- --- GCA CGT TCA ATA CGT CGC TCC AAC ACA ACG ACT TCA AAT AAC AAT CCC AGC CTC AAT TTG ACG CTG ATC AGC GCC ACC GCA GCC CTG ACA ACG GCG GCC ATC TTG CAC ACA ACA AAT GCT GTG ACT GCA ACA GTT GGC GTT GTC GAC GCC GTT GCA CTG CCA CTG CAA GGC ACT GCC ACG CCC ATG CCC GCC CTA ACA CAC GAA CTA AAC GCC ACG CTG CTA AGC AGC ACG GCA GCC GCA CTC TTA AAT GAC AGC AGA TCC CAG CTT GAC GCT GGA GTT GCG CCG GCC GGC GGC GTC GAG AAT TGG TTC GAC GAT GCG TTC TGG GTG CTT AAG GCA TTT GTC ATG CTG TTC ATC ATC ATA GCG GCC ATT TGT GGC AAT CTG CTT GTT ATT ATT TCT GTG ATG CGT GTT AGA AAA TTA AGA GTT ATA ACG AAT TAC TTT GTA GTT TCC TTA GCC ATG GCT GAT ATA ATG GTC GCT ATT ATG GCC ATG ACA TTT AAC TTT AGT GTG CAA GTA ACT GGG CGC TGG AAC TTT AGC CCC TTC TTG TGC GAT CTG TGG AAC AGT TTG GAT GTG TAC TTC TCA ACG GCA AGC ATT TTG CAT TTA TGC TGC ATA TCT GTG GAT AGA TAC TAT GCA ATT GTA AAG CCT CTC AAG TAT CCG ATT AGC ATG ACG AAA CGC GTG GTT GGC ATT ATG CTG TTG AAC ACA TGG ATA TCG CCG GCA TTG CTC TCA TTT CTA CCC ATT TTT ATT GGC TGG TAT ACG ACA GAG GAG CAC AAG ATA TTT GTG AAG GAG AAT CCC GAA CAG TGC TCG TTT GTG GTA AAC AAG TTC TAT GCC ATC ATT TCA AGC TCG ATT TCG TTC TGG ATA CCC TGC ACA ATT ATG ATT TTC ACT TAT CTG GCC ATT TTC CGT GAG GCC AAC CGG CAG GAG AAA CAA TTG ATG ATG CGC CAC GGC AAT GCA ATG CTC ATG CAT CGT CCA TCG ATG CAG CCA TCA GGT AGG AGC GAG GCG CTG AGT GGC TCG GGC TCA TCG AAA ACA TTG ACA CTG CAT GAG GTC GAG CAG GAG CAT ACC CCG ACA AAG GAC AAA CAT TTA ATC AAA ATG AAG CGG GAG CAT AAG GCC GCA CGC ACT TTG GGC ATC ATC ATG GGC ACC TTC ATA CTC TGT TGG CTT CCA TTC TTC CTA TGG TAT ACG CTC TCC ATG ACC TGC GGA CCA TGT CAG GTG CCA GAA ATT GTT GTC TCG ATA CTC TTC TGG ATT GGC TAC TTC AAT TCC ACG CTC AAT CCA CTG ATC TAT GCG TAC TTT AAC AGA GAT TTT CGA GAG GCT TTC CGC AAC ACA TTG TTG TGC CTG TTC TGT AAC TGG TGG AAG GAT CGC CAC ATG CCA CTC GAC ATT GAC ATA CGA CGC TCA AGT CTA CGC TAC GAT CAG CGT GCC AAG AGC GTC TAC TCG GAG AGT TAT CTC AAC TCG ACC ACG CCC TCA CAT CGC CGA CAA TCG CAG CTT GTC GAC AAC TTA 
Dhyd                            --- --- --- --- --- --- ATG ACA GCT ATT CCG TGC TTG GAG CTT GGC CAT CTG TCC GCA --- --- --- --- --- --- --- --- GCA ACA ACA GCG ATG CGA CAC AGA ACC AGC GCC ACA AGA ATA CGC AAA AGA CAC TGC CGC TGC AGT GGC CGG CGG CCA GAG ACG CAA CCA GAG CCG GCG GCA CAG CTC GAG CTA CCA CTG GCT AGC CGC ACA GCA GCA GCA ACA GCA ACA ACA ACA ACA GCA ACA ACT ACA GCA ATT CGA CGC ACC ACA ACG ACT CCA AAG AAC AGC CAC GGC CTC AAT CTG AGG CTG ATC GGC GTC ACG GCT GCG CTG ACA ACG GCC GCC GTG CTG CAT ACA ACG AAT GCG CTG ACA GCA ACA GTA GGC GCT ATC GAT GCC GTC GCA CTG CCA CTG CAA GGC ACT GCC ACG CCC CTG CCC GCC --- ACA CAC GAT CTA AAT GCC ACG CTG TCG AGC GGC ACA GCC GGC GCG CTG TTC AAC GAC AGC AGA TCC ACG CTG GAT GCT GGC CTA GCA GCC GCC GAC GGC GTC GAG GAT TGG TTC GAC GAT GTG TTC TGG CTG ATA AAG GCA TCC GTC ATG CTG CTA ATC ATC ATC GCG GCC ATT TGT GGC AAT CTG CTT GTT ATT ATT TCT GTG ATG CGT GTT AGA AAA TTA AGA GTT ATA ACG AAT TAC TTT GTA GTC TCC TTA GCC ATG GCT GAT ATA ATG GTC GCT ATT ATG GCC ATG ACA TTT AAC TTT AGT GTG CAA GTA ACT GGG CGC TGG AAC TTT AGC CCA TTT CTA TGC GAT CTG TGG AAC AGT CTG GAC GTG TAC TTC TCG ACT GCG AGC ATT TTG CAT TTA TGC TGC ATA TCA GTG GAT AGA TAC TAT GCG ATT GTG AAG CCG CTC AAG TAT CCG ATT AGC ATG ACA AAA CGC GTC GTT GGC ATT ATG CTG CTG AAC ACA TGG ATA TCG CCG GCT TTG CTC TCG TTT CTG CCC ATT TTC ATA GGC TGG TAC ACG ACT GAC AAG CAC AAG ATA TTT GTG AAG GAG CAT CCC GAA CAG TGC TCG TTT GTG GTG AAC ACA TAC TAT GCC ATC ATA TCG AGC TCG ATT TCA TTC TGG ATA CCC TGC ACC ATA ATG ATT TTC ACT TAT CTG GCC ATT TTC CGT GAG GCC AAC CGT CAG GAG AAG CAG CTG ATG ATG CGC CAT GGC AAT GCA ATG CTT ATG CAC CGC CCA TCG ATG CAG CCA TCA GGC --- --- GAG GCG CTG AGT GGC TCG GGC TCA TCG AAA ACG TTG ACA CTG CAT GAG GTC GAG CAG GAG CAT ACC CCG ACA AAG GAC AAA CAT TTA ATC AAA ATG AAA CGG GAG CAC AAG GCC GCA CGC ACT TTG GGC ATC ATC ATG GGC ACC TTC ATA CTC TGC TGG CTG CCC TTT TTC CTT TGG TAC ACG CTC TCC ATG ACC TGT GAT GCC TGC CAG GTG CCA GAT ATT GTG GTC TCC ATA CTC TTC TGG ATT GGC TAC TTC AAT TCC ACG CTC AAT CCG CTG ATC TAT GCG TAC TTC AAT CGG GAC TTC CGA GAG GCC TTC CGC AAC ACG CTG CTC TGT TTG TTC TGC AAC TGG TGG AAG GAC CGG CAT ATG CCA CTC GAC ATT GAC ATA CGA CGC TCC AGT CTG CGC TAC GAT CAG CGC GCC AAG AGC GTC TAC TCG GAG AGC TAT CTC AAC TCG ACC ACG CCC TCG CAT CGC CGC CAG TCA CAG ATG GTC GAC AAC TTA 
Dnav                            ATG CTA AAC TCA AGT GAA ATG CCA GCT AGT CCG TGC CTG GAG CTG GGC CAC CTG CCC GCG CCA TCC AGC GCA GCG GCG ACA ACA ACA ACA ACG ACG ATG CGG CAT AGA AGC AGC GCC ACA AGG ATA CGC AAA AGA CTT TGC CGC TGC AGT GGC CAG CGG CCA GAG CTG AAA CCA GAG CCG GCG GCA CAG CTC GAG CTG CCA CTG GCA ACG GCA ACA GCA ACA GCA --- --- ACA GCA --- ACA ACA GCT GCA ACC ACA ATA CGA CGC ACC ACA ACG AGC CCA AGG AGC AGC GCC GGC CTC AGT CTG GGG CTG ATC GGC GCC --- --- --- --- --- --- --- GCC GTG CTG CAC ACA ACG AAC GCG CTG ACC GCC ACG GTT GGC GCC CTC GAT GCC GTC GCA CTG CCG CTG CAA GGC ACT GCC ACG CCC CTG CCC GCC --- ACA CAC GAC CTG AAC GCC ACG CTG CTG AGC AGC ACG TCC GGC GCG CTC TAC AAC GAC AGC AGA GCC ACG CTG GAT GCG GGC CTT GCC GCA GCC GAG GGG GCC GAG GAC TGG TTC GAC GAT CTG TTC TGG CTG CTG AAG GCA TCC GTC ATG CTG TTA ATC ATC ATT GCG GCC ATC TGC GGC AAT CTG CTT GTT ATT ATT TCT GTG ATG CGT GTT AGA AAA TTA AGA GTT ATA ACG AAT TAC TTT GTA GTT TCC TTA GCC ATG GCT GAT ATA ATG GTC GCT ATT ATG GCC ATG ACA TTT AAC TTT AGT GTG CAA GTA ACT GGG CGC TGG AAC TTC AGC CCC TTC CTG TGC GAC CTG TGG AAC AGC TTG GAC GTC TAC TTC TCA ACT GCA AGC ATT TTG CAT TTA TGC TGC ATA TCA GTG GAT AGA TAC TAT GCC ATT GTG AAG CCG CTC AAG TAT CCG ATT AGC ATG ACA AAA CGC GTG GTT GGC ATT ATG CTG TTG AAC ACA TGG ATA TCG CCG GCG CTG CTC TCG TTC CTG CCC ATT TTC ATC GGC TGG TAT ACG ACA GAC AAG CAC AAG GTA TTC GTG AAG GAG CAT CCC GAG CAG TGC TCG TTT GTG GTG AAC ACT TAC TAT GCC ATC ATA TCG AGC TCG ATT TCA TTC TGG ATA CCC TGC ACC ATC ATG ATT TTC ACT TAT CTG GCC ATT TTC CGT GAG GCC AAC CGG CAG GAG AAG CAG CTG ATG ATG CGC CAC GGC AAT GCG ATG CTC ATG CAT CGC CCA TCG ATG CAG CCA TCA GGC --- --- GAG GCG CTG AGC GGC TCG GGC TCA TCG AAA ACG TTG ACA CTG CAT GAG GTC GAG CAG GAG CAC ACC CCG ACT AAG GAC AAA CAT TTA ATC AAA ATG AAG CGG GAG CAC AAG GCC GCA CGC ACT CTG GGC ATC ATC ATG GGC ACC TTC ATC CTC TGC TGG CTG CCA TTT TTC GTG TGG TAC ACG CTC TCC ATG ACC TGC GAC GCG TGC CAG GTG CCA GAC ATT GTG GTC TCG ATA CTC TTC TGG ATT GGC TAC TTC AAC TCC ACG CTC AAT CCG CTG ATC TAC GCG TAC TTC AAT CGC GAC TTC CGG GAG GCT TTC CGC AAC ACG CTG CTC TGC CTG TTC TGC AAC TGG TGG AAG GAC CGG CAC ATG CCG CTG GAC ATT GAC ATA CGG CGC TCG AGC CTG CGC TAC GAT CAG CGC GCG AAG AGC GTC TAC TCG GAG AGC TAT CTC AAC TCG AAC ACG CCC TCG CAT CGC CGT CAG TCC CAG ATG GTG GAC AAC TTA 
Dmoj                            ATG CTA AAG TCA AGT CAA ATG CCA GCT AGT CCG TGC CTG GAG CTG GGA CAT CTG CCC GCA TTA TCC AGC GCT GCG GCG ACA --- ACA ACA ACA ACG ATG CGA CAC AGA AGC AGC GCC ACA AGG ATA CGC AAA AGA CTT TGC CGC TGC AGT GGC CAG CGG CCA GAG ATG CAA CCA GAG CCA GCG GCA CAA CTC GAG TCG CCA CTG GCG ACA GCA ACA GCC ACA GCA --- --- ACT GCA --- ACT GCA ACT GCA ACC ACA ATA CGA CGC ACC ACA ACG AGC CCA AGG AGC AGC CCC GGC CTC AGT CTG AGG CTG ATC GGC GCC ACG GCG GCG CTG GCC ACG GCT GCC GTG CTG CAC ACA ACG AAC GCG CTG ACC GCC ACG GCT GGC GCC CTC GAT GCC GTC GCA CTG CCG CTG CAA GGC ACT GCC ACG CCC CTG CCC GCC --- ACA CAC GAT CTG AAT GCC ACG CTG CTG AGC AGC ACG TCC GGC GCG CTC TAC AAC GAC AGC AGA GCC ACG CTG GAT GCA GGA CTT GCC GCA GCC GAG GGG GCC GAG GAT TGG TTC GAC GAT CTG ATC TGG GTG CTC AAG GCA TCC GTC ATG CTG TTA ATC ATC ATT GCG GCC ATC TGC GGC AAT CTG CTT GTT ATT ATT TCT GTG ATG CGT GTT AGA AAA TTA AGA GTT ATA ACG AAT TAC TTT GTA GTT TCC TTA GCC ATG GCT GAT ATA ATG GTC GCT ATT ATG GCC ATG ACA TTT AAC TTT AGT GTG CAA GTA ACT GGG CGC TGG AAC TTC AGC CCC TTC CTG TGC GAC CTG TGG AAC AGC TTG GAC GTG TAC TTC TCA ACT GCA AGC ATT TTG CAT TTA TGC TGC ATA TCA GTG GAT AGA TAC TAT GCC ATT GTG AAG CCG CTC AAG TAT CCG ATT AGC ATG ACA AAA CGC GTG GTT GGC ATT ATG CTG CTG AAC ACA TGG ATA TCG CCG GCG CTG CTC TCG TTC CTG CCC ATC TTC ATC GGC TGG TAT ACG ACA GAC AAG CAC AAG GTA TTC GTG AAG GAG CAT CCC GAG CAG TGC TCG TTT GTG GTG AAC ACT TAC TAT GCC ATC ATA TCG AGC TCG ATT TCG TTC TGG ATA CCC TGC ACC ATA ATG ATT TTC ACT TAT CTG GCC ATT TTC CGT GAG GCC AAC CGG CAG GAG AAG CAG TTG ATG ATG CGC CAT GGC AAT GCG ATG CTC ATG CAT CGC CCA TCG ATG CAG CCA TCA GGC --- --- GAG GCG CTG AGC GGC TCG GGC TCA TCG AAA ACG TTG ACA CTG CAT GAG GTC GAG CAG GAG CAC ACC CCG ACA AAG GAC AAA CAT TTA ATC AAA ATG AAG CGG GAG CAC AAG GCC GCG CGC ACT CTG GGC ATC ATC ATG GGC ACC TTC ATT CTC TGC TGG CTG CCA TTT TTC GTG TGG TAC ACG CTC TCC ATG ACC TGC GAC GCG TGC CAG GTG CCA GAC ATT GTG GTC TCG ATA CTC TTC TGG ATT GGC TAC TTC AAC TCC ACG CTC AAT CCG CTG ATC TAC GCG TAC TTC AAT CGC GAC TTC CGG GAG GCT TTC CGC AAC ACG CTG CTC TGC CTG TTC TGC AAC TGG TGG AAG GAC AGG CAC ATG CCG CTG GAC ATT GAC ATA CGG CGC TCC AGC CTG CGC TAC GAT CAG CGC GCG AAG AGC GTC TAC TCG GAG AGC TAT CTC AAT TCG AAC ACG CCC TCG CAT CGC CGC CAG TCA CAG ATG GTG GAC AAC TTA 
Dari                            ATG CTA AAG TCA AGT CAA ATG CCA GCT AGT CCG TGT CTG GAG CTG GGC CAT CTG CCC GCA TTA TCC AGC GCT GCG GCG ACA --- ACA ACA ACA ACG ATG CGA CAC AGA AGC AGC GCC ACA AGG ATA CGC AAA AGA CTT TGC CGC TGC AGT GGC CAG CGG CCA GAG ATG CAA CCA GAG CCA GCG GCA CAG CTC GAG TCG CCA CTG GCG ACA GCA ACA GCC ACA GCA ACT GGA ACT GCA --- ACT GCA ACT GCA ACC ACA ATA CGA CGC ACC ACA ACG AGC CCA AGG AGC AGC CCC GGC CTC AGT CTG AGG CTG ATC GGC GCC ACG GCG GCG CTG ACC ACG GCT GCC GTG CTG CAC ACA ACG AAC GCG CTG ACC GCC ACG GCC GGC GCC CTC GAT GCC GTC GCA CTG CCG CTG CAA GGC ACT GCC ACG CCC CTG CCC GCC --- ACA CAC GAT CTG AAT GCC ACG CTG CTG AGC AGC ACG TCC GGC GCG CTC TAC AAC GAC AGC AGA GCC ACG CTG GAT GCA GGA CTT GCC GCA GCC GAG GGG GCC GAG GAT TGG TTC GAC GAT CTG ATC TGG GTG CTC AAG GCA TCC GTC ATG CTG TTA ATC ATC ATT GCG GCC ATC TGC GGC AAT CTG CTT GTT ATT ATT TCT GTG ATG CGT GTT AGA AAA TTA AGA GTT ATA ACG AAT TAC TTT GTA GTT TCC TTA GCC ATG GCT GAT ATA ATG GTC GCT ATT ATG GCC ATG ACA TTT AAC TTT AGT GTG CAA GTA ACT GGG CGC TGG AAC TTC AGC CCC TTC CTG TGC GAC CTG TGG AAC AGC TTG GAC GTG TAC TTC TCA ACT GCA AGC ATT TTG CAT TTA TGC TGC ATA TCA GTG GAT AGA TAC TAT GCC ATT GTG AAG CCG CTC AAG TAT CCG ATT AGC ATG ACA AAA CGC GTG GTT GGC ATT ATG CTG CTG AAC ACA TGG ATA TCG CCG GCG CTG CTC TCG TTC CTG CCC ATC TTC ATC GGC TGG TAT ACG ACA GAC AAG CAC AAG GTA TTC GTG AAG GAG CAT CCC GAG CAG TGC TCG TTT GTG GTG AAC ACT TAC TAT GCC ATC ATA TCG AGC TCG ATT TCG TTC TGG ATA CCC TGC ACC ATA ATG ATT TTC ACT TAT CTG GCC ATT TTC CGT GAG GCC AAC CGG CAG GAG AAG CAG CTG ATG ATG CGC CAT GGC AAT GCG ATG CTC ATG CAT CGC CCA TCG ATG CAG CCA TCA GGC --- --- GAG GCG CTG AGC GGC TCG GGC TCA TCG AAA ACG TTG ACA CTG CAT GAG GTC GAG CAG GAG CAC ACC CCG ACA AAG GAC AAA CAT TTA ATC AAA ATG AAG CGG GAG CAC AAG GCC GCA CGC ACT CTG GGC ATC ATC ATG GGC ACC TTC ATT CTC TGC TGG CTG CCA TTC TTC GTG TGG TAC ACG CTC TCC ATG ACC TGC GAC GCG TGC CAG GTG CCA GAC ATT GTG GTC TCG ATA CTC TTC TGG ATT GGC TAC TTC AAC TCC ACG CTC AAT CCG CTG ATC TAC GCG TAC TTC AAT CGC GAC TTC CGG GAG GCC TTC CGC AAC ACG CTG CTC TGC CTG TTC TGC AAC TGG TGG AAG GAC CGG CAC ATG CCG CTG GAC ATT GAC ATA CGG CGC TCC AGC CTG CGC TAC GAT CAG CGC GCG AAG AGC GTC TAC TCG GAG AGC TAT CTC AAT TCG AAC ACG CCC TCG CAT CGC CGC CAG TCA CAG ATG GTG GAC AAC TTA 


After deleting gaps. 1605 sites
      7   1605

Dmon                            ATG CAA GCC ATG CAG TGC TTG GAG CTT GGC CAG CTG CCC GCG ACA ACA ACA ACG ATG CGG CAT AGA ACC AGC ATC ACA AGG AAA CGC AAA AGA CTT TGC CGT TGC AGC CAG CGG CCA GAG GCA GTG CCA GAG CAA GAG CAA GAG ACA GCG GTG CCA GCA CGT ACA ACA CGA CGC TCC AAC ACA ACG ACT TCA AAT AAC AAT CCC AGC CTC AAT TTG ACG CTG ATC AGC GCC GCC GTC TTG CAC ACA ACG AAT GCT CTG ACT GCA ACA GTT GGC GTT GTT GAC GCC GTT GCA CTG CCA CTG CAA GGG ACT GCC ACG CCC ATG CCC GTC ACA CAC GAA CTA AAC GCC ACG CTG CTA AGC AGC ACG GCA GCC GCG CTC TTA AAT GAC AGC AGA TCC CAG CTT GAT GCT GGA GTT GCG CCG GCC GGC GAC GTC GAG GAT TGG TTC GAC GAT GCG TTC TGG GTG CTT AAG GCA TTC GTC ATG CTG TTC ATC ATC ATA GCG GCC ATT TGT GGC AAT CTG CTT GTT ATT ATT TCT GTG ATG CGT GTT AGA AAA TTA AGA GTT ATA ACG AAT TAC TTT GTA GTT TCC TTA GCC ATG GCT GAT ATA ATG GTC GCT ATT ATG GCC ATG ACA TTT AAC TTT AGT GTG CAA GTA ACT GGG CGC TGG AAC TTT AGC CCC TTC TTG TGC GAT CTG TGG AAC AGT TTG GAT GTG TAC TTC TCA ACG GCA AGC ATT TTG CAT TTA TGC TGC ATA TCT GTG GAT AGA TAC TAT GCA ATT GTA AAG CCT CTC AAG TAT CCG ATT AGC ATG ACG AAA CGC GTG GTT GGC ATT ATG CTG TTG AAC ACG TGG ATA TCG CCG GCA TTG CTC TCG TTT CTA CCC ATT TTC ATT GGC TGG TAT ACG ACG GAG GAG CAC AAG ATA TTT GTG AAG GAG AAT CCC GAG CAG TGC TCG TTT GTG GTA AAC AAG TTC TAT GCC GTC ATT TCT AGC TCG ATT TCG TTC TGG ATA CCC TGC ACA ATT ATG ATT TTC ACT TAT CTG GCC ATT TTC CGT GAG GCC AAC CGG CAG GAG AAA CAA TTG ATG ATG CGC CAC GGC AAT GCA ATG CTC ATG CAT CGC CCA TCG ATG CAG CCA TCA GGT GAG GCG TTG AGT GGC TCG GGC TCA TCG AAA ACA TTG ACA CTG CAT GAG GTC GAG CAG GAG CAT ACC CCG ACA AAG GAC AAA CAT TTA ATC AAA ATG AAG CGG GAG CAC AAG GCC GCA CGC ACT TTG GGC ATC ATC ATG GGC ACA TTC ATA CTC TGC TGG CTG CCA TTC TTC CTA TGG TAC ACG CTC TCC ATG ACC TGC GGA CCA TGT CAG GTG CCA GAT ATT GTT GTC TCG ATA CTC TTC TGG ATT GGC TAC TTC AAT TCT ACG CTC AAT CCG CTG ATC TAT GCG TAC TTC AAC AGA GAT TTC AGA GAG GCT TTC CGC AAC ACA TTG CTC TGC CTG TTC TGC AAC TGG TGG AAG GAT CGC CAC ATG CCA CTC GAC ATT GAC ATA CGA CGC TCA AGT CTG CGC TAC GAT CAG CGT GCC AAG AGC GTC TAC TCG GAG AGT TAT CTC AAC TCG ACC ACG CCC TCG CAT CGC CGA CAA TCG CAG CTT GTC GAC AAC TTA 
Dvir                            ATG CAA GCC ATG CAG GGC TTG GAG CTT GGC CTG CTG CCC GCA GCA GCA ACA ACG ATG CGG CAC AGA ACC AGC GTC ACA AGG ATA CGC AAA AGA CTA TGC CGT TGC AGC CGG CGG CCA GAG GCT GAG CCA GAG CAA GAG CAA GAG ACA GCG GTG CAA GCA CGT TCA ATA CGT CGC TCC AAC ACA ACG ACT TCA AAT AAT AAT CCC AGC CTC AAT TTG ACG CTG ATC AGC GCC GCT GTC TTG CAC ACA ACG AAT GCT GTG ACT GCA ACA GTT GGC GTT GTC GAC GCC GTT GCA CTG CCA CTG CAA GGC ACT GCC ATG CCC ATG CCC GCC ACA CAC GAA CTA AAC GCC ACG CTG CTA AGC AGC ACG GCA GCC GCG CTC CTA AAT GAC AGC AGA TCC CAG CTT GAC GCT GGA GTT GCG CCG GCC GGC GGC GTC GAG CAT TGG TTC GAC GAT GCG TTC TGG GTG CTT AAG GCA TTT GTC ATG CTG TTC ATC ATC ATA GCG GCC ATT TGT GGC AAT CTG CTT GTT ATT ATT TCT GTG ATG CGT GTT AGA AAA TTA AGA GTT ATA ACG AAT TAC TTT GTA GTT TCC TTA GCC ATG GCT GAT ATA ATG GTC GCT ATT ATG GCC ATG ACA TTT AAC TTT AGT GTG CAA GTA ACT GGG CGC TGG AAC TTT AGC CCC TTC TTG TGC GAT CTG TGG AAC AGT TTG GAT GTG TAC TTT TCA ACG GCA AGC ATT TTG CAT TTA TGC TGC ATA TCT GTG GAT AGA TAC TAT GCA ATT GTA AAG CCT CTC AAG TAT CCG ATT AGC ATG ACG AAA CGC GTG GTT GGC ATT ATG CTG TTG AAC ACA TGG ATA TCG CCG GCA TTG CTC TCA TTT CTA CCC ATT TTC ATT GGC TGG TAT ACG ACA GAG CAG CAT AAG ATA TTT GTG AAG GAG AAT CCC GAG CAG TGC TCG TTT GTG GTA AAC AAG TTC TAT GCC ATC ATT TCG AGC TCG ATT TCC TTC TGG ATA CCG TGC ACC ATT ATG ATT TTC ACT TAT CTG GCC ATT TTT CGT GAG GCC AAC CGC CAG GAG AAA CAA TTG ATG ATG CGC CAC GGC AAT GCA ATG CTC ATG CAT CGT CCA TCG ATG CAG CCA TCA GGC GAG GCG CTG AGT GGC TCG GGC TCA TCG AAA ACA TTG ACA CTG CAT GAG GTC GAG CAG GAG CAT ACC CCG ACA AAG GAC AAA CAT TTA ATC AAA ATG AAG CGG GAG CAT AAG GCC GCA CGC ACT TTG GGC ATC ATC ATG GGC ACC TTC ATA CTC TGT TGG CTT CCA TTC TTC CTA TGG TAT ACG CTC TCC ATG ACC TGC GGA CCA TGT CAG GTG CCA GAA ATT GTT GTC TCG ATA CTC TTC TGG ATT GGC TAC TTC AAT TCC ACG CTC AAT CCA CTG ATC TAT GCA TAC TTC AAC AGA GAT TTC CGA GAG GCC TTC CGC AAT ACA TTG TTG TGC CTG TTC TGC AAC TGG TGG AAG GAT CGC CAT ATG CCA CTC GAT ATT GAC ATA CGA CGC TCA AGT CTG CGC TAC GAT CAA CGT GCC AAG AGC GTC TAC TCG GAA AGT TAT CTC AAC TCG ACT ACG CCC TCG CAT CGC CGA CAG TCG CAG CTT GTC GAC AAC TTA 
Dnov                            ATG CAA GCC ATG CAG TGC TTG GAG CTT GGC CTG CTG CCC GCA GCA GCA ACA CCG ATG CGG CGC AGA ACC AGC GTC ACA AGG TTA CGC AAA AGA CTC TGC CGT TGC AGC CGG CGG CCA GAG GCA GAG CCA GAG CAA GAG CAA GAG ACA TCG GTG CAA GCA CGT TCA ATA CGT CGC TCC AAC ACA ACG ACT TCA AAT AAC AAT CCC AGC CTC AAT TTG ACG CTG ATC AGC GCC GCC ATC TTG CAC ACA ACA AAT GCT GTG ACT GCA ACA GTT GGC GTT GTC GAC GCC GTT GCA CTG CCA CTG CAA GGC ACT GCC ACG CCC ATG CCC GCC ACA CAC GAA CTA AAC GCC ACG CTG CTA AGC AGC ACG GCA GCC GCA CTC TTA AAT GAC AGC AGA TCC CAG CTT GAC GCT GGA GTT GCG CCG GCC GGC GGC GTC GAG AAT TGG TTC GAC GAT GCG TTC TGG GTG CTT AAG GCA TTT GTC ATG CTG TTC ATC ATC ATA GCG GCC ATT TGT GGC AAT CTG CTT GTT ATT ATT TCT GTG ATG CGT GTT AGA AAA TTA AGA GTT ATA ACG AAT TAC TTT GTA GTT TCC TTA GCC ATG GCT GAT ATA ATG GTC GCT ATT ATG GCC ATG ACA TTT AAC TTT AGT GTG CAA GTA ACT GGG CGC TGG AAC TTT AGC CCC TTC TTG TGC GAT CTG TGG AAC AGT TTG GAT GTG TAC TTC TCA ACG GCA AGC ATT TTG CAT TTA TGC TGC ATA TCT GTG GAT AGA TAC TAT GCA ATT GTA AAG CCT CTC AAG TAT CCG ATT AGC ATG ACG AAA CGC GTG GTT GGC ATT ATG CTG TTG AAC ACA TGG ATA TCG CCG GCA TTG CTC TCA TTT CTA CCC ATT TTT ATT GGC TGG TAT ACG ACA GAG GAG CAC AAG ATA TTT GTG AAG GAG AAT CCC GAA CAG TGC TCG TTT GTG GTA AAC AAG TTC TAT GCC ATC ATT TCA AGC TCG ATT TCG TTC TGG ATA CCC TGC ACA ATT ATG ATT TTC ACT TAT CTG GCC ATT TTC CGT GAG GCC AAC CGG CAG GAG AAA CAA TTG ATG ATG CGC CAC GGC AAT GCA ATG CTC ATG CAT CGT CCA TCG ATG CAG CCA TCA GGT GAG GCG CTG AGT GGC TCG GGC TCA TCG AAA ACA TTG ACA CTG CAT GAG GTC GAG CAG GAG CAT ACC CCG ACA AAG GAC AAA CAT TTA ATC AAA ATG AAG CGG GAG CAT AAG GCC GCA CGC ACT TTG GGC ATC ATC ATG GGC ACC TTC ATA CTC TGT TGG CTT CCA TTC TTC CTA TGG TAT ACG CTC TCC ATG ACC TGC GGA CCA TGT CAG GTG CCA GAA ATT GTT GTC TCG ATA CTC TTC TGG ATT GGC TAC TTC AAT TCC ACG CTC AAT CCA CTG ATC TAT GCG TAC TTT AAC AGA GAT TTT CGA GAG GCT TTC CGC AAC ACA TTG TTG TGC CTG TTC TGT AAC TGG TGG AAG GAT CGC CAC ATG CCA CTC GAC ATT GAC ATA CGA CGC TCA AGT CTA CGC TAC GAT CAG CGT GCC AAG AGC GTC TAC TCG GAG AGT TAT CTC AAC TCG ACC ACG CCC TCA CAT CGC CGA CAA TCG CAG CTT GTC GAC AAC TTA 
Dhyd                            ATG ACA GCT ATT CCG TGC TTG GAG CTT GGC CAT CTG TCC GCA GCA ACA ACA GCG ATG CGA CAC AGA ACC AGC GCC ACA AGA ATA CGC AAA AGA CAC TGC CGC TGC AGT GGC CGG CCA GAG ACG CAA CCA GAG CCG GCG CTC GAG CTA CCA CTG GCT ACA ACT ACA GCA ATT CGA CGC ACC ACA ACG ACT CCA AAG AAC AGC CAC GGC CTC AAT CTG AGG CTG ATC GGC GTC GCC GTG CTG CAT ACA ACG AAT GCG CTG ACA GCA ACA GTA GGC GCT ATC GAT GCC GTC GCA CTG CCA CTG CAA GGC ACT GCC ACG CCC CTG CCC GCC ACA CAC GAT CTA AAT GCC ACG CTG TCG AGC GGC ACA GCC GGC GCG CTG TTC AAC GAC AGC AGA TCC ACG CTG GAT GCT GGC CTA GCA GCC GCC GAC GGC GTC GAG GAT TGG TTC GAC GAT GTG TTC TGG CTG ATA AAG GCA TCC GTC ATG CTG CTA ATC ATC ATC GCG GCC ATT TGT GGC AAT CTG CTT GTT ATT ATT TCT GTG ATG CGT GTT AGA AAA TTA AGA GTT ATA ACG AAT TAC TTT GTA GTC TCC TTA GCC ATG GCT GAT ATA ATG GTC GCT ATT ATG GCC ATG ACA TTT AAC TTT AGT GTG CAA GTA ACT GGG CGC TGG AAC TTT AGC CCA TTT CTA TGC GAT CTG TGG AAC AGT CTG GAC GTG TAC TTC TCG ACT GCG AGC ATT TTG CAT TTA TGC TGC ATA TCA GTG GAT AGA TAC TAT GCG ATT GTG AAG CCG CTC AAG TAT CCG ATT AGC ATG ACA AAA CGC GTC GTT GGC ATT ATG CTG CTG AAC ACA TGG ATA TCG CCG GCT TTG CTC TCG TTT CTG CCC ATT TTC ATA GGC TGG TAC ACG ACT GAC AAG CAC AAG ATA TTT GTG AAG GAG CAT CCC GAA CAG TGC TCG TTT GTG GTG AAC ACA TAC TAT GCC ATC ATA TCG AGC TCG ATT TCA TTC TGG ATA CCC TGC ACC ATA ATG ATT TTC ACT TAT CTG GCC ATT TTC CGT GAG GCC AAC CGT CAG GAG AAG CAG CTG ATG ATG CGC CAT GGC AAT GCA ATG CTT ATG CAC CGC CCA TCG ATG CAG CCA TCA GGC GAG GCG CTG AGT GGC TCG GGC TCA TCG AAA ACG TTG ACA CTG CAT GAG GTC GAG CAG GAG CAT ACC CCG ACA AAG GAC AAA CAT TTA ATC AAA ATG AAA CGG GAG CAC AAG GCC GCA CGC ACT TTG GGC ATC ATC ATG GGC ACC TTC ATA CTC TGC TGG CTG CCC TTT TTC CTT TGG TAC ACG CTC TCC ATG ACC TGT GAT GCC TGC CAG GTG CCA GAT ATT GTG GTC TCC ATA CTC TTC TGG ATT GGC TAC TTC AAT TCC ACG CTC AAT CCG CTG ATC TAT GCG TAC TTC AAT CGG GAC TTC CGA GAG GCC TTC CGC AAC ACG CTG CTC TGT TTG TTC TGC AAC TGG TGG AAG GAC CGG CAT ATG CCA CTC GAC ATT GAC ATA CGA CGC TCC AGT CTG CGC TAC GAT CAG CGC GCC AAG AGC GTC TAC TCG GAG AGC TAT CTC AAC TCG ACC ACG CCC TCG CAT CGC CGC CAG TCA CAG ATG GTC GAC AAC TTA 
Dnav                            ATG CCA GCT AGT CCG TGC CTG GAG CTG GGC CAC CTG CCC GCG ACA ACA ACG ACG ATG CGG CAT AGA AGC AGC GCC ACA AGG ATA CGC AAA AGA CTT TGC CGC TGC AGT GGC CAG CCA GAG CTG AAA CCA GAG CCG GCG CTC GAG CTG CCA CTG GCA GCT GCA ACC ACA ATA CGA CGC ACC ACA ACG AGC CCA AGG AGC AGC GCC GGC CTC AGT CTG GGG CTG ATC GGC GCC GCC GTG CTG CAC ACA ACG AAC GCG CTG ACC GCC ACG GTT GGC GCC CTC GAT GCC GTC GCA CTG CCG CTG CAA GGC ACT GCC ACG CCC CTG CCC GCC ACA CAC GAC CTG AAC GCC ACG CTG CTG AGC AGC ACG TCC GGC GCG CTC TAC AAC GAC AGC AGA GCC ACG CTG GAT GCG GGC CTT GCC GCA GCC GAG GGG GCC GAG GAC TGG TTC GAC GAT CTG TTC TGG CTG CTG AAG GCA TCC GTC ATG CTG TTA ATC ATC ATT GCG GCC ATC TGC GGC AAT CTG CTT GTT ATT ATT TCT GTG ATG CGT GTT AGA AAA TTA AGA GTT ATA ACG AAT TAC TTT GTA GTT TCC TTA GCC ATG GCT GAT ATA ATG GTC GCT ATT ATG GCC ATG ACA TTT AAC TTT AGT GTG CAA GTA ACT GGG CGC TGG AAC TTC AGC CCC TTC CTG TGC GAC CTG TGG AAC AGC TTG GAC GTC TAC TTC TCA ACT GCA AGC ATT TTG CAT TTA TGC TGC ATA TCA GTG GAT AGA TAC TAT GCC ATT GTG AAG CCG CTC AAG TAT CCG ATT AGC ATG ACA AAA CGC GTG GTT GGC ATT ATG CTG TTG AAC ACA TGG ATA TCG CCG GCG CTG CTC TCG TTC CTG CCC ATT TTC ATC GGC TGG TAT ACG ACA GAC AAG CAC AAG GTA TTC GTG AAG GAG CAT CCC GAG CAG TGC TCG TTT GTG GTG AAC ACT TAC TAT GCC ATC ATA TCG AGC TCG ATT TCA TTC TGG ATA CCC TGC ACC ATC ATG ATT TTC ACT TAT CTG GCC ATT TTC CGT GAG GCC AAC CGG CAG GAG AAG CAG CTG ATG ATG CGC CAC GGC AAT GCG ATG CTC ATG CAT CGC CCA TCG ATG CAG CCA TCA GGC GAG GCG CTG AGC GGC TCG GGC TCA TCG AAA ACG TTG ACA CTG CAT GAG GTC GAG CAG GAG CAC ACC CCG ACT AAG GAC AAA CAT TTA ATC AAA ATG AAG CGG GAG CAC AAG GCC GCA CGC ACT CTG GGC ATC ATC ATG GGC ACC TTC ATC CTC TGC TGG CTG CCA TTT TTC GTG TGG TAC ACG CTC TCC ATG ACC TGC GAC GCG TGC CAG GTG CCA GAC ATT GTG GTC TCG ATA CTC TTC TGG ATT GGC TAC TTC AAC TCC ACG CTC AAT CCG CTG ATC TAC GCG TAC TTC AAT CGC GAC TTC CGG GAG GCT TTC CGC AAC ACG CTG CTC TGC CTG TTC TGC AAC TGG TGG AAG GAC CGG CAC ATG CCG CTG GAC ATT GAC ATA CGG CGC TCG AGC CTG CGC TAC GAT CAG CGC GCG AAG AGC GTC TAC TCG GAG AGC TAT CTC AAC TCG AAC ACG CCC TCG CAT CGC CGT CAG TCC CAG ATG GTG GAC AAC TTA 
Dmoj                            ATG CCA GCT AGT CCG TGC CTG GAG CTG GGA CAT CTG CCC GCA ACA ACA ACA ACG ATG CGA CAC AGA AGC AGC GCC ACA AGG ATA CGC AAA AGA CTT TGC CGC TGC AGT GGC CAG CCA GAG ATG CAA CCA GAG CCA GCG CTC GAG TCG CCA CTG GCG ACT GCA ACC ACA ATA CGA CGC ACC ACA ACG AGC CCA AGG AGC AGC CCC GGC CTC AGT CTG AGG CTG ATC GGC GCC GCC GTG CTG CAC ACA ACG AAC GCG CTG ACC GCC ACG GCT GGC GCC CTC GAT GCC GTC GCA CTG CCG CTG CAA GGC ACT GCC ACG CCC CTG CCC GCC ACA CAC GAT CTG AAT GCC ACG CTG CTG AGC AGC ACG TCC GGC GCG CTC TAC AAC GAC AGC AGA GCC ACG CTG GAT GCA GGA CTT GCC GCA GCC GAG GGG GCC GAG GAT TGG TTC GAC GAT CTG ATC TGG GTG CTC AAG GCA TCC GTC ATG CTG TTA ATC ATC ATT GCG GCC ATC TGC GGC AAT CTG CTT GTT ATT ATT TCT GTG ATG CGT GTT AGA AAA TTA AGA GTT ATA ACG AAT TAC TTT GTA GTT TCC TTA GCC ATG GCT GAT ATA ATG GTC GCT ATT ATG GCC ATG ACA TTT AAC TTT AGT GTG CAA GTA ACT GGG CGC TGG AAC TTC AGC CCC TTC CTG TGC GAC CTG TGG AAC AGC TTG GAC GTG TAC TTC TCA ACT GCA AGC ATT TTG CAT TTA TGC TGC ATA TCA GTG GAT AGA TAC TAT GCC ATT GTG AAG CCG CTC AAG TAT CCG ATT AGC ATG ACA AAA CGC GTG GTT GGC ATT ATG CTG CTG AAC ACA TGG ATA TCG CCG GCG CTG CTC TCG TTC CTG CCC ATC TTC ATC GGC TGG TAT ACG ACA GAC AAG CAC AAG GTA TTC GTG AAG GAG CAT CCC GAG CAG TGC TCG TTT GTG GTG AAC ACT TAC TAT GCC ATC ATA TCG AGC TCG ATT TCG TTC TGG ATA CCC TGC ACC ATA ATG ATT TTC ACT TAT CTG GCC ATT TTC CGT GAG GCC AAC CGG CAG GAG AAG CAG TTG ATG ATG CGC CAT GGC AAT GCG ATG CTC ATG CAT CGC CCA TCG ATG CAG CCA TCA GGC GAG GCG CTG AGC GGC TCG GGC TCA TCG AAA ACG TTG ACA CTG CAT GAG GTC GAG CAG GAG CAC ACC CCG ACA AAG GAC AAA CAT TTA ATC AAA ATG AAG CGG GAG CAC AAG GCC GCG CGC ACT CTG GGC ATC ATC ATG GGC ACC TTC ATT CTC TGC TGG CTG CCA TTT TTC GTG TGG TAC ACG CTC TCC ATG ACC TGC GAC GCG TGC CAG GTG CCA GAC ATT GTG GTC TCG ATA CTC TTC TGG ATT GGC TAC TTC AAC TCC ACG CTC AAT CCG CTG ATC TAC GCG TAC TTC AAT CGC GAC TTC CGG GAG GCT TTC CGC AAC ACG CTG CTC TGC CTG TTC TGC AAC TGG TGG AAG GAC AGG CAC ATG CCG CTG GAC ATT GAC ATA CGG CGC TCC AGC CTG CGC TAC GAT CAG CGC GCG AAG AGC GTC TAC TCG GAG AGC TAT CTC AAT TCG AAC ACG CCC TCG CAT CGC CGC CAG TCA CAG ATG GTG GAC AAC TTA 
Dari                            ATG CCA GCT AGT CCG TGT CTG GAG CTG GGC CAT CTG CCC GCA ACA ACA ACA ACG ATG CGA CAC AGA AGC AGC GCC ACA AGG ATA CGC AAA AGA CTT TGC CGC TGC AGT GGC CAG CCA GAG ATG CAA CCA GAG CCA GCG CTC GAG TCG CCA CTG GCG ACT GCA ACC ACA ATA CGA CGC ACC ACA ACG AGC CCA AGG AGC AGC CCC GGC CTC AGT CTG AGG CTG ATC GGC GCC GCC GTG CTG CAC ACA ACG AAC GCG CTG ACC GCC ACG GCC GGC GCC CTC GAT GCC GTC GCA CTG CCG CTG CAA GGC ACT GCC ACG CCC CTG CCC GCC ACA CAC GAT CTG AAT GCC ACG CTG CTG AGC AGC ACG TCC GGC GCG CTC TAC AAC GAC AGC AGA GCC ACG CTG GAT GCA GGA CTT GCC GCA GCC GAG GGG GCC GAG GAT TGG TTC GAC GAT CTG ATC TGG GTG CTC AAG GCA TCC GTC ATG CTG TTA ATC ATC ATT GCG GCC ATC TGC GGC AAT CTG CTT GTT ATT ATT TCT GTG ATG CGT GTT AGA AAA TTA AGA GTT ATA ACG AAT TAC TTT GTA GTT TCC TTA GCC ATG GCT GAT ATA ATG GTC GCT ATT ATG GCC ATG ACA TTT AAC TTT AGT GTG CAA GTA ACT GGG CGC TGG AAC TTC AGC CCC TTC CTG TGC GAC CTG TGG AAC AGC TTG GAC GTG TAC TTC TCA ACT GCA AGC ATT TTG CAT TTA TGC TGC ATA TCA GTG GAT AGA TAC TAT GCC ATT GTG AAG CCG CTC AAG TAT CCG ATT AGC ATG ACA AAA CGC GTG GTT GGC ATT ATG CTG CTG AAC ACA TGG ATA TCG CCG GCG CTG CTC TCG TTC CTG CCC ATC TTC ATC GGC TGG TAT ACG ACA GAC AAG CAC AAG GTA TTC GTG AAG GAG CAT CCC GAG CAG TGC TCG TTT GTG GTG AAC ACT TAC TAT GCC ATC ATA TCG AGC TCG ATT TCG TTC TGG ATA CCC TGC ACC ATA ATG ATT TTC ACT TAT CTG GCC ATT TTC CGT GAG GCC AAC CGG CAG GAG AAG CAG CTG ATG ATG CGC CAT GGC AAT GCG ATG CTC ATG CAT CGC CCA TCG ATG CAG CCA TCA GGC GAG GCG CTG AGC GGC TCG GGC TCA TCG AAA ACG TTG ACA CTG CAT GAG GTC GAG CAG GAG CAC ACC CCG ACA AAG GAC AAA CAT TTA ATC AAA ATG AAG CGG GAG CAC AAG GCC GCA CGC ACT CTG GGC ATC ATC ATG GGC ACC TTC ATT CTC TGC TGG CTG CCA TTC TTC GTG TGG TAC ACG CTC TCC ATG ACC TGC GAC GCG TGC CAG GTG CCA GAC ATT GTG GTC TCG ATA CTC TTC TGG ATT GGC TAC TTC AAC TCC ACG CTC AAT CCG CTG ATC TAC GCG TAC TTC AAT CGC GAC TTC CGG GAG GCC TTC CGC AAC ACG CTG CTC TGC CTG TTC TGC AAC TGG TGG AAG GAC CGG CAC ATG CCG CTG GAC ATT GAC ATA CGG CGC TCC AGC CTG CGC TAC GAT CAG CGC GCG AAG AGC GTC TAC TCG GAG AGC TAT CTC AAT TCG AAC ACG CCC TCG CAT CGC CGC CAG TCA CAG ATG GTG GAC AAC TTA 


Printing out site pattern counts


         7        807  P

Dmon                            AAA AAA AAA AAC AAC AAC AAC AAC AAC AAC AAG AAG AAG AAT AAT AAT AAT AAT AAT AAT ACA ACA ACA ACA ACA ACA ACA ACA ACA ACA ACA ACA ACC ACC ACC ACG ACG ACG ACG ACG ACG ACG ACG ACG ACG ACT ACT ACT AGA AGA AGA AGC AGC AGC AGC AGG AGT AGT AGT ATA ATA ATA ATA ATC ATC ATG ATG ATG ATT ATT ATT ATT ATT ATT CAA CAA CAA CAA CAA CAA CAC CAC CAC CAC CAC CAC CAG CAG CAG CAG CAG CAG CAT CAT CAT CAT CCA CCA CCA CCA CCA CCC CCC CCC CCC CCC CCG CCG CCG CCT CGA CGA CGA CGC CGC CGC CGC CGG CGG CGG CGG CGT CGT CGT CTA CTA CTA CTA CTC CTC CTC CTC CTC CTG CTG CTG CTG CTG CTT CTT CTT CTT CTT CTT GAA GAC GAC GAC GAC GAG GAG GAG GAG GAG GAG GAT GAT GAT GAT GAT GAT GCA GCA GCA GCA GCA GCA GCA GCA GCA GCA GCC GCC GCC GCC GCC GCC GCG GCG GCG GCG GCG GCG GCG GCT GCT GCT GCT GGA GGA GGC GGC GGC GGG GGG GGT GTA GTA GTC GTC GTC GTC GTC GTC GTG GTG GTG GTG GTG GTG GTT GTT GTT GTT GTT GTT GTT GTT TAC TAC TAT TAT TAT TCA TCA TCA TCA TCC TCC TCC TCG TCG TCG TCG TCG TCG TCT TCT TCT TCT TGC TGC TGC TGC TGC TGG TGT TGT TTA TTA TTC TTC TTC TTC TTC TTC TTC TTC TTC TTG TTG TTG TTG TTG TTG TTG TTG TTT TTT 
Dvir                            ... ... .T. ... ... ... ... ... ..T ..T ... ... ... ... ... ... ... ... ... ... ... ... ... ... ... ... ..C ..C .T. G.. G.. T.. ... ... ..T ..A ..A ... ... ... ... ... ... ... .T. ... ... ... ... ... C.. ... ... ... ... ... ... ... ... ... ... ... ... ... G.. ... ... ... ... ... ... ... ... ... ... ... ... ... ... ..G ... ... ... ..T ..T ..T ..A ... ... ... .G. .T. ..C ... ... ... .A. ... ... ... ... ... ... ... ... ..G ..A ... ... ... ... ... ..T ... ... ... ..T ..C ... ... ... ... ... ... ... ... ... ... ... ... ... ... T.G ... ... ... ..T G.. ..A ... ... ... ... ... ... ... ... ..T .G. C.. ..A ... ... ... ... C.. ..A ..C ... ... ... ... ... ... ... ... ... ... ... ... ..T ... ... ... ... ... ..T ..A ..A ... ... ... ... ... ..C ... ... ... ... ... ... ... ... ..C ... ..C ... ... A.. .C. ... ... ... ... .A. ... ... ... ... ... ..C ... ... ... ... ... ... ... ... ..T ... ... ... ... ... ... ... ... ... ... ..A ..C ... ... ... ... ..C ..G ... ... G.. ... ... ... ..T ... ... ... C.. ... ... ... ... ... ... ... ... ..T ..T C.. ... ... ... ... ... ... ... ... ... 
Dnov                            ... ... TT. ... ... ... ... ... ... ... ... ... ... ... ... ... ... ... ... ... ... ... ... ... ... ... ... ..C .T. G.. G.. T.. ... ... ... ..A ..A ..A ... ... ... ... ... C.. ... ... ... ... ... ... C.. ... ... ... ... ... ... ... ... ... ... ... ... ... G.. ... ... ... ... ... ... ... ... ... ... ... ... ... ... ... ... ... ... ... ... ..T ... ... ... ... .G. .T. .GC ... ... ... .A. ... ... ... ... ... ... ... ... ... ..A ... ... ... ... ... ..T ... ... ... ..T ... ... ... ... ... ... ... ... ... ... ... ... ... ... ... T.G ..A ... ... ..T G.. ..C ... ... ... ... ... ... ... ... ... .G. ... ... ..A ... ... ... A.. ..A ..C ... ... ... ... ... ... ... ... ... ... ... ... ... ... ... ... ... ... ... ..A ... ..A ... ... ... T.. ... ... ... ... ... ... ... ... ... ..C ... ... ... ... A.. .C. A.. ... ... ... .A. ... ... ... ... ... ..C ... ... ... ... ... ... ... ... ..T ... ... ... ... ... ... ... ... ... ... ..A ... ..A ... ... ... ..C ..A ... ... ... ... ... ..T ..T ... ... ... ... ... ... ... ... ... ... ... ..T ... ..T C.. ... ... ... ... ... ... ... ... ... 
Dhyd                            ... ..G .T. ... ... ..T ..T .C. ... ... ..A ... .CA ..C ..G ... ... ... .GC C.. ... ... ... ... ..G CT. ..C ..C G.. ... G.. ... ... ... ... ..A ..T ... ..A ..A ... ..T .G. G.. ... ..A ... ... ... C.G C.. ... ..T G.. G.. ..A ..C ... ... ... ... ... ..C ... GC. ... ..T C.. ..A ..A ..A ... ... ... AC. ... ..G .CG .TC ..G ... ..T ..T ... ..T ... ... AC. ... .C. GGC ..T ..C ..C ... ... G.T ... ... ..C G.C .A. ..A ... T.. ... ... ... G.C ..G ... ..C ATT ..A ... ..G ... ..T ..A ... ... AC. ..C ... ... ..G ..T TCG ... ... ..G ..T ... ... ... T.. ... ... .AC A.A A.G ..G ... ... ..T ... ..T ... .G. A.. ... ..A ..C ... .C. ... ... ... ..C ... ... A.. ... ... ... ... ..C ..G ..G ..T A.G ... ... ..T .G. .T. ... ..A ... ... ..A ... .T. C.A ..C ..G ... ... .AT ..C .A. ... ... ..C ... ..C ... ..G A.. .C. ..G ... ... ... CAA C.. C.. ..C ... ... A.C C.A .C. ..A ..C ..C ..G ... ... ... ..C ... ... C.. ... ..C ..G CG. ... ... ... ..A ... ..A ..C ... ..C ..G ..A ... ... ... ..T ... ... ... ..C ... ..C ... C.A .A. ... ... ..T ..T ... ... .C. C.. C.A C.. C.. C.. C.. ... ... ... ... 
Dnav                            ... ..G .T. ... ... ... ..T .C. ... .G. ... ... .CT ..C .GG ..C ... .G. .GC C.. ... ..G ..G ..T ..G CTG ..C ..C ... ... ... ..C ... .G. .A. ..A ..A ... ..A ... ... ..T GG. ... ... ..C ... .GC ... C.C C.G ... ..T ... G.. ... ..C ..C ... ... ..C G.. ..T ... GC. ... .GT C.. ..A ..C ..C ..C ... ... .C. ... ..G .CG .TC ..G ... ... ... ... ... ... ... AC. ... .C. GGC ..C ... ... ..C ... G.. ... ..G ... G.G G.. ... ... ... ... ... ... G.A ..G ..G ..T AT. ..A ... ..G ... ... ... .A. ... GCA ..C ... ..G ..G G.G ..G ... ..G ... ... ... ... ... ... ... ... ... ..G A.G ..G ..G ... ..C ... ..T ... .GG A.. ... ... ..C ... .C. ..C ..C ... ..C ..C ... ..T ... ... ..C ..G T.C ... ..C ..G CTG ... ..G ..T .G. ... ... ... ... ... ..C ... CT. C.A ... ..G ..G ... .AC ..C .AG ... ... ..C ... ..C ... ..G A.. .C. ..G .C. ... ..G AAA C.. C.. ... ..C ... C.C C.. .CC ... ..C ... ..G ... ... ... ... ..C ... C.. ... ..G ... CG. G.. ... ... ..A ... ..C ... ... ..C ..G ..A ... ... ... ... ... ... ... ..C ..C .AC ... ..A .A. ... ... ... ..T ... ... .C. C.. C.. C.. C.. ... ... C.. ... ..C ... 
Dmoj                            ... ..G .T. ... ..T ..T ..T .C. ... .G. ... ... .CT ..C .GG ..C ... .G. .GC C.. ... ... ..G ... ..G T.G ..C ..C ... ... ... ..C ... .G. .A. ..A ..A ... ..A ... ... ..T .G. ... ... ..C ... .GC ... C.C C.G ... ..T ... G.. ... ..C ..C ... ... ..T G.. ..T ... GC. ... .GT C.. ..A ..A ..C ..C ..C ... .C. ... ..G .C. .TC ..G ... ... ..T ... ... ... ... AC. ... .C. GGC ..T ..C ... ..C ... G.G ... ..G ... G.G ... ... ... ... ... ... ... G.A ..G ..G ..C AT. ..A ... A.G ... ... ..A .A. ... GCA ..C ... ..G ..G G.G ..G ... ..G ... ... ... ... ... ... ... ... ... ..C A.G ..G ..G ... ..T ... ..T ... .GG A.. ... ... ..C ... .C. ... ..C ... ..C ..C ... A.T ... ..G ..C ..G T.C ... ..C ..G ATG ... ..G ..T .G. ... ... ..A ... ... ..C ... CT. C.A ... ..G ..A ... .AC ... .AG ..A ... ..C ... ..C ... ..G A.. .C. ..G .C. ... ..G CAA C.. ... ... ... ... C.C C.. .CC .C. ..C ... ..G ... ... ... ... ..C ... C.. ... ..C ... CG. G.. ... ... ... ... ..A ... ... ..C ..G ..A ... ... ... ... ... ... ... ..C ..C .AC ... ..A .A. A.. ... ... ..T ... ... .C. C.. C.. C.. ... C.. ... C.. ... ..C ... 
Dari                            ... ..G .T. ... ..T ..T ..T .C. ... .G. ... ... .CT ..C .GG ..C ... .G. .GC C.. ... ... ..G ... ..G T.G ..C ..C ... ... ... ..C ... .G. .A. ..A ..A ... ..A ... ... ..T .G. ... ... ..C ... .GC ... C.C C.G ... ..T ... G.. ... ..C ..C ... ... ..T G.. ..T ... GC. ... .GT C.. ..A ..A ..C ..C ..C ... .C. ... ..G .C. .TC ..G ... ... ..T ... ... ... ... AC. ... .C. GGC ..T ..C ... ..C ... G.G ... ..G ... G.G ... ... ... ... ... ... ... G.A ..G ..G ..C AT. ..A ... ..G ... ... ..A .A. ... GCA ..C ... ..G ..G G.G ..G ... ..G ... ... ... ... ... ... ... ... ... ..C A.G ..G ..G ... ..T ... ..T ... .GG A.. ... ... ..C ... .C. ... ..C ... ..C ..C ... A.T ... ... ..C ..G T.C ... ..C ..G ATG ... ..G ..T .G. ... ... ..A ... ... ..C ... CT. C.A ..C ..G ..A ... .AC ... .AG ... ... ..C ... ..C ... ..G A.. .C. ..G .C. ... ..G CAA C.. ... ... ... ... C.C C.. .CC .CC ..C ... ..G ... ... ... ... ..C ... C.. ... ..C ... CG. G.. ... ... ... ... ..A ... ... ..C ..G ..A ... ..T ... ... ... ... ... ..C ..C .AC ... ..A .A. A.. ... ... ... ... ... .C. C.. C.. C.. C.. C.. ... C.. ... ..C ... 

    6    1    1    8    1    1    1    1    1    1    1    9    1    1    1
    2    4    1    1    1    6    1    1    1    2    1    1    1    1    1
    1    1    2    1    1    1    1    1    1    1    7    1    1    1    1
    1    4    1    6    1    1    8    1    1    2    1    1    3    1    7
    1    1    1    7    1   20    1    1    1    1    1    1    1   13    1
    2    1    1    1    1    1    1    1    1    1    1    1    1    6    1
    1    1    1    1    1    4    1    5    2    1    1    1    1    5    1
    1    1    3    1    1    1    1    1    1    9    1    1    1    1    1
    1    1    2    2    1    1    1    1    8    1    1    1    1    1   12
    1    1    1    1    1    1    1    1    1    1    5    1    1    1    1
    1    1    1   14    1    1    1    1    3    1    4    1    2    1    1
    1    1    1    1    1    1   11    1    1    1    1    1    1    1    1
    1    2    1    1    1    1    1    2    1    1    1    1   10    1    1
    1    2    2    1    1    1    1    5    1    1    1    1    1    1    6
    1    1    1    1    1    1    1    4    7    1    1    1    5    1    2
    1    1    1    1    2    1    1    1    1    1    8    1    1    1    1
    1    7    2    1    1   12    1    1    1    5    1    1    1    9    1
    1    3    2    1    1    1    3    1    1    1    3    2    3    4

CODONML (in paml version 4.8a, August 2014)  OctB2R_PA_DNA_vir_alignment.fasta
Model: One dN/dS ratio for branches, 
Codon frequency model: Fcodon
Site-class models: 
ns =   7  ls = 535

Codon usage in sequences
--------------------------------------------------------------------------------------------------------------------------------------
Phe TTT   7  10  11   9   5   5 | Ser TCT   4   2   2   1   1   1 | Tyr TAT   7   8   8   6   6   6 | Cys TGT   2   3   4   3   0   0
    TTC  20  17  16  16  19  18 |     TCC   4   6   5   8   6   6 |     TAC   8   7   7  10  11  11 |     TGC  12  10  10  11  14  14
Leu TTA   6   5   7   5   6   6 |     TCA   5   7   9   5   5   5 | *** TAA   0   0   0   0   0   0 | *** TGA   0   0   0   0   0   0
    TTG  13  13  13   6   4   4 |     TCG  13  12  12  13  13  14 |     TAG   0   0   0   0   0   0 | Trp TGG  12  12  12  12  12  12
--------------------------------------------------------------------------------------------------------------------------------------
Leu CTT   6   6   6   4   3   3 | Pro CCT   1   1   1   0   0   0 | His CAT   7  10   7  10   7   8 | Arg CGT   5   7   7   3   3   2
    CTC  12  11  12  11  13  14 |     CCC   9   8   9   7   8   9 |     CAC   6   4   5   7   8   7 |     CGC  12  12  12  14  14  15
    CTA   4   6   5   5   0   0 |     CCA  10  10  10  10   9  10 | Gln CAA   7   8   8   3   2   3 |     CGA   3   3   3   4   1   2
    CTG  16  16  15  28  38  34 |     CCG   5   5   5   7   9   8 |     CAG  11  10   9   9  10  10 |     CGG   4   4   5   4   6   4
--------------------------------------------------------------------------------------------------------------------------------------
Ile ATT  18  18  18  17  15  15 | Thr ACT   6   7   6   8   7   7 | Asn AAT  11  13  12   9   5   7 | Ser AGT   5   5   5   5   4   4
    ATC   8   8   9  10  12  12 |     ACC   4   5   5   7   7   7 |     AAC  14  12  14  12  15  13 |     AGC  12  12  12  10  17  17
    ATA  10  12  11  14  10  11 |     ACA  18  14  16  18  12  14 | Lys AAA   8   7   7   7   7   6 | Arg AGA   8   7   7   7   6   6
Met ATG  22  23  22  21  21  22 |     ACG  16  13  12  13  16  15 |     AAG  11  11  11  12  12  12 |     AGG   1   1   1   1   2   4
--------------------------------------------------------------------------------------------------------------------------------------
Val GTT  11  10  10   4   6   5 | Ala GCT   5   6   5   7   5   5 | Asp GAT  11   9   8  11   6   8 | Gly GGT   1   0   1   0   0   0
    GTC  10  10   9  11   7   6 |     GCC  16  17  17  19  22  21 |     GAC   8   7   8  11  15  13 |     GGC  12  16  14  20  18  16
    GTA   4   4   4   3   3   3 |     GCA  11  14  15   9   7   7 | Glu GAA   1   3   3   1   0   0 |     GGA   2   2   2   0   0   2
    GTG  11  11  11  12  13  15 |     GCG   8   6   5   9  12  12 |     GAG  19  18  19  15  17  17 |     GGG   2   1   1   1   3   2
--------------------------------------------------------------------------------------------------------------------------------------

------------------------------------------------------
Phe TTT   4 | Ser TCT   1 | Tyr TAT   6 | Cys TGT   1
    TTC  19 |     TCC   6 |     TAC  11 |     TGC  13
Leu TTA   6 |     TCA   5 | *** TAA   0 | *** TGA   0
    TTG   3 |     TCG  14 |     TAG   0 | Trp TGG  12
------------------------------------------------------
Leu CTT   3 | Pro CCT   0 | His CAT   8 | Arg CGT   2
    CTC  14 |     CCC   9 |     CAC   7 |     CGC  15
    CTA   0 |     CCA  10 | Gln CAA   3 |     CGA   2
    CTG  35 |     CCG   8 |     CAG  10 |     CGG   5
------------------------------------------------------
Ile ATT  15 | Thr ACT   7 | Asn AAT   7 | Ser AGT   4
    ATC  12 |     ACC   7 |     AAC  13 |     AGC  17
    ATA  11 |     ACA  14 | Lys AAA   6 | Arg AGA   6
Met ATG  22 |     ACG  15 |     AAG  12 |     AGG   3
------------------------------------------------------
Val GTT   5 | Ala GCT   3 | Asp GAT   8 | Gly GGT   0
    GTC   6 |     GCC  23 |     GAC  13 |     GGC  17
    GTA   3 |     GCA   8 | Glu GAA   0 |     GGA   1
    GTG  15 |     GCG  11 |     GAG  17 |     GGG   2
------------------------------------------------------

Codon position x base (3x4) table for each sequence.

#1: Dmon           
position  1:    T:0.21121    C:0.22056    A:0.32150    G:0.24673
position  2:    T:0.33271    C:0.25234    A:0.24112    G:0.17383
position  3:    T:0.20000    C:0.31215    A:0.18131    G:0.30654
Average         T:0.24798    C:0.26168    A:0.24798    G:0.24237

#2: Dvir           
position  1:    T:0.20935    C:0.22617    A:0.31402    G:0.25047
position  2:    T:0.33645    C:0.24860    A:0.23738    G:0.17757
position  3:    T:0.21495    C:0.30280    A:0.19065    G:0.29159
Average         T:0.25358    C:0.25919    A:0.24735    G:0.23988

#3: Dnov           
position  1:    T:0.21682    C:0.22243    A:0.31402    G:0.24673
position  2:    T:0.33458    C:0.25047    A:0.23551    G:0.17944
position  3:    T:0.20748    C:0.30654    A:0.20000    G:0.28598
Average         T:0.25296    C:0.25981    A:0.24984    G:0.23738

#4: Dhyd           
position  1:    T:0.19626    C:0.23551    A:0.31963    G:0.24860
position  2:    T:0.32897    C:0.26355    A:0.22991    G:0.17757
position  3:    T:0.18131    C:0.34393    A:0.17009    G:0.30467
Average         T:0.23551    C:0.28100    A:0.23988    G:0.24361

#5: Dnav           
position  1:    T:0.19065    C:0.24486    A:0.31402    G:0.25047
position  2:    T:0.32710    C:0.25981    A:0.22617    G:0.18692
position  3:    T:0.13645    C:0.38505    A:0.12710    G:0.35140
Average         T:0.21807    C:0.29657    A:0.22243    G:0.26293

#6: Dmoj           
position  1:    T:0.19065    C:0.24112    A:0.32150    G:0.24673
position  2:    T:0.32336    C:0.26355    A:0.22617    G:0.18692
position  3:    T:0.14206    C:0.37196    A:0.14019    G:0.34579
Average         T:0.21869    C:0.29221    A:0.22928    G:0.25981

#7: Dari           
position  1:    T:0.18879    C:0.24486    A:0.31963    G:0.24673
position  2:    T:0.32336    C:0.26355    A:0.22617    G:0.18692
position  3:    T:0.13832    C:0.37757    A:0.14019    G:0.34393
Average         T:0.21682    C:0.29533    A:0.22866    G:0.25919

Sums of codon usage counts
------------------------------------------------------------------------------
Phe F TTT      51 | Ser S TCT      12 | Tyr Y TAT      47 | Cys C TGT      13
      TTC     125 |       TCC      41 |       TAC      65 |       TGC      84
Leu L TTA      41 |       TCA      41 | *** * TAA       0 | *** * TGA       0
      TTG      56 |       TCG      91 |       TAG       0 | Trp W TGG      84
------------------------------------------------------------------------------
Leu L CTT      31 | Pro P CCT       3 | His H CAT      57 | Arg R CGT      29
      CTC      87 |       CCC      59 |       CAC      44 |       CGC      94
      CTA      20 |       CCA      69 | Gln Q CAA      34 |       CGA      18
      CTG     182 |       CCG      47 |       CAG      69 |       CGG      32
------------------------------------------------------------------------------
Ile I ATT     116 | Thr T ACT      48 | Asn N AAT      64 | Ser S AGT      32
      ATC      71 |       ACC      42 |       AAC      93 |       AGC      97
      ATA      79 |       ACA     106 | Lys K AAA      48 | Arg R AGA      47
Met M ATG     153 |       ACG     100 |       AAG      81 |       AGG      13
------------------------------------------------------------------------------
Val V GTT      51 | Ala A GCT      36 | Asp D GAT      61 | Gly G GGT       2
      GTC      59 |       GCC     135 |       GAC      75 |       GGC     113
      GTA      24 |       GCA      71 | Glu E GAA       8 |       GGA       9
      GTG      88 |       GCG      63 |       GAG     122 |       GGG      12
------------------------------------------------------------------------------


Codon position x base (3x4) table, overall

position  1:    T:0.20053    C:0.23364    A:0.31776    G:0.24806
position  2:    T:0.32951    C:0.25741    A:0.23178    G:0.18131
position  3:    T:0.17437    C:0.34286    A:0.16422    G:0.31856
Average         T:0.23480    C:0.27797    A:0.23792    G:0.24931

Codon frequencies under model, for use in evolver (TTT TTC TTA TTG ... GGG):
  0.01361816  0.03337784  0.01094793  0.01495327
  0.00320427  0.01094793  0.01094793  0.02429907
  0.01255007  0.01735648  0.00000000  0.00000000
  0.00347130  0.02242991  0.00000000  0.02242991
  0.00827770  0.02323097  0.00534045  0.04859813
  0.00080107  0.01575434  0.01842457  0.01255007
  0.01522029  0.01174900  0.00907877  0.01842457
  0.00774366  0.02510013  0.00480641  0.00854473
  0.03097463  0.01895861  0.02109479  0.04085447
  0.01281709  0.01121495  0.02830441  0.02670227
  0.01708945  0.02483311  0.01281709  0.02162884
  0.00854473  0.02590120  0.01255007  0.00347130
  0.01361816  0.01575434  0.00640854  0.02349800
  0.00961282  0.03604806  0.01895861  0.01682243
  0.01628838  0.02002670  0.00213618  0.03257677
  0.00053405  0.03017356  0.00240320  0.00320427


Nei & Gojobori 1986. dN/dS (dN, dS)
(Note: This matrix is not used in later ML. analysis.
Use runmode = -2 for ML pairwise comparison.)

Dmon                
Dvir                 0.1310 (0.0165 0.1260)
Dnov                 0.2034 (0.0182 0.0894) 0.0828 (0.0074 0.0892)
Dhyd                 0.1651 (0.0627 0.3796) 0.1604 (0.0655 0.4085) 0.1647 (0.0664 0.4035)
Dnav                 0.1782 (0.0698 0.3920) 0.1554 (0.0736 0.4734) 0.1655 (0.0756 0.4571) 0.0982 (0.0303 0.3082)
Dmoj                 0.1713 (0.0698 0.4072) 0.1550 (0.0736 0.4750) 0.1668 (0.0757 0.4538) 0.1025 (0.0294 0.2867) 0.0989 (0.0079 0.0796)
Dari                 0.1677 (0.0689 0.4108) 0.1552 (0.0728 0.4691) 0.1635 (0.0748 0.4576) 0.1069 (0.0294 0.2750) 0.0991 (0.0079 0.0794)-1.0000 (0.0000 0.0208)


Model 0: one-ratio


TREE #  1:  ((4, (5, (6, 7))), (1, (2, 3)));   MP score: 339
This is a rooted tree.  Please check!
check convergence..
lnL(ntime: 12  np: 14):  -3865.202639      +0.000000
   8..9     9..4     9..10   10..5    10..11   11..6    11..7     8..12   12..1    12..13   13..2    13..3  
 0.120781 0.110857 0.148305 0.053416 0.016571 0.007565 0.007844 0.168390 0.036780 0.041240 0.051110 0.028022 2.325498 0.118705

Note: Branch length is defined as number of nucleotide substitutions per codon (not per neucleotide site).

tree length =   0.79088

((4: 0.110857, (5: 0.053416, (6: 0.007565, 7: 0.007844): 0.016571): 0.148305): 0.120781, (1: 0.036780, (2: 0.051110, 3: 0.028022): 0.041240): 0.168390);

((Dhyd: 0.110857, (Dnav: 0.053416, (Dmoj: 0.007565, Dari: 0.007844): 0.016571): 0.148305): 0.120781, (Dmon: 0.036780, (Dvir: 0.051110, Dnov: 0.028022): 0.041240): 0.168390);

Detailed output identifying parameters

kappa (ts/tv) =  2.32550

omega (dN/dS) =  0.11871

dN & dS for each branch

 branch          t       N       S   dN/dS      dN      dS  N*dN  S*dS

   8..9      0.121  1235.2   369.8  0.1187  0.0149  0.1251  18.3  46.3
   9..4      0.111  1235.2   369.8  0.1187  0.0136  0.1148  16.8  42.5
   9..10     0.148  1235.2   369.8  0.1187  0.0182  0.1536  22.5  56.8
  10..5      0.053  1235.2   369.8  0.1187  0.0066  0.0553   8.1  20.5
  10..11     0.017  1235.2   369.8  0.1187  0.0020  0.0172   2.5   6.3
  11..6      0.008  1235.2   369.8  0.1187  0.0009  0.0078   1.1   2.9
  11..7      0.008  1235.2   369.8  0.1187  0.0010  0.0081   1.2   3.0
   8..12     0.168  1235.2   369.8  0.1187  0.0207  0.1744  25.6  64.5
  12..1      0.037  1235.2   369.8  0.1187  0.0045  0.0381   5.6  14.1
  12..13     0.041  1235.2   369.8  0.1187  0.0051  0.0427   6.3  15.8
  13..2      0.051  1235.2   369.8  0.1187  0.0063  0.0529   7.8  19.6
  13..3      0.028  1235.2   369.8  0.1187  0.0034  0.0290   4.3  10.7

tree length for dN:       0.0973
tree length for dS:       0.8193


Time used:  0:07


Model 1: NearlyNeutral (2 categories)


TREE #  1:  ((4, (5, (6, 7))), (1, (2, 3)));   MP score: 339
This is a rooted tree.  Please check!
lnL(ntime: 12  np: 15):  -3838.762644      +0.000000
   8..9     9..4     9..10   10..5    10..11   11..6    11..7     8..12   12..1    12..13   13..2    13..3  
 0.148800 0.113399 0.157848 0.055130 0.016058 0.007657 0.007918 0.163531 0.037856 0.041962 0.052355 0.028496 2.399005 0.878525 0.038928

Note: Branch length is defined as number of nucleotide substitutions per codon (not per neucleotide site).

tree length =   0.83101

((4: 0.113399, (5: 0.055130, (6: 0.007657, 7: 0.007918): 0.016058): 0.157848): 0.148800, (1: 0.037856, (2: 0.052355, 3: 0.028496): 0.041962): 0.163531);

((Dhyd: 0.113399, (Dnav: 0.055130, (Dmoj: 0.007657, Dari: 0.007918): 0.016058): 0.157848): 0.148800, (Dmon: 0.037856, (Dvir: 0.052355, Dnov: 0.028496): 0.041962): 0.163531);

Detailed output identifying parameters

kappa (ts/tv) =  2.39900


dN/dS (w) for site classes (K=2)

p:   0.87852  0.12148
w:   0.03893  1.00000

dN & dS for each branch

 branch          t       N       S   dN/dS      dN      dS  N*dN  S*dS

   8..9       0.149   1233.6    371.4   0.1557   0.0220   0.1413   27.1   52.5
   9..4       0.113   1233.6    371.4   0.1557   0.0168   0.1077   20.7   40.0
   9..10      0.158   1233.6    371.4   0.1557   0.0233   0.1499   28.8   55.7
  10..5       0.055   1233.6    371.4   0.1557   0.0081   0.0523   10.1   19.4
  10..11      0.016   1233.6    371.4   0.1557   0.0024   0.0152    2.9    5.7
  11..6       0.008   1233.6    371.4   0.1557   0.0011   0.0073    1.4    2.7
  11..7       0.008   1233.6    371.4   0.1557   0.0012   0.0075    1.4    2.8
   8..12      0.164   1233.6    371.4   0.1557   0.0242   0.1553   29.8   57.7
  12..1       0.038   1233.6    371.4   0.1557   0.0056   0.0359    6.9   13.4
  12..13      0.042   1233.6    371.4   0.1557   0.0062   0.0398    7.7   14.8
  13..2       0.052   1233.6    371.4   0.1557   0.0077   0.0497    9.5   18.5
  13..3       0.028   1233.6    371.4   0.1557   0.0042   0.0271    5.2   10.0


Time used:  0:23


Model 2: PositiveSelection (3 categories)


TREE #  1:  ((4, (5, (6, 7))), (1, (2, 3)));   MP score: 339
This is a rooted tree.  Please check!
lnL(ntime: 12  np: 17):  -3838.762644      +0.000000
   8..9     9..4     9..10   10..5    10..11   11..6    11..7     8..12   12..1    12..13   13..2    13..3  
 0.177593 0.113399 0.157848 0.055130 0.016058 0.007657 0.007918 0.134738 0.037856 0.041962 0.052355 0.028496 2.399005 0.878525 0.069710 0.038928 1.000000

Note: Branch length is defined as number of nucleotide substitutions per codon (not per neucleotide site).

tree length =   0.83101

((4: 0.113399, (5: 0.055130, (6: 0.007657, 7: 0.007918): 0.016058): 0.157848): 0.177593, (1: 0.037856, (2: 0.052355, 3: 0.028496): 0.041962): 0.134738);

((Dhyd: 0.113399, (Dnav: 0.055130, (Dmoj: 0.007657, Dari: 0.007918): 0.016058): 0.157848): 0.177593, (Dmon: 0.037856, (Dvir: 0.052355, Dnov: 0.028496): 0.041962): 0.134738);

Detailed output identifying parameters

kappa (ts/tv) =  2.39900


dN/dS (w) for site classes (K=3)

p:   0.87853  0.06971  0.05176
w:   0.03893  1.00000  1.00000

dN & dS for each branch

 branch          t       N       S   dN/dS      dN      dS  N*dN  S*dS

   8..9       0.178   1233.6    371.4   0.1557   0.0263   0.1686   32.4   62.6
   9..4       0.113   1233.6    371.4   0.1557   0.0168   0.1077   20.7   40.0
   9..10      0.158   1233.6    371.4   0.1557   0.0233   0.1499   28.8   55.7
  10..5       0.055   1233.6    371.4   0.1557   0.0081   0.0523   10.1   19.4
  10..11      0.016   1233.6    371.4   0.1557   0.0024   0.0152    2.9    5.7
  11..6       0.008   1233.6    371.4   0.1557   0.0011   0.0073    1.4    2.7
  11..7       0.008   1233.6    371.4   0.1557   0.0012   0.0075    1.4    2.8
   8..12      0.135   1233.6    371.4   0.1557   0.0199   0.1279   24.6   47.5
  12..1       0.038   1233.6    371.4   0.1557   0.0056   0.0359    6.9   13.4
  12..13      0.042   1233.6    371.4   0.1557   0.0062   0.0398    7.7   14.8
  13..2       0.052   1233.6    371.4   0.1557   0.0077   0.0497    9.5   18.5
  13..3       0.028   1233.6    371.4   0.1557   0.0042   0.0271    5.2   10.0


Naive Empirical Bayes (NEB) analysis
Bayes Empirical Bayes (BEB) analysis (Yang, Wong & Nielsen 2005. Mol. Biol. Evol. 22:1107-1118)
Positively selected sites (*: P>95%; **: P>99%)
(amino acids refer to 1st sequence: Dmon)

            Pr(w>1)     post mean +- SE for w

     2 Q      0.560         1.252 +- 0.381
    15 T      0.517         1.210 +- 0.407
    41 A      0.597         1.308 +- 0.297
    42 V      0.667         1.350 +- 0.292
    49 T      0.724         1.382 +- 0.284
    50 A      0.517         1.211 +- 0.406
    52 P      0.538         1.231 +- 0.395
    54 R      0.689         1.362 +- 0.291
    56 T      0.525         1.220 +- 0.398


The grid (see ternary graph for p0-p1)

w0:   0.050  0.150  0.250  0.350  0.450  0.550  0.650  0.750  0.850  0.950
w2:   1.500  2.500  3.500  4.500  5.500  6.500  7.500  8.500  9.500 10.500


Posterior on the grid

w0:   1.000  0.000  0.000  0.000  0.000  0.000  0.000  0.000  0.000  0.000
w2:   0.977  0.022  0.001  0.000  0.000  0.000  0.000  0.000  0.000  0.000

Posterior for p0-p1 (see the ternary graph)

 0.000
 0.000 0.000 0.000
 0.000 0.000 0.000 0.000 0.000
 0.000 0.000 0.000 0.000 0.000 0.000 0.000
 0.000 0.000 0.000 0.000 0.000 0.000 0.000 0.000 0.000
 0.000 0.000 0.000 0.000 0.000 0.000 0.000 0.000 0.000 0.000 0.000
 0.000 0.000 0.000 0.000 0.000 0.000 0.000 0.000 0.000 0.000 0.000 0.000 0.000
 0.000 0.000 0.000 0.000 0.000 0.000 0.000 0.000 0.000 0.000 0.000 0.000 0.000 0.000 0.000
 0.000 0.000 0.000 0.000 0.000 0.000 0.000 0.000 0.000 0.000 0.000 0.000 0.000 0.000 0.000 0.000 0.061
 0.000 0.000 0.000 0.000 0.000 0.000 0.000 0.000 0.000 0.000 0.000 0.000 0.000 0.000 0.000 0.000 0.000 0.335 0.603

sum of density on p0-p1 =   1.000000

Time used:  0:50


Model 7: beta (10 categories)


TREE #  1:  ((4, (5, (6, 7))), (1, (2, 3)));   MP score: 339
This is a rooted tree.  Please check!
lnL(ntime: 12  np: 15):  -3837.124636      +0.000000
   8..9     9..4     9..10   10..5    10..11   11..6    11..7     8..12   12..1    12..13   13..2    13..3  
 0.150250 0.112757 0.156191 0.055102 0.015860 0.007644 0.007912 0.158553 0.037779 0.041699 0.052128 0.028400 2.362801 0.111199 0.675142

Note: Branch length is defined as number of nucleotide substitutions per codon (not per neucleotide site).

tree length =   0.82427

((4: 0.112757, (5: 0.055102, (6: 0.007644, 7: 0.007912): 0.015860): 0.156191): 0.150250, (1: 0.037779, (2: 0.052128, 3: 0.028400): 0.041699): 0.158553);

((Dhyd: 0.112757, (Dnav: 0.055102, (Dmoj: 0.007644, Dari: 0.007912): 0.015860): 0.156191): 0.150250, (Dmon: 0.037779, (Dvir: 0.052128, Dnov: 0.028400): 0.041699): 0.158553);

Detailed output identifying parameters

kappa (ts/tv) =  2.36280

Parameters in M7 (beta):
 p =   0.11120  q =   0.67514


dN/dS (w) for site classes (K=10)

p:   0.10000  0.10000  0.10000  0.10000  0.10000  0.10000  0.10000  0.10000  0.10000  0.10000
w:   0.00000  0.00000  0.00001  0.00015  0.00145  0.00882  0.03927  0.13793  0.38855  0.82756

dN & dS for each branch

 branch          t       N       S   dN/dS      dN      dS  N*dN  S*dS

   8..9       0.150   1234.4    370.6   0.1404   0.0207   0.1478   25.6   54.8
   9..4       0.113   1234.4    370.6   0.1404   0.0156   0.1109   19.2   41.1
   9..10      0.156   1234.4    370.6   0.1404   0.0216   0.1536   26.6   56.9
  10..5       0.055   1234.4    370.6   0.1404   0.0076   0.0542    9.4   20.1
  10..11      0.016   1234.4    370.6   0.1404   0.0022   0.0156    2.7    5.8
  11..6       0.008   1234.4    370.6   0.1404   0.0011   0.0075    1.3    2.8
  11..7       0.008   1234.4    370.6   0.1404   0.0011   0.0078    1.3    2.9
   8..12      0.159   1234.4    370.6   0.1404   0.0219   0.1560   27.0   57.8
  12..1       0.038   1234.4    370.6   0.1404   0.0052   0.0372    6.4   13.8
  12..13      0.042   1234.4    370.6   0.1404   0.0058   0.0410    7.1   15.2
  13..2       0.052   1234.4    370.6   0.1404   0.0072   0.0513    8.9   19.0
  13..3       0.028   1234.4    370.6   0.1404   0.0039   0.0279    4.8   10.4


Time used:  2:02


Model 8: beta&w>1 (11 categories)


TREE #  1:  ((4, (5, (6, 7))), (1, (2, 3)));   MP score: 339
This is a rooted tree.  Please check!
lnL(ntime: 12  np: 17):  -3837.124646      +0.000000
   8..9     9..4     9..10   10..5    10..11   11..6    11..7     8..12   12..1    12..13   13..2    13..3  
 0.165228 0.112757 0.156191 0.055102 0.015860 0.007644 0.007912 0.143575 0.037778 0.041699 0.052127 0.028400 2.362800 0.999990 0.111202 0.675202 1.000000

Note: Branch length is defined as number of nucleotide substitutions per codon (not per neucleotide site).

tree length =   0.82427

((4: 0.112757, (5: 0.055102, (6: 0.007644, 7: 0.007912): 0.015860): 0.156191): 0.165228, (1: 0.037778, (2: 0.052127, 3: 0.028400): 0.041699): 0.143575);

((Dhyd: 0.112757, (Dnav: 0.055102, (Dmoj: 0.007644, Dari: 0.007912): 0.015860): 0.156191): 0.165228, (Dmon: 0.037778, (Dvir: 0.052127, Dnov: 0.028400): 0.041699): 0.143575);

Detailed output identifying parameters

kappa (ts/tv) =  2.36280

Parameters in M8 (beta&w>1):
  p0 =   0.99999  p =   0.11120 q =   0.67520
 (p1 =   0.00001) w =   1.00000


dN/dS (w) for site classes (K=11)

p:   0.10000  0.10000  0.10000  0.10000  0.10000  0.10000  0.10000  0.10000  0.10000  0.10000  0.00001
w:   0.00000  0.00000  0.00001  0.00015  0.00145  0.00882  0.03927  0.13792  0.38852  0.82753  1.00000

dN & dS for each branch

 branch          t       N       S   dN/dS      dN      dS  N*dN  S*dS

   8..9       0.165   1234.4    370.6   0.1404   0.0228   0.1625   28.2   60.2
   9..4       0.113   1234.4    370.6   0.1404   0.0156   0.1109   19.2   41.1
   9..10      0.156   1234.4    370.6   0.1404   0.0216   0.1536   26.6   56.9
  10..5       0.055   1234.4    370.6   0.1404   0.0076   0.0542    9.4   20.1
  10..11      0.016   1234.4    370.6   0.1404   0.0022   0.0156    2.7    5.8
  11..6       0.008   1234.4    370.6   0.1404   0.0011   0.0075    1.3    2.8
  11..7       0.008   1234.4    370.6   0.1404   0.0011   0.0078    1.3    2.9
   8..12      0.144   1234.4    370.6   0.1404   0.0198   0.1412   24.5   52.3
  12..1       0.038   1234.4    370.6   0.1404   0.0052   0.0372    6.4   13.8
  12..13      0.042   1234.4    370.6   0.1404   0.0058   0.0410    7.1   15.2
  13..2       0.052   1234.4    370.6   0.1404   0.0072   0.0513    8.9   19.0
  13..3       0.028   1234.4    370.6   0.1404   0.0039   0.0279    4.8   10.4


Naive Empirical Bayes (NEB) analysis
Bayes Empirical Bayes (BEB) analysis (Yang, Wong & Nielsen 2005. Mol. Biol. Evol. 22:1107-1118)
Positively selected sites (*: P>95%; **: P>99%)
(amino acids refer to 1st sequence: Dmon)

            Pr(w>1)     post mean +- SE for w

     2 Q      0.668         1.170 +- 0.515
    11 Q      0.545         1.026 +- 0.563
    15 T      0.598         1.089 +- 0.547
    37 Q      0.545         1.020 +- 0.571
    41 A      0.764         1.294 +- 0.415
    42 V      0.849         1.377 +- 0.343
    49 T      0.906         1.432 +- 0.274
    50 A      0.599         1.090 +- 0.547
    52 P      0.632         1.128 +- 0.533
    53 A      0.563         1.047 +- 0.559
    54 R      0.870         1.398 +- 0.320
    56 T      0.614         1.108 +- 0.539
   126 L      0.534         1.012 +- 0.567
   132 Q      0.512         0.987 +- 0.570
   145 D      0.550         1.032 +- 0.562


The grid 

p0:   0.050  0.150  0.250  0.350  0.450  0.550  0.650  0.750  0.850  0.950
p :   0.100  0.300  0.500  0.700  0.900  1.100  1.300  1.500  1.700  1.900
q :   0.100  0.300  0.500  0.700  0.900  1.100  1.300  1.500  1.700  1.900
ws:   1.500  2.500  3.500  4.500  5.500  6.500  7.500  8.500  9.500 10.500


Posterior on the grid

p0:   0.000  0.000  0.000  0.000  0.000  0.000  0.000  0.000  0.000  1.000
p :   1.000  0.000  0.000  0.000  0.000  0.000  0.000  0.000  0.000  0.000
q :   0.000  0.000  0.000  0.000  0.011  0.062  0.149  0.229  0.271  0.278
ws:   0.990  0.010  0.000  0.000  0.000  0.000  0.000  0.000  0.000  0.000

Time used:  4:53
