# Supplementary material for: Molecular evolution of octopamine receptors in Drosophila
Source: G3 (Bethesda). 2025 Dec 6;16(2):jkaf289. doi: 10.1093/g3journal/jkaf289 (PMC12869069; doi:10.1093/g3journal/jkaf289)
Supplement: jkaf289_Supplementary_Data [file jkaf289_supplementary_data.zip › Supplementary Files/supplementary_PAML_files/Octβ2R/virilis-repleta/vir_tree.txt]

((Dhyd:0.029719999999999996,(Dnav:0.011459999999999998,(Dmoj:0.0011400000000000021,Dari:6.200000000000094E-4):0.010840000000000002):0.028520000000000004):0.03454,(Dmon:0.013310000000000002,(Dvir:0.009659999999999988,Dnov:0.00857999999999999):0.01589):0.03454);
