# Supplementary material for: Molecular evolution of octopamine receptors in Drosophila
Source: G3 (Bethesda). 2025 Dec 6;16(2):jkaf289. doi: 10.1093/g3journal/jkaf289 (PMC12869069; doi:10.1093/g3journal/jkaf289)
Supplement: jkaf289_Supplementary_Data [file jkaf289_supplementary_data.zip › Supplementary Files/supplementary_PAML_files/Octβ3R/PF/OctB3R-PF_DNA_15species_alignment.fasta]

>Dtak
ATGTCAGGGGTTAACGTGGCCGACCTTCTGGCCACGACAATGACATTGCCCATAACAGCC
ACATCAACAGCAGCAACATCGATTGCAGTTAGT---------------------------
------------------GCCACAACA---------GCAGTAGCATCAACGAAGAACAGC
AGCAGCAACCTGCAACCTGCAACATTAACTAGCCACATTGCAGCAGCA------------
------------------------ACA---ACGACGACGACCAGTTTGCCTACAACATCG
CAATTTGTGGATGCCTCGTTGACTTCGCTATCATTAACAGCCACATCGTCAGCCTCCATT
TCCTCG---------TCCTTTTCGTCCTCCTCGGAGTCCCCGTTCGAGTTCCTCGCGACA
GTTGGCCCAAACATCACGGCC------------AATGGCAGTCTGGTCGGAGTCGAGAGC
CCCGAGGAGCTGGAGGAGAGCTGGCTGGATCTGTCGCTGCTGCTGCTCAAAGGATTCATC
TTCTCGTCAATTATCCTGGCCGCCGTCCTGGGCAATGCGTTGGTCATCATTTCGGTGCAG
CGCAATCGAAAGCTGCGGGTGATAACCAATTACTTTGTTGTTTCGCTGGCAATGGCCGAC
ATGCTGGTGGCCCTCTGTGCGATGACATTCAACGCCTCCGTGGAACTGTCCGGCGGAAAG
TGGATGTTCGGACCGTTCATGTGCAACGTGTACAACAGCCTGGATGTTTACTTTTCCACG
GCGAGCATACTGCATCTGTGCTGCATATCGGTGGACAGATACTACGCCATCGTGCGTCCG
CTGGAGTATCCATTGAATATGACACACAAAACGGTTTGCTTCATGCTCGCCAACGTGTGG
ATCCTGCCCGCCCTCATATCCTTCACGCCCATCTTCCTGGGCTGGTACACGACGGAGGAG
CATCTGCGGGAGGTTTCGCTGCATCCGGACCAGTGCTCGTTTGTGGTCAACAAGGCCTAC
GCCCTCATCTCCAGCTCGGTGAGCTTCTGGATACCGGGCGTCGTGATGCTGGTGATGTAC
TGGCGCATCTTTAAGGAGGCGATACGCCAGCGCAAGGCCCTCAGTCGCACCAGCTCGAAC
ATCCTGCTGAACAGCGTCCACATGGGCCACACCCAGCAGCCCACCAACCTGAGCTATCTG
CATCCCAGCGACTGCGATCTGAACGTGGCCTCCGCCCGCGAGGAGACGCACAGTGCCCTG
AGTAACTTGGAGGACATGCTGCAGCCGGCCACCGACGAGGACGACGACAGGGACGAGTGC
GATGAACTGCGTGTGCCATCGCCGCCGCCCCGCCGCCTCAGCCGCAGCAGCATCGATCTG
CGGGACCTGGAGCAGGAGCGGTACGAGAAGGTCACCCACACGGACAGCGCCCCCTCGATG
ATGGCGTTGCAGCAGCAG---CCCTCCTCTCACAATCAGTTGCAGCCACCGGCGCCAGTG
TTCAATCCGCAGATATGGACCGAGGGCAAGTTGATCCAGGGATCA---------------
AAGGAGCACGAGGGCCATCCCCCGCATCCCTCGGCGCCGCAGCAGCAGCTCAGCCTGACG
AGCGGCAGTGGGAACAGCGAACCGGAGCCCGAGTCCACGGCCTACCGGGTCTTTGGC---
CTCAACAGCGACGAGAGCGAGGGCAACGACCTCTACCTGACCGACACCCACCTGCCGCTG
GCCGAGGACAACAAGGAGCTGAAGCGCCTGATCGAGGACAACTATCTGTACTTCAAGCGT
CAGACGGGCGGCACCATCATCAGCGGTCCTGGTGGCGGCAAGTACGCGGCCCTCAGCGAA
ACGGACTTCATTCGCCTGAAGGCGGGGGCGACGGCCAGCGGAAGGAAGGCCTTTGCCTCC
AGCGATTCCGAGTTCCTGCGCACCATCAGCGAGTCCACGAGAGCTGCCGATCCAGCGGAG
CCGGAACCGGGTGTCAAGGAGAAGGGCTTCAACATCCTCTCGCTGCTGGCCAAGACGAAG
CGCTCGAGCACCGAGTGCTTTGCGCTGGAGAAGAAGCGGCATCAGGCCAAC------TCC
GAGGGCTCCAGCTTCTTCCGGCGCTCCCGCAACCGGAAGTTGTCGCACAGCTACAACGGA
TGCGGCGGCGGC---------AAGGAACGCAAACTTGAGCGACGCCAGCGGCAGCACAGC
GACACGGATTCCACGCCCAACAAGCCGGACATTCTGCTGGACATCAATGTGCTCAGCGAG
CAGAGCGGTGGCGGTGCCAGTGTAATCCAGCAGTTCAGCGACGGTGTGCAGCTGATCGAC
TTCAGCGAGGTGAAGACGCCGCCGCAGGAGAGGCACCGCAGCGATGATGAGCTGGCCCAG
CTGGCCGATTGCTTTGGGGAGTCACCGCAGCAGCCGGCCACGCCGCCTCCTTCTTTGTCG
CCACCGGAATTCCAGGAACCAAGTGGCCTGCTCATCGCCAGCAGCTCGGAGCTGGCCGAG
ATCTTCAGATCGCTCAGCTTTCCGCTGGGCAGACCTGCTGGTGCTCCGCAACGCCTGAGC
ACGCTGAGCGACCAGGTGTGCGCCAACTATCTGATGTCCCCACCGAACACACCGGCTCCT
GCTGTCCTGGACTCGTCCTCCTCCTCCGCCGCCGCC---------------------GTG
GTTAATGCCGCCAATGCGCAGCAATCGGCGTCCATCAATGTGTACTTCCTGTCGCCGCCG
CCGCATGCCGCCGGACCGGGTTATACGCCCAGTGACGCCTCCACCGTCTCCCTGGATGTG
GTCACCAGCCTGCCCATGTCCATGCCCGTCCCAGTGCCGCAGCCGAAT------------
GCCGGGCAGAACATATCGCCCAAGCCGGAGATCATACTCGACTCCACGCTGTCGCCCGTC
GAAGGATGCGGC---GATGAGCACCGGGATGTCACGTCGCCGCTGTTCAAGCGCAAAGAT
AGCGCCGGCGATGCGGACGTGAGCATTTCCGGCGGCCTGGCTGGGGGACTGGGGGGT---
---GGAGGTGGTGGCAATGGCCGCCAAGGACGCTGCAGCATCCTGGCCGGCTACGATGGC
ATCCAGACCGTGCGCAAGCGACAGGCCTCCGTGGTGACCTACGACGTGAATGTCATCAAC
TTCTCGCAGGAGAACAGCGACAGTCGCAGCTACATCCCCATGGGCCGCGTTTCCACGAGT
TCAGCAAAGCACGAATTTTCCAATAAATCCTCGCTGATCCGACGCGGCGGCATCTGCATC
TTTGTCGATGAGGAGGAGGCGGAGGTCATTGAGCAGCGGCCACGCGGCATCACCTTCGCC
GCGGTGCCCAGTCCGCTGCCCAAGTGTCCGCTCTGCGGCGCCGACATCAGCAGCACCACC
------------------------------ACC---ACCGCAAACGCGAACGCCGGCACC
ACAATCGACACCACTGAAACCACCAATGCAAGTGCAAGTGCA------AGTGCAAGTGCA
AATGCAAGTGCTAGTAGTAAACGTAGTATTCACGAGGCAACTCCCGATCTTGGCCAGGGG
CCGAGGGATGGGTCCAGGTCCAGGTCC------AGACCCGGGTCCAGTTCCATTCGCTTC
TGGCACAAACGAACGGCGGCGGTCACAGCATGTTGGCAGCAGAGCAAGAACCGGAAGCGC
CGCTTCAAAACCGGATGCAGTCACTGTGGTGCAACCGGCGGCTCCGTGCGACCGGCCAAA
GGATGGAAGGCCGAACACAAGGCCGCCCGCACACTGGGCATCATCATGGGCGTCTTTCTG
CTCTGCTGGCTGCCCTTCTTTCTGTGGTATGTCATCACATCGCTCTGCGGACCCGCCTGC
CCCTGCCCCGATGTGCTCGTCGTGGTGTTATTCTGGATCGGTTACTTCAACTCCACGCTG
AATCCGCTTATATATGCCTACTTTAATCGCGATTTCCGCGAGGCATTCCGCAATACGCTC
GAGTGTGTGTTGCCCTGTCTGGAGAAACGAAATCCCTACAACGCCTACTACGTC
>Dbia
atgtcaggggtcaacgtggccgaccttctggccacgacaatgacattgcccataacagcc
gcatcaacagcagcagcaacattagttgcagtt---------------------------
------------------acaacagcagcacca---------------acgaacggcagc
agcggcaacctgcagcctgcaacattaactagccacattgccacagca------------
------------------------gcaacaacaacgtcgaccagtttgcctttaacatcg
caatttgtggatgcctcgttgacttcgctatcactgacagccacctcgtcgtcc------
---------------------ttttcgtcctctgagtcccccttcgagttctccgccaca
gtggggcccaatctcacggcctcc---------aatggcagtgagctggccgtggacatc
ccccaggagctggaggagagctggctggacctatcgctgctgctgctcaaaggattcatc
ttctcgtcaattatcctggccgccgtcctgggcaatgcgttggtcatcatctcagtgcag
cgcaatcgaaagctgcgggtgataaccaattactttgttgtgtcgctggcgatggccgac
atgctggtggccctctgtgcgatgacattcaacgcctccgtggagctttctggtggcaag
tggatgttcggaccgttcatgtgcaatgtgtacaacagcctggatgtttacttttccacg
gccagcattctgcacctgtgctgcatatcggtggacagatactacgccatcgtgcgtccg
ctggagtacccattgaatatgacacacaaaacggtgtgcttcatgctggccaacgtatgg
atcctgcccgccctcatatccttcacgcccatcttcctgggctggtacaccacggaggag
catctgcgggaggtgtccctgcatcccgaccagtgctcgtttgtggtcaacaaggcctac
gccctcatctccagctcggtgagcttctggatacccggcgtcgtgatgctggtgatgtac
tggcgcatctttaaggaggcgatacggcagcgcaaggccctcagtcgcaccagctccaac
atcctgctgaacagcgtccacatgggccacacccagcagcccaccaacctgagctatctg
catcccagcgactgcgatctcaacgtggcttccgcccgcgaggagacgcacagtgccctg
agcaacttggaggacatgctgcaacctgccaccgacgaggacgatgacagggacgagtgc
gatgaacttcgagtgccgtcgccgccgccacgccgcctcagccgcagcagcatcgatctg
cgggacctggagcaggagcggtacgagaaggtcacccacacggacagcgccccctcgatg
atggccctgcagcagcag---cagcccacccacaaccagttgcagccaccggcgccagtg
ttcaacccgcagatatggacggagggcaagatgatgccctccaag---------------
gagccggagaaggatgatcccggtcatcccacggcgccgcagcagcagctcagcctcacg
agcggcagtgggaacagcgagccggagccggagtccacagcctaccgggtctttggc---
ctcaacagcgacgagagcgagggcaacgacctgtatgcg---gacacgcacctcccgctg
gccgaggacaacaaggagctgaagcgcctcatcgaggacaactatctgtacttcaagcgg
cagacgggcggcaccatcatcagtggtcctggtggcggaaaatacgccgccctcagcgag
acggacttcatccggctaaaagcaggagcagcagcctgtggaagaagggccatcgcctcc
agcgactcggagttcctgcggaccatcagcgaatcccgggccatg------ccggagcca
tcgccgcccagtggcaaggagaagggcttcaacattctctccctgctggccaagacgaag
cgctcgagtaccgagtgctttgcgctggagaagaagcgccagcagggcaacacgggctcc
gagggatccagcttcttccggcgctcccggaaccggaagttgtcccacagctacaacgga
tgcggcggcggc---------aaggaacgcaaacttgagcgacgccagcggcagcacagc
gacacggactccacgcccaacaagccggacatcctgctggacatcaatgtcctcagcgag
cagtcaggc------gccagtgtgatccagcagttcagcgatggagtgcagctgatcgac
tttagcgaggtgaagactccgccggag---cggaggcgcagcgatgatgagctggcccag
ctggctgactgctttggggagtctccccagcagccggccacgccaccgccatcgttgtct
ccgccagagttgccggaaccgagtggcctactcatcgccagcagctcggagctggccgag
atctttcgatcccttagttttccgctgggccgaccggctggagctccgcaacgtttgagc
acgctgagcgaccaggtgtgtgctaactatctgatgtccccaccgaacacaccggctccc
acggccctatcagttcccaatggcgccaccatggac---------------------tcc
act---tcctcggcccacgcgcagtcggcgtccatcaatgtgtacttcctgtcgccgccg
ccgcatgccgccggacccggctatacgcccagtgacgcctctaccgtgtccctggatgtg
gtgaccagcctgcccatgcccgtgccagtgccccagccaaatccccag------atgccc
tcgcagccgaacatatcgcccaagccggagatcatcctggactccacgctttcgcccgtc
gaaggatgtggc---gatgagcaccgggatgtcacgtcgccgctgttcaagcgcaaagat
agcgccggcgaggcggacgtgagtgtttccggcggcctgggagtgggtgcgggagggggc
atgggaggaggaggcaatggacgccaaggacgatgcagcatcctggccggctacgatggt
atccagaccgtgcgcaagcgacaggcgtccgtggtgacctacgacgtgaatgtcatcaac
ttctcgcaggataacagcgacagtcgcagctacatccccatgggccgcgtttccaccagc
tcagcaaagcacgaattttccaataaatcctcgctgatccgacgcggcggcatctgcatc
tttgtggatgaggaggaggcggagatcattgagcagcggcccaggggcatcaccttcgcc
gcggtgcccagtccgctgcccaagtgtccgctctgcggcgccgacatcagcagcaccacc
------------------------------accaccacagccaccgcaaacgccggcacc
acaatcgacaccactgaaaccaccaatgcaagtgcaagtgcaagtgcaagtgcaagtgca
aatgcaagtgctagtagtaaacgtagtattcacgagccaactcccgatctcggccagggg
cccaggtccacc---------agg------------tcgagctccagttccactagcttc
tggcacaaacgaacggcggcggtcacagcatgttggcagcagagcaagaaccggaagcgc
cgcttcaagaccggatgcagtcactgtggtgcaaccggcggctccgtgcgaccggccaaa
ggatggaaggccgaacacaaggccgcccgcaccctgggcatcatcatgggcgtcttcctg
ctctgctggctgcccttctttctgtggtatgtcatcacttcgctctgcggtccggcctgc
ccctgtcccgatgtgctcgtcgtggtgctgttctggatcggttacttcaactcgacgctg
aatccgcttatatatgcctactttaatcgcgatttccgcgaggcattccgcaacacgctg
gagtgtgtgctgccctgtctggagaaacgcaatccctacaacgcctactacgtc
>Dsuz
atgtcaggggttaacgtggctgaccttctggccacgacaatgacattgcccataacagcc
gcatcaacagcagcagcaacattcgttgcagtg---------------------------
------------------agtgccacaacagcagcatcaacgaacagcagcagcagcaac
agcagccacctgcaacctgcaacattaactagccacatttccacagca------------
------------------------gcagcaacaacgccgaccattctgcctataacatcg
caatttgtggatgcctcgttgacttcgctatcactgacagccacctcgtcgtcc------
---------------------ttttcgtcctcggagtcccccttcgagttcctcgccacc
gtggggcccaatctgacgggctcc---------aatggcagtgagattgtcgcggagcac
cccgaggagctggaggagagctgggtggatctgtcgattctgctgctcaaaggattcatc
ttctcgtcaattatcctggccgccgtgctgggcaatgcgttggtcatcatctcagtgcag
cgcaatcgaaagctgcgggtgataaccaattactttgttgtgtcgctggcgatggccgac
atgctggtggccctctgtgcgatgacattcaacgcctccgtggaactgtccggtggaaag
tggatgttcggaccgttcatgtgcaatgtgtacaacagcctggatgtttacttttccacg
gcgagcatactgcacctgtgctgcatatcggtggacagatactacgccatcgtgcgtccg
ctggagtatccattgaatatgacacacaaaacggtctgcttcatgctcgccaacgtatgg
atcctgcccgccctcatatccttcacgcccatcttcctgggctggtacaccacggaggag
catctgcgggaggtgtccctgcaccccgaccagtgctcgtttgtggtcaacaaggcctac
gccctcatctccagctcggtgagcttctggatacccggcatcgtgatgctggtgatgtac
tggcgcatctttaaagaggcgatacggcagcgcaaggccctcagtcgcaccagctccaac
atcctgctgaacagcgtccacatgggccacacccagcagcccaccaacctgagctatctg
catcccagcgactgcgatctcaacgcgacttccgcccgcgaggagacgcacagtgccctg
agcaacttggaggacatgctgcagccggccaccgacgaggacgacgacagggacgagtgc
gatgaactgcgagtgccgtcgccaccgccacgccgcctcagccgcagcagcatcgacctg
cgggacctggagcaggagcggtacgagaaggtcacccacacggacagcgccccctccatg
atggctctgcagcagcag---cagcccacccacaaccagttgcagccaccggcgccagtg
ttcaacccgcagatatggacggagggcaagatgatgccctcgaag---------------
gagctggaaaaggagtaccccggtcatcccacggcgccgcagcagcagctcagcctcacg
agcggcagtgggaacagcgaaccggagccggagtccactgcctaccgggtctttggc---
ctcaacagcgacgagagcgagtgcaacgacctgtacgtg---gatacccacctcccgctg
gccgaggacaacaaggagctgaagcgcctgatcgaggacaactatctgtacttcaagcgg
caaacgggaggcaccatcatcagtggtcctggtggcggaaagtacgccgccctcagcgaa
acggacttcatccggctgaaagcaggagcagcggcctgcggaaggaaggccatcgcctcc
agcgactcggagttcctgcggaccatcagcgaatcccgggccctg------ccggagcaa
ccgctgcccagtggcaaggataagggcttcaacatcctctccctgctatccaagacgaag
cgctcgagcaccgagtgctttgcgctggagaagaagcgccagcagggcaacacgggctcc
gagggatccagcttctttcggcgctcccggaaccggaagttgtcgcacagctacaacgga
tgcggcggcggc---------aaggaacgcaaacttgagcgacgccagcggcagcacagc
gacacggactccacgcccaacaagccggacatcctgctggacatcaatgtcctgagcgag
cagtcaggc------gccagtgtgatccagcagttcagcgatggagtgcagctgatcgac
ttcagcgaggtgaagactccgccggag---aggaggcgcagcgatgatgagctggcccag
ctggccgattgctttggggagtcgccccagcagccggccacgccgccgccatcgttgtct
cctccagagttgccggaaccgagtggcctgctcatcgccagcagctcggagctggccgag
atctttcgatccctgagctttccgctgggccgaccagctggagctccccagcgtttgagc
acgctgagcgaccaggtgtgcgctaactatctgatgtccccaccgaacacaccggctccc
acggccctgtccatgcccagtggagctccgatggac---------------------tcc
tct---tcctcggccaacgcgcagtcggcgtccatcaatgtgtacttcctgtcgccgccg
ccgcatgccgccggacctggttatacgcccagtgacgcctccaccgtgtccctggatgtg
gtgaccagcctgcccatgcccgtgccagtgccccagccaaatccccaa------atgccc
tcgcagccgagcatatcgcccaagccggagatcatcctggactccacgctgtcgcccgtc
gaaggttgtggc---gatgagcaccgggatgtcacgtcgccgctgtttaagcgcaaagat
agcgcaggcgaagcggacgtgagtgtttccggcgggctgggagtgggtggtggc------
---gggggaggaggcaatgggcgccaaggacgctgcagcatcctggccggctacgatggc
atccagaccgtgcgcaagcgacaggcgtccgtggtgacctacgacgtgaatgtcatcaac
ttctcgcaggagaacagcgacagtcgcagctacatccccatgggccgcgtttccaccagt
tcagcaaagcacgaattttccaataaatcctcgctgatccgacgcggcggcatctgcatc
tttgtggatgaggaggaggccgagatcattgagcagcggcccaggggcatcaccttcgcc
gcggtgcccagtccgctgcccaagtgtccgctctgcggcgccgacatcagcagcaccacc
------------------------------------accgcaaccgcaaacgccggcacc
acaatcgacaccactgaaaccaccaatgcaagtgcaagtgca------agtgcaaatgca
aattcaagtgctagtagtaaacgtagtattcacgagccaactccagatcttggccagggg
cccaggtccacgtccaggtccagg------------tcgagctccagttccactcgcttc
tggcacaaacgaacggcggcggtcacagcatgttggcagcagagcaagaaccggaagcgc
cgcttcaagaccggatgcagtcactgtggtgcaaccggcggctccgtgcgaccagccaaa
ggatggaaggccgaacacaaggccgctcgcaccctgggcatcatcatgggcgtctttctg
ctctgctggctgcccttctttctgtggtatgtcatcacatcgctctgcggtccggcctgc
ccatgtcccgatgttctggtcgtggtgttattctggatcggttacttcaactcgacgctg
aatccgcttatatatgcctactttaatcgcgatttccgcgaggcattccgcaacacgctg
gagtgtgtgctgccctgtctggagaaacgaaatccctacaacgcctactacgtc
>Dsub
atgtcaggggttaacgtggctgaccttctggccacgacaatgacattgcccataacagcc
gcatcaacagca---gcaacattcgttgcagtg---------------------------
------------------aatgcaacaacagcaacatcaacgaacagc---------agc
agcagcaacctgcaacctgcaacattaactagccacatttccgcagca------------
------------------------gcagcaacaacgccgaccattctgcctataacatcg
caatttgtggatgcctcgttgacttcgctatcactgacagccacctcgtcgtcc------
---------------------ttctcgtcctcggagtcccccttcgagttcctcgccaca
gtggggcccaatctcacgggctcc---------aatggcagtgagattgtcgcggagcac
cccgaggagctggaggagagctggatggatctgtcgattctgctgctcaaaggattcatc
ttctcgtcaattatcctggccgccgtcctgggcaatgcgttggtcatcatctcagtgcag
cgcaatcgaaagctgcgggtgataaccaattactttgttgtgtcgctggcgatggccgac
atgctggtggccctctgtgcgatgacattcaacgcctccgtggaattgtccggtggaaag
tggatgttcggaccgttcatgtgcaatgtgtacaacagcctggatgtttacttttccacg
gcgagcatactgcacctgtgctgcatatcggtggacagatactacgccatcgtgcgtccg
ctggagtatccattgaatatgacacacaaaacggtctgcttcatgctcgccaacgtatgg
atcctgcccgccctcatatccttcacgcccatcttcctgggctggtacaccacggaggag
catctgcgggaggtgtccctgcaccccgaccagtgctcgtttgtggtcaacaaggcctac
gccctcatctccagctcggtgagcttctggatacccggcatcgtgatgctggtgatgtac
tggcgcatctttaaggaggcgatacggcagcgcaaggccctcagtcgcaccagctccaac
atcctgctgaacagcgtccacatgggccacacccagcagcccaccaacctgagctatctg
catcccagcgactgcgatctcaacgcgacttccgcccgcgaggagacgcacagtgccctg
agcaacttggaggacatgctgcagccggccaccgacgaggacgacgacagggacgagtgc
gatgaactgcgagtgccgtcgccgccgccacgccgcctcagccgcagcagcatcgacctg
cgggacctggagcaggagcggtacgaaaaggtcacccacacggacagcgccccctccatg
atggccctgcagcagcag---cagcccacccacaaccagttgcagccaccggcgccagtg
ttcaacccgcagatatggacggagggcaagatgatgccctcgaag---------------
gagctggaaaaggagtatcctggtcatcccacggcgccgcagcagcagctcagcctcacg
agcggcagtgggaacagcgaaccggagccggagtccacggcataccgggtctttggc---
ctcaacagcgacgagagcgagtgcaacgacctgtacgtg---gatacccacctcccgctg
gccgaggacaacaaggagctgaagcgcctgatcgaggataactatctgtacttcaagcgg
cagacgggcggcaccatcatcagtggtcctggcggcggaaaatacgccgctctcagcgag
acggactttatccggctgaaagcaggagcagcggcctgcggaaggaaggccatcgcatcc
agcgattcggagttcctgcggaccatcagcgaatcccgggccctg------ccggagcaa
tcgctgcccagtggcaaggagaagggcttcaacatcctctccctgctatcaaagacgaag
cgctcgagcaccgagtgctttgcgctggagaagaagcgccagcagggcaacacgggctcc
gagggatccagcttcttccggcgctcccggaaccggaagttgtcgcacagctacaacgga
tgcggcggcggc---------aaggaacgcaaacttgagcgacgccagcggcagcacagc
gacacggactccacgcccaacaagccggacatcctgctggacatcaatgtcctgagcgag
cagtcaggc------gccagtgtgatccagcagttcagcgatggagtgcagctgatcgac
ttcagcgaggtgaagactccgccggag---aggaggcgcagcgatgatgagttggcccag
ctggccgattgcttcggcgagtcgccccagcagccggccacgccgccgccatcgttgtcg
cctccagagttgccggaaccgagtggcctgctcatcgccagcagctcggagctggccgag
atctttcgatccctgagctttccgctgggccgaccagctggagctccccagcgtctaagc
acgctgagcgaccaggtgtgcgctaactatctgatgtccccaccgaacacaccggctccc
acggccctgtccatgcccagtggagctccgatggac---------------------tcc
tct---tcctcggccaacgcgcagtcggcgtccatcaatgtgtacttcctgtcgccgccg
ccgcatgccgccggacctggttatacgcccagtgacgcctccaccgtgtccctggatgtg
gtgaccagcctgcccatgcccgtgccagtgccccagccaaatccccaa------atgccc
tcgcagccgagcatatcgcccaagccggagatcatcctggactccacgctgtcgcctgtc
gaaggatgtggc---gatgagcaccgggatgtcacgtcgccgctgtttaagcgcaaagat
agcgcaggcgaagcggacgtgagtgtttccggcggacttggagtgggtggtggc------
---gggggaggaggcaatggacgccaaggacgctgcagcatcctggccggctacgatggc
atccagaccgtgcgcaagcgacaggcgtccgtggtgacctacgacgtgaatgtcatcaac
ttctcgcaggagaacagcgacagtcgcagctacatccccatgggccgcgtttccaccagt
tcagcaaagcacgaattttccaataaatcctcgctgatccgacgcggcggcatctgcatc
tttgtggatgaggaggaggccgagatcattgagcagcggcccaggggcatcaccttcgcc
gcggtgcccagtccgctgcccaagtgtccgctctgcggcgccgacatcagcagcaccacc
------------------------------------accgcaaccgcaaacgccggcacc
acaatcgacaccactgaaaccaccaatgcaagtgcaagtgcaagtgcaagtgcaagtgca
aacgcaagtgctagtagtaaacgtagtattcacgagccaactccagatcttggccagggg
cccaggtccacgtccaggtccagg------------tcgagctccagttccactcgcttc
tggcacaaacaaacggcggcggtcacagcatgttggcagcagagcaagaaccggaagcgc
cgcttcaagaccggatgcagtcactgtggtgcaaccggcggctccgtgcgaccggccaaa
ggatggaaggccgaacacaaggccgcccgcaccctgggcatcatcatgggcgtctttctg
ctctgctggctgcccttctttctgtggtatgtcatcacatcgctctgcggtccggcctgc
ccctgtcccgatgttctggtcgtggtgctattctggatcggttacttcaactcgacgctg
aatccgcttatatatgcctactttaatcgcgatttccgcgaggcattccgcaacacgctg
gagtgtgtgctgccctgtctggagaaacgaaatccctacaacgcctactacgtc
>Dfic
atgtcaggggttaacggggctgaccttttggccacgacaatgacattgcccataacagcc
gcattggcaaattcaacagcagaaacggcagcaacagcaactagcaggctgagcaaatcg
attgcagcactcgctgcaggtggcactacaacagcaacagcaacagcaatatcaacttca
accagcaacctgcaacgtgcaacattaaccggccacatttcc------------------
------------------acaacggcaacggttgcaacgaccagtttgcccataacttcg
caatttgttgatgcctcgttgacttcgctgtcattaacagccacctcg------------
---tcgggctccttttcgtccttctcgtcctcggagtcgtcgttcgagttactcgcaacc
gttggcccaaacataact------------gccaatgccagcgacttgttggcggagaat
cccgaagagctggaggagagctggctggacttttcgctgctgttactcaaagggttcatc
ttctcgtcaattatcctggccgccgttctagggaatgcgttggtcatcatttcggtgcag
cgcaatcgaaagctacgggtgataaccaattactttgttgtgtcgctggcgatggccgac
atgctggtggccctctgcgcgatgacattcaacgcctccgtggagctatccggcggcaag
tggatgttcggaccgttcatgtgcaacgtgtacaacagcctggatgtttacttttccacg
gcgagcatcctgcatctctgctgcatatcggtggacagatactacgccatcgtgcgtcct
ctggagtatccattgaatatgacacacaaaacggtgtgcttcatgctggccaacgtttgg
atcctgcccgccctcatatccttcacgcccatcttcctcggctggtacaccacggaggag
cacctgcgggaggtgtccctgcatccggaccagtgctcatttgtggtcaacaaggcctac
gccctcatctccagctcggttagcttctggatccccggcattgtgatgctcgtgatgtac
tggcgcatctttaaggaggccattcggcagcgcaaggccctcagtcggaccagctccaac
atcctgctgaacagcgtccacatgggccacgcccagcagcccaccaacctgagctatctg
catcccagcgactgcgatctcaatgtggcatcggccagggaggagacgcagagtgctctg
agcaacttggaggacatgctgcaaccggccaccgacgaggacgacgacagagatgagtgc
gatgaactgcgagtgccgtcgccaccaccacgtcgtcttagcaggagcagcatagatctg
cgcgacttggagcaggagcggtacgagaaggtcacccacacggacagtgcgccctcgatg
atggcgctccagcag---cagccgacttcccacaaccaattgcagccaccggcgccagtg
ttcaatccgcagatctggacggagggcaaggtggcg---------------atgcctccc
aaggagctggacaaggatgattctcatcctaatggaccgcagcagcagctcagcttgacc
agcggcagtgggaacagtgaacccgaaccggaatccactgcttaccgggtgtttggt---
ctcaacagcgacgagagcgagggcaacgacctgtac------gacacccatcttcccttg
gccgaggacaacaaggagctgaagcgtctgatcgaggataactatctgtacttcaagcgg
cagactgggggcaccatcattagtggtccaggtggcggcaagtacgccgccctcagcgaa
acggacttcatccggttgaaggcaggagcagctgcctgtgggagaaaggcattcgcctcc
agcgattcggaattcctgcgcaccatcagtgaatccagagcactg------cccgatcaa
ccgcttccg---ggaaaggagaagggcttcaatatcctttcgctcctggccaagacgaag
cgttcgagcaccgagtgctttgcgctggagaagaagcgccaccaggcc------aactcc
gagggatctagcttcttccggcgctccaggaatcggaagctatcgcacagctacaacgga
tgcggcggcggc---------aaggaacgcaaacttgagcgacgccagcggcagcacagc
gacaccgattccacacccaacaaaccggatatcctgctggacatcaatgtgctgagtgaa
caaagcgga------gccagtgtgatccagcagttcagcgatggcgtccagctgattgac
ttcagtgaggtgaagaccccgccagaggcgcggattcgcagcgaggacgagttggcccag
ttggccgattgctttggggagtcgccccagcatccttccacaccacctccctcactttcg
ccaccggagctgccggagccgagtggcctgctcatcgccagcagttcggagctggccgag
atctttcgatcgctcagcttcccactcggtcgtcccgctggagctccacagaggttgagt
acgctaagtgaccaggtgtgcgccaactacctgatgtccccaccgaacaccccagctcca
ccttcgatttccgtggcgaatggagtaggagtaggaggaggaggaggagctggcatggat
tcctccagcggctcgaatccgcagtcggcgtccatcaatgtgtacttcctgtcgccgccg
ccgcatgccgccggacctggttacacgcccagtgatgcctccaccgtttccctggacgtg
gtgaccacgctgcccatgcccgtgccagtg------ccccagcccaatccagtccagcag
ccgccgacgaacatatcgcccaagccggagatcatactcgactccacgctatcgccggtc
gaaggatgtggcggcgatgagcaccgggatgtcacgtcgccgctgttcaagcgcaaagat
agcgccggcgatgcggacgtgagtgtttccggcggactgggcgtgggt------------
------------ggggctgggcgccaaggacgctgcagcatactagccggctacgatggc
atccagactgtgcgaaagcgacaggcctccgtggtgacctacgacgtgaacgtcatcaac
ttctcgcaggagaacagcgacagtcggagctacattcccatgggccgcgtctccaccagt
tcagcaaagcacgagttctcaaacaaatcctcgctgatccgacgcggcggcatctgcatc
tttgtggatgaggaggaggcggagagcattgagcagcggccacgtggcatcaccttcgcc
gcggtgcccagtccgctgcccaagtgtccgctctgcggcgccgacatcagcagcagcagc
ggcaccaccaccaccaccacaaccacaacaaatgcaacagcaaaagcaaacgccggcacc
acaatcgacaccactgaaaccaccaatgcaagtgcaact---------------------
---gcaatggctagtagtaaacgtagtagtcacgaatcagctcccgaccttggccagggt
tcgaaatccggtccgggatcgggttcgggatcgggatcgaggtccagttccactcgcttc
tggcacaaacgaacggcggcggtcacagcatgttggcagcagagcaagaaccggaagcgc
cgcttcaaaaccggatgcagtcactgtggtgcaaccggcggctccgttcgaccggccaaa
ggatggaaggccgagcacaaggccgcccgcactttgggcatcatcatgggcgtctttctg
ctctgctggctgcccttctttctgtggtatgtcatcacctcgctctgcggaccggcctgt
ccatgtcccgatgtgctcgtggtggtcttattctggatcggttacttcaactccacgctg
aatccgcttatatatgcctactttaaccgcgatttccgcgaggcgttccgcaacacgctg
gagtgtgtgctgccctgtctggagaaacgcaatccctacaacgcctactacgtc
>Dele
atgtccggggttaacgtcgctgaccttttggccacgacaatgacattgcccatgacagcc
acatca---------acggca------------gcaacatcaagcaggctgagcaaatcg
attgcagcgttaatcgcaggtagtggcgcaacagcaacatcggacggcaacctgcaa---
---------------cctgcaacattaactagccacattgccacaaca------------
---------------acatccacaacaacgacgactacgaccagtttgcccataacatcg
cagtttgtgaatgcctcgttgacttcgctatcattaacagccacctcg------------
---tcgggctccttttcgtcctttccgtcctcggagtccccgttcgagttccttgcaaca
gttggcccaaacatcacgaccaacatcacgaccaatgccagcgacattgtcgtggagaac
cacgaggagctggaggagagctggctggatctatcgctgctgctgctcaaaggctttata
ttctcgtcaattatcctggccgcagtcctgggcaatgcgttggtcatcatttcagtgcag
cgcaatcgcaagctgcgggtgataaccaattactttgttgtgtcgctggcgatggccgac
atgctggtggccctctgtgcgatgacattcaacgcctccgtggaactgtccggcggaaag
tggatgttcggcccgttcatgtgcaacgtgtacaacagcctggatgtttacttttccacg
gcgagcatactgcacctgtgctgcatatcggtggacagatactatgccatagtgcgtccg
ctggagtatcctttgaatatgacacacaaaacggtgtgcttcatgctcgccaatgtgtgg
atcctgcccgccctcatatccttcacgcccatcttcctgggctggtacacgaccgacgag
cacctgcgcgaggtgtccctgcatccggaccagtgctcgtttgtggtcaacaaggcctac
gccctcatctccagctccgtcagcttctggatacccggcatcgtgatgctggtgatgtac
tggcgcatctttaaggaggcgatacgccagcgcaaagccctcagccgcaccagctccaac
atcctgctgaacagcgtccacatgggccacacccagcagcccaccaacctgagctatctg
catcccagcgactgcgatcttaatgcggcatccgcgcacgaggagacgcacagtgctctc
agcaacttggaggacatgctgcagccggccaccgatgaggacgacgacagggacgagtgc
gatgaactacgcgtgccgtcgccaccgccgcgccgcctcagccggagcagcatcgatctg
cgggacctggagcaggagcggtacgagaaggtcacgcacacggacagcgccccctcaatg
atggccctgcagcagcagcagccgtcgtcgcacaaccagctgcagccaccggcgccagtg
ttcaatccgcagatatggacggagggcaagctgctgccctcgaaggagctggagccggag
cgggagcgggagcgggatcagacccatcccatggggccgcagcagcagctcagcctgacc
agcggcagtgggaacagtgagccggagccggagtccactgcttatcgggtgttcgga---
ctgaacagcgacgagagcgagggcaacgacctgtac------gacacccacctgccgctg
gccgaggacaacaaggagctgaagcgcctgatcgaggacaactatctgtacttcaagcgg
cagacgggcggcaccatcatcggcgggccgggcggcggcaagtacgccgcccttagcgaa
acggacttcattcgcctgaaggccggagcggcggccagcgggcgaaaggccatcgccgcc
agcgactcggagttcctgcgcacgatcagcgagagcagagcgccg------gcagagcag
ccactgccgcacggcaaggagaggggcttcaacatactctccctgctggccaagacgaag
cgctcgagcaccgagtgctttgcgctggagaagaagcgccaccaggcc------aactcg
gagggatccagcttctttcggcgcgcccgcaaccggaagctgtcgcacagctacaacgga
tgcggcggcggcaacggcggcaaggaacgcaaacttgagcgacgccagcggcagcacagc
gacacggactccacgcccaacaagccggacattttgctggacatcaatgtgctcagcgag
cagagtggc------gccggtgtgatccagcacttcagcgacggtgtgcaactgattgac
ttcagcgaggtgcagacgccggaacgc---ctgcgccggagcgacgacgagctggcccag
ctggccgactgctttggggagtcaccccagcagccggccacgccgccaccctcgttgtcg
ccgccggaactgccggagcccagcggactgctcatcgccagcagctcggagctggccgag
atcttccgctcgctcagctttccgctgggccggccggccggagctccacagcgtctgagc
acgctgagcgaccaggtgtgcgccaactatctgatgtccccaccgaacacaccggctgcg
cctgcgcctcagcctccgccaccg---ccggtctccattgctccagcggcactggactgc
tgctcctccaacgcgaacgcgcagtcggcgtccatcaatgtgtacttcctgtcgccgccg
ccacatgccgccgcacctggctacacgcccagtgacgcctccaccgtgtccctggatgtg
gtgaccagcctgtccatgcccatgtccatgtccatgccccagtcaggtccccaactgccg
ccgcagccaaacatatcgcccaagcccgagatcatactcgactccacgctgtcgcccgtc
gaaggatgcggc---gatgagcaccgggatgtcacgtcgccgctcttcaagcgcaaagat
agcgccggcgatgcggacgtgagcatttccggtggactggga---gttggtgct------
------ggtgctggtgctgggcgacaaggacgctgcagcatcctggccggctacgacggc
atccagacggtgcgcaagcgacaggcgtccgtggtgacctacgacgtgaatgtcatcaac
ttctcgcaggacaacagcgacagtcgcagctacattcccatgggtcgcgtgtccaccagt
tcggcaaagcacgaattttccaataaatcctcgctgatccgacgcggcggcatctgcatc
tttgtggatgaggaggaggcggaggtcactgagcagcggccccggggcatcacctttgcc
gctgtgcccagtccgctgcccaagtgtccgctctgcggcgccgacatcagtagcaccact
accaccacc------------------accaatgccaatgttaatgccaacgccggcacc
actaacgacaccactgaaaccaccaatgcaagtgcaagtgca------------------
agtgcaagtgctagtagtaaacgtagtagtcacgagccaactcccgatcttggccagggg
ccgaggtccacatcc------------------------acatccaattccacccgcttc
tggcacaagcgaacggcggcggtcacagcatgttggcagcagagcaaaaaccggaagcgc
cgcttcaagaccggatgcagtcactgtggtgcaaccggcggctcggtgcgcccggccaaa
ggatggaaggccgaacacaaggcggcccgcaccctgggcatcatcatgggcgtctttctg
ctctgctggctgcccttctttctgtggtatgtcatcacatcgctctgcggaccggcatgc
ccatgtcccgatgtactggtcgtcgtgttattctggatcggctacttcaactccacgctg
aatccgcttatatacgcctactttaatcgcgatttccgcgaagcattccgcaatacgctg
gagtgtgtgctgccctgtctggagaaacgaaatccgtacaatgcctactacgtc
>Drho
atgtccggggttaacgtcgctgacattttggccacgacaatgacattgcccatgacagcc
acatcagcaacatccacggcg------------gcaacatccagtaggctgagcaaatcg
attgcagagttcgttgcaggtggtgcagcaacagcaacatcagcgacaaacagtaac---
agcagccactcgaaacttgcaacattatcgagccacatttccacaacagcaacggctgca
gtggcagca---------acatcaacaacgacgacgacgaccagtttgcctataacatcg
caatttgtgaatgcctcgttgacttcgctatcattaacagccacatcgtct---------
------ggctcgttttcgtcctttccgtcctcggagtccccgttcgagttcctcgcaaca
gttgggccaaacattacg------------gccaatgccagcgacattgtcgtggagagc
caggaggagctggaggagagctggctggatctatcgctgctgctgctgaaaggctttatc
ttctcgtcaattatcctggccgcagtcctgggaaatgcgttggtcatcatttcagtgcag
cgcaatcgaaagctgcgggtgataaccaattactttgttgtgtcgctggcgatggccgac
atgttggtggccctctgtgcgatgacattcaacgcctccgtggaactgtccggcggaagg
tggatgttcggaccgttcatgtgcaacgtgtacaacagcctggatgtttacttttccacg
gcgagcatactgcatctctgctgcatatcggtggacagatactacgccatagtgcgtccg
ctggagtacccattgaatatgacacacaaaacggtttgcttcatgctcgccaacgtgtgg
atcctgcccgccctcatatccttcacgcccatcttcctgggctggtacacaacggacgag
catctgcgggaggtgtcgctgcatccggaccagtgctcatttgtggtcaacaaggcctac
gccctcatctccagctccgtgagcttctggatacccggcatcgtgatgctggtgatgtac
tggcgcatctttaaggaggcgatacgccagcgcaaggccctcagccgcaccagctccaac
atcctgctgaacagcgtccacatgggccacacccagcagcccaccaacctgagctatctg
catcccagcgactgcgatctgaatgtggcatctgctcgtgaggagacgcacagtgctctg
agcaacttggaggacatgctgcagcctgccaccgacgaggacgacgacagggacgagtgc
gatgaactgcgagtgccgtcgcctccgccgcgccgcctcagccgcagcagcatcgacctg
cgcgacctggagcaggagcggtacgagaaggtcacccacacggacagcgccccctcgatg
atggccctgcagcagcagcagccg---tcgcacaaccagctgcagccaccggcgccagtg
ttcaacccgcagatatggacggagggcaagatgctgccgtcgaaggagctggag------
------------aaggagcagccgcatcccaccgctccgcagcagcagctcagcctgacc
agcggcagtgggaacagcgaaccggagccggagtccacggcctaccgggtcttcggt---
ctcaacagcgacgagagcgagggcaacgacctgtac------gacacccacctgccgctg
gccgaggacaacaaggagctgaagcgcctgatcgaggacaactacctgtacttcaagcgg
cagacgggcggcaccatcatcagcggtccggggggcggcaagtacgccgccctcagcgaa
acggacttcatccgcctgaaggcgggagcagcggcctgcgggcggaaggccatcgccgcc
agcgattccgagttcctgcgcaccatcagcgagtcgagggccgcg------ccggagcag
ccgctgcct---gggaaggagaagggcttcaacatcctctcgctgctggccaagaccaag
cgctcgagcaccgagtgcttcgcgctggagaagaagcgccaccaggcc------aactcc
gaggggtccagcttcttccggcgcgcccgaaaccggaagttgtcgcacagctacaacgga
tgcggcggcggc---------aaggaacgcaaacttgagcgacgccagcggcagcacagc
gatacggactccacgcccaacaagccggacatcctgctggacatcaatgtactcagcgag
cagaccggc------gccagcgtgatccagcacttcagcgatggagtgcagctgattgac
ttcagcgagatcaagact---ccggag---aggattcgcagcgacgacgagctggcccag
ctggccgactgcttcggggaatccccacagcagccggccacgccgccgccgtcgttgtcg
ccgccggaactgccggaaccgagtggcctgctgatcgccagcagctccgagctggccgag
atctttcgatcgctgagctttccgctgggccgcccggccggagctccccagcgcctgagc
acgctgagcgaccaggtgtgcgccaactatctgatgtccccaccgaacacaccggctcca
ccggccatctccgtg------------------------cccaacggagctgtcatggac
tcctcc---tcctccaacgcgcagtcggcgtccatcaatgtgtacttcctgtcgccgccg
ccgcatgccgccggacctggctacacgcccagtgacgcctcgaccgtgtccctggatgtg
gtgaccaccctgccaatgcccgtgcccgtg------------cccaatccgcaactgccc
tcgcagcccaacatatcgcccaagccggagatcatactcgattccacgctgtcgcccgtc
gaaggatgtggc---gatgagcaccgcgatgtcacgtcgccgctgttcaagcgcaaagat
agcgccggcgatgcggacgtgagcgtttccgggggg---------------ctg------
------ggagttggtggtggccgccaaggacgctgcagcatcctggccggctacgatggc
atccagaccgtgcgcaagcgacaggcgtccgtggtgacctacgacgtgaatgtcataaac
ttctcgcaggataacagcgacagtcgcagctacatccccatgggccgcgtttccaccagt
tcagcaaagcacgaattttccaataaatcctcgctgatccgacgcggcggcatctgcatc
tttgtggatgaggaggaggcggagaccactgagcagcggccccgcggcatcaccttcgcc
gcggtgcccagtccgctgcccaagtgtccgctctgcggcgccgacatcagcagcaccacc
gcgaacgca---------------------------aacgcaaacgccaacgccggcacc
acaatcgacaccactgaaaccaccaatgcaagtgcaagtgca------------------
actgcaagtgctagtagtaaacgtagtagtcacgaaccaacccccgatcttggccagggg
cccaggtccaggtcc------------------------ggggccagttccacccgcttc
tggcacaagcgaacggcggcggtcacagcatgttggcggcagagcaagaaccggaagcgc
cgcttcaagaccggatgcagtcactgtggtgcaaccggcggttccgtgcgcccggccaaa
ggatggaaggccgaacacaaggccgcccgcactctgggcatcatcatgggcgtctttctg
ctctgctggctgcccttctttctgtggtatgtcatcacatcgctctgcggaccagcgtgc
ccatgtcccgatgtgctcgtcgtcgtgcttttctggatcggttacttcaactccacgctg
aatccgcttatatacgcctactttaatcgcgatttccgcgaggcattccgcaatacgctg
gagtgtgtgctaccctgtttggagaaacgaaatccgtacaacgcctactacgtc
>Dmel
ATGTCAGGGGTTAACGTGGCTGACCTTCTGGCCACGACAATGACATTACCCATAACAGCC
GCAGCAGGAGCAGCAACATCA------------CAAGCA---------------------
------------------------------------GCAGCAACATCAGCCACCAAC---
GCCAGCCACCTGCAACCTGCAACATTAACAGGCCACATTTCCACGACAGCAGCAGCCAAA
ACTACGACG---------------------ACGCCGACGAGCAGTTTGCCTATAACATCG
CAATTTGTGGATGCCTCGTTGACTTCGCTATCATTAACAGCCACATCGTCAGATGCCTCC
TACTCCTCGCCCTTTTCATCCTACTTGTCGTCGGATTCCACGTTTGAGCTCCTCTCGACA
GTCGGCCCAAATATAACG------------GCCAATGGCAGTGACATTGCGGTGGATAAC
CAGGCGGAGCTGGAGGAGAGCTGGCTGGATCTATCGCTGCTGCTGCTCAAAGGATTCATC
TTCTCGTCAATTATCCTGGCCGCTGTCCTCGGCAATGCATTGGTCATCATTTCAGTGCAG
CGCAATCGAAAGCTGCGGGTGATAACCAATTACTTTGTTGTGTCGCTGGCGATGGCCGAC
ATGCTGGTGGCCCTCTGTGCGATGACATTCAACGCCTCCGTGGAACTGTCCGGCGGAAAG
TGGATGTTCGGACCGTTCATGTGCAACGTGTACAACAGCCTGGATGTTTACTTTTCCACG
GCCAGCATATTGCACCTGTGCTGCATATCAGTGGACAGATACTACGCCATTGTGCGTCCA
CTGGAGTATCCATTGAATATGACACACAAAACGGTCTGCTTCATGCTCGCCAATGTGTGG
ATCCTGCCCGCCCTCATATCCTTCACGCCCATCTTTCTGGGCTGGTACACGACGGAGGAG
CACCTGCGGGAGATTTCCCTGCATCCGGACCAGTGCTCGTTTGTGGTCAACAAGGCCTAC
GCCCTCATCTCCAGTTCGGTGAGCTTCTGGATACCCGGCATTGTGATGCTGGTGATGTAC
TGGCGCATCTTTAAGGAGGCGATTCGTCAACGCAAGGCCCTCAGCCGCACCAGCTCCAAC
ATCCTCCTTAACAGCGTCCACATGGGCCACACCCAGCAGCCCACCAGCCTGAGCTATCTG
CATCCCAGTGACTGTGATCTGAATGCCACATCCGCCCGGGAGGAGACGCACAGTGCGCTT
AGTAACTTGGAGGACATGCTGCAGCCGGCCACCGACGAGGACGACGATAGGGACGAGTGC
GATGAACTGAGAGTGCCATCGCCGCCGCCACGCCGCCTCAGCCGCAGCAGCATCGATCTG
AGGGACTTGGAGCAGGAGCGGTACGAGAAGGTCACCCACACGGACAGTGCTCCCTCGATG
ATGGCACTGCAGCAACAGCAGCCC---TCCCACAATCAGTTGCAGCCACCGGCGCCAGTG
TTCAATCCGCAGATATGGACGGAGGGCAAGATGATCCCTTCGAAGGAGCTCGAT------
------------AAGGAGCATTCTCATCCCAATGGCCCGCAACAGCAGCTCAGCCTGACC
AGCGGCAGTGGGAACAGCGAACCGGAACCGGAGTCCACTGCGTACCGGGTCTTTGGTGGT
CTCAACAGCGACGAGAGCGAGGGCAACGACCTGTAC------GACACCCACCTGCCGCTG
GCCGAGGACAACAAGGAGCTGAAGCGCCTGATAGAGGACAACTATCTGTACTTTAAGCGC
CAGACGGGCGGCACCATTATCAGTGGCCCAGGCGGAGGAAAGTACGCTGCCCTCAGTGAA
ACGGACTTCATCAGGCTGAAGGCGGGCGCAGCGGCCTGTGGGCGTAAGGCATTCGCCTCC
AGCGATTCGGAGTTCCTGCGCACCATTAGTGAATCGCGGGCGTTG------CCGGAGCAG
CCAGTGCCC---GGGAAGGAGAAGGGCTTCAACATTCTGTCCCTGCTGTCGAAGACGAAA
CGCTCGAGCACCGAGTGCTTTACGCTGGAAAAGAAGCGACATCAGGCC------AACTCC
GAGGGATCCAGCTTCTTCCGGCGCTCCCGGAACCGGAAATTGTCGCACAGCTACAACGGA
TGCGGTGGCGGC---------AAGGAACGCAAACTTGAGAGACGCCAGCGGCAGCACAGC
GATACGGACTCCACGCCCAACAAGCCGGACATCCTGCTGGACATCAATGTGCTCAGCGAG
CAGAGTGGA------GCCAGTGTGATCCAGCAGTTCAGCGACGGGGTACAGCTGATTGAC
TTCAGTGAGCTGAAAACACCGCCCGAG---AGGATTCGGAGCGACGACGAGTTGGCGCAG
CTGGCCGATTGCTTTGGGGAGTCGCCCCAGCAGCCGGCCACGCCGCCACCATCGTTATCG
CCGCCAGAATTGCCAGAACCGAGTGGCCTGCTCATTGCCAGCAGCTCGGAACTGGCCGAG
ATCTTTCGCTCGCTGAGCTTTCCGCTGGGCCGACCGGCTGGTGCTCCACAGCGCCTGAGC
ACGCTCAGTGACCAGGTGTGCGCCAACTATCTGATGTCCCCACCGAACACACCGGCTCCG
CCGGCCATTTCCGTG------------------------CCGAACGGAGGTGCCATGGAC
TCTTCCGCCTCTTCCAACGCGCAGTCGGCGTCCATCAATGTGTACTTCCTATCGCCGCCG
CCGCATGCCGCCGCACCTGGTTATACGCCCAGTGACACATCCACTGTGTCCTTGGATGTG
GTGACCAGCCTGCCTATGCCCGTTCCAGTGCCG------CAGCCAAATCCCCAAATGGCC
TCACAGTCCAACATATCGCCCAAGCCGGAGATCATACTCGATTCCACGCTGTCGCCGGTT
GAGGGATGCGGC---GATGAGCACCGGGATGTCACGTCGCCACTGTTCAAGCGCAAAGAT
AGCGCCGGCGATGCGGACGTGAGCGTTTCCGGCAATGGAGGGGCTGGTGGCGTT------
------GGAGGAGTGGGTGGCCGCCAAGGCCGCTGCAGCATCCTGGCAGGCTACGATGGC
ATCCAAACTGTGCGGAAGAGACAGGCGTCCGTGGTGACCTACGACGTGAATGTCATCAAC
TTCTCGCAGGAGAACAGCGACAGTCGCAGCTACATCCCGATGGGCCGCGTTTCCACCAGT
TCCGCAAAGCACGAATTTTCCAATAAATCCTCGCTGATCCGACGCGGCGGCATCTGCATC
TTTGTGGATGAGGAGGAGGCGGAGATCATTGAGCAGCGGCCCCGCGGCATCACCTTCGCC
GCGGTGCCCAGTCCGCTGCCCAAGTGTCCGCTCTGCGGCGCCGACATCAGCAGCACCACC
GGC------------ACCACCGCAAACGCAACCGCAACCGCCAAC------GCCGACAGC
ACAATCGACACCACA---------------------------------------------
---GTAACCACTAGTAGTAAACGTAGTATTCACGAGCAAACTCCAGATCTTGGCCAG---
---AGGCCCGCCTCC------------------------TCGTCCAGTTCCACTCGATTC
TGGCACAAGCGAACGGCGGCGGTCACAGCATGTTGGCAGCAGAGCAAGAACCGGAAGCGC
CGCTTCAAAACCGGATGCAGTCACTGTGGTGCAACCGGCGGTTCCGTGCGACCGGCCAAA
GGATGGAAGGCCGAACACAAGGCCGCCCGCACCCTGGGCATCATCATGGGCGTCTTTCTG
CTCTGCTGGCTGCCCTTCTTTCTGTGGTATGTCATCACATCGCTCTGCGGTCCGGCCTGC
CCATGTCCCGATGTGCTCGTGGTGGTGTTATTCTGGATCGGTTACTTCAACTCCACGCTA
AATCCGCTTATATACGCCTACTTTAATCGCGATTTTCGCGAGGCATTCCGCAATACGCTG
GAGTGTGTGCTGCCCTGTCTGGAGAAACGAAATCCGTACAACGCCTACTACGTC
>Dsec
ATGTCAGGGGTTTACGTGGCTGACCTTCTGGCCACGACAATGACATTACCCATAACAGCC
GCAACAGGAGCAGCAACCTCA------------CAAGCA---------------------
------------------------------------GCAGCAACATCAGTCACCAAC---
GCCAGCCACCTGCAACCTGCAACATTAACAAGCCACATTTCCACGACAGCAGCAGCCAAA
ACGACGACG---------------------ACGACGACGAGCAGTTTGCCTATAACATCG
CAATTTGTGGATGCCTCGTTGACTTCGCTATCATTAACAGCCACATCGTCAGATGGCTCC
TACTCCTCGCCCTTTTCATCCTACTCTTCCTCGGAGTCCACGTTTGAGTTCCTCTCGACA
GTTGGCCCAAACATAACT------------GCCAATGGCAGTGAGATTGCGGTGGATAGC
CAGGCGGAGCTGGAGGAGAGCTGGCTGGATCTATCGCTGCTGCTGCTCAAAGGATTCATC
TTCTCGTCAATTATCCTGGCCGCTGTCCTCGGCAACGCATTGGTCATCATTTCAGTGCAG
CGCAATCGAAAGCTGCGGGTGATAACCAATTACTTTGTTGTGTCGCTGGCGATGGCCGAC
ATGCTGGTGGCCCTCTGTGCGATGACATTCAACGCCTCCGTGGAACTGTCCGGCGGAAAG
TGGATGTTCGGACCGTTCATGTGCAACGTGTACAACAGCCTGGATGTTTACTTTTCCACG
GCCAGCATATTGCACCTGTGCTGCATATCGGTGGACAGATACTACGCCATTGTGCGTCCA
CTGGAGTATCCATTGAATATGACACACAAAACGGTCTGCTTCATGCTCGCCAATGTGTGG
ATCCTGCCCGCCCTCATATCCTTCACGCCCATCTTCCTGGGCTGGTACACGACGGAGGAG
CACCTGCGGGAGATTTCCCTGCATCCGGACCAGTGCTCGTTTGTGGTCAACAAGGCCTAC
GCCCTCATCTCCAGTTCGGTGAGCTTCTGGATACCCGGCATTGTGATGCTGGTGATGTAC
TGGCGCATCTTTAAGGAGGCGATTCGTCAGCGCAAGGCCCTCAGCCGCACCAGCTCCAAT
ATCCTCCTAAACAGCGTCCACATGGGCCACACCCAGCAGCCTACCAGCCTGAGCTATCTG
CATCCCAGCGACTGCGATCTGAATGCCACATCCGCCCGCGAGGAGACACACAGTGCGCTC
AGTAACTTGGAGGACATGCTGCAGCCGGCCACCGACGAGGACGACGACAGGGACGAGTGC
GATGAACTGAGAGTGCCATCGCCGCCGCCACGCCGCCTCAGCCGCAGCAGCATCGATCTG
AGGGACTTGGAGCAGGAGCGGTACGAGAAGGTCACCCACACGGACAGTGCTCCCTCGATG
ATGGCACTGCAGCAGCAGCAGCCC---TCCCACAATCAGTTGCAGCCACCGGCGCCAGTG
TTCAATCCGCAGATATGGACGGAGGGCAAGATGATCCCTTCGAAG---------------
---------------GAGCATTCTCATCCCAATGGACCGCAACAGCAACTCAGCCTGACC
AGCGGCAGTGGGAACAGCGAACCGGAACCGGAGTCCACCGCGTACCGGGTCTTTGGTGGC
CTCAACAGCGACGAGAGCGAGGGCAACGACATGTAC------GACACCCACCTGCCGCTG
GCCGAGGACAACAAGGAGCTGAAGCGCCTGATCGAGGACAACTATCTGTACTTCAAGCGC
CAGACGGGCGGCACAATTATCAGTGGTCCGGGCGGGGGGAAGTACGCCGCCCTCAGTGAG
ACGGACTTCATCCGGCTGAAGGCGGGTGCAGCGGCCTGTGGGCGTAAGGCATTCGCCTCC
AGCGATTCGGAGTTCCTGCGCACCATTAGCGAATCGCGGGCGTTG------CCGGAGCAG
CCAGTGCCC---GGGAAGGAGAAGGGCTTCAACATTCTATCCCTGCTGTCGAAGACGAAG
CGCTCGAGCACCGAGTGCTTTACGCTGGAGAAGAAGCGACATCAGGCC------AACTCC
GAGGGATCCAGCTTCTTCCGGCGCTCCCGGAACCGGAAATTGTCGCACAGCTACAACGGA
TGCGGCGGCGGC---------AAGGAACGCAAACTTGAGCGACGCCAGCGGCAGCACAGC
GATACGGACTCCACGCCCAACAAGCCGGACATCCTGCTGGACATCAATGTGCTCAGCGAG
CAGAGTGGC------GCCAGTGTGATCCAGCAGTTCAGCGACGGGGTGCAGCTGATTGAC
TTCAGTGAGCTAAAAGCACCGCCCGAG---AGGATTCGCAGCGACGACGAGCTGGCCCAG
CTGGCCGATTGCTTTGGGGAGTCGCCCCAGCAGCCGGCCACGCCGCCACCATCGTTGTCG
CCGCCGGAATTGCCGGAACCGAGTGGCCTGCTCATTGCCAGCAGCTCGGAGCTGGCCGAG
ATCTTTCGCTCGCTGAGCTTTCCACTGGGCCGACCGGCTGGTGCTCCACAGCGCCTGAGT
ACGCTCAGTGACCAGGTGTGCGCCAACTATCTGATGTCCCCACCGAACACACCGGCTCCG
CCGTCCATTTCCGTG------------------------CCGAACGGAGGTGCCATGGAC
TCTTCCGCCGCTTCCAACTCGCAGTCGGCGTCCATCAATGTGTACTTCCTATCGCCGCCG
CCGCATGCCGCCGCACCTGGTTATATGCCCAGTGACACATCCACTGTGTCCTTGGATGTG
GTGACCAGCCTGCCGATGCCCGTTCCAGTGCCG------CAGCCAAATCCCCAAATGCCC
TCACAGTCCAACATATCGCCCAAGCCGGAGATCATACTCGATTCCACGCTGTCGCCGGTT
GAGGGATGCGGC---GATGAGCACCGGGATGTCACGTCGCCACTGTTCAAGCGCAAAGAT
AGCGCCGGCGATGCGGACGTGAGCGTTTCCGGCAATGGAGGGGCTGGTGGCATT------
------GGAGGAGTGGGTGGCCGCCAAGGGCGCTGCAGCATCCTGGCCGGCTACGATGGC
ATCCAAACTGTGCGGAAGAGACAGGCGTCCGTGGTGACCTACGACGTGAATGTCATCAAC
TTCTCGCAGGAGAACAGCGACAGTCGCAGCTACATCCCGATGGGCCGCGTTTCCACCAGT
TCCGCAAAGCACGAATTTTCTAATAAATCCTCGCTGATCCGACGCGGCGGCATCTGCATC
TTTGTGGATGAGGAGGAGGCGGAGATCATTGAGCAGCGGCCCCGCGGCATCACCTTCGCC
GCGGTGCCCAGTCCGCTGCCCAAGTGTCCGCTCTGCGGCGCCGACATCAGCAGCACCACC
GGC------------ACCACCGCAAACGCAAACGCAACCGCAAATGCCAACGCCGGCAGC
ACAATCGACACCACAGTA------------------------------------------
---CTAACCACTAGTAGTAAACGTAGTATTCACGAGCCAACTCCAGATCTTGGCCAG---
---GGGCCCGCGTCC------------------------TCGTCCAGTTGCACTCGATTC
TGGCACAAGCGAACGGCGGCGGTCACAGCATGTTGGCAGCAGAGCAAGAACCGGAAGCGC
CGCTTCAAAACCGGATGCAGTCACTGTGGTGCAACCGGCGGCTCCGTGCGACCGGCCAAA
GGATGGAAGGCCGAACACAAGGCCGCCCGCACCCTGGGCATCATCATGGGCGTCTTTCTG
CTCTGCTGGCTGCCCTTCTTTCTGTGGTATGTCATCACATCGCTCTGCGGTCCGGCCTGC
CCGTGTCCCGATGTGCTCGTGGTGGTGTTATTCTGGATCGGTTACTTCAACTCCACGCTA
AATCCGCTTATATACGCCTACTTTAATCGAGATTTCCGCGAGGCATTCCGCAATACGCTG
GAGTGTGTGCTGCCCTGTCTGGAGAAACGAAATCCGTACAACGCCTACTACGTC
>Dsim
ATGTCAGGGGTTAACGTGGCTGACCTTCTGGCCACGACAATGACATTACCCATAACAGCC
GCAACAGGAGCAGCAACATCA------------CAAGCA---------------------
------------------------------------GCAGCAACATCAGTCACC------
---AGCCACCTGCAACCTGCAACATTAACAAGCCACATTTCCACGACAGCAGCAGCCAAA
ACGACG------------------------ACGACGACGAGCAGTTTGCCTATAACATCG
CAATTTGTGGATGCCTCGTTGACTTCGCTATCATTAACAGCCACATCGTCAGATGGCTCC
TACTCCTCGCACTTTTCATCCTACTCTTCCTCGGAGTCCACGTTTGAGTTCCTCTCGACA
GTTGGCCCAAACATAACG------------GCCAATGGCAGTGAGATTGCGGTGGATAGC
CAGGCGGAGCTGGAGGAGAGCTGGCTGGATCTATCGCTGCTGCTGCTCAAAGGATTCATC
TTCTCGTCAATTATCCTGGCCGCTGTCCTCGGCAATGCATTGGTCATCATTTCAGTGCAG
CGCAATCGAAAGCTGCGGGTGATAACCAATTACTTTGTTGTGTCGCTGGCGATGGCCGAC
ATGCTGGTGGCCCTCTGTGCGATGACATTCAACGCCTCCGTGGAACTGTCCGGCGGAAAG
TGGATGTTCGGACCGTTCATGTGCAACGTGTACAACAGCCTGGATGTTTACTTTTCGACG
GCCAGCATATTGCACCTGTGCTGCATATCGGTGGACAGATACTACGCCATTGTGCGTCCA
CTGGAGTATCCATTGAATATGACACACAAAACGGTCTGCTTCATGCTCGCCAATGTGTGG
ATCCTGCCCGCCCTCATATCCTTCACGCCCATCTTCCTGGGCTGGTACACGACGGAGGAG
CACCTGCGGGAGATTTCTCTGCATCCGGACCAGTGCTCGTTTGTGGTCAACAAGGCCTAC
GCCCTCATCTCCAGTTCGGTGAGCTTCTGGATACCCGGCATTGTGATGCTGGTGATGTAC
TGGCGCATCTTTAAGGAGGCGATTCGTCAGCGCAAGGCCCTTAGCCGCACCAGCTCCAAT
ATCCTCCTAAACAGCGTTCACATGGGCCACACCCAGCAGCCCACCAGCCTGAGCTATCTG
CATCCCAGCGACTGCGATCTGAATGCCACATCCGCCCGCGAGGAGACACACAGTGCGCTC
AGTAACTTGGAGGACATGCTGCAGCCGGCCACCGACGAGGACGACGACAGGGACGAGTGC
GATGAACTGAGAGTGCCATCGCCGCCGCCACGCCGCCTCAGCCGCAGCAGCATCGATCTG
AGGGACTTGGAGCAGGAGCGGTACGAGAAGGTCACCCACACGGACAGTGCTCCCTCGATG
ATGGCACTGCAGCAGCAGCAGCCC---TCCCACAATCAGTTGCAGCCACCGGCGCCAGTG
TTCAATCCGCAGATATGGACGGAGGGCAAGGTGATCCCTTCGAAGGAGCTCGAA------
------------AAGGAGCATTCTCATCCCAATGGCCCGCAACAGCAACTCAGCCTGACC
AGCGGCAGTGGGAACAGCGAACCGGAACCGGAGTCCACCGCGTACCGGGTCTTTGGTGGC
CTCAACAGCGACGAGAGCGAGGGCAACGACATGTAC------GACACCCACCTGCCGCTG
GCCGAGGACAACAAGGAGCTGAAGCGCCTGATCGAGGACAACTATCTGTACTTCAAGCGC
CAGACGGGCGGCACAATTATCAGTGGGCCGGGCGGGGGGAAGTACGCCGCCCTCAGCGAG
ACGGACTTCATCCGGCTGAAGGCGGGTGCAGCGGCCTGTGGGCGTAAGGCATTCGCCTCC
AGCGATTCGGAGTTCCTGCGCACCATTAGCGAATCGCGGGCGTTG------CCGGAGCAG
CCAGTGCCC---GGGAAGGAGAAGGGCTTCAACATTCTATCCCTGCTGTCGAAGACGAAG
CGCTCGAGCACCGAGTGCTTTACGCTGGAGAAGAAGCGACATCAGGCC------AACTCC
GAGGGATCCAGCTTCTTCCGGCGCTCCCGGAACCGGAAATTGTCGCACAGCTACAACGGA
TGCGGCGGCGGC---------AAGGAACGCAAACTTGAGCGACGCCAGCGGCAGCACAGC
GATACGGACTCCACGCCCAACAAGCCGGACATCCTGCTGGACATCAATGTGCTCAGCGAG
CAGAGTGGC------GCCAGTGTGATCCAGCAGTTCAGCGACGGGGTGCAGCTGATTGAC
TTCAGTGAGTTAAAAGCACCGCCCGAG---AGGATTCGCAGCGACGACGAGCTGGCCCAG
CTGGCCGATTGCTTTGGGGAGTCGCCCCAGCAGCCGGCCACGCCGCCACCATCGTTGTCG
CCGCCGGAATTGCCAGAACCGAGTGGCCTGCTCATTGCCAGCAGCTCGGAGCTGGCCGAG
ATCTTTCGCTCGCTGAGCTTTCCGCTGGGCCGACCGGCTGGTGCTCCACAACGGCTGAGC
ACGCTCAGTGACCAGGTGTGCGCCAACTATCTGATGTCCCCACCGAACACACCGGCTCCG
CCGGCCATTTCCGTG------------------------CCCAACGGAGGTGCCATGGAC
TCTTCCGCCGCTTCCAACGCGCAGTCGGCGTCCATCAATGTGTACTTCCTATCGCCGCCG
CCGCATGCCGCCGCACCTGGTTATACGCCCAGTGACACATCCACTGTGTCCTTGGATGTG
GTGACCAGCCTGCCGATGCCCGTTCCAGTGCCG------CAGCCAAATCCCCAAATGCCC
TCACAGTCCAACATATCGCCCAAGCCGGAGATCATACTCGATTCCACGCTGTCGCCGGTT
GAGGGATGCGGC---GATGAGCACCGGGATGTCACGTCGCCACTGTTCAAGCGCAAAGAT
AGCGCCGCCGATGCGGACGTGAGCGTTTCCGGCAATGGAGGGGCTGGTGGCATT------
------GGAGGAGTGGGTGGCCGCCAAGGGCGCTGCAGCATCCTGGCCGGCTACGATGGC
ATCCAAACTGTGCGGAAGAGACAGGCGTCCGTGGTGACCTACGACGTGAATGTCATCAAC
TTCTCGCAGGAGAACAGCGACAGTCGCAGCTACATCCCGATGGGCCGCGTTTCCACCAGT
TCCGCAAAGCACGAATTTTCCAATAAATCCTCGCTGATCCGACGCGGCGGCATCTGCATC
TTTGTGGATGAGGAGGAGGCGGAGATCATTGAGCAGCGGCCCCGCGGCATCACCTTCGCC
GCGGTGCCCAGTCCGCTGCCCAAGTGTCCGCTCTGCGGCGCCGACATCAGCAGCACCACC
GGC------------ACCACCGCAAACGCAAACGCAACCGCAAATGCCAACGCCGGCAGC
ACAATCGACACCACAGTA------------------------------------------
------ACCACTAGTAGTAAGCGTAGTATTCACGAGCCAACTCCAGATCTTGGCCAG---
---GGGCCCGCGTCC------------------------TCGTCCAGTTCCACTCGATTC
TGGCACAAGCGAACGGCGGCGGTCACAGCATGTTGGCAGCAGAGCAAGAACCGGAAGCGC
CGCTTCAAAACCGGATGCAGTCACTGTGGTGCAACCGGCGGCTCCGTGCGACCGGCCAAA
GGATGGAAGGCCGAACACAAGGCCGCCCGCACCCTGGGTATCATCATGGGCGTCTTTCTG
CTCTGCTGGCTGCCCTTCTTTCTGTGGTATGTCATCACATCGCTCTGCGGTCCGGCCTGC
CCGTGTCCCGATGTGCTCGTGGTGGTGTTATTCTGGATCGGTTACTTCAACTCCACGCTA
AATCCGCTTATATACGCCTACTTTAATCGCGATTTCCGCGAGGCATTCCGCAATACGCTG
GAGTGTGTGCTGCCCTGTCTGGAGAAACGAAATCCGTACAACGCCTACTACGTC
>Dmau
ATGTCAGGGGTTAACGTGGCTGACCTTCTGGCCACGACAATGACATTACCCATAACAGCC
GCAACAGGAGCAGCAACATCC------------CAAGCA---------------------
------------------------------------GCAGCAACATCAGTCACC------
---AGCCACCTGCAACCTGCAACATTAACAAGCCACATTTCCACGACAGCAGCAGCCAAA
ACGACG------------------------ACGACGACGAGCAGTTTGCCTATAACATCG
CAATTTGTGGATGCCTCGTTGACTTCGCTATCATTAACAGCCACATCGTCAGATGGCTCC
TACTCCTCGCCCTTTTCATCCTACTCTTCCTCGGAGTCCACGTTTGAGCTCCTCTCGACA
GTTGGCCCAAACATAACG------------GCCAATGGCAGTGAGATTGCGGTGGATAGC
CAGGCGGAGCTGGAGGAGAGCTGGCTGGATCTATCGCTGCTGCTGCTCAAAGGATTCATC
TTCTCGTCAATTATCCTGGCCGCTGTCCTCGGCAATGCATTGGTCATCATTTCAGTGCAG
CGCAATCGAAAGCTGCGGGTGATAACCAATTACTTTGTTGTGTCGCTGGCGATGGCCGAC
ATGCTGGTGGCCCTCTGTGCGATGACATTCAACGCCTCCGTGGAACTGTCCGGCGGAAAG
TGGATGTTCGGACCGTTCATGTGCAACGTGTACAACAGCCTGGATGTTTACTTTTCCACG
GCCAGCATATTGCACCTGTGCTGCATATCGGTGGACAGATACTACGCCATTGTGCGTCCA
CTGGAGTATCCATTGAATATGACACACAAAACGGTCTGCTTCATGCTCGCCAATGTGTGG
ATCCTGCCCGCCCTCATATCCTTCACGCCCATCTTCCTGGGCTGGTACACGACGGAGGAG
CACCTGCGGGAGATTTCCCTGCATCCGGACCAGTGCTCGTTTGTGGTCAACAAGGCCTAC
GCCCTCATCTCCAGTTCGGTGAGCTTCTGGATACCCGGCATTGTGATGCTGGTCATGTAC
TGGCGCATCTTTAAGGAGGCGATTCGTCAGCGCAAGGCCCTCAGCCGCACCAGCTCCAAT
ATCCTCCTAAACAGCGTCCACATGGGCCACACCCAGCAGCCCACCAGCATGAGCTATCTG
CATCCCAGCGACTGCGATCTGAATGCCACATCCGCCCGCGAGGAGACACACAGTGCGCTC
AGTAACCTGGAGGACATGCTGCAGCCGGCCACCGACGAGGACGACGACAGGGACGAGTGC
GATGAACTGAGAGTGCCATCGCCGCCGCCACGCCGCCTCAGCCGCAGCAGCATCGATCTG
CGGGACTTGGAGCAGGAGCGGTACGAGAAGGTCACCCACACGGACAGTGCTCCCTCGATG
ATGGCACTGCAGCAGCAGCAGCCC---AACCACAATCAGTTGCAGCCACCGGCGCCAGTG
TTCAATCCGCAGATATGGACGGAGGGCAAGATGATCCCTTCGAAGGAGCTCGAA------
------------AAGGAGCATTCTCATCCCAATGGCCCGCAACAACAACTCAGCCTGACC
AGCGGCAGTGGGAACAGCGAACCGGAACCGGAGTCCACCGCGTACCGGGTCTTTGGTGGC
CTCAACAGCGACGAGAGCGAGGGCAACGACATGTAC------GACACCCACCTGCCGCTG
GCCGAGGACAACAAGGAGCTGAAGCGCCTGATCGAGGACAACTATCTGTACTTCAAGCGC
CAGACGGGCGGCACAATTATCAGCGGTCCGGGCGGGGGAAAGTACGCCGCCCTCAGCGAG
ACGGACTTCATCCGGCTGAAGGCGGGTGCAGCGGCCTGTGGGCGTAAGGCATTCGCCTCC
AGCGATTCGGAGTTCCTGCGCACCATTAGCGAATCGCGGGCGTTG------CCGGAGCAG
CCAGTGCCC---GGGAAGGAGAAGGGCTTCAACATTCTATCCCTGCTGTCGAAGACGAAG
CGCTCAAGCACCGAGTGCTTTACGCTGGAGAAGAAGCGACATCAGACC------AACTCC
GAGGGATCCAGCTTCTTCCGGCGCTCCCGGAACCGGAAATTGTCGCACAGCTACAACGGA
TGCGGCGGCGGC---------AAGGAACGCAAACTTGAGCGACGCCAGCGGCAGCACAGC
GATACGGACTCCACGCCCAACAAGCCGGACATCCTGCTGGACATCAATGTGCTCAGCGAG
CAGAGTGGC------GCCAGTGTGATCCAGCAGTTCAGCGACGGGGTGCAGCTGATTGAC
TTCAGTGAGCTAAAAACACCGCCCGAG---AGGATTCGCAGCGACGACGAGCTGGCCCAG
CTGGCCGATTGCTTTGGGGAGTCGCCCCAGCAGCCGGCCACGCCGCCACCATCGTTGTCG
CCGCCGGAATTGCCGGAACCGAGTGGCCTGCTCATTGCCAGCAGCTCGGAGCTGGCCGAG
ATCTTTCGCTCGCTGAGCTTTCCGCTGGGCCGACCGGCTGGTGCTCCACAGCGCCTGAGC
ACGCTCAGTGACCAGGTGTGCGCCAACTATCTGATGTCCCCACCGAACACACCGGCTCCG
CCGGCCATTTCCGTG------------------------CCGAACGGGGGTGCCATGGAC
TCTTCCGGCGCTTCCAACGCGCAGTCGGCGTCCATCAATGTGTACTTCCTATCGCCGCCG
CCGCATGCCGCCGCACCTGGTTATACGCCCAGTGACACATCCACTGTGTCCTTGGATGTG
GTGACCAGCCTGCCGATGCCCGTTCCAGTGCCG------CAGCCAAATCCCCAAATGCCC
TCACAGTCCAACATATCGCCCAAGCCGGAGATCATACTCGATTCCACGCTGTCGCCGGTT
GAGGGATGCGGC---GATGAGCACCGGGATGTCACGTCGCCACTGTTCAAGCGCAAAGAT
AGCGCCGGCGATGCGGACGTGAGCGTTTCCGGCAATGGAGGGGCTGGTGGCATT------
------GGAGGAGTGGGTGGCCGCCAAGGGCGCTGCAGCATCCTGGCCGGCTACGATGGC
ATCCAAACTGTACGGAAGAGACAGGCGTCCGTGGTGACCTACGACGTGAATGTCATCAAC
TTCTCGCAGGAGAACAGCGACAGTCGCAGCTACATCCCGATGGGCCGCGTTTCCACCAGT
TCCGCAAAGCACGAATTTTCCAATAAATCCTCGCTGATCCGACGCGGCGGCATCTGCATC
TTTGTGGATGAGGAGGAGGCGGAGATCATTGAGCAGCGGCCCCGCGGCATCACCTTCGCC
GCGGTGCCCAGTCCGCTGCCCAAGTGTCCGCTCTGCGGCGCCGACATCAGCAGCACCACC
GGC------------ACCACCGCAAAC------GCAACCGCAAATGCCAACGCCGGCAGC
ACAATCGACACCACAGTA------------------------------------------
------ACCACTAGTAGTAAACGTAGTATTCACGAGCCAACTCCAGATCTTGGCCAG---
---GGGTCCGCGTCC------------------------TCGTCCAGTTCCACTCGATTC
TGGCACAAGCGAACGGCGGCGGTCACAGCATGTTGGCAGCAGAGCAAGAACCGGAAGCGC
CGCTTCAAAACCGGATGCAGTCACTGTGGTGCAACCGGCGGCTCCGTGCGACCGGCCAAA
GGATGGAAGGCCGAACACAAGGCCGCCCGCACCCTGGGCATCATCATGGGCGTCTTTCTG
CTCTGCTGGCTGCCCTTCTTTCTGTGGTATGTCATCACATCGCTCTGCGGTCCGGCCTGC
CCGTGTCCCGATGTGCTCGTGGTGGTGTTATTCTGGATCGGTTACTTCAACTCCACGCTA
AATCCGCTTATATACGCCTACTTTAATCGCGATTTCCGCGAGGCATTCCGCAATACGCTG
GAGTGTGTGCTGCCCTGTCTGGAGAAACGAAATCCGTACAACGCCTACTACGTC
>Dere
ATGTCCGGGGTTAACGTGGCTGACCCTCTGGCCACGAAAATGACATTACCCATCACAGCC
GCAGCAGGAGCAGCAGCATCA------------CAAGCAGCAACACTC------------
------------------------------GCAGCAGCTGCCACATCAGCCACCAAC---
AGCAGCCGCCTGCAACCTGCAACATTAACAAGCCACATTTTCACGACAGCAGCAGTCAAA
ACGACGACG---------------------ACGTCGACGAGCAGTTTGCCTATAACATCG
CAATTTGTGGATGCCTCGTTGACTTCGCTATCATTAACAGCAACATCGTCAGACGCCTCC
GACTCCTCACCCTTTTCGTCCTATTCGCCGTCGGAGTCCACGTATGAGTTCCTCTCCACA
GTCGGTCCAAACATAACG------------GCCAATGGCAGTGAGATTGCCGTGGATAAC
CAGGCGGAGCTGGAGGAGAGCTGGCTGGATCTATCGCTGCTGCTGCTCAAAGGATTCATC
TTCTCGTCAATTATCCTGGCCGCTGTCCTGGGCAATGCATTGGTCATCATTTCAGTGCAG
CGCAATCGAAAGCTGCGGGTGATAACCAATTACTTTGTTGTGTCGCTGGCGATGGCCGAC
ATGCTGGTGGCCCTCTGTGCGATGACATTCAACGCCTCCGTGGAACTCTCCGGCGGAAAG
TGGATGTTCGGACCGTTCATGTGCAACGTGTACAACAGCCTGGATGTTTACTTTTCCACG
GCTAGCATATTGCACCTGTGCTGCATATCGGTGGACAGATACTACGCCATTGTGCGTCCA
CTGGAGTATCCTTTGAATATGACACACAAAACGGTTTGCTTCATGCTCGCCAATGTGTGG
ATCCTGCCCGCCCTCATATCCTTTACGCCCATCTTCCTGGGCTGGTACACGACGGAGGAG
CACCTGCGGGAGATTTCCCTGCATCCGGACCAGTGCTCGTTTGTGGTCAACAAGGCCTAC
GCCCTCATCTCCAGTTCGGTGAGCTTCTGGATACCCGGCATTGTGATGCTGGTGATGTAC
TGGCGTATCTTTAAGGAGGCGATACGTCAGCGCAAGGCCCTCAGCCGCACCAGCTCCAAC
ATCCTGCTGAACAGCGTCCACATGGGCCACACCCAGCAGCCCACCAGCCTGAGCTATCTG
CATCCCAGCGACTGCGATCTGAATGGCACATCCGCCCGCGAGGAGACGCACAGTGCTCTT
AGTAACTTGGAGGACATGCTGCAGCCGGCCACCGACGAGGACGACGACAGGGACGAGTGC
GATGAACTGAGAGTGCCATCGCCGCCGCCACGCCGCCTCAGCCGCAGCAGCATCGATCTG
CGGGACTTGGAGCAGGAGCGGTACGAGAAAGTTACCCACACGGACAGTGCACCTTCGATG
ATGGCACTGCAGCAGCAGCAGCCC---TCCCACAATCAGTTGCAGCCACCGGCGCCAGTG
TTCAATCCGCAGATATGGACGGAGGGCAAGATGATGCCTTCCAAGGAGCTCGAA------
------------AAGGAGCATACTCATCCCAATGCCCCGCAACAGCAACTCAGCCTGACC
AGCGGCAGTGGCAACAGCGAACCGGAACCGGAGTCCACCGCCTACCGGGTCTTTGGTGGC
CTCAACAGCGACGAGAGCGAGGGCAACGACCTGTAC------GACACCCACCTGCCGCTG
GCCGAGGACAACAAGGAGCTGAAGCGCCTGATCGAGGACAACTATCTGTACTTCAAGCGC
CAGACGGGCGGCACCATTATCAGCGGTCCGGGCGGTGGCAAGTACGCCGCCCTCAGTGAG
ACGGACTTCATCCGGCTGAAGGCGGGTGCTGCGGCCTGCGGCCGTAAGGCATTCGCCTCC
AGCGACTCGGAGTTCCTGCGCACCATTAGCGAATCGCGGGCGTTG------CCAGAGCAA
CCAGTGCCC---GAGAAGGAGAAGAGCTTCAACATCCTCTCCCTGCTGGCCAAGACGAAG
CGCTCGAGCACCGAGTGCTTCGCCCTGGAGAAGAAGCGACATCAGGCATCAAGCAACTCC
GAGGGATCCAGCTTCTTCCGGCGCTCCCGGAACCGGAAATTGTCGCACAGCTACAACGGA
TGCGGCGGCGGC---------AAGGAACGCAAACTTGAGCGACGCCAGCGGCAACACAGC
GATACGGACTCCACGCCCAACAAGCCGGACATCCTGCTGGACATCAATGTGCTCAGCGAG
CAGAGTGGC------GCCAGTGTGATCCAGCAGTTCAGCGACGGGGTGCAGCTGATTGAC
TTCAGTGAGATGAAGACACCGCCCGAG---AGGAATCGCAGCGACGACGAGCTGGCCCAG
CTGGCCGATTGCTTTGGGGAGTCACCCCAGCAGCCGGCCACGCCGCCACCATCGTTGTCG
CCGCCGGAATTGCCGGAACCGAGTGGCCTGCTCATTGCCAGCAGCTCGGAGCTGGCCGAG
ATCTTTCGATCGCTGAGCTTTCCACTGGGCCGACCAGCTGGTGCTCCACAGCGCCTGAGC
ACGCTCAGTGACCAGGTGTGCGCCAACTATATGATGTCCCCACCGAACACACCGGCTCCG
CCGGCCATTTCCGTG------------------------CCCAATGGAGGTGCCATGGAC
TCTTCCGCCGCCTCCAACGCGCAGTCGGCGTCCATCAATGTGTACTTCCTATCGCCGCCG
CCGCATGCCGCCGCACCTGGTTATACGCCCAGTGACACATCCACGGTGTCCTTGGATGTG
GTGACCAGTCTGCCGATGCCCGTTCCAGTGCCG------CAGCCAAATCCCCAAATGCCC
TCCCAGTCCAACATATCGCCCAAGCCGGAGATCATACTCGATTCCACGCTGTCGCCGGTT
GAGGGATGTGGC---GATGAGCACCGGGATGTCACGTCGCCACTGTTCAAGCGCAAAGAT
AGCGCCGGCGATGCGGACGTGAGCGTTTCCGGCAATGGTGGGGCTGGTGGCGTT------
------GGAGGGCTCGGTGGCCGCCAAGGACGCTGCAGCATCCTGGCCGGCTACGATGGC
ATCCAAACTGTGCGGAAGAGACAAGCGTCCGTGGTGACCTACGACGTGAATGTCATCAAC
TTCTCGCAGGAGAACAGCGACAGTCGCAGCTACATCCCGATGGGCCGCGTTTCCACCAGT
TCCGCAAAGCACGATTTTTCCAATAAATCCTCGCTGATCCGACGCGGCGGCATCTGCATC
TTTGTGGATGAGGAGGAGGCGGAGATCATTGAGCAGCGGCCCCGCGGCATCACCTTCGCC
ACGGTGCCCAGTCCGCTGCCCAAGTGTCCGCTCTGCGGCGCCGACATCAGCAGCACCACC
GGCACCGGCACTGGCACCACCGCAAACGCAAACGCAACCGCAAATGCCAACGCCGGCACC
ACAATCGACACCACA---------------------------------------------
---GTAACCACTAGTAGTAAACGTAGTATTCACGAGCCAACACCAGATCTTGGCCAGGTC
CAGGGGCCCAGGTCC------------------------TCGTCCAGTTCCAATCGATTC
TGGCACAAGCGAACGGCGGCGGTCACAGCATGTTGGCAGCAGAGCAAGAACCGGAAGCGC
CGCTTCAAAACCGGATGCAGTCACTGTGGTGCAACCGGCGGTTCCGTGCGACCGGCCAAA
GGATGGAAGGCCGAACACAAGGCCGCCCGCACCCTGGGCATCATCATGGGCGTCTTTCTG
CTCTGCTGGCTGCCCTTCTTTCTGTGGTATGTCATCACATCGCTCTGCGGACCGGCTTGT
CCCTGTCCCGATGTGCTCGTGGTGGTGTTATTCTGGATCGGTTACTTCAACTCCACGCTA
AATCCGCTTATATACGCCTACTTTAATCGCGATTTCCGCGAGGCATTCCGCAATACGCTG
GAGTGTGTGCTGCCATGTCTGGAAAAACGAAATCCGTACAACGCCTACTACGTC
>Dtei
ATGTCAGGGGTTAACGTGGCTGACCTTCTGGCCACGACAATGACACTACCCATAACAGCC
GCACCAGAAGCAGCAACTTCA------------CAAGCAGCAATACTC------------
------------------------------GTGGCAGCTGCAACATCAGCCACCAAC---
AGCAGCCACCTGCAACCTGCAACATTAACAAGCCACATTTTCACGACAGCAGCAGCCAAA
ACGACGACGAAGACG---------------ACGACTACGAGCAGTTTGCCTATAACATCG
CAATTTGTGGATGCCTCGTTGACTTCGCTATCACTAACAGCCACATCGTCAGATGGCTCC
TACTCCTCACCCTTTTCATCCCACTCGCCGTTGGAGTCCACGTTTGAGTTCCTCTCCACA
GTCGGTCCAAACATAACG------------GCCAATGGCAGTGAGATTGCCGTGGATAAC
CAGACGGAGCTGGAGGAGAGCTGGCTGGATCTATCGCTGCTGCTGCTCAAAGGATTCATC
TTCTCGTCAATTATCCTGGCCGCTGTGCTGGGCAATGCATTGGTCATCATTTCAGTGCAG
CGCAATCGAAAGCTGCGGGTGATAACCAATTACTTTGTTGTGTCGCTGGCGATGGCCGAC
ATGCTGGTGGCCCTCTGTGCGATGACATTCAACGCCTCCGTGGAACTGTCCGGCGGAAAG
TGGATGTTCGGACCGTTCATGTGCAACGTGTACAACAGCCTGGATGTTTACTTTTCCACG
GCCAGCATATTGCACCTGTGCTGCATATCGGTGGACAGATACTACGCCATTGTGCGTCCA
CTGGAGTATCCATTGAATATGACACACAAAACGGTGTGCTTCATGCTCGCCAATGTGTGG
ATCCTGCCCGCCCTCATATCCTTCACGCCCATCTTCCTGGGCTGGTACACGACGGAGGAG
CACCTGCGGGAGATTTCCCTGCATCCGGACCAGTGCTCGTTTGTGGTCAACAAGGCCTAC
GCCCTCATCTCCAGTTCGGTGAGCTTCTGGATACCCGGCATTGTGATGCTGGTGATGTAC
TGGCGCATCTTTAAGGAGGCGATACGTCAGCGCAAGGCCCTCAGCCGCACCAGCTCCAAC
ATCCTGCTGAACAGCGTCCACATGGGCCACACCCAGCAGCCCACCAGCCTGAGCTATCTC
CATCCCAGCGACTGCGATCTGAACGCCACATCCGCCCGCGAGGAGACGCACAGTGCCCTC
AGTAACTTGGAGGACATGCTGCAGCCGGCCACCGACGAGGACGACGACAGGGACGAGTGC
GATGAACTGAGAGTGCCATCGCCGCCGCCACGCCGCCTCAGCCGCAGCAGCATCGATCTG
CGGGACTTGGAGCAGGAGCGGTACGAGAAGGTCACCCACACGGACAGTGCTCCTTCGATG
ATGGCACTGCAGCAGCAGCAGCCC---TCCCACAATCAGTTGCAGCCACCGGCGCCAGTG
TTCAATCCGCAGATATGGACGGAGGGCAAGATGATCCCTTCGAAGGAGCTCGAA------
------------AAGGAGCATGCTCATCCCAATGCCCCGCAACAGCAACTCAGCCTGACC
AGCGGCAGTGGGAACAGCGAACCGGAACCGGAGTCCACCGCCTACCGGGTCTTTGGTGGC
CTCAACAGCGACGAGAGCGAGGGCAACGACCTGTAC------GACACCCACCTGCCGCTG
GCCGAGGACAACAAGGAGCTGAAGCGCCTGATCGAGGACAACTATCTGTACTTCAAGCGC
CAGACGGGCGGCACCATTATCAGCGGTCCTGGCGGGGGCAAGTACGCCGCCCTCAGTGAG
ACGGACTTCATCCGGCTGAAGGCAGGTGCTGCGGCCTGCGGCCGTAAGGCATTCGCCTCC
AGCGACTCGGAGTTCCTGCGCACCATTAGCGAATCGCGGGCGTTG------CCAGAGCAA
CCAGTGGCC---GGGAAGGAGAAGAGCTTCAACATTCTATCTCTGCTGGCCAAGACGAAG
CGGTCGAGCACCGAGTGCTTCACCCTGGAGAAGAAGCGACATCAGGCC------AACTCC
GAGGGATCCAGCTTCTTCCGGCGCTCGCGGAACCGGAAATTGTCGCACAGCTACAACGGA
TGCGGCGGCGGC---------AAGGAACGCAAACTTGAGCGACGCCAGCGGCAGCACAGC
GATACGGACTCCACGCCCAACAAGCCGGACATCCTGCTGGACATCAATGTGCTTAGCGAG
CAGAGTGGC------GCCAGTGTGATTCAGCAGTTCAGCGACGGGGTGCAGCTGATTGAC
TTCAGTGAGCTGAAGTCACCGCCGGAG---AGGATTCGCAGCGACGACGAGCTGGTCCAA
CTGGCCGATTGCTTTGGGGAGTCACCCCAGCAGCCGGCCACGCCGCCACCATCGTTGTCG
CCGCCGGAGTTGCCGGAGCCGAGTGGCCTGCTCATTGCCAGCAGCTCGGAGCTGGCCGAG
ATCTTTCGATCGCTGAGCTTTCCGCTGGGCCGACCAGCTGGTGCTCCACAGCGCCTGAGC
ACGCTCAGTGACCAGGTGTGCGCCAACTATCTGATGTCCCCACCGAACACACCGGCTCCG
CCAGCCATTTCCGTG------------------------CCCAACGGCGGTGCCATGGAC
TCTTCCGCCGCTTCCAACGCGCAGTCGGCGTCCATCAATGTGTACTTCCTATCGCCGCCG
CCGCATGCCGCCGCACCTGGTTATACGCCCAGTGACACATCCACGGTGTCCTTGGATGTG
GTGACCAGTCTGCCCATGCCCGTTCCAGTGCCG------CAGCCAAATCCCCAAATGCCC
TCCCAGTCCAACATATCGCCCAAGCCGGAGATCATACTCGATTCCACGCTGTCGCCGGTT
GAGGGATGTGGC---GATGAGCACCGGGATGTCACGTCGCCACTGTTCAAGCGCAAAGAT
AGCGCCGGCGATGCGGACGTGAGCGTTTCCGGCAATGGTGGGGCTGGTGGCGTA------
------GGAGGGGTTGGTGGCCGCCAAGGACGCTGCAGCATCCTGGCCGGCTACGATGGC
ATCCAAACTGTGCGGAAGAGACAGGCGTCCGTGGTGACCTACGACGTGAATGTCATCAAC
TTCTCGCAGGAGAACAGCGACAGTCGCAGCTACATCCCGATGGGCCGCGTTTCCACCAGT
TCCGCAAAGCACGAATTTTCCAATAAATCCTCGCTGATCCGACGCGGCGGCATCTGCATC
TTTGTGGATGAGGAGGAGGCGGAGATCATTGAGCAGCGGCCCCGCGGCATCACCTTCGCC
GCGGTGCCCAGTCCGCTGCCCAAGTGTCCGCTCTGCGGCGCCGACATCAGCAGCACCACC
GGC------------ACCACCGCAAACGCAAACACAACCGCAAATGCCAACGCCGGCACC
ACAATCGACACCACA---------------------------------------------
---GTAACCACTAGTAGTAAACGTAGTAGTCACGAGCCAACTCCAGATCTTGGCCAGGTC
CAGGGGCCCAGGTCC------------------------TCGTCCAGTTCCACTCGATTC
TGGCACAAGCGAACGGCGGCGGTCACAGCATGTTGGCAGCAGAGCAAGAACCGGAAGCGC
CGCTTCAAAACCGGATGCAGTCACTGTGGTGCAACCGGCGGCTCCGTGCGACCGGCCAAA
GGATGGAAGGCCGAACACAAGGCCGCCCGCACCCTGGGCATCATCATGGGCGTCTTTCTG
CTCTGCTGGCTGCCCTTCTTTCTGTGGTATGTCATCACATCGCTCTGCGGACCGGCCTGT
CCCTGTCCCGATGTGCTCGTGGTGGTGTTATTCTGGATCGGTTACTTCAACTCCACGCTA
AATCCGCTTATATACGCCTACTTTAATCGCGATTTCCGCGAGGCATTCCGCAATACGCTG
GAGTGTGTGCTGCCCTGTCTGGAGAAACGCAATCCGTACAACGCCTACTACGTC
>Dyak
ATGTCAGGGGTTAACGTGGCTGACCTTCTGGCCACGACAATGACATTACCCATAACAGCC
GCAGCAGAAGCAGCAACATCA------------CAAGCAGCAACACTC------------
------------------------------GTTGCAGCTGCAACATCAGCCACCAAC---
AGCAGCCACCTGCAACCTGCAACATTAACAAGCCACATTTTCACGACAGAAGCAGCCAAA
ACGACG---------ACGACGACGACGAAGCCGACTACGAGCAGTTTGCCTATAACATCG
CAATTTGTGGATGCCTCGTTGACTTCGCTATCACTAACAGCCACATCGTCAGATGGCTCC
TACTCCTCACCCTTTTCATCCCACTTGCCGTCGGAGTCCACGTTTGAGTTCCTCTCCACA
GTCGGTCCAAACATAACG------------GCCAATGGCAGTGAGATTGCCGTGGATAAC
CAGGCGGAGCTGGAGGAGAGCTGGCTGGATCTATCGCTGCTGCTGCTCAAAGGATTCATC
TTCTCGTCAATTATCCTGGCCGCAGTGCTGGGCAATGCATTGGTCATCATTTCAGTGCAG
CGCAATCGAAAGCTGCGGGTGATAACCAATTACTTTGTTGTGTCGCTGGCGATGGCCGAC
ATGCTGGTGGCCCTCTGTGCGATGACATTCAACGCCTCCGTGGAACTGTCCGGCGGAAAG
TGGATGTTCGGACCGTTCATGTGCAACGTGTACAACAGCCTGGATGTTTACTTTTCCACG
GCCAGCATATTGCACCTGTGCTGCATATCGGTGGACAGATACTACGCCATTGTGCGTCCA
CTGGAGTATCCATTGAATATGACACACAAAACGGTGTGCTTCATGCTCGCCAATGTGTGG
ATCCTGCCCGCCCTCATATCCTTCACGCCCATCTTCCTGGGCTGGTACACGACGGAGGAG
CACCTGCGGGAGATTTCCCTGCATCCGGACCAGTGCTCGTTTGTGGTCAACAAGGCCTAC
GCCCTCATCTCCAGTTCGGTGAGCTTCTGGATACCCGGCATTGTGATGCTGGTGATGTAC
TGGCGCATCTTTAAGGAGGCGATACGTCAGCGCAAGGCCCTTAGCCGCACCAGCTCCAAC
ATCCTGCTGAACAGCGTCCACATGGGCCACACCCAGCAGCCCACCAGCCTGAGCTATCTG
CATCCCAGCGACTGCGATCTGAACGCCACATCCGCCCGCGAGGAGACGCACAGTGCCCTC
AGTAACTTGGAGGACATGCTGCAGCCGGCCACCGACGAGGACGACGACAGGGACGAGTGC
GATGAACTGAGAGTGCCATCGCCGCCGCCACGCCGCCTCAGCCGCAGCAGCATCGATCTG
CGAGACTTGGAGCAGGAGCGGTACGAGAAGGTCACCCACACGGACAGTGCTCCCTCGATG
ATGGCACTGCAGCAGCAGCAGCCC---TCCCACAATCAGTTGCAGCCACCGGCGCCAGTG
TTCAATCCGCAGATATGGACGGAGGGCAAGATGATCCCTTCGAAGGAGCTCGAA------
------------AGGGAGCATCCTCATCCCAATGCCCCGCAACAGCAACTCAGTCTGACC
AGCGGCAGTGGGAACAGCGAGCCGGAACCGGAGTCCACCGCCTACCGGGTCTTTGGTGGC
CTCAACAGCGACGAGAGCGAAGGCAACGACCTGTAC------GACACCCACCTGCCGCTG
GCCGAGGACAACAAGGAGCTGAAGCGCCTGATCGAGGACAACTATCTGTACTTCAAGCGC
CAGACGGGCGGCACCATCATCAGCGGTCCCGGCGGGGGCAAGTACGCCGCACTCAGTGAA
ACGGACTTCATTCGGCTGAAGGCAGGTGCTGCGGCCTGCGGCCGTAAGGCATTCGCCTCC
AGCGACTCGGAGTTCCTGCGCACCATTAGCGAATCGCGGGCGTTG------CCAGAGCAG
CCAGTGGCC---GGGAAAGAGAAGAGCTTCAACATTCTATCTCTGCTGGCCAAGACGAAG
CGCTCAAGCACCGAGTGCTTCACCCTGGAGAAGAAACGACATCAGGCC------AACTCC
GAGGGATCCAGCTTCTTCCGGCGCTCCCGGAACCGGAAATTGTCGCACAGCTACAACGGA
TGCGGCGGCGGC---------AAGGAACGCAAACTTGAGCGACGCCAGCGGCAGCACAGC
GATACGGACTCCACGCCCAACAAGCCGGACATCCTGCTGGACATCAATGTGCTTAGCGAG
CAGAGTGGC------GCCAGTGTGATCCAGCAGTTCAGCGACGGGGTGCAGCTGATTGAC
TTCAGTGAGATGAAGTCACCGCCCGAG---AGGATTCGCAGCGACGACGAGCTGGCCCAA
CTGGCCGATTGCTTTGGGGAGTCACCCCAGCAGCCGGCCACGCCGCCACCATCGTTGTCG
CCGCCGGAGTTGCCGGAGCCGAGTGGCCTGCTCATTGCCAGCAGCTCGGAGCTGGCCGAG
ATCTTTCGATCGCTGAGCTTTCCGCTGGGCCGACCAGCTGGTGCTCCACAGCGCCTGAGC
ACGCTCAGTGACCAGGTATGCGCCAACTATCTGATGTCCCCACCGAACACACCGGCTCCG
CCAGCCATTTCCGTG------------------------CCCAACGGAGGTGCCATGGAC
TCTTCCGCCGCTTCCAACGCGCAGTCGGCGTCCATCAATGTGTACTTCCTATCGCCGCCG
CCGCATGCCGCCGCACCTGGTTATACGCCCAGTGACACATCCACGGTGTCCTTGGATGTG
GTGACCAGTCTGCCAATGCCCGTTCCAGTGCCG------CAGCCAAATCCCCAAATGCCC
TCCCAGTCCAACATATCGCCCAAGCCGGAGATCATACTCGATTCTACGCTGTCGCCGGTT
GAGGGATGTGGC---GATGAGCACCGGGATGTCACGTCGCCACTGTTCAAGCGCAAAGAT
AGCGCCGGCGATGCGGACGTGAGCGTTTCCGGCAATGGTGGGGCTGGTGGCGTA------
------GGAGGGGTTGGTGGCCGCCAAGGACGCTGCAGCATCCTGGCCGGCTACGATGGC
ATCCAAACTGTGCGGAAGAGACAGGCGTCCGTGGTGACCTACGACGTGAATGTCATCAAC
TTCTCGCAGGAGAACAGCGACAGTCGCAGCTACATCCCGATGGGCCGCGTTTCCACCAGT
TCCGCAAAGCACGAATTTTCCAATAAATCCTCGCTGATCCGACGCGGCGGCATCTGCATC
TTTGTGGATGAGGAGGAAGCGGAGATCATTGAGCAGCGGCCCCGCGGCATCACCTTCGCC
GCGGTGCCCAGTCCGCTGCCCAAATGTCCGCTCTGCGGCGCCGACATCAGCAGCACCACC
GGC------------ACTACCGCAAACGCAAACGCAACAGCAAATGCCAACGCCGGCACC
ACAATCGACACCACA---------------------------------------------
---GTAACCACTAGTAGTAAACGTAGTATTCACGAGCCAACTCCAGATCTTGGCCAGGTC
CAGGGGCCCAGGTCC------------------------TCGTCCAGTTCCACTCGATTC
TGGCACAAGCGAACGGCGGCGGTCACAGCATGTTGGCAGCAGAGCAAGAACCGGAAGCGC
CGCTTCAAAACCGGATGCAGTCACTGTGGTGCAACCGGCGGCTCAGTGCGACCGGCAAAA
GGATGGAAGGCCGAACACAAGGCCGCCCGCACCCTGGGCATCATCATGGGCGTCTTTCTG
CTCTGCTGGCTGCCCTTCTTTCTGTGGTATGTCATCACATCGCTCTGCGGACCGGCCTGT
CCCTGTCCCGATGTGCTCGTGGTGGTGTTATTCTGGATCGGTTACTTCAACTCCACGCTA
AATCCGCTTATATACGCCTACTTTAATCGCGATTTCCGCGAGGCATTCCGCAATACGCTG
GAGTGTGTGCTGCCCTGTCTGGAGAAACGCAATCCGTACAACGCCTACTACGTC
>Dsan
atgtcaggggttaacgtggctgaccttctggccacgacaatgacattacccataacagcc
gcagcagaagcagcaacatca------------caagcagcaacactc------------
------------------------------gttgcagctgcaacatcagccaccagc---
agcagccacctgcaacctgcaacattaacaagccacattttcacgacagcagcagccaaa
acgacgacgacgacgacgacgacgacgaagccgactacgagcagtttgcctataacatcg
caatttgtggatgcctcgttgacttcgctatcactaacagccacatcgtcagatggctcc
tactcctcacccttttcatcccacttgccgtcggagtccacgtttgagttcctctccaca
gtcggtccaaacataacg------------gccaatggcagtgagattgccgtggataac
caggcggagctggaggagagctggctggatctatcgctgctgctgctcaaaggattcatc
ttctcgtcaattatcctggccgctgtgctgggcaatgcattggtcatcatttcagtgcag
cgcaatcgaaagctgcgggtgataaccaattactttgttgtgtcgctggcgatggccgac
atgctggtggccctctgtgcgatgacattcaacgcctccgtggaactgtccggcggaaag
tggatgttcggaccgttcatgtgcaacgtgtacaacagcctggatgtttacttttccacg
gccagcatattgcacctgtgctgcatatcggtggacagatactacgccattgtgcgtcca
ctggagtatccattgaatatgacacacaaaacggtgtgcttcatgctcgccaatgtgtgg
atcctgcccgccctcatatccttcacgcccatcttcctgggctggtacacgacggaggag
cacctgcgggagatttccctgcatccggaccagtgctcgtttgtggtcaacaaggcctac
gccctcatctccagttcggtgagcttctggatacccggcattgtgatgctggtgatgtac
tggcgcatctttaaggaggcgatacgtcagcgcaaggccctcagccgcaccagctccaac
atcctgctgaacagcgtccacatgggccacacccagcagcccaccagcctgagctatctg
catcccagcgactgcgatctgaacgccacatccgcccgcgaggagacgcacagtgccctc
agtaacttggaggacatgctgcagccggccaccgacgaggacgacgacagggacgagtgc
gatgaactgagagtgccatcgccgccgccacgccgcctcagccgcagcagcatcgacctg
cgagacttggagcaggaacggtacgagaaggtcacccacacggacagtgctccctcgatg
atggcactgcag---cagcaaccc---tcccacaatcagttgcagccaccggcgccagtg
ttcaatccgcagatatggacggagggcaagatgatcccttcgaaggagctcgaa------
------------aaggagcatcctcatcccaatgccccgcaacagcaactcagcctaacc
agcggcagtgggaacagcgaaccggaaccggagtccaccgcctaccgggtctttggtggc
ctcaacagcgacgagagcgaaggcaacgacctatac------gacacccacctgccgctg
gccgaggacaacaaggagctgaagcgcctgatcgaggacaactatctgtacttcaagcgc
cagacgggcggcaccatcatcagcggtcccggcgggggcaagtacgccgctctcagtgag
acggacttcattcggctgaaggcaggtgctgcggcctgcggccgtaaggcattcgcctcc
agcgactcggagttcctgcgcaccattagcgaatcgcgggcgttg------ccagagcag
ccagtggcc---gggaaggagaagagcttcaacattctatctctgctggccaagacgaag
cgctcaagcaccgagtgcttcaccctggagaagaaacgacatcaggcc------aactcc
gagggatccagcttcttccggcgctcccggaaccggaaattgtcgcacagctacaacgga
tgcggcggcggc---------aaggaacgcaaacttgagcgacgccagcggcagcacagc
gatacggactccacgcccaacaagccggacatcctgctggacatcaatgtgcttagcgag
cagagtggc------gccagtgtgatccagcagttcagcgacggggtgcagctgattgac
ttcagtgagatgaagtcaccgcccgag---aggattcgcagcgacgacgagctggcccaa
ctggccgattgctttggggagtcaccccagcagccggccacgccgccaccatcgttgtcg
ccgccggagttgccggagccgagtggcctgctcattgccagcagctcggagctggccgag
atctttcgatcgctgagctttccgctgggccgaccagctggtgctccacagcgcctgagc
acgctcagtgaccaggtatgcgccaactatctgatgtccccaccgaacacaccggctccg
ccagccatttccgtg------------------------cccaacggaggtgccatggac
tcttccgccgcttccaacgcgcagtcggcgtccatcaatgtgtacttcctatcgccgccg
ccgcatgccgccgcacctggttatacgcccagtgacacatccacggtgtccttggatgtg
gtgaccagtctgccaatgcccgttccagtgccg------cagccaaatccccaaatgccc
tcccagtccaacatatcgcccaagccggagatcatactcgattccacgctgtcgccggtt
gaaggatgtggc---gatgagcaccgggacgtcacgtcgccactgttcaagcgcaaagat
agcgccggcgatgcggacgtgagcgtttccggcaatggtgggactggtggcgta------
------ggaggggttggcggccgccaaggacgctgcagcatcctggccggctacgatggc
atccaaactgtgcggaagagacaggcgtccgtggtgacctacgacgtgaatgtcatcaac
ttctcgcaggagaacagcgacagtcgcagctacatcccgatgggccgcgtttccaccagt
tccgcaaagcacgaattttccaataaatcctcgctgatccgacgcggcggcatctgcatc
tttgtggatgaggaggaggcggagatcattgagcagcggccccgcggcatcaccttcgcc
gcggtgcccagtccgctgcccaaatgtccgctctgcggcgccgacatcagcagcaccacc
ggc------------accaccgcaaacgcaaacgcaaccacaaatgccaacgccggcacc
acaatcgacaccaca---------------------------------------------
---gtaaccactagtagtaaacgtagtattcacgagccaactccagatctcggccaggtc
caggggcccaggtcc------------------------tcgtccagttccactcggttc
tggcacaagcgaacggcggcggtcacagcatgttggcagcagagcaagaaccggaagcgc
cgcttcaaaaccggatgcagtcactgtggtgcaaccggcggctcagtgcgaccggccaaa
ggatggaaggccgaacacaaggccgcccgcaccctgggcatcatcatgggcgtctttctg
ctctgctggctgcccttctttctgtggtatgtcatcacatcgctctgcggaccggcctgt
ccctgtcccgatgtgctcgtggtggtgttattctggatcggttacttcaactccacgcta
aatccgcttatatacgcctactttaatcgcgatttccgcgaggcattccgcaatacgctg
gagtgtgtgctgccctgtctggagaaacgtaatccgtacaacgcctactacgtc
