# Supplementary material for: Molecular evolution of octopamine receptors in Drosophila
Source: G3 (Bethesda). 2025 Dec 6;16(2):jkaf289. doi: 10.1093/g3journal/jkaf289 (PMC12869069; doi:10.1093/g3journal/jkaf289)
Supplement: jkaf289_Supplementary_Data [file jkaf289_supplementary_data.zip › Supplementary Files/supplementary_PAML_files/Octβ3R/PF/OctB3R-PF_protein_15species_alignment.txt]

>Dtak
MSGVNVADLLATTMTLPITATSTAATSIAVS---------------ATT---AVASTKNS
SSNLQPATLTSHIAAA------------T-TTTTSLPTTSQFVDASLTSLSLTATSSASI
SS---SFSSSSESPFEFLATVGPNITA----NGSLVGVESPEELEESWLDLSLLLLKGFI
FSSIILAAVLGNALVIISVQRNRKLRVITNYFVVSLAMADMLVALCAMTFNASVELSGGK
WMFGPFMCNVYNSLDVYFSTASILHLCCISVDRYYAIVRPLEYPLNMTHKTVCFMLANVW
ILPALISFTPIFLGWYTTEEHLREVSLHPDQCSFVVNKAYALISSSVSFWIPGVVMLVMY
WRIFKEAIRQRKALSRTSSNILLNSVHMGHTQQPTNLSYLHPSDCDLNVASAREETHSAL
SNLEDMLQPATDEDDDRDECDELRVPSPPPRRLSRSSIDLRDLEQERYEKVTHTDSAPSM
MALQQQ-PSSHNQLQPPAPVFNPQIWTEGKLIQGS-----KEHEGHPPHPSAPQQQLSLT
SGSGNSEPEPESTAYRVFG-LNSDESEGNDLYLTDTHLPLAEDNKELKRLIEDNYLYFKR
QTGGTIISGPGGGKYAALSETDFIRLKAGATASGRKAFASSDSEFLRTISESTRAADPAE
PEPGVKEKGFNILSLLAKTKRSSTECFALEKKRHQAN--SEGSSFFRRSRNRKLSHSYNG
CGGG---KERKLERRQRQHSDTDSTPNKPDILLDINVLSEQSGGGASVIQQFSDGVQLID
FSEVKTPPQERHRSDDELAQLADCFGESPQQPATPPPSLSPPEFQEPSGLLIASSSELAE
IFRSLSFPLGRPAGAPQRLSTLSDQVCANYLMSPPNTPAPAVLDSSSSSAAA-------V
VNAANAQQSASINVYFLSPPPHAAGPGYTPSDASTVSLDVVTSLPMSMPVPVPQPN----
AGQNISPKPEIILDSTLSPVEGCG-DEHRDVTSPLFKRKDSAGDADVSISGGLAGGLGG-
-GGGGNGRQGRCSILAGYDGIQTVRKRQASVVTYDVNVINFSQENSDSRSYIPMGRVSTS
SAKHEFSNKSSLIRRGGICIFVDEEEAEVIEQRPRGITFAAVPSPLPKCPLCGADISSTT
----------T-TANANAGTTIDTTETTNASASA--SASANASASSKRSIHEATPDLGQG
PRDGSRSRS--RPGSSSIRFWHKRTAAVTACWQQSKNRKRRFKTGCSHCGATGGSVRPAK
GWKAEHKAARTLGIIMGVFLLCWLPFFLWYVITSLCGPACPCPDVLVVVLFWIGYFNSTL
NPLIYAYFNRDFREAFRNTLECVLPCLEKRNPYNAYYV
>Dbia
MSGVNVADLLATTMTLPITAASTAAATLVAV---------------TTAAP-----TNGS
SGNLQPATLTSHIATA------------ATTTSTSLPLTSQFVDASLTSLSLTATSSS--
-------FSSSESPFEFSATVGPNLTAS---NGSELAVDIPQELEESWLDLSLLLLKGFI
FSSIILAAVLGNALVIISVQRNRKLRVITNYFVVSLAMADMLVALCAMTFNASVELSGGK
WMFGPFMCNVYNSLDVYFSTASILHLCCISVDRYYAIVRPLEYPLNMTHKTVCFMLANVW
ILPALISFTPIFLGWYTTEEHLREVSLHPDQCSFVVNKAYALISSSVSFWIPGVVMLVMY
WRIFKEAIRQRKALSRTSSNILLNSVHMGHTQQPTNLSYLHPSDCDLNVASAREETHSAL
SNLEDMLQPATDEDDDRDECDELRVPSPPPRRLSRSSIDLRDLEQERYEKVTHTDSAPSM
MALQQQ-QPTHNQLQPPAPVFNPQIWTEGKMMPSK-----EPEKDDPGHPTAPQQQLSLT
SGSGNSEPEPESTAYRVFG-LNSDESEGNDLYA-DTHLPLAEDNKELKRLIEDNYLYFKR
QTGGTIISGPGGGKYAALSETDFIRLKAGAAACGRRAIASSDSEFLRTISESRAM--PEP
SPPSGKEKGFNILSLLAKTKRSSTECFALEKKRQQGNTGSEGSSFFRRSRNRKLSHSYNG
CGGG---KERKLERRQRQHSDTDSTPNKPDILLDINVLSEQSG--ASVIQQFSDGVQLID
FSEVKTPPE-RRRSDDELAQLADCFGESPQQPATPPPSLSPPELPEPSGLLIASSSELAE
IFRSLSFPLGRPAGAPQRLSTLSDQVCANYLMSPPNTPAPTALSVPNGATMD-------S
T-SSAHAQSASINVYFLSPPPHAAGPGYTPSDASTVSLDVVTSLPMPVPVPQPNPQ--MP
SQPNISPKPEIILDSTLSPVEGCG-DEHRDVTSPLFKRKDSAGEADVSVSGGLGVGAGGG
MGGGGNGRQGRCSILAGYDGIQTVRKRQASVVTYDVNVINFSQDNSDSRSYIPMGRVSTS
SAKHEFSNKSSLIRRGGICIFVDEEEAEIIEQRPRGITFAAVPSPLPKCPLCGADISSTT
----------TTTATANAGTTIDTTETTNASASASASASANASASSKRSIHEPTPDLGQG
PRST---R----SSSSSTSFWHKRTAAVTACWQQSKNRKRRFKTGCSHCGATGGSVRPAK
GWKAEHKAARTLGIIMGVFLLCWLPFFLWYVITSLCGPACPCPDVLVVVLFWIGYFNSTL
NPLIYAYFNRDFREAFRNTLECVLPCLEKRNPYNAYYV
>Dsuz
MSGVNVADLLATTMTLPITAASTAAATFVAV---------------SATTAASTNSSSSN
SSHLQPATLTSHISTA------------AATTPTILPITSQFVDASLTSLSLTATSSS--
-------FSSSESPFEFLATVGPNLTGS---NGSEIVAEHPEELEESWVDLSILLLKGFI
FSSIILAAVLGNALVIISVQRNRKLRVITNYFVVSLAMADMLVALCAMTFNASVELSGGK
WMFGPFMCNVYNSLDVYFSTASILHLCCISVDRYYAIVRPLEYPLNMTHKTVCFMLANVW
ILPALISFTPIFLGWYTTEEHLREVSLHPDQCSFVVNKAYALISSSVSFWIPGIVMLVMY
WRIFKEAIRQRKALSRTSSNILLNSVHMGHTQQPTNLSYLHPSDCDLNATSAREETHSAL
SNLEDMLQPATDEDDDRDECDELRVPSPPPRRLSRSSIDLRDLEQERYEKVTHTDSAPSM
MALQQQ-QPTHNQLQPPAPVFNPQIWTEGKMMPSK-----ELEKEYPGHPTAPQQQLSLT
SGSGNSEPEPESTAYRVFG-LNSDESECNDLYV-DTHLPLAEDNKELKRLIEDNYLYFKR
QTGGTIISGPGGGKYAALSETDFIRLKAGAAACGRKAIASSDSEFLRTISESRAL--PEQ
PLPSGKDKGFNILSLLSKTKRSSTECFALEKKRQQGNTGSEGSSFFRRSRNRKLSHSYNG
CGGG---KERKLERRQRQHSDTDSTPNKPDILLDINVLSEQSG--ASVIQQFSDGVQLID
FSEVKTPPE-RRRSDDELAQLADCFGESPQQPATPPPSLSPPELPEPSGLLIASSSELAE
IFRSLSFPLGRPAGAPQRLSTLSDQVCANYLMSPPNTPAPTALSMPSGAPMD-------S
S-SSANAQSASINVYFLSPPPHAAGPGYTPSDASTVSLDVVTSLPMPVPVPQPNPQ--MP
SQPSISPKPEIILDSTLSPVEGCG-DEHRDVTSPLFKRKDSAGEADVSVSGGLGVGGG--
-GGGGNGRQGRCSILAGYDGIQTVRKRQASVVTYDVNVINFSQENSDSRSYIPMGRVSTS
SAKHEFSNKSSLIRRGGICIFVDEEEAEIIEQRPRGITFAAVPSPLPKCPLCGADISSTT
------------TATANAGTTIDTTETTNASASA--SANANSSASSKRSIHEPTPDLGQG
PRSTSRSR----SSSSSTRFWHKRTAAVTACWQQSKNRKRRFKTGCSHCGATGGSVRPAK
GWKAEHKAARTLGIIMGVFLLCWLPFFLWYVITSLCGPACPCPDVLVVVLFWIGYFNSTL
NPLIYAYFNRDFREAFRNTLECVLPCLEKRNPYNAYYV
>Dsub
MSGVNVADLLATTMTLPITAASTA-ATFVAV---------------NATTATSTNS---S
SSNLQPATLTSHISAA------------AATTPTILPITSQFVDASLTSLSLTATSSS--
-------FSSSESPFEFLATVGPNLTGS---NGSEIVAEHPEELEESWMDLSILLLKGFI
FSSIILAAVLGNALVIISVQRNRKLRVITNYFVVSLAMADMLVALCAMTFNASVELSGGK
WMFGPFMCNVYNSLDVYFSTASILHLCCISVDRYYAIVRPLEYPLNMTHKTVCFMLANVW
ILPALISFTPIFLGWYTTEEHLREVSLHPDQCSFVVNKAYALISSSVSFWIPGIVMLVMY
WRIFKEAIRQRKALSRTSSNILLNSVHMGHTQQPTNLSYLHPSDCDLNATSAREETHSAL
SNLEDMLQPATDEDDDRDECDELRVPSPPPRRLSRSSIDLRDLEQERYEKVTHTDSAPSM
MALQQQ-QPTHNQLQPPAPVFNPQIWTEGKMMPSK-----ELEKEYPGHPTAPQQQLSLT
SGSGNSEPEPESTAYRVFG-LNSDESECNDLYV-DTHLPLAEDNKELKRLIEDNYLYFKR
QTGGTIISGPGGGKYAALSETDFIRLKAGAAACGRKAIASSDSEFLRTISESRAL--PEQ
SLPSGKEKGFNILSLLSKTKRSSTECFALEKKRQQGNTGSEGSSFFRRSRNRKLSHSYNG
CGGG---KERKLERRQRQHSDTDSTPNKPDILLDINVLSEQSG--ASVIQQFSDGVQLID
FSEVKTPPE-RRRSDDELAQLADCFGESPQQPATPPPSLSPPELPEPSGLLIASSSELAE
IFRSLSFPLGRPAGAPQRLSTLSDQVCANYLMSPPNTPAPTALSMPSGAPMD-------S
S-SSANAQSASINVYFLSPPPHAAGPGYTPSDASTVSLDVVTSLPMPVPVPQPNPQ--MP
SQPSISPKPEIILDSTLSPVEGCG-DEHRDVTSPLFKRKDSAGEADVSVSGGLGVGGG--
-GGGGNGRQGRCSILAGYDGIQTVRKRQASVVTYDVNVINFSQENSDSRSYIPMGRVSTS
SAKHEFSNKSSLIRRGGICIFVDEEEAEIIEQRPRGITFAAVPSPLPKCPLCGADISSTT
------------TATANAGTTIDTTETTNASASASASASANASASSKRSIHEPTPDLGQG
PRSTSRSR----SSSSSTRFWHKQTAAVTACWQQSKNRKRRFKTGCSHCGATGGSVRPAK
GWKAEHKAARTLGIIMGVFLLCWLPFFLWYVITSLCGPACPCPDVLVVVLFWIGYFNSTL
NPLIYAYFNRDFREAFRNTLECVLPCLEKRNPYNAYYV
>Dfic
MSGVNGADLLATTMTLPITAALANSTAETAATATSRLSKSIAALAAGGTTTATATAISTS
TSNLQRATLTGHIS------------TTATVATTSLPITSQFVDASLTSLSLTATS----
-SGSFSSFSSSESSFELLATVGPNIT----ANASDLLAENPEELEESWLDFSLLLLKGFI
FSSIILAAVLGNALVIISVQRNRKLRVITNYFVVSLAMADMLVALCAMTFNASVELSGGK
WMFGPFMCNVYNSLDVYFSTASILHLCCISVDRYYAIVRPLEYPLNMTHKTVCFMLANVW
ILPALISFTPIFLGWYTTEEHLREVSLHPDQCSFVVNKAYALISSSVSFWIPGIVMLVMY
WRIFKEAIRQRKALSRTSSNILLNSVHMGHAQQPTNLSYLHPSDCDLNVASAREETQSAL
SNLEDMLQPATDEDDDRDECDELRVPSPPPRRLSRSSIDLRDLEQERYEKVTHTDSAPSM
MALQQ-QPTSHNQLQPPAPVFNPQIWTEGKVA-----MPPKELDKDDSHPNGPQQQLSLT
SGSGNSEPEPESTAYRVFG-LNSDESEGNDLY--DTHLPLAEDNKELKRLIEDNYLYFKR
QTGGTIISGPGGGKYAALSETDFIRLKAGAAACGRKAFASSDSEFLRTISESRAL--PDQ
PLP-GKEKGFNILSLLAKTKRSSTECFALEKKRHQA--NSEGSSFFRRSRNRKLSHSYNG
CGGG---KERKLERRQRQHSDTDSTPNKPDILLDINVLSEQSG--ASVIQQFSDGVQLID
FSEVKTPPEARIRSEDELAQLADCFGESPQHPSTPPPSLSPPELPEPSGLLIASSSELAE
IFRSLSFPLGRPAGAPQRLSTLSDQVCANYLMSPPNTPAPPSISVANGVGVGGGGGAGMD
SSSGSNPQSASINVYFLSPPPHAAGPGYTPSDASTVSLDVVTTLPMPVPV--PQPNPVQQ
PPTNISPKPEIILDSTLSPVEGCGGDEHRDVTSPLFKRKDSAGDADVSVSGGLGVG----
----GAGRQGRCSILAGYDGIQTVRKRQASVVTYDVNVINFSQENSDSRSYIPMGRVSTS
SAKHEFSNKSSLIRRGGICIFVDEEEAESIEQRPRGITFAAVPSPLPKCPLCGADISSSS
GTTTTTTTTTNATAKANAGTTIDTTETTNASAT--------AMASSKRSSHESAPDLGQG
SKSGPGSGSGSGSRSSSTRFWHKRTAAVTACWQQSKNRKRRFKTGCSHCGATGGSVRPAK
GWKAEHKAARTLGIIMGVFLLCWLPFFLWYVITSLCGPACPCPDVLVVVLFWIGYFNSTL
NPLIYAYFNRDFREAFRNTLECVLPCLEKRNPYNAYYV
>Dele
MSGVNVADLLATTMTLPMTATS---TA----ATSSRLSKSIAALIAGSGATATSDGNLQ-
-----PATLTSHIATT---------TSTTTTTTTSLPITSQFVNASLTSLSLTATS----
-SGSFSSFPSSESPFEFLATVGPNITTNITTNASDIVVENHEELEESWLDLSLLLLKGFI
FSSIILAAVLGNALVIISVQRNRKLRVITNYFVVSLAMADMLVALCAMTFNASVELSGGK
WMFGPFMCNVYNSLDVYFSTASILHLCCISVDRYYAIVRPLEYPLNMTHKTVCFMLANVW
ILPALISFTPIFLGWYTTDEHLREVSLHPDQCSFVVNKAYALISSSVSFWIPGIVMLVMY
WRIFKEAIRQRKALSRTSSNILLNSVHMGHTQQPTNLSYLHPSDCDLNAASAHEETHSAL
SNLEDMLQPATDEDDDRDECDELRVPSPPPRRLSRSSIDLRDLEQERYEKVTHTDSAPSM
MALQQQQPSSHNQLQPPAPVFNPQIWTEGKLLPSKELEPERERERDQTHPMGPQQQLSLT
SGSGNSEPEPESTAYRVFG-LNSDESEGNDLY--DTHLPLAEDNKELKRLIEDNYLYFKR
QTGGTIIGGPGGGKYAALSETDFIRLKAGAAASGRKAIAASDSEFLRTISESRAP--AEQ
PLPHGKERGFNILSLLAKTKRSSTECFALEKKRHQA--NSEGSSFFRRARNRKLSHSYNG
CGGGNGGKERKLERRQRQHSDTDSTPNKPDILLDINVLSEQSG--AGVIQHFSDGVQLID
FSEVQTPER-LRRSDDELAQLADCFGESPQQPATPPPSLSPPELPEPSGLLIASSSELAE
IFRSLSFPLGRPAGAPQRLSTLSDQVCANYLMSPPNTPAAPAPQPPPP-PVSIAPAALDC
CSSNANAQSASINVYFLSPPPHAAAPGYTPSDASTVSLDVVTSLSMPMSMSMPQSGPQLP
PQPNISPKPEIILDSTLSPVEGCG-DEHRDVTSPLFKRKDSAGDADVSISGGLG-VGA--
--GAGAGRQGRCSILAGYDGIQTVRKRQASVVTYDVNVINFSQDNSDSRSYIPMGRVSTS
SAKHEFSNKSSLIRRGGICIFVDEEEAEVTEQRPRGITFAAVPSPLPKCPLCGADISSTT
TTT------TNANVNANAGTTNDTTETTNASASA------SASASSKRSSHEPTPDLGQG
PRSTS--------TSNSTRFWHKRTAAVTACWQQSKNRKRRFKTGCSHCGATGGSVRPAK
GWKAEHKAARTLGIIMGVFLLCWLPFFLWYVITSLCGPACPCPDVLVVVLFWIGYFNSTL
NPLIYAYFNRDFREAFRNTLECVLPCLEKRNPYNAYYV
>Drho
MSGVNVADILATTMTLPMTATSATSTA----ATSSRLSKSIAEFVAGGAATATSATNSN-
SSHSKLATLSSHISTTATAAVAA---TSTTTTTTSLPITSQFVNASLTSLSLTATSS---
--GSFSSFPSSESPFEFLATVGPNIT----ANASDIVVESQEELEESWLDLSLLLLKGFI
FSSIILAAVLGNALVIISVQRNRKLRVITNYFVVSLAMADMLVALCAMTFNASVELSGGR
WMFGPFMCNVYNSLDVYFSTASILHLCCISVDRYYAIVRPLEYPLNMTHKTVCFMLANVW
ILPALISFTPIFLGWYTTDEHLREVSLHPDQCSFVVNKAYALISSSVSFWIPGIVMLVMY
WRIFKEAIRQRKALSRTSSNILLNSVHMGHTQQPTNLSYLHPSDCDLNVASAREETHSAL
SNLEDMLQPATDEDDDRDECDELRVPSPPPRRLSRSSIDLRDLEQERYEKVTHTDSAPSM
MALQQQQP-SHNQLQPPAPVFNPQIWTEGKMLPSKELE------KEQPHPTAPQQQLSLT
SGSGNSEPEPESTAYRVFG-LNSDESEGNDLY--DTHLPLAEDNKELKRLIEDNYLYFKR
QTGGTIISGPGGGKYAALSETDFIRLKAGAAACGRKAIAASDSEFLRTISESRAA--PEQ
PLP-GKEKGFNILSLLAKTKRSSTECFALEKKRHQA--NSEGSSFFRRARNRKLSHSYNG
CGGG---KERKLERRQRQHSDTDSTPNKPDILLDINVLSEQTG--ASVIQHFSDGVQLID
FSEIKT-PE-RIRSDDELAQLADCFGESPQQPATPPPSLSPPELPEPSGLLIASSSELAE
IFRSLSFPLGRPAGAPQRLSTLSDQVCANYLMSPPNTPAPPAISV--------PNGAVMD
SS-SSNAQSASINVYFLSPPPHAAGPGYTPSDASTVSLDVVTTLPMPVPV----PNPQLP
SQPNISPKPEIILDSTLSPVEGCG-DEHRDVTSPLFKRKDSAGDADVSVSGG-----L--
--GVGGGRQGRCSILAGYDGIQTVRKRQASVVTYDVNVINFSQDNSDSRSYIPMGRVSTS
SAKHEFSNKSSLIRRGGICIFVDEEEAETTEQRPRGITFAAVPSPLPKCPLCGADISSTT
ANA---------NANANAGTTIDTTETTNASASA------TASASSKRSSHEPTPDLGQG
PRSRS--------GASSTRFWHKRTAAVTACWRQSKNRKRRFKTGCSHCGATGGSVRPAK
GWKAEHKAARTLGIIMGVFLLCWLPFFLWYVITSLCGPACPCPDVLVVVLFWIGYFNSTL
NPLIYAYFNRDFREAFRNTLECVLPCLEKRNPYNAYYV
>Dmel
MSGVNVADLLATTMTLPITAAAGAATS----QA-------------------AATSATN-
ASHLQPATLTGHISTTAAAKTTT-------TPTSSLPITSQFVDASLTSLSLTATSSDAS
YSSPFSSYLSSDSTFELLSTVGPNIT----ANGSDIAVDNQAELEESWLDLSLLLLKGFI
FSSIILAAVLGNALVIISVQRNRKLRVITNYFVVSLAMADMLVALCAMTFNASVELSGGK
WMFGPFMCNVYNSLDVYFSTASILHLCCISVDRYYAIVRPLEYPLNMTHKTVCFMLANVW
ILPALISFTPIFLGWYTTEEHLREISLHPDQCSFVVNKAYALISSSVSFWIPGIVMLVMY
WRIFKEAIRQRKALSRTSSNILLNSVHMGHTQQPTSLSYLHPSDCDLNATSAREETHSAL
SNLEDMLQPATDEDDDRDECDELRVPSPPPRRLSRSSIDLRDLEQERYEKVTHTDSAPSM
MALQQQQP-SHNQLQPPAPVFNPQIWTEGKMIPSKELD------KEHSHPNGPQQQLSLT
SGSGNSEPEPESTAYRVFGGLNSDESEGNDLY--DTHLPLAEDNKELKRLIEDNYLYFKR
QTGGTIISGPGGGKYAALSETDFIRLKAGAAACGRKAFASSDSEFLRTISESRAL--PEQ
PVP-GKEKGFNILSLLSKTKRSSTECFTLEKKRHQA--NSEGSSFFRRSRNRKLSHSYNG
CGGG---KERKLERRQRQHSDTDSTPNKPDILLDINVLSEQSG--ASVIQQFSDGVQLID
FSELKTPPE-RIRSDDELAQLADCFGESPQQPATPPPSLSPPELPEPSGLLIASSSELAE
IFRSLSFPLGRPAGAPQRLSTLSDQVCANYLMSPPNTPAPPAISV--------PNGGAMD
SSASSNAQSASINVYFLSPPPHAAAPGYTPSDTSTVSLDVVTSLPMPVPVP--QPNPQMA
SQSNISPKPEIILDSTLSPVEGCG-DEHRDVTSPLFKRKDSAGDADVSVSGNGGAGGV--
--GGVGGRQGRCSILAGYDGIQTVRKRQASVVTYDVNVINFSQENSDSRSYIPMGRVSTS
SAKHEFSNKSSLIRRGGICIFVDEEEAEIIEQRPRGITFAAVPSPLPKCPLCGADISSTT
G----TTANATATAN--ADSTIDTT----------------VTTSSKRSIHEQTPDLGQ-
-RPAS--------SSSSTRFWHKRTAAVTACWQQSKNRKRRFKTGCSHCGATGGSVRPAK
GWKAEHKAARTLGIIMGVFLLCWLPFFLWYVITSLCGPACPCPDVLVVVLFWIGYFNSTL
NPLIYAYFNRDFREAFRNTLECVLPCLEKRNPYNAYYV
>Dsec
MSGVYVADLLATTMTLPITAATGAATS----QA-------------------AATSVTN-
ASHLQPATLTSHISTTAAAKTTT-------TTTSSLPITSQFVDASLTSLSLTATSSDGS
YSSPFSSYSSSESTFEFLSTVGPNIT----ANGSEIAVDSQAELEESWLDLSLLLLKGFI
FSSIILAAVLGNALVIISVQRNRKLRVITNYFVVSLAMADMLVALCAMTFNASVELSGGK
WMFGPFMCNVYNSLDVYFSTASILHLCCISVDRYYAIVRPLEYPLNMTHKTVCFMLANVW
ILPALISFTPIFLGWYTTEEHLREISLHPDQCSFVVNKAYALISSSVSFWIPGIVMLVMY
WRIFKEAIRQRKALSRTSSNILLNSVHMGHTQQPTSLSYLHPSDCDLNATSAREETHSAL
SNLEDMLQPATDEDDDRDECDELRVPSPPPRRLSRSSIDLRDLEQERYEKVTHTDSAPSM
MALQQQQP-SHNQLQPPAPVFNPQIWTEGKMIPSK----------EHSHPNGPQQQLSLT
SGSGNSEPEPESTAYRVFGGLNSDESEGNDMY--DTHLPLAEDNKELKRLIEDNYLYFKR
QTGGTIISGPGGGKYAALSETDFIRLKAGAAACGRKAFASSDSEFLRTISESRAL--PEQ
PVP-GKEKGFNILSLLSKTKRSSTECFTLEKKRHQA--NSEGSSFFRRSRNRKLSHSYNG
CGGG---KERKLERRQRQHSDTDSTPNKPDILLDINVLSEQSG--ASVIQQFSDGVQLID
FSELKAPPE-RIRSDDELAQLADCFGESPQQPATPPPSLSPPELPEPSGLLIASSSELAE
IFRSLSFPLGRPAGAPQRLSTLSDQVCANYLMSPPNTPAPPSISV--------PNGGAMD
SSAASNSQSASINVYFLSPPPHAAAPGYMPSDTSTVSLDVVTSLPMPVPVP--QPNPQMP
SQSNISPKPEIILDSTLSPVEGCG-DEHRDVTSPLFKRKDSAGDADVSVSGNGGAGGI--
--GGVGGRQGRCSILAGYDGIQTVRKRQASVVTYDVNVINFSQENSDSRSYIPMGRVSTS
SAKHEFSNKSSLIRRGGICIFVDEEEAEIIEQRPRGITFAAVPSPLPKCPLCGADISSTT
G----TTANANATANANAGSTIDTTV---------------LTTSSKRSIHEPTPDLGQ-
-GPAS--------SSSCTRFWHKRTAAVTACWQQSKNRKRRFKTGCSHCGATGGSVRPAK
GWKAEHKAARTLGIIMGVFLLCWLPFFLWYVITSLCGPACPCPDVLVVVLFWIGYFNSTL
NPLIYAYFNRDFREAFRNTLECVLPCLEKRNPYNAYYV
>Dsim
MSGVNVADLLATTMTLPITAATGAATS----QA-------------------AATSVT--
-SHLQPATLTSHISTTAAAKTT--------TTTSSLPITSQFVDASLTSLSLTATSSDGS
YSSHFSSYSSSESTFEFLSTVGPNIT----ANGSEIAVDSQAELEESWLDLSLLLLKGFI
FSSIILAAVLGNALVIISVQRNRKLRVITNYFVVSLAMADMLVALCAMTFNASVELSGGK
WMFGPFMCNVYNSLDVYFSTASILHLCCISVDRYYAIVRPLEYPLNMTHKTVCFMLANVW
ILPALISFTPIFLGWYTTEEHLREISLHPDQCSFVVNKAYALISSSVSFWIPGIVMLVMY
WRIFKEAIRQRKALSRTSSNILLNSVHMGHTQQPTSLSYLHPSDCDLNATSAREETHSAL
SNLEDMLQPATDEDDDRDECDELRVPSPPPRRLSRSSIDLRDLEQERYEKVTHTDSAPSM
MALQQQQP-SHNQLQPPAPVFNPQIWTEGKVIPSKELE------KEHSHPNGPQQQLSLT
SGSGNSEPEPESTAYRVFGGLNSDESEGNDMY--DTHLPLAEDNKELKRLIEDNYLYFKR
QTGGTIISGPGGGKYAALSETDFIRLKAGAAACGRKAFASSDSEFLRTISESRAL--PEQ
PVP-GKEKGFNILSLLSKTKRSSTECFTLEKKRHQA--NSEGSSFFRRSRNRKLSHSYNG
CGGG---KERKLERRQRQHSDTDSTPNKPDILLDINVLSEQSG--ASVIQQFSDGVQLID
FSELKAPPE-RIRSDDELAQLADCFGESPQQPATPPPSLSPPELPEPSGLLIASSSELAE
IFRSLSFPLGRPAGAPQRLSTLSDQVCANYLMSPPNTPAPPAISV--------PNGGAMD
SSAASNAQSASINVYFLSPPPHAAAPGYTPSDTSTVSLDVVTSLPMPVPVP--QPNPQMP
SQSNISPKPEIILDSTLSPVEGCG-DEHRDVTSPLFKRKDSAADADVSVSGNGGAGGI--
--GGVGGRQGRCSILAGYDGIQTVRKRQASVVTYDVNVINFSQENSDSRSYIPMGRVSTS
SAKHEFSNKSSLIRRGGICIFVDEEEAEIIEQRPRGITFAAVPSPLPKCPLCGADISSTT
G----TTANANATANANAGSTIDTTV----------------TTSSKRSIHEPTPDLGQ-
-GPAS--------SSSSTRFWHKRTAAVTACWQQSKNRKRRFKTGCSHCGATGGSVRPAK
GWKAEHKAARTLGIIMGVFLLCWLPFFLWYVITSLCGPACPCPDVLVVVLFWIGYFNSTL
NPLIYAYFNRDFREAFRNTLECVLPCLEKRNPYNAYYV
>Dmau
MSGVNVADLLATTMTLPITAATGAATS----QA-------------------AATSVT--
-SHLQPATLTSHISTTAAAKTT--------TTTSSLPITSQFVDASLTSLSLTATSSDGS
YSSPFSSYSSSESTFELLSTVGPNIT----ANGSEIAVDSQAELEESWLDLSLLLLKGFI
FSSIILAAVLGNALVIISVQRNRKLRVITNYFVVSLAMADMLVALCAMTFNASVELSGGK
WMFGPFMCNVYNSLDVYFSTASILHLCCISVDRYYAIVRPLEYPLNMTHKTVCFMLANVW
ILPALISFTPIFLGWYTTEEHLREISLHPDQCSFVVNKAYALISSSVSFWIPGIVMLVMY
WRIFKEAIRQRKALSRTSSNILLNSVHMGHTQQPTSMSYLHPSDCDLNATSAREETHSAL
SNLEDMLQPATDEDDDRDECDELRVPSPPPRRLSRSSIDLRDLEQERYEKVTHTDSAPSM
MALQQQQP-NHNQLQPPAPVFNPQIWTEGKMIPSKELE------KEHSHPNGPQQQLSLT
SGSGNSEPEPESTAYRVFGGLNSDESEGNDMY--DTHLPLAEDNKELKRLIEDNYLYFKR
QTGGTIISGPGGGKYAALSETDFIRLKAGAAACGRKAFASSDSEFLRTISESRAL--PEQ
PVP-GKEKGFNILSLLSKTKRSSTECFTLEKKRHQT--NSEGSSFFRRSRNRKLSHSYNG
CGGG---KERKLERRQRQHSDTDSTPNKPDILLDINVLSEQSG--ASVIQQFSDGVQLID
FSELKTPPE-RIRSDDELAQLADCFGESPQQPATPPPSLSPPELPEPSGLLIASSSELAE
IFRSLSFPLGRPAGAPQRLSTLSDQVCANYLMSPPNTPAPPAISV--------PNGGAMD
SSGASNAQSASINVYFLSPPPHAAAPGYTPSDTSTVSLDVVTSLPMPVPVP--QPNPQMP
SQSNISPKPEIILDSTLSPVEGCG-DEHRDVTSPLFKRKDSAGDADVSVSGNGGAGGI--
--GGVGGRQGRCSILAGYDGIQTVRKRQASVVTYDVNVINFSQENSDSRSYIPMGRVSTS
SAKHEFSNKSSLIRRGGICIFVDEEEAEIIEQRPRGITFAAVPSPLPKCPLCGADISSTT
G----TTAN--ATANANAGSTIDTTV----------------TTSSKRSIHEPTPDLGQ-
-GSAS--------SSSSTRFWHKRTAAVTACWQQSKNRKRRFKTGCSHCGATGGSVRPAK
GWKAEHKAARTLGIIMGVFLLCWLPFFLWYVITSLCGPACPCPDVLVVVLFWIGYFNSTL
NPLIYAYFNRDFREAFRNTLECVLPCLEKRNPYNAYYV
>Dere
MSGVNVADPLATKMTLPITAAAGAAAS----QAATL--------------AAAATSATN-
SSRLQPATLTSHIFTTAAVKTTT-------TSTSSLPITSQFVDASLTSLSLTATSSDAS
DSSPFSSYSPSESTYEFLSTVGPNIT----ANGSEIAVDNQAELEESWLDLSLLLLKGFI
FSSIILAAVLGNALVIISVQRNRKLRVITNYFVVSLAMADMLVALCAMTFNASVELSGGK
WMFGPFMCNVYNSLDVYFSTASILHLCCISVDRYYAIVRPLEYPLNMTHKTVCFMLANVW
ILPALISFTPIFLGWYTTEEHLREISLHPDQCSFVVNKAYALISSSVSFWIPGIVMLVMY
WRIFKEAIRQRKALSRTSSNILLNSVHMGHTQQPTSLSYLHPSDCDLNGTSAREETHSAL
SNLEDMLQPATDEDDDRDECDELRVPSPPPRRLSRSSIDLRDLEQERYEKVTHTDSAPSM
MALQQQQP-SHNQLQPPAPVFNPQIWTEGKMMPSKELE------KEHTHPNAPQQQLSLT
SGSGNSEPEPESTAYRVFGGLNSDESEGNDLY--DTHLPLAEDNKELKRLIEDNYLYFKR
QTGGTIISGPGGGKYAALSETDFIRLKAGAAACGRKAFASSDSEFLRTISESRAL--PEQ
PVP-EKEKSFNILSLLAKTKRSSTECFALEKKRHQASSNSEGSSFFRRSRNRKLSHSYNG
CGGG---KERKLERRQRQHSDTDSTPNKPDILLDINVLSEQSG--ASVIQQFSDGVQLID
FSEMKTPPE-RNRSDDELAQLADCFGESPQQPATPPPSLSPPELPEPSGLLIASSSELAE
IFRSLSFPLGRPAGAPQRLSTLSDQVCANYMMSPPNTPAPPAISV--------PNGGAMD
SSAASNAQSASINVYFLSPPPHAAAPGYTPSDTSTVSLDVVTSLPMPVPVP--QPNPQMP
SQSNISPKPEIILDSTLSPVEGCG-DEHRDVTSPLFKRKDSAGDADVSVSGNGGAGGV--
--GGLGGRQGRCSILAGYDGIQTVRKRQASVVTYDVNVINFSQENSDSRSYIPMGRVSTS
SAKHDFSNKSSLIRRGGICIFVDEEEAEIIEQRPRGITFATVPSPLPKCPLCGADISSTT
GTGTGTTANANATANANAGTTIDTT----------------VTTSSKRSIHEPTPDLGQV
QGPRS--------SSSSNRFWHKRTAAVTACWQQSKNRKRRFKTGCSHCGATGGSVRPAK
GWKAEHKAARTLGIIMGVFLLCWLPFFLWYVITSLCGPACPCPDVLVVVLFWIGYFNSTL
NPLIYAYFNRDFREAFRNTLECVLPCLEKRNPYNAYYV
>Dtei
MSGVNVADLLATTMTLPITAAPEAATS----QAAIL--------------VAAATSATN-
SSHLQPATLTSHIFTTAAAKTTTKT-----TTTSSLPITSQFVDASLTSLSLTATSSDGS
YSSPFSSHSPLESTFEFLSTVGPNIT----ANGSEIAVDNQTELEESWLDLSLLLLKGFI
FSSIILAAVLGNALVIISVQRNRKLRVITNYFVVSLAMADMLVALCAMTFNASVELSGGK
WMFGPFMCNVYNSLDVYFSTASILHLCCISVDRYYAIVRPLEYPLNMTHKTVCFMLANVW
ILPALISFTPIFLGWYTTEEHLREISLHPDQCSFVVNKAYALISSSVSFWIPGIVMLVMY
WRIFKEAIRQRKALSRTSSNILLNSVHMGHTQQPTSLSYLHPSDCDLNATSAREETHSAL
SNLEDMLQPATDEDDDRDECDELRVPSPPPRRLSRSSIDLRDLEQERYEKVTHTDSAPSM
MALQQQQP-SHNQLQPPAPVFNPQIWTEGKMIPSKELE------KEHAHPNAPQQQLSLT
SGSGNSEPEPESTAYRVFGGLNSDESEGNDLY--DTHLPLAEDNKELKRLIEDNYLYFKR
QTGGTIISGPGGGKYAALSETDFIRLKAGAAACGRKAFASSDSEFLRTISESRAL--PEQ
PVA-GKEKSFNILSLLAKTKRSSTECFTLEKKRHQA--NSEGSSFFRRSRNRKLSHSYNG
CGGG---KERKLERRQRQHSDTDSTPNKPDILLDINVLSEQSG--ASVIQQFSDGVQLID
FSELKSPPE-RIRSDDELVQLADCFGESPQQPATPPPSLSPPELPEPSGLLIASSSELAE
IFRSLSFPLGRPAGAPQRLSTLSDQVCANYLMSPPNTPAPPAISV--------PNGGAMD
SSAASNAQSASINVYFLSPPPHAAAPGYTPSDTSTVSLDVVTSLPMPVPVP--QPNPQMP
SQSNISPKPEIILDSTLSPVEGCG-DEHRDVTSPLFKRKDSAGDADVSVSGNGGAGGV--
--GGVGGRQGRCSILAGYDGIQTVRKRQASVVTYDVNVINFSQENSDSRSYIPMGRVSTS
SAKHEFSNKSSLIRRGGICIFVDEEEAEIIEQRPRGITFAAVPSPLPKCPLCGADISSTT
G----TTANANTTANANAGTTIDTT----------------VTTSSKRSSHEPTPDLGQV
QGPRS--------SSSSTRFWHKRTAAVTACWQQSKNRKRRFKTGCSHCGATGGSVRPAK
GWKAEHKAARTLGIIMGVFLLCWLPFFLWYVITSLCGPACPCPDVLVVVLFWIGYFNSTL
NPLIYAYFNRDFREAFRNTLECVLPCLEKRNPYNAYYV
>Dyak
MSGVNVADLLATTMTLPITAAAEAATS----QAATL--------------VAAATSATN-
SSHLQPATLTSHIFTTEAAKTT---TTTTKPTTSSLPITSQFVDASLTSLSLTATSSDGS
YSSPFSSHLPSESTFEFLSTVGPNIT----ANGSEIAVDNQAELEESWLDLSLLLLKGFI
FSSIILAAVLGNALVIISVQRNRKLRVITNYFVVSLAMADMLVALCAMTFNASVELSGGK
WMFGPFMCNVYNSLDVYFSTASILHLCCISVDRYYAIVRPLEYPLNMTHKTVCFMLANVW
ILPALISFTPIFLGWYTTEEHLREISLHPDQCSFVVNKAYALISSSVSFWIPGIVMLVMY
WRIFKEAIRQRKALSRTSSNILLNSVHMGHTQQPTSLSYLHPSDCDLNATSAREETHSAL
SNLEDMLQPATDEDDDRDECDELRVPSPPPRRLSRSSIDLRDLEQERYEKVTHTDSAPSM
MALQQQQP-SHNQLQPPAPVFNPQIWTEGKMIPSKELE------REHPHPNAPQQQLSLT
SGSGNSEPEPESTAYRVFGGLNSDESEGNDLY--DTHLPLAEDNKELKRLIEDNYLYFKR
QTGGTIISGPGGGKYAALSETDFIRLKAGAAACGRKAFASSDSEFLRTISESRAL--PEQ
PVA-GKEKSFNILSLLAKTKRSSTECFTLEKKRHQA--NSEGSSFFRRSRNRKLSHSYNG
CGGG---KERKLERRQRQHSDTDSTPNKPDILLDINVLSEQSG--ASVIQQFSDGVQLID
FSEMKSPPE-RIRSDDELAQLADCFGESPQQPATPPPSLSPPELPEPSGLLIASSSELAE
IFRSLSFPLGRPAGAPQRLSTLSDQVCANYLMSPPNTPAPPAISV--------PNGGAMD
SSAASNAQSASINVYFLSPPPHAAAPGYTPSDTSTVSLDVVTSLPMPVPVP--QPNPQMP
SQSNISPKPEIILDSTLSPVEGCG-DEHRDVTSPLFKRKDSAGDADVSVSGNGGAGGV--
--GGVGGRQGRCSILAGYDGIQTVRKRQASVVTYDVNVINFSQENSDSRSYIPMGRVSTS
SAKHEFSNKSSLIRRGGICIFVDEEEAEIIEQRPRGITFAAVPSPLPKCPLCGADISSTT
G----TTANANATANANAGTTIDTT----------------VTTSSKRSIHEPTPDLGQV
QGPRS--------SSSSTRFWHKRTAAVTACWQQSKNRKRRFKTGCSHCGATGGSVRPAK
GWKAEHKAARTLGIIMGVFLLCWLPFFLWYVITSLCGPACPCPDVLVVVLFWIGYFNSTL
NPLIYAYFNRDFREAFRNTLECVLPCLEKRNPYNAYYV
>Dsan
MSGVNVADLLATTMTLPITAAAEAATS----QAATL--------------VAAATSATS-
SSHLQPATLTSHIFTTAAAKTTTTTTTTTKPTTSSLPITSQFVDASLTSLSLTATSSDGS
YSSPFSSHLPSESTFEFLSTVGPNIT----ANGSEIAVDNQAELEESWLDLSLLLLKGFI
FSSIILAAVLGNALVIISVQRNRKLRVITNYFVVSLAMADMLVALCAMTFNASVELSGGK
WMFGPFMCNVYNSLDVYFSTASILHLCCISVDRYYAIVRPLEYPLNMTHKTVCFMLANVW
ILPALISFTPIFLGWYTTEEHLREISLHPDQCSFVVNKAYALISSSVSFWIPGIVMLVMY
WRIFKEAIRQRKALSRTSSNILLNSVHMGHTQQPTSLSYLHPSDCDLNATSAREETHSAL
SNLEDMLQPATDEDDDRDECDELRVPSPPPRRLSRSSIDLRDLEQERYEKVTHTDSAPSM
MALQ-QQP-SHNQLQPPAPVFNPQIWTEGKMIPSKELE------KEHPHPNAPQQQLSLT
SGSGNSEPEPESTAYRVFGGLNSDESEGNDLY--DTHLPLAEDNKELKRLIEDNYLYFKR
QTGGTIISGPGGGKYAALSETDFIRLKAGAAACGRKAFASSDSEFLRTISESRAL--PEQ
PVA-GKEKSFNILSLLAKTKRSSTECFTLEKKRHQA--NSEGSSFFRRSRNRKLSHSYNG
CGGG---KERKLERRQRQHSDTDSTPNKPDILLDINVLSEQSG--ASVIQQFSDGVQLID
FSEMKSPPE-RIRSDDELAQLADCFGESPQQPATPPPSLSPPELPEPSGLLIASSSELAE
IFRSLSFPLGRPAGAPQRLSTLSDQVCANYLMSPPNTPAPPAISV--------PNGGAMD
SSAASNAQSASINVYFLSPPPHAAAPGYTPSDTSTVSLDVVTSLPMPVPVP--QPNPQMP
SQSNISPKPEIILDSTLSPVEGCG-DEHRDVTSPLFKRKDSAGDADVSVSGNGGTGGV--
--GGVGGRQGRCSILAGYDGIQTVRKRQASVVTYDVNVINFSQENSDSRSYIPMGRVSTS
SAKHEFSNKSSLIRRGGICIFVDEEEAEIIEQRPRGITFAAVPSPLPKCPLCGADISSTT
G----TTANANATTNANAGTTIDTT----------------VTTSSKRSIHEPTPDLGQV
QGPRS--------SSSSTRFWHKRTAAVTACWQQSKNRKRRFKTGCSHCGATGGSVRPAK
GWKAEHKAARTLGIIMGVFLLCWLPFFLWYVITSLCGPACPCPDVLVVVLFWIGYFNSTL
NPLIYAYFNRDFREAFRNTLECVLPCLEKRNPYNAYYV
