# Supplementary material for: Molecular evolution of octopamine receptors in Drosophila
Source: G3 (Bethesda). 2025 Dec 6;16(2):jkaf289. doi: 10.1093/g3journal/jkaf289 (PMC12869069; doi:10.1093/g3journal/jkaf289)
Supplement: jkaf289_Supplementary_Data [file jkaf289_supplementary_data.zip › Supplementary Files/supplementary_PAML_files/Octβ3R/PF/Output_Codeml_OctB3RPF_15_cleandata_outfile_Models_01278]

Before deleting alignment gaps
     15   4074

Dtak                            ATG TCA GGG GTT AAC GTG GCC GAC CTT CTG GCC ACG ACA ATG ACA TTG CCC ATA ACA GCC ACA TCA ACA GCA GCA ACA TCG ATT GCA GTT AGT --- --- --- --- --- --- --- --- --- --- --- --- --- --- --- GCC ACA ACA --- --- --- GCA GTA GCA TCA ACG AAG AAC AGC AGC AGC AAC CTG CAA CCT GCA ACA TTA ACT AGC CAC ATT GCA GCA GCA --- --- --- --- --- --- --- --- --- --- --- --- ACA --- ACG ACG ACG ACC AGT TTG CCT ACA ACA TCG CAA TTT GTG GAT GCC TCG TTG ACT TCG CTA TCA TTA ACA GCC ACA TCG TCA GCC TCC ATT TCC TCG --- --- --- TCC TTT TCG TCC TCC TCG GAG TCC CCG TTC GAG TTC CTC GCG ACA GTT GGC CCA AAC ATC ACG GCC --- --- --- --- AAT GGC AGT CTG GTC GGA GTC GAG AGC CCC GAG GAG CTG GAG GAG AGC TGG CTG GAT CTG TCG CTG CTG CTG CTC AAA GGA TTC ATC TTC TCG TCA ATT ATC CTG GCC GCC GTC CTG GGC AAT GCG TTG GTC ATC ATT TCG GTG CAG CGC AAT CGA AAG CTG CGG GTG ATA ACC AAT TAC TTT GTT GTT TCG CTG GCA ATG GCC GAC ATG CTG GTG GCC CTC TGT GCG ATG ACA TTC AAC GCC TCC GTG GAA CTG TCC GGC GGA AAG TGG ATG TTC GGA CCG TTC ATG TGC AAC GTG TAC AAC AGC CTG GAT GTT TAC TTT TCC ACG GCG AGC ATA CTG CAT CTG TGC TGC ATA TCG GTG GAC AGA TAC TAC GCC ATC GTG CGT CCG CTG GAG TAT CCA TTG AAT ATG ACA CAC AAA ACG GTT TGC TTC ATG CTC GCC AAC GTG TGG ATC CTG CCC GCC CTC ATA TCC TTC ACG CCC ATC TTC CTG GGC TGG TAC ACG ACG GAG GAG CAT CTG CGG GAG GTT TCG CTG CAT CCG GAC CAG TGC TCG TTT GTG GTC AAC AAG GCC TAC GCC CTC ATC TCC AGC TCG GTG AGC TTC TGG ATA CCG GGC GTC GTG ATG CTG GTG ATG TAC TGG CGC ATC TTT AAG GAG GCG ATA CGC CAG CGC AAG GCC CTC AGT CGC ACC AGC TCG AAC ATC CTG CTG AAC AGC GTC CAC ATG GGC CAC ACC CAG CAG CCC ACC AAC CTG AGC TAT CTG CAT CCC AGC GAC TGC GAT CTG AAC GTG GCC TCC GCC CGC GAG GAG ACG CAC AGT GCC CTG AGT AAC TTG GAG GAC ATG CTG CAG CCG GCC ACC GAC GAG GAC GAC GAC AGG GAC GAG TGC GAT GAA CTG CGT GTG CCA TCG CCG CCG CCC CGC CGC CTC AGC CGC AGC AGC ATC GAT CTG CGG GAC CTG GAG CAG GAG CGG TAC GAG AAG GTC ACC CAC ACG GAC AGC GCC CCC TCG ATG ATG GCG TTG CAG CAG CAG --- CCC TCC TCT CAC AAT CAG TTG CAG CCA CCG GCG CCA GTG TTC AAT CCG CAG ATA TGG ACC GAG GGC AAG TTG ATC CAG GGA TCA --- --- --- --- --- AAG GAG CAC GAG GGC CAT CCC CCG CAT CCC TCG GCG CCG CAG CAG CAG CTC AGC CTG ACG AGC GGC AGT GGG AAC AGC GAA CCG GAG CCC GAG TCC ACG GCC TAC CGG GTC TTT GGC --- CTC AAC AGC GAC GAG AGC GAG GGC AAC GAC CTC TAC CTG ACC GAC ACC CAC CTG CCG CTG GCC GAG GAC AAC AAG GAG CTG AAG CGC CTG ATC GAG GAC AAC TAT CTG TAC TTC AAG CGT CAG ACG GGC GGC ACC ATC ATC AGC GGT CCT GGT GGC GGC AAG TAC GCG GCC CTC AGC GAA ACG GAC TTC ATT CGC CTG AAG GCG GGG GCG ACG GCC AGC GGA AGG AAG GCC TTT GCC TCC AGC GAT TCC GAG TTC CTG CGC ACC ATC AGC GAG TCC ACG AGA GCT GCC GAT CCA GCG GAG CCG GAA CCG GGT GTC AAG GAG AAG GGC TTC AAC ATC CTC TCG CTG CTG GCC AAG ACG AAG CGC TCG AGC ACC GAG TGC TTT GCG CTG GAG AAG AAG CGG CAT CAG GCC AAC --- --- TCC GAG GGC TCC AGC TTC TTC CGG CGC TCC CGC AAC CGG AAG TTG TCG CAC AGC TAC AAC GGA TGC GGC GGC GGC --- --- --- AAG GAA CGC AAA CTT GAG CGA CGC CAG CGG CAG CAC AGC GAC ACG GAT TCC ACG CCC AAC AAG CCG GAC ATT CTG CTG GAC ATC AAT GTG CTC AGC GAG CAG AGC GGT GGC GGT GCC AGT GTA ATC CAG CAG TTC AGC GAC GGT GTG CAG CTG ATC GAC TTC AGC GAG GTG AAG ACG CCG CCG CAG GAG AGG CAC CGC AGC GAT GAT GAG CTG GCC CAG CTG GCC GAT TGC TTT GGG GAG TCA CCG CAG CAG CCG GCC ACG CCG CCT CCT TCT TTG TCG CCA CCG GAA TTC CAG GAA CCA AGT GGC CTG CTC ATC GCC AGC AGC TCG GAG CTG GCC GAG ATC TTC AGA TCG CTC AGC TTT CCG CTG GGC AGA CCT GCT GGT GCT CCG CAA CGC CTG AGC ACG CTG AGC GAC CAG GTG TGC GCC AAC TAT CTG ATG TCC CCA CCG AAC ACA CCG GCT CCT GCT GTC CTG GAC TCG TCC TCC TCC TCC GCC GCC GCC --- --- --- --- --- --- --- GTG GTT AAT GCC GCC AAT GCG CAG CAA TCG GCG TCC ATC AAT GTG TAC TTC CTG TCG CCG CCG CCG CAT GCC GCC GGA CCG GGT TAT ACG CCC AGT GAC GCC TCC ACC GTC TCC CTG GAT GTG GTC ACC AGC CTG CCC ATG TCC ATG CCC GTC CCA GTG CCG CAG CCG AAT --- --- --- --- GCC GGG CAG AAC ATA TCG CCC AAG CCG GAG ATC ATA CTC GAC TCC ACG CTG TCG CCC GTC GAA GGA TGC GGC --- GAT GAG CAC CGG GAT GTC ACG TCG CCG CTG TTC AAG CGC AAA GAT AGC GCC GGC GAT GCG GAC GTG AGC ATT TCC GGC GGC CTG GCT GGG GGA CTG GGG GGT --- --- GGA GGT GGT GGC AAT GGC CGC CAA GGA CGC TGC AGC ATC CTG GCC GGC TAC GAT GGC ATC CAG ACC GTG CGC AAG CGA CAG GCC TCC GTG GTG ACC TAC GAC GTG AAT GTC ATC AAC TTC TCG CAG GAG AAC AGC GAC AGT CGC AGC TAC ATC CCC ATG GGC CGC GTT TCC ACG AGT TCA GCA AAG CAC GAA TTT TCC AAT AAA TCC TCG CTG ATC CGA CGC GGC GGC ATC TGC ATC TTT GTC GAT GAG GAG GAG GCG GAG GTC ATT GAG CAG CGG CCA CGC GGC ATC ACC TTC GCC GCG GTG CCC AGT CCG CTG CCC AAG TGT CCG CTC TGC GGC GCC GAC ATC AGC AGC ACC ACC --- --- --- --- --- --- --- --- --- --- ACC --- ACC GCA AAC GCG AAC GCC GGC ACC ACA ATC GAC ACC ACT GAA ACC ACC AAT GCA AGT GCA AGT GCA --- --- AGT GCA AGT GCA AAT GCA AGT GCT AGT AGT AAA CGT AGT ATT CAC GAG GCA ACT CCC GAT CTT GGC CAG GGG CCG AGG GAT GGG TCC AGG TCC AGG TCC --- --- AGA CCC GGG TCC AGT TCC ATT CGC TTC TGG CAC AAA CGA ACG GCG GCG GTC ACA GCA TGT TGG CAG CAG AGC AAG AAC CGG AAG CGC CGC TTC AAA ACC GGA TGC AGT CAC TGT GGT GCA ACC GGC GGC TCC GTG CGA CCG GCC AAA GGA TGG AAG GCC GAA CAC AAG GCC GCC CGC ACA CTG GGC ATC ATC ATG GGC GTC TTT CTG CTC TGC TGG CTG CCC TTC TTT CTG TGG TAT GTC ATC ACA TCG CTC TGC GGA CCC GCC TGC CCC TGC CCC GAT GTG CTC GTC GTG GTG TTA TTC TGG ATC GGT TAC TTC AAC TCC ACG CTG AAT CCG CTT ATA TAT GCC TAC TTT AAT CGC GAT TTC CGC GAG GCA TTC CGC AAT ACG CTC GAG TGT GTG TTG CCC TGT CTG GAG AAA CGA AAT CCC TAC AAC GCC TAC TAC GTC 
Dbia                            ATG TCA GGG GTC AAC GTG GCC GAC CTT CTG GCC ACG ACA ATG ACA TTG CCC ATA ACA GCC GCA TCA ACA GCA GCA GCA ACA TTA GTT GCA GTT --- --- --- --- --- --- --- --- --- --- --- --- --- --- --- ACA ACA GCA GCA CCA --- --- --- --- --- ACG AAC GGC AGC AGC GGC AAC CTG CAG CCT GCA ACA TTA ACT AGC CAC ATT GCC ACA GCA --- --- --- --- --- --- --- --- --- --- --- --- GCA ACA ACA ACG TCG ACC AGT TTG CCT TTA ACA TCG CAA TTT GTG GAT GCC TCG TTG ACT TCG CTA TCA CTG ACA GCC ACC TCG TCG TCC --- --- --- --- --- --- --- --- --- TTT TCG TCC TCT GAG TCC CCC TTC GAG TTC TCC GCC ACA GTG GGG CCC AAT CTC ACG GCC TCC --- --- --- AAT GGC AGT GAG CTG GCC GTG GAC ATC CCC CAG GAG CTG GAG GAG AGC TGG CTG GAC CTA TCG CTG CTG CTG CTC AAA GGA TTC ATC TTC TCG TCA ATT ATC CTG GCC GCC GTC CTG GGC AAT GCG TTG GTC ATC ATC TCA GTG CAG CGC AAT CGA AAG CTG CGG GTG ATA ACC AAT TAC TTT GTT GTG TCG CTG GCG ATG GCC GAC ATG CTG GTG GCC CTC TGT GCG ATG ACA TTC AAC GCC TCC GTG GAG CTT TCT GGT GGC AAG TGG ATG TTC GGA CCG TTC ATG TGC AAT GTG TAC AAC AGC CTG GAT GTT TAC TTT TCC ACG GCC AGC ATT CTG CAC CTG TGC TGC ATA TCG GTG GAC AGA TAC TAC GCC ATC GTG CGT CCG CTG GAG TAC CCA TTG AAT ATG ACA CAC AAA ACG GTG TGC TTC ATG CTG GCC AAC GTA TGG ATC CTG CCC GCC CTC ATA TCC TTC ACG CCC ATC TTC CTG GGC TGG TAC ACC ACG GAG GAG CAT CTG CGG GAG GTG TCC CTG CAT CCC GAC CAG TGC TCG TTT GTG GTC AAC AAG GCC TAC GCC CTC ATC TCC AGC TCG GTG AGC TTC TGG ATA CCC GGC GTC GTG ATG CTG GTG ATG TAC TGG CGC ATC TTT AAG GAG GCG ATA CGG CAG CGC AAG GCC CTC AGT CGC ACC AGC TCC AAC ATC CTG CTG AAC AGC GTC CAC ATG GGC CAC ACC CAG CAG CCC ACC AAC CTG AGC TAT CTG CAT CCC AGC GAC TGC GAT CTC AAC GTG GCT TCC GCC CGC GAG GAG ACG CAC AGT GCC CTG AGC AAC TTG GAG GAC ATG CTG CAA CCT GCC ACC GAC GAG GAC GAT GAC AGG GAC GAG TGC GAT GAA CTT CGA GTG CCG TCG CCG CCG CCA CGC CGC CTC AGC CGC AGC AGC ATC GAT CTG CGG GAC CTG GAG CAG GAG CGG TAC GAG AAG GTC ACC CAC ACG GAC AGC GCC CCC TCG ATG ATG GCC CTG CAG CAG CAG --- CAG CCC ACC CAC AAC CAG TTG CAG CCA CCG GCG CCA GTG TTC AAC CCG CAG ATA TGG ACG GAG GGC AAG ATG ATG CCC TCC AAG --- --- --- --- --- GAG CCG GAG AAG GAT GAT CCC GGT CAT CCC ACG GCG CCG CAG CAG CAG CTC AGC CTC ACG AGC GGC AGT GGG AAC AGC GAG CCG GAG CCG GAG TCC ACA GCC TAC CGG GTC TTT GGC --- CTC AAC AGC GAC GAG AGC GAG GGC AAC GAC CTG TAT GCG --- GAC ACG CAC CTC CCG CTG GCC GAG GAC AAC AAG GAG CTG AAG CGC CTC ATC GAG GAC AAC TAT CTG TAC TTC AAG CGG CAG ACG GGC GGC ACC ATC ATC AGT GGT CCT GGT GGC GGA AAA TAC GCC GCC CTC AGC GAG ACG GAC TTC ATC CGG CTA AAA GCA GGA GCA GCA GCC TGT GGA AGA AGG GCC ATC GCC TCC AGC GAC TCG GAG TTC CTG CGG ACC ATC AGC GAA TCC CGG GCC ATG --- --- CCG GAG CCA TCG CCG CCC AGT GGC AAG GAG AAG GGC TTC AAC ATT CTC TCC CTG CTG GCC AAG ACG AAG CGC TCG AGT ACC GAG TGC TTT GCG CTG GAG AAG AAG CGC CAG CAG GGC AAC ACG GGC TCC GAG GGA TCC AGC TTC TTC CGG CGC TCC CGG AAC CGG AAG TTG TCC CAC AGC TAC AAC GGA TGC GGC GGC GGC --- --- --- AAG GAA CGC AAA CTT GAG CGA CGC CAG CGG CAG CAC AGC GAC ACG GAC TCC ACG CCC AAC AAG CCG GAC ATC CTG CTG GAC ATC AAT GTC CTC AGC GAG CAG TCA GGC --- --- GCC AGT GTG ATC CAG CAG TTC AGC GAT GGA GTG CAG CTG ATC GAC TTT AGC GAG GTG AAG ACT CCG CCG GAG --- CGG AGG CGC AGC GAT GAT GAG CTG GCC CAG CTG GCT GAC TGC TTT GGG GAG TCT CCC CAG CAG CCG GCC ACG CCA CCG CCA TCG TTG TCT CCG CCA GAG TTG CCG GAA CCG AGT GGC CTA CTC ATC GCC AGC AGC TCG GAG CTG GCC GAG ATC TTT CGA TCC CTT AGT TTT CCG CTG GGC CGA CCG GCT GGA GCT CCG CAA CGT TTG AGC ACG CTG AGC GAC CAG GTG TGT GCT AAC TAT CTG ATG TCC CCA CCG AAC ACA CCG GCT CCC ACG GCC CTA TCA GTT CCC AAT GGC GCC ACC ATG GAC --- --- --- --- --- --- --- TCC ACT --- TCC TCG GCC CAC GCG CAG TCG GCG TCC ATC AAT GTG TAC TTC CTG TCG CCG CCG CCG CAT GCC GCC GGA CCC GGC TAT ACG CCC AGT GAC GCC TCT ACC GTG TCC CTG GAT GTG GTG ACC AGC CTG CCC ATG CCC GTG CCA GTG CCC CAG CCA AAT CCC CAG --- --- ATG CCC TCG CAG CCG AAC ATA TCG CCC AAG CCG GAG ATC ATC CTG GAC TCC ACG CTT TCG CCC GTC GAA GGA TGT GGC --- GAT GAG CAC CGG GAT GTC ACG TCG CCG CTG TTC AAG CGC AAA GAT AGC GCC GGC GAG GCG GAC GTG AGT GTT TCC GGC GGC CTG GGA GTG GGT GCG GGA GGG GGC ATG GGA GGA GGA GGC AAT GGA CGC CAA GGA CGA TGC AGC ATC CTG GCC GGC TAC GAT GGT ATC CAG ACC GTG CGC AAG CGA CAG GCG TCC GTG GTG ACC TAC GAC GTG AAT GTC ATC AAC TTC TCG CAG GAT AAC AGC GAC AGT CGC AGC TAC ATC CCC ATG GGC CGC GTT TCC ACC AGC TCA GCA AAG CAC GAA TTT TCC AAT AAA TCC TCG CTG ATC CGA CGC GGC GGC ATC TGC ATC TTT GTG GAT GAG GAG GAG GCG GAG ATC ATT GAG CAG CGG CCC AGG GGC ATC ACC TTC GCC GCG GTG CCC AGT CCG CTG CCC AAG TGT CCG CTC TGC GGC GCC GAC ATC AGC AGC ACC ACC --- --- --- --- --- --- --- --- --- --- ACC ACC ACA GCC ACC GCA AAC GCC GGC ACC ACA ATC GAC ACC ACT GAA ACC ACC AAT GCA AGT GCA AGT GCA AGT GCA AGT GCA AGT GCA AAT GCA AGT GCT AGT AGT AAA CGT AGT ATT CAC GAG CCA ACT CCC GAT CTC GGC CAG GGG CCC AGG TCC ACC --- --- --- AGG --- --- --- --- TCG AGC TCC AGT TCC ACT AGC TTC TGG CAC AAA CGA ACG GCG GCG GTC ACA GCA TGT TGG CAG CAG AGC AAG AAC CGG AAG CGC CGC TTC AAG ACC GGA TGC AGT CAC TGT GGT GCA ACC GGC GGC TCC GTG CGA CCG GCC AAA GGA TGG AAG GCC GAA CAC AAG GCC GCC CGC ACC CTG GGC ATC ATC ATG GGC GTC TTC CTG CTC TGC TGG CTG CCC TTC TTT CTG TGG TAT GTC ATC ACT TCG CTC TGC GGT CCG GCC TGC CCC TGT CCC GAT GTG CTC GTC GTG GTG CTG TTC TGG ATC GGT TAC TTC AAC TCG ACG CTG AAT CCG CTT ATA TAT GCC TAC TTT AAT CGC GAT TTC CGC GAG GCA TTC CGC AAC ACG CTG GAG TGT GTG CTG CCC TGT CTG GAG AAA CGC AAT CCC TAC AAC GCC TAC TAC GTC 
Dsuz                            ATG TCA GGG GTT AAC GTG GCT GAC CTT CTG GCC ACG ACA ATG ACA TTG CCC ATA ACA GCC GCA TCA ACA GCA GCA GCA ACA TTC GTT GCA GTG --- --- --- --- --- --- --- --- --- --- --- --- --- --- --- AGT GCC ACA ACA GCA GCA TCA ACG AAC AGC AGC AGC AGC AAC AGC AGC CAC CTG CAA CCT GCA ACA TTA ACT AGC CAC ATT TCC ACA GCA --- --- --- --- --- --- --- --- --- --- --- --- GCA GCA ACA ACG CCG ACC ATT CTG CCT ATA ACA TCG CAA TTT GTG GAT GCC TCG TTG ACT TCG CTA TCA CTG ACA GCC ACC TCG TCG TCC --- --- --- --- --- --- --- --- --- TTT TCG TCC TCG GAG TCC CCC TTC GAG TTC CTC GCC ACC GTG GGG CCC AAT CTG ACG GGC TCC --- --- --- AAT GGC AGT GAG ATT GTC GCG GAG CAC CCC GAG GAG CTG GAG GAG AGC TGG GTG GAT CTG TCG ATT CTG CTG CTC AAA GGA TTC ATC TTC TCG TCA ATT ATC CTG GCC GCC GTG CTG GGC AAT GCG TTG GTC ATC ATC TCA GTG CAG CGC AAT CGA AAG CTG CGG GTG ATA ACC AAT TAC TTT GTT GTG TCG CTG GCG ATG GCC GAC ATG CTG GTG GCC CTC TGT GCG ATG ACA TTC AAC GCC TCC GTG GAA CTG TCC GGT GGA AAG TGG ATG TTC GGA CCG TTC ATG TGC AAT GTG TAC AAC AGC CTG GAT GTT TAC TTT TCC ACG GCG AGC ATA CTG CAC CTG TGC TGC ATA TCG GTG GAC AGA TAC TAC GCC ATC GTG CGT CCG CTG GAG TAT CCA TTG AAT ATG ACA CAC AAA ACG GTC TGC TTC ATG CTC GCC AAC GTA TGG ATC CTG CCC GCC CTC ATA TCC TTC ACG CCC ATC TTC CTG GGC TGG TAC ACC ACG GAG GAG CAT CTG CGG GAG GTG TCC CTG CAC CCC GAC CAG TGC TCG TTT GTG GTC AAC AAG GCC TAC GCC CTC ATC TCC AGC TCG GTG AGC TTC TGG ATA CCC GGC ATC GTG ATG CTG GTG ATG TAC TGG CGC ATC TTT AAA GAG GCG ATA CGG CAG CGC AAG GCC CTC AGT CGC ACC AGC TCC AAC ATC CTG CTG AAC AGC GTC CAC ATG GGC CAC ACC CAG CAG CCC ACC AAC CTG AGC TAT CTG CAT CCC AGC GAC TGC GAT CTC AAC GCG ACT TCC GCC CGC GAG GAG ACG CAC AGT GCC CTG AGC AAC TTG GAG GAC ATG CTG CAG CCG GCC ACC GAC GAG GAC GAC GAC AGG GAC GAG TGC GAT GAA CTG CGA GTG CCG TCG CCA CCG CCA CGC CGC CTC AGC CGC AGC AGC ATC GAC CTG CGG GAC CTG GAG CAG GAG CGG TAC GAG AAG GTC ACC CAC ACG GAC AGC GCC CCC TCC ATG ATG GCT CTG CAG CAG CAG --- CAG CCC ACC CAC AAC CAG TTG CAG CCA CCG GCG CCA GTG TTC AAC CCG CAG ATA TGG ACG GAG GGC AAG ATG ATG CCC TCG AAG --- --- --- --- --- GAG CTG GAA AAG GAG TAC CCC GGT CAT CCC ACG GCG CCG CAG CAG CAG CTC AGC CTC ACG AGC GGC AGT GGG AAC AGC GAA CCG GAG CCG GAG TCC ACT GCC TAC CGG GTC TTT GGC --- CTC AAC AGC GAC GAG AGC GAG TGC AAC GAC CTG TAC GTG --- GAT ACC CAC CTC CCG CTG GCC GAG GAC AAC AAG GAG CTG AAG CGC CTG ATC GAG GAC AAC TAT CTG TAC TTC AAG CGG CAA ACG GGA GGC ACC ATC ATC AGT GGT CCT GGT GGC GGA AAG TAC GCC GCC CTC AGC GAA ACG GAC TTC ATC CGG CTG AAA GCA GGA GCA GCG GCC TGC GGA AGG AAG GCC ATC GCC TCC AGC GAC TCG GAG TTC CTG CGG ACC ATC AGC GAA TCC CGG GCC CTG --- --- CCG GAG CAA CCG CTG CCC AGT GGC AAG GAT AAG GGC TTC AAC ATC CTC TCC CTG CTA TCC AAG ACG AAG CGC TCG AGC ACC GAG TGC TTT GCG CTG GAG AAG AAG CGC CAG CAG GGC AAC ACG GGC TCC GAG GGA TCC AGC TTC TTT CGG CGC TCC CGG AAC CGG AAG TTG TCG CAC AGC TAC AAC GGA TGC GGC GGC GGC --- --- --- AAG GAA CGC AAA CTT GAG CGA CGC CAG CGG CAG CAC AGC GAC ACG GAC TCC ACG CCC AAC AAG CCG GAC ATC CTG CTG GAC ATC AAT GTC CTG AGC GAG CAG TCA GGC --- --- GCC AGT GTG ATC CAG CAG TTC AGC GAT GGA GTG CAG CTG ATC GAC TTC AGC GAG GTG AAG ACT CCG CCG GAG --- AGG AGG CGC AGC GAT GAT GAG CTG GCC CAG CTG GCC GAT TGC TTT GGG GAG TCG CCC CAG CAG CCG GCC ACG CCG CCG CCA TCG TTG TCT CCT CCA GAG TTG CCG GAA CCG AGT GGC CTG CTC ATC GCC AGC AGC TCG GAG CTG GCC GAG ATC TTT CGA TCC CTG AGC TTT CCG CTG GGC CGA CCA GCT GGA GCT CCC CAG CGT TTG AGC ACG CTG AGC GAC CAG GTG TGC GCT AAC TAT CTG ATG TCC CCA CCG AAC ACA CCG GCT CCC ACG GCC CTG TCC ATG CCC AGT GGA GCT CCG ATG GAC --- --- --- --- --- --- --- TCC TCT --- TCC TCG GCC AAC GCG CAG TCG GCG TCC ATC AAT GTG TAC TTC CTG TCG CCG CCG CCG CAT GCC GCC GGA CCT GGT TAT ACG CCC AGT GAC GCC TCC ACC GTG TCC CTG GAT GTG GTG ACC AGC CTG CCC ATG CCC GTG CCA GTG CCC CAG CCA AAT CCC CAA --- --- ATG CCC TCG CAG CCG AGC ATA TCG CCC AAG CCG GAG ATC ATC CTG GAC TCC ACG CTG TCG CCC GTC GAA GGT TGT GGC --- GAT GAG CAC CGG GAT GTC ACG TCG CCG CTG TTT AAG CGC AAA GAT AGC GCA GGC GAA GCG GAC GTG AGT GTT TCC GGC GGG CTG GGA GTG GGT GGT GGC --- --- --- GGG GGA GGA GGC AAT GGG CGC CAA GGA CGC TGC AGC ATC CTG GCC GGC TAC GAT GGC ATC CAG ACC GTG CGC AAG CGA CAG GCG TCC GTG GTG ACC TAC GAC GTG AAT GTC ATC AAC TTC TCG CAG GAG AAC AGC GAC AGT CGC AGC TAC ATC CCC ATG GGC CGC GTT TCC ACC AGT TCA GCA AAG CAC GAA TTT TCC AAT AAA TCC TCG CTG ATC CGA CGC GGC GGC ATC TGC ATC TTT GTG GAT GAG GAG GAG GCC GAG ATC ATT GAG CAG CGG CCC AGG GGC ATC ACC TTC GCC GCG GTG CCC AGT CCG CTG CCC AAG TGT CCG CTC TGC GGC GCC GAC ATC AGC AGC ACC ACC --- --- --- --- --- --- --- --- --- --- --- --- ACC GCA ACC GCA AAC GCC GGC ACC ACA ATC GAC ACC ACT GAA ACC ACC AAT GCA AGT GCA AGT GCA --- --- AGT GCA AAT GCA AAT TCA AGT GCT AGT AGT AAA CGT AGT ATT CAC GAG CCA ACT CCA GAT CTT GGC CAG GGG CCC AGG TCC ACG TCC AGG TCC AGG --- --- --- --- TCG AGC TCC AGT TCC ACT CGC TTC TGG CAC AAA CGA ACG GCG GCG GTC ACA GCA TGT TGG CAG CAG AGC AAG AAC CGG AAG CGC CGC TTC AAG ACC GGA TGC AGT CAC TGT GGT GCA ACC GGC GGC TCC GTG CGA CCA GCC AAA GGA TGG AAG GCC GAA CAC AAG GCC GCT CGC ACC CTG GGC ATC ATC ATG GGC GTC TTT CTG CTC TGC TGG CTG CCC TTC TTT CTG TGG TAT GTC ATC ACA TCG CTC TGC GGT CCG GCC TGC CCA TGT CCC GAT GTT CTG GTC GTG GTG TTA TTC TGG ATC GGT TAC TTC AAC TCG ACG CTG AAT CCG CTT ATA TAT GCC TAC TTT AAT CGC GAT TTC CGC GAG GCA TTC CGC AAC ACG CTG GAG TGT GTG CTG CCC TGT CTG GAG AAA CGA AAT CCC TAC AAC GCC TAC TAC GTC 
Dsub                            ATG TCA GGG GTT AAC GTG GCT GAC CTT CTG GCC ACG ACA ATG ACA TTG CCC ATA ACA GCC GCA TCA ACA GCA --- GCA ACA TTC GTT GCA GTG --- --- --- --- --- --- --- --- --- --- --- --- --- --- --- AAT GCA ACA ACA GCA ACA TCA ACG AAC AGC --- --- --- AGC AGC AGC AAC CTG CAA CCT GCA ACA TTA ACT AGC CAC ATT TCC GCA GCA --- --- --- --- --- --- --- --- --- --- --- --- GCA GCA ACA ACG CCG ACC ATT CTG CCT ATA ACA TCG CAA TTT GTG GAT GCC TCG TTG ACT TCG CTA TCA CTG ACA GCC ACC TCG TCG TCC --- --- --- --- --- --- --- --- --- TTC TCG TCC TCG GAG TCC CCC TTC GAG TTC CTC GCC ACA GTG GGG CCC AAT CTC ACG GGC TCC --- --- --- AAT GGC AGT GAG ATT GTC GCG GAG CAC CCC GAG GAG CTG GAG GAG AGC TGG ATG GAT CTG TCG ATT CTG CTG CTC AAA GGA TTC ATC TTC TCG TCA ATT ATC CTG GCC GCC GTC CTG GGC AAT GCG TTG GTC ATC ATC TCA GTG CAG CGC AAT CGA AAG CTG CGG GTG ATA ACC AAT TAC TTT GTT GTG TCG CTG GCG ATG GCC GAC ATG CTG GTG GCC CTC TGT GCG ATG ACA TTC AAC GCC TCC GTG GAA TTG TCC GGT GGA AAG TGG ATG TTC GGA CCG TTC ATG TGC AAT GTG TAC AAC AGC CTG GAT GTT TAC TTT TCC ACG GCG AGC ATA CTG CAC CTG TGC TGC ATA TCG GTG GAC AGA TAC TAC GCC ATC GTG CGT CCG CTG GAG TAT CCA TTG AAT ATG ACA CAC AAA ACG GTC TGC TTC ATG CTC GCC AAC GTA TGG ATC CTG CCC GCC CTC ATA TCC TTC ACG CCC ATC TTC CTG GGC TGG TAC ACC ACG GAG GAG CAT CTG CGG GAG GTG TCC CTG CAC CCC GAC CAG TGC TCG TTT GTG GTC AAC AAG GCC TAC GCC CTC ATC TCC AGC TCG GTG AGC TTC TGG ATA CCC GGC ATC GTG ATG CTG GTG ATG TAC TGG CGC ATC TTT AAG GAG GCG ATA CGG CAG CGC AAG GCC CTC AGT CGC ACC AGC TCC AAC ATC CTG CTG AAC AGC GTC CAC ATG GGC CAC ACC CAG CAG CCC ACC AAC CTG AGC TAT CTG CAT CCC AGC GAC TGC GAT CTC AAC GCG ACT TCC GCC CGC GAG GAG ACG CAC AGT GCC CTG AGC AAC TTG GAG GAC ATG CTG CAG CCG GCC ACC GAC GAG GAC GAC GAC AGG GAC GAG TGC GAT GAA CTG CGA GTG CCG TCG CCG CCG CCA CGC CGC CTC AGC CGC AGC AGC ATC GAC CTG CGG GAC CTG GAG CAG GAG CGG TAC GAA AAG GTC ACC CAC ACG GAC AGC GCC CCC TCC ATG ATG GCC CTG CAG CAG CAG --- CAG CCC ACC CAC AAC CAG TTG CAG CCA CCG GCG CCA GTG TTC AAC CCG CAG ATA TGG ACG GAG GGC AAG ATG ATG CCC TCG AAG --- --- --- --- --- GAG CTG GAA AAG GAG TAT CCT GGT CAT CCC ACG GCG CCG CAG CAG CAG CTC AGC CTC ACG AGC GGC AGT GGG AAC AGC GAA CCG GAG CCG GAG TCC ACG GCA TAC CGG GTC TTT GGC --- CTC AAC AGC GAC GAG AGC GAG TGC AAC GAC CTG TAC GTG --- GAT ACC CAC CTC CCG CTG GCC GAG GAC AAC AAG GAG CTG AAG CGC CTG ATC GAG GAT AAC TAT CTG TAC TTC AAG CGG CAG ACG GGC GGC ACC ATC ATC AGT GGT CCT GGC GGC GGA AAA TAC GCC GCT CTC AGC GAG ACG GAC TTT ATC CGG CTG AAA GCA GGA GCA GCG GCC TGC GGA AGG AAG GCC ATC GCA TCC AGC GAT TCG GAG TTC CTG CGG ACC ATC AGC GAA TCC CGG GCC CTG --- --- CCG GAG CAA TCG CTG CCC AGT GGC AAG GAG AAG GGC TTC AAC ATC CTC TCC CTG CTA TCA AAG ACG AAG CGC TCG AGC ACC GAG TGC TTT GCG CTG GAG AAG AAG CGC CAG CAG GGC AAC ACG GGC TCC GAG GGA TCC AGC TTC TTC CGG CGC TCC CGG AAC CGG AAG TTG TCG CAC AGC TAC AAC GGA TGC GGC GGC GGC --- --- --- AAG GAA CGC AAA CTT GAG CGA CGC CAG CGG CAG CAC AGC GAC ACG GAC TCC ACG CCC AAC AAG CCG GAC ATC CTG CTG GAC ATC AAT GTC CTG AGC GAG CAG TCA GGC --- --- GCC AGT GTG ATC CAG CAG TTC AGC GAT GGA GTG CAG CTG ATC GAC TTC AGC GAG GTG AAG ACT CCG CCG GAG --- AGG AGG CGC AGC GAT GAT GAG TTG GCC CAG CTG GCC GAT TGC TTC GGC GAG TCG CCC CAG CAG CCG GCC ACG CCG CCG CCA TCG TTG TCG CCT CCA GAG TTG CCG GAA CCG AGT GGC CTG CTC ATC GCC AGC AGC TCG GAG CTG GCC GAG ATC TTT CGA TCC CTG AGC TTT CCG CTG GGC CGA CCA GCT GGA GCT CCC CAG CGT CTA AGC ACG CTG AGC GAC CAG GTG TGC GCT AAC TAT CTG ATG TCC CCA CCG AAC ACA CCG GCT CCC ACG GCC CTG TCC ATG CCC AGT GGA GCT CCG ATG GAC --- --- --- --- --- --- --- TCC TCT --- TCC TCG GCC AAC GCG CAG TCG GCG TCC ATC AAT GTG TAC TTC CTG TCG CCG CCG CCG CAT GCC GCC GGA CCT GGT TAT ACG CCC AGT GAC GCC TCC ACC GTG TCC CTG GAT GTG GTG ACC AGC CTG CCC ATG CCC GTG CCA GTG CCC CAG CCA AAT CCC CAA --- --- ATG CCC TCG CAG CCG AGC ATA TCG CCC AAG CCG GAG ATC ATC CTG GAC TCC ACG CTG TCG CCT GTC GAA GGA TGT GGC --- GAT GAG CAC CGG GAT GTC ACG TCG CCG CTG TTT AAG CGC AAA GAT AGC GCA GGC GAA GCG GAC GTG AGT GTT TCC GGC GGA CTT GGA GTG GGT GGT GGC --- --- --- GGG GGA GGA GGC AAT GGA CGC CAA GGA CGC TGC AGC ATC CTG GCC GGC TAC GAT GGC ATC CAG ACC GTG CGC AAG CGA CAG GCG TCC GTG GTG ACC TAC GAC GTG AAT GTC ATC AAC TTC TCG CAG GAG AAC AGC GAC AGT CGC AGC TAC ATC CCC ATG GGC CGC GTT TCC ACC AGT TCA GCA AAG CAC GAA TTT TCC AAT AAA TCC TCG CTG ATC CGA CGC GGC GGC ATC TGC ATC TTT GTG GAT GAG GAG GAG GCC GAG ATC ATT GAG CAG CGG CCC AGG GGC ATC ACC TTC GCC GCG GTG CCC AGT CCG CTG CCC AAG TGT CCG CTC TGC GGC GCC GAC ATC AGC AGC ACC ACC --- --- --- --- --- --- --- --- --- --- --- --- ACC GCA ACC GCA AAC GCC GGC ACC ACA ATC GAC ACC ACT GAA ACC ACC AAT GCA AGT GCA AGT GCA AGT GCA AGT GCA AGT GCA AAC GCA AGT GCT AGT AGT AAA CGT AGT ATT CAC GAG CCA ACT CCA GAT CTT GGC CAG GGG CCC AGG TCC ACG TCC AGG TCC AGG --- --- --- --- TCG AGC TCC AGT TCC ACT CGC TTC TGG CAC AAA CAA ACG GCG GCG GTC ACA GCA TGT TGG CAG CAG AGC AAG AAC CGG AAG CGC CGC TTC AAG ACC GGA TGC AGT CAC TGT GGT GCA ACC GGC GGC TCC GTG CGA CCG GCC AAA GGA TGG AAG GCC GAA CAC AAG GCC GCC CGC ACC CTG GGC ATC ATC ATG GGC GTC TTT CTG CTC TGC TGG CTG CCC TTC TTT CTG TGG TAT GTC ATC ACA TCG CTC TGC GGT CCG GCC TGC CCC TGT CCC GAT GTT CTG GTC GTG GTG CTA TTC TGG ATC GGT TAC TTC AAC TCG ACG CTG AAT CCG CTT ATA TAT GCC TAC TTT AAT CGC GAT TTC CGC GAG GCA TTC CGC AAC ACG CTG GAG TGT GTG CTG CCC TGT CTG GAG AAA CGA AAT CCC TAC AAC GCC TAC TAC GTC 
Dfic                            ATG TCA GGG GTT AAC GGG GCT GAC CTT TTG GCC ACG ACA ATG ACA TTG CCC ATA ACA GCC GCA TTG GCA AAT TCA ACA GCA GAA ACG GCA GCA ACA GCA ACT AGC AGG CTG AGC AAA TCG ATT GCA GCA CTC GCT GCA GGT GGC ACT ACA ACA GCA ACA GCA ACA GCA ATA TCA ACT TCA ACC AGC AAC CTG CAA CGT GCA ACA TTA ACC GGC CAC ATT TCC --- --- --- --- --- --- --- --- --- --- --- --- ACA ACG GCA ACG GTT GCA ACG ACC AGT TTG CCC ATA ACT TCG CAA TTT GTT GAT GCC TCG TTG ACT TCG CTG TCA TTA ACA GCC ACC TCG --- --- --- --- --- TCG GGC TCC TTT TCG TCC TTC TCG TCC TCG GAG TCG TCG TTC GAG TTA CTC GCA ACC GTT GGC CCA AAC ATA ACT --- --- --- --- GCC AAT GCC AGC GAC TTG TTG GCG GAG AAT CCC GAA GAG CTG GAG GAG AGC TGG CTG GAC TTT TCG CTG CTG TTA CTC AAA GGG TTC ATC TTC TCG TCA ATT ATC CTG GCC GCC GTT CTA GGG AAT GCG TTG GTC ATC ATT TCG GTG CAG CGC AAT CGA AAG CTA CGG GTG ATA ACC AAT TAC TTT GTT GTG TCG CTG GCG ATG GCC GAC ATG CTG GTG GCC CTC TGC GCG ATG ACA TTC AAC GCC TCC GTG GAG CTA TCC GGC GGC AAG TGG ATG TTC GGA CCG TTC ATG TGC AAC GTG TAC AAC AGC CTG GAT GTT TAC TTT TCC ACG GCG AGC ATC CTG CAT CTC TGC TGC ATA TCG GTG GAC AGA TAC TAC GCC ATC GTG CGT CCT CTG GAG TAT CCA TTG AAT ATG ACA CAC AAA ACG GTG TGC TTC ATG CTG GCC AAC GTT TGG ATC CTG CCC GCC CTC ATA TCC TTC ACG CCC ATC TTC CTC GGC TGG TAC ACC ACG GAG GAG CAC CTG CGG GAG GTG TCC CTG CAT CCG GAC CAG TGC TCA TTT GTG GTC AAC AAG GCC TAC GCC CTC ATC TCC AGC TCG GTT AGC TTC TGG ATC CCC GGC ATT GTG ATG CTC GTG ATG TAC TGG CGC ATC TTT AAG GAG GCC ATT CGG CAG CGC AAG GCC CTC AGT CGG ACC AGC TCC AAC ATC CTG CTG AAC AGC GTC CAC ATG GGC CAC GCC CAG CAG CCC ACC AAC CTG AGC TAT CTG CAT CCC AGC GAC TGC GAT CTC AAT GTG GCA TCG GCC AGG GAG GAG ACG CAG AGT GCT CTG AGC AAC TTG GAG GAC ATG CTG CAA CCG GCC ACC GAC GAG GAC GAC GAC AGA GAT GAG TGC GAT GAA CTG CGA GTG CCG TCG CCA CCA CCA CGT CGT CTT AGC AGG AGC AGC ATA GAT CTG CGC GAC TTG GAG CAG GAG CGG TAC GAG AAG GTC ACC CAC ACG GAC AGT GCG CCC TCG ATG ATG GCG CTC CAG CAG --- CAG CCG ACT TCC CAC AAC CAA TTG CAG CCA CCG GCG CCA GTG TTC AAT CCG CAG ATC TGG ACG GAG GGC AAG GTG GCG --- --- --- --- --- ATG CCT CCC AAG GAG CTG GAC AAG GAT GAT TCT CAT CCT AAT GGA CCG CAG CAG CAG CTC AGC TTG ACC AGC GGC AGT GGG AAC AGT GAA CCC GAA CCG GAA TCC ACT GCT TAC CGG GTG TTT GGT --- CTC AAC AGC GAC GAG AGC GAG GGC AAC GAC CTG TAC --- --- GAC ACC CAT CTT CCC TTG GCC GAG GAC AAC AAG GAG CTG AAG CGT CTG ATC GAG GAT AAC TAT CTG TAC TTC AAG CGG CAG ACT GGG GGC ACC ATC ATT AGT GGT CCA GGT GGC GGC AAG TAC GCC GCC CTC AGC GAA ACG GAC TTC ATC CGG TTG AAG GCA GGA GCA GCT GCC TGT GGG AGA AAG GCA TTC GCC TCC AGC GAT TCG GAA TTC CTG CGC ACC ATC AGT GAA TCC AGA GCA CTG --- --- CCC GAT CAA CCG CTT CCG --- GGA AAG GAG AAG GGC TTC AAT ATC CTT TCG CTC CTG GCC AAG ACG AAG CGT TCG AGC ACC GAG TGC TTT GCG CTG GAG AAG AAG CGC CAC CAG GCC --- --- AAC TCC GAG GGA TCT AGC TTC TTC CGG CGC TCC AGG AAT CGG AAG CTA TCG CAC AGC TAC AAC GGA TGC GGC GGC GGC --- --- --- AAG GAA CGC AAA CTT GAG CGA CGC CAG CGG CAG CAC AGC GAC ACC GAT TCC ACA CCC AAC AAA CCG GAT ATC CTG CTG GAC ATC AAT GTG CTG AGT GAA CAA AGC GGA --- --- GCC AGT GTG ATC CAG CAG TTC AGC GAT GGC GTC CAG CTG ATT GAC TTC AGT GAG GTG AAG ACC CCG CCA GAG GCG CGG ATT CGC AGC GAG GAC GAG TTG GCC CAG TTG GCC GAT TGC TTT GGG GAG TCG CCC CAG CAT CCT TCC ACA CCA CCT CCC TCA CTT TCG CCA CCG GAG CTG CCG GAG CCG AGT GGC CTG CTC ATC GCC AGC AGT TCG GAG CTG GCC GAG ATC TTT CGA TCG CTC AGC TTC CCA CTC GGT CGT CCC GCT GGA GCT CCA CAG AGG TTG AGT ACG CTA AGT GAC CAG GTG TGC GCC AAC TAC CTG ATG TCC CCA CCG AAC ACC CCA GCT CCA CCT TCG ATT TCC GTG GCG AAT GGA GTA GGA GTA GGA GGA GGA GGA GGA GCT GGC ATG GAT TCC TCC AGC GGC TCG AAT CCG CAG TCG GCG TCC ATC AAT GTG TAC TTC CTG TCG CCG CCG CCG CAT GCC GCC GGA CCT GGT TAC ACG CCC AGT GAT GCC TCC ACC GTT TCC CTG GAC GTG GTG ACC ACG CTG CCC ATG CCC GTG CCA GTG --- --- CCC CAG CCC AAT CCA GTC CAG CAG CCG CCG ACG AAC ATA TCG CCC AAG CCG GAG ATC ATA CTC GAC TCC ACG CTA TCG CCG GTC GAA GGA TGT GGC GGC GAT GAG CAC CGG GAT GTC ACG TCG CCG CTG TTC AAG CGC AAA GAT AGC GCC GGC GAT GCG GAC GTG AGT GTT TCC GGC GGA CTG GGC GTG GGT --- --- --- --- --- --- --- --- GGG GCT GGG CGC CAA GGA CGC TGC AGC ATA CTA GCC GGC TAC GAT GGC ATC CAG ACT GTG CGA AAG CGA CAG GCC TCC GTG GTG ACC TAC GAC GTG AAC GTC ATC AAC TTC TCG CAG GAG AAC AGC GAC AGT CGG AGC TAC ATT CCC ATG GGC CGC GTC TCC ACC AGT TCA GCA AAG CAC GAG TTC TCA AAC AAA TCC TCG CTG ATC CGA CGC GGC GGC ATC TGC ATC TTT GTG GAT GAG GAG GAG GCG GAG AGC ATT GAG CAG CGG CCA CGT GGC ATC ACC TTC GCC GCG GTG CCC AGT CCG CTG CCC AAG TGT CCG CTC TGC GGC GCC GAC ATC AGC AGC AGC AGC GGC ACC ACC ACC ACC ACC ACA ACC ACA ACA AAT GCA ACA GCA AAA GCA AAC GCC GGC ACC ACA ATC GAC ACC ACT GAA ACC ACC AAT GCA AGT GCA ACT --- --- --- --- --- --- --- --- GCA ATG GCT AGT AGT AAA CGT AGT AGT CAC GAA TCA GCT CCC GAC CTT GGC CAG GGT TCG AAA TCC GGT CCG GGA TCG GGT TCG GGA TCG GGA TCG AGG TCC AGT TCC ACT CGC TTC TGG CAC AAA CGA ACG GCG GCG GTC ACA GCA TGT TGG CAG CAG AGC AAG AAC CGG AAG CGC CGC TTC AAA ACC GGA TGC AGT CAC TGT GGT GCA ACC GGC GGC TCC GTT CGA CCG GCC AAA GGA TGG AAG GCC GAG CAC AAG GCC GCC CGC ACT TTG GGC ATC ATC ATG GGC GTC TTT CTG CTC TGC TGG CTG CCC TTC TTT CTG TGG TAT GTC ATC ACC TCG CTC TGC GGA CCG GCC TGT CCA TGT CCC GAT GTG CTC GTG GTG GTC TTA TTC TGG ATC GGT TAC TTC AAC TCC ACG CTG AAT CCG CTT ATA TAT GCC TAC TTT AAC CGC GAT TTC CGC GAG GCG TTC CGC AAC ACG CTG GAG TGT GTG CTG CCC TGT CTG GAG AAA CGC AAT CCC TAC AAC GCC TAC TAC GTC 
Dele                            ATG TCC GGG GTT AAC GTC GCT GAC CTT TTG GCC ACG ACA ATG ACA TTG CCC ATG ACA GCC ACA TCA --- --- --- ACG GCA --- --- --- --- GCA ACA TCA AGC AGG CTG AGC AAA TCG ATT GCA GCG TTA ATC GCA GGT AGT GGC GCA ACA GCA ACA TCG GAC GGC AAC CTG CAA --- --- --- --- --- --- CCT GCA ACA TTA ACT AGC CAC ATT GCC ACA ACA --- --- --- --- --- --- --- --- --- ACA TCC ACA ACA ACG ACG ACT ACG ACC AGT TTG CCC ATA ACA TCG CAG TTT GTG AAT GCC TCG TTG ACT TCG CTA TCA TTA ACA GCC ACC TCG --- --- --- --- --- TCG GGC TCC TTT TCG TCC TTT CCG TCC TCG GAG TCC CCG TTC GAG TTC CTT GCA ACA GTT GGC CCA AAC ATC ACG ACC AAC ATC ACG ACC AAT GCC AGC GAC ATT GTC GTG GAG AAC CAC GAG GAG CTG GAG GAG AGC TGG CTG GAT CTA TCG CTG CTG CTG CTC AAA GGC TTT ATA TTC TCG TCA ATT ATC CTG GCC GCA GTC CTG GGC AAT GCG TTG GTC ATC ATT TCA GTG CAG CGC AAT CGC AAG CTG CGG GTG ATA ACC AAT TAC TTT GTT GTG TCG CTG GCG ATG GCC GAC ATG CTG GTG GCC CTC TGT GCG ATG ACA TTC AAC GCC TCC GTG GAA CTG TCC GGC GGA AAG TGG ATG TTC GGC CCG TTC ATG TGC AAC GTG TAC AAC AGC CTG GAT GTT TAC TTT TCC ACG GCG AGC ATA CTG CAC CTG TGC TGC ATA TCG GTG GAC AGA TAC TAT GCC ATA GTG CGT CCG CTG GAG TAT CCT TTG AAT ATG ACA CAC AAA ACG GTG TGC TTC ATG CTC GCC AAT GTG TGG ATC CTG CCC GCC CTC ATA TCC TTC ACG CCC ATC TTC CTG GGC TGG TAC ACG ACC GAC GAG CAC CTG CGC GAG GTG TCC CTG CAT CCG GAC CAG TGC TCG TTT GTG GTC AAC AAG GCC TAC GCC CTC ATC TCC AGC TCC GTC AGC TTC TGG ATA CCC GGC ATC GTG ATG CTG GTG ATG TAC TGG CGC ATC TTT AAG GAG GCG ATA CGC CAG CGC AAA GCC CTC AGC CGC ACC AGC TCC AAC ATC CTG CTG AAC AGC GTC CAC ATG GGC CAC ACC CAG CAG CCC ACC AAC CTG AGC TAT CTG CAT CCC AGC GAC TGC GAT CTT AAT GCG GCA TCC GCG CAC GAG GAG ACG CAC AGT GCT CTC AGC AAC TTG GAG GAC ATG CTG CAG CCG GCC ACC GAT GAG GAC GAC GAC AGG GAC GAG TGC GAT GAA CTA CGC GTG CCG TCG CCA CCG CCG CGC CGC CTC AGC CGG AGC AGC ATC GAT CTG CGG GAC CTG GAG CAG GAG CGG TAC GAG AAG GTC ACG CAC ACG GAC AGC GCC CCC TCA ATG ATG GCC CTG CAG CAG CAG CAG CCG TCG TCG CAC AAC CAG CTG CAG CCA CCG GCG CCA GTG TTC AAT CCG CAG ATA TGG ACG GAG GGC AAG CTG CTG CCC TCG AAG GAG CTG GAG CCG GAG CGG GAG CGG GAG CGG GAT CAG ACC CAT CCC ATG GGG CCG CAG CAG CAG CTC AGC CTG ACC AGC GGC AGT GGG AAC AGT GAG CCG GAG CCG GAG TCC ACT GCT TAT CGG GTG TTC GGA --- CTG AAC AGC GAC GAG AGC GAG GGC AAC GAC CTG TAC --- --- GAC ACC CAC CTG CCG CTG GCC GAG GAC AAC AAG GAG CTG AAG CGC CTG ATC GAG GAC AAC TAT CTG TAC TTC AAG CGG CAG ACG GGC GGC ACC ATC ATC GGC GGG CCG GGC GGC GGC AAG TAC GCC GCC CTT AGC GAA ACG GAC TTC ATT CGC CTG AAG GCC GGA GCG GCG GCC AGC GGG CGA AAG GCC ATC GCC GCC AGC GAC TCG GAG TTC CTG CGC ACG ATC AGC GAG AGC AGA GCG CCG --- --- GCA GAG CAG CCA CTG CCG CAC GGC AAG GAG AGG GGC TTC AAC ATA CTC TCC CTG CTG GCC AAG ACG AAG CGC TCG AGC ACC GAG TGC TTT GCG CTG GAG AAG AAG CGC CAC CAG GCC --- --- AAC TCG GAG GGA TCC AGC TTC TTT CGG CGC GCC CGC AAC CGG AAG CTG TCG CAC AGC TAC AAC GGA TGC GGC GGC GGC AAC GGC GGC AAG GAA CGC AAA CTT GAG CGA CGC CAG CGG CAG CAC AGC GAC ACG GAC TCC ACG CCC AAC AAG CCG GAC ATT TTG CTG GAC ATC AAT GTG CTC AGC GAG CAG AGT GGC --- --- GCC GGT GTG ATC CAG CAC TTC AGC GAC GGT GTG CAA CTG ATT GAC TTC AGC GAG GTG CAG ACG CCG GAA CGC --- CTG CGC CGG AGC GAC GAC GAG CTG GCC CAG CTG GCC GAC TGC TTT GGG GAG TCA CCC CAG CAG CCG GCC ACG CCG CCA CCC TCG TTG TCG CCG CCG GAA CTG CCG GAG CCC AGC GGA CTG CTC ATC GCC AGC AGC TCG GAG CTG GCC GAG ATC TTC CGC TCG CTC AGC TTT CCG CTG GGC CGG CCG GCC GGA GCT CCA CAG CGT CTG AGC ACG CTG AGC GAC CAG GTG TGC GCC AAC TAT CTG ATG TCC CCA CCG AAC ACA CCG GCT GCG CCT GCG CCT CAG CCT CCG CCA CCG --- CCG GTC TCC ATT GCT CCA GCG GCA CTG GAC TGC TGC TCC TCC AAC GCG AAC GCG CAG TCG GCG TCC ATC AAT GTG TAC TTC CTG TCG CCG CCG CCA CAT GCC GCC GCA CCT GGC TAC ACG CCC AGT GAC GCC TCC ACC GTG TCC CTG GAT GTG GTG ACC AGC CTG TCC ATG CCC ATG TCC ATG TCC ATG CCC CAG TCA GGT CCC CAA CTG CCG CCG CAG CCA AAC ATA TCG CCC AAG CCC GAG ATC ATA CTC GAC TCC ACG CTG TCG CCC GTC GAA GGA TGC GGC --- GAT GAG CAC CGG GAT GTC ACG TCG CCG CTC TTC AAG CGC AAA GAT AGC GCC GGC GAT GCG GAC GTG AGC ATT TCC GGT GGA CTG GGA --- GTT GGT GCT --- --- --- --- GGT GCT GGT GCT GGG CGA CAA GGA CGC TGC AGC ATC CTG GCC GGC TAC GAC GGC ATC CAG ACG GTG CGC AAG CGA CAG GCG TCC GTG GTG ACC TAC GAC GTG AAT GTC ATC AAC TTC TCG CAG GAC AAC AGC GAC AGT CGC AGC TAC ATT CCC ATG GGT CGC GTG TCC ACC AGT TCG GCA AAG CAC GAA TTT TCC AAT AAA TCC TCG CTG ATC CGA CGC GGC GGC ATC TGC ATC TTT GTG GAT GAG GAG GAG GCG GAG GTC ACT GAG CAG CGG CCC CGG GGC ATC ACC TTT GCC GCT GTG CCC AGT CCG CTG CCC AAG TGT CCG CTC TGC GGC GCC GAC ATC AGT AGC ACC ACT ACC ACC ACC --- --- --- --- --- --- ACC AAT GCC AAT GTT AAT GCC AAC GCC GGC ACC ACT AAC GAC ACC ACT GAA ACC ACC AAT GCA AGT GCA AGT GCA --- --- --- --- --- --- AGT GCA AGT GCT AGT AGT AAA CGT AGT AGT CAC GAG CCA ACT CCC GAT CTT GGC CAG GGG CCG AGG TCC ACA TCC --- --- --- --- --- --- --- --- ACA TCC AAT TCC ACC CGC TTC TGG CAC AAG CGA ACG GCG GCG GTC ACA GCA TGT TGG CAG CAG AGC AAA AAC CGG AAG CGC CGC TTC AAG ACC GGA TGC AGT CAC TGT GGT GCA ACC GGC GGC TCG GTG CGC CCG GCC AAA GGA TGG AAG GCC GAA CAC AAG GCG GCC CGC ACC CTG GGC ATC ATC ATG GGC GTC TTT CTG CTC TGC TGG CTG CCC TTC TTT CTG TGG TAT GTC ATC ACA TCG CTC TGC GGA CCG GCA TGC CCA TGT CCC GAT GTA CTG GTC GTC GTG TTA TTC TGG ATC GGC TAC TTC AAC TCC ACG CTG AAT CCG CTT ATA TAC GCC TAC TTT AAT CGC GAT TTC CGC GAA GCA TTC CGC AAT ACG CTG GAG TGT GTG CTG CCC TGT CTG GAG AAA CGA AAT CCG TAC AAT GCC TAC TAC GTC 
Drho                            ATG TCC GGG GTT AAC GTC GCT GAC ATT TTG GCC ACG ACA ATG ACA TTG CCC ATG ACA GCC ACA TCA GCA ACA TCC ACG GCG --- --- --- --- GCA ACA TCC AGT AGG CTG AGC AAA TCG ATT GCA GAG TTC GTT GCA GGT GGT GCA GCA ACA GCA ACA TCA GCG ACA AAC AGT AAC --- AGC AGC CAC TCG AAA CTT GCA ACA TTA TCG AGC CAC ATT TCC ACA ACA GCA ACG GCT GCA GTG GCA GCA --- --- --- ACA TCA ACA ACG ACG ACG ACG ACC AGT TTG CCT ATA ACA TCG CAA TTT GTG AAT GCC TCG TTG ACT TCG CTA TCA TTA ACA GCC ACA TCG TCT --- --- --- --- --- GGC TCG TTT TCG TCC TTT CCG TCC TCG GAG TCC CCG TTC GAG TTC CTC GCA ACA GTT GGG CCA AAC ATT ACG --- --- --- --- GCC AAT GCC AGC GAC ATT GTC GTG GAG AGC CAG GAG GAG CTG GAG GAG AGC TGG CTG GAT CTA TCG CTG CTG CTG CTG AAA GGC TTT ATC TTC TCG TCA ATT ATC CTG GCC GCA GTC CTG GGA AAT GCG TTG GTC ATC ATT TCA GTG CAG CGC AAT CGA AAG CTG CGG GTG ATA ACC AAT TAC TTT GTT GTG TCG CTG GCG ATG GCC GAC ATG TTG GTG GCC CTC TGT GCG ATG ACA TTC AAC GCC TCC GTG GAA CTG TCC GGC GGA AGG TGG ATG TTC GGA CCG TTC ATG TGC AAC GTG TAC AAC AGC CTG GAT GTT TAC TTT TCC ACG GCG AGC ATA CTG CAT CTC TGC TGC ATA TCG GTG GAC AGA TAC TAC GCC ATA GTG CGT CCG CTG GAG TAC CCA TTG AAT ATG ACA CAC AAA ACG GTT TGC TTC ATG CTC GCC AAC GTG TGG ATC CTG CCC GCC CTC ATA TCC TTC ACG CCC ATC TTC CTG GGC TGG TAC ACA ACG GAC GAG CAT CTG CGG GAG GTG TCG CTG CAT CCG GAC CAG TGC TCA TTT GTG GTC AAC AAG GCC TAC GCC CTC ATC TCC AGC TCC GTG AGC TTC TGG ATA CCC GGC ATC GTG ATG CTG GTG ATG TAC TGG CGC ATC TTT AAG GAG GCG ATA CGC CAG CGC AAG GCC CTC AGC CGC ACC AGC TCC AAC ATC CTG CTG AAC AGC GTC CAC ATG GGC CAC ACC CAG CAG CCC ACC AAC CTG AGC TAT CTG CAT CCC AGC GAC TGC GAT CTG AAT GTG GCA TCT GCT CGT GAG GAG ACG CAC AGT GCT CTG AGC AAC TTG GAG GAC ATG CTG CAG CCT GCC ACC GAC GAG GAC GAC GAC AGG GAC GAG TGC GAT GAA CTG CGA GTG CCG TCG CCT CCG CCG CGC CGC CTC AGC CGC AGC AGC ATC GAC CTG CGC GAC CTG GAG CAG GAG CGG TAC GAG AAG GTC ACC CAC ACG GAC AGC GCC CCC TCG ATG ATG GCC CTG CAG CAG CAG CAG CCG --- TCG CAC AAC CAG CTG CAG CCA CCG GCG CCA GTG TTC AAC CCG CAG ATA TGG ACG GAG GGC AAG ATG CTG CCG TCG AAG GAG CTG GAG --- --- --- --- --- --- AAG GAG CAG CCG CAT CCC ACC GCT CCG CAG CAG CAG CTC AGC CTG ACC AGC GGC AGT GGG AAC AGC GAA CCG GAG CCG GAG TCC ACG GCC TAC CGG GTC TTC GGT --- CTC AAC AGC GAC GAG AGC GAG GGC AAC GAC CTG TAC --- --- GAC ACC CAC CTG CCG CTG GCC GAG GAC AAC AAG GAG CTG AAG CGC CTG ATC GAG GAC AAC TAC CTG TAC TTC AAG CGG CAG ACG GGC GGC ACC ATC ATC AGC GGT CCG GGG GGC GGC AAG TAC GCC GCC CTC AGC GAA ACG GAC TTC ATC CGC CTG AAG GCG GGA GCA GCG GCC TGC GGG CGG AAG GCC ATC GCC GCC AGC GAT TCC GAG TTC CTG CGC ACC ATC AGC GAG TCG AGG GCC GCG --- --- CCG GAG CAG CCG CTG CCT --- GGG AAG GAG AAG GGC TTC AAC ATC CTC TCG CTG CTG GCC AAG ACC AAG CGC TCG AGC ACC GAG TGC TTC GCG CTG GAG AAG AAG CGC CAC CAG GCC --- --- AAC TCC GAG GGG TCC AGC TTC TTC CGG CGC GCC CGA AAC CGG AAG TTG TCG CAC AGC TAC AAC GGA TGC GGC GGC GGC --- --- --- AAG GAA CGC AAA CTT GAG CGA CGC CAG CGG CAG CAC AGC GAT ACG GAC TCC ACG CCC AAC AAG CCG GAC ATC CTG CTG GAC ATC AAT GTA CTC AGC GAG CAG ACC GGC --- --- GCC AGC GTG ATC CAG CAC TTC AGC GAT GGA GTG CAG CTG ATT GAC TTC AGC GAG ATC AAG ACT --- CCG GAG --- AGG ATT CGC AGC GAC GAC GAG CTG GCC CAG CTG GCC GAC TGC TTC GGG GAA TCC CCA CAG CAG CCG GCC ACG CCG CCG CCG TCG TTG TCG CCG CCG GAA CTG CCG GAA CCG AGT GGC CTG CTG ATC GCC AGC AGC TCC GAG CTG GCC GAG ATC TTT CGA TCG CTG AGC TTT CCG CTG GGC CGC CCG GCC GGA GCT CCC CAG CGC CTG AGC ACG CTG AGC GAC CAG GTG TGC GCC AAC TAT CTG ATG TCC CCA CCG AAC ACA CCG GCT CCA CCG GCC ATC TCC GTG --- --- --- --- --- --- --- --- CCC AAC GGA GCT GTC ATG GAC TCC TCC --- TCC TCC AAC GCG CAG TCG GCG TCC ATC AAT GTG TAC TTC CTG TCG CCG CCG CCG CAT GCC GCC GGA CCT GGC TAC ACG CCC AGT GAC GCC TCG ACC GTG TCC CTG GAT GTG GTG ACC ACC CTG CCA ATG CCC GTG CCC GTG --- --- --- --- CCC AAT CCG CAA CTG CCC TCG CAG CCC AAC ATA TCG CCC AAG CCG GAG ATC ATA CTC GAT TCC ACG CTG TCG CCC GTC GAA GGA TGT GGC --- GAT GAG CAC CGC GAT GTC ACG TCG CCG CTG TTC AAG CGC AAA GAT AGC GCC GGC GAT GCG GAC GTG AGC GTT TCC GGG GGG --- --- --- --- --- CTG --- --- --- --- GGA GTT GGT GGT GGC CGC CAA GGA CGC TGC AGC ATC CTG GCC GGC TAC GAT GGC ATC CAG ACC GTG CGC AAG CGA CAG GCG TCC GTG GTG ACC TAC GAC GTG AAT GTC ATA AAC TTC TCG CAG GAT AAC AGC GAC AGT CGC AGC TAC ATC CCC ATG GGC CGC GTT TCC ACC AGT TCA GCA AAG CAC GAA TTT TCC AAT AAA TCC TCG CTG ATC CGA CGC GGC GGC ATC TGC ATC TTT GTG GAT GAG GAG GAG GCG GAG ACC ACT GAG CAG CGG CCC CGC GGC ATC ACC TTC GCC GCG GTG CCC AGT CCG CTG CCC AAG TGT CCG CTC TGC GGC GCC GAC ATC AGC AGC ACC ACC GCG AAC GCA --- --- --- --- --- --- --- --- --- AAC GCA AAC GCC AAC GCC GGC ACC ACA ATC GAC ACC ACT GAA ACC ACC AAT GCA AGT GCA AGT GCA --- --- --- --- --- --- ACT GCA AGT GCT AGT AGT AAA CGT AGT AGT CAC GAA CCA ACC CCC GAT CTT GGC CAG GGG CCC AGG TCC AGG TCC --- --- --- --- --- --- --- --- GGG GCC AGT TCC ACC CGC TTC TGG CAC AAG CGA ACG GCG GCG GTC ACA GCA TGT TGG CGG CAG AGC AAG AAC CGG AAG CGC CGC TTC AAG ACC GGA TGC AGT CAC TGT GGT GCA ACC GGC GGT TCC GTG CGC CCG GCC AAA GGA TGG AAG GCC GAA CAC AAG GCC GCC CGC ACT CTG GGC ATC ATC ATG GGC GTC TTT CTG CTC TGC TGG CTG CCC TTC TTT CTG TGG TAT GTC ATC ACA TCG CTC TGC GGA CCA GCG TGC CCA TGT CCC GAT GTG CTC GTC GTC GTG CTT TTC TGG ATC GGT TAC TTC AAC TCC ACG CTG AAT CCG CTT ATA TAC GCC TAC TTT AAT CGC GAT TTC CGC GAG GCA TTC CGC AAT ACG CTG GAG TGT GTG CTA CCC TGT TTG GAG AAA CGA AAT CCG TAC AAC GCC TAC TAC GTC 
Dmel                            ATG TCA GGG GTT AAC GTG GCT GAC CTT CTG GCC ACG ACA ATG ACA TTA CCC ATA ACA GCC GCA GCA GGA GCA GCA ACA TCA --- --- --- --- CAA GCA --- --- --- --- --- --- --- --- --- --- --- --- --- --- --- --- --- --- --- GCA GCA ACA TCA GCC ACC AAC --- GCC AGC CAC CTG CAA CCT GCA ACA TTA ACA GGC CAC ATT TCC ACG ACA GCA GCA GCC AAA ACT ACG ACG --- --- --- --- --- --- --- ACG CCG ACG AGC AGT TTG CCT ATA ACA TCG CAA TTT GTG GAT GCC TCG TTG ACT TCG CTA TCA TTA ACA GCC ACA TCG TCA GAT GCC TCC TAC TCC TCG CCC TTT TCA TCC TAC TTG TCG TCG GAT TCC ACG TTT GAG CTC CTC TCG ACA GTC GGC CCA AAT ATA ACG --- --- --- --- GCC AAT GGC AGT GAC ATT GCG GTG GAT AAC CAG GCG GAG CTG GAG GAG AGC TGG CTG GAT CTA TCG CTG CTG CTG CTC AAA GGA TTC ATC TTC TCG TCA ATT ATC CTG GCC GCT GTC CTC GGC AAT GCA TTG GTC ATC ATT TCA GTG CAG CGC AAT CGA AAG CTG CGG GTG ATA ACC AAT TAC TTT GTT GTG TCG CTG GCG ATG GCC GAC ATG CTG GTG GCC CTC TGT GCG ATG ACA TTC AAC GCC TCC GTG GAA CTG TCC GGC GGA AAG TGG ATG TTC GGA CCG TTC ATG TGC AAC GTG TAC AAC AGC CTG GAT GTT TAC TTT TCC ACG GCC AGC ATA TTG CAC CTG TGC TGC ATA TCA GTG GAC AGA TAC TAC GCC ATT GTG CGT CCA CTG GAG TAT CCA TTG AAT ATG ACA CAC AAA ACG GTC TGC TTC ATG CTC GCC AAT GTG TGG ATC CTG CCC GCC CTC ATA TCC TTC ACG CCC ATC TTT CTG GGC TGG TAC ACG ACG GAG GAG CAC CTG CGG GAG ATT TCC CTG CAT CCG GAC CAG TGC TCG TTT GTG GTC AAC AAG GCC TAC GCC CTC ATC TCC AGT TCG GTG AGC TTC TGG ATA CCC GGC ATT GTG ATG CTG GTG ATG TAC TGG CGC ATC TTT AAG GAG GCG ATT CGT CAA CGC AAG GCC CTC AGC CGC ACC AGC TCC AAC ATC CTC CTT AAC AGC GTC CAC ATG GGC CAC ACC CAG CAG CCC ACC AGC CTG AGC TAT CTG CAT CCC AGT GAC TGT GAT CTG AAT GCC ACA TCC GCC CGG GAG GAG ACG CAC AGT GCG CTT AGT AAC TTG GAG GAC ATG CTG CAG CCG GCC ACC GAC GAG GAC GAC GAT AGG GAC GAG TGC GAT GAA CTG AGA GTG CCA TCG CCG CCG CCA CGC CGC CTC AGC CGC AGC AGC ATC GAT CTG AGG GAC TTG GAG CAG GAG CGG TAC GAG AAG GTC ACC CAC ACG GAC AGT GCT CCC TCG ATG ATG GCA CTG CAG CAA CAG CAG CCC --- TCC CAC AAT CAG TTG CAG CCA CCG GCG CCA GTG TTC AAT CCG CAG ATA TGG ACG GAG GGC AAG ATG ATC CCT TCG AAG GAG CTC GAT --- --- --- --- --- --- AAG GAG CAT TCT CAT CCC AAT GGC CCG CAA CAG CAG CTC AGC CTG ACC AGC GGC AGT GGG AAC AGC GAA CCG GAA CCG GAG TCC ACT GCG TAC CGG GTC TTT GGT GGT CTC AAC AGC GAC GAG AGC GAG GGC AAC GAC CTG TAC --- --- GAC ACC CAC CTG CCG CTG GCC GAG GAC AAC AAG GAG CTG AAG CGC CTG ATA GAG GAC AAC TAT CTG TAC TTT AAG CGC CAG ACG GGC GGC ACC ATT ATC AGT GGC CCA GGC GGA GGA AAG TAC GCT GCC CTC AGT GAA ACG GAC TTC ATC AGG CTG AAG GCG GGC GCA GCG GCC TGT GGG CGT AAG GCA TTC GCC TCC AGC GAT TCG GAG TTC CTG CGC ACC ATT AGT GAA TCG CGG GCG TTG --- --- CCG GAG CAG CCA GTG CCC --- GGG AAG GAG AAG GGC TTC AAC ATT CTG TCC CTG CTG TCG AAG ACG AAA CGC TCG AGC ACC GAG TGC TTT ACG CTG GAA AAG AAG CGA CAT CAG GCC --- --- AAC TCC GAG GGA TCC AGC TTC TTC CGG CGC TCC CGG AAC CGG AAA TTG TCG CAC AGC TAC AAC GGA TGC GGT GGC GGC --- --- --- AAG GAA CGC AAA CTT GAG AGA CGC CAG CGG CAG CAC AGC GAT ACG GAC TCC ACG CCC AAC AAG CCG GAC ATC CTG CTG GAC ATC AAT GTG CTC AGC GAG CAG AGT GGA --- --- GCC AGT GTG ATC CAG CAG TTC AGC GAC GGG GTA CAG CTG ATT GAC TTC AGT GAG CTG AAA ACA CCG CCC GAG --- AGG ATT CGG AGC GAC GAC GAG TTG GCG CAG CTG GCC GAT TGC TTT GGG GAG TCG CCC CAG CAG CCG GCC ACG CCG CCA CCA TCG TTA TCG CCG CCA GAA TTG CCA GAA CCG AGT GGC CTG CTC ATT GCC AGC AGC TCG GAA CTG GCC GAG ATC TTT CGC TCG CTG AGC TTT CCG CTG GGC CGA CCG GCT GGT GCT CCA CAG CGC CTG AGC ACG CTC AGT GAC CAG GTG TGC GCC AAC TAT CTG ATG TCC CCA CCG AAC ACA CCG GCT CCG CCG GCC ATT TCC GTG --- --- --- --- --- --- --- --- CCG AAC GGA GGT GCC ATG GAC TCT TCC GCC TCT TCC AAC GCG CAG TCG GCG TCC ATC AAT GTG TAC TTC CTA TCG CCG CCG CCG CAT GCC GCC GCA CCT GGT TAT ACG CCC AGT GAC ACA TCC ACT GTG TCC TTG GAT GTG GTG ACC AGC CTG CCT ATG CCC GTT CCA GTG CCG --- --- CAG CCA AAT CCC CAA ATG GCC TCA CAG TCC AAC ATA TCG CCC AAG CCG GAG ATC ATA CTC GAT TCC ACG CTG TCG CCG GTT GAG GGA TGC GGC --- GAT GAG CAC CGG GAT GTC ACG TCG CCA CTG TTC AAG CGC AAA GAT AGC GCC GGC GAT GCG GAC GTG AGC GTT TCC GGC AAT GGA GGG GCT GGT GGC GTT --- --- --- --- GGA GGA GTG GGT GGC CGC CAA GGC CGC TGC AGC ATC CTG GCA GGC TAC GAT GGC ATC CAA ACT GTG CGG AAG AGA CAG GCG TCC GTG GTG ACC TAC GAC GTG AAT GTC ATC AAC TTC TCG CAG GAG AAC AGC GAC AGT CGC AGC TAC ATC CCG ATG GGC CGC GTT TCC ACC AGT TCC GCA AAG CAC GAA TTT TCC AAT AAA TCC TCG CTG ATC CGA CGC GGC GGC ATC TGC ATC TTT GTG GAT GAG GAG GAG GCG GAG ATC ATT GAG CAG CGG CCC CGC GGC ATC ACC TTC GCC GCG GTG CCC AGT CCG CTG CCC AAG TGT CCG CTC TGC GGC GCC GAC ATC AGC AGC ACC ACC GGC --- --- --- --- ACC ACC GCA AAC GCA ACC GCA ACC GCC AAC --- --- GCC GAC AGC ACA ATC GAC ACC ACA --- --- --- --- --- --- --- --- --- --- --- --- --- --- --- --- GTA ACC ACT AGT AGT AAA CGT AGT ATT CAC GAG CAA ACT CCA GAT CTT GGC CAG --- --- AGG CCC GCC TCC --- --- --- --- --- --- --- --- TCG TCC AGT TCC ACT CGA TTC TGG CAC AAG CGA ACG GCG GCG GTC ACA GCA TGT TGG CAG CAG AGC AAG AAC CGG AAG CGC CGC TTC AAA ACC GGA TGC AGT CAC TGT GGT GCA ACC GGC GGT TCC GTG CGA CCG GCC AAA GGA TGG AAG GCC GAA CAC AAG GCC GCC CGC ACC CTG GGC ATC ATC ATG GGC GTC TTT CTG CTC TGC TGG CTG CCC TTC TTT CTG TGG TAT GTC ATC ACA TCG CTC TGC GGT CCG GCC TGC CCA TGT CCC GAT GTG CTC GTG GTG GTG TTA TTC TGG ATC GGT TAC TTC AAC TCC ACG CTA AAT CCG CTT ATA TAC GCC TAC TTT AAT CGC GAT TTT CGC GAG GCA TTC CGC AAT ACG CTG GAG TGT GTG CTG CCC TGT CTG GAG AAA CGA AAT CCG TAC AAC GCC TAC TAC GTC 
Dsec                            ATG TCA GGG GTT TAC GTG GCT GAC CTT CTG GCC ACG ACA ATG ACA TTA CCC ATA ACA GCC GCA ACA GGA GCA GCA ACC TCA --- --- --- --- CAA GCA --- --- --- --- --- --- --- --- --- --- --- --- --- --- --- --- --- --- --- GCA GCA ACA TCA GTC ACC AAC --- GCC AGC CAC CTG CAA CCT GCA ACA TTA ACA AGC CAC ATT TCC ACG ACA GCA GCA GCC AAA ACG ACG ACG --- --- --- --- --- --- --- ACG ACG ACG AGC AGT TTG CCT ATA ACA TCG CAA TTT GTG GAT GCC TCG TTG ACT TCG CTA TCA TTA ACA GCC ACA TCG TCA GAT GGC TCC TAC TCC TCG CCC TTT TCA TCC TAC TCT TCC TCG GAG TCC ACG TTT GAG TTC CTC TCG ACA GTT GGC CCA AAC ATA ACT --- --- --- --- GCC AAT GGC AGT GAG ATT GCG GTG GAT AGC CAG GCG GAG CTG GAG GAG AGC TGG CTG GAT CTA TCG CTG CTG CTG CTC AAA GGA TTC ATC TTC TCG TCA ATT ATC CTG GCC GCT GTC CTC GGC AAC GCA TTG GTC ATC ATT TCA GTG CAG CGC AAT CGA AAG CTG CGG GTG ATA ACC AAT TAC TTT GTT GTG TCG CTG GCG ATG GCC GAC ATG CTG GTG GCC CTC TGT GCG ATG ACA TTC AAC GCC TCC GTG GAA CTG TCC GGC GGA AAG TGG ATG TTC GGA CCG TTC ATG TGC AAC GTG TAC AAC AGC CTG GAT GTT TAC TTT TCC ACG GCC AGC ATA TTG CAC CTG TGC TGC ATA TCG GTG GAC AGA TAC TAC GCC ATT GTG CGT CCA CTG GAG TAT CCA TTG AAT ATG ACA CAC AAA ACG GTC TGC TTC ATG CTC GCC AAT GTG TGG ATC CTG CCC GCC CTC ATA TCC TTC ACG CCC ATC TTC CTG GGC TGG TAC ACG ACG GAG GAG CAC CTG CGG GAG ATT TCC CTG CAT CCG GAC CAG TGC TCG TTT GTG GTC AAC AAG GCC TAC GCC CTC ATC TCC AGT TCG GTG AGC TTC TGG ATA CCC GGC ATT GTG ATG CTG GTG ATG TAC TGG CGC ATC TTT AAG GAG GCG ATT CGT CAG CGC AAG GCC CTC AGC CGC ACC AGC TCC AAT ATC CTC CTA AAC AGC GTC CAC ATG GGC CAC ACC CAG CAG CCT ACC AGC CTG AGC TAT CTG CAT CCC AGC GAC TGC GAT CTG AAT GCC ACA TCC GCC CGC GAG GAG ACA CAC AGT GCG CTC AGT AAC TTG GAG GAC ATG CTG CAG CCG GCC ACC GAC GAG GAC GAC GAC AGG GAC GAG TGC GAT GAA CTG AGA GTG CCA TCG CCG CCG CCA CGC CGC CTC AGC CGC AGC AGC ATC GAT CTG AGG GAC TTG GAG CAG GAG CGG TAC GAG AAG GTC ACC CAC ACG GAC AGT GCT CCC TCG ATG ATG GCA CTG CAG CAG CAG CAG CCC --- TCC CAC AAT CAG TTG CAG CCA CCG GCG CCA GTG TTC AAT CCG CAG ATA TGG ACG GAG GGC AAG ATG ATC CCT TCG AAG --- --- --- --- --- --- --- --- --- --- GAG CAT TCT CAT CCC AAT GGA CCG CAA CAG CAA CTC AGC CTG ACC AGC GGC AGT GGG AAC AGC GAA CCG GAA CCG GAG TCC ACC GCG TAC CGG GTC TTT GGT GGC CTC AAC AGC GAC GAG AGC GAG GGC AAC GAC ATG TAC --- --- GAC ACC CAC CTG CCG CTG GCC GAG GAC AAC AAG GAG CTG AAG CGC CTG ATC GAG GAC AAC TAT CTG TAC TTC AAG CGC CAG ACG GGC GGC ACA ATT ATC AGT GGT CCG GGC GGG GGG AAG TAC GCC GCC CTC AGT GAG ACG GAC TTC ATC CGG CTG AAG GCG GGT GCA GCG GCC TGT GGG CGT AAG GCA TTC GCC TCC AGC GAT TCG GAG TTC CTG CGC ACC ATT AGC GAA TCG CGG GCG TTG --- --- CCG GAG CAG CCA GTG CCC --- GGG AAG GAG AAG GGC TTC AAC ATT CTA TCC CTG CTG TCG AAG ACG AAG CGC TCG AGC ACC GAG TGC TTT ACG CTG GAG AAG AAG CGA CAT CAG GCC --- --- AAC TCC GAG GGA TCC AGC TTC TTC CGG CGC TCC CGG AAC CGG AAA TTG TCG CAC AGC TAC AAC GGA TGC GGC GGC GGC --- --- --- AAG GAA CGC AAA CTT GAG CGA CGC CAG CGG CAG CAC AGC GAT ACG GAC TCC ACG CCC AAC AAG CCG GAC ATC CTG CTG GAC ATC AAT GTG CTC AGC GAG CAG AGT GGC --- --- GCC AGT GTG ATC CAG CAG TTC AGC GAC GGG GTG CAG CTG ATT GAC TTC AGT GAG CTA AAA GCA CCG CCC GAG --- AGG ATT CGC AGC GAC GAC GAG CTG GCC CAG CTG GCC GAT TGC TTT GGG GAG TCG CCC CAG CAG CCG GCC ACG CCG CCA CCA TCG TTG TCG CCG CCG GAA TTG CCG GAA CCG AGT GGC CTG CTC ATT GCC AGC AGC TCG GAG CTG GCC GAG ATC TTT CGC TCG CTG AGC TTT CCA CTG GGC CGA CCG GCT GGT GCT CCA CAG CGC CTG AGT ACG CTC AGT GAC CAG GTG TGC GCC AAC TAT CTG ATG TCC CCA CCG AAC ACA CCG GCT CCG CCG TCC ATT TCC GTG --- --- --- --- --- --- --- --- CCG AAC GGA GGT GCC ATG GAC TCT TCC GCC GCT TCC AAC TCG CAG TCG GCG TCC ATC AAT GTG TAC TTC CTA TCG CCG CCG CCG CAT GCC GCC GCA CCT GGT TAT ATG CCC AGT GAC ACA TCC ACT GTG TCC TTG GAT GTG GTG ACC AGC CTG CCG ATG CCC GTT CCA GTG CCG --- --- CAG CCA AAT CCC CAA ATG CCC TCA CAG TCC AAC ATA TCG CCC AAG CCG GAG ATC ATA CTC GAT TCC ACG CTG TCG CCG GTT GAG GGA TGC GGC --- GAT GAG CAC CGG GAT GTC ACG TCG CCA CTG TTC AAG CGC AAA GAT AGC GCC GGC GAT GCG GAC GTG AGC GTT TCC GGC AAT GGA GGG GCT GGT GGC ATT --- --- --- --- GGA GGA GTG GGT GGC CGC CAA GGG CGC TGC AGC ATC CTG GCC GGC TAC GAT GGC ATC CAA ACT GTG CGG AAG AGA CAG GCG TCC GTG GTG ACC TAC GAC GTG AAT GTC ATC AAC TTC TCG CAG GAG AAC AGC GAC AGT CGC AGC TAC ATC CCG ATG GGC CGC GTT TCC ACC AGT TCC GCA AAG CAC GAA TTT TCT AAT AAA TCC TCG CTG ATC CGA CGC GGC GGC ATC TGC ATC TTT GTG GAT GAG GAG GAG GCG GAG ATC ATT GAG CAG CGG CCC CGC GGC ATC ACC TTC GCC GCG GTG CCC AGT CCG CTG CCC AAG TGT CCG CTC TGC GGC GCC GAC ATC AGC AGC ACC ACC GGC --- --- --- --- ACC ACC GCA AAC GCA AAC GCA ACC GCA AAT GCC AAC GCC GGC AGC ACA ATC GAC ACC ACA GTA --- --- --- --- --- --- --- --- --- --- --- --- --- --- --- CTA ACC ACT AGT AGT AAA CGT AGT ATT CAC GAG CCA ACT CCA GAT CTT GGC CAG --- --- GGG CCC GCG TCC --- --- --- --- --- --- --- --- TCG TCC AGT TGC ACT CGA TTC TGG CAC AAG CGA ACG GCG GCG GTC ACA GCA TGT TGG CAG CAG AGC AAG AAC CGG AAG CGC CGC TTC AAA ACC GGA TGC AGT CAC TGT GGT GCA ACC GGC GGC TCC GTG CGA CCG GCC AAA GGA TGG AAG GCC GAA CAC AAG GCC GCC CGC ACC CTG GGC ATC ATC ATG GGC GTC TTT CTG CTC TGC TGG CTG CCC TTC TTT CTG TGG TAT GTC ATC ACA TCG CTC TGC GGT CCG GCC TGC CCG TGT CCC GAT GTG CTC GTG GTG GTG TTA TTC TGG ATC GGT TAC TTC AAC TCC ACG CTA AAT CCG CTT ATA TAC GCC TAC TTT AAT CGA GAT TTC CGC GAG GCA TTC CGC AAT ACG CTG GAG TGT GTG CTG CCC TGT CTG GAG AAA CGA AAT CCG TAC AAC GCC TAC TAC GTC 
Dsim                            ATG TCA GGG GTT AAC GTG GCT GAC CTT CTG GCC ACG ACA ATG ACA TTA CCC ATA ACA GCC GCA ACA GGA GCA GCA ACA TCA --- --- --- --- CAA GCA --- --- --- --- --- --- --- --- --- --- --- --- --- --- --- --- --- --- --- GCA GCA ACA TCA GTC ACC --- --- --- AGC CAC CTG CAA CCT GCA ACA TTA ACA AGC CAC ATT TCC ACG ACA GCA GCA GCC AAA ACG ACG --- --- --- --- --- --- --- --- ACG ACG ACG AGC AGT TTG CCT ATA ACA TCG CAA TTT GTG GAT GCC TCG TTG ACT TCG CTA TCA TTA ACA GCC ACA TCG TCA GAT GGC TCC TAC TCC TCG CAC TTT TCA TCC TAC TCT TCC TCG GAG TCC ACG TTT GAG TTC CTC TCG ACA GTT GGC CCA AAC ATA ACG --- --- --- --- GCC AAT GGC AGT GAG ATT GCG GTG GAT AGC CAG GCG GAG CTG GAG GAG AGC TGG CTG GAT CTA TCG CTG CTG CTG CTC AAA GGA TTC ATC TTC TCG TCA ATT ATC CTG GCC GCT GTC CTC GGC AAT GCA TTG GTC ATC ATT TCA GTG CAG CGC AAT CGA AAG CTG CGG GTG ATA ACC AAT TAC TTT GTT GTG TCG CTG GCG ATG GCC GAC ATG CTG GTG GCC CTC TGT GCG ATG ACA TTC AAC GCC TCC GTG GAA CTG TCC GGC GGA AAG TGG ATG TTC GGA CCG TTC ATG TGC AAC GTG TAC AAC AGC CTG GAT GTT TAC TTT TCG ACG GCC AGC ATA TTG CAC CTG TGC TGC ATA TCG GTG GAC AGA TAC TAC GCC ATT GTG CGT CCA CTG GAG TAT CCA TTG AAT ATG ACA CAC AAA ACG GTC TGC TTC ATG CTC GCC AAT GTG TGG ATC CTG CCC GCC CTC ATA TCC TTC ACG CCC ATC TTC CTG GGC TGG TAC ACG ACG GAG GAG CAC CTG CGG GAG ATT TCT CTG CAT CCG GAC CAG TGC TCG TTT GTG GTC AAC AAG GCC TAC GCC CTC ATC TCC AGT TCG GTG AGC TTC TGG ATA CCC GGC ATT GTG ATG CTG GTG ATG TAC TGG CGC ATC TTT AAG GAG GCG ATT CGT CAG CGC AAG GCC CTT AGC CGC ACC AGC TCC AAT ATC CTC CTA AAC AGC GTT CAC ATG GGC CAC ACC CAG CAG CCC ACC AGC CTG AGC TAT CTG CAT CCC AGC GAC TGC GAT CTG AAT GCC ACA TCC GCC CGC GAG GAG ACA CAC AGT GCG CTC AGT AAC TTG GAG GAC ATG CTG CAG CCG GCC ACC GAC GAG GAC GAC GAC AGG GAC GAG TGC GAT GAA CTG AGA GTG CCA TCG CCG CCG CCA CGC CGC CTC AGC CGC AGC AGC ATC GAT CTG AGG GAC TTG GAG CAG GAG CGG TAC GAG AAG GTC ACC CAC ACG GAC AGT GCT CCC TCG ATG ATG GCA CTG CAG CAG CAG CAG CCC --- TCC CAC AAT CAG TTG CAG CCA CCG GCG CCA GTG TTC AAT CCG CAG ATA TGG ACG GAG GGC AAG GTG ATC CCT TCG AAG GAG CTC GAA --- --- --- --- --- --- AAG GAG CAT TCT CAT CCC AAT GGC CCG CAA CAG CAA CTC AGC CTG ACC AGC GGC AGT GGG AAC AGC GAA CCG GAA CCG GAG TCC ACC GCG TAC CGG GTC TTT GGT GGC CTC AAC AGC GAC GAG AGC GAG GGC AAC GAC ATG TAC --- --- GAC ACC CAC CTG CCG CTG GCC GAG GAC AAC AAG GAG CTG AAG CGC CTG ATC GAG GAC AAC TAT CTG TAC TTC AAG CGC CAG ACG GGC GGC ACA ATT ATC AGT GGG CCG GGC GGG GGG AAG TAC GCC GCC CTC AGC GAG ACG GAC TTC ATC CGG CTG AAG GCG GGT GCA GCG GCC TGT GGG CGT AAG GCA TTC GCC TCC AGC GAT TCG GAG TTC CTG CGC ACC ATT AGC GAA TCG CGG GCG TTG --- --- CCG GAG CAG CCA GTG CCC --- GGG AAG GAG AAG GGC TTC AAC ATT CTA TCC CTG CTG TCG AAG ACG AAG CGC TCG AGC ACC GAG TGC TTT ACG CTG GAG AAG AAG CGA CAT CAG GCC --- --- AAC TCC GAG GGA TCC AGC TTC TTC CGG CGC TCC CGG AAC CGG AAA TTG TCG CAC AGC TAC AAC GGA TGC GGC GGC GGC --- --- --- AAG GAA CGC AAA CTT GAG CGA CGC CAG CGG CAG CAC AGC GAT ACG GAC TCC ACG CCC AAC AAG CCG GAC ATC CTG CTG GAC ATC AAT GTG CTC AGC GAG CAG AGT GGC --- --- GCC AGT GTG ATC CAG CAG TTC AGC GAC GGG GTG CAG CTG ATT GAC TTC AGT GAG TTA AAA GCA CCG CCC GAG --- AGG ATT CGC AGC GAC GAC GAG CTG GCC CAG CTG GCC GAT TGC TTT GGG GAG TCG CCC CAG CAG CCG GCC ACG CCG CCA CCA TCG TTG TCG CCG CCG GAA TTG CCA GAA CCG AGT GGC CTG CTC ATT GCC AGC AGC TCG GAG CTG GCC GAG ATC TTT CGC TCG CTG AGC TTT CCG CTG GGC CGA CCG GCT GGT GCT CCA CAA CGG CTG AGC ACG CTC AGT GAC CAG GTG TGC GCC AAC TAT CTG ATG TCC CCA CCG AAC ACA CCG GCT CCG CCG GCC ATT TCC GTG --- --- --- --- --- --- --- --- CCC AAC GGA GGT GCC ATG GAC TCT TCC GCC GCT TCC AAC GCG CAG TCG GCG TCC ATC AAT GTG TAC TTC CTA TCG CCG CCG CCG CAT GCC GCC GCA CCT GGT TAT ACG CCC AGT GAC ACA TCC ACT GTG TCC TTG GAT GTG GTG ACC AGC CTG CCG ATG CCC GTT CCA GTG CCG --- --- CAG CCA AAT CCC CAA ATG CCC TCA CAG TCC AAC ATA TCG CCC AAG CCG GAG ATC ATA CTC GAT TCC ACG CTG TCG CCG GTT GAG GGA TGC GGC --- GAT GAG CAC CGG GAT GTC ACG TCG CCA CTG TTC AAG CGC AAA GAT AGC GCC GCC GAT GCG GAC GTG AGC GTT TCC GGC AAT GGA GGG GCT GGT GGC ATT --- --- --- --- GGA GGA GTG GGT GGC CGC CAA GGG CGC TGC AGC ATC CTG GCC GGC TAC GAT GGC ATC CAA ACT GTG CGG AAG AGA CAG GCG TCC GTG GTG ACC TAC GAC GTG AAT GTC ATC AAC TTC TCG CAG GAG AAC AGC GAC AGT CGC AGC TAC ATC CCG ATG GGC CGC GTT TCC ACC AGT TCC GCA AAG CAC GAA TTT TCC AAT AAA TCC TCG CTG ATC CGA CGC GGC GGC ATC TGC ATC TTT GTG GAT GAG GAG GAG GCG GAG ATC ATT GAG CAG CGG CCC CGC GGC ATC ACC TTC GCC GCG GTG CCC AGT CCG CTG CCC AAG TGT CCG CTC TGC GGC GCC GAC ATC AGC AGC ACC ACC GGC --- --- --- --- ACC ACC GCA AAC GCA AAC GCA ACC GCA AAT GCC AAC GCC GGC AGC ACA ATC GAC ACC ACA GTA --- --- --- --- --- --- --- --- --- --- --- --- --- --- --- --- ACC ACT AGT AGT AAG CGT AGT ATT CAC GAG CCA ACT CCA GAT CTT GGC CAG --- --- GGG CCC GCG TCC --- --- --- --- --- --- --- --- TCG TCC AGT TCC ACT CGA TTC TGG CAC AAG CGA ACG GCG GCG GTC ACA GCA TGT TGG CAG CAG AGC AAG AAC CGG AAG CGC CGC TTC AAA ACC GGA TGC AGT CAC TGT GGT GCA ACC GGC GGC TCC GTG CGA CCG GCC AAA GGA TGG AAG GCC GAA CAC AAG GCC GCC CGC ACC CTG GGT ATC ATC ATG GGC GTC TTT CTG CTC TGC TGG CTG CCC TTC TTT CTG TGG TAT GTC ATC ACA TCG CTC TGC GGT CCG GCC TGC CCG TGT CCC GAT GTG CTC GTG GTG GTG TTA TTC TGG ATC GGT TAC TTC AAC TCC ACG CTA AAT CCG CTT ATA TAC GCC TAC TTT AAT CGC GAT TTC CGC GAG GCA TTC CGC AAT ACG CTG GAG TGT GTG CTG CCC TGT CTG GAG AAA CGA AAT CCG TAC AAC GCC TAC TAC GTC 
Dmau                            ATG TCA GGG GTT AAC GTG GCT GAC CTT CTG GCC ACG ACA ATG ACA TTA CCC ATA ACA GCC GCA ACA GGA GCA GCA ACA TCC --- --- --- --- CAA GCA --- --- --- --- --- --- --- --- --- --- --- --- --- --- --- --- --- --- --- GCA GCA ACA TCA GTC ACC --- --- --- AGC CAC CTG CAA CCT GCA ACA TTA ACA AGC CAC ATT TCC ACG ACA GCA GCA GCC AAA ACG ACG --- --- --- --- --- --- --- --- ACG ACG ACG AGC AGT TTG CCT ATA ACA TCG CAA TTT GTG GAT GCC TCG TTG ACT TCG CTA TCA TTA ACA GCC ACA TCG TCA GAT GGC TCC TAC TCC TCG CCC TTT TCA TCC TAC TCT TCC TCG GAG TCC ACG TTT GAG CTC CTC TCG ACA GTT GGC CCA AAC ATA ACG --- --- --- --- GCC AAT GGC AGT GAG ATT GCG GTG GAT AGC CAG GCG GAG CTG GAG GAG AGC TGG CTG GAT CTA TCG CTG CTG CTG CTC AAA GGA TTC ATC TTC TCG TCA ATT ATC CTG GCC GCT GTC CTC GGC AAT GCA TTG GTC ATC ATT TCA GTG CAG CGC AAT CGA AAG CTG CGG GTG ATA ACC AAT TAC TTT GTT GTG TCG CTG GCG ATG GCC GAC ATG CTG GTG GCC CTC TGT GCG ATG ACA TTC AAC GCC TCC GTG GAA CTG TCC GGC GGA AAG TGG ATG TTC GGA CCG TTC ATG TGC AAC GTG TAC AAC AGC CTG GAT GTT TAC TTT TCC ACG GCC AGC ATA TTG CAC CTG TGC TGC ATA TCG GTG GAC AGA TAC TAC GCC ATT GTG CGT CCA CTG GAG TAT CCA TTG AAT ATG ACA CAC AAA ACG GTC TGC TTC ATG CTC GCC AAT GTG TGG ATC CTG CCC GCC CTC ATA TCC TTC ACG CCC ATC TTC CTG GGC TGG TAC ACG ACG GAG GAG CAC CTG CGG GAG ATT TCC CTG CAT CCG GAC CAG TGC TCG TTT GTG GTC AAC AAG GCC TAC GCC CTC ATC TCC AGT TCG GTG AGC TTC TGG ATA CCC GGC ATT GTG ATG CTG GTC ATG TAC TGG CGC ATC TTT AAG GAG GCG ATT CGT CAG CGC AAG GCC CTC AGC CGC ACC AGC TCC AAT ATC CTC CTA AAC AGC GTC CAC ATG GGC CAC ACC CAG CAG CCC ACC AGC ATG AGC TAT CTG CAT CCC AGC GAC TGC GAT CTG AAT GCC ACA TCC GCC CGC GAG GAG ACA CAC AGT GCG CTC AGT AAC CTG GAG GAC ATG CTG CAG CCG GCC ACC GAC GAG GAC GAC GAC AGG GAC GAG TGC GAT GAA CTG AGA GTG CCA TCG CCG CCG CCA CGC CGC CTC AGC CGC AGC AGC ATC GAT CTG CGG GAC TTG GAG CAG GAG CGG TAC GAG AAG GTC ACC CAC ACG GAC AGT GCT CCC TCG ATG ATG GCA CTG CAG CAG CAG CAG CCC --- AAC CAC AAT CAG TTG CAG CCA CCG GCG CCA GTG TTC AAT CCG CAG ATA TGG ACG GAG GGC AAG ATG ATC CCT TCG AAG GAG CTC GAA --- --- --- --- --- --- AAG GAG CAT TCT CAT CCC AAT GGC CCG CAA CAA CAA CTC AGC CTG ACC AGC GGC AGT GGG AAC AGC GAA CCG GAA CCG GAG TCC ACC GCG TAC CGG GTC TTT GGT GGC CTC AAC AGC GAC GAG AGC GAG GGC AAC GAC ATG TAC --- --- GAC ACC CAC CTG CCG CTG GCC GAG GAC AAC AAG GAG CTG AAG CGC CTG ATC GAG GAC AAC TAT CTG TAC TTC AAG CGC CAG ACG GGC GGC ACA ATT ATC AGC GGT CCG GGC GGG GGA AAG TAC GCC GCC CTC AGC GAG ACG GAC TTC ATC CGG CTG AAG GCG GGT GCA GCG GCC TGT GGG CGT AAG GCA TTC GCC TCC AGC GAT TCG GAG TTC CTG CGC ACC ATT AGC GAA TCG CGG GCG TTG --- --- CCG GAG CAG CCA GTG CCC --- GGG AAG GAG AAG GGC TTC AAC ATT CTA TCC CTG CTG TCG AAG ACG AAG CGC TCA AGC ACC GAG TGC TTT ACG CTG GAG AAG AAG CGA CAT CAG ACC --- --- AAC TCC GAG GGA TCC AGC TTC TTC CGG CGC TCC CGG AAC CGG AAA TTG TCG CAC AGC TAC AAC GGA TGC GGC GGC GGC --- --- --- AAG GAA CGC AAA CTT GAG CGA CGC CAG CGG CAG CAC AGC GAT ACG GAC TCC ACG CCC AAC AAG CCG GAC ATC CTG CTG GAC ATC AAT GTG CTC AGC GAG CAG AGT GGC --- --- GCC AGT GTG ATC CAG CAG TTC AGC GAC GGG GTG CAG CTG ATT GAC TTC AGT GAG CTA AAA ACA CCG CCC GAG --- AGG ATT CGC AGC GAC GAC GAG CTG GCC CAG CTG GCC GAT TGC TTT GGG GAG TCG CCC CAG CAG CCG GCC ACG CCG CCA CCA TCG TTG TCG CCG CCG GAA TTG CCG GAA CCG AGT GGC CTG CTC ATT GCC AGC AGC TCG GAG CTG GCC GAG ATC TTT CGC TCG CTG AGC TTT CCG CTG GGC CGA CCG GCT GGT GCT CCA CAG CGC CTG AGC ACG CTC AGT GAC CAG GTG TGC GCC AAC TAT CTG ATG TCC CCA CCG AAC ACA CCG GCT CCG CCG GCC ATT TCC GTG --- --- --- --- --- --- --- --- CCG AAC GGG GGT GCC ATG GAC TCT TCC GGC GCT TCC AAC GCG CAG TCG GCG TCC ATC AAT GTG TAC TTC CTA TCG CCG CCG CCG CAT GCC GCC GCA CCT GGT TAT ACG CCC AGT GAC ACA TCC ACT GTG TCC TTG GAT GTG GTG ACC AGC CTG CCG ATG CCC GTT CCA GTG CCG --- --- CAG CCA AAT CCC CAA ATG CCC TCA CAG TCC AAC ATA TCG CCC AAG CCG GAG ATC ATA CTC GAT TCC ACG CTG TCG CCG GTT GAG GGA TGC GGC --- GAT GAG CAC CGG GAT GTC ACG TCG CCA CTG TTC AAG CGC AAA GAT AGC GCC GGC GAT GCG GAC GTG AGC GTT TCC GGC AAT GGA GGG GCT GGT GGC ATT --- --- --- --- GGA GGA GTG GGT GGC CGC CAA GGG CGC TGC AGC ATC CTG GCC GGC TAC GAT GGC ATC CAA ACT GTA CGG AAG AGA CAG GCG TCC GTG GTG ACC TAC GAC GTG AAT GTC ATC AAC TTC TCG CAG GAG AAC AGC GAC AGT CGC AGC TAC ATC CCG ATG GGC CGC GTT TCC ACC AGT TCC GCA AAG CAC GAA TTT TCC AAT AAA TCC TCG CTG ATC CGA CGC GGC GGC ATC TGC ATC TTT GTG GAT GAG GAG GAG GCG GAG ATC ATT GAG CAG CGG CCC CGC GGC ATC ACC TTC GCC GCG GTG CCC AGT CCG CTG CCC AAG TGT CCG CTC TGC GGC GCC GAC ATC AGC AGC ACC ACC GGC --- --- --- --- ACC ACC GCA AAC --- --- GCA ACC GCA AAT GCC AAC GCC GGC AGC ACA ATC GAC ACC ACA GTA --- --- --- --- --- --- --- --- --- --- --- --- --- --- --- --- ACC ACT AGT AGT AAA CGT AGT ATT CAC GAG CCA ACT CCA GAT CTT GGC CAG --- --- GGG TCC GCG TCC --- --- --- --- --- --- --- --- TCG TCC AGT TCC ACT CGA TTC TGG CAC AAG CGA ACG GCG GCG GTC ACA GCA TGT TGG CAG CAG AGC AAG AAC CGG AAG CGC CGC TTC AAA ACC GGA TGC AGT CAC TGT GGT GCA ACC GGC GGC TCC GTG CGA CCG GCC AAA GGA TGG AAG GCC GAA CAC AAG GCC GCC CGC ACC CTG GGC ATC ATC ATG GGC GTC TTT CTG CTC TGC TGG CTG CCC TTC TTT CTG TGG TAT GTC ATC ACA TCG CTC TGC GGT CCG GCC TGC CCG TGT CCC GAT GTG CTC GTG GTG GTG TTA TTC TGG ATC GGT TAC TTC AAC TCC ACG CTA AAT CCG CTT ATA TAC GCC TAC TTT AAT CGC GAT TTC CGC GAG GCA TTC CGC AAT ACG CTG GAG TGT GTG CTG CCC TGT CTG GAG AAA CGA AAT CCG TAC AAC GCC TAC TAC GTC 
Dere                            ATG TCC GGG GTT AAC GTG GCT GAC CCT CTG GCC ACG AAA ATG ACA TTA CCC ATC ACA GCC GCA GCA GGA GCA GCA GCA TCA --- --- --- --- CAA GCA GCA ACA CTC --- --- --- --- --- --- --- --- --- --- --- --- --- --- GCA GCA GCT GCC ACA TCA GCC ACC AAC --- AGC AGC CGC CTG CAA CCT GCA ACA TTA ACA AGC CAC ATT TTC ACG ACA GCA GCA GTC AAA ACG ACG ACG --- --- --- --- --- --- --- ACG TCG ACG AGC AGT TTG CCT ATA ACA TCG CAA TTT GTG GAT GCC TCG TTG ACT TCG CTA TCA TTA ACA GCA ACA TCG TCA GAC GCC TCC GAC TCC TCA CCC TTT TCG TCC TAT TCG CCG TCG GAG TCC ACG TAT GAG TTC CTC TCC ACA GTC GGT CCA AAC ATA ACG --- --- --- --- GCC AAT GGC AGT GAG ATT GCC GTG GAT AAC CAG GCG GAG CTG GAG GAG AGC TGG CTG GAT CTA TCG CTG CTG CTG CTC AAA GGA TTC ATC TTC TCG TCA ATT ATC CTG GCC GCT GTC CTG GGC AAT GCA TTG GTC ATC ATT TCA GTG CAG CGC AAT CGA AAG CTG CGG GTG ATA ACC AAT TAC TTT GTT GTG TCG CTG GCG ATG GCC GAC ATG CTG GTG GCC CTC TGT GCG ATG ACA TTC AAC GCC TCC GTG GAA CTC TCC GGC GGA AAG TGG ATG TTC GGA CCG TTC ATG TGC AAC GTG TAC AAC AGC CTG GAT GTT TAC TTT TCC ACG GCT AGC ATA TTG CAC CTG TGC TGC ATA TCG GTG GAC AGA TAC TAC GCC ATT GTG CGT CCA CTG GAG TAT CCT TTG AAT ATG ACA CAC AAA ACG GTT TGC TTC ATG CTC GCC AAT GTG TGG ATC CTG CCC GCC CTC ATA TCC TTT ACG CCC ATC TTC CTG GGC TGG TAC ACG ACG GAG GAG CAC CTG CGG GAG ATT TCC CTG CAT CCG GAC CAG TGC TCG TTT GTG GTC AAC AAG GCC TAC GCC CTC ATC TCC AGT TCG GTG AGC TTC TGG ATA CCC GGC ATT GTG ATG CTG GTG ATG TAC TGG CGT ATC TTT AAG GAG GCG ATA CGT CAG CGC AAG GCC CTC AGC CGC ACC AGC TCC AAC ATC CTG CTG AAC AGC GTC CAC ATG GGC CAC ACC CAG CAG CCC ACC AGC CTG AGC TAT CTG CAT CCC AGC GAC TGC GAT CTG AAT GGC ACA TCC GCC CGC GAG GAG ACG CAC AGT GCT CTT AGT AAC TTG GAG GAC ATG CTG CAG CCG GCC ACC GAC GAG GAC GAC GAC AGG GAC GAG TGC GAT GAA CTG AGA GTG CCA TCG CCG CCG CCA CGC CGC CTC AGC CGC AGC AGC ATC GAT CTG CGG GAC TTG GAG CAG GAG CGG TAC GAG AAA GTT ACC CAC ACG GAC AGT GCA CCT TCG ATG ATG GCA CTG CAG CAG CAG CAG CCC --- TCC CAC AAT CAG TTG CAG CCA CCG GCG CCA GTG TTC AAT CCG CAG ATA TGG ACG GAG GGC AAG ATG ATG CCT TCC AAG GAG CTC GAA --- --- --- --- --- --- AAG GAG CAT ACT CAT CCC AAT GCC CCG CAA CAG CAA CTC AGC CTG ACC AGC GGC AGT GGC AAC AGC GAA CCG GAA CCG GAG TCC ACC GCC TAC CGG GTC TTT GGT GGC CTC AAC AGC GAC GAG AGC GAG GGC AAC GAC CTG TAC --- --- GAC ACC CAC CTG CCG CTG GCC GAG GAC AAC AAG GAG CTG AAG CGC CTG ATC GAG GAC AAC TAT CTG TAC TTC AAG CGC CAG ACG GGC GGC ACC ATT ATC AGC GGT CCG GGC GGT GGC AAG TAC GCC GCC CTC AGT GAG ACG GAC TTC ATC CGG CTG AAG GCG GGT GCT GCG GCC TGC GGC CGT AAG GCA TTC GCC TCC AGC GAC TCG GAG TTC CTG CGC ACC ATT AGC GAA TCG CGG GCG TTG --- --- CCA GAG CAA CCA GTG CCC --- GAG AAG GAG AAG AGC TTC AAC ATC CTC TCC CTG CTG GCC AAG ACG AAG CGC TCG AGC ACC GAG TGC TTC GCC CTG GAG AAG AAG CGA CAT CAG GCA TCA AGC AAC TCC GAG GGA TCC AGC TTC TTC CGG CGC TCC CGG AAC CGG AAA TTG TCG CAC AGC TAC AAC GGA TGC GGC GGC GGC --- --- --- AAG GAA CGC AAA CTT GAG CGA CGC CAG CGG CAA CAC AGC GAT ACG GAC TCC ACG CCC AAC AAG CCG GAC ATC CTG CTG GAC ATC AAT GTG CTC AGC GAG CAG AGT GGC --- --- GCC AGT GTG ATC CAG CAG TTC AGC GAC GGG GTG CAG CTG ATT GAC TTC AGT GAG ATG AAG ACA CCG CCC GAG --- AGG AAT CGC AGC GAC GAC GAG CTG GCC CAG CTG GCC GAT TGC TTT GGG GAG TCA CCC CAG CAG CCG GCC ACG CCG CCA CCA TCG TTG TCG CCG CCG GAA TTG CCG GAA CCG AGT GGC CTG CTC ATT GCC AGC AGC TCG GAG CTG GCC GAG ATC TTT CGA TCG CTG AGC TTT CCA CTG GGC CGA CCA GCT GGT GCT CCA CAG CGC CTG AGC ACG CTC AGT GAC CAG GTG TGC GCC AAC TAT ATG ATG TCC CCA CCG AAC ACA CCG GCT CCG CCG GCC ATT TCC GTG --- --- --- --- --- --- --- --- CCC AAT GGA GGT GCC ATG GAC TCT TCC GCC GCC TCC AAC GCG CAG TCG GCG TCC ATC AAT GTG TAC TTC CTA TCG CCG CCG CCG CAT GCC GCC GCA CCT GGT TAT ACG CCC AGT GAC ACA TCC ACG GTG TCC TTG GAT GTG GTG ACC AGT CTG CCG ATG CCC GTT CCA GTG CCG --- --- CAG CCA AAT CCC CAA ATG CCC TCC CAG TCC AAC ATA TCG CCC AAG CCG GAG ATC ATA CTC GAT TCC ACG CTG TCG CCG GTT GAG GGA TGT GGC --- GAT GAG CAC CGG GAT GTC ACG TCG CCA CTG TTC AAG CGC AAA GAT AGC GCC GGC GAT GCG GAC GTG AGC GTT TCC GGC AAT GGT GGG GCT GGT GGC GTT --- --- --- --- GGA GGG CTC GGT GGC CGC CAA GGA CGC TGC AGC ATC CTG GCC GGC TAC GAT GGC ATC CAA ACT GTG CGG AAG AGA CAA GCG TCC GTG GTG ACC TAC GAC GTG AAT GTC ATC AAC TTC TCG CAG GAG AAC AGC GAC AGT CGC AGC TAC ATC CCG ATG GGC CGC GTT TCC ACC AGT TCC GCA AAG CAC GAT TTT TCC AAT AAA TCC TCG CTG ATC CGA CGC GGC GGC ATC TGC ATC TTT GTG GAT GAG GAG GAG GCG GAG ATC ATT GAG CAG CGG CCC CGC GGC ATC ACC TTC GCC ACG GTG CCC AGT CCG CTG CCC AAG TGT CCG CTC TGC GGC GCC GAC ATC AGC AGC ACC ACC GGC ACC GGC ACT GGC ACC ACC GCA AAC GCA AAC GCA ACC GCA AAT GCC AAC GCC GGC ACC ACA ATC GAC ACC ACA --- --- --- --- --- --- --- --- --- --- --- --- --- --- --- --- GTA ACC ACT AGT AGT AAA CGT AGT ATT CAC GAG CCA ACA CCA GAT CTT GGC CAG GTC CAG GGG CCC AGG TCC --- --- --- --- --- --- --- --- TCG TCC AGT TCC AAT CGA TTC TGG CAC AAG CGA ACG GCG GCG GTC ACA GCA TGT TGG CAG CAG AGC AAG AAC CGG AAG CGC CGC TTC AAA ACC GGA TGC AGT CAC TGT GGT GCA ACC GGC GGT TCC GTG CGA CCG GCC AAA GGA TGG AAG GCC GAA CAC AAG GCC GCC CGC ACC CTG GGC ATC ATC ATG GGC GTC TTT CTG CTC TGC TGG CTG CCC TTC TTT CTG TGG TAT GTC ATC ACA TCG CTC TGC GGA CCG GCT TGT CCC TGT CCC GAT GTG CTC GTG GTG GTG TTA TTC TGG ATC GGT TAC TTC AAC TCC ACG CTA AAT CCG CTT ATA TAC GCC TAC TTT AAT CGC GAT TTC CGC GAG GCA TTC CGC AAT ACG CTG GAG TGT GTG CTG CCA TGT CTG GAA AAA CGA AAT CCG TAC AAC GCC TAC TAC GTC 
Dtei                            ATG TCA GGG GTT AAC GTG GCT GAC CTT CTG GCC ACG ACA ATG ACA CTA CCC ATA ACA GCC GCA CCA GAA GCA GCA ACT TCA --- --- --- --- CAA GCA GCA ATA CTC --- --- --- --- --- --- --- --- --- --- --- --- --- --- GTG GCA GCT GCA ACA TCA GCC ACC AAC --- AGC AGC CAC CTG CAA CCT GCA ACA TTA ACA AGC CAC ATT TTC ACG ACA GCA GCA GCC AAA ACG ACG ACG AAG ACG --- --- --- --- --- ACG ACT ACG AGC AGT TTG CCT ATA ACA TCG CAA TTT GTG GAT GCC TCG TTG ACT TCG CTA TCA CTA ACA GCC ACA TCG TCA GAT GGC TCC TAC TCC TCA CCC TTT TCA TCC CAC TCG CCG TTG GAG TCC ACG TTT GAG TTC CTC TCC ACA GTC GGT CCA AAC ATA ACG --- --- --- --- GCC AAT GGC AGT GAG ATT GCC GTG GAT AAC CAG ACG GAG CTG GAG GAG AGC TGG CTG GAT CTA TCG CTG CTG CTG CTC AAA GGA TTC ATC TTC TCG TCA ATT ATC CTG GCC GCT GTG CTG GGC AAT GCA TTG GTC ATC ATT TCA GTG CAG CGC AAT CGA AAG CTG CGG GTG ATA ACC AAT TAC TTT GTT GTG TCG CTG GCG ATG GCC GAC ATG CTG GTG GCC CTC TGT GCG ATG ACA TTC AAC GCC TCC GTG GAA CTG TCC GGC GGA AAG TGG ATG TTC GGA CCG TTC ATG TGC AAC GTG TAC AAC AGC CTG GAT GTT TAC TTT TCC ACG GCC AGC ATA TTG CAC CTG TGC TGC ATA TCG GTG GAC AGA TAC TAC GCC ATT GTG CGT CCA CTG GAG TAT CCA TTG AAT ATG ACA CAC AAA ACG GTG TGC TTC ATG CTC GCC AAT GTG TGG ATC CTG CCC GCC CTC ATA TCC TTC ACG CCC ATC TTC CTG GGC TGG TAC ACG ACG GAG GAG CAC CTG CGG GAG ATT TCC CTG CAT CCG GAC CAG TGC TCG TTT GTG GTC AAC AAG GCC TAC GCC CTC ATC TCC AGT TCG GTG AGC TTC TGG ATA CCC GGC ATT GTG ATG CTG GTG ATG TAC TGG CGC ATC TTT AAG GAG GCG ATA CGT CAG CGC AAG GCC CTC AGC CGC ACC AGC TCC AAC ATC CTG CTG AAC AGC GTC CAC ATG GGC CAC ACC CAG CAG CCC ACC AGC CTG AGC TAT CTC CAT CCC AGC GAC TGC GAT CTG AAC GCC ACA TCC GCC CGC GAG GAG ACG CAC AGT GCC CTC AGT AAC TTG GAG GAC ATG CTG CAG CCG GCC ACC GAC GAG GAC GAC GAC AGG GAC GAG TGC GAT GAA CTG AGA GTG CCA TCG CCG CCG CCA CGC CGC CTC AGC CGC AGC AGC ATC GAT CTG CGG GAC TTG GAG CAG GAG CGG TAC GAG AAG GTC ACC CAC ACG GAC AGT GCT CCT TCG ATG ATG GCA CTG CAG CAG CAG CAG CCC --- TCC CAC AAT CAG TTG CAG CCA CCG GCG CCA GTG TTC AAT CCG CAG ATA TGG ACG GAG GGC AAG ATG ATC CCT TCG AAG GAG CTC GAA --- --- --- --- --- --- AAG GAG CAT GCT CAT CCC AAT GCC CCG CAA CAG CAA CTC AGC CTG ACC AGC GGC AGT GGG AAC AGC GAA CCG GAA CCG GAG TCC ACC GCC TAC CGG GTC TTT GGT GGC CTC AAC AGC GAC GAG AGC GAG GGC AAC GAC CTG TAC --- --- GAC ACC CAC CTG CCG CTG GCC GAG GAC AAC AAG GAG CTG AAG CGC CTG ATC GAG GAC AAC TAT CTG TAC TTC AAG CGC CAG ACG GGC GGC ACC ATT ATC AGC GGT CCT GGC GGG GGC AAG TAC GCC GCC CTC AGT GAG ACG GAC TTC ATC CGG CTG AAG GCA GGT GCT GCG GCC TGC GGC CGT AAG GCA TTC GCC TCC AGC GAC TCG GAG TTC CTG CGC ACC ATT AGC GAA TCG CGG GCG TTG --- --- CCA GAG CAA CCA GTG GCC --- GGG AAG GAG AAG AGC TTC AAC ATT CTA TCT CTG CTG GCC AAG ACG AAG CGG TCG AGC ACC GAG TGC TTC ACC CTG GAG AAG AAG CGA CAT CAG GCC --- --- AAC TCC GAG GGA TCC AGC TTC TTC CGG CGC TCG CGG AAC CGG AAA TTG TCG CAC AGC TAC AAC GGA TGC GGC GGC GGC --- --- --- AAG GAA CGC AAA CTT GAG CGA CGC CAG CGG CAG CAC AGC GAT ACG GAC TCC ACG CCC AAC AAG CCG GAC ATC CTG CTG GAC ATC AAT GTG CTT AGC GAG CAG AGT GGC --- --- GCC AGT GTG ATT CAG CAG TTC AGC GAC GGG GTG CAG CTG ATT GAC TTC AGT GAG CTG AAG TCA CCG CCG GAG --- AGG ATT CGC AGC GAC GAC GAG CTG GTC CAA CTG GCC GAT TGC TTT GGG GAG TCA CCC CAG CAG CCG GCC ACG CCG CCA CCA TCG TTG TCG CCG CCG GAG TTG CCG GAG CCG AGT GGC CTG CTC ATT GCC AGC AGC TCG GAG CTG GCC GAG ATC TTT CGA TCG CTG AGC TTT CCG CTG GGC CGA CCA GCT GGT GCT CCA CAG CGC CTG AGC ACG CTC AGT GAC CAG GTG TGC GCC AAC TAT CTG ATG TCC CCA CCG AAC ACA CCG GCT CCG CCA GCC ATT TCC GTG --- --- --- --- --- --- --- --- CCC AAC GGC GGT GCC ATG GAC TCT TCC GCC GCT TCC AAC GCG CAG TCG GCG TCC ATC AAT GTG TAC TTC CTA TCG CCG CCG CCG CAT GCC GCC GCA CCT GGT TAT ACG CCC AGT GAC ACA TCC ACG GTG TCC TTG GAT GTG GTG ACC AGT CTG CCC ATG CCC GTT CCA GTG CCG --- --- CAG CCA AAT CCC CAA ATG CCC TCC CAG TCC AAC ATA TCG CCC AAG CCG GAG ATC ATA CTC GAT TCC ACG CTG TCG CCG GTT GAG GGA TGT GGC --- GAT GAG CAC CGG GAT GTC ACG TCG CCA CTG TTC AAG CGC AAA GAT AGC GCC GGC GAT GCG GAC GTG AGC GTT TCC GGC AAT GGT GGG GCT GGT GGC GTA --- --- --- --- GGA GGG GTT GGT GGC CGC CAA GGA CGC TGC AGC ATC CTG GCC GGC TAC GAT GGC ATC CAA ACT GTG CGG AAG AGA CAG GCG TCC GTG GTG ACC TAC GAC GTG AAT GTC ATC AAC TTC TCG CAG GAG AAC AGC GAC AGT CGC AGC TAC ATC CCG ATG GGC CGC GTT TCC ACC AGT TCC GCA AAG CAC GAA TTT TCC AAT AAA TCC TCG CTG ATC CGA CGC GGC GGC ATC TGC ATC TTT GTG GAT GAG GAG GAG GCG GAG ATC ATT GAG CAG CGG CCC CGC GGC ATC ACC TTC GCC GCG GTG CCC AGT CCG CTG CCC AAG TGT CCG CTC TGC GGC GCC GAC ATC AGC AGC ACC ACC GGC --- --- --- --- ACC ACC GCA AAC GCA AAC ACA ACC GCA AAT GCC AAC GCC GGC ACC ACA ATC GAC ACC ACA --- --- --- --- --- --- --- --- --- --- --- --- --- --- --- --- GTA ACC ACT AGT AGT AAA CGT AGT AGT CAC GAG CCA ACT CCA GAT CTT GGC CAG GTC CAG GGG CCC AGG TCC --- --- --- --- --- --- --- --- TCG TCC AGT TCC ACT CGA TTC TGG CAC AAG CGA ACG GCG GCG GTC ACA GCA TGT TGG CAG CAG AGC AAG AAC CGG AAG CGC CGC TTC AAA ACC GGA TGC AGT CAC TGT GGT GCA ACC GGC GGC TCC GTG CGA CCG GCC AAA GGA TGG AAG GCC GAA CAC AAG GCC GCC CGC ACC CTG GGC ATC ATC ATG GGC GTC TTT CTG CTC TGC TGG CTG CCC TTC TTT CTG TGG TAT GTC ATC ACA TCG CTC TGC GGA CCG GCC TGT CCC TGT CCC GAT GTG CTC GTG GTG GTG TTA TTC TGG ATC GGT TAC TTC AAC TCC ACG CTA AAT CCG CTT ATA TAC GCC TAC TTT AAT CGC GAT TTC CGC GAG GCA TTC CGC AAT ACG CTG GAG TGT GTG CTG CCC TGT CTG GAG AAA CGC AAT CCG TAC AAC GCC TAC TAC GTC 
Dyak                            ATG TCA GGG GTT AAC GTG GCT GAC CTT CTG GCC ACG ACA ATG ACA TTA CCC ATA ACA GCC GCA GCA GAA GCA GCA ACA TCA --- --- --- --- CAA GCA GCA ACA CTC --- --- --- --- --- --- --- --- --- --- --- --- --- --- GTT GCA GCT GCA ACA TCA GCC ACC AAC --- AGC AGC CAC CTG CAA CCT GCA ACA TTA ACA AGC CAC ATT TTC ACG ACA GAA GCA GCC AAA ACG ACG --- --- --- ACG ACG ACG ACG AAG CCG ACT ACG AGC AGT TTG CCT ATA ACA TCG CAA TTT GTG GAT GCC TCG TTG ACT TCG CTA TCA CTA ACA GCC ACA TCG TCA GAT GGC TCC TAC TCC TCA CCC TTT TCA TCC CAC TTG CCG TCG GAG TCC ACG TTT GAG TTC CTC TCC ACA GTC GGT CCA AAC ATA ACG --- --- --- --- GCC AAT GGC AGT GAG ATT GCC GTG GAT AAC CAG GCG GAG CTG GAG GAG AGC TGG CTG GAT CTA TCG CTG CTG CTG CTC AAA GGA TTC ATC TTC TCG TCA ATT ATC CTG GCC GCA GTG CTG GGC AAT GCA TTG GTC ATC ATT TCA GTG CAG CGC AAT CGA AAG CTG CGG GTG ATA ACC AAT TAC TTT GTT GTG TCG CTG GCG ATG GCC GAC ATG CTG GTG GCC CTC TGT GCG ATG ACA TTC AAC GCC TCC GTG GAA CTG TCC GGC GGA AAG TGG ATG TTC GGA CCG TTC ATG TGC AAC GTG TAC AAC AGC CTG GAT GTT TAC TTT TCC ACG GCC AGC ATA TTG CAC CTG TGC TGC ATA TCG GTG GAC AGA TAC TAC GCC ATT GTG CGT CCA CTG GAG TAT CCA TTG AAT ATG ACA CAC AAA ACG GTG TGC TTC ATG CTC GCC AAT GTG TGG ATC CTG CCC GCC CTC ATA TCC TTC ACG CCC ATC TTC CTG GGC TGG TAC ACG ACG GAG GAG CAC CTG CGG GAG ATT TCC CTG CAT CCG GAC CAG TGC TCG TTT GTG GTC AAC AAG GCC TAC GCC CTC ATC TCC AGT TCG GTG AGC TTC TGG ATA CCC GGC ATT GTG ATG CTG GTG ATG TAC TGG CGC ATC TTT AAG GAG GCG ATA CGT CAG CGC AAG GCC CTT AGC CGC ACC AGC TCC AAC ATC CTG CTG AAC AGC GTC CAC ATG GGC CAC ACC CAG CAG CCC ACC AGC CTG AGC TAT CTG CAT CCC AGC GAC TGC GAT CTG AAC GCC ACA TCC GCC CGC GAG GAG ACG CAC AGT GCC CTC AGT AAC TTG GAG GAC ATG CTG CAG CCG GCC ACC GAC GAG GAC GAC GAC AGG GAC GAG TGC GAT GAA CTG AGA GTG CCA TCG CCG CCG CCA CGC CGC CTC AGC CGC AGC AGC ATC GAT CTG CGA GAC TTG GAG CAG GAG CGG TAC GAG AAG GTC ACC CAC ACG GAC AGT GCT CCC TCG ATG ATG GCA CTG CAG CAG CAG CAG CCC --- TCC CAC AAT CAG TTG CAG CCA CCG GCG CCA GTG TTC AAT CCG CAG ATA TGG ACG GAG GGC AAG ATG ATC CCT TCG AAG GAG CTC GAA --- --- --- --- --- --- AGG GAG CAT CCT CAT CCC AAT GCC CCG CAA CAG CAA CTC AGT CTG ACC AGC GGC AGT GGG AAC AGC GAG CCG GAA CCG GAG TCC ACC GCC TAC CGG GTC TTT GGT GGC CTC AAC AGC GAC GAG AGC GAA GGC AAC GAC CTG TAC --- --- GAC ACC CAC CTG CCG CTG GCC GAG GAC AAC AAG GAG CTG AAG CGC CTG ATC GAG GAC AAC TAT CTG TAC TTC AAG CGC CAG ACG GGC GGC ACC ATC ATC AGC GGT CCC GGC GGG GGC AAG TAC GCC GCA CTC AGT GAA ACG GAC TTC ATT CGG CTG AAG GCA GGT GCT GCG GCC TGC GGC CGT AAG GCA TTC GCC TCC AGC GAC TCG GAG TTC CTG CGC ACC ATT AGC GAA TCG CGG GCG TTG --- --- CCA GAG CAG CCA GTG GCC --- GGG AAA GAG AAG AGC TTC AAC ATT CTA TCT CTG CTG GCC AAG ACG AAG CGC TCA AGC ACC GAG TGC TTC ACC CTG GAG AAG AAA CGA CAT CAG GCC --- --- AAC TCC GAG GGA TCC AGC TTC TTC CGG CGC TCC CGG AAC CGG AAA TTG TCG CAC AGC TAC AAC GGA TGC GGC GGC GGC --- --- --- AAG GAA CGC AAA CTT GAG CGA CGC CAG CGG CAG CAC AGC GAT ACG GAC TCC ACG CCC AAC AAG CCG GAC ATC CTG CTG GAC ATC AAT GTG CTT AGC GAG CAG AGT GGC --- --- GCC AGT GTG ATC CAG CAG TTC AGC GAC GGG GTG CAG CTG ATT GAC TTC AGT GAG ATG AAG TCA CCG CCC GAG --- AGG ATT CGC AGC GAC GAC GAG CTG GCC CAA CTG GCC GAT TGC TTT GGG GAG TCA CCC CAG CAG CCG GCC ACG CCG CCA CCA TCG TTG TCG CCG CCG GAG TTG CCG GAG CCG AGT GGC CTG CTC ATT GCC AGC AGC TCG GAG CTG GCC GAG ATC TTT CGA TCG CTG AGC TTT CCG CTG GGC CGA CCA GCT GGT GCT CCA CAG CGC CTG AGC ACG CTC AGT GAC CAG GTA TGC GCC AAC TAT CTG ATG TCC CCA CCG AAC ACA CCG GCT CCG CCA GCC ATT TCC GTG --- --- --- --- --- --- --- --- CCC AAC GGA GGT GCC ATG GAC TCT TCC GCC GCT TCC AAC GCG CAG TCG GCG TCC ATC AAT GTG TAC TTC CTA TCG CCG CCG CCG CAT GCC GCC GCA CCT GGT TAT ACG CCC AGT GAC ACA TCC ACG GTG TCC TTG GAT GTG GTG ACC AGT CTG CCA ATG CCC GTT CCA GTG CCG --- --- CAG CCA AAT CCC CAA ATG CCC TCC CAG TCC AAC ATA TCG CCC AAG CCG GAG ATC ATA CTC GAT TCT ACG CTG TCG CCG GTT GAG GGA TGT GGC --- GAT GAG CAC CGG GAT GTC ACG TCG CCA CTG TTC AAG CGC AAA GAT AGC GCC GGC GAT GCG GAC GTG AGC GTT TCC GGC AAT GGT GGG GCT GGT GGC GTA --- --- --- --- GGA GGG GTT GGT GGC CGC CAA GGA CGC TGC AGC ATC CTG GCC GGC TAC GAT GGC ATC CAA ACT GTG CGG AAG AGA CAG GCG TCC GTG GTG ACC TAC GAC GTG AAT GTC ATC AAC TTC TCG CAG GAG AAC AGC GAC AGT CGC AGC TAC ATC CCG ATG GGC CGC GTT TCC ACC AGT TCC GCA AAG CAC GAA TTT TCC AAT AAA TCC TCG CTG ATC CGA CGC GGC GGC ATC TGC ATC TTT GTG GAT GAG GAG GAA GCG GAG ATC ATT GAG CAG CGG CCC CGC GGC ATC ACC TTC GCC GCG GTG CCC AGT CCG CTG CCC AAA TGT CCG CTC TGC GGC GCC GAC ATC AGC AGC ACC ACC GGC --- --- --- --- ACT ACC GCA AAC GCA AAC GCA ACA GCA AAT GCC AAC GCC GGC ACC ACA ATC GAC ACC ACA --- --- --- --- --- --- --- --- --- --- --- --- --- --- --- --- GTA ACC ACT AGT AGT AAA CGT AGT ATT CAC GAG CCA ACT CCA GAT CTT GGC CAG GTC CAG GGG CCC AGG TCC --- --- --- --- --- --- --- --- TCG TCC AGT TCC ACT CGA TTC TGG CAC AAG CGA ACG GCG GCG GTC ACA GCA TGT TGG CAG CAG AGC AAG AAC CGG AAG CGC CGC TTC AAA ACC GGA TGC AGT CAC TGT GGT GCA ACC GGC GGC TCA GTG CGA CCG GCA AAA GGA TGG AAG GCC GAA CAC AAG GCC GCC CGC ACC CTG GGC ATC ATC ATG GGC GTC TTT CTG CTC TGC TGG CTG CCC TTC TTT CTG TGG TAT GTC ATC ACA TCG CTC TGC GGA CCG GCC TGT CCC TGT CCC GAT GTG CTC GTG GTG GTG TTA TTC TGG ATC GGT TAC TTC AAC TCC ACG CTA AAT CCG CTT ATA TAC GCC TAC TTT AAT CGC GAT TTC CGC GAG GCA TTC CGC AAT ACG CTG GAG TGT GTG CTG CCC TGT CTG GAG AAA CGC AAT CCG TAC AAC GCC TAC TAC GTC 
Dsan                            ATG TCA GGG GTT AAC GTG GCT GAC CTT CTG GCC ACG ACA ATG ACA TTA CCC ATA ACA GCC GCA GCA GAA GCA GCA ACA TCA --- --- --- --- CAA GCA GCA ACA CTC --- --- --- --- --- --- --- --- --- --- --- --- --- --- GTT GCA GCT GCA ACA TCA GCC ACC AGC --- AGC AGC CAC CTG CAA CCT GCA ACA TTA ACA AGC CAC ATT TTC ACG ACA GCA GCA GCC AAA ACG ACG ACG ACG ACG ACG ACG ACG ACG AAG CCG ACT ACG AGC AGT TTG CCT ATA ACA TCG CAA TTT GTG GAT GCC TCG TTG ACT TCG CTA TCA CTA ACA GCC ACA TCG TCA GAT GGC TCC TAC TCC TCA CCC TTT TCA TCC CAC TTG CCG TCG GAG TCC ACG TTT GAG TTC CTC TCC ACA GTC GGT CCA AAC ATA ACG --- --- --- --- GCC AAT GGC AGT GAG ATT GCC GTG GAT AAC CAG GCG GAG CTG GAG GAG AGC TGG CTG GAT CTA TCG CTG CTG CTG CTC AAA GGA TTC ATC TTC TCG TCA ATT ATC CTG GCC GCT GTG CTG GGC AAT GCA TTG GTC ATC ATT TCA GTG CAG CGC AAT CGA AAG CTG CGG GTG ATA ACC AAT TAC TTT GTT GTG TCG CTG GCG ATG GCC GAC ATG CTG GTG GCC CTC TGT GCG ATG ACA TTC AAC GCC TCC GTG GAA CTG TCC GGC GGA AAG TGG ATG TTC GGA CCG TTC ATG TGC AAC GTG TAC AAC AGC CTG GAT GTT TAC TTT TCC ACG GCC AGC ATA TTG CAC CTG TGC TGC ATA TCG GTG GAC AGA TAC TAC GCC ATT GTG CGT CCA CTG GAG TAT CCA TTG AAT ATG ACA CAC AAA ACG GTG TGC TTC ATG CTC GCC AAT GTG TGG ATC CTG CCC GCC CTC ATA TCC TTC ACG CCC ATC TTC CTG GGC TGG TAC ACG ACG GAG GAG CAC CTG CGG GAG ATT TCC CTG CAT CCG GAC CAG TGC TCG TTT GTG GTC AAC AAG GCC TAC GCC CTC ATC TCC AGT TCG GTG AGC TTC TGG ATA CCC GGC ATT GTG ATG CTG GTG ATG TAC TGG CGC ATC TTT AAG GAG GCG ATA CGT CAG CGC AAG GCC CTC AGC CGC ACC AGC TCC AAC ATC CTG CTG AAC AGC GTC CAC ATG GGC CAC ACC CAG CAG CCC ACC AGC CTG AGC TAT CTG CAT CCC AGC GAC TGC GAT CTG AAC GCC ACA TCC GCC CGC GAG GAG ACG CAC AGT GCC CTC AGT AAC TTG GAG GAC ATG CTG CAG CCG GCC ACC GAC GAG GAC GAC GAC AGG GAC GAG TGC GAT GAA CTG AGA GTG CCA TCG CCG CCG CCA CGC CGC CTC AGC CGC AGC AGC ATC GAC CTG CGA GAC TTG GAG CAG GAA CGG TAC GAG AAG GTC ACC CAC ACG GAC AGT GCT CCC TCG ATG ATG GCA CTG CAG --- CAG CAA CCC --- TCC CAC AAT CAG TTG CAG CCA CCG GCG CCA GTG TTC AAT CCG CAG ATA TGG ACG GAG GGC AAG ATG ATC CCT TCG AAG GAG CTC GAA --- --- --- --- --- --- AAG GAG CAT CCT CAT CCC AAT GCC CCG CAA CAG CAA CTC AGC CTA ACC AGC GGC AGT GGG AAC AGC GAA CCG GAA CCG GAG TCC ACC GCC TAC CGG GTC TTT GGT GGC CTC AAC AGC GAC GAG AGC GAA GGC AAC GAC CTA TAC --- --- GAC ACC CAC CTG CCG CTG GCC GAG GAC AAC AAG GAG CTG AAG CGC CTG ATC GAG GAC AAC TAT CTG TAC TTC AAG CGC CAG ACG GGC GGC ACC ATC ATC AGC GGT CCC GGC GGG GGC AAG TAC GCC GCT CTC AGT GAG ACG GAC TTC ATT CGG CTG AAG GCA GGT GCT GCG GCC TGC GGC CGT AAG GCA TTC GCC TCC AGC GAC TCG GAG TTC CTG CGC ACC ATT AGC GAA TCG CGG GCG TTG --- --- CCA GAG CAG CCA GTG GCC --- GGG AAG GAG AAG AGC TTC AAC ATT CTA TCT CTG CTG GCC AAG ACG AAG CGC TCA AGC ACC GAG TGC TTC ACC CTG GAG AAG AAA CGA CAT CAG GCC --- --- AAC TCC GAG GGA TCC AGC TTC TTC CGG CGC TCC CGG AAC CGG AAA TTG TCG CAC AGC TAC AAC GGA TGC GGC GGC GGC --- --- --- AAG GAA CGC AAA CTT GAG CGA CGC CAG CGG CAG CAC AGC GAT ACG GAC TCC ACG CCC AAC AAG CCG GAC ATC CTG CTG GAC ATC AAT GTG CTT AGC GAG CAG AGT GGC --- --- GCC AGT GTG ATC CAG CAG TTC AGC GAC GGG GTG CAG CTG ATT GAC TTC AGT GAG ATG AAG TCA CCG CCC GAG --- AGG ATT CGC AGC GAC GAC GAG CTG GCC CAA CTG GCC GAT TGC TTT GGG GAG TCA CCC CAG CAG CCG GCC ACG CCG CCA CCA TCG TTG TCG CCG CCG GAG TTG CCG GAG CCG AGT GGC CTG CTC ATT GCC AGC AGC TCG GAG CTG GCC GAG ATC TTT CGA TCG CTG AGC TTT CCG CTG GGC CGA CCA GCT GGT GCT CCA CAG CGC CTG AGC ACG CTC AGT GAC CAG GTA TGC GCC AAC TAT CTG ATG TCC CCA CCG AAC ACA CCG GCT CCG CCA GCC ATT TCC GTG --- --- --- --- --- --- --- --- CCC AAC GGA GGT GCC ATG GAC TCT TCC GCC GCT TCC AAC GCG CAG TCG GCG TCC ATC AAT GTG TAC TTC CTA TCG CCG CCG CCG CAT GCC GCC GCA CCT GGT TAT ACG CCC AGT GAC ACA TCC ACG GTG TCC TTG GAT GTG GTG ACC AGT CTG CCA ATG CCC GTT CCA GTG CCG --- --- CAG CCA AAT CCC CAA ATG CCC TCC CAG TCC AAC ATA TCG CCC AAG CCG GAG ATC ATA CTC GAT TCC ACG CTG TCG CCG GTT GAA GGA TGT GGC --- GAT GAG CAC CGG GAC GTC ACG TCG CCA CTG TTC AAG CGC AAA GAT AGC GCC GGC GAT GCG GAC GTG AGC GTT TCC GGC AAT GGT GGG ACT GGT GGC GTA --- --- --- --- GGA GGG GTT GGC GGC CGC CAA GGA CGC TGC AGC ATC CTG GCC GGC TAC GAT GGC ATC CAA ACT GTG CGG AAG AGA CAG GCG TCC GTG GTG ACC TAC GAC GTG AAT GTC ATC AAC TTC TCG CAG GAG AAC AGC GAC AGT CGC AGC TAC ATC CCG ATG GGC CGC GTT TCC ACC AGT TCC GCA AAG CAC GAA TTT TCC AAT AAA TCC TCG CTG ATC CGA CGC GGC GGC ATC TGC ATC TTT GTG GAT GAG GAG GAG GCG GAG ATC ATT GAG CAG CGG CCC CGC GGC ATC ACC TTC GCC GCG GTG CCC AGT CCG CTG CCC AAA TGT CCG CTC TGC GGC GCC GAC ATC AGC AGC ACC ACC GGC --- --- --- --- ACC ACC GCA AAC GCA AAC GCA ACC ACA AAT GCC AAC GCC GGC ACC ACA ATC GAC ACC ACA --- --- --- --- --- --- --- --- --- --- --- --- --- --- --- --- GTA ACC ACT AGT AGT AAA CGT AGT ATT CAC GAG CCA ACT CCA GAT CTC GGC CAG GTC CAG GGG CCC AGG TCC --- --- --- --- --- --- --- --- TCG TCC AGT TCC ACT CGG TTC TGG CAC AAG CGA ACG GCG GCG GTC ACA GCA TGT TGG CAG CAG AGC AAG AAC CGG AAG CGC CGC TTC AAA ACC GGA TGC AGT CAC TGT GGT GCA ACC GGC GGC TCA GTG CGA CCG GCC AAA GGA TGG AAG GCC GAA CAC AAG GCC GCC CGC ACC CTG GGC ATC ATC ATG GGC GTC TTT CTG CTC TGC TGG CTG CCC TTC TTT CTG TGG TAT GTC ATC ACA TCG CTC TGC GGA CCG GCC TGT CCC TGT CCC GAT GTG CTC GTG GTG GTG TTA TTC TGG ATC GGT TAC TTC AAC TCC ACG CTA AAT CCG CTT ATA TAC GCC TAC TTT AAT CGC GAT TTC CGC GAG GCA TTC CGC AAT ACG CTG GAG TGT GTG CTG CCC TGT CTG GAG AAA CGT AAT CCG TAC AAC GCC TAC TAC GTC 


After deleting gaps. 3519 sites
     15   3519

Dtak                            ATG TCA GGG GTT AAC GTG GCC GAC CTT CTG GCC ACG ACA ATG ACA TTG CCC ATA ACA GCC ACA TCA ACA TCG CCT GCA ACA TTA ACT AGC CAC ATT GCA ACG ACG ACG ACC AGT TTG CCT ACA ACA TCG CAA TTT GTG GAT GCC TCG TTG ACT TCG CTA TCA TTA ACA GCC ACA TCG TCG TCC TCC TCG GAG TCC CCG TTC GAG TTC CTC GCG ACA GTT GGC CCA AAC ATC ACG AAT GGC AGT CTG GTC GGA GTC GAG AGC CCC GAG GAG CTG GAG GAG AGC TGG CTG GAT CTG TCG CTG CTG CTG CTC AAA GGA TTC ATC TTC TCG TCA ATT ATC CTG GCC GCC GTC CTG GGC AAT GCG TTG GTC ATC ATT TCG GTG CAG CGC AAT CGA AAG CTG CGG GTG ATA ACC AAT TAC TTT GTT GTT TCG CTG GCA ATG GCC GAC ATG CTG GTG GCC CTC TGT GCG ATG ACA TTC AAC GCC TCC GTG GAA CTG TCC GGC GGA AAG TGG ATG TTC GGA CCG TTC ATG TGC AAC GTG TAC AAC AGC CTG GAT GTT TAC TTT TCC ACG GCG AGC ATA CTG CAT CTG TGC TGC ATA TCG GTG GAC AGA TAC TAC GCC ATC GTG CGT CCG CTG GAG TAT CCA TTG AAT ATG ACA CAC AAA ACG GTT TGC TTC ATG CTC GCC AAC GTG TGG ATC CTG CCC GCC CTC ATA TCC TTC ACG CCC ATC TTC CTG GGC TGG TAC ACG ACG GAG GAG CAT CTG CGG GAG GTT TCG CTG CAT CCG GAC CAG TGC TCG TTT GTG GTC AAC AAG GCC TAC GCC CTC ATC TCC AGC TCG GTG AGC TTC TGG ATA CCG GGC GTC GTG ATG CTG GTG ATG TAC TGG CGC ATC TTT AAG GAG GCG ATA CGC CAG CGC AAG GCC CTC AGT CGC ACC AGC TCG AAC ATC CTG CTG AAC AGC GTC CAC ATG GGC CAC ACC CAG CAG CCC ACC AAC CTG AGC TAT CTG CAT CCC AGC GAC TGC GAT CTG AAC GTG GCC TCC GCC CGC GAG GAG ACG CAC AGT GCC CTG AGT AAC TTG GAG GAC ATG CTG CAG CCG GCC ACC GAC GAG GAC GAC GAC AGG GAC GAG TGC GAT GAA CTG CGT GTG CCA TCG CCG CCG CCC CGC CGC CTC AGC CGC AGC AGC ATC GAT CTG CGG GAC CTG GAG CAG GAG CGG TAC GAG AAG GTC ACC CAC ACG GAC AGC GCC CCC TCG ATG ATG GCG TTG CAG CCC TCT CAC AAT CAG TTG CAG CCA CCG GCG CCA GTG TTC AAT CCG CAG ATA TGG ACC GAG GGC AAG TTG ATC CAT CCC CCG CAT CCC TCG GCG CCG CAG CAG CAG CTC AGC CTG ACG AGC GGC AGT GGG AAC AGC GAA CCG GAG CCC GAG TCC ACG GCC TAC CGG GTC TTT GGC CTC AAC AGC GAC GAG AGC GAG GGC AAC GAC CTC TAC GAC ACC CAC CTG CCG CTG GCC GAG GAC AAC AAG GAG CTG AAG CGC CTG ATC GAG GAC AAC TAT CTG TAC TTC AAG CGT CAG ACG GGC GGC ACC ATC ATC AGC GGT CCT GGT GGC GGC AAG TAC GCG GCC CTC AGC GAA ACG GAC TTC ATT CGC CTG AAG GCG GGG GCG ACG GCC AGC GGA AGG AAG GCC TTT GCC TCC AGC GAT TCC GAG TTC CTG CGC ACC ATC AGC GAG TCC ACG AGA GCT CCA GCG GAG CCG GAA CCG GTC AAG GAG AAG GGC TTC AAC ATC CTC TCG CTG CTG GCC AAG ACG AAG CGC TCG AGC ACC GAG TGC TTT GCG CTG GAG AAG AAG CGG CAT CAG GCC TCC GAG GGC TCC AGC TTC TTC CGG CGC TCC CGC AAC CGG AAG TTG TCG CAC AGC TAC AAC GGA TGC GGC GGC GGC AAG GAA CGC AAA CTT GAG CGA CGC CAG CGG CAG CAC AGC GAC ACG GAT TCC ACG CCC AAC AAG CCG GAC ATT CTG CTG GAC ATC AAT GTG CTC AGC GAG CAG AGC GGT GCC AGT GTA ATC CAG CAG TTC AGC GAC GGT GTG CAG CTG ATC GAC TTC AGC GAG GTG AAG ACG CCG CAG AGG CAC CGC AGC GAT GAT GAG CTG GCC CAG CTG GCC GAT TGC TTT GGG GAG TCA CCG CAG CAG CCG GCC ACG CCG CCT CCT TCT TTG TCG CCA CCG GAA TTC CAG GAA CCA AGT GGC CTG CTC ATC GCC AGC AGC TCG GAG CTG GCC GAG ATC TTC AGA TCG CTC AGC TTT CCG CTG GGC AGA CCT GCT GGT GCT CCG CAA CGC CTG AGC ACG CTG AGC GAC CAG GTG TGC GCC AAC TAT CTG ATG TCC CCA CCG AAC ACA CCG GCT CCT GCT GTC CTG GAC TCG GTG GTT GCC AAT GCG CAG CAA TCG GCG TCC ATC AAT GTG TAC TTC CTG TCG CCG CCG CCG CAT GCC GCC GGA CCG GGT TAT ACG CCC AGT GAC GCC TCC ACC GTC TCC CTG GAT GTG GTC ACC AGC CTG CCC ATG TCC ATG CCC GTC CCG AAT GCC GGG CAG AAC ATA TCG CCC AAG CCG GAG ATC ATA CTC GAC TCC ACG CTG TCG CCC GTC GAA GGA TGC GGC GAT GAG CAC CGG GAT GTC ACG TCG CCG CTG TTC AAG CGC AAA GAT AGC GCC GGC GAT GCG GAC GTG AGC ATT TCC GGC GGC GGC AAT GGC CGC CAA GGA CGC TGC AGC ATC CTG GCC GGC TAC GAT GGC ATC CAG ACC GTG CGC AAG CGA CAG GCC TCC GTG GTG ACC TAC GAC GTG AAT GTC ATC AAC TTC TCG CAG GAG AAC AGC GAC AGT CGC AGC TAC ATC CCC ATG GGC CGC GTT TCC ACG AGT TCA GCA AAG CAC GAA TTT TCC AAT AAA TCC TCG CTG ATC CGA CGC GGC GGC ATC TGC ATC TTT GTC GAT GAG GAG GAG GCG GAG GTC ATT GAG CAG CGG CCA CGC GGC ATC ACC TTC GCC GCG GTG CCC AGT CCG CTG CCC AAG TGT CCG CTC TGC GGC GCC GAC ATC AGC AGC ACC ACC ACC GCA AAC GCC GGC ACC ACA ATC GAC ACC ACT AGT GCT AGT AGT AAA CGT AGT ATT CAC GAG GCA ACT CCC GAT CTT GGC CAG AGG GAT GGG GGG TCC AGT TCC ATT CGC TTC TGG CAC AAA CGA ACG GCG GCG GTC ACA GCA TGT TGG CAG CAG AGC AAG AAC CGG AAG CGC CGC TTC AAA ACC GGA TGC AGT CAC TGT GGT GCA ACC GGC GGC TCC GTG CGA CCG GCC AAA GGA TGG AAG GCC GAA CAC AAG GCC GCC CGC ACA CTG GGC ATC ATC ATG GGC GTC TTT CTG CTC TGC TGG CTG CCC TTC TTT CTG TGG TAT GTC ATC ACA TCG CTC TGC GGA CCC GCC TGC CCC TGC CCC GAT GTG CTC GTC GTG GTG TTA TTC TGG ATC GGT TAC TTC AAC TCC ACG CTG AAT CCG CTT ATA TAT GCC TAC TTT AAT CGC GAT TTC CGC GAG GCA TTC CGC AAT ACG CTC GAG TGT GTG TTG CCC TGT CTG GAG AAA CGA AAT CCC TAC AAC GCC TAC TAC GTC 
Dbia                            ATG TCA GGG GTC AAC GTG GCC GAC CTT CTG GCC ACG ACA ATG ACA TTG CCC ATA ACA GCC GCA TCA GCA ACA CCT GCA ACA TTA ACT AGC CAC ATT GCC ACA ACG TCG ACC AGT TTG CCT TTA ACA TCG CAA TTT GTG GAT GCC TCG TTG ACT TCG CTA TCA CTG ACA GCC ACC TCG TTT TCG TCC TCT GAG TCC CCC TTC GAG TTC TCC GCC ACA GTG GGG CCC AAT CTC ACG AAT GGC AGT GAG CTG GCC GTG GAC ATC CCC CAG GAG CTG GAG GAG AGC TGG CTG GAC CTA TCG CTG CTG CTG CTC AAA GGA TTC ATC TTC TCG TCA ATT ATC CTG GCC GCC GTC CTG GGC AAT GCG TTG GTC ATC ATC TCA GTG CAG CGC AAT CGA AAG CTG CGG GTG ATA ACC AAT TAC TTT GTT GTG TCG CTG GCG ATG GCC GAC ATG CTG GTG GCC CTC TGT GCG ATG ACA TTC AAC GCC TCC GTG GAG CTT TCT GGT GGC AAG TGG ATG TTC GGA CCG TTC ATG TGC AAT GTG TAC AAC AGC CTG GAT GTT TAC TTT TCC ACG GCC AGC ATT CTG CAC CTG TGC TGC ATA TCG GTG GAC AGA TAC TAC GCC ATC GTG CGT CCG CTG GAG TAC CCA TTG AAT ATG ACA CAC AAA ACG GTG TGC TTC ATG CTG GCC AAC GTA TGG ATC CTG CCC GCC CTC ATA TCC TTC ACG CCC ATC TTC CTG GGC TGG TAC ACC ACG GAG GAG CAT CTG CGG GAG GTG TCC CTG CAT CCC GAC CAG TGC TCG TTT GTG GTC AAC AAG GCC TAC GCC CTC ATC TCC AGC TCG GTG AGC TTC TGG ATA CCC GGC GTC GTG ATG CTG GTG ATG TAC TGG CGC ATC TTT AAG GAG GCG ATA CGG CAG CGC AAG GCC CTC AGT CGC ACC AGC TCC AAC ATC CTG CTG AAC AGC GTC CAC ATG GGC CAC ACC CAG CAG CCC ACC AAC CTG AGC TAT CTG CAT CCC AGC GAC TGC GAT CTC AAC GTG GCT TCC GCC CGC GAG GAG ACG CAC AGT GCC CTG AGC AAC TTG GAG GAC ATG CTG CAA CCT GCC ACC GAC GAG GAC GAT GAC AGG GAC GAG TGC GAT GAA CTT CGA GTG CCG TCG CCG CCG CCA CGC CGC CTC AGC CGC AGC AGC ATC GAT CTG CGG GAC CTG GAG CAG GAG CGG TAC GAG AAG GTC ACC CAC ACG GAC AGC GCC CCC TCG ATG ATG GCC CTG CAG CAG ACC CAC AAC CAG TTG CAG CCA CCG GCG CCA GTG TTC AAC CCG CAG ATA TGG ACG GAG GGC AAG ATG ATG GAT CCC GGT CAT CCC ACG GCG CCG CAG CAG CAG CTC AGC CTC ACG AGC GGC AGT GGG AAC AGC GAG CCG GAG CCG GAG TCC ACA GCC TAC CGG GTC TTT GGC CTC AAC AGC GAC GAG AGC GAG GGC AAC GAC CTG TAT GAC ACG CAC CTC CCG CTG GCC GAG GAC AAC AAG GAG CTG AAG CGC CTC ATC GAG GAC AAC TAT CTG TAC TTC AAG CGG CAG ACG GGC GGC ACC ATC ATC AGT GGT CCT GGT GGC GGA AAA TAC GCC GCC CTC AGC GAG ACG GAC TTC ATC CGG CTA AAA GCA GGA GCA GCA GCC TGT GGA AGA AGG GCC ATC GCC TCC AGC GAC TCG GAG TTC CTG CGG ACC ATC AGC GAA TCC CGG GCC ATG CCG GAG CCA TCG CCG CCC GGC AAG GAG AAG GGC TTC AAC ATT CTC TCC CTG CTG GCC AAG ACG AAG CGC TCG AGT ACC GAG TGC TTT GCG CTG GAG AAG AAG CGC CAG CAG GGC TCC GAG GGA TCC AGC TTC TTC CGG CGC TCC CGG AAC CGG AAG TTG TCC CAC AGC TAC AAC GGA TGC GGC GGC GGC AAG GAA CGC AAA CTT GAG CGA CGC CAG CGG CAG CAC AGC GAC ACG GAC TCC ACG CCC AAC AAG CCG GAC ATC CTG CTG GAC ATC AAT GTC CTC AGC GAG CAG TCA GGC GCC AGT GTG ATC CAG CAG TTC AGC GAT GGA GTG CAG CTG ATC GAC TTT AGC GAG GTG AAG ACT CCG GAG CGG AGG CGC AGC GAT GAT GAG CTG GCC CAG CTG GCT GAC TGC TTT GGG GAG TCT CCC CAG CAG CCG GCC ACG CCA CCG CCA TCG TTG TCT CCG CCA GAG TTG CCG GAA CCG AGT GGC CTA CTC ATC GCC AGC AGC TCG GAG CTG GCC GAG ATC TTT CGA TCC CTT AGT TTT CCG CTG GGC CGA CCG GCT GGA GCT CCG CAA CGT TTG AGC ACG CTG AGC GAC CAG GTG TGT GCT AAC TAT CTG ATG TCC CCA CCG AAC ACA CCG GCT CCC ACG GCC CTA TCA GTT TCC ACT TCG GCC CAC GCG CAG TCG GCG TCC ATC AAT GTG TAC TTC CTG TCG CCG CCG CCG CAT GCC GCC GGA CCC GGC TAT ACG CCC AGT GAC GCC TCT ACC GTG TCC CTG GAT GTG GTG ACC AGC CTG CCC ATG CCC GTG CCA GTG CCC CAG TCG CAG CCG AAC ATA TCG CCC AAG CCG GAG ATC ATC CTG GAC TCC ACG CTT TCG CCC GTC GAA GGA TGT GGC GAT GAG CAC CGG GAT GTC ACG TCG CCG CTG TTC AAG CGC AAA GAT AGC GCC GGC GAG GCG GAC GTG AGT GTT TCC GGC GGC GGC AAT GGA CGC CAA GGA CGA TGC AGC ATC CTG GCC GGC TAC GAT GGT ATC CAG ACC GTG CGC AAG CGA CAG GCG TCC GTG GTG ACC TAC GAC GTG AAT GTC ATC AAC TTC TCG CAG GAT AAC AGC GAC AGT CGC AGC TAC ATC CCC ATG GGC CGC GTT TCC ACC AGC TCA GCA AAG CAC GAA TTT TCC AAT AAA TCC TCG CTG ATC CGA CGC GGC GGC ATC TGC ATC TTT GTG GAT GAG GAG GAG GCG GAG ATC ATT GAG CAG CGG CCC AGG GGC ATC ACC TTC GCC GCG GTG CCC AGT CCG CTG CCC AAG TGT CCG CTC TGC GGC GCC GAC ATC AGC AGC ACC ACC ACA GCC ACC GCC GGC ACC ACA ATC GAC ACC ACT AGT GCT AGT AGT AAA CGT AGT ATT CAC GAG CCA ACT CCC GAT CTC GGC CAG AGG TCC ACC AGC TCC AGT TCC ACT AGC TTC TGG CAC AAA CGA ACG GCG GCG GTC ACA GCA TGT TGG CAG CAG AGC AAG AAC CGG AAG CGC CGC TTC AAG ACC GGA TGC AGT CAC TGT GGT GCA ACC GGC GGC TCC GTG CGA CCG GCC AAA GGA TGG AAG GCC GAA CAC AAG GCC GCC CGC ACC CTG GGC ATC ATC ATG GGC GTC TTC CTG CTC TGC TGG CTG CCC TTC TTT CTG TGG TAT GTC ATC ACT TCG CTC TGC GGT CCG GCC TGC CCC TGT CCC GAT GTG CTC GTC GTG GTG CTG TTC TGG ATC GGT TAC TTC AAC TCG ACG CTG AAT CCG CTT ATA TAT GCC TAC TTT AAT CGC GAT TTC CGC GAG GCA TTC CGC AAC ACG CTG GAG TGT GTG CTG CCC TGT CTG GAG AAA CGC AAT CCC TAC AAC GCC TAC TAC GTC 
Dsuz                            ATG TCA GGG GTT AAC GTG GCT GAC CTT CTG GCC ACG ACA ATG ACA TTG CCC ATA ACA GCC GCA TCA GCA ACA CCT GCA ACA TTA ACT AGC CAC ATT TCC ACA ACG CCG ACC ATT CTG CCT ATA ACA TCG CAA TTT GTG GAT GCC TCG TTG ACT TCG CTA TCA CTG ACA GCC ACC TCG TTT TCG TCC TCG GAG TCC CCC TTC GAG TTC CTC GCC ACC GTG GGG CCC AAT CTG ACG AAT GGC AGT GAG ATT GTC GCG GAG CAC CCC GAG GAG CTG GAG GAG AGC TGG GTG GAT CTG TCG ATT CTG CTG CTC AAA GGA TTC ATC TTC TCG TCA ATT ATC CTG GCC GCC GTG CTG GGC AAT GCG TTG GTC ATC ATC TCA GTG CAG CGC AAT CGA AAG CTG CGG GTG ATA ACC AAT TAC TTT GTT GTG TCG CTG GCG ATG GCC GAC ATG CTG GTG GCC CTC TGT GCG ATG ACA TTC AAC GCC TCC GTG GAA CTG TCC GGT GGA AAG TGG ATG TTC GGA CCG TTC ATG TGC AAT GTG TAC AAC AGC CTG GAT GTT TAC TTT TCC ACG GCG AGC ATA CTG CAC CTG TGC TGC ATA TCG GTG GAC AGA TAC TAC GCC ATC GTG CGT CCG CTG GAG TAT CCA TTG AAT ATG ACA CAC AAA ACG GTC TGC TTC ATG CTC GCC AAC GTA TGG ATC CTG CCC GCC CTC ATA TCC TTC ACG CCC ATC TTC CTG GGC TGG TAC ACC ACG GAG GAG CAT CTG CGG GAG GTG TCC CTG CAC CCC GAC CAG TGC TCG TTT GTG GTC AAC AAG GCC TAC GCC CTC ATC TCC AGC TCG GTG AGC TTC TGG ATA CCC GGC ATC GTG ATG CTG GTG ATG TAC TGG CGC ATC TTT AAA GAG GCG ATA CGG CAG CGC AAG GCC CTC AGT CGC ACC AGC TCC AAC ATC CTG CTG AAC AGC GTC CAC ATG GGC CAC ACC CAG CAG CCC ACC AAC CTG AGC TAT CTG CAT CCC AGC GAC TGC GAT CTC AAC GCG ACT TCC GCC CGC GAG GAG ACG CAC AGT GCC CTG AGC AAC TTG GAG GAC ATG CTG CAG CCG GCC ACC GAC GAG GAC GAC GAC AGG GAC GAG TGC GAT GAA CTG CGA GTG CCG TCG CCA CCG CCA CGC CGC CTC AGC CGC AGC AGC ATC GAC CTG CGG GAC CTG GAG CAG GAG CGG TAC GAG AAG GTC ACC CAC ACG GAC AGC GCC CCC TCC ATG ATG GCT CTG CAG CAG ACC CAC AAC CAG TTG CAG CCA CCG GCG CCA GTG TTC AAC CCG CAG ATA TGG ACG GAG GGC AAG ATG ATG TAC CCC GGT CAT CCC ACG GCG CCG CAG CAG CAG CTC AGC CTC ACG AGC GGC AGT GGG AAC AGC GAA CCG GAG CCG GAG TCC ACT GCC TAC CGG GTC TTT GGC CTC AAC AGC GAC GAG AGC GAG TGC AAC GAC CTG TAC GAT ACC CAC CTC CCG CTG GCC GAG GAC AAC AAG GAG CTG AAG CGC CTG ATC GAG GAC AAC TAT CTG TAC TTC AAG CGG CAA ACG GGA GGC ACC ATC ATC AGT GGT CCT GGT GGC GGA AAG TAC GCC GCC CTC AGC GAA ACG GAC TTC ATC CGG CTG AAA GCA GGA GCA GCG GCC TGC GGA AGG AAG GCC ATC GCC TCC AGC GAC TCG GAG TTC CTG CGG ACC ATC AGC GAA TCC CGG GCC CTG CCG GAG CAA CCG CTG CCC GGC AAG GAT AAG GGC TTC AAC ATC CTC TCC CTG CTA TCC AAG ACG AAG CGC TCG AGC ACC GAG TGC TTT GCG CTG GAG AAG AAG CGC CAG CAG GGC TCC GAG GGA TCC AGC TTC TTT CGG CGC TCC CGG AAC CGG AAG TTG TCG CAC AGC TAC AAC GGA TGC GGC GGC GGC AAG GAA CGC AAA CTT GAG CGA CGC CAG CGG CAG CAC AGC GAC ACG GAC TCC ACG CCC AAC AAG CCG GAC ATC CTG CTG GAC ATC AAT GTC CTG AGC GAG CAG TCA GGC GCC AGT GTG ATC CAG CAG TTC AGC GAT GGA GTG CAG CTG ATC GAC TTC AGC GAG GTG AAG ACT CCG GAG AGG AGG CGC AGC GAT GAT GAG CTG GCC CAG CTG GCC GAT TGC TTT GGG GAG TCG CCC CAG CAG CCG GCC ACG CCG CCG CCA TCG TTG TCT CCT CCA GAG TTG CCG GAA CCG AGT GGC CTG CTC ATC GCC AGC AGC TCG GAG CTG GCC GAG ATC TTT CGA TCC CTG AGC TTT CCG CTG GGC CGA CCA GCT GGA GCT CCC CAG CGT TTG AGC ACG CTG AGC GAC CAG GTG TGC GCT AAC TAT CTG ATG TCC CCA CCG AAC ACA CCG GCT CCC ACG GCC CTG TCC ATG TCC TCT TCG GCC AAC GCG CAG TCG GCG TCC ATC AAT GTG TAC TTC CTG TCG CCG CCG CCG CAT GCC GCC GGA CCT GGT TAT ACG CCC AGT GAC GCC TCC ACC GTG TCC CTG GAT GTG GTG ACC AGC CTG CCC ATG CCC GTG CCA GTG CCC CAA TCG CAG CCG AGC ATA TCG CCC AAG CCG GAG ATC ATC CTG GAC TCC ACG CTG TCG CCC GTC GAA GGT TGT GGC GAT GAG CAC CGG GAT GTC ACG TCG CCG CTG TTT AAG CGC AAA GAT AGC GCA GGC GAA GCG GAC GTG AGT GTT TCC GGC GGG GGC AAT GGG CGC CAA GGA CGC TGC AGC ATC CTG GCC GGC TAC GAT GGC ATC CAG ACC GTG CGC AAG CGA CAG GCG TCC GTG GTG ACC TAC GAC GTG AAT GTC ATC AAC TTC TCG CAG GAG AAC AGC GAC AGT CGC AGC TAC ATC CCC ATG GGC CGC GTT TCC ACC AGT TCA GCA AAG CAC GAA TTT TCC AAT AAA TCC TCG CTG ATC CGA CGC GGC GGC ATC TGC ATC TTT GTG GAT GAG GAG GAG GCC GAG ATC ATT GAG CAG CGG CCC AGG GGC ATC ACC TTC GCC GCG GTG CCC AGT CCG CTG CCC AAG TGT CCG CTC TGC GGC GCC GAC ATC AGC AGC ACC ACC ACC GCA ACC GCC GGC ACC ACA ATC GAC ACC ACT AGT GCT AGT AGT AAA CGT AGT ATT CAC GAG CCA ACT CCA GAT CTT GGC CAG AGG TCC ACG AGC TCC AGT TCC ACT CGC TTC TGG CAC AAA CGA ACG GCG GCG GTC ACA GCA TGT TGG CAG CAG AGC AAG AAC CGG AAG CGC CGC TTC AAG ACC GGA TGC AGT CAC TGT GGT GCA ACC GGC GGC TCC GTG CGA CCA GCC AAA GGA TGG AAG GCC GAA CAC AAG GCC GCT CGC ACC CTG GGC ATC ATC ATG GGC GTC TTT CTG CTC TGC TGG CTG CCC TTC TTT CTG TGG TAT GTC ATC ACA TCG CTC TGC GGT CCG GCC TGC CCA TGT CCC GAT GTT CTG GTC GTG GTG TTA TTC TGG ATC GGT TAC TTC AAC TCG ACG CTG AAT CCG CTT ATA TAT GCC TAC TTT AAT CGC GAT TTC CGC GAG GCA TTC CGC AAC ACG CTG GAG TGT GTG CTG CCC TGT CTG GAG AAA CGA AAT CCC TAC AAC GCC TAC TAC GTC 
Dsub                            ATG TCA GGG GTT AAC GTG GCT GAC CTT CTG GCC ACG ACA ATG ACA TTG CCC ATA ACA GCC GCA TCA GCA ACA CCT GCA ACA TTA ACT AGC CAC ATT TCC ACA ACG CCG ACC ATT CTG CCT ATA ACA TCG CAA TTT GTG GAT GCC TCG TTG ACT TCG CTA TCA CTG ACA GCC ACC TCG TTC TCG TCC TCG GAG TCC CCC TTC GAG TTC CTC GCC ACA GTG GGG CCC AAT CTC ACG AAT GGC AGT GAG ATT GTC GCG GAG CAC CCC GAG GAG CTG GAG GAG AGC TGG ATG GAT CTG TCG ATT CTG CTG CTC AAA GGA TTC ATC TTC TCG TCA ATT ATC CTG GCC GCC GTC CTG GGC AAT GCG TTG GTC ATC ATC TCA GTG CAG CGC AAT CGA AAG CTG CGG GTG ATA ACC AAT TAC TTT GTT GTG TCG CTG GCG ATG GCC GAC ATG CTG GTG GCC CTC TGT GCG ATG ACA TTC AAC GCC TCC GTG GAA TTG TCC GGT GGA AAG TGG ATG TTC GGA CCG TTC ATG TGC AAT GTG TAC AAC AGC CTG GAT GTT TAC TTT TCC ACG GCG AGC ATA CTG CAC CTG TGC TGC ATA TCG GTG GAC AGA TAC TAC GCC ATC GTG CGT CCG CTG GAG TAT CCA TTG AAT ATG ACA CAC AAA ACG GTC TGC TTC ATG CTC GCC AAC GTA TGG ATC CTG CCC GCC CTC ATA TCC TTC ACG CCC ATC TTC CTG GGC TGG TAC ACC ACG GAG GAG CAT CTG CGG GAG GTG TCC CTG CAC CCC GAC CAG TGC TCG TTT GTG GTC AAC AAG GCC TAC GCC CTC ATC TCC AGC TCG GTG AGC TTC TGG ATA CCC GGC ATC GTG ATG CTG GTG ATG TAC TGG CGC ATC TTT AAG GAG GCG ATA CGG CAG CGC AAG GCC CTC AGT CGC ACC AGC TCC AAC ATC CTG CTG AAC AGC GTC CAC ATG GGC CAC ACC CAG CAG CCC ACC AAC CTG AGC TAT CTG CAT CCC AGC GAC TGC GAT CTC AAC GCG ACT TCC GCC CGC GAG GAG ACG CAC AGT GCC CTG AGC AAC TTG GAG GAC ATG CTG CAG CCG GCC ACC GAC GAG GAC GAC GAC AGG GAC GAG TGC GAT GAA CTG CGA GTG CCG TCG CCG CCG CCA CGC CGC CTC AGC CGC AGC AGC ATC GAC CTG CGG GAC CTG GAG CAG GAG CGG TAC GAA AAG GTC ACC CAC ACG GAC AGC GCC CCC TCC ATG ATG GCC CTG CAG CAG ACC CAC AAC CAG TTG CAG CCA CCG GCG CCA GTG TTC AAC CCG CAG ATA TGG ACG GAG GGC AAG ATG ATG TAT CCT GGT CAT CCC ACG GCG CCG CAG CAG CAG CTC AGC CTC ACG AGC GGC AGT GGG AAC AGC GAA CCG GAG CCG GAG TCC ACG GCA TAC CGG GTC TTT GGC CTC AAC AGC GAC GAG AGC GAG TGC AAC GAC CTG TAC GAT ACC CAC CTC CCG CTG GCC GAG GAC AAC AAG GAG CTG AAG CGC CTG ATC GAG GAT AAC TAT CTG TAC TTC AAG CGG CAG ACG GGC GGC ACC ATC ATC AGT GGT CCT GGC GGC GGA AAA TAC GCC GCT CTC AGC GAG ACG GAC TTT ATC CGG CTG AAA GCA GGA GCA GCG GCC TGC GGA AGG AAG GCC ATC GCA TCC AGC GAT TCG GAG TTC CTG CGG ACC ATC AGC GAA TCC CGG GCC CTG CCG GAG CAA TCG CTG CCC GGC AAG GAG AAG GGC TTC AAC ATC CTC TCC CTG CTA TCA AAG ACG AAG CGC TCG AGC ACC GAG TGC TTT GCG CTG GAG AAG AAG CGC CAG CAG GGC TCC GAG GGA TCC AGC TTC TTC CGG CGC TCC CGG AAC CGG AAG TTG TCG CAC AGC TAC AAC GGA TGC GGC GGC GGC AAG GAA CGC AAA CTT GAG CGA CGC CAG CGG CAG CAC AGC GAC ACG GAC TCC ACG CCC AAC AAG CCG GAC ATC CTG CTG GAC ATC AAT GTC CTG AGC GAG CAG TCA GGC GCC AGT GTG ATC CAG CAG TTC AGC GAT GGA GTG CAG CTG ATC GAC TTC AGC GAG GTG AAG ACT CCG GAG AGG AGG CGC AGC GAT GAT GAG TTG GCC CAG CTG GCC GAT TGC TTC GGC GAG TCG CCC CAG CAG CCG GCC ACG CCG CCG CCA TCG TTG TCG CCT CCA GAG TTG CCG GAA CCG AGT GGC CTG CTC ATC GCC AGC AGC TCG GAG CTG GCC GAG ATC TTT CGA TCC CTG AGC TTT CCG CTG GGC CGA CCA GCT GGA GCT CCC CAG CGT CTA AGC ACG CTG AGC GAC CAG GTG TGC GCT AAC TAT CTG ATG TCC CCA CCG AAC ACA CCG GCT CCC ACG GCC CTG TCC ATG TCC TCT TCG GCC AAC GCG CAG TCG GCG TCC ATC AAT GTG TAC TTC CTG TCG CCG CCG CCG CAT GCC GCC GGA CCT GGT TAT ACG CCC AGT GAC GCC TCC ACC GTG TCC CTG GAT GTG GTG ACC AGC CTG CCC ATG CCC GTG CCA GTG CCC CAA TCG CAG CCG AGC ATA TCG CCC AAG CCG GAG ATC ATC CTG GAC TCC ACG CTG TCG CCT GTC GAA GGA TGT GGC GAT GAG CAC CGG GAT GTC ACG TCG CCG CTG TTT AAG CGC AAA GAT AGC GCA GGC GAA GCG GAC GTG AGT GTT TCC GGC GGA GGC AAT GGA CGC CAA GGA CGC TGC AGC ATC CTG GCC GGC TAC GAT GGC ATC CAG ACC GTG CGC AAG CGA CAG GCG TCC GTG GTG ACC TAC GAC GTG AAT GTC ATC AAC TTC TCG CAG GAG AAC AGC GAC AGT CGC AGC TAC ATC CCC ATG GGC CGC GTT TCC ACC AGT TCA GCA AAG CAC GAA TTT TCC AAT AAA TCC TCG CTG ATC CGA CGC GGC GGC ATC TGC ATC TTT GTG GAT GAG GAG GAG GCC GAG ATC ATT GAG CAG CGG CCC AGG GGC ATC ACC TTC GCC GCG GTG CCC AGT CCG CTG CCC AAG TGT CCG CTC TGC GGC GCC GAC ATC AGC AGC ACC ACC ACC GCA ACC GCC GGC ACC ACA ATC GAC ACC ACT AGT GCT AGT AGT AAA CGT AGT ATT CAC GAG CCA ACT CCA GAT CTT GGC CAG AGG TCC ACG AGC TCC AGT TCC ACT CGC TTC TGG CAC AAA CAA ACG GCG GCG GTC ACA GCA TGT TGG CAG CAG AGC AAG AAC CGG AAG CGC CGC TTC AAG ACC GGA TGC AGT CAC TGT GGT GCA ACC GGC GGC TCC GTG CGA CCG GCC AAA GGA TGG AAG GCC GAA CAC AAG GCC GCC CGC ACC CTG GGC ATC ATC ATG GGC GTC TTT CTG CTC TGC TGG CTG CCC TTC TTT CTG TGG TAT GTC ATC ACA TCG CTC TGC GGT CCG GCC TGC CCC TGT CCC GAT GTT CTG GTC GTG GTG CTA TTC TGG ATC GGT TAC TTC AAC TCG ACG CTG AAT CCG CTT ATA TAT GCC TAC TTT AAT CGC GAT TTC CGC GAG GCA TTC CGC AAC ACG CTG GAG TGT GTG CTG CCC TGT CTG GAG AAA CGA AAT CCC TAC AAC GCC TAC TAC GTC 
Dfic                            ATG TCA GGG GTT AAC GGG GCT GAC CTT TTG GCC ACG ACA ATG ACA TTG CCC ATA ACA GCC GCA TTG ACA GCA CGT GCA ACA TTA ACC GGC CAC ATT TCC GTT GCA ACG ACC AGT TTG CCC ATA ACT TCG CAA TTT GTT GAT GCC TCG TTG ACT TCG CTG TCA TTA ACA GCC ACC TCG TTC TCG TCC TCG GAG TCG TCG TTC GAG TTA CTC GCA ACC GTT GGC CCA AAC ATA ACT AAT GCC AGC GAC TTG TTG GCG GAG AAT CCC GAA GAG CTG GAG GAG AGC TGG CTG GAC TTT TCG CTG CTG TTA CTC AAA GGG TTC ATC TTC TCG TCA ATT ATC CTG GCC GCC GTT CTA GGG AAT GCG TTG GTC ATC ATT TCG GTG CAG CGC AAT CGA AAG CTA CGG GTG ATA ACC AAT TAC TTT GTT GTG TCG CTG GCG ATG GCC GAC ATG CTG GTG GCC CTC TGC GCG ATG ACA TTC AAC GCC TCC GTG GAG CTA TCC GGC GGC AAG TGG ATG TTC GGA CCG TTC ATG TGC AAC GTG TAC AAC AGC CTG GAT GTT TAC TTT TCC ACG GCG AGC ATC CTG CAT CTC TGC TGC ATA TCG GTG GAC AGA TAC TAC GCC ATC GTG CGT CCT CTG GAG TAT CCA TTG AAT ATG ACA CAC AAA ACG GTG TGC TTC ATG CTG GCC AAC GTT TGG ATC CTG CCC GCC CTC ATA TCC TTC ACG CCC ATC TTC CTC GGC TGG TAC ACC ACG GAG GAG CAC CTG CGG GAG GTG TCC CTG CAT CCG GAC CAG TGC TCA TTT GTG GTC AAC AAG GCC TAC GCC CTC ATC TCC AGC TCG GTT AGC TTC TGG ATC CCC GGC ATT GTG ATG CTC GTG ATG TAC TGG CGC ATC TTT AAG GAG GCC ATT CGG CAG CGC AAG GCC CTC AGT CGG ACC AGC TCC AAC ATC CTG CTG AAC AGC GTC CAC ATG GGC CAC GCC CAG CAG CCC ACC AAC CTG AGC TAT CTG CAT CCC AGC GAC TGC GAT CTC AAT GTG GCA TCG GCC AGG GAG GAG ACG CAG AGT GCT CTG AGC AAC TTG GAG GAC ATG CTG CAA CCG GCC ACC GAC GAG GAC GAC GAC AGA GAT GAG TGC GAT GAA CTG CGA GTG CCG TCG CCA CCA CCA CGT CGT CTT AGC AGG AGC AGC ATA GAT CTG CGC GAC TTG GAG CAG GAG CGG TAC GAG AAG GTC ACC CAC ACG GAC AGT GCG CCC TCG ATG ATG GCG CTC CAG CCG TCC CAC AAC CAA TTG CAG CCA CCG GCG CCA GTG TTC AAT CCG CAG ATC TGG ACG GAG GGC AAG GTG GCG GAT GAT TCT CAT CCT AAT GGA CCG CAG CAG CAG CTC AGC TTG ACC AGC GGC AGT GGG AAC AGT GAA CCC GAA CCG GAA TCC ACT GCT TAC CGG GTG TTT GGT CTC AAC AGC GAC GAG AGC GAG GGC AAC GAC CTG TAC GAC ACC CAT CTT CCC TTG GCC GAG GAC AAC AAG GAG CTG AAG CGT CTG ATC GAG GAT AAC TAT CTG TAC TTC AAG CGG CAG ACT GGG GGC ACC ATC ATT AGT GGT CCA GGT GGC GGC AAG TAC GCC GCC CTC AGC GAA ACG GAC TTC ATC CGG TTG AAG GCA GGA GCA GCT GCC TGT GGG AGA AAG GCA TTC GCC TCC AGC GAT TCG GAA TTC CTG CGC ACC ATC AGT GAA TCC AGA GCA CTG CCC GAT CAA CCG CTT CCG GGA AAG GAG AAG GGC TTC AAT ATC CTT TCG CTC CTG GCC AAG ACG AAG CGT TCG AGC ACC GAG TGC TTT GCG CTG GAG AAG AAG CGC CAC CAG GCC TCC GAG GGA TCT AGC TTC TTC CGG CGC TCC AGG AAT CGG AAG CTA TCG CAC AGC TAC AAC GGA TGC GGC GGC GGC AAG GAA CGC AAA CTT GAG CGA CGC CAG CGG CAG CAC AGC GAC ACC GAT TCC ACA CCC AAC AAA CCG GAT ATC CTG CTG GAC ATC AAT GTG CTG AGT GAA CAA AGC GGA GCC AGT GTG ATC CAG CAG TTC AGC GAT GGC GTC CAG CTG ATT GAC TTC AGT GAG GTG AAG ACC CCA GAG CGG ATT CGC AGC GAG GAC GAG TTG GCC CAG TTG GCC GAT TGC TTT GGG GAG TCG CCC CAG CAT CCT TCC ACA CCA CCT CCC TCA CTT TCG CCA CCG GAG CTG CCG GAG CCG AGT GGC CTG CTC ATC GCC AGC AGT TCG GAG CTG GCC GAG ATC TTT CGA TCG CTC AGC TTC CCA CTC GGT CGT CCC GCT GGA GCT CCA CAG AGG TTG AGT ACG CTA AGT GAC CAG GTG TGC GCC AAC TAC CTG ATG TCC CCA CCG AAC ACC CCA GCT CCA CCT TCG ATT TCC GTG GAT TCC GGC TCG AAT CCG CAG TCG GCG TCC ATC AAT GTG TAC TTC CTG TCG CCG CCG CCG CAT GCC GCC GGA CCT GGT TAC ACG CCC AGT GAT GCC TCC ACC GTT TCC CTG GAC GTG GTG ACC ACG CTG CCC ATG CCC GTG CCA GTG CCC AAT CCG CCG ACG AAC ATA TCG CCC AAG CCG GAG ATC ATA CTC GAC TCC ACG CTA TCG CCG GTC GAA GGA TGT GGC GAT GAG CAC CGG GAT GTC ACG TCG CCG CTG TTC AAG CGC AAA GAT AGC GCC GGC GAT GCG GAC GTG AGT GTT TCC GGC GGA GGG GCT GGG CGC CAA GGA CGC TGC AGC ATA CTA GCC GGC TAC GAT GGC ATC CAG ACT GTG CGA AAG CGA CAG GCC TCC GTG GTG ACC TAC GAC GTG AAC GTC ATC AAC TTC TCG CAG GAG AAC AGC GAC AGT CGG AGC TAC ATT CCC ATG GGC CGC GTC TCC ACC AGT TCA GCA AAG CAC GAG TTC TCA AAC AAA TCC TCG CTG ATC CGA CGC GGC GGC ATC TGC ATC TTT GTG GAT GAG GAG GAG GCG GAG AGC ATT GAG CAG CGG CCA CGT GGC ATC ACC TTC GCC GCG GTG CCC AGT CCG CTG CCC AAG TGT CCG CTC TGC GGC GCC GAC ATC AGC AGC AGC AGC ACA GCA AAA GCC GGC ACC ACA ATC GAC ACC ACT ATG GCT AGT AGT AAA CGT AGT AGT CAC GAA TCA GCT CCC GAC CTT GGC CAG AAA TCC GGT AGG TCC AGT TCC ACT CGC TTC TGG CAC AAA CGA ACG GCG GCG GTC ACA GCA TGT TGG CAG CAG AGC AAG AAC CGG AAG CGC CGC TTC AAA ACC GGA TGC AGT CAC TGT GGT GCA ACC GGC GGC TCC GTT CGA CCG GCC AAA GGA TGG AAG GCC GAG CAC AAG GCC GCC CGC ACT TTG GGC ATC ATC ATG GGC GTC TTT CTG CTC TGC TGG CTG CCC TTC TTT CTG TGG TAT GTC ATC ACC TCG CTC TGC GGA CCG GCC TGT CCA TGT CCC GAT GTG CTC GTG GTG GTC TTA TTC TGG ATC GGT TAC TTC AAC TCC ACG CTG AAT CCG CTT ATA TAT GCC TAC TTT AAC CGC GAT TTC CGC GAG GCG TTC CGC AAC ACG CTG GAG TGT GTG CTG CCC TGT CTG GAG AAA CGC AAT CCC TAC AAC GCC TAC TAC GTC 
Dele                            ATG TCC GGG GTT AAC GTC GCT GAC CTT TTG GCC ACG ACA ATG ACA TTG CCC ATG ACA GCC ACA TCA ACG GCA CCT GCA ACA TTA ACT AGC CAC ATT GCC ACG ACT ACG ACC AGT TTG CCC ATA ACA TCG CAG TTT GTG AAT GCC TCG TTG ACT TCG CTA TCA TTA ACA GCC ACC TCG TTT CCG TCC TCG GAG TCC CCG TTC GAG TTC CTT GCA ACA GTT GGC CCA AAC ATC ACG AAT GCC AGC GAC ATT GTC GTG GAG AAC CAC GAG GAG CTG GAG GAG AGC TGG CTG GAT CTA TCG CTG CTG CTG CTC AAA GGC TTT ATA TTC TCG TCA ATT ATC CTG GCC GCA GTC CTG GGC AAT GCG TTG GTC ATC ATT TCA GTG CAG CGC AAT CGC AAG CTG CGG GTG ATA ACC AAT TAC TTT GTT GTG TCG CTG GCG ATG GCC GAC ATG CTG GTG GCC CTC TGT GCG ATG ACA TTC AAC GCC TCC GTG GAA CTG TCC GGC GGA AAG TGG ATG TTC GGC CCG TTC ATG TGC AAC GTG TAC AAC AGC CTG GAT GTT TAC TTT TCC ACG GCG AGC ATA CTG CAC CTG TGC TGC ATA TCG GTG GAC AGA TAC TAT GCC ATA GTG CGT CCG CTG GAG TAT CCT TTG AAT ATG ACA CAC AAA ACG GTG TGC TTC ATG CTC GCC AAT GTG TGG ATC CTG CCC GCC CTC ATA TCC TTC ACG CCC ATC TTC CTG GGC TGG TAC ACG ACC GAC GAG CAC CTG CGC GAG GTG TCC CTG CAT CCG GAC CAG TGC TCG TTT GTG GTC AAC AAG GCC TAC GCC CTC ATC TCC AGC TCC GTC AGC TTC TGG ATA CCC GGC ATC GTG ATG CTG GTG ATG TAC TGG CGC ATC TTT AAG GAG GCG ATA CGC CAG CGC AAA GCC CTC AGC CGC ACC AGC TCC AAC ATC CTG CTG AAC AGC GTC CAC ATG GGC CAC ACC CAG CAG CCC ACC AAC CTG AGC TAT CTG CAT CCC AGC GAC TGC GAT CTT AAT GCG GCA TCC GCG CAC GAG GAG ACG CAC AGT GCT CTC AGC AAC TTG GAG GAC ATG CTG CAG CCG GCC ACC GAT GAG GAC GAC GAC AGG GAC GAG TGC GAT GAA CTA CGC GTG CCG TCG CCA CCG CCG CGC CGC CTC AGC CGG AGC AGC ATC GAT CTG CGG GAC CTG GAG CAG GAG CGG TAC GAG AAG GTC ACG CAC ACG GAC AGC GCC CCC TCA ATG ATG GCC CTG CAG CCG TCG CAC AAC CAG CTG CAG CCA CCG GCG CCA GTG TTC AAT CCG CAG ATA TGG ACG GAG GGC AAG CTG CTG GAT CAG ACC CAT CCC ATG GGG CCG CAG CAG CAG CTC AGC CTG ACC AGC GGC AGT GGG AAC AGT GAG CCG GAG CCG GAG TCC ACT GCT TAT CGG GTG TTC GGA CTG AAC AGC GAC GAG AGC GAG GGC AAC GAC CTG TAC GAC ACC CAC CTG CCG CTG GCC GAG GAC AAC AAG GAG CTG AAG CGC CTG ATC GAG GAC AAC TAT CTG TAC TTC AAG CGG CAG ACG GGC GGC ACC ATC ATC GGC GGG CCG GGC GGC GGC AAG TAC GCC GCC CTT AGC GAA ACG GAC TTC ATT CGC CTG AAG GCC GGA GCG GCG GCC AGC GGG CGA AAG GCC ATC GCC GCC AGC GAC TCG GAG TTC CTG CGC ACG ATC AGC GAG AGC AGA GCG CCG GCA GAG CAG CCA CTG CCG GGC AAG GAG AGG GGC TTC AAC ATA CTC TCC CTG CTG GCC AAG ACG AAG CGC TCG AGC ACC GAG TGC TTT GCG CTG GAG AAG AAG CGC CAC CAG GCC TCG GAG GGA TCC AGC TTC TTT CGG CGC GCC CGC AAC CGG AAG CTG TCG CAC AGC TAC AAC GGA TGC GGC GGC GGC AAG GAA CGC AAA CTT GAG CGA CGC CAG CGG CAG CAC AGC GAC ACG GAC TCC ACG CCC AAC AAG CCG GAC ATT TTG CTG GAC ATC AAT GTG CTC AGC GAG CAG AGT GGC GCC GGT GTG ATC CAG CAC TTC AGC GAC GGT GTG CAA CTG ATT GAC TTC AGC GAG GTG CAG ACG GAA CGC CTG CGC CGG AGC GAC GAC GAG CTG GCC CAG CTG GCC GAC TGC TTT GGG GAG TCA CCC CAG CAG CCG GCC ACG CCG CCA CCC TCG TTG TCG CCG CCG GAA CTG CCG GAG CCC AGC GGA CTG CTC ATC GCC AGC AGC TCG GAG CTG GCC GAG ATC TTC CGC TCG CTC AGC TTT CCG CTG GGC CGG CCG GCC GGA GCT CCA CAG CGT CTG AGC ACG CTG AGC GAC CAG GTG TGC GCC AAC TAT CTG ATG TCC CCA CCG AAC ACA CCG GCT GCG CCT GCG CCT CAG CCT TGC TGC AAC GCG AAC GCG CAG TCG GCG TCC ATC AAT GTG TAC TTC CTG TCG CCG CCG CCA CAT GCC GCC GCA CCT GGC TAC ACG CCC AGT GAC GCC TCC ACC GTG TCC CTG GAT GTG GTG ACC AGC CTG TCC ATG CCC ATG TCC ATG TCA GGT CCG CAG CCA AAC ATA TCG CCC AAG CCC GAG ATC ATA CTC GAC TCC ACG CTG TCG CCC GTC GAA GGA TGC GGC GAT GAG CAC CGG GAT GTC ACG TCG CCG CTC TTC AAG CGC AAA GAT AGC GCC GGC GAT GCG GAC GTG AGC ATT TCC GGT GGA GGT GCT GGG CGA CAA GGA CGC TGC AGC ATC CTG GCC GGC TAC GAC GGC ATC CAG ACG GTG CGC AAG CGA CAG GCG TCC GTG GTG ACC TAC GAC GTG AAT GTC ATC AAC TTC TCG CAG GAC AAC AGC GAC AGT CGC AGC TAC ATT CCC ATG GGT CGC GTG TCC ACC AGT TCG GCA AAG CAC GAA TTT TCC AAT AAA TCC TCG CTG ATC CGA CGC GGC GGC ATC TGC ATC TTT GTG GAT GAG GAG GAG GCG GAG GTC ACT GAG CAG CGG CCC CGG GGC ATC ACC TTT GCC GCT GTG CCC AGT CCG CTG CCC AAG TGT CCG CTC TGC GGC GCC GAC ATC AGT AGC ACC ACT AAT GTT AAT GCC GGC ACC ACT AAC GAC ACC ACT AGT GCT AGT AGT AAA CGT AGT AGT CAC GAG CCA ACT CCC GAT CTT GGC CAG AGG TCC ACA ACA TCC AAT TCC ACC CGC TTC TGG CAC AAG CGA ACG GCG GCG GTC ACA GCA TGT TGG CAG CAG AGC AAA AAC CGG AAG CGC CGC TTC AAG ACC GGA TGC AGT CAC TGT GGT GCA ACC GGC GGC TCG GTG CGC CCG GCC AAA GGA TGG AAG GCC GAA CAC AAG GCG GCC CGC ACC CTG GGC ATC ATC ATG GGC GTC TTT CTG CTC TGC TGG CTG CCC TTC TTT CTG TGG TAT GTC ATC ACA TCG CTC TGC GGA CCG GCA TGC CCA TGT CCC GAT GTA CTG GTC GTC GTG TTA TTC TGG ATC GGC TAC TTC AAC TCC ACG CTG AAT CCG CTT ATA TAC GCC TAC TTT AAT CGC GAT TTC CGC GAA GCA TTC CGC AAT ACG CTG GAG TGT GTG CTG CCC TGT CTG GAG AAA CGA AAT CCG TAC AAT GCC TAC TAC GTC 
Drho                            ATG TCC GGG GTT AAC GTC GCT GAC ATT TTG GCC ACG ACA ATG ACA TTG CCC ATG ACA GCC ACA TCA ACG GCG CTT GCA ACA TTA TCG AGC CAC ATT TCC ACG ACG ACG ACC AGT TTG CCT ATA ACA TCG CAA TTT GTG AAT GCC TCG TTG ACT TCG CTA TCA TTA ACA GCC ACA TCG TTT CCG TCC TCG GAG TCC CCG TTC GAG TTC CTC GCA ACA GTT GGG CCA AAC ATT ACG AAT GCC AGC GAC ATT GTC GTG GAG AGC CAG GAG GAG CTG GAG GAG AGC TGG CTG GAT CTA TCG CTG CTG CTG CTG AAA GGC TTT ATC TTC TCG TCA ATT ATC CTG GCC GCA GTC CTG GGA AAT GCG TTG GTC ATC ATT TCA GTG CAG CGC AAT CGA AAG CTG CGG GTG ATA ACC AAT TAC TTT GTT GTG TCG CTG GCG ATG GCC GAC ATG TTG GTG GCC CTC TGT GCG ATG ACA TTC AAC GCC TCC GTG GAA CTG TCC GGC GGA AGG TGG ATG TTC GGA CCG TTC ATG TGC AAC GTG TAC AAC AGC CTG GAT GTT TAC TTT TCC ACG GCG AGC ATA CTG CAT CTC TGC TGC ATA TCG GTG GAC AGA TAC TAC GCC ATA GTG CGT CCG CTG GAG TAC CCA TTG AAT ATG ACA CAC AAA ACG GTT TGC TTC ATG CTC GCC AAC GTG TGG ATC CTG CCC GCC CTC ATA TCC TTC ACG CCC ATC TTC CTG GGC TGG TAC ACA ACG GAC GAG CAT CTG CGG GAG GTG TCG CTG CAT CCG GAC CAG TGC TCA TTT GTG GTC AAC AAG GCC TAC GCC CTC ATC TCC AGC TCC GTG AGC TTC TGG ATA CCC GGC ATC GTG ATG CTG GTG ATG TAC TGG CGC ATC TTT AAG GAG GCG ATA CGC CAG CGC AAG GCC CTC AGC CGC ACC AGC TCC AAC ATC CTG CTG AAC AGC GTC CAC ATG GGC CAC ACC CAG CAG CCC ACC AAC CTG AGC TAT CTG CAT CCC AGC GAC TGC GAT CTG AAT GTG GCA TCT GCT CGT GAG GAG ACG CAC AGT GCT CTG AGC AAC TTG GAG GAC ATG CTG CAG CCT GCC ACC GAC GAG GAC GAC GAC AGG GAC GAG TGC GAT GAA CTG CGA GTG CCG TCG CCT CCG CCG CGC CGC CTC AGC CGC AGC AGC ATC GAC CTG CGC GAC CTG GAG CAG GAG CGG TAC GAG AAG GTC ACC CAC ACG GAC AGC GCC CCC TCG ATG ATG GCC CTG CAG CCG TCG CAC AAC CAG CTG CAG CCA CCG GCG CCA GTG TTC AAC CCG CAG ATA TGG ACG GAG GGC AAG ATG CTG GAG CAG CCG CAT CCC ACC GCT CCG CAG CAG CAG CTC AGC CTG ACC AGC GGC AGT GGG AAC AGC GAA CCG GAG CCG GAG TCC ACG GCC TAC CGG GTC TTC GGT CTC AAC AGC GAC GAG AGC GAG GGC AAC GAC CTG TAC GAC ACC CAC CTG CCG CTG GCC GAG GAC AAC AAG GAG CTG AAG CGC CTG ATC GAG GAC AAC TAC CTG TAC TTC AAG CGG CAG ACG GGC GGC ACC ATC ATC AGC GGT CCG GGG GGC GGC AAG TAC GCC GCC CTC AGC GAA ACG GAC TTC ATC CGC CTG AAG GCG GGA GCA GCG GCC TGC GGG CGG AAG GCC ATC GCC GCC AGC GAT TCC GAG TTC CTG CGC ACC ATC AGC GAG TCG AGG GCC GCG CCG GAG CAG CCG CTG CCT GGG AAG GAG AAG GGC TTC AAC ATC CTC TCG CTG CTG GCC AAG ACC AAG CGC TCG AGC ACC GAG TGC TTC GCG CTG GAG AAG AAG CGC CAC CAG GCC TCC GAG GGG TCC AGC TTC TTC CGG CGC GCC CGA AAC CGG AAG TTG TCG CAC AGC TAC AAC GGA TGC GGC GGC GGC AAG GAA CGC AAA CTT GAG CGA CGC CAG CGG CAG CAC AGC GAT ACG GAC TCC ACG CCC AAC AAG CCG GAC ATC CTG CTG GAC ATC AAT GTA CTC AGC GAG CAG ACC GGC GCC AGC GTG ATC CAG CAC TTC AGC GAT GGA GTG CAG CTG ATT GAC TTC AGC GAG ATC AAG ACT CCG GAG AGG ATT CGC AGC GAC GAC GAG CTG GCC CAG CTG GCC GAC TGC TTC GGG GAA TCC CCA CAG CAG CCG GCC ACG CCG CCG CCG TCG TTG TCG CCG CCG GAA CTG CCG GAA CCG AGT GGC CTG CTG ATC GCC AGC AGC TCC GAG CTG GCC GAG ATC TTT CGA TCG CTG AGC TTT CCG CTG GGC CGC CCG GCC GGA GCT CCC CAG CGC CTG AGC ACG CTG AGC GAC CAG GTG TGC GCC AAC TAT CTG ATG TCC CCA CCG AAC ACA CCG GCT CCA CCG GCC ATC TCC GTG GAC TCC TCC TCC AAC GCG CAG TCG GCG TCC ATC AAT GTG TAC TTC CTG TCG CCG CCG CCG CAT GCC GCC GGA CCT GGC TAC ACG CCC AGT GAC GCC TCG ACC GTG TCC CTG GAT GTG GTG ACC ACC CTG CCA ATG CCC GTG CCC GTG CCC AAT TCG CAG CCC AAC ATA TCG CCC AAG CCG GAG ATC ATA CTC GAT TCC ACG CTG TCG CCC GTC GAA GGA TGT GGC GAT GAG CAC CGC GAT GTC ACG TCG CCG CTG TTC AAG CGC AAA GAT AGC GCC GGC GAT GCG GAC GTG AGC GTT TCC GGG GGG GGT GGT GGC CGC CAA GGA CGC TGC AGC ATC CTG GCC GGC TAC GAT GGC ATC CAG ACC GTG CGC AAG CGA CAG GCG TCC GTG GTG ACC TAC GAC GTG AAT GTC ATA AAC TTC TCG CAG GAT AAC AGC GAC AGT CGC AGC TAC ATC CCC ATG GGC CGC GTT TCC ACC AGT TCA GCA AAG CAC GAA TTT TCC AAT AAA TCC TCG CTG ATC CGA CGC GGC GGC ATC TGC ATC TTT GTG GAT GAG GAG GAG GCG GAG ACC ACT GAG CAG CGG CCC CGC GGC ATC ACC TTC GCC GCG GTG CCC AGT CCG CTG CCC AAG TGT CCG CTC TGC GGC GCC GAC ATC AGC AGC ACC ACC AAC GCA AAC GCC GGC ACC ACA ATC GAC ACC ACT AGT GCT AGT AGT AAA CGT AGT AGT CAC GAA CCA ACC CCC GAT CTT GGC CAG AGG TCC AGG GGG GCC AGT TCC ACC CGC TTC TGG CAC AAG CGA ACG GCG GCG GTC ACA GCA TGT TGG CGG CAG AGC AAG AAC CGG AAG CGC CGC TTC AAG ACC GGA TGC AGT CAC TGT GGT GCA ACC GGC GGT TCC GTG CGC CCG GCC AAA GGA TGG AAG GCC GAA CAC AAG GCC GCC CGC ACT CTG GGC ATC ATC ATG GGC GTC TTT CTG CTC TGC TGG CTG CCC TTC TTT CTG TGG TAT GTC ATC ACA TCG CTC TGC GGA CCA GCG TGC CCA TGT CCC GAT GTG CTC GTC GTC GTG CTT TTC TGG ATC GGT TAC TTC AAC TCC ACG CTG AAT CCG CTT ATA TAC GCC TAC TTT AAT CGC GAT TTC CGC GAG GCA TTC CGC AAT ACG CTG GAG TGT GTG CTA CCC TGT TTG GAG AAA CGA AAT CCG TAC AAC GCC TAC TAC GTC 
Dmel                            ATG TCA GGG GTT AAC GTG GCT GAC CTT CTG GCC ACG ACA ATG ACA TTA CCC ATA ACA GCC GCA GCA ACA TCA CCT GCA ACA TTA ACA GGC CAC ATT TCC ACG CCG ACG AGC AGT TTG CCT ATA ACA TCG CAA TTT GTG GAT GCC TCG TTG ACT TCG CTA TCA TTA ACA GCC ACA TCG TAC TTG TCG TCG GAT TCC ACG TTT GAG CTC CTC TCG ACA GTC GGC CCA AAT ATA ACG AAT GGC AGT GAC ATT GCG GTG GAT AAC CAG GCG GAG CTG GAG GAG AGC TGG CTG GAT CTA TCG CTG CTG CTG CTC AAA GGA TTC ATC TTC TCG TCA ATT ATC CTG GCC GCT GTC CTC GGC AAT GCA TTG GTC ATC ATT TCA GTG CAG CGC AAT CGA AAG CTG CGG GTG ATA ACC AAT TAC TTT GTT GTG TCG CTG GCG ATG GCC GAC ATG CTG GTG GCC CTC TGT GCG ATG ACA TTC AAC GCC TCC GTG GAA CTG TCC GGC GGA AAG TGG ATG TTC GGA CCG TTC ATG TGC AAC GTG TAC AAC AGC CTG GAT GTT TAC TTT TCC ACG GCC AGC ATA TTG CAC CTG TGC TGC ATA TCA GTG GAC AGA TAC TAC GCC ATT GTG CGT CCA CTG GAG TAT CCA TTG AAT ATG ACA CAC AAA ACG GTC TGC TTC ATG CTC GCC AAT GTG TGG ATC CTG CCC GCC CTC ATA TCC TTC ACG CCC ATC TTT CTG GGC TGG TAC ACG ACG GAG GAG CAC CTG CGG GAG ATT TCC CTG CAT CCG GAC CAG TGC TCG TTT GTG GTC AAC AAG GCC TAC GCC CTC ATC TCC AGT TCG GTG AGC TTC TGG ATA CCC GGC ATT GTG ATG CTG GTG ATG TAC TGG CGC ATC TTT AAG GAG GCG ATT CGT CAA CGC AAG GCC CTC AGC CGC ACC AGC TCC AAC ATC CTC CTT AAC AGC GTC CAC ATG GGC CAC ACC CAG CAG CCC ACC AGC CTG AGC TAT CTG CAT CCC AGT GAC TGT GAT CTG AAT GCC ACA TCC GCC CGG GAG GAG ACG CAC AGT GCG CTT AGT AAC TTG GAG GAC ATG CTG CAG CCG GCC ACC GAC GAG GAC GAC GAT AGG GAC GAG TGC GAT GAA CTG AGA GTG CCA TCG CCG CCG CCA CGC CGC CTC AGC CGC AGC AGC ATC GAT CTG AGG GAC TTG GAG CAG GAG CGG TAC GAG AAG GTC ACC CAC ACG GAC AGT GCT CCC TCG ATG ATG GCA CTG CAG CCC TCC CAC AAT CAG TTG CAG CCA CCG GCG CCA GTG TTC AAT CCG CAG ATA TGG ACG GAG GGC AAG ATG ATC GAG CAT TCT CAT CCC AAT GGC CCG CAA CAG CAG CTC AGC CTG ACC AGC GGC AGT GGG AAC AGC GAA CCG GAA CCG GAG TCC ACT GCG TAC CGG GTC TTT GGT CTC AAC AGC GAC GAG AGC GAG GGC AAC GAC CTG TAC GAC ACC CAC CTG CCG CTG GCC GAG GAC AAC AAG GAG CTG AAG CGC CTG ATA GAG GAC AAC TAT CTG TAC TTT AAG CGC CAG ACG GGC GGC ACC ATT ATC AGT GGC CCA GGC GGA GGA AAG TAC GCT GCC CTC AGT GAA ACG GAC TTC ATC AGG CTG AAG GCG GGC GCA GCG GCC TGT GGG CGT AAG GCA TTC GCC TCC AGC GAT TCG GAG TTC CTG CGC ACC ATT AGT GAA TCG CGG GCG TTG CCG GAG CAG CCA GTG CCC GGG AAG GAG AAG GGC TTC AAC ATT CTG TCC CTG CTG TCG AAG ACG AAA CGC TCG AGC ACC GAG TGC TTT ACG CTG GAA AAG AAG CGA CAT CAG GCC TCC GAG GGA TCC AGC TTC TTC CGG CGC TCC CGG AAC CGG AAA TTG TCG CAC AGC TAC AAC GGA TGC GGT GGC GGC AAG GAA CGC AAA CTT GAG AGA CGC CAG CGG CAG CAC AGC GAT ACG GAC TCC ACG CCC AAC AAG CCG GAC ATC CTG CTG GAC ATC AAT GTG CTC AGC GAG CAG AGT GGA GCC AGT GTG ATC CAG CAG TTC AGC GAC GGG GTA CAG CTG ATT GAC TTC AGT GAG CTG AAA ACA CCC GAG AGG ATT CGG AGC GAC GAC GAG TTG GCG CAG CTG GCC GAT TGC TTT GGG GAG TCG CCC CAG CAG CCG GCC ACG CCG CCA CCA TCG TTA TCG CCG CCA GAA TTG CCA GAA CCG AGT GGC CTG CTC ATT GCC AGC AGC TCG GAA CTG GCC GAG ATC TTT CGC TCG CTG AGC TTT CCG CTG GGC CGA CCG GCT GGT GCT CCA CAG CGC CTG AGC ACG CTC AGT GAC CAG GTG TGC GCC AAC TAT CTG ATG TCC CCA CCG AAC ACA CCG GCT CCG CCG GCC ATT TCC GTG GAC TCT TCT TCC AAC GCG CAG TCG GCG TCC ATC AAT GTG TAC TTC CTA TCG CCG CCG CCG CAT GCC GCC GCA CCT GGT TAT ACG CCC AGT GAC ACA TCC ACT GTG TCC TTG GAT GTG GTG ACC AGC CTG CCT ATG CCC GTT CCA GTG CCA AAT TCA CAG TCC AAC ATA TCG CCC AAG CCG GAG ATC ATA CTC GAT TCC ACG CTG TCG CCG GTT GAG GGA TGC GGC GAT GAG CAC CGG GAT GTC ACG TCG CCA CTG TTC AAG CGC AAA GAT AGC GCC GGC GAT GCG GAC GTG AGC GTT TCC GGC AAT GTG GGT GGC CGC CAA GGC CGC TGC AGC ATC CTG GCA GGC TAC GAT GGC ATC CAA ACT GTG CGG AAG AGA CAG GCG TCC GTG GTG ACC TAC GAC GTG AAT GTC ATC AAC TTC TCG CAG GAG AAC AGC GAC AGT CGC AGC TAC ATC CCG ATG GGC CGC GTT TCC ACC AGT TCC GCA AAG CAC GAA TTT TCC AAT AAA TCC TCG CTG ATC CGA CGC GGC GGC ATC TGC ATC TTT GTG GAT GAG GAG GAG GCG GAG ATC ATT GAG CAG CGG CCC CGC GGC ATC ACC TTC GCC GCG GTG CCC AGT CCG CTG CCC AAG TGT CCG CTC TGC GGC GCC GAC ATC AGC AGC ACC ACC ACC GCC AAC GCC GAC AGC ACA ATC GAC ACC ACA ACC ACT AGT AGT AAA CGT AGT ATT CAC GAG CAA ACT CCA GAT CTT GGC CAG AGG CCC GCC TCG TCC AGT TCC ACT CGA TTC TGG CAC AAG CGA ACG GCG GCG GTC ACA GCA TGT TGG CAG CAG AGC AAG AAC CGG AAG CGC CGC TTC AAA ACC GGA TGC AGT CAC TGT GGT GCA ACC GGC GGT TCC GTG CGA CCG GCC AAA GGA TGG AAG GCC GAA CAC AAG GCC GCC CGC ACC CTG GGC ATC ATC ATG GGC GTC TTT CTG CTC TGC TGG CTG CCC TTC TTT CTG TGG TAT GTC ATC ACA TCG CTC TGC GGT CCG GCC TGC CCA TGT CCC GAT GTG CTC GTG GTG GTG TTA TTC TGG ATC GGT TAC TTC AAC TCC ACG CTA AAT CCG CTT ATA TAC GCC TAC TTT AAT CGC GAT TTT CGC GAG GCA TTC CGC AAT ACG CTG GAG TGT GTG CTG CCC TGT CTG GAG AAA CGA AAT CCG TAC AAC GCC TAC TAC GTC 
Dsec                            ATG TCA GGG GTT TAC GTG GCT GAC CTT CTG GCC ACG ACA ATG ACA TTA CCC ATA ACA GCC GCA ACA ACC TCA CCT GCA ACA TTA ACA AGC CAC ATT TCC ACG ACG ACG AGC AGT TTG CCT ATA ACA TCG CAA TTT GTG GAT GCC TCG TTG ACT TCG CTA TCA TTA ACA GCC ACA TCG TAC TCT TCC TCG GAG TCC ACG TTT GAG TTC CTC TCG ACA GTT GGC CCA AAC ATA ACT AAT GGC AGT GAG ATT GCG GTG GAT AGC CAG GCG GAG CTG GAG GAG AGC TGG CTG GAT CTA TCG CTG CTG CTG CTC AAA GGA TTC ATC TTC TCG TCA ATT ATC CTG GCC GCT GTC CTC GGC AAC GCA TTG GTC ATC ATT TCA GTG CAG CGC AAT CGA AAG CTG CGG GTG ATA ACC AAT TAC TTT GTT GTG TCG CTG GCG ATG GCC GAC ATG CTG GTG GCC CTC TGT GCG ATG ACA TTC AAC GCC TCC GTG GAA CTG TCC GGC GGA AAG TGG ATG TTC GGA CCG TTC ATG TGC AAC GTG TAC AAC AGC CTG GAT GTT TAC TTT TCC ACG GCC AGC ATA TTG CAC CTG TGC TGC ATA TCG GTG GAC AGA TAC TAC GCC ATT GTG CGT CCA CTG GAG TAT CCA TTG AAT ATG ACA CAC AAA ACG GTC TGC TTC ATG CTC GCC AAT GTG TGG ATC CTG CCC GCC CTC ATA TCC TTC ACG CCC ATC TTC CTG GGC TGG TAC ACG ACG GAG GAG CAC CTG CGG GAG ATT TCC CTG CAT CCG GAC CAG TGC TCG TTT GTG GTC AAC AAG GCC TAC GCC CTC ATC TCC AGT TCG GTG AGC TTC TGG ATA CCC GGC ATT GTG ATG CTG GTG ATG TAC TGG CGC ATC TTT AAG GAG GCG ATT CGT CAG CGC AAG GCC CTC AGC CGC ACC AGC TCC AAT ATC CTC CTA AAC AGC GTC CAC ATG GGC CAC ACC CAG CAG CCT ACC AGC CTG AGC TAT CTG CAT CCC AGC GAC TGC GAT CTG AAT GCC ACA TCC GCC CGC GAG GAG ACA CAC AGT GCG CTC AGT AAC TTG GAG GAC ATG CTG CAG CCG GCC ACC GAC GAG GAC GAC GAC AGG GAC GAG TGC GAT GAA CTG AGA GTG CCA TCG CCG CCG CCA CGC CGC CTC AGC CGC AGC AGC ATC GAT CTG AGG GAC TTG GAG CAG GAG CGG TAC GAG AAG GTC ACC CAC ACG GAC AGT GCT CCC TCG ATG ATG GCA CTG CAG CCC TCC CAC AAT CAG TTG CAG CCA CCG GCG CCA GTG TTC AAT CCG CAG ATA TGG ACG GAG GGC AAG ATG ATC GAG CAT TCT CAT CCC AAT GGA CCG CAA CAG CAA CTC AGC CTG ACC AGC GGC AGT GGG AAC AGC GAA CCG GAA CCG GAG TCC ACC GCG TAC CGG GTC TTT GGT CTC AAC AGC GAC GAG AGC GAG GGC AAC GAC ATG TAC GAC ACC CAC CTG CCG CTG GCC GAG GAC AAC AAG GAG CTG AAG CGC CTG ATC GAG GAC AAC TAT CTG TAC TTC AAG CGC CAG ACG GGC GGC ACA ATT ATC AGT GGT CCG GGC GGG GGG AAG TAC GCC GCC CTC AGT GAG ACG GAC TTC ATC CGG CTG AAG GCG GGT GCA GCG GCC TGT GGG CGT AAG GCA TTC GCC TCC AGC GAT TCG GAG TTC CTG CGC ACC ATT AGC GAA TCG CGG GCG TTG CCG GAG CAG CCA GTG CCC GGG AAG GAG AAG GGC TTC AAC ATT CTA TCC CTG CTG TCG AAG ACG AAG CGC TCG AGC ACC GAG TGC TTT ACG CTG GAG AAG AAG CGA CAT CAG GCC TCC GAG GGA TCC AGC TTC TTC CGG CGC TCC CGG AAC CGG AAA TTG TCG CAC AGC TAC AAC GGA TGC GGC GGC GGC AAG GAA CGC AAA CTT GAG CGA CGC CAG CGG CAG CAC AGC GAT ACG GAC TCC ACG CCC AAC AAG CCG GAC ATC CTG CTG GAC ATC AAT GTG CTC AGC GAG CAG AGT GGC GCC AGT GTG ATC CAG CAG TTC AGC GAC GGG GTG CAG CTG ATT GAC TTC AGT GAG CTA AAA GCA CCC GAG AGG ATT CGC AGC GAC GAC GAG CTG GCC CAG CTG GCC GAT TGC TTT GGG GAG TCG CCC CAG CAG CCG GCC ACG CCG CCA CCA TCG TTG TCG CCG CCG GAA TTG CCG GAA CCG AGT GGC CTG CTC ATT GCC AGC AGC TCG GAG CTG GCC GAG ATC TTT CGC TCG CTG AGC TTT CCA CTG GGC CGA CCG GCT GGT GCT CCA CAG CGC CTG AGT ACG CTC AGT GAC CAG GTG TGC GCC AAC TAT CTG ATG TCC CCA CCG AAC ACA CCG GCT CCG CCG TCC ATT TCC GTG GAC TCT GCT TCC AAC TCG CAG TCG GCG TCC ATC AAT GTG TAC TTC CTA TCG CCG CCG CCG CAT GCC GCC GCA CCT GGT TAT ATG CCC AGT GAC ACA TCC ACT GTG TCC TTG GAT GTG GTG ACC AGC CTG CCG ATG CCC GTT CCA GTG CCA AAT TCA CAG TCC AAC ATA TCG CCC AAG CCG GAG ATC ATA CTC GAT TCC ACG CTG TCG CCG GTT GAG GGA TGC GGC GAT GAG CAC CGG GAT GTC ACG TCG CCA CTG TTC AAG CGC AAA GAT AGC GCC GGC GAT GCG GAC GTG AGC GTT TCC GGC AAT GTG GGT GGC CGC CAA GGG CGC TGC AGC ATC CTG GCC GGC TAC GAT GGC ATC CAA ACT GTG CGG AAG AGA CAG GCG TCC GTG GTG ACC TAC GAC GTG AAT GTC ATC AAC TTC TCG CAG GAG AAC AGC GAC AGT CGC AGC TAC ATC CCG ATG GGC CGC GTT TCC ACC AGT TCC GCA AAG CAC GAA TTT TCT AAT AAA TCC TCG CTG ATC CGA CGC GGC GGC ATC TGC ATC TTT GTG GAT GAG GAG GAG GCG GAG ATC ATT GAG CAG CGG CCC CGC GGC ATC ACC TTC GCC GCG GTG CCC AGT CCG CTG CCC AAG TGT CCG CTC TGC GGC GCC GAC ATC AGC AGC ACC ACC ACC GCA AAT GCC GGC AGC ACA ATC GAC ACC ACA ACC ACT AGT AGT AAA CGT AGT ATT CAC GAG CCA ACT CCA GAT CTT GGC CAG GGG CCC GCG TCG TCC AGT TGC ACT CGA TTC TGG CAC AAG CGA ACG GCG GCG GTC ACA GCA TGT TGG CAG CAG AGC AAG AAC CGG AAG CGC CGC TTC AAA ACC GGA TGC AGT CAC TGT GGT GCA ACC GGC GGC TCC GTG CGA CCG GCC AAA GGA TGG AAG GCC GAA CAC AAG GCC GCC CGC ACC CTG GGC ATC ATC ATG GGC GTC TTT CTG CTC TGC TGG CTG CCC TTC TTT CTG TGG TAT GTC ATC ACA TCG CTC TGC GGT CCG GCC TGC CCG TGT CCC GAT GTG CTC GTG GTG GTG TTA TTC TGG ATC GGT TAC TTC AAC TCC ACG CTA AAT CCG CTT ATA TAC GCC TAC TTT AAT CGA GAT TTC CGC GAG GCA TTC CGC AAT ACG CTG GAG TGT GTG CTG CCC TGT CTG GAG AAA CGA AAT CCG TAC AAC GCC TAC TAC GTC 
Dsim                            ATG TCA GGG GTT AAC GTG GCT GAC CTT CTG GCC ACG ACA ATG ACA TTA CCC ATA ACA GCC GCA ACA ACA TCA CCT GCA ACA TTA ACA AGC CAC ATT TCC ACG ACG ACG AGC AGT TTG CCT ATA ACA TCG CAA TTT GTG GAT GCC TCG TTG ACT TCG CTA TCA TTA ACA GCC ACA TCG TAC TCT TCC TCG GAG TCC ACG TTT GAG TTC CTC TCG ACA GTT GGC CCA AAC ATA ACG AAT GGC AGT GAG ATT GCG GTG GAT AGC CAG GCG GAG CTG GAG GAG AGC TGG CTG GAT CTA TCG CTG CTG CTG CTC AAA GGA TTC ATC TTC TCG TCA ATT ATC CTG GCC GCT GTC CTC GGC AAT GCA TTG GTC ATC ATT TCA GTG CAG CGC AAT CGA AAG CTG CGG GTG ATA ACC AAT TAC TTT GTT GTG TCG CTG GCG ATG GCC GAC ATG CTG GTG GCC CTC TGT GCG ATG ACA TTC AAC GCC TCC GTG GAA CTG TCC GGC GGA AAG TGG ATG TTC GGA CCG TTC ATG TGC AAC GTG TAC AAC AGC CTG GAT GTT TAC TTT TCG ACG GCC AGC ATA TTG CAC CTG TGC TGC ATA TCG GTG GAC AGA TAC TAC GCC ATT GTG CGT CCA CTG GAG TAT CCA TTG AAT ATG ACA CAC AAA ACG GTC TGC TTC ATG CTC GCC AAT GTG TGG ATC CTG CCC GCC CTC ATA TCC TTC ACG CCC ATC TTC CTG GGC TGG TAC ACG ACG GAG GAG CAC CTG CGG GAG ATT TCT CTG CAT CCG GAC CAG TGC TCG TTT GTG GTC AAC AAG GCC TAC GCC CTC ATC TCC AGT TCG GTG AGC TTC TGG ATA CCC GGC ATT GTG ATG CTG GTG ATG TAC TGG CGC ATC TTT AAG GAG GCG ATT CGT CAG CGC AAG GCC CTT AGC CGC ACC AGC TCC AAT ATC CTC CTA AAC AGC GTT CAC ATG GGC CAC ACC CAG CAG CCC ACC AGC CTG AGC TAT CTG CAT CCC AGC GAC TGC GAT CTG AAT GCC ACA TCC GCC CGC GAG GAG ACA CAC AGT GCG CTC AGT AAC TTG GAG GAC ATG CTG CAG CCG GCC ACC GAC GAG GAC GAC GAC AGG GAC GAG TGC GAT GAA CTG AGA GTG CCA TCG CCG CCG CCA CGC CGC CTC AGC CGC AGC AGC ATC GAT CTG AGG GAC TTG GAG CAG GAG CGG TAC GAG AAG GTC ACC CAC ACG GAC AGT GCT CCC TCG ATG ATG GCA CTG CAG CCC TCC CAC AAT CAG TTG CAG CCA CCG GCG CCA GTG TTC AAT CCG CAG ATA TGG ACG GAG GGC AAG GTG ATC GAG CAT TCT CAT CCC AAT GGC CCG CAA CAG CAA CTC AGC CTG ACC AGC GGC AGT GGG AAC AGC GAA CCG GAA CCG GAG TCC ACC GCG TAC CGG GTC TTT GGT CTC AAC AGC GAC GAG AGC GAG GGC AAC GAC ATG TAC GAC ACC CAC CTG CCG CTG GCC GAG GAC AAC AAG GAG CTG AAG CGC CTG ATC GAG GAC AAC TAT CTG TAC TTC AAG CGC CAG ACG GGC GGC ACA ATT ATC AGT GGG CCG GGC GGG GGG AAG TAC GCC GCC CTC AGC GAG ACG GAC TTC ATC CGG CTG AAG GCG GGT GCA GCG GCC TGT GGG CGT AAG GCA TTC GCC TCC AGC GAT TCG GAG TTC CTG CGC ACC ATT AGC GAA TCG CGG GCG TTG CCG GAG CAG CCA GTG CCC GGG AAG GAG AAG GGC TTC AAC ATT CTA TCC CTG CTG TCG AAG ACG AAG CGC TCG AGC ACC GAG TGC TTT ACG CTG GAG AAG AAG CGA CAT CAG GCC TCC GAG GGA TCC AGC TTC TTC CGG CGC TCC CGG AAC CGG AAA TTG TCG CAC AGC TAC AAC GGA TGC GGC GGC GGC AAG GAA CGC AAA CTT GAG CGA CGC CAG CGG CAG CAC AGC GAT ACG GAC TCC ACG CCC AAC AAG CCG GAC ATC CTG CTG GAC ATC AAT GTG CTC AGC GAG CAG AGT GGC GCC AGT GTG ATC CAG CAG TTC AGC GAC GGG GTG CAG CTG ATT GAC TTC AGT GAG TTA AAA GCA CCC GAG AGG ATT CGC AGC GAC GAC GAG CTG GCC CAG CTG GCC GAT TGC TTT GGG GAG TCG CCC CAG CAG CCG GCC ACG CCG CCA CCA TCG TTG TCG CCG CCG GAA TTG CCA GAA CCG AGT GGC CTG CTC ATT GCC AGC AGC TCG GAG CTG GCC GAG ATC TTT CGC TCG CTG AGC TTT CCG CTG GGC CGA CCG GCT GGT GCT CCA CAA CGG CTG AGC ACG CTC AGT GAC CAG GTG TGC GCC AAC TAT CTG ATG TCC CCA CCG AAC ACA CCG GCT CCG CCG GCC ATT TCC GTG GAC TCT GCT TCC AAC GCG CAG TCG GCG TCC ATC AAT GTG TAC TTC CTA TCG CCG CCG CCG CAT GCC GCC GCA CCT GGT TAT ACG CCC AGT GAC ACA TCC ACT GTG TCC TTG GAT GTG GTG ACC AGC CTG CCG ATG CCC GTT CCA GTG CCA AAT TCA CAG TCC AAC ATA TCG CCC AAG CCG GAG ATC ATA CTC GAT TCC ACG CTG TCG CCG GTT GAG GGA TGC GGC GAT GAG CAC CGG GAT GTC ACG TCG CCA CTG TTC AAG CGC AAA GAT AGC GCC GCC GAT GCG GAC GTG AGC GTT TCC GGC AAT GTG GGT GGC CGC CAA GGG CGC TGC AGC ATC CTG GCC GGC TAC GAT GGC ATC CAA ACT GTG CGG AAG AGA CAG GCG TCC GTG GTG ACC TAC GAC GTG AAT GTC ATC AAC TTC TCG CAG GAG AAC AGC GAC AGT CGC AGC TAC ATC CCG ATG GGC CGC GTT TCC ACC AGT TCC GCA AAG CAC GAA TTT TCC AAT AAA TCC TCG CTG ATC CGA CGC GGC GGC ATC TGC ATC TTT GTG GAT GAG GAG GAG GCG GAG ATC ATT GAG CAG CGG CCC CGC GGC ATC ACC TTC GCC GCG GTG CCC AGT CCG CTG CCC AAG TGT CCG CTC TGC GGC GCC GAC ATC AGC AGC ACC ACC ACC GCA AAT GCC GGC AGC ACA ATC GAC ACC ACA ACC ACT AGT AGT AAG CGT AGT ATT CAC GAG CCA ACT CCA GAT CTT GGC CAG GGG CCC GCG TCG TCC AGT TCC ACT CGA TTC TGG CAC AAG CGA ACG GCG GCG GTC ACA GCA TGT TGG CAG CAG AGC AAG AAC CGG AAG CGC CGC TTC AAA ACC GGA TGC AGT CAC TGT GGT GCA ACC GGC GGC TCC GTG CGA CCG GCC AAA GGA TGG AAG GCC GAA CAC AAG GCC GCC CGC ACC CTG GGT ATC ATC ATG GGC GTC TTT CTG CTC TGC TGG CTG CCC TTC TTT CTG TGG TAT GTC ATC ACA TCG CTC TGC GGT CCG GCC TGC CCG TGT CCC GAT GTG CTC GTG GTG GTG TTA TTC TGG ATC GGT TAC TTC AAC TCC ACG CTA AAT CCG CTT ATA TAC GCC TAC TTT AAT CGC GAT TTC CGC GAG GCA TTC CGC AAT ACG CTG GAG TGT GTG CTG CCC TGT CTG GAG AAA CGA AAT CCG TAC AAC GCC TAC TAC GTC 
Dmau                            ATG TCA GGG GTT AAC GTG GCT GAC CTT CTG GCC ACG ACA ATG ACA TTA CCC ATA ACA GCC GCA ACA ACA TCC CCT GCA ACA TTA ACA AGC CAC ATT TCC ACG ACG ACG AGC AGT TTG CCT ATA ACA TCG CAA TTT GTG GAT GCC TCG TTG ACT TCG CTA TCA TTA ACA GCC ACA TCG TAC TCT TCC TCG GAG TCC ACG TTT GAG CTC CTC TCG ACA GTT GGC CCA AAC ATA ACG AAT GGC AGT GAG ATT GCG GTG GAT AGC CAG GCG GAG CTG GAG GAG AGC TGG CTG GAT CTA TCG CTG CTG CTG CTC AAA GGA TTC ATC TTC TCG TCA ATT ATC CTG GCC GCT GTC CTC GGC AAT GCA TTG GTC ATC ATT TCA GTG CAG CGC AAT CGA AAG CTG CGG GTG ATA ACC AAT TAC TTT GTT GTG TCG CTG GCG ATG GCC GAC ATG CTG GTG GCC CTC TGT GCG ATG ACA TTC AAC GCC TCC GTG GAA CTG TCC GGC GGA AAG TGG ATG TTC GGA CCG TTC ATG TGC AAC GTG TAC AAC AGC CTG GAT GTT TAC TTT TCC ACG GCC AGC ATA TTG CAC CTG TGC TGC ATA TCG GTG GAC AGA TAC TAC GCC ATT GTG CGT CCA CTG GAG TAT CCA TTG AAT ATG ACA CAC AAA ACG GTC TGC TTC ATG CTC GCC AAT GTG TGG ATC CTG CCC GCC CTC ATA TCC TTC ACG CCC ATC TTC CTG GGC TGG TAC ACG ACG GAG GAG CAC CTG CGG GAG ATT TCC CTG CAT CCG GAC CAG TGC TCG TTT GTG GTC AAC AAG GCC TAC GCC CTC ATC TCC AGT TCG GTG AGC TTC TGG ATA CCC GGC ATT GTG ATG CTG GTC ATG TAC TGG CGC ATC TTT AAG GAG GCG ATT CGT CAG CGC AAG GCC CTC AGC CGC ACC AGC TCC AAT ATC CTC CTA AAC AGC GTC CAC ATG GGC CAC ACC CAG CAG CCC ACC AGC ATG AGC TAT CTG CAT CCC AGC GAC TGC GAT CTG AAT GCC ACA TCC GCC CGC GAG GAG ACA CAC AGT GCG CTC AGT AAC CTG GAG GAC ATG CTG CAG CCG GCC ACC GAC GAG GAC GAC GAC AGG GAC GAG TGC GAT GAA CTG AGA GTG CCA TCG CCG CCG CCA CGC CGC CTC AGC CGC AGC AGC ATC GAT CTG CGG GAC TTG GAG CAG GAG CGG TAC GAG AAG GTC ACC CAC ACG GAC AGT GCT CCC TCG ATG ATG GCA CTG CAG CCC AAC CAC AAT CAG TTG CAG CCA CCG GCG CCA GTG TTC AAT CCG CAG ATA TGG ACG GAG GGC AAG ATG ATC GAG CAT TCT CAT CCC AAT GGC CCG CAA CAA CAA CTC AGC CTG ACC AGC GGC AGT GGG AAC AGC GAA CCG GAA CCG GAG TCC ACC GCG TAC CGG GTC TTT GGT CTC AAC AGC GAC GAG AGC GAG GGC AAC GAC ATG TAC GAC ACC CAC CTG CCG CTG GCC GAG GAC AAC AAG GAG CTG AAG CGC CTG ATC GAG GAC AAC TAT CTG TAC TTC AAG CGC CAG ACG GGC GGC ACA ATT ATC AGC GGT CCG GGC GGG GGA AAG TAC GCC GCC CTC AGC GAG ACG GAC TTC ATC CGG CTG AAG GCG GGT GCA GCG GCC TGT GGG CGT AAG GCA TTC GCC TCC AGC GAT TCG GAG TTC CTG CGC ACC ATT AGC GAA TCG CGG GCG TTG CCG GAG CAG CCA GTG CCC GGG AAG GAG AAG GGC TTC AAC ATT CTA TCC CTG CTG TCG AAG ACG AAG CGC TCA AGC ACC GAG TGC TTT ACG CTG GAG AAG AAG CGA CAT CAG ACC TCC GAG GGA TCC AGC TTC TTC CGG CGC TCC CGG AAC CGG AAA TTG TCG CAC AGC TAC AAC GGA TGC GGC GGC GGC AAG GAA CGC AAA CTT GAG CGA CGC CAG CGG CAG CAC AGC GAT ACG GAC TCC ACG CCC AAC AAG CCG GAC ATC CTG CTG GAC ATC AAT GTG CTC AGC GAG CAG AGT GGC GCC AGT GTG ATC CAG CAG TTC AGC GAC GGG GTG CAG CTG ATT GAC TTC AGT GAG CTA AAA ACA CCC GAG AGG ATT CGC AGC GAC GAC GAG CTG GCC CAG CTG GCC GAT TGC TTT GGG GAG TCG CCC CAG CAG CCG GCC ACG CCG CCA CCA TCG TTG TCG CCG CCG GAA TTG CCG GAA CCG AGT GGC CTG CTC ATT GCC AGC AGC TCG GAG CTG GCC GAG ATC TTT CGC TCG CTG AGC TTT CCG CTG GGC CGA CCG GCT GGT GCT CCA CAG CGC CTG AGC ACG CTC AGT GAC CAG GTG TGC GCC AAC TAT CTG ATG TCC CCA CCG AAC ACA CCG GCT CCG CCG GCC ATT TCC GTG GAC TCT GCT TCC AAC GCG CAG TCG GCG TCC ATC AAT GTG TAC TTC CTA TCG CCG CCG CCG CAT GCC GCC GCA CCT GGT TAT ACG CCC AGT GAC ACA TCC ACT GTG TCC TTG GAT GTG GTG ACC AGC CTG CCG ATG CCC GTT CCA GTG CCA AAT TCA CAG TCC AAC ATA TCG CCC AAG CCG GAG ATC ATA CTC GAT TCC ACG CTG TCG CCG GTT GAG GGA TGC GGC GAT GAG CAC CGG GAT GTC ACG TCG CCA CTG TTC AAG CGC AAA GAT AGC GCC GGC GAT GCG GAC GTG AGC GTT TCC GGC AAT GTG GGT GGC CGC CAA GGG CGC TGC AGC ATC CTG GCC GGC TAC GAT GGC ATC CAA ACT GTA CGG AAG AGA CAG GCG TCC GTG GTG ACC TAC GAC GTG AAT GTC ATC AAC TTC TCG CAG GAG AAC AGC GAC AGT CGC AGC TAC ATC CCG ATG GGC CGC GTT TCC ACC AGT TCC GCA AAG CAC GAA TTT TCC AAT AAA TCC TCG CTG ATC CGA CGC GGC GGC ATC TGC ATC TTT GTG GAT GAG GAG GAG GCG GAG ATC ATT GAG CAG CGG CCC CGC GGC ATC ACC TTC GCC GCG GTG CCC AGT CCG CTG CCC AAG TGT CCG CTC TGC GGC GCC GAC ATC AGC AGC ACC ACC ACC GCA AAT GCC GGC AGC ACA ATC GAC ACC ACA ACC ACT AGT AGT AAA CGT AGT ATT CAC GAG CCA ACT CCA GAT CTT GGC CAG GGG TCC GCG TCG TCC AGT TCC ACT CGA TTC TGG CAC AAG CGA ACG GCG GCG GTC ACA GCA TGT TGG CAG CAG AGC AAG AAC CGG AAG CGC CGC TTC AAA ACC GGA TGC AGT CAC TGT GGT GCA ACC GGC GGC TCC GTG CGA CCG GCC AAA GGA TGG AAG GCC GAA CAC AAG GCC GCC CGC ACC CTG GGC ATC ATC ATG GGC GTC TTT CTG CTC TGC TGG CTG CCC TTC TTT CTG TGG TAT GTC ATC ACA TCG CTC TGC GGT CCG GCC TGC CCG TGT CCC GAT GTG CTC GTG GTG GTG TTA TTC TGG ATC GGT TAC TTC AAC TCC ACG CTA AAT CCG CTT ATA TAC GCC TAC TTT AAT CGC GAT TTC CGC GAG GCA TTC CGC AAT ACG CTG GAG TGT GTG CTG CCC TGT CTG GAG AAA CGA AAT CCG TAC AAC GCC TAC TAC GTC 
Dere                            ATG TCC GGG GTT AAC GTG GCT GAC CCT CTG GCC ACG AAA ATG ACA TTA CCC ATC ACA GCC GCA GCA GCA TCA CCT GCA ACA TTA ACA AGC CAC ATT TTC ACG TCG ACG AGC AGT TTG CCT ATA ACA TCG CAA TTT GTG GAT GCC TCG TTG ACT TCG CTA TCA TTA ACA GCA ACA TCG TAT TCG CCG TCG GAG TCC ACG TAT GAG TTC CTC TCC ACA GTC GGT CCA AAC ATA ACG AAT GGC AGT GAG ATT GCC GTG GAT AAC CAG GCG GAG CTG GAG GAG AGC TGG CTG GAT CTA TCG CTG CTG CTG CTC AAA GGA TTC ATC TTC TCG TCA ATT ATC CTG GCC GCT GTC CTG GGC AAT GCA TTG GTC ATC ATT TCA GTG CAG CGC AAT CGA AAG CTG CGG GTG ATA ACC AAT TAC TTT GTT GTG TCG CTG GCG ATG GCC GAC ATG CTG GTG GCC CTC TGT GCG ATG ACA TTC AAC GCC TCC GTG GAA CTC TCC GGC GGA AAG TGG ATG TTC GGA CCG TTC ATG TGC AAC GTG TAC AAC AGC CTG GAT GTT TAC TTT TCC ACG GCT AGC ATA TTG CAC CTG TGC TGC ATA TCG GTG GAC AGA TAC TAC GCC ATT GTG CGT CCA CTG GAG TAT CCT TTG AAT ATG ACA CAC AAA ACG GTT TGC TTC ATG CTC GCC AAT GTG TGG ATC CTG CCC GCC CTC ATA TCC TTT ACG CCC ATC TTC CTG GGC TGG TAC ACG ACG GAG GAG CAC CTG CGG GAG ATT TCC CTG CAT CCG GAC CAG TGC TCG TTT GTG GTC AAC AAG GCC TAC GCC CTC ATC TCC AGT TCG GTG AGC TTC TGG ATA CCC GGC ATT GTG ATG CTG GTG ATG TAC TGG CGT ATC TTT AAG GAG GCG ATA CGT CAG CGC AAG GCC CTC AGC CGC ACC AGC TCC AAC ATC CTG CTG AAC AGC GTC CAC ATG GGC CAC ACC CAG CAG CCC ACC AGC CTG AGC TAT CTG CAT CCC AGC GAC TGC GAT CTG AAT GGC ACA TCC GCC CGC GAG GAG ACG CAC AGT GCT CTT AGT AAC TTG GAG GAC ATG CTG CAG CCG GCC ACC GAC GAG GAC GAC GAC AGG GAC GAG TGC GAT GAA CTG AGA GTG CCA TCG CCG CCG CCA CGC CGC CTC AGC CGC AGC AGC ATC GAT CTG CGG GAC TTG GAG CAG GAG CGG TAC GAG AAA GTT ACC CAC ACG GAC AGT GCA CCT TCG ATG ATG GCA CTG CAG CCC TCC CAC AAT CAG TTG CAG CCA CCG GCG CCA GTG TTC AAT CCG CAG ATA TGG ACG GAG GGC AAG ATG ATG GAG CAT ACT CAT CCC AAT GCC CCG CAA CAG CAA CTC AGC CTG ACC AGC GGC AGT GGC AAC AGC GAA CCG GAA CCG GAG TCC ACC GCC TAC CGG GTC TTT GGT CTC AAC AGC GAC GAG AGC GAG GGC AAC GAC CTG TAC GAC ACC CAC CTG CCG CTG GCC GAG GAC AAC AAG GAG CTG AAG CGC CTG ATC GAG GAC AAC TAT CTG TAC TTC AAG CGC CAG ACG GGC GGC ACC ATT ATC AGC GGT CCG GGC GGT GGC AAG TAC GCC GCC CTC AGT GAG ACG GAC TTC ATC CGG CTG AAG GCG GGT GCT GCG GCC TGC GGC CGT AAG GCA TTC GCC TCC AGC GAC TCG GAG TTC CTG CGC ACC ATT AGC GAA TCG CGG GCG TTG CCA GAG CAA CCA GTG CCC GAG AAG GAG AAG AGC TTC AAC ATC CTC TCC CTG CTG GCC AAG ACG AAG CGC TCG AGC ACC GAG TGC TTC GCC CTG GAG AAG AAG CGA CAT CAG GCA TCC GAG GGA TCC AGC TTC TTC CGG CGC TCC CGG AAC CGG AAA TTG TCG CAC AGC TAC AAC GGA TGC GGC GGC GGC AAG GAA CGC AAA CTT GAG CGA CGC CAG CGG CAA CAC AGC GAT ACG GAC TCC ACG CCC AAC AAG CCG GAC ATC CTG CTG GAC ATC AAT GTG CTC AGC GAG CAG AGT GGC GCC AGT GTG ATC CAG CAG TTC AGC GAC GGG GTG CAG CTG ATT GAC TTC AGT GAG ATG AAG ACA CCC GAG AGG AAT CGC AGC GAC GAC GAG CTG GCC CAG CTG GCC GAT TGC TTT GGG GAG TCA CCC CAG CAG CCG GCC ACG CCG CCA CCA TCG TTG TCG CCG CCG GAA TTG CCG GAA CCG AGT GGC CTG CTC ATT GCC AGC AGC TCG GAG CTG GCC GAG ATC TTT CGA TCG CTG AGC TTT CCA CTG GGC CGA CCA GCT GGT GCT CCA CAG CGC CTG AGC ACG CTC AGT GAC CAG GTG TGC GCC AAC TAT ATG ATG TCC CCA CCG AAC ACA CCG GCT CCG CCG GCC ATT TCC GTG GAC TCT GCC TCC AAC GCG CAG TCG GCG TCC ATC AAT GTG TAC TTC CTA TCG CCG CCG CCG CAT GCC GCC GCA CCT GGT TAT ACG CCC AGT GAC ACA TCC ACG GTG TCC TTG GAT GTG GTG ACC AGT CTG CCG ATG CCC GTT CCA GTG CCA AAT TCC CAG TCC AAC ATA TCG CCC AAG CCG GAG ATC ATA CTC GAT TCC ACG CTG TCG CCG GTT GAG GGA TGT GGC GAT GAG CAC CGG GAT GTC ACG TCG CCA CTG TTC AAG CGC AAA GAT AGC GCC GGC GAT GCG GAC GTG AGC GTT TCC GGC AAT CTC GGT GGC CGC CAA GGA CGC TGC AGC ATC CTG GCC GGC TAC GAT GGC ATC CAA ACT GTG CGG AAG AGA CAA GCG TCC GTG GTG ACC TAC GAC GTG AAT GTC ATC AAC TTC TCG CAG GAG AAC AGC GAC AGT CGC AGC TAC ATC CCG ATG GGC CGC GTT TCC ACC AGT TCC GCA AAG CAC GAT TTT TCC AAT AAA TCC TCG CTG ATC CGA CGC GGC GGC ATC TGC ATC TTT GTG GAT GAG GAG GAG GCG GAG ATC ATT GAG CAG CGG CCC CGC GGC ATC ACC TTC GCC ACG GTG CCC AGT CCG CTG CCC AAG TGT CCG CTC TGC GGC GCC GAC ATC AGC AGC ACC ACC ACC GCA AAT GCC GGC ACC ACA ATC GAC ACC ACA ACC ACT AGT AGT AAA CGT AGT ATT CAC GAG CCA ACA CCA GAT CTT GGC CAG GGG CCC AGG TCG TCC AGT TCC AAT CGA TTC TGG CAC AAG CGA ACG GCG GCG GTC ACA GCA TGT TGG CAG CAG AGC AAG AAC CGG AAG CGC CGC TTC AAA ACC GGA TGC AGT CAC TGT GGT GCA ACC GGC GGT TCC GTG CGA CCG GCC AAA GGA TGG AAG GCC GAA CAC AAG GCC GCC CGC ACC CTG GGC ATC ATC ATG GGC GTC TTT CTG CTC TGC TGG CTG CCC TTC TTT CTG TGG TAT GTC ATC ACA TCG CTC TGC GGA CCG GCT TGT CCC TGT CCC GAT GTG CTC GTG GTG GTG TTA TTC TGG ATC GGT TAC TTC AAC TCC ACG CTA AAT CCG CTT ATA TAC GCC TAC TTT AAT CGC GAT TTC CGC GAG GCA TTC CGC AAT ACG CTG GAG TGT GTG CTG CCA TGT CTG GAA AAA CGA AAT CCG TAC AAC GCC TAC TAC GTC 
Dtei                            ATG TCA GGG GTT AAC GTG GCT GAC CTT CTG GCC ACG ACA ATG ACA CTA CCC ATA ACA GCC GCA CCA ACT TCA CCT GCA ACA TTA ACA AGC CAC ATT TTC ACG ACT ACG AGC AGT TTG CCT ATA ACA TCG CAA TTT GTG GAT GCC TCG TTG ACT TCG CTA TCA CTA ACA GCC ACA TCG CAC TCG CCG TTG GAG TCC ACG TTT GAG TTC CTC TCC ACA GTC GGT CCA AAC ATA ACG AAT GGC AGT GAG ATT GCC GTG GAT AAC CAG ACG GAG CTG GAG GAG AGC TGG CTG GAT CTA TCG CTG CTG CTG CTC AAA GGA TTC ATC TTC TCG TCA ATT ATC CTG GCC GCT GTG CTG GGC AAT GCA TTG GTC ATC ATT TCA GTG CAG CGC AAT CGA AAG CTG CGG GTG ATA ACC AAT TAC TTT GTT GTG TCG CTG GCG ATG GCC GAC ATG CTG GTG GCC CTC TGT GCG ATG ACA TTC AAC GCC TCC GTG GAA CTG TCC GGC GGA AAG TGG ATG TTC GGA CCG TTC ATG TGC AAC GTG TAC AAC AGC CTG GAT GTT TAC TTT TCC ACG GCC AGC ATA TTG CAC CTG TGC TGC ATA TCG GTG GAC AGA TAC TAC GCC ATT GTG CGT CCA CTG GAG TAT CCA TTG AAT ATG ACA CAC AAA ACG GTG TGC TTC ATG CTC GCC AAT GTG TGG ATC CTG CCC GCC CTC ATA TCC TTC ACG CCC ATC TTC CTG GGC TGG TAC ACG ACG GAG GAG CAC CTG CGG GAG ATT TCC CTG CAT CCG GAC CAG TGC TCG TTT GTG GTC AAC AAG GCC TAC GCC CTC ATC TCC AGT TCG GTG AGC TTC TGG ATA CCC GGC ATT GTG ATG CTG GTG ATG TAC TGG CGC ATC TTT AAG GAG GCG ATA CGT CAG CGC AAG GCC CTC AGC CGC ACC AGC TCC AAC ATC CTG CTG AAC AGC GTC CAC ATG GGC CAC ACC CAG CAG CCC ACC AGC CTG AGC TAT CTC CAT CCC AGC GAC TGC GAT CTG AAC GCC ACA TCC GCC CGC GAG GAG ACG CAC AGT GCC CTC AGT AAC TTG GAG GAC ATG CTG CAG CCG GCC ACC GAC GAG GAC GAC GAC AGG GAC GAG TGC GAT GAA CTG AGA GTG CCA TCG CCG CCG CCA CGC CGC CTC AGC CGC AGC AGC ATC GAT CTG CGG GAC TTG GAG CAG GAG CGG TAC GAG AAG GTC ACC CAC ACG GAC AGT GCT CCT TCG ATG ATG GCA CTG CAG CCC TCC CAC AAT CAG TTG CAG CCA CCG GCG CCA GTG TTC AAT CCG CAG ATA TGG ACG GAG GGC AAG ATG ATC GAG CAT GCT CAT CCC AAT GCC CCG CAA CAG CAA CTC AGC CTG ACC AGC GGC AGT GGG AAC AGC GAA CCG GAA CCG GAG TCC ACC GCC TAC CGG GTC TTT GGT CTC AAC AGC GAC GAG AGC GAG GGC AAC GAC CTG TAC GAC ACC CAC CTG CCG CTG GCC GAG GAC AAC AAG GAG CTG AAG CGC CTG ATC GAG GAC AAC TAT CTG TAC TTC AAG CGC CAG ACG GGC GGC ACC ATT ATC AGC GGT CCT GGC GGG GGC AAG TAC GCC GCC CTC AGT GAG ACG GAC TTC ATC CGG CTG AAG GCA GGT GCT GCG GCC TGC GGC CGT AAG GCA TTC GCC TCC AGC GAC TCG GAG TTC CTG CGC ACC ATT AGC GAA TCG CGG GCG TTG CCA GAG CAA CCA GTG GCC GGG AAG GAG AAG AGC TTC AAC ATT CTA TCT CTG CTG GCC AAG ACG AAG CGG TCG AGC ACC GAG TGC TTC ACC CTG GAG AAG AAG CGA CAT CAG GCC TCC GAG GGA TCC AGC TTC TTC CGG CGC TCG CGG AAC CGG AAA TTG TCG CAC AGC TAC AAC GGA TGC GGC GGC GGC AAG GAA CGC AAA CTT GAG CGA CGC CAG CGG CAG CAC AGC GAT ACG GAC TCC ACG CCC AAC AAG CCG GAC ATC CTG CTG GAC ATC AAT GTG CTT AGC GAG CAG AGT GGC GCC AGT GTG ATT CAG CAG TTC AGC GAC GGG GTG CAG CTG ATT GAC TTC AGT GAG CTG AAG TCA CCG GAG AGG ATT CGC AGC GAC GAC GAG CTG GTC CAA CTG GCC GAT TGC TTT GGG GAG TCA CCC CAG CAG CCG GCC ACG CCG CCA CCA TCG TTG TCG CCG CCG GAG TTG CCG GAG CCG AGT GGC CTG CTC ATT GCC AGC AGC TCG GAG CTG GCC GAG ATC TTT CGA TCG CTG AGC TTT CCG CTG GGC CGA CCA GCT GGT GCT CCA CAG CGC CTG AGC ACG CTC AGT GAC CAG GTG TGC GCC AAC TAT CTG ATG TCC CCA CCG AAC ACA CCG GCT CCG CCA GCC ATT TCC GTG GAC TCT GCT TCC AAC GCG CAG TCG GCG TCC ATC AAT GTG TAC TTC CTA TCG CCG CCG CCG CAT GCC GCC GCA CCT GGT TAT ACG CCC AGT GAC ACA TCC ACG GTG TCC TTG GAT GTG GTG ACC AGT CTG CCC ATG CCC GTT CCA GTG CCA AAT TCC CAG TCC AAC ATA TCG CCC AAG CCG GAG ATC ATA CTC GAT TCC ACG CTG TCG CCG GTT GAG GGA TGT GGC GAT GAG CAC CGG GAT GTC ACG TCG CCA CTG TTC AAG CGC AAA GAT AGC GCC GGC GAT GCG GAC GTG AGC GTT TCC GGC AAT GTT GGT GGC CGC CAA GGA CGC TGC AGC ATC CTG GCC GGC TAC GAT GGC ATC CAA ACT GTG CGG AAG AGA CAG GCG TCC GTG GTG ACC TAC GAC GTG AAT GTC ATC AAC TTC TCG CAG GAG AAC AGC GAC AGT CGC AGC TAC ATC CCG ATG GGC CGC GTT TCC ACC AGT TCC GCA AAG CAC GAA TTT TCC AAT AAA TCC TCG CTG ATC CGA CGC GGC GGC ATC TGC ATC TTT GTG GAT GAG GAG GAG GCG GAG ATC ATT GAG CAG CGG CCC CGC GGC ATC ACC TTC GCC GCG GTG CCC AGT CCG CTG CCC AAG TGT CCG CTC TGC GGC GCC GAC ATC AGC AGC ACC ACC ACC GCA AAT GCC GGC ACC ACA ATC GAC ACC ACA ACC ACT AGT AGT AAA CGT AGT AGT CAC GAG CCA ACT CCA GAT CTT GGC CAG GGG CCC AGG TCG TCC AGT TCC ACT CGA TTC TGG CAC AAG CGA ACG GCG GCG GTC ACA GCA TGT TGG CAG CAG AGC AAG AAC CGG AAG CGC CGC TTC AAA ACC GGA TGC AGT CAC TGT GGT GCA ACC GGC GGC TCC GTG CGA CCG GCC AAA GGA TGG AAG GCC GAA CAC AAG GCC GCC CGC ACC CTG GGC ATC ATC ATG GGC GTC TTT CTG CTC TGC TGG CTG CCC TTC TTT CTG TGG TAT GTC ATC ACA TCG CTC TGC GGA CCG GCC TGT CCC TGT CCC GAT GTG CTC GTG GTG GTG TTA TTC TGG ATC GGT TAC TTC AAC TCC ACG CTA AAT CCG CTT ATA TAC GCC TAC TTT AAT CGC GAT TTC CGC GAG GCA TTC CGC AAT ACG CTG GAG TGT GTG CTG CCC TGT CTG GAG AAA CGC AAT CCG TAC AAC GCC TAC TAC GTC 
Dyak                            ATG TCA GGG GTT AAC GTG GCT GAC CTT CTG GCC ACG ACA ATG ACA TTA CCC ATA ACA GCC GCA GCA ACA TCA CCT GCA ACA TTA ACA AGC CAC ATT TTC CCG ACT ACG AGC AGT TTG CCT ATA ACA TCG CAA TTT GTG GAT GCC TCG TTG ACT TCG CTA TCA CTA ACA GCC ACA TCG CAC TTG CCG TCG GAG TCC ACG TTT GAG TTC CTC TCC ACA GTC GGT CCA AAC ATA ACG AAT GGC AGT GAG ATT GCC GTG GAT AAC CAG GCG GAG CTG GAG GAG AGC TGG CTG GAT CTA TCG CTG CTG CTG CTC AAA GGA TTC ATC TTC TCG TCA ATT ATC CTG GCC GCA GTG CTG GGC AAT GCA TTG GTC ATC ATT TCA GTG CAG CGC AAT CGA AAG CTG CGG GTG ATA ACC AAT TAC TTT GTT GTG TCG CTG GCG ATG GCC GAC ATG CTG GTG GCC CTC TGT GCG ATG ACA TTC AAC GCC TCC GTG GAA CTG TCC GGC GGA AAG TGG ATG TTC GGA CCG TTC ATG TGC AAC GTG TAC AAC AGC CTG GAT GTT TAC TTT TCC ACG GCC AGC ATA TTG CAC CTG TGC TGC ATA TCG GTG GAC AGA TAC TAC GCC ATT GTG CGT CCA CTG GAG TAT CCA TTG AAT ATG ACA CAC AAA ACG GTG TGC TTC ATG CTC GCC AAT GTG TGG ATC CTG CCC GCC CTC ATA TCC TTC ACG CCC ATC TTC CTG GGC TGG TAC ACG ACG GAG GAG CAC CTG CGG GAG ATT TCC CTG CAT CCG GAC CAG TGC TCG TTT GTG GTC AAC AAG GCC TAC GCC CTC ATC TCC AGT TCG GTG AGC TTC TGG ATA CCC GGC ATT GTG ATG CTG GTG ATG TAC TGG CGC ATC TTT AAG GAG GCG ATA CGT CAG CGC AAG GCC CTT AGC CGC ACC AGC TCC AAC ATC CTG CTG AAC AGC GTC CAC ATG GGC CAC ACC CAG CAG CCC ACC AGC CTG AGC TAT CTG CAT CCC AGC GAC TGC GAT CTG AAC GCC ACA TCC GCC CGC GAG GAG ACG CAC AGT GCC CTC AGT AAC TTG GAG GAC ATG CTG CAG CCG GCC ACC GAC GAG GAC GAC GAC AGG GAC GAG TGC GAT GAA CTG AGA GTG CCA TCG CCG CCG CCA CGC CGC CTC AGC CGC AGC AGC ATC GAT CTG CGA GAC TTG GAG CAG GAG CGG TAC GAG AAG GTC ACC CAC ACG GAC AGT GCT CCC TCG ATG ATG GCA CTG CAG CCC TCC CAC AAT CAG TTG CAG CCA CCG GCG CCA GTG TTC AAT CCG CAG ATA TGG ACG GAG GGC AAG ATG ATC GAG CAT CCT CAT CCC AAT GCC CCG CAA CAG CAA CTC AGT CTG ACC AGC GGC AGT GGG AAC AGC GAG CCG GAA CCG GAG TCC ACC GCC TAC CGG GTC TTT GGT CTC AAC AGC GAC GAG AGC GAA GGC AAC GAC CTG TAC GAC ACC CAC CTG CCG CTG GCC GAG GAC AAC AAG GAG CTG AAG CGC CTG ATC GAG GAC AAC TAT CTG TAC TTC AAG CGC CAG ACG GGC GGC ACC ATC ATC AGC GGT CCC GGC GGG GGC AAG TAC GCC GCA CTC AGT GAA ACG GAC TTC ATT CGG CTG AAG GCA GGT GCT GCG GCC TGC GGC CGT AAG GCA TTC GCC TCC AGC GAC TCG GAG TTC CTG CGC ACC ATT AGC GAA TCG CGG GCG TTG CCA GAG CAG CCA GTG GCC GGG AAA GAG AAG AGC TTC AAC ATT CTA TCT CTG CTG GCC AAG ACG AAG CGC TCA AGC ACC GAG TGC TTC ACC CTG GAG AAG AAA CGA CAT CAG GCC TCC GAG GGA TCC AGC TTC TTC CGG CGC TCC CGG AAC CGG AAA TTG TCG CAC AGC TAC AAC GGA TGC GGC GGC GGC AAG GAA CGC AAA CTT GAG CGA CGC CAG CGG CAG CAC AGC GAT ACG GAC TCC ACG CCC AAC AAG CCG GAC ATC CTG CTG GAC ATC AAT GTG CTT AGC GAG CAG AGT GGC GCC AGT GTG ATC CAG CAG TTC AGC GAC GGG GTG CAG CTG ATT GAC TTC AGT GAG ATG AAG TCA CCC GAG AGG ATT CGC AGC GAC GAC GAG CTG GCC CAA CTG GCC GAT TGC TTT GGG GAG TCA CCC CAG CAG CCG GCC ACG CCG CCA CCA TCG TTG TCG CCG CCG GAG TTG CCG GAG CCG AGT GGC CTG CTC ATT GCC AGC AGC TCG GAG CTG GCC GAG ATC TTT CGA TCG CTG AGC TTT CCG CTG GGC CGA CCA GCT GGT GCT CCA CAG CGC CTG AGC ACG CTC AGT GAC CAG GTA TGC GCC AAC TAT CTG ATG TCC CCA CCG AAC ACA CCG GCT CCG CCA GCC ATT TCC GTG GAC TCT GCT TCC AAC GCG CAG TCG GCG TCC ATC AAT GTG TAC TTC CTA TCG CCG CCG CCG CAT GCC GCC GCA CCT GGT TAT ACG CCC AGT GAC ACA TCC ACG GTG TCC TTG GAT GTG GTG ACC AGT CTG CCA ATG CCC GTT CCA GTG CCA AAT TCC CAG TCC AAC ATA TCG CCC AAG CCG GAG ATC ATA CTC GAT TCT ACG CTG TCG CCG GTT GAG GGA TGT GGC GAT GAG CAC CGG GAT GTC ACG TCG CCA CTG TTC AAG CGC AAA GAT AGC GCC GGC GAT GCG GAC GTG AGC GTT TCC GGC AAT GTT GGT GGC CGC CAA GGA CGC TGC AGC ATC CTG GCC GGC TAC GAT GGC ATC CAA ACT GTG CGG AAG AGA CAG GCG TCC GTG GTG ACC TAC GAC GTG AAT GTC ATC AAC TTC TCG CAG GAG AAC AGC GAC AGT CGC AGC TAC ATC CCG ATG GGC CGC GTT TCC ACC AGT TCC GCA AAG CAC GAA TTT TCC AAT AAA TCC TCG CTG ATC CGA CGC GGC GGC ATC TGC ATC TTT GTG GAT GAG GAG GAA GCG GAG ATC ATT GAG CAG CGG CCC CGC GGC ATC ACC TTC GCC GCG GTG CCC AGT CCG CTG CCC AAA TGT CCG CTC TGC GGC GCC GAC ATC AGC AGC ACC ACC ACA GCA AAT GCC GGC ACC ACA ATC GAC ACC ACA ACC ACT AGT AGT AAA CGT AGT ATT CAC GAG CCA ACT CCA GAT CTT GGC CAG GGG CCC AGG TCG TCC AGT TCC ACT CGA TTC TGG CAC AAG CGA ACG GCG GCG GTC ACA GCA TGT TGG CAG CAG AGC AAG AAC CGG AAG CGC CGC TTC AAA ACC GGA TGC AGT CAC TGT GGT GCA ACC GGC GGC TCA GTG CGA CCG GCA AAA GGA TGG AAG GCC GAA CAC AAG GCC GCC CGC ACC CTG GGC ATC ATC ATG GGC GTC TTT CTG CTC TGC TGG CTG CCC TTC TTT CTG TGG TAT GTC ATC ACA TCG CTC TGC GGA CCG GCC TGT CCC TGT CCC GAT GTG CTC GTG GTG GTG TTA TTC TGG ATC GGT TAC TTC AAC TCC ACG CTA AAT CCG CTT ATA TAC GCC TAC TTT AAT CGC GAT TTC CGC GAG GCA TTC CGC AAT ACG CTG GAG TGT GTG CTG CCC TGT CTG GAG AAA CGC AAT CCG TAC AAC GCC TAC TAC GTC 
Dsan                            ATG TCA GGG GTT AAC GTG GCT GAC CTT CTG GCC ACG ACA ATG ACA TTA CCC ATA ACA GCC GCA GCA ACA TCA CCT GCA ACA TTA ACA AGC CAC ATT TTC CCG ACT ACG AGC AGT TTG CCT ATA ACA TCG CAA TTT GTG GAT GCC TCG TTG ACT TCG CTA TCA CTA ACA GCC ACA TCG CAC TTG CCG TCG GAG TCC ACG TTT GAG TTC CTC TCC ACA GTC GGT CCA AAC ATA ACG AAT GGC AGT GAG ATT GCC GTG GAT AAC CAG GCG GAG CTG GAG GAG AGC TGG CTG GAT CTA TCG CTG CTG CTG CTC AAA GGA TTC ATC TTC TCG TCA ATT ATC CTG GCC GCT GTG CTG GGC AAT GCA TTG GTC ATC ATT TCA GTG CAG CGC AAT CGA AAG CTG CGG GTG ATA ACC AAT TAC TTT GTT GTG TCG CTG GCG ATG GCC GAC ATG CTG GTG GCC CTC TGT GCG ATG ACA TTC AAC GCC TCC GTG GAA CTG TCC GGC GGA AAG TGG ATG TTC GGA CCG TTC ATG TGC AAC GTG TAC AAC AGC CTG GAT GTT TAC TTT TCC ACG GCC AGC ATA TTG CAC CTG TGC TGC ATA TCG GTG GAC AGA TAC TAC GCC ATT GTG CGT CCA CTG GAG TAT CCA TTG AAT ATG ACA CAC AAA ACG GTG TGC TTC ATG CTC GCC AAT GTG TGG ATC CTG CCC GCC CTC ATA TCC TTC ACG CCC ATC TTC CTG GGC TGG TAC ACG ACG GAG GAG CAC CTG CGG GAG ATT TCC CTG CAT CCG GAC CAG TGC TCG TTT GTG GTC AAC AAG GCC TAC GCC CTC ATC TCC AGT TCG GTG AGC TTC TGG ATA CCC GGC ATT GTG ATG CTG GTG ATG TAC TGG CGC ATC TTT AAG GAG GCG ATA CGT CAG CGC AAG GCC CTC AGC CGC ACC AGC TCC AAC ATC CTG CTG AAC AGC GTC CAC ATG GGC CAC ACC CAG CAG CCC ACC AGC CTG AGC TAT CTG CAT CCC AGC GAC TGC GAT CTG AAC GCC ACA TCC GCC CGC GAG GAG ACG CAC AGT GCC CTC AGT AAC TTG GAG GAC ATG CTG CAG CCG GCC ACC GAC GAG GAC GAC GAC AGG GAC GAG TGC GAT GAA CTG AGA GTG CCA TCG CCG CCG CCA CGC CGC CTC AGC CGC AGC AGC ATC GAC CTG CGA GAC TTG GAG CAG GAA CGG TAC GAG AAG GTC ACC CAC ACG GAC AGT GCT CCC TCG ATG ATG GCA CTG CAG CCC TCC CAC AAT CAG TTG CAG CCA CCG GCG CCA GTG TTC AAT CCG CAG ATA TGG ACG GAG GGC AAG ATG ATC GAG CAT CCT CAT CCC AAT GCC CCG CAA CAG CAA CTC AGC CTA ACC AGC GGC AGT GGG AAC AGC GAA CCG GAA CCG GAG TCC ACC GCC TAC CGG GTC TTT GGT CTC AAC AGC GAC GAG AGC GAA GGC AAC GAC CTA TAC GAC ACC CAC CTG CCG CTG GCC GAG GAC AAC AAG GAG CTG AAG CGC CTG ATC GAG GAC AAC TAT CTG TAC TTC AAG CGC CAG ACG GGC GGC ACC ATC ATC AGC GGT CCC GGC GGG GGC AAG TAC GCC GCT CTC AGT GAG ACG GAC TTC ATT CGG CTG AAG GCA GGT GCT GCG GCC TGC GGC CGT AAG GCA TTC GCC TCC AGC GAC TCG GAG TTC CTG CGC ACC ATT AGC GAA TCG CGG GCG TTG CCA GAG CAG CCA GTG GCC GGG AAG GAG AAG AGC TTC AAC ATT CTA TCT CTG CTG GCC AAG ACG AAG CGC TCA AGC ACC GAG TGC TTC ACC CTG GAG AAG AAA CGA CAT CAG GCC TCC GAG GGA TCC AGC TTC TTC CGG CGC TCC CGG AAC CGG AAA TTG TCG CAC AGC TAC AAC GGA TGC GGC GGC GGC AAG GAA CGC AAA CTT GAG CGA CGC CAG CGG CAG CAC AGC GAT ACG GAC TCC ACG CCC AAC AAG CCG GAC ATC CTG CTG GAC ATC AAT GTG CTT AGC GAG CAG AGT GGC GCC AGT GTG ATC CAG CAG TTC AGC GAC GGG GTG CAG CTG ATT GAC TTC AGT GAG ATG AAG TCA CCC GAG AGG ATT CGC AGC GAC GAC GAG CTG GCC CAA CTG GCC GAT TGC TTT GGG GAG TCA CCC CAG CAG CCG GCC ACG CCG CCA CCA TCG TTG TCG CCG CCG GAG TTG CCG GAG CCG AGT GGC CTG CTC ATT GCC AGC AGC TCG GAG CTG GCC GAG ATC TTT CGA TCG CTG AGC TTT CCG CTG GGC CGA CCA GCT GGT GCT CCA CAG CGC CTG AGC ACG CTC AGT GAC CAG GTA TGC GCC AAC TAT CTG ATG TCC CCA CCG AAC ACA CCG GCT CCG CCA GCC ATT TCC GTG GAC TCT GCT TCC AAC GCG CAG TCG GCG TCC ATC AAT GTG TAC TTC CTA TCG CCG CCG CCG CAT GCC GCC GCA CCT GGT TAT ACG CCC AGT GAC ACA TCC ACG GTG TCC TTG GAT GTG GTG ACC AGT CTG CCA ATG CCC GTT CCA GTG CCA AAT TCC CAG TCC AAC ATA TCG CCC AAG CCG GAG ATC ATA CTC GAT TCC ACG CTG TCG CCG GTT GAA GGA TGT GGC GAT GAG CAC CGG GAC GTC ACG TCG CCA CTG TTC AAG CGC AAA GAT AGC GCC GGC GAT GCG GAC GTG AGC GTT TCC GGC AAT GTT GGC GGC CGC CAA GGA CGC TGC AGC ATC CTG GCC GGC TAC GAT GGC ATC CAA ACT GTG CGG AAG AGA CAG GCG TCC GTG GTG ACC TAC GAC GTG AAT GTC ATC AAC TTC TCG CAG GAG AAC AGC GAC AGT CGC AGC TAC ATC CCG ATG GGC CGC GTT TCC ACC AGT TCC GCA AAG CAC GAA TTT TCC AAT AAA TCC TCG CTG ATC CGA CGC GGC GGC ATC TGC ATC TTT GTG GAT GAG GAG GAG GCG GAG ATC ATT GAG CAG CGG CCC CGC GGC ATC ACC TTC GCC GCG GTG CCC AGT CCG CTG CCC AAA TGT CCG CTC TGC GGC GCC GAC ATC AGC AGC ACC ACC ACC ACA AAT GCC GGC ACC ACA ATC GAC ACC ACA ACC ACT AGT AGT AAA CGT AGT ATT CAC GAG CCA ACT CCA GAT CTC GGC CAG GGG CCC AGG TCG TCC AGT TCC ACT CGG TTC TGG CAC AAG CGA ACG GCG GCG GTC ACA GCA TGT TGG CAG CAG AGC AAG AAC CGG AAG CGC CGC TTC AAA ACC GGA TGC AGT CAC TGT GGT GCA ACC GGC GGC TCA GTG CGA CCG GCC AAA GGA TGG AAG GCC GAA CAC AAG GCC GCC CGC ACC CTG GGC ATC ATC ATG GGC GTC TTT CTG CTC TGC TGG CTG CCC TTC TTT CTG TGG TAT GTC ATC ACA TCG CTC TGC GGA CCG GCC TGT CCC TGT CCC GAT GTG CTC GTG GTG GTG TTA TTC TGG ATC GGT TAC TTC AAC TCC ACG CTA AAT CCG CTT ATA TAC GCC TAC TTT AAT CGC GAT TTC CGC GAG GCA TTC CGC AAT ACG CTG GAG TGT GTG CTG CCC TGT CTG GAG AAA CGT AAT CCG TAC AAC GCC TAC TAC GTC 


Printing out site pattern counts


        15       1905  P

Dtak                            AAA AAA AAA AAA AAC AAC AAC AAC AAC AAC AAC AAC AAC AAC AAC AAC AAG AAG AAG AAG AAG AAG AAG AAG AAG AAG AAG AAG AAG AAG AAG AAT AAT AAT AAT AAT AAT AAT AAT AAT ACA ACA ACA ACA ACA ACA ACA ACA ACA ACA ACA ACA ACC ACC ACC ACC ACC ACC ACC ACC ACC ACC ACC ACC ACC ACG ACG ACG ACG ACG ACG ACG ACG ACG ACG ACG ACG ACG ACG ACG ACG ACG ACG ACG ACT ACT ACT ACT AGA AGA AGA AGA AGC AGC AGC AGC AGC AGC AGC AGC AGC AGC AGC AGC AGC AGC AGC AGC AGC AGC AGC AGG AGG AGG AGG AGT AGT AGT AGT AGT AGT AGT AGT AGT AGT ATA ATA ATA ATA ATA ATA ATC ATC ATC ATC ATC ATC ATC ATC ATC ATC ATC ATC ATC ATC ATC ATC ATG ATG ATT ATT ATT ATT ATT ATT ATT ATT CAA CAA CAA CAA CAC CAC CAC CAC CAG CAG CAG CAG CAG CAG CAG CAG CAG CAG CAG CAG CAG CAG CAG CAG CAG CAG CAT CAT CAT CAT CAT CAT CCA CCA CCA CCA CCA CCA CCA CCA CCC CCC CCC CCC CCC CCC CCC CCC CCC CCC CCC CCC CCC CCC CCC CCC CCC CCC CCG CCG CCG CCG CCG CCG CCG CCG CCG CCG CCG CCG CCG CCG CCG CCG CCG CCG CCG CCG CCG CCG CCG CCG CCG CCT CCT CCT CCT CCT CCT CCT CGA CGA CGA CGA CGA CGA CGA CGC CGC CGC CGC CGC CGC CGC CGC CGC CGC CGC CGC CGC CGC CGC CGC CGC CGC CGC CGG CGG CGG CGG CGG CGT CGT CGT CTA CTC CTC CTC CTC CTC CTC CTC CTC CTC CTC CTC CTC CTC CTC CTC CTG CTG CTG CTG CTG CTG CTG CTG CTG CTG CTG CTG CTG CTG CTG CTG CTG CTG CTG CTG CTG CTG CTG CTG CTG CTG CTG CTG CTG CTG CTG CTG CTG CTG CTG CTG CTG CTG CTT CTT CTT GAA GAA GAA GAA GAA GAA GAA GAA GAA GAA GAC GAC GAC GAC GAC GAC GAC GAC GAC GAC GAG GAG GAG GAG GAG GAG GAG GAG GAG GAG GAG GAG GAG GAG GAG GAG GAG GAG GAG GAG GAT GAT GAT GAT GAT GAT GAT GAT GAT GAT GAT GAT GAT GAT GCA GCA GCA GCA GCA GCA GCC GCC GCC GCC GCC GCC GCC GCC GCC GCC GCC GCC GCC GCC GCC GCC GCC GCC GCC GCC GCC GCC GCC GCC GCC GCC GCC GCC GCG GCG GCG GCG GCG GCG GCG GCG GCG GCG GCG GCG GCG GCG GCG GCT GCT GCT GCT GCT GGA GGA GGA GGA GGA GGA GGA GGA GGA GGA GGC GGC GGC GGC GGC GGC GGC GGC GGC GGC GGC GGC GGC GGC GGC GGC GGC GGC GGC GGC GGC GGC GGC GGC GGC GGG GGG GGG GGG GGG GGG GGG GGT GGT GGT GGT GGT GGT GGT GGT GTA GTC GTC GTC GTC GTC GTC GTC GTC GTC GTC GTC GTC GTC GTC GTC GTC GTG GTG GTG GTG GTG GTG GTG GTG GTG GTG GTG GTG GTG GTG GTG GTG GTT GTT GTT GTT GTT GTT GTT GTT TAC TAC TAC TAT TAT TAT TAT TAT TAT TCA TCA TCA TCA TCA TCC TCC TCC TCC TCC TCC TCC TCC TCC TCC TCC TCC TCC TCC TCC TCC TCC TCC TCC TCC TCC TCG TCG TCG TCG TCG TCG TCG TCG TCG TCG TCG TCG TCG TCG TCG TCG TCG TCG TCG TCT TCT TGC TGC TGC TGC TGC TGC TGG TGT TGT TTA TTA TTA TTC TTC TTC TTC TTC TTC TTC TTC TTC TTC TTC TTC TTC TTG TTG TTG TTG TTG TTG TTG TTG TTG TTG TTT TTT TTT TTT TTT TTT TTT 
Dbia                            ... ... ... ..G ... ... ... ... ... ... ... ... ... ..T ..T .C. ..A ..A ... ... ... ... ... ... ... ... ... ... ... ... .G. ..C ..C ..C ... ... ... ... C.G GCC ... ... ... ... ... ... ..C ..C ..T G.. G.. TT. ..A ... ... ... ... ... ... ... ... ... ... ..G ..G ..A ..A ..C ..C ... ... ... ... ... ... ... ... ... ... ... ..T CG. G.A T.. ... ... ... ... ... C.. C.. GCC ... ... ... ... ... ... ... ... ... ... ... ... ... ..T ..T ..T .T. TCA T.T ..A ... ... C.. ..C ..C ... ... ... ... ... ... ... ... ... ... ... ... ..C ..T ... ... ... ... ... ... ... ... ... ... ... ... ... ..G ..T C.. ... G.. .C. ..C ..C ..C ... ... ... G.. ... ... ... ..G AGG ... ... ... ..A ... ... ... ... ... ... ... ... ... ... ... ... ... .C. .C. G.. GC. ..C ..G ... ... ... G.. ... ... ..C ..C ..G ..G ..G ..G .AG ..A ..A ... ... ... ... ... ... ... ... ... ... ... ... ... ..G ..G ..A ..A ..C ..C ..C ..C ..C ..C ..C ... ... ... ... ... ... ... ... ... ... ... ... ... ..T GGT T.. ..A ..C ..G ..G ... ... ... ... ... ... ... ... ... ..C A.. A.G ..A ... ... ... ... ... ... ... ... ... ... ... ..G ..G ..G ..G ..T ..C ... ... ... ... ..A ..G ... ... ... ... ... ... ... ... ... ... ... ..G ..G ..G ..G ..T TC. ..A ..A ..A ..A ..C ..C ..C ..C ... ... ... ... ... ... ... ... ... ... ... ... ... ... ... ... ... ... ... ... ... ... ... ... ... ..T ..T ..T GA. T.. ..C ... ... CCG ... ... ... ... ... ..G ..G ..G ..G ... ... ... ... ... ... ... ..T ..T TCA C.. CCA ..A ..C ... ... ... ... ... ... ... ... ... ... ... ... ... ... ... ..T ..C ..C ..C ..C ..G ... ... ... ... ... ... ... ... TCC C.. ... ... ..C ..C ..G ... ... ... ... ... ... ... ... ... ... ... ... ... ... ... ... ... ... ... ... ... ..G ..T ..T ..T .G. T.G T.G CAC .A. ..A ..A ..C ..C ..C ..C ... ... ... ... ... ... ... A.G ATG ... ... ... .CC ... ... ... ... ... ... ... ..C ..T ..A ..A ..A ... ... ... ... ... ... ... ... ... ... ... ... ... ... ... ... ... ... ... ..G ..T ..T ACC A.C CA. ..A ... ... ... ..A ..A ..C ..C ... ... ... ... ..G A.. C.G .C. .G. ... ... ... ... ... ... ... ... ..G ..G ..G ..G ..A ..C ... ... ... ... ... ... ... ... ... ... ... ... ... TCC AC. ..C ..G ..G ..G ..G ... ... ... ... ..T ..C ... ... ... ... ... ... ... ... ... ..T C.. ... ... ... ... ... ... ... ... ... ... ... ... ... ... ... ..G ..G ..G ..T ..T A.A A.. GTT ..A ..C ..C ..C ..C ..C ... ... ... ... ... ... ... ..T ..T .TT A.C ..G ... ... ... ..T ..T ..T ... ... ... C.G C.G ... ... ... ... ... ... ... ... ... ... ... ..G ..T ..T A.. C.. C.. ... ... ... ... ... ... ... A.C ..C ... ... ... ... ... 
Dsuz                            ... ... ... ..G ... ... ... ... ... ... ... ... .G. ..T ..T .C. ..A ... ..A ... ... ... ... ... ... ... ... ... ... ... ... ..C ..C ..C ... ... ... ... C.A GCC ... ... ... ... ... ..C ..C ..C ... G.. G.. .T. ... ... ... ... ... ... ... ... ... ... ... ... ..G ..A ..T ..C ..C ... ... ... ... ... ... ... ... ... ... ... ..T CG. G.. C.. ... ... ... ... ... C.. C.. GCC ... ... ... ... ... ... ... ... ... ... ... ... ... ... ..T ..T CA. TCA T.. ... ... ... ... ..C ... ... ... ... ... ... ... ... .T. ... ... ... ... ..C ... ... ... ... ... ... ... ... ... ... ... ... ... ... ..G ... C.G ... G.. .C. ..C ..C ..C ... ... ... G.. ... ... ..G ..G AGG ... ... ... ... ..A ... ... ... ... ... ... ... ... ... ... ... ... .C. .C. G.. GC. ..C ..G ..C ... ... T.C ... ... ..C ..C ..G ..G ..G ..T .AG ..A ..A ..A ..A ... ... ... ... ... ... ... ... ... ... ... ..G ..G ..A ... ..C ..C ..C ..C ..C ..C ..T ..A ..A ..C ... ... ... ... ... ... ... ... ... ... ... GGT ... ..A ..C ..A ..G ... ... ... ... ... ... ... ... ... ... ... A.G ... ... ... ... ... ... ... ... ... ... ... ... ..G ..G ..G ..G ..T ..C ... ... ... ... ..A ..G ... ... ... ... ... ... ... ... ... ..G ..G ... ..G ..G ..G ..G ... ... ... ... ... ..C ..C ..C ... A.T ..A ... ... ... ... ... ... ... ... ... ... ... ... ... ... ... ... ... ... ... ... ... ... G.. ... ... ... GA. T.. ... ... ... CTG ... ... ... ... ... ... ... ... ..G ... ... ... ... ... ... ..T ... ..T TC. ... C.A ..A ... ... ... ... ... ... ... ... ... ... ... ... ... ... ... ..T ... ..C ..C ... ... ..A ..C ... ... ... ... ... ... ... TCC C.. ... ... ... T.C ..G ..A ... ... ... ... ... ... ... ... ... ... ... ... ... ... ... ... ... ..T ..T T.. ..G A.T ... ..T .G. T.G T.G AAC .A. ..A ..A ..C ..C ... ..T ..C ... ... ... ... ... ... A.G CTG ... ... ... .TC ... ... ... ... ... ... ..T ... ..T ..A ..A ..G ..A ... ... ... ... ... ... ... ... ... ... ... ... ... ... ... ... ..G T.. ..G ... ..T AC. A.C CA. ..A ... ... ... ..A ..A ..C ... ... ... ... ... ..G A.. A.T .C. .G. A.. ... ... ... ... ... ... ..G .CG ..G ..G ..G ..A ..C .C. ... ... ... ... ... ... ... ... ... ... ... ..T TCC TC. ... ..C ..G ..G ..G ... ... ... ... ... ... ... ... ... ... ... ... ... ... ... ..G C.. ... ... ... ... ... ... ... ... ... ... ... ... ... ... ... ..G ..G ..G ... ... A.A A.. AT. ..A ..C ..C ..C ..C ... ..C ... ... ... ... ... ... ... ..T .TT A.C ..G ... ... ... ... ..T ..T ... ... ... C.G ... ... ... ... ... ... ... ... ... ... ..T ..T ..G ... ..T A.. C.. C.. C.. ... ... ... ... ... ... A.C ... ... ... ... ... ... 
Dsub                            ... ... ... ..G ... ... ... ... ... ... ... ... .G. ..T ..T .C. ..A ..A ... ... ... ... ... ... ... ... ... ... ... ... ... ..C ..C ..C ... ... ... ... C.A GCC ... ... ... ... ... ... ..C ..C ... G.. G.. .T. ... ... ... ... ... ... ... ... ... ... ... ... ..G ..A ... ..C ..C ... ... ... ... ... ... ... ... ... ... ... ..T CG. G.. C.. ... ... ... ... ... C.. C.. GCC ... ... ... ... ... ... ... ... ... ... ... ... ... ... ..T ..T CA. TCA T.. ... ... ... ... ..C ... ... ... ... ... ... ... ... .T. ... ... ... ... ..C ... ... ... ... ... ... ... ... ... ... ... ... ... ... ..G ... C.. ... G.. .C. ..C ..C ..C ... ... ... G.. ... ... ..G ..G AGG ... ... ... ... ... ... ... ... ... ... ... ... ... ... ... ... ... .C. .C. G.. GC. ..C ..G ..C ... ... T.. ... ... ..C ..C ..G ..G ..G ..T .AG ..A ..A ..A ... ... ... ... ... ... ... ... ... ... ..T ..T ..G ..G ..A ... ..C ..C ..C ..C ..C ..C ..T ... ... ..C ... ... ... ... ... ... ... ... ... ... ... GGT T.. ..A ..C ..A ..G ... ... ... .A. ... ... ... ... ... ... ... A.G ... ... ... ... ... ... ... ... ... ... ... ... ..G ..G ..G ..G ..T ..C ... ... ... ... ..A ..G ... ... ... ... ... ... ... ... ... ..G ..G ... ..G ..G ..G ..G ... ... ... ... ... ..C ..C ..C ... A.T ..A ... ... ... ... ... ... ... ... ... ... ... ... ... ... ... ... ... ... ... ... ... T.. A.. ... ... T.. GA. ..A ... ... ... CTG ... ... ... ... ... ... ... ..G ..G ... ... ... ... ... ..T ..T ... ..T TC. ... C.A ..A ... ..A ... ... ... ... ... ... ... ... ... ... ... ... ... ... ... ..C ... ... ... ..A ..C ... ... ... ... ... ... ... TCC C.. ... ... ... T.C ..G ..A ..A ..A ... ... ... ... ... ... ... ... ... ... ... ... ... ... ..T ... ..T T.A ..G A.T ... ..T .G. T.G T.G AAC .A. ..A ..A ..C ..C ... ..C ..C ... ... ... ... ... ... A.G CTG ... ... ... .TC ... ... ... ... ... ... ... ... ..T ..A ..A ..A ... ... ... ... ... ... ... ... ... ... ... ... ... ... ... ... ... ..A T.. ..G ... ..T AC. A.C CA. ..A ..C ... ... ..A ..A ..C ... ..C ... ... ... ..G A.. A.T .C. .G. A.. ... ... ... ... ... ... ... .CG ..G ..G ..G ..A ..C .C. ... ... ... ... ... ... ... ... ... ... ... ..T TCC TC. ... ..C ..G ..G ..G ... ... ... ... ... ... ... ... ... ... ... ... ... ... ... ..G C.. ... ... ... ... ... ... ... ... ... ... ... ... ... ... ... ..G ..G ..G ... ... A.A A.. AT. ..A ..C ..C ..C ..C ... ..C ... ... ... ... ... ... ... ... .TC A.C ..G ... ... ... ... ..T ..T ... ... ... C.G C.. ... ... ... ... ... ... ... ... ..T ... ..T ..G ... ..T A.. C.. C.. C.. ... ... ... ... ... ... A.C ... ..C ... ... ... ... 
Dfic                            ... ... ... ... ... ... ... ... ... ... ..T ..T ... ... ... ..A ... ... ... ..A ... ... ... ... ... ... ... ... ... ... ... ..C ..C ... ..C ... ... GC. ... TCG ... ... ... ..C ..T ..C ..C ..T ..C ... G.. .T. ..A ... ... ... ... ... ... ..T .G. .G. G.. ... ..G GTT ..T ..C ..C ..A ..C ..C ... ... ... ... ... ..T ..T G.A ..C .GA G.T ... ..C ... ... G.. ... C.. C.T GC. .CG ... ... ... ... ... ... ..T ..T ..T ..T ..T G.. ... ..T ..T .AT ... T.T ..A .AA ..A C.. ..C ... ..C ... ... ... ... ... .TG ... ... ... ..C ..T ... ..C ..A ... ... ... ... ... ... ... ... ... ..T ..T ..T GCG ... ..A ... G.. .C. ..C ..C ... .G. ... ... G.. ... ... ..G ..G ATT ... ..G ..T ..A ... ..A ... ... ... ... ... ... ... ... ... ... ..T AC. .C. G.. .C. ... ..C ... ..C ... G.. ... ... ... ... ..C ..G ..G ... ..G ..A ..A ... ..A ... ... ... ... ... ... ... ... ..T ..G GAT ..G ..G ... ..A ..C ..C ..C ... ... T.. ..T ..A ... ..A ..A ..A ..A ..C ... ... ... ... ..T ..T ... T.T ... ..C ..A ..C ... ..A ..C .G. ... ... ... ... ... ... ..C ... ..T ... A.G A.G ..A ... ... ... ... ... ..G ..T ..T A.G ... ..G ..G A.G ..C ..C ... ... ... ..A ..G ... ..G ... ... ... ... ... ..T ..T ... ..G ..G ... ..G ..G ... ... A.T ... T.. T.T ..C ..T T.. ... ... ... ..A ..A ..A ..C ..C ... ... ... ... ... ... ... ... ... ... ... ... T.A T.. T.. T.. T.. ... ..A ... ..A GAC T.. ... ... ... CTT ... ... ..G ..G ..G ... ..G ... ..G ... ... ... ... ..T ..T ... ... ..T TC. ..A C.A ..A ... ... ..A ..A ..A ... ... ... ... ... ... ... ... ... ... ... ... ... ... ..C ... ... ... ..C ..C ..G ... ... ... ... TCC T.. ... ..G ... T.C ..G ... ... ..T ..A ... ... ... ... ... ... ... ... ... ... ..G ..T T.. ... ... ..T ... ... ..A ... ... ... C.G .G. AAT .AT ..A ..A ..A ..C ... ... ... ..C ... ... ... ... .GA C.. CTG ... ... ... TTG ... ... ... ... ..G ..G ... ..C ... ..A ... ..G ..G .C. ... ... ... ... ... ... ... ... ... ... ... ..G ..G ..T ..T ..A ... ... ... ... ..T A.. CC. ..A ... ... ... ..A ..C ..A ... ... ... ... ... ..G AG. T.G TCG .GA A.T ... ... ... ... ..G ..G ..T .CG ..G ..G ..T ..T ... ... .G. ..C ..C ... ... ... ... ... ... ..T ..T ... .AT TCC ... ..G ..G ..G ... ..C ... ... ... ... ... ..C ..C ... ... ... ... ... ... .TG ..G C.. ..A ... ... ... ... ... ... ... ... ... ... ... ..G ..G ..T ... ..G ..G ... ... G.A AAT GT. ... ..C ..C ... ... ... ... ..A ... ... ... ... ... ... ... .TC ..C ..A ... ... ..T ... ..T ..T ... ..C ... ... ... ... ..A ... ... ... ... ... ... ... ... ... C.G ... ..T G.. C.C C.. ... C.A C.T ... ... ... ... ..C ... ... ..C ... ... ... 
Dele                            ... ... ..G ..G ... ... ... ... ..T ..T ... ..T ... ... ... ..T ... ... ... ... ..A ... ... ... ... ... ... ... .G. C.. ... ..C ... ... ... ... ... GC. GG. GCG ... ... ..T ... ... ... ..C ..C ... ..G ... .T. .AT ... ... ... ... ... ..G ..G ... ..T ... ... ..G ... ..T ..C ... ... ..C ... ..C ... ... ... ... ... ... ..T ... .GA G.. ... ... ... ... ... ... C.C C.G GCG ... ... ... ... ... ... ..T ... ... ... ... ..T ... ... ... G.. .A. ..T ... C.A ... ... CT. ..C ... ..C .A. ..C ..C ... G.. ... ... ... ..G ... ... ... ... ... .A. ..A ..A ... ... ... ... ... ... ... ..T ..T C.G ..A ... ... ... .CC ... ... ... .G. .C. ... ... ... ..G ..G ..G .G. ... ... ... ... ... ... ..A ..C ... ... ... ... ... ... ... ... ... .CA .C. .GC GC. ..C ..C ... ..C ... G.. ... ..T ... ..C G.. ..C ..G ..G ..G ..G T.. ... ..A .A. ... ... ... ... ... ..G T.. ... ... .AG ..G ..G ... ... ..C ..C T.A ... ... ... ..T ..A ... ..A ... ... GAA ... ..A ..C ... ... ... ... ... A.C ..A ..C G.G ..G ..A ..G ..C ... ... ... ... ... ..C ..C ... ... ..G ... .A. ..G ... ..A ... ... ... ..G ... ... ... ... ... ... ... ..T ..C ... ..C ... ... ..C ..G ... ... ... ... ... ..G ..T ... ... ..G ... ... ... ..G ..G ... ..T .CT ... ... ..A ..T ... ... ... ... ... ... ... ... ... ... ..C ..C ... ... ... ... ... ... ... ... ... T.. ... ... ... T.. ... ... ... ..A ... GAC ... ... ... ... CTG ... ... ... ... ..G ..G ... ... ... ... ... ... ..T ... ... ... ... ... C.G ... C.. ... ... ... ... ... ... ..A ..C ... ... ... ... ... ... ... ... ... ..C ..C ..C ... ..C ... ... ..C ... ..C A.. ..C ... ... TCC C.. ... ... .TT ..C ..G ... ... ..T ... ..A ..A ... ... ... ... ... ... ..G ..G ... ..T ... ... ... ..T ... ..G ..A ... ... ... C.G AA. AAC .A. ..C ... ..A ..C ... ..C ... ... ... ... ... ..T .G. C.. C.G ..C ... ... .TC .C. ... ... ..C ..C ..G ... ... ... ..A ... ..G ... .C. ..A ... ... ... ... ... ... ... ... ..T ..T ... ..T ..A ... ..A ... ... ... ... ACA ACA CA. ..A ... ... ... ..A ... ..C ..C ..C ..C ..G ... ..G ... A.T .CG .G. A.. ... ... ... ... ... ..G ... ..G A.G ..G ..G ... ... .C. ..C ... ... ..C ... ... ... ... ... ..C ... ..A TGC TGC ... ..G ..G ..G ... ..G ... ... ..T ... ... ..C ... ..C ... ... ... ..C ..G ... ... C.. ... AG. G.. G.. ... ... ... ... ... ... ..G ..G ... ... ... ... C.G ..G ... ... G.A AT. C.T ..A ..C ..C ..C ... ... ..A ... ..C ... ... ... ... ... ... .TT ..G ..G ... ... ... ... ... ..T ... ... ... ... ... ... ... ... ... ... ... ..T ..T ... ..T ... C.G ... ... C.. C.. C.. ... C.. ... C.. ... ... ... A.C ... ... ... ..C ... ... 
Drho                            ... ... ..G ..G ... ... ... ... ... ... ... ..T ... ... ... ... ... ... ... ... ... ... ... ... ... ... ... .G. ... ... ... ..C ... ..C ... ... ... GG. ... TCC ... ... ... ... ... ... ... ..T ... ..G ... .T. .A. ... ... ... ... ... ... ... ... ... ... ... ..G ... ... ..C ..A ... ..C ... ... ..C ... ... ... ... ... ... ..T .G. G.. ... T.G ... ... ..C ... C.. C.C GCC .C. ... ... ... ... ... ... ... ... ... ... ... ... ... ... ... ... .C. T.. C.. ... ... ... ..C ... ..C ... ..C ... ... ..C ... ... ... ..G ... ... ... ... ... ... ..A ... ..A ... ... ... ... ... ... ... ..T C.G ... ..T ... G.. .CC ..C ..C ... .G. .C. ... G.. ... ... ..G ..G ATT ... ... ... ... ... ... ... ..C ... ... ... ... ... ... ... .G. ... .CC .C. G.. GC. ... ..C ... ... ... G.G ... ... ... ..C ..G ..G ..G ..G ..G ..G ... ... ..A .AG ... ... ... ... ... ..G ..A ... ... .AG ..A ..G ... ... ..A ..C ..C ... ..T ... ..T ..T ... ..C ... ... ... ... ... ... ... ... ... ... ..T ... ... ..G ..A ..G ..G ..G ... .T. ... ... ... ... ... ..C ... ... ... ... ..T ... ... ... ... ... ... ... ... ... ... ..A ... ... ... ... ..C ..C ... ..C ... ..A ..G ... ... ... ... ..G ... ... ... ... ... ... ... ... ..G ..G ..G ... A.C ... ... ..A ... ... ... ... ... ... ... ... ... ..C ... ... ... ... ... ... ... ... ... ... ... T.. ... ... ... ... T.. ... ... ... ... ... GAC ... ... A.. ... CTG ... ... ... ... ... ... ... ... ... ... ... ..T ... ... ... ... ... ..T TC. ... C.. ... ... ... ..A ... ... ... ..C ..A ... ... ... ... ... ... ... ... ..T ..C ... ... ..C ... ..C ..C ... ..C A.. ... ... ... TCC C.. ... ... ... T.C ..G ... ... ... ... ..A ..G ... ... ... ... ... ... ... ..T ... ..T ... ... ... ..T ... ..G ..A ... ... ... T.G T.. AAC .A. ... ..A ..A ..C ... ..C ... ... ... ... ... ... ..T C.G ..G ..C ... ... .TC ... ... ... ... ..C ..G ... ... ... ..G ... ... ... .C. ... ... ... ... ... ... ... ... ..T ... ..G ..A ..T ..T ... ..G ... ..G ... ... A.. ... CA. ..A ... ... ... ..A ..A ..C ..C ..G ... ... ... ..G AC. A.T .C. .GG A.. ... ... ... ... ... ... ... ..G ..G ..G ..G ... ..A ... ..C ... ... ..C A.C ... ... ... ... ... ... ... .AC TCC ... ... ..G ..G ... ... ... ... ... ... ..C ..C ... ..C ..C ... ... ..C ... ... ..C C.. ... ..G G.. G.. G.. ... ... ... ... ... ... ... ... ..T ... ... C.G ... ... ..G G.. A.C GT. ..A ..C ... ... ... ... ... ..A ..C ..C ... ... ... ... ... .TT ..G ..G ... ... ... ... ..T ..T ... ... ... ... C.T ... ... ... ... ... ... ... ..T ... ... ... C.G ... ..T A.. C.. C.A ... ... ... C.. ... ... ... A.C ... ..C ... ..C ..C ... 
Dmel                            ... ... ..G ... ... ... ... .G. ... ..T ... ..T ... ... ..T ... ... ... ... ... ... ..A ..A ... ... ... ... ... ... ..A ... ... ... ... ... ... ... GG. ... TCC ... ... ... ... ... ... ... ..C ... ... G.. .T. ... ... ... ..T .G. .G. ... ..T ... ... ... ... ..G ... ..T ..C ... ... ..C ... ... ... ... ... ... ... ... C.. ..A CG. G.. ... ..A ..A ... ... ... C.C C.. GCG ... ... ... ..T ..T ..T ... ... ... ..T ..T ... G.. ... ... ..T .A. ..T T.T C.T ... ... ... ... ... ... ... ..C ... ... ... .CC ... ... ... ... ..T ... ... ... ... ..T ... ... ..A ... ... ..T ..T ... ... ..T ... ..T ..A ... G.T .C. ..C ..C ... ... ... ... G.. ... ... ..G ..G ATT ... ... ... ... ... ... ... ... ..A ..A ... ... ... ... ... ... ... TCC .CA G.. GC. ..C ... ... ..C ... G.G ... ... ... ..C ..G ..G ... ..G ... ..A ..A ..A ..A .AG ... ... ... ... ..G ..G ..T ... ..G .AT ..G ..G ..A ... ..C ..C ..A ... ..C A.. ..T ... ... ..A ... ... ..C ... ... ... ..A ... ..A ... ... T.T ..A ..A ..G ..G ..A ..A ... ... ... A.. A.. ... ... ... ... ..A ... ... ..G ... ..G ... ... ... ... ..G ... ... ... ..G ... A.G ..T ... ..A A.. ... ... ... A.A ..C ... ... ... ... ... ... ... ... ..G ... ... ... ... ..G ..G ..G ... A.T ... ... ..A ... ... ... ... ... ... ..C ..C ... ... ... ... ..T ..A ..C ... ... ... ... ..T T.. ... ... ... ... T.. ... T.. ... ... ... ... GAC ... ... ... ... .TG ... ..G ... ... ... ... ... ... ... ... ..T ..T ... ... ... ... ... ... TC. .C. C.. ..A ..T ... ... ..A ... ... ... ... ..A ... ... ... ... ... ..T ... ... ..C ... ... ... ... ... ..C ... ..C ... ... ... ... CCC CA. ... ... ..C T.C ..G ... ... ..G ..A ..T ... A.A ..A ... ... ... ..G ... ... ..T ..G ... ... ... ..T T.G ..G A.A ... ... ... T.A T.T AAC .A. ... ..A T.. ..T ..C ..A ... ... A.. ..A ... ... .GC C.G TTG ... A.. ... .CG .C. ... ..C ... ... ..G ... ... ..T ..A ..A ... ... ... ... .A. ..A ... ... ... ... ..T ..T ... ... ... .TG ..T ... AAT ... ... ... ... .CC TC. CA. ..C ... ... ... ... ..G ..A ... ..C ... ..C ... ..G A.. A.T .C. .GG A.T ... ... ... ..T ..G ... ... ..G ..G ..G ..G ... ... .CC ... ..A ... ... C.. ... ... ... ... ... ... ... .AC TC. ... ..C A.. ..G ..C ... ... ... ... ... ... ... ... ..C ... ... ... ... ..C G.. ..G C.. ... ..G ... ... ... ... ... ... ... ..G ... ... ... ... ... ... .TG ..G ... ... ..A AAT GT. ..A ..C ..C ..C ... ... ... ... ... ... ..A ... ... ... ... .AC ..C ..G ... ..T ... ... ... ..T ... ... ... ... ... ... C.. ... ... ..T ..T ... ... ... ... ... ..G ... ..T A.. C.. C.. ... ... ..A ... ..A ... ... ..C ... ... ... ... ... ... 
Dsec                            ... ... ..G ... ... ..T T.. .G. ... ..T ... ..T ... ... ... ..T ... ... ... ... ... ..A ... ... ... ... ... ... ... ..A ... ... ... ... ... ..C ... GG. ... TCC ... ... ... ... ... ... ... ..C ... ..C G.. .T. ... ..A ... ..T .G. .G. ... ..T ... ... ... ... ..G ... ..C ..C ... ... ..C ... ... ... ..A ... .T. ... ..T ... G.A CG. G.. ... ..A ..A ... ... ... C.C C.. GCG ... ... ... ... ..T ..T ... ... ..T ... ..T ... ... ... ... ..T ... ..T T.T C.T G.. ... ... ... ... ... ... ..C ... ... ... .CC ... ... ... ... ..T ... ... ... ... ..T ... ... ... ... ... ..T ..T ... ... ..T ... ..T ..A ... G.T .C. ..C ..C ... ... ... ... G.. ... ... ..G ..G ATT ... ... ... ... ... ... ... ... ..A ... ..A ... ... ... ... ... ... TCC .C. G.. TC. ..C ... ... ..C ... G.G ... ... ... ..C ..G ..G ... ..G ... ..A ..A ..A ..G .AG ... ... ... ..T ..G ..G ..G ... ..G .AT ..G ..G ... ... ..C ..C ..A ... ..C A.. ..T ... ... ..A ..A ... ..C ... ... ... ..A ... ..A ... ... T.T ..A ..A ..G ..G ..A ..G ... ... ... A.. ... ... ... ... ... ..A ... ... ... ... ..G ... ..A ... ... ... ... ... ... ..G ... ..G ..T ... ..A A.. ... ... ... A.A ..C ... ... ... ... ... ... ... ... ..A ... ... ... ... A.G ..G ..G ... A.T ... ... ..A ... ... ... ... ... ... ..C ..C ... ... ... ... ..C ..A ..C ... ... ... ... ..A T.. ... ... ... ... T.. ... ... ... ... ... ... GA. ... ... ... ... .TG ... ..G ... ... ... ... ... ..G ... ... ... ..T ... ... ... ... ... ... TC. .C. C.. ..A ..T ... ... ..A ... ... ... ... ... ... ... ... ... ... ... ... ... ..C ... ... ... ... ... ..C ... ..C ... ... ... ... CCC C.. ... ... ... T.C ..G ... ... ..G ..A ..T ... A.A ... ... ... ... ... ... ... ..T ..G ... ... ... ..T T.G ..G A.A ... ... ... T.A ..T AAC .A. ... ..A T.. ..C ..C ..A ... ... A.. ..A ... ... .GA C.G TTG ... A.. ... .CG .C. ... ..G ... ... ..G ... ... ..T ..A ..G ... ... ... ... ... ..G ... ... ... ... ... ... ... ... ... .TG ..T ... AAT ... ... ... ... .C. TC. CA. ..T ... ... ... ... ..G ..C ... ..C ... ... ... ..G A.. A.T TC. .GG A.T ... ... ... ..T ..G ... ... ..G ..G ..G ..G ... ... .CC ... ... ... ... C.A ... ... ... ... ... ... ... .AC TC. ... ..C A.. ..G ... ... ... ... ... ... ... ... ... ..C ... ... ... ... ..C A.. ..G C.. ..T ..G ... ... ... ... ... ... .G. ... ... ... ... ... ... ... ..T ..G ... ... ..A AAT GT. ..A ..C ..C ..C ... ... ... ... ... ... ... ... ... ... ... .AC ..C ..G ... ... ... ... ... ..T ... ... ... ... ... ... ... ... ... ... ..T ... ... ... ... ... ..G ... ..T A.. C.. C.. ... ... ... ... ..A ... ... ..C ... ... ... ... ... ... 
Dsim                            ... ..G ..G ... ... ..T ... .G. ... ..T ... ..T ... ... ... ..T ... ... ... ... ... ..A ... ... ... ... ... ... ... ..A ... ... ... ... ... ... ... GG. ... TCC ... ... ... ... ... ... ... ..C ... ... G.. .T. ... ..A ... ..T .G. .G. ... ..T ... ... ... ... ..G ... ..C ..C ... ... ..C ... ... ... ..A ... ... ... ... ... G.A CG. G.. ... ..A ..A ... ... ... C.C C.. GCG ... ... ... ... ... ..T ... ... ... ... ..T ... ... ... ... ..T ... ..T T.T C.T G.. ... ... ... ... ... ... ..C ... ... ... .CC ... ... ... ... ..T ... ... ... ... ..T ... ... ... ... ... ..T ..T ... ... ..T ... ..T ..A ... G.T .C. ..C ..C ... ... ... ... G.. ... ... ... ..G ATT ... ... ... ... ... ... ... ... ..A ... ..A ... ... ... ... ... ... TCC .CA G.. GC. ..C ... ... ..C ... G.G ... ... ... ..C ..G ..G ... ..G ... ..A ..A ..A ..G .AG ... ... ... ... ..G ..G ..G ... ..G .AT ..G ..G ... ... ..C ..C ..A ... ..C A.. ..T ... ... ..A ... ... ..C ... ... ... ..A ... ..A ... ... T.T ..A ..A ..G ..G ..A ..G ... ... ... A.. ... ... ... ... ... ..A ... ... ... ... ..G ... ... ... ... ... ... ... ... ..G ... ..G ..T ..G ..A A.. ... ... ... A.A ..C ... ... ... ..T ... ... ... ... ..A ... ... ... ... A.G ..G ..G ... A.T ... ... ..A ... ... ... ... ... ... ..C ..C ... ... ... ... ..C ..A ..C ... ... ... ... ..A T.. ... ... ... ... T.. ... ... ... ... ... ... GA. ... ... ... ... .TG ... ..G ... ... ... ... ... ..G ... ... ... ..T ... ... ... ... ... ... TC. .C. C.. ..A ..T ... ... ..A ... ... ... ... ... ... ... ... ... ... ... ... ... ..C ... ... ... ... ... ..C ... ..C ... ... ... ... CCC C.. ... ... ... T.C ..G ... ... ..G ..A ..T ... A.A ... ... ... ... ... ... ... ..T ..G ... ... ... ..T T.G ..G A.A ... ... ... T.A ..T AAC .A. ... ..A T.. ..C ..C ..A ... ... A.. ..A ... ... .GC C.G TTG ... A.. ... .CG .C. ... ..G ... ... ..G ... ... ..T ..A ..G ... ... ... ... ... ..G .C. ... ... ..T ... ... ... ... ... .TG ..T ... AAT ... ... ... ... .C. TC. CA. ..T ... ... ... ... ..G ..C ... ..C ... ..G ... ..G A.. A.T .C. .GG A.T ... ... ..T ..T ..G ... ... ..G ..G ..G ..G ... ... .CC ... ... ... ... T.A ... ... ... ... ... ... ... .AC TC. ... ..C A.. ..G ... ... ... ... ... ... ... ... ... ..C ... ... ... ... ..C A.. ..G C.. ... ..G ... ... ... ... ... ..G ... ... ... ... ... ... ... ... ..T ..G ... ... ..A AAT GT. ..A ..C ..T ..C ... ... ... ... ... ... ... ... ... ... ... .AC ..C ..G ... ... ... ... ... ..T ... ... ... ... ... ... ... ... ... ... ..T ... ... ... ... ... ..G ... ..T G.. C.. C.. ... ... ... ... ..A ... ... ..C ... ... ... ... ... ... 
Dmau                            ... ... ..G ... ... ..T ... .G. ... ..T ... ..T ... ... ... ..T ... ... ... ... ... ..A ... ... ... ... ... ... ... ..A ... ... ... ... ... ... ... GG. ... TCC ... ... ... ... ... ... ... ..C ... ... G.. .T. ... ..A ... ..T .G. .G. ... ..T ... ... ... ... ..G ... ..C ..C ... ... ..C ... ... ... ..A ... ... ... ... ... ..A CG. G.. ... ..A ..A ... ... ... C.C C.. GCG ... ... ... ... ... ..T ... ... ... ... ..T ... ... ... ... ... ... ..T T.T C.T G.. ... ... ... ... ... ... ..C ... ... ... .CC ... ... ... ... ..T ... ... ... ... ..T ... ... ... ... ... ..T ..T ... ... ..T ... ..T ..A ... G.T .C. ..C ..C ... ... ... ... G.. ... ... ..G ..G ATT ... ... ... ... ... ... ... ... ..A ... ..A ..A ... ... ... ... ... TCC .C. G.. GC. ..C ... ... ..C ... G.G ... ... ... ..C ..G ..G ... ..G ... ..A ..A ..A ..G .AG ... ... ... ... ..G ..G ..G ... ..G .AT ..G ..G ... ... ..C ..C ..A ... ..C A.. ..T ... ... ..A ... ... ..C ... ... ... ..A ... ..A ... ... T.T ..A ..A ..G ..G ..A ..G ... ... ... A.. ... ... ... ... ... ..A ... ... ... ... ..G ... ... ... ... ... ... ... ... ..G ... ..G ..T ... ..A ... ... ... ... A.A ..C ... ... ... ... ... ... ... ... ..A ... ... ... ... A.G ..G ..G ... A.T ... ... ..A ... ... ... ... ... ... ..C ..C ... ... ... ... ..C ..A ..C A.. ... ... ... ..A T.. ... ... ... ... T.. ... ... ... ... ... ... GA. ... ... ... ... .TG ... ..G ... ... ... ... ... ..G ... ... ... ..T ... ... ... ... ... ... TC. .C. C.. ..A ..T ... ... ..A ... ... ... ... ... ... ... ... ... ... ... ... ... ..C ... ... ... ... ... ..C ... ..C ... ... ... ... TCC C.. ... ... ... T.C ..G ... ... ..G ..A ..T ... A.A ... ... ... ... ... ... ... ..T ..G ... ... ... ..T T.G ..G A.A ... ... A.. T.A ..T AAC .A. ... ..A T.. ..C ..C ..A ... ... A.. ..A ... ... .GC C.G TTG ... A.. ... .CG .C. ... ..G ... ... ..G ... ... ..T ..A ..A ... ... ... ... ... ..G ... ... ... ... ... ... ... ... ... .TG ..T ... AAT ... ... ... ... .C. TC. CA. ..T ... ... ... ... ..G ..C ... ..C ... ... ... ..G A.. A.T .C. .GG A.T ... ... ... ..T ..G ... ... ..G ..G ..G ..G ... ... .CC ... ... ... ... C.A ..A ..C ... ... ... ... ... .AC TC. ... ..C A.. ..G ... ... ... ... ... ... ... ... ... ..C ... ... ... ... ..C A.. ..G C.. ... ..G ... ... ... ... ... ... ... ... ... ... ... ... ... ... ..T ..G ... ... ..C AAT GT. ..A ..C ..C ..C ... ... ... ... ... ... ... ..A ... ... ... .AC AAC ..G ... ... ... ... ... ..T ... ... ... ... ... ... C.. ... ... ... ..T ... ... ... ... ... ..G ... ..T A.. C.. C.. ... ... ... ... ..A C.. ... ..C ... ... ... ... ... ... 
Dere                            ... ... ..G ... ... ... ... .G. ... ..T ... ..T ... ... ... ..T ... ... ... ... ... ..A ... ..A ... ... ... ... ... ... ... ... ... ... ... ... ... GG. ... TCC .A. ... ... ... ... ... ... ..C ... G.. G.. .T. ... ... ... ..G ... .G. ... ..T ... ... ... ... ..G ... ..C ..C ... ... ..C ... ... ... ... ... ... ... ... T.. ..A CG. G.. ... ..A ..A ... ..A ... C.. C.. GCG ..T ... ... ... ..T ..T ... ... ... ... ..T ... ... ... ... ... .A. ..T T.. C.T G.. ... ... ... ... ... ... ..C ... ... ... .CC ... ... ..C ... ... ... ... ... ... ..T ... ... ... ... ... ..T ..T ... ... ..T ..G ... ..A ... G.T .A. ..C ..C ... ... ... ... G.. ... ... ..G ..G A.T ... ... ... ... ... ... ... ... ..A ... ..A ... ..A ... ... ... ... TCC .C. G.. GC. ..C ... ... ..C ... G.G ... ..T ... ..C ... ..G ... ..G ... ..A ..A ..A ... .AG ..A ... ..T ... ..G ..G ..G ... ..G .AT ..G ..G ... ... ..C ..C ..A ... ..C A.. ..T ... ... ..A ..A ... ..C ... ... ... ..A ... ..A ... ... A.T ..A ..A ..G ..A ..A ..G ... ... ... A.. ... ... ... ... ... ..A ... ... ... ... ..G ... ... ... ..T ... ... ... ... ..G ... ..G ..T ... ..A ... ... ... ... A.A ..C ... ... ... ... ... ... ... ... ... ... ... ... ... ..G ..G ..G ... A.T ... ... ..A ... ... ... ... ... ... ..C ... ... ... ... ... ..T ..A ... ... A.. ... ... ... T.. ... ... ... ... T.. ... ... ... ... ... ..C GA. ... ... .C. ... .TG ... ..G ... ..T ... ... ... ..G ... ... ... ..T ... ... ... ... ... ... TC. .C. C.A ..A ..T ... ... ..A ... ... ... ... ... ..A ... ... ... ... ... ... ... ..C ..C ... ... ... ... ..C ... ..C ... ... ... ... CCC C.. ... ... ... TTC ..G ... ... ... ..A ..T ..T A.A ... ..A ... ... ... ... ... ..A ..T ... ... ... ..T ... ..G A.A ... ... ..A T.. ... AAC .A. ... ..T T.C ..C ..T ..A ... ... ..C ..A ... A.. ..C C.G TTG ... A.. ... .CC .C. ... ... ... ... ..C ... ... ... ..A ... ... ... ... ... ... ..T ... A.. ... ... ... ..T ... ... ... CT. ..T ... AAT ... ..T ... ... A.. TC. CA. ..T ... ..C ... ... ..G ..C ... ..C ... ... ... ..G A.. A.T .C. .AG A.T ... ..T ... ..T ..G ... ... ..G ..G ..G ..G ... ... .GC ... ... ... ... A.. ... ... ... ... ... ... ... .AC TC. ... ... A.. ..G ..C ... ... ... ... ... ... ... ... ..C ... ... ... ..C ..C G.. ... C.. ... ..G ... ... ... ... ... ... ... C.G ... ... ... ... ... ... ..G ..G ... ... ..A AAT GT. ..A ..C ..C ..C ... ... ... ... ... ... ... ... ... ... ... .AT ..C ..G ... ... ..T ... ..T ..T ... ... ... ... ... ... ... ... ..T ... .AT ... ... ... ... ... ..G ... ..T A.. C.. C.. ... ... ... ... ..A ... ... ..C ... ... ... ... ..C ... 
Dtei                            ... ... ..G ... ... ... ... .G. ... ..T ... ... ... ... ... ..T ... ... ... ... ... ..A ... ... ... ... ... ... ... ... ... ... ... ... ... ... ... GG. ... TCC ... ... ... ... ... ... ... ..C ... ..T G.. .T. ... ... ... ..G ... .G. ... ..T ... ... ... ... ..G ... ..C ..C ... ... ..C ... ... ... ... ... ... ... ... ..T T.A CG. G.. ... ..A ..A ... ... ... C.. C.. GCG ..T ... ... ... ..T ..T ... ... ... ... ..T ... ... ... ... ... .A. ..T T.. C.T G.. ... ... ... ... ... ... ..C ... ... ... .CC ... ... ... ... ... ... ... ... ... ..T ... ... ... ... ..T ..T ..T ... ... ..T ... ..T ..A ... G.T .C. ..C ..C ... .G. ... ... G.. ... ... ..G ..G ATT ... ... ... ... ... ... ... ... ..A ... ..A ... ... ..A ... ... ... TCC .C. G.. GC. ..C ... ... ..C ... G.G ... ... ... ..C ... ..G ... ..G ... ..A ..A ..A ... .AG ... ... ..T ... ..G ..G ... ... ..G .AT ..G ..G ... ... ..C ..C ..A ... G.C A.. ..T ... ... ..A ... ... ... ... ... ... ..A ... ..A ... ... G.T ..A ..A ..G ..A ..A ... ... ... ... A.. ... ... ... ... ..C ..A ... ... ... ... ..G ... ... ... ... ... ... ... ..G ..G ... ..G ..T ... ..A ... ... ... ... A.A ..C ... ... ... ... ... ... ... ... ..A ... ..T ... ... ..G ..G ..G ... A.T ... ... ..A ... ... ... ... ... ... ..C ... ... ... ... ... ..C ..A ... ... ... ..C ... ... T.. ... ... ... ... T.. ... ... ... ... ... ... GA. ... ... ... ... .TG ... ..G ... ... ..G ... ... ..G ..G ... ... ..T ... ... ... ... ... ... TC. AC. C.A ..A ..T ... ... ..A ... ... ... ... ... ... ... ... ... ... ... ... ... ..C ..C ... ... ... ... ..C ... ..C ... ... ... ... CCC C.. ... ... ... TTC ..G ... ... ... ..A ..T ... A.A ... ... ... ... .T. ... ... ..T ... ... ... ... ..T ... ..G A.A ... ... ... T.. ..T AAC .A. ..A ..T T.C ..C ..C ..A ... ... A.C ..A ... ... ..C C.A TTG ... A.. ... .CC .C. ... ... ... ... ..C ... ... ... ..A ... ... ... ... ... ... ..G ... A.. ... ... ... ... ... ... ... .TT ..T ... AAT ... ..T ... ... A.. TC. CA. ..T ... ... ... ... ..G ..C ... ..C ... ... ... ..G A.. A.T .C. .GG A.T ... ... ... ..T ..G ... ..G ..G ..G ..G ..G ... ... .CC ... ... ... ... C.. ... ... ... ... ... ... ... .AC TC. ... ..G A.. ..G ..C ... ... ... ... ... ... ... ... ..C ... ... ... ... ..C C.. ... C.. ... ..G ... ..G ... ... ... ... ... C.G ... ... ... ... ... ... ..G ..G ... ... ..A AAT GT. ..A ..C ..C ..T ... ... ... ... ... ... ... ... ... .T. ... CAC ..C ..G ... ... ..T ... ..T ..T ... ... ... C.. ... ... ... ... ... ... ..T ... ... ... ... ... ..G ... ..T A.. C.. C.. ... ... ... ... C.A ... ... ..C ... ... ... ... ..C ... 
Dyak                            ... ... ..G ... ... ... ... .G. ... ..T ... ... ... ... ... ..T ... ... ... ... ... ..A ... ... ..A ..A ... ... ... ... ... ... ... ... ... ... ... GG. ... TCC ... ... ... ... ... ... ... ..C ... ... G.. .T. ..A ... ... ..G ... .G. ... ..T ... ... ... ... ..G C.. ..C ..C ... ... ..C ... ... ... ... ... ... ... ... ..T T.A CG. G.. ... ..A ..A ... ... ... C.. C.. GCG ..T ... ..T ... ..T ..T ... ... ... ... ..T ... ... ... ... ... .A. ..T T.. C.T G.. ... ... ... ... ... ... ..C ... ... ... .CC ... ... ... ... ... ... ... ... ... ..T ... ... ... ... ... ... ..T ... ... ..T ... ..T ..A ... G.T .C. ..C ... ... ... ... ... G.. ... ... ..G ..G ATT ... ... ... ... ... ... ... ... ..A ... ..A ... ... ..A ... ... ... TCC .C. G.. GC. ..C ... ... ..C ... G.G ... ... ... ..C ... ..G ... ..G ... ..A ..A ..A ... .AG ... ... ... ... ..G ..G ..A ... ..G .AT ..G ..G ... ... ..C ..C ..A ... G.C A.. ..T ... ... ..A ... ... ..C ... ... ... ..A ... ..A ... ... ..T ..A ..A ..G ..A ..A ..C ... ... ... A.. ... ... ... ... ..C ..A ... ... ... ... ..G ... ... ... ... ... ... ... ... ..G ... ..G ..T ... ..A ..A ... ... ... A.A ..C ... ... ... ..T ... ... ... ... ..A ... ..T ... ... ..G ..G ..G ... A.T ... ... ..A ... ... ... ... ... ... ..C ... ... ... ... ... ..C ..A ... ... ... ... ... ... T.. ... ... ... ... T.. ... ... ... ... ... ... GA. ... ... ... ... .TG ... ..G ... ... ..G ..G ... ... ..G ... ... ..T ... ... ... ... ... ... TC. .C. C.. ..A ..T ... ... ..A ... ... ... ... ... ... ..A ..A ... ... ... ... ... ..C ..C ... ... ... ... ..C ... ..C ... ... ... ... CCC C.. ... ... ... TTC ..G ... ... ... ..A ..A ... A.A ... ... ..A ... ... ... ... ..T ... ... ..A ... ..T ... ..G A.A ... ... ... T.. ..T AAC .A. ..A ..T T.C ..C ..C ..A ... ... A.C ..A ... ... ..C C.A TTG ... A.. ... .CC .C. ... ... ... ... ..C ... ... ... ..A ... ... ... ... ... ... ..G ... A.. ... ... ... ... ... ... ... .TT ..T ... AAT ... ..T ... ... A.. TC. CA. ..T ... ... ... ... ..G ..C ... ..C ... ... ... ..G A.. A.T .C. .GG A.T ... ... ... ..T ..G ... ..G ..G ..G ..G ..G ... ... .CC ... ... ... ... A.. ... ... ..A ... ... ... ... .AC TC. ... ..G A.. ..G ..C ... ... ... ... ... ... ... ... ..C ... ... ... ... ..C G.. ... C.. ... ..G ... ... ... ... ..T ... ... C.G ..A ... ... ... ... ... .TG ..G ... ... ..A AAT GT. ..A ..C ..C ..T ... ... ... ... ... ... ... ..A ... ... ... CAC ..C ..G ... ... ..T ... ..T ..T ... ... ... C.. ... ... ... ... ... ... ..T ... ... ... ... ... ..G ... ..T A.. C.. C.. ... ... ... ... ..A ... ... ..C ... ... ... ... ..C ... 
Dsan                            ... ... ..G ... ... ... ... .G. ... ..T ... ... ... ... ... ..T ... ... ... ... ... ..A ... ... ..A ... ... ... ... ... ... ... ... ... ... ... ... GGC ... TCC ... ... ... ... ... ... ... ..C ... ... G.. .T. ... ... ... ..G ... .G. ... ..T ... ... ... ... ..G C.. ..C ..C ... ... ..C ... ... ... ... ... ... ... ... ..T T.A CG. G.. ... ..A ..A ... ... ... C.. C.. GCG ..T ... ... ... ..T ..T ... ... ... ... ..T ... ... ... ... ... .A. ..T T.. C.T G.. ... ... ... ... ... ... ..C ... ... ... .CC ... ... ... ... ... ... ... ... ... ..T ... ... ... ... ... ... ..T ... ... ..T ... ..T ..A ... G.T .C. ..C ... ... ... ... ... G.. ... ... ..G ..G ATT ... ... ... ... ... ... ... ... ..A ... ..A ... ... ..A ... ... ... TCC .C. G.. GC. ..C ... ... ..C ... G.G ... ... ... ..C ... ..G ... ..G ... ..A ..A ..A ... .AG ... ... ... ... ..G ..G ..A ... ..G .AT ..G ..G ... ... ..C ..C ..A ... G.C A.. ..T ... ... ..A ... ... ..C ... ... ... ..A ... ..A ... ... ..T ..A ..A ..G ..A ..A ..C ... ... ... A.. ... ... ... ... ..T ..G ... ... ... ... ..G ... ... ... ... ... ... ... ... ..G ... ..G ..T ... ..A ..A ... ... ... A.A ..C ... ... ... ... ... ... ... ... ..A ... ..T ... ... ..A ..G ..G ... A.T ... ... ..A ... ... ..A ... ... ... ..C ... ... ... ... ... ..C ..A ... ... ... ... ... ... T.. ... ... ... ... T.. ... ... ... ... ... ... GA. ... ..C ... ... .TG ... ... ... ... ..G ... ... ..G ..G ... ... ..T ... ... ... ... ... ... TC. .C. C.. ..A ..T ... ... ..A ... ... ... ... ... ... ..A ... ..A ... ... ... ... ..C ..C ... ... ... ..C ..C ... ..C ... ... ..C ... CCC C.. ... ... A.. TTC ..G ... ... ... ..A ..T ... A.A ... ... ... ... ... ... ... ..T ... ... ..T ... ..T ... ..G A.A ... ... ... T.. ..T AAC .A. ..A ..T T.C ..C ..C ..A ... ... A.C ..A ... ... ..C C.A TTG ... A.. ... .CC .C. ... ... ... ... ..C ... ... ... ..A ... ... ... ... ... ... ..G ... A.. ... ... ... ... ... ... ... .TT ..T ... AAT ... ..T ... ... A.. TC. CA. ..T ... ... ... ... ..G ..C ... ..C ... ... ... ..G A.. A.T .C. .GG A.T ... ... ... ..T ..G ... ..G ..G ..G ..G ..G ... ... .CC ... ... ... ... A.. ... ... ..A ... ... ... ... .AC TC. ... ..G A.. ..G ..C ... ... ... ... ... ... ... ... ..C ... ... ... ... ..C G.. ... C.. ... ..G ... ... ... ... ... ... ... C.G ..A ... ... ... ... ... .TG ..G ... ... ..A AAT GT. ..A ..C ..C ..T ... ... ... ... ... ... ... ..A ... ... ... CAC ..C ..G ... ... ..T ... ..T ..T ... ... ... C.. ... ... ... ... ... ... ..T ... ... ... ... ... ..G ... ..T A.. C.. C.. ... ... ... ... ..A ... ... ..C ... ... ... ... ..C ... 

    7    1    1    1   18    1    1    1    1    1    2    1    1    1    1
    1    1    1    1    1    2    1    1    1    2    1   16    1    1    1
    1    1    1    1    3    1    8    1    1    1    1    7    1    1    1
    1    1    1    1    1    1    1    1    1   11    1    1    1    2    1
    1    1    1    1    1    1    1    1    1    2    1    1    1    1    1
   12    1    1    1    1    1    1    1    1    1    1    1    1    1    1
    1    1    1   26    1    1    1    1    1    2    1    1    3    1    1
    2    1    1    1    1    1    1    1    1    1    1    1    1    1    1
    1    9    1    1    1    5    1    2    1    1    1    2    1    1    1
    1    1   21    1    1    2    1    1    1    1    1    1   19    1    1
    1    1    1    1    1    2    1    1    1    1    1    1   14    1    1
    1    1    2    1    1    2    1    1    1    2    1   17    1    1    1
    1    1    1    1    1    1    1    3    1    3    1    1    1    1    1
    1    1    1    1    1    1    1    1    1   11    1    1    1    1    1
    1    1    1    1    1    1    1    1    1    1    1    1    1    1    1
    1    1    1    2    1    2    1    1    1   11    1    1    1    1    1
    1    1    1    1    1    1    1    1    1    1    1    1    1    1    1
    1    1    1    1    1    1    1   13    1    1    2    3    1    1    1
    1    1    1    1    1    1    1    8    1    1    2    1    7    1    2
    1    1    1    1    1    1    1    1    1    1    1    1    1    1    1
    1    1    1    1    1    1    1    1    1    2    1    4    1    1    2
    1    1    1    1   24    1    2    2    1    1    3    1    1    1    1
    1    1    1    1    1    1    1    2    1    2    1    1    1    1    1
    1    1    1   21    1    2    1    3    1    1    1    1    1    1    1
    1    1    1    1    1    3    1    1    1    2    1    1    1    1   32
    1    1    1    1    1    1    1    1    1    1    2    1    1    1    1
    8    1    1    4    1    1    1    1    1    1    1    1    1    1    1
    1    1    1   27    1    1    1    1    1    1    1    1    1    1    1
    1    1    1    1    1    1    1    1    1    1    1    1    1    1    1
    1    1    1    6    1    1    1    1    1    1    2    1    1    3    1
    1    1    1    1    1    1    1    1    1    1    1    1    1    1    1
    1   17    1    1    1    1    1    1    1    1    1    1    1    1    1
    1    1    1    1    1    1    1    1    1    1    1    1    1    1    1
    1    1    1    1    1    1    1    8    1    1    1    1    1    1    1
    1    2    1    1    1    1    1    1    1    1    1    1    1    1   19
    1    2    1    1    1    1    1    1    1    1    1    2   20    2    1
    1    1    1    1    1    2    2    1    1    1    1    1    1    1    1
    1    1   12    1    1    1    1    1    1    1    1    1    1    1    1
    1    1    1    1    1    1    1    1    1    1    1    1    1    1    1
    1    1   16    1    1    1    1    1   15    1    1    1    1    1   13
    1    5    1    1    1    1   19    1    3    1    1    1    1    1    1
    1    1    1    1    1    1    1    1    1    1    1    1    3    1    1
    1    2    1    1    8

CODONML (in paml version 4.8a, August 2014)  OctB3R-PF_DNA_15species_alignment.fasta
Model: One dN/dS ratio for branches, 
Codon frequency model: Fcodon
Site-class models: 
ns =  15  ls = 1173

Codon usage in sequences
--------------------------------------------------------------------------------------------------------------------------------------
Phe TTT  15  16  18  16  14  17 | Ser TCT   2   5   2   1   2   0 | Tyr TAT   7   7   7   8   5   7 | Cys TGT   6  10   8   8   9   7
    TTC  33  31  29  31  34  30 |     TCC  32  34  38  37  33  32 |     TAC  23  23  24  23  25  23 |     TGC  20  17  20  20  18  21
Leu TTA   3   2   2   1   5   3 |     TCA   6   8   7   8   8   7 | *** TAA   0   0   0   0   0   0 | *** TGA   0   0   0   0   0   0
    TTG  12  11  10  11  19   9 |     TCG  34  30  30  32  35  30 |     TAG   0   0   0   0   0   0 | Trp TGG  13  13  13  13  13  13
--------------------------------------------------------------------------------------------------------------------------------------
Leu CTT   4   7   4   4   9   7 | Pro CCT   7   4   5   7   6   6 | His CAT   8   5   4   4   7   4 | Arg CGT   4   3   3   3   9   3
    CTC  22  22  19  20  23  18 |     CCC  28  34  32  31  29  26 |     CAC  17  18  19  19  16  22 |     CGC  34  28  29  29  23  36
    CTA   1   5   2   4   7   3 |     CCA  10  11  14  11  19  12 | Gln CAA   4   4   5   5   6   2 |     CGA   7  10  10   9   9   7
    CTG  70  66  75  72  52  74 |     CCG  37  36  34  35  30  39 |     CAG  37  38  37  38  32  39 |     CGG  12  18  17  17  16  15
--------------------------------------------------------------------------------------------------------------------------------------
Ile ATT   9   6   7   7  11   9 | Thr ACT   4   8   8   7   9   9 | Asn AAT  18  15  15  15  17  21 | Ser AGT  18  20  18  18  26  16
    ATC  38  42  43  43  36  33 |     ACC  24  28  30  29  28  25 |     AAC  30  30  30  30  31  31 |     AGC  48  45  46  46  39  48
    ATA  11   9  11  11  11  14 |     ACA  18  16  14  15  13  15 | Lys AAA  10  11  11  11  13  10 | Arg AGA   4   2   1   1   4   2
Met ATG  20  22  22  23  20  23 |     ACG  31  27  27  28  20  29 |     AAG  32  30  31  31  31  30 |     AGG   4   5   6   6   5   3
--------------------------------------------------------------------------------------------------------------------------------------
Val GTT   9   5   6   6  12   5 | Ala GCT   6   7   8   7  10   8 | Asp GAT  22  20  20  21  25  16 | Gly GGT   8   8   9   7   8   7
    GTC  24  17  16  17  14  18 |     GCC  54  57  50  49  49  51 |     GAC  33  35  33  31  32  40 |     GGC  41  40  36  39  36  40
    GTA   1   1   1   1   0   1 |     GCA   9  10  11  13  14  12 | Glu GAA  11   7  11  11  12  10 |     GGA  12  15  15  17  15  13
    GTG  35  43  41  39  39  39 |     GCG  20  15  18  18  17  23 |     GAG  54  57  55  56  53  53 |     GGG   7   4   6   3  10   7
--------------------------------------------------------------------------------------------------------------------------------------

--------------------------------------------------------------------------------------------------------------------------------------
Phe TTT  14  19  16  16  16  15 | Ser TCT   1   3   4   4   3   1 | Tyr TAT   3   6   6   6   6   8 | Cys TGT   8   9   8   8   8   9
    TTC  33  27  31  31  30  32 |     TCC  35  36  36  35  38  38 |     TAC  27  25  26  25  25  24 |     TGC  19  18  20  19  19  18
Leu TTA   2   5   4   5   4   4 |     TCA   6   7   6   6   6   5 | *** TAA   0   0   0   0   0   0 | *** TGA   0   0   0   0   0   0
    TTG  11  14  13  13  12  13 |     TCG  31  33  34  34  32  32 |     TAG   0   0   0   0   0   0 | Trp TGG  13  13  13  13  13  13
--------------------------------------------------------------------------------------------------------------------------------------
Leu CTT   5   6   4   5   4   4 | Pro CCT   5   4   4   3   3   6 | His CAT   6   6   6   6   6   6 | Arg CGT   3   4   4   4   4   5
    CTC  18  22  22  21  23  22 |     CCC  25  23  22  23  22  22 |     CAC  18  18  18  18  18  18 |     CGC  37  29  30  30  31  29
    CTA   3   4   7   6   7   4 |     CCA  11  20  18  18  17  20 | Gln CAA   2   6   5   6   6   8 |     CGA   9   8  10   9   9  10
    CTG  73  63  61  61  61  63 |     CCG  44  36  39  39  40  37 |     CAG  37  35  35  34  34  32 |     CGG  12  15  14  15  15  15
--------------------------------------------------------------------------------------------------------------------------------------
Ile ATT   8  17  17  17  17  14 | Thr ACT   5   7   7   6   6   4 | Asn AAT  16  21  21  22  22  23 | Ser AGT  15  25  24  22  21  23
    ATC  39  33  34  34  34  35 |     ACC  31  23  24  23  24  25 |     AAC  33  28  26  26  27  28 |     AGC  49  40  43  45  46  43
    ATA  13  13  12  12  12  12 |     ACA  16  20  21  22  23  19 | Lys AAA   8  12  11  10  11  12 | Arg AGA   1   4   3   3   3   3
Met ATG  21  20  22  20  22  23 |     ACG  26  27  25  27  27  28 |     AAG  33  30  31  32  31  31 |     AGG   6   5   3   3   2   3
--------------------------------------------------------------------------------------------------------------------------------------
Val GTT   7   7   8   9   8   9 | Ala GCT   7   7   7   7   7   9 | Asp GAT  19  23  21  21  21  21 | Gly GGT   7   9   9   9   9  11
    GTC  17  14  13  12  14  12 |     GCC  54  45  45  47  45  47 |     GAC  37  35  34  34  34  35 |     GGC  35  38  37  36  38  38
    GTA   1   1   0   0   1   0 |     GCA  10  13  13  13  12  16 | Glu GAA  12  13  10  10  10  10 |     GGA  13  11   9   8   9  10
    GTG  40  42  43  44  41  42 |     GCG  20  20  19  20  20  15 |     GAG  52  50  55  55  55  55 |     GGG  11   6  10  11   9   4
--------------------------------------------------------------------------------------------------------------------------------------

--------------------------------------------------------------------------------------
Phe TTT  15  15  15 | Ser TCT   2   3   2 | Tyr TAT   6   6   6 | Cys TGT   9   9   9
    TTC  33  33  33 |     TCC  35  34  35 |     TAC  24  24  24 |     TGC  18  18  18
Leu TTA   2   3   3 |     TCA   7   9   9 | *** TAA   0   0   0 | *** TGA   0   0   0
    TTG  14  14  14 |     TCG  31  29  29 |     TAG   0   0   0 | Trp TGG  13  13  13
--------------------------------------------------------------------------------------
Leu CTT   5   6   4 | Pro CCT   5   4   4 | His CAT   6   6   6 | Arg CGT   4   4   5
    CTC  20  18  20 |     CCC  22  24  24 |     CAC  19  19  19 |     CGC  30  31  30
    CTA   7   6   8 |     CCA  21  21  21 | Gln CAA   7   6   6 |     CGA   9  10   9
    CTG  65  65  63 |     CCG  36  36  36 |     CAG  33  34  34 |     CGG  16  14  15
--------------------------------------------------------------------------------------
Ile ATT  16  16  16 | Thr ACT   7   6   6 | Asn AAT  20  20  20 | Ser AGT  24  24  23
    ATC  33  34  34 |     ACC  26  25  26 |     AAC  29  29  29 |     AGC  43  42  43
    ATA  13  13  13 |     ACA  18  20  20 | Lys AAA  10  13  12 | Arg AGA   3   3   3
Met ATG  20  21  21 |     ACG  28  26  26 |     AAG  32  29  30 |     AGG   3   3   3
--------------------------------------------------------------------------------------
Val GTT   8   8   8 | Ala GCT   9   7   9 | Asp GAT  20  20  18 | Gly GGT   9   9   8
    GTC  13  12  12 |     GCC  51  50  51 |     GAC  35  35  37 |     GGC  37  37  38
    GTA   0   1   1 |     GCA  12  16  12 | Glu GAA   8  10  11 |     GGA  10  10  10
    GTG  44  43  43 |     GCG  14  15  15 |     GAG  57  55  54 |     GGG   7   7   7
--------------------------------------------------------------------------------------

Codon position x base (3x4) table for each sequence.

#1: Dtak           
position  1:    T:0.17562    C:0.25746    A:0.27195    G:0.29497
position  2:    T:0.26172    C:0.27451    A:0.26087    G:0.20290
position  3:    T:0.12532    C:0.42711    A:0.09122    G:0.35635
Average         T:0.18755    C:0.31969    A:0.20801    G:0.28474

#2: Dbia           
position  1:    T:0.17647    C:0.26343    A:0.26939    G:0.29071
position  2:    T:0.26002    C:0.28133    A:0.25575    G:0.20290
position  3:    T:0.12447    C:0.42711    A:0.09463    G:0.35379
Average         T:0.18698    C:0.32396    A:0.20659    G:0.28247

#3: Dsuz           
position  1:    T:0.17732    C:0.26343    A:0.27280    G:0.28645
position  2:    T:0.26087    C:0.27962    A:0.25746    G:0.20205
position  3:    T:0.12106    C:0.42114    A:0.09804    G:0.35976
Average         T:0.18642    C:0.32140    A:0.20943    G:0.28275

#4: Dsub           
position  1:    T:0.17818    C:0.26257    A:0.27366    G:0.28559
position  2:    T:0.26087    C:0.27962    A:0.25831    G:0.20119
position  3:    T:0.11850    C:0.42114    A:0.10060    G:0.35976
Average         T:0.18585    C:0.32111    A:0.21086    G:0.28218

#5: Dfic           
position  1:    T:0.18755    C:0.24979    A:0.26769    G:0.29497
position  2:    T:0.26087    C:0.27451    A:0.26002    G:0.20460
position  3:    T:0.15260    C:0.39727    A:0.11594    G:0.33419
Average         T:0.20034    C:0.30719    A:0.21455    G:0.27792

#6: Dele           
position  1:    T:0.16965    C:0.26684    A:0.27110    G:0.29241
position  2:    T:0.25831    C:0.27621    A:0.26257    G:0.20290
position  3:    T:0.12106    C:0.42114    A:0.09463    G:0.36317
Average         T:0.18301    C:0.32140    A:0.20943    G:0.28616

#7: Drho           
position  1:    T:0.17306    C:0.26257    A:0.27280    G:0.29156
position  2:    T:0.26002    C:0.27877    A:0.25831    G:0.20290
position  3:    T:0.10997    C:0.43223    A:0.09122    G:0.36658
Average         T:0.18102    C:0.32452    A:0.20745    G:0.28701

#8: Dmel           
position  1:    T:0.18329    C:0.25490    A:0.27707    G:0.28474
position  2:    T:0.26172    C:0.27621    A:0.26257    G:0.19949
position  3:    T:0.14749    C:0.38704    A:0.11679    G:0.34868
Average         T:0.19750    C:0.30605    A:0.21881    G:0.27764

#9: Dsec           
position  1:    T:0.18500    C:0.25490    A:0.27621    G:0.28389
position  2:    T:0.26172    C:0.27621    A:0.26002    G:0.20205
position  3:    T:0.14152    C:0.39301    A:0.10997    G:0.35550
Average         T:0.19608    C:0.30804    A:0.21540    G:0.28048

#10: Dsim           
position  1:    T:0.18329    C:0.25405    A:0.27621    G:0.28645
position  2:    T:0.26087    C:0.27877    A:0.26002    G:0.20034
position  3:    T:0.14066    C:0.39130    A:0.10912    G:0.35891
Average         T:0.19494    C:0.30804    A:0.21512    G:0.28190

#11: Dmau           
position  1:    T:0.18073    C:0.25575    A:0.27962    G:0.28389
position  2:    T:0.26087    C:0.27707    A:0.26087    G:0.20119
position  3:    T:0.13725    C:0.39898    A:0.11083    G:0.35294
Average         T:0.19295    C:0.31060    A:0.21711    G:0.27934

#12: Dere           
position  1:    T:0.18073    C:0.25661    A:0.27792    G:0.28474
position  2:    T:0.25916    C:0.27621    A:0.26513    G:0.19949
position  3:    T:0.14322    C:0.39727    A:0.11338    G:0.34612
Average         T:0.19437    C:0.31003    A:0.21881    G:0.27678

#13: Dtei           
position  1:    T:0.17818    C:0.26002    A:0.27707    G:0.28474
position  2:    T:0.26257    C:0.27621    A:0.26087    G:0.20034
position  3:    T:0.14066    C:0.39898    A:0.10827    G:0.35209
Average         T:0.19381    C:0.31174    A:0.21540    G:0.27906

#14: Dyak           
position  1:    T:0.17903    C:0.25916    A:0.27621    G:0.28559
position  2:    T:0.26257    C:0.27707    A:0.26087    G:0.19949
position  3:    T:0.13896    C:0.39642    A:0.12020    G:0.34442
Average         T:0.19352    C:0.31088    A:0.21910    G:0.27650

#15: Dsan           
position  1:    T:0.17903    C:0.25916    A:0.27707    G:0.28474
position  2:    T:0.26257    C:0.27707    A:0.26087    G:0.19949
position  3:    T:0.13555    C:0.40324    A:0.11765    G:0.34356
Average         T:0.19238    C:0.31316    A:0.21853    G:0.27593

Sums of codon usage counts
------------------------------------------------------------------------------
Phe F TTT     237 | Ser S TCT      35 | Tyr Y TAT      94 | Cys C TGT     125
      TTC     471 |       TCC     528 |       TAC     365 |       TGC     283
Leu L TTA      48 |       TCA     105 | *** * TAA       0 | *** * TGA       0
      TTG     190 |       TCG     476 |       TAG       0 | Trp W TGG     195
------------------------------------------------------------------------------
Leu L CTT      78 | Pro P CCT      73 | His H CAT      86 | Arg R CGT      62
      CTC     310 |       CCC     387 |       CAC     276 |       CGC     456
      CTA      74 |       CCA     244 | Gln Q CAA      78 |       CGA     135
      CTG     984 |       CCG     554 |       CAG     529 |       CGG     226
------------------------------------------------------------------------------
Ile I ATT     187 | Thr T ACT      99 | Asn N AAT     286 | Ser S AGT     317
      ATC     545 |       ACC     391 |       AAC     437 |       AGC     666
      ATA     180 |       ACA     270 | Lys K AAA     165 | Arg R AGA      40
Met M ATG     320 |       ACG     402 |       AAG     464 |       AGG      60
------------------------------------------------------------------------------
Val V GTT     115 | Ala A GCT     115 | Asp D GAT     308 | Gly G GGT     127
      GTC     225 |       GCC     745 |       GAC     520 |       GGC     566
      GTA      10 |       GCA     186 | Glu E GAA     156 |       GGA     177
      GTG     618 |       GCG     269 |       GAG     816 |       GGG     109
------------------------------------------------------------------------------


Codon position x base (3x4) table, overall

position  1:    T:0.17914    C:0.25871    A:0.27445    G:0.28770
position  2:    T:0.26098    C:0.27729    A:0.26030    G:0.20142
position  3:    T:0.13322    C:0.40756    A:0.10617    G:0.35305
Average         T:0.19111    C:0.31452    A:0.21364    G:0.28072

Codon frequencies under model, for use in evolver (TTT TTC TTA TTG ... GGG):
  0.01346974  0.02676897  0.00272805  0.01079852
  0.00198920  0.03000853  0.00596760  0.02705314
  0.00534243  0.02074453  0.00000000  0.00000000
  0.00710429  0.01608411  0.00000000  0.01108269
  0.00443308  0.01761864  0.00420574  0.05592498
  0.00414891  0.02199488  0.01386758  0.03148622
  0.00488775  0.01568627  0.00443308  0.03006536
  0.00352373  0.02591645  0.00767263  0.01284456
  0.01062802  0.03097471  0.01023018  0.01818698
  0.00562660  0.02222222  0.01534527  0.02284740
  0.01625462  0.02483660  0.00937766  0.02637113
  0.01801648  0.03785166  0.00227337  0.00341006
  0.00653595  0.01278772  0.00056834  0.03512361
  0.00653595  0.04234157  0.01057118  0.01528843
  0.01750497  0.02955385  0.00886616  0.04637681
  0.00721796  0.03216823  0.01005968  0.00619494


Nei & Gojobori 1986. dN/dS (dN, dS)
(Note: This matrix is not used in later ML. analysis.
Use runmode = -2 for ML pairwise comparison.)

Dtak                
Dbia                 0.1394 (0.0363 0.2607)
Dsuz                 0.1685 (0.0376 0.2229) 0.1115 (0.0132 0.1183)
Dsub                 0.1674 (0.0377 0.2255) 0.1113 (0.0132 0.1185) 0.0332 (0.0015 0.0457)
Dfic                 0.1066 (0.0434 0.4073) 0.0954 (0.0385 0.4039) 0.1002 (0.0373 0.3718) 0.0979 (0.0375 0.3828)
Dele                 0.1408 (0.0412 0.2926) 0.1136 (0.0383 0.3369) 0.1227 (0.0368 0.2999) 0.1181 (0.0370 0.3132) 0.1004 (0.0429 0.4275)
Drho                 0.1552 (0.0362 0.2332) 0.1081 (0.0292 0.2698) 0.1250 (0.0288 0.2303) 0.1218 (0.0286 0.2345) 0.0759 (0.0304 0.4001) 0.1204 (0.0274 0.2273)
Dmel                 0.1363 (0.0416 0.3052) 0.1005 (0.0346 0.3438) 0.1085 (0.0321 0.2955) 0.1105 (0.0322 0.2917) 0.0717 (0.0321 0.4477) 0.1198 (0.0420 0.3509) 0.0953 (0.0285 0.2993)
Dsec                 0.1449 (0.0402 0.2774) 0.1072 (0.0350 0.3260) 0.1177 (0.0328 0.2789) 0.1215 (0.0330 0.2718) 0.0809 (0.0337 0.4169) 0.1322 (0.0428 0.3240) 0.1054 (0.0288 0.2732) 0.0999 (0.0074 0.0741)
Dsim                 0.1425 (0.0390 0.2738) 0.1049 (0.0338 0.3221) 0.1137 (0.0317 0.2786) 0.1173 (0.0319 0.2715) 0.0753 (0.0326 0.4325) 0.1282 (0.0413 0.3219) 0.1016 (0.0278 0.2737) 0.0846 (0.0063 0.0740) 0.1082 (0.0026 0.0245)
Dmau                 0.1504 (0.0402 0.2674) 0.1047 (0.0334 0.3188) 0.1149 (0.0313 0.2722) 0.1186 (0.0315 0.2652) 0.0774 (0.0333 0.4308) 0.1332 (0.0422 0.3164) 0.1041 (0.0277 0.2661) 0.0912 (0.0066 0.0728) 0.2055 (0.0045 0.0221) 0.1464 (0.0034 0.0233)
Dere                 0.1508 (0.0411 0.2726) 0.1087 (0.0353 0.3251) 0.1235 (0.0338 0.2738) 0.1258 (0.0344 0.2733) 0.0833 (0.0366 0.4397) 0.1413 (0.0444 0.3143) 0.1144 (0.0294 0.2567) 0.1063 (0.0131 0.1230) 0.1404 (0.0131 0.0936) 0.1215 (0.0120 0.0987) 0.1445 (0.0131 0.0909)
Dtei                 0.1533 (0.0407 0.2652) 0.1155 (0.0346 0.2994) 0.1294 (0.0329 0.2539) 0.1295 (0.0330 0.2551) 0.0829 (0.0346 0.4176) 0.1347 (0.0423 0.3137) 0.1009 (0.0274 0.2718) 0.0868 (0.0104 0.1198) 0.1044 (0.0091 0.0874) 0.0863 (0.0080 0.0925) 0.1139 (0.0095 0.0835) 0.1559 (0.0095 0.0610)
Dyak                 0.1427 (0.0397 0.2778) 0.1082 (0.0344 0.3178) 0.1186 (0.0325 0.2736) 0.1181 (0.0326 0.2765) 0.0792 (0.0343 0.4335) 0.1341 (0.0425 0.3166) 0.0955 (0.0268 0.2811) 0.0671 (0.0089 0.1321) 0.0896 (0.0091 0.1018) 0.0785 (0.0080 0.1017) 0.1012 (0.0095 0.0939) 0.0997 (0.0080 0.0799) 0.0938 (0.0034 0.0364)
Dsan                 0.1459 (0.0400 0.2745) 0.1100 (0.0348 0.3160) 0.1230 (0.0329 0.2671) 0.1247 (0.0330 0.2650) 0.0794 (0.0347 0.4377) 0.1322 (0.0427 0.3228) 0.0970 (0.0270 0.2786) 0.0693 (0.0093 0.1335) 0.0971 (0.0097 0.0998) 0.0836 (0.0086 0.1023) 0.1096 (0.0101 0.0920) 0.1062 (0.0084 0.0787) 0.1042 (0.0038 0.0364) 0.0155 (0.0004 0.0245)


Model 0: one-ratio


TREE #  1:  (((6, 7), ((1, (2, (3, 4))), ((8, ((10, 11), 9)), (12, (13, (14, 15)))))), 5);   MP score: 1261
This is a rooted tree.  Please check!
lnL(ntime: 28  np: 30): -11615.742869      +0.000000
  16..17   17..18   18..6    18..7    17..19   19..20   20..1    20..21   21..2    21..22   22..3    22..4    19..23   23..24   24..8    24..25   25..26   26..10   26..11   25..9    23..27   27..12   27..28   28..13   28..29   29..14   29..15   16..5  
 0.105353 0.050514 0.170928 0.079039 0.013423 0.019498 0.153684 0.081321 0.077995 0.028667 0.017464 0.020652 0.125919 0.028265 0.048897 0.010101 0.000569 0.011741 0.013454 0.012546 0.013036 0.039447 0.016565 0.013177 0.013001 0.009181 0.009925 0.146430 1.657870 0.072948

Note: Branch length is defined as number of nucleotide substitutions per codon (not per neucleotide site).

tree length =   1.33079

(((6: 0.170928, 7: 0.079039): 0.050514, ((1: 0.153684, (2: 0.077995, (3: 0.017464, 4: 0.020652): 0.028667): 0.081321): 0.019498, ((8: 0.048897, ((10: 0.011741, 11: 0.013454): 0.000569, 9: 0.012546): 0.010101): 0.028265, (12: 0.039447, (13: 0.013177, (14: 0.009181, 15: 0.009925): 0.013001): 0.016565): 0.013036): 0.125919): 0.013423): 0.105353, 5: 0.146430);

(((Dele: 0.170928, Drho: 0.079039): 0.050514, ((Dtak: 0.153684, (Dbia: 0.077995, (Dsuz: 0.017464, Dsub: 0.020652): 0.028667): 0.081321): 0.019498, ((Dmel: 0.048897, ((Dsim: 0.011741, Dmau: 0.013454): 0.000569, Dsec: 0.012546): 0.010101): 0.028265, (Dere: 0.039447, (Dtei: 0.013177, (Dyak: 0.009181, Dsan: 0.009925): 0.013001): 0.016565): 0.013036): 0.125919): 0.013423): 0.105353, Dfic: 0.146430);

Detailed output identifying parameters

kappa (ts/tv) =  1.65787

omega (dN/dS) =  0.07295

dN & dS for each branch

 branch          t       N       S   dN/dS      dN      dS  N*dN  S*dS

  16..17     0.105  2831.4   687.6  0.0729  0.0101  0.1382  28.5  95.0
  17..18     0.051  2831.4   687.6  0.0729  0.0048  0.0663  13.7  45.6
  18..6      0.171  2831.4   687.6  0.0729  0.0164  0.2242  46.3 154.2
  18..7      0.079  2831.4   687.6  0.0729  0.0076  0.1037  21.4  71.3
  17..19     0.013  2831.4   687.6  0.0729  0.0013  0.0176   3.6  12.1
  19..20     0.019  2831.4   687.6  0.0729  0.0019  0.0256   5.3  17.6
  20..1      0.154  2831.4   687.6  0.0729  0.0147  0.2016  41.6 138.6
  20..21     0.081  2831.4   687.6  0.0729  0.0078  0.1067  22.0  73.4
  21..2      0.078  2831.4   687.6  0.0729  0.0075  0.1023  21.1  70.4
  21..22     0.029  2831.4   687.6  0.0729  0.0027  0.0376   7.8  25.9
  22..3      0.017  2831.4   687.6  0.0729  0.0017  0.0229   4.7  15.8
  22..4      0.021  2831.4   687.6  0.0729  0.0020  0.0271   5.6  18.6
  19..23     0.126  2831.4   687.6  0.0729  0.0121  0.1652  34.1 113.6
  23..24     0.028  2831.4   687.6  0.0729  0.0027  0.0371   7.7  25.5
  24..8      0.049  2831.4   687.6  0.0729  0.0047  0.0641  13.2  44.1
  24..25     0.010  2831.4   687.6  0.0729  0.0010  0.0133   2.7   9.1
  25..26     0.001  2831.4   687.6  0.0729  0.0001  0.0007   0.2   0.5
  26..10     0.012  2831.4   687.6  0.0729  0.0011  0.0154   3.2  10.6
  26..11     0.013  2831.4   687.6  0.0729  0.0013  0.0177   3.6  12.1
  25..9      0.013  2831.4   687.6  0.0729  0.0012  0.0165   3.4  11.3
  23..27     0.013  2831.4   687.6  0.0729  0.0012  0.0171   3.5  11.8
  27..12     0.039  2831.4   687.6  0.0729  0.0038  0.0518  10.7  35.6
  27..28     0.017  2831.4   687.6  0.0729  0.0016  0.0217   4.5  14.9
  28..13     0.013  2831.4   687.6  0.0729  0.0013  0.0173   3.6  11.9
  28..29     0.013  2831.4   687.6  0.0729  0.0012  0.0171   3.5  11.7
  29..14     0.009  2831.4   687.6  0.0729  0.0009  0.0120   2.5   8.3
  29..15     0.010  2831.4   687.6  0.0729  0.0009  0.0130   2.7   9.0
  16..5      0.146  2831.4   687.6  0.0729  0.0140  0.1921  39.7 132.1

tree length for dN:       0.1274
tree length for dS:       1.7459


Time used:  2:07


Model 1: NearlyNeutral (2 categories)


TREE #  1:  (((6, 7), ((1, (2, (3, 4))), ((8, ((10, 11), 9)), (12, (13, (14, 15)))))), 5);   MP score: 1261
This is a rooted tree.  Please check!
lnL(ntime: 28  np: 31): -11309.358853      +0.000000
  16..17   17..18   18..6    18..7    17..19   19..20   20..1    20..21   21..2    21..22   22..3    22..4    19..23   23..24   24..8    24..25   25..26   26..10   26..11   25..9    23..27   27..12   27..28   28..13   28..29   29..14   29..15   16..5  
 0.171882 0.050430 0.181742 0.085080 0.010579 0.019656 0.166168 0.087846 0.082968 0.028174 0.018068 0.021117 0.135456 0.029320 0.051224 0.010310 0.000614 0.012251 0.014043 0.013104 0.013892 0.041141 0.017410 0.013560 0.013872 0.009549 0.010299 0.106766 1.682450 0.909650 0.016010

Note: Branch length is defined as number of nucleotide substitutions per codon (not per neucleotide site).

tree length =   1.41652

(((6: 0.181742, 7: 0.085080): 0.050430, ((1: 0.166168, (2: 0.082968, (3: 0.018068, 4: 0.021117): 0.028174): 0.087846): 0.019656, ((8: 0.051224, ((10: 0.012251, 11: 0.014043): 0.000614, 9: 0.013104): 0.010310): 0.029320, (12: 0.041141, (13: 0.013560, (14: 0.009549, 15: 0.010299): 0.013872): 0.017410): 0.013892): 0.135456): 0.010579): 0.171882, 5: 0.106766);

(((Dele: 0.181742, Drho: 0.085080): 0.050430, ((Dtak: 0.166168, (Dbia: 0.082968, (Dsuz: 0.018068, Dsub: 0.021117): 0.028174): 0.087846): 0.019656, ((Dmel: 0.051224, ((Dsim: 0.012251, Dmau: 0.014043): 0.000614, Dsec: 0.013104): 0.010310): 0.029320, (Dere: 0.041141, (Dtei: 0.013560, (Dyak: 0.009549, Dsan: 0.010299): 0.013872): 0.017410): 0.013892): 0.135456): 0.010579): 0.171882, Dfic: 0.106766);

Detailed output identifying parameters

kappa (ts/tv) =  1.68245


dN/dS (w) for site classes (K=2)

p:   0.90965  0.09035
w:   0.01601  1.00000

dN & dS for each branch

 branch          t       N       S   dN/dS      dN      dS  N*dN  S*dS

  16..17      0.172   2830.1    688.9   0.1049   0.0215   0.2045   60.7  140.9
  17..18      0.050   2830.1    688.9   0.1049   0.0063   0.0600   17.8   41.3
  18..6       0.182   2830.1    688.9   0.1049   0.0227   0.2163   64.2  149.0
  18..7       0.085   2830.1    688.9   0.1049   0.0106   0.1012   30.1   69.7
  17..19      0.011   2830.1    688.9   0.1049   0.0013   0.0126    3.7    8.7
  19..20      0.020   2830.1    688.9   0.1049   0.0025   0.0234    6.9   16.1
  20..1       0.166   2830.1    688.9   0.1049   0.0207   0.1977   58.7  136.2
  20..21      0.088   2830.1    688.9   0.1049   0.0110   0.1045   31.0   72.0
  21..2       0.083   2830.1    688.9   0.1049   0.0104   0.0987   29.3   68.0
  21..22      0.028   2830.1    688.9   0.1049   0.0035   0.0335   10.0   23.1
  22..3       0.018   2830.1    688.9   0.1049   0.0023   0.0215    6.4   14.8
  22..4       0.021   2830.1    688.9   0.1049   0.0026   0.0251    7.5   17.3
  19..23      0.135   2830.1    688.9   0.1049   0.0169   0.1612   47.9  111.0
  23..24      0.029   2830.1    688.9   0.1049   0.0037   0.0349   10.4   24.0
  24..8       0.051   2830.1    688.9   0.1049   0.0064   0.0610   18.1   42.0
  24..25      0.010   2830.1    688.9   0.1049   0.0013   0.0123    3.6    8.5
  25..26      0.001   2830.1    688.9   0.1049   0.0001   0.0007    0.2    0.5
  26..10      0.012   2830.1    688.9   0.1049   0.0015   0.0146    4.3   10.0
  26..11      0.014   2830.1    688.9   0.1049   0.0018   0.0167    5.0   11.5
  25..9       0.013   2830.1    688.9   0.1049   0.0016   0.0156    4.6   10.7
  23..27      0.014   2830.1    688.9   0.1049   0.0017   0.0165    4.9   11.4
  27..12      0.041   2830.1    688.9   0.1049   0.0051   0.0490   14.5   33.7
  27..28      0.017   2830.1    688.9   0.1049   0.0022   0.0207    6.2   14.3
  28..13      0.014   2830.1    688.9   0.1049   0.0017   0.0161    4.8   11.1
  28..29      0.014   2830.1    688.9   0.1049   0.0017   0.0165    4.9   11.4
  29..14      0.010   2830.1    688.9   0.1049   0.0012   0.0114    3.4    7.8
  29..15      0.010   2830.1    688.9   0.1049   0.0013   0.0123    3.6    8.4
  16..5       0.107   2830.1    688.9   0.1049   0.0133   0.1270   37.7   87.5


Time used:  7:01


Model 2: PositiveSelection (3 categories)


TREE #  1:  (((6, 7), ((1, (2, (3, 4))), ((8, ((10, 11), 9)), (12, (13, (14, 15)))))), 5);   MP score: 1261
This is a rooted tree.  Please check!
check convergence..
lnL(ntime: 28  np: 33): -11307.447088      +0.000000
  16..17   17..18   18..6    18..7    17..19   19..20   20..1    20..21   21..2    21..22   22..3    22..4    19..23   23..24   24..8    24..25   25..26   26..10   26..11   25..9    23..27   27..12   27..28   28..13   28..29   29..14   29..15   16..5  
 0.098392 0.051851 0.186310 0.087140 0.010925 0.020512 0.170687 0.088165 0.084384 0.028772 0.018300 0.021415 0.139481 0.029992 0.052156 0.010508 0.000628 0.012474 0.014299 0.013343 0.014105 0.041815 0.017810 0.013696 0.014321 0.009769 0.010535 0.187480 1.684610 0.909562 0.089628 0.016091 13.429462

Note: Branch length is defined as number of nucleotide substitutions per codon (not per neucleotide site).

tree length =   1.44927

(((6: 0.186310, 7: 0.087140): 0.051851, ((1: 0.170687, (2: 0.084384, (3: 0.018300, 4: 0.021415): 0.028772): 0.088165): 0.020512, ((8: 0.052156, ((10: 0.012474, 11: 0.014299): 0.000628, 9: 0.013343): 0.010508): 0.029992, (12: 0.041815, (13: 0.013696, (14: 0.009769, 15: 0.010535): 0.014321): 0.017810): 0.014105): 0.139481): 0.010925): 0.098392, 5: 0.187480);

(((Dele: 0.186310, Drho: 0.087140): 0.051851, ((Dtak: 0.170687, (Dbia: 0.084384, (Dsuz: 0.018300, Dsub: 0.021415): 0.028772): 0.088165): 0.020512, ((Dmel: 0.052156, ((Dsim: 0.012474, Dmau: 0.014299): 0.000628, Dsec: 0.013343): 0.010508): 0.029992, (Dere: 0.041815, (Dtei: 0.013696, (Dyak: 0.009769, Dsan: 0.010535): 0.014321): 0.017810): 0.014105): 0.139481): 0.010925): 0.098392, Dfic: 0.187480);

Detailed output identifying parameters

kappa (ts/tv) =  1.68461


dN/dS (w) for site classes (K=3)

p:   0.90956  0.08963  0.00081
w:   0.01609  1.00000 13.42946

dN & dS for each branch

 branch          t       N       S   dN/dS      dN      dS  N*dN  S*dS

  16..17      0.098   2830.0    689.0   0.1151   0.0131   0.1137   37.1   78.4
  17..18      0.052   2830.0    689.0   0.1151   0.0069   0.0599   19.5   41.3
  18..6       0.186   2830.0    689.0   0.1151   0.0248   0.2153   70.2  148.4
  18..7       0.087   2830.0    689.0   0.1151   0.0116   0.1007   32.8   69.4
  17..19      0.011   2830.0    689.0   0.1151   0.0015   0.0126    4.1    8.7
  19..20      0.021   2830.0    689.0   0.1151   0.0027   0.0237    7.7   16.3
  20..1       0.171   2830.0    689.0   0.1151   0.0227   0.1973   64.3  135.9
  20..21      0.088   2830.0    689.0   0.1151   0.0117   0.1019   33.2   70.2
  21..2       0.084   2830.0    689.0   0.1151   0.0112   0.0975   31.8   67.2
  21..22      0.029   2830.0    689.0   0.1151   0.0038   0.0333   10.8   22.9
  22..3       0.018   2830.0    689.0   0.1151   0.0024   0.0212    6.9   14.6
  22..4       0.021   2830.0    689.0   0.1151   0.0028   0.0248    8.1   17.1
  19..23      0.139   2830.0    689.0   0.1151   0.0186   0.1612   52.5  111.1
  23..24      0.030   2830.0    689.0   0.1151   0.0040   0.0347   11.3   23.9
  24..8       0.052   2830.0    689.0   0.1151   0.0069   0.0603   19.6   41.5
  24..25      0.011   2830.0    689.0   0.1151   0.0014   0.0121    4.0    8.4
  25..26      0.001   2830.0    689.0   0.1151   0.0001   0.0007    0.2    0.5
  26..10      0.012   2830.0    689.0   0.1151   0.0017   0.0144    4.7    9.9
  26..11      0.014   2830.0    689.0   0.1151   0.0019   0.0165    5.4   11.4
  25..9       0.013   2830.0    689.0   0.1151   0.0018   0.0154    5.0   10.6
  23..27      0.014   2830.0    689.0   0.1151   0.0019   0.0163    5.3   11.2
  27..12      0.042   2830.0    689.0   0.1151   0.0056   0.0483   15.7   33.3
  27..28      0.018   2830.0    689.0   0.1151   0.0024   0.0206    6.7   14.2
  28..13      0.014   2830.0    689.0   0.1151   0.0018   0.0158    5.2   10.9
  28..29      0.014   2830.0    689.0   0.1151   0.0019   0.0166    5.4   11.4
  29..14      0.010   2830.0    689.0   0.1151   0.0013   0.0113    3.7    7.8
  29..15      0.011   2830.0    689.0   0.1151   0.0014   0.0122    4.0    8.4
  16..5       0.187   2830.0    689.0   0.1151   0.0249   0.2167   70.6  149.3


Naive Empirical Bayes (NEB) analysis
Positively selected sites (*: P>95%; **: P>99%)
(amino acids refer to 1st sequence: Dtak)

            Pr(w>1)     post mean +- SE for w

   438 P      0.945         12.752


Bayes Empirical Bayes (BEB) analysis (Yang, Wong & Nielsen 2005. Mol. Biol. Evol. 22:1107-1118)
Positively selected sites (*: P>95%; **: P>99%)
(amino acids refer to 1st sequence: Dtak)

            Pr(w>1)     post mean +- SE for w

    22 S      0.714         1.357 +- 0.227
    24 S      0.545         1.217 +- 0.376
    25 P      0.566         1.229 +- 0.375
    60 S      0.588         1.288 +- 0.265
    83 V      0.667         1.333 +- 0.236
   435 I      0.571         1.285 +- 0.248
   436 H      0.551         1.274 +- 0.252
   438 P      0.902         1.451 +- 0.149
   441 S      0.669         1.334 +- 0.236
   562 A      0.738         1.369 +- 0.220
   567 E      0.542         1.269 +- 0.254
   680 V      0.527         1.262 +- 0.254
   682 T      0.536         1.255 +- 0.285
   686 H      0.843         1.421 +- 0.182
   777 L      0.651         1.323 +- 0.247
   779 S      0.615         1.307 +- 0.244
   780 V      0.553         1.276 +- 0.249
   781 V      0.641         1.320 +- 0.242
   782 A      0.758         1.379 +- 0.214
   803 G      0.524         1.187 +- 0.408
   830 N      0.578         1.288 +- 0.250
   883 N      0.713         1.357 +- 0.227
  1019 A      0.640         1.316 +- 0.253
  1028 G      0.752         1.376 +- 0.216
  1029 G      0.688         1.344 +- 0.232


The grid (see ternary graph for p0-p1)

w0:   0.050  0.150  0.250  0.350  0.450  0.550  0.650  0.750  0.850  0.950
w2:   1.500  2.500  3.500  4.500  5.500  6.500  7.500  8.500  9.500 10.500


Posterior on the grid

w0:   1.000  0.000  0.000  0.000  0.000  0.000  0.000  0.000  0.000  0.000
w2:   1.000  0.000  0.000  0.000  0.000  0.000  0.000  0.000  0.000  0.000

Posterior for p0-p1 (see the ternary graph)

 0.000
 0.000 0.000 0.000
 0.000 0.000 0.000 0.000 0.000
 0.000 0.000 0.000 0.000 0.000 0.000 0.000
 0.000 0.000 0.000 0.000 0.000 0.000 0.000 0.000 0.000
 0.000 0.000 0.000 0.000 0.000 0.000 0.000 0.000 0.000 0.000 0.000
 0.000 0.000 0.000 0.000 0.000 0.000 0.000 0.000 0.000 0.000 0.000 0.000 0.000
 0.000 0.000 0.000 0.000 0.000 0.000 0.000 0.000 0.000 0.000 0.000 0.000 0.000 0.000 0.000
 0.000 0.000 0.000 0.000 0.000 0.000 0.000 0.000 0.000 0.000 0.000 0.000 0.000 0.000 0.000 0.000 0.000
 0.000 0.000 0.000 0.000 0.000 0.000 0.000 0.000 0.000 0.000 0.000 0.000 0.000 0.000 0.000 0.000 0.000 0.000 1.000

sum of density on p0-p1 =   1.000000

Time used: 15:27


Model 7: beta (10 categories)


TREE #  1:  (((6, 7), ((1, (2, (3, 4))), ((8, ((10, 11), 9)), (12, (13, (14, 15)))))), 5);   MP score: 1261
This is a rooted tree.  Please check!
lnL(ntime: 28  np: 31): -11311.042395      +0.000000
  16..17   17..18   18..6    18..7    17..19   19..20   20..1    20..21   21..2    21..22   22..3    22..4    19..23   23..24   24..8    24..25   25..26   26..10   26..11   25..9    23..27   27..12   27..28   28..13   28..29   29..14   29..15   16..5  
 0.152320 0.051688 0.183914 0.086002 0.010781 0.019792 0.167832 0.088320 0.083899 0.028789 0.018274 0.021530 0.136966 0.029907 0.051899 0.010462 0.000613 0.012406 0.014214 0.013264 0.013816 0.041636 0.017678 0.013724 0.014031 0.009670 0.010436 0.127554 1.660183 0.048662 0.447985

Note: Branch length is defined as number of nucleotide substitutions per codon (not per neucleotide site).

tree length =   1.43142

(((6: 0.183914, 7: 0.086002): 0.051688, ((1: 0.167832, (2: 0.083899, (3: 0.018274, 4: 0.021530): 0.028789): 0.088320): 0.019792, ((8: 0.051899, ((10: 0.012406, 11: 0.014214): 0.000613, 9: 0.013264): 0.010462): 0.029907, (12: 0.041636, (13: 0.013724, (14: 0.009670, 15: 0.010436): 0.014031): 0.017678): 0.013816): 0.136966): 0.010781): 0.152320, 5: 0.127554);

(((Dele: 0.183914, Drho: 0.086002): 0.051688, ((Dtak: 0.167832, (Dbia: 0.083899, (Dsuz: 0.018274, Dsub: 0.021530): 0.028789): 0.088320): 0.019792, ((Dmel: 0.051899, ((Dsim: 0.012406, Dmau: 0.014214): 0.000613, Dsec: 0.013264): 0.010462): 0.029907, (Dere: 0.041636, (Dtei: 0.013724, (Dyak: 0.009670, Dsan: 0.010436): 0.014031): 0.017678): 0.013816): 0.136966): 0.010781): 0.152320, Dfic: 0.127554);

Detailed output identifying parameters

kappa (ts/tv) =  1.66018

Parameters in M7 (beta):
 p =   0.04866  q =   0.44798


dN/dS (w) for site classes (K=10)

p:   0.10000  0.10000  0.10000  0.10000  0.10000  0.10000  0.10000  0.10000  0.10000  0.10000
w:   0.00000  0.00000  0.00000  0.00000  0.00000  0.00002  0.00069  0.01293  0.15621  0.81603

dN & dS for each branch

 branch          t       N       S   dN/dS      dN      dS  N*dN  S*dS

  16..17      0.152   2831.3    687.7   0.0986   0.0182   0.1848   51.6  127.1
  17..18      0.052   2831.3    687.7   0.0986   0.0062   0.0627   17.5   43.1
  18..6       0.184   2831.3    687.7   0.0986   0.0220   0.2231   62.3  153.4
  18..7       0.086   2831.3    687.7   0.0986   0.0103   0.1043   29.1   71.8
  17..19      0.011   2831.3    687.7   0.0986   0.0013   0.0131    3.7    9.0
  19..20      0.020   2831.3    687.7   0.0986   0.0024   0.0240    6.7   16.5
  20..1       0.168   2831.3    687.7   0.0986   0.0201   0.2036   56.8  140.0
  20..21      0.088   2831.3    687.7   0.0986   0.0106   0.1072   29.9   73.7
  21..2       0.084   2831.3    687.7   0.0986   0.0100   0.1018   28.4   70.0
  21..22      0.029   2831.3    687.7   0.0986   0.0034   0.0349    9.7   24.0
  22..3       0.018   2831.3    687.7   0.0986   0.0022   0.0222    6.2   15.2
  22..4       0.022   2831.3    687.7   0.0986   0.0026   0.0261    7.3   18.0
  19..23      0.137   2831.3    687.7   0.0986   0.0164   0.1662   46.4  114.3
  23..24      0.030   2831.3    687.7   0.0986   0.0036   0.0363   10.1   25.0
  24..8       0.052   2831.3    687.7   0.0986   0.0062   0.0630   17.6   43.3
  24..25      0.010   2831.3    687.7   0.0986   0.0013   0.0127    3.5    8.7
  25..26      0.001   2831.3    687.7   0.0986   0.0001   0.0007    0.2    0.5
  26..10      0.012   2831.3    687.7   0.0986   0.0015   0.0151    4.2   10.4
  26..11      0.014   2831.3    687.7   0.0986   0.0017   0.0172    4.8   11.9
  25..9       0.013   2831.3    687.7   0.0986   0.0016   0.0161    4.5   11.1
  23..27      0.014   2831.3    687.7   0.0986   0.0017   0.0168    4.7   11.5
  27..12      0.042   2831.3    687.7   0.0986   0.0050   0.0505   14.1   34.7
  27..28      0.018   2831.3    687.7   0.0986   0.0021   0.0214    6.0   14.7
  28..13      0.014   2831.3    687.7   0.0986   0.0016   0.0167    4.6   11.5
  28..29      0.014   2831.3    687.7   0.0986   0.0017   0.0170    4.8   11.7
  29..14      0.010   2831.3    687.7   0.0986   0.0012   0.0117    3.3    8.1
  29..15      0.010   2831.3    687.7   0.0986   0.0012   0.0127    3.5    8.7
  16..5       0.128   2831.3    687.7   0.0986   0.0153   0.1548   43.2  106.4


Time used: 44:17


Model 8: beta&w>1 (11 categories)


TREE #  1:  (((6, 7), ((1, (2, (3, 4))), ((8, ((10, 11), 9)), (12, (13, (14, 15)))))), 5);   MP score: 1261
This is a rooted tree.  Please check!
lnL(ntime: 28  np: 33): -11306.928631      +0.000000
  16..17   17..18   18..6    18..7    17..19   19..20   20..1    20..21   21..2    21..22   22..3    22..4    19..23   23..24   24..8    24..25   25..26   26..10   26..11   25..9    23..27   27..12   27..28   28..13   28..29   29..14   29..15   16..5  
 0.175473 0.051108 0.181740 0.084776 0.010482 0.019173 0.166154 0.087730 0.082893 0.028367 0.018065 0.021190 0.135298 0.029373 0.051102 0.010265 0.000607 0.012213 0.013998 0.013061 0.013700 0.040969 0.017416 0.013502 0.013832 0.009516 0.010267 0.102107 1.667719 0.925725 0.128247 4.411812 1.000000

Note: Branch length is defined as number of nucleotide substitutions per codon (not per neucleotide site).

tree length =   1.41438

(((6: 0.181740, 7: 0.084776): 0.051108, ((1: 0.166154, (2: 0.082893, (3: 0.018065, 4: 0.021190): 0.028367): 0.087730): 0.019173, ((8: 0.051102, ((10: 0.012213, 11: 0.013998): 0.000607, 9: 0.013061): 0.010265): 0.029373, (12: 0.040969, (13: 0.013502, (14: 0.009516, 15: 0.010267): 0.013832): 0.017416): 0.013700): 0.135298): 0.010482): 0.175473, 5: 0.102107);

(((Dele: 0.181740, Drho: 0.084776): 0.051108, ((Dtak: 0.166154, (Dbia: 0.082893, (Dsuz: 0.018065, Dsub: 0.021190): 0.028367): 0.087730): 0.019173, ((Dmel: 0.051102, ((Dsim: 0.012213, Dmau: 0.013998): 0.000607, Dsec: 0.013061): 0.010265): 0.029373, (Dere: 0.040969, (Dtei: 0.013502, (Dyak: 0.009516, Dsan: 0.010267): 0.013832): 0.017416): 0.013700): 0.135298): 0.010482): 0.175473, Dfic: 0.102107);

Detailed output identifying parameters

kappa (ts/tv) =  1.66772

Parameters in M8 (beta&w>1):
  p0 =   0.92572  p =   0.12825 q =   4.41181
 (p1 =   0.07428) w =   1.00000


dN/dS (w) for site classes (K=11)

p:   0.09257  0.09257  0.09257  0.09257  0.09257  0.09257  0.09257  0.09257  0.09257  0.09257  0.07428
w:   0.00000  0.00000  0.00000  0.00004  0.00031  0.00148  0.00550  0.01739  0.05093  0.16608  1.00000

dN & dS for each branch

 branch          t       N       S   dN/dS      dN      dS  N*dN  S*dS

  16..17      0.175   2830.9    688.1   0.0967   0.0207   0.2140   58.6  147.3
  17..18      0.051   2830.9    688.1   0.0967   0.0060   0.0623   17.1   42.9
  18..6       0.182   2830.9    688.1   0.0967   0.0214   0.2217   60.7  152.5
  18..7       0.085   2830.9    688.1   0.0967   0.0100   0.1034   28.3   71.1
  17..19      0.010   2830.9    688.1   0.0967   0.0012   0.0128    3.5    8.8
  19..20      0.019   2830.9    688.1   0.0967   0.0023   0.0234    6.4   16.1
  20..1       0.166   2830.9    688.1   0.0967   0.0196   0.2027   55.5  139.4
  20..21      0.088   2830.9    688.1   0.0967   0.0103   0.1070   29.3   73.6
  21..2       0.083   2830.9    688.1   0.0967   0.0098   0.1011   27.7   69.6
  21..22      0.028   2830.9    688.1   0.0967   0.0033   0.0346    9.5   23.8
  22..3       0.018   2830.9    688.1   0.0967   0.0021   0.0220    6.0   15.2
  22..4       0.021   2830.9    688.1   0.0967   0.0025   0.0258    7.1   17.8
  19..23      0.135   2830.9    688.1   0.0967   0.0159   0.1650   45.2  113.6
  23..24      0.029   2830.9    688.1   0.0967   0.0035   0.0358    9.8   24.7
  24..8       0.051   2830.9    688.1   0.0967   0.0060   0.0623   17.1   42.9
  24..25      0.010   2830.9    688.1   0.0967   0.0012   0.0125    3.4    8.6
  25..26      0.001   2830.9    688.1   0.0967   0.0001   0.0007    0.2    0.5
  26..10      0.012   2830.9    688.1   0.0967   0.0014   0.0149    4.1   10.2
  26..11      0.014   2830.9    688.1   0.0967   0.0017   0.0171    4.7   11.7
  25..9       0.013   2830.9    688.1   0.0967   0.0015   0.0159    4.4   11.0
  23..27      0.014   2830.9    688.1   0.0967   0.0016   0.0167    4.6   11.5
  27..12      0.041   2830.9    688.1   0.0967   0.0048   0.0500   13.7   34.4
  27..28      0.017   2830.9    688.1   0.0967   0.0021   0.0212    5.8   14.6
  28..13      0.014   2830.9    688.1   0.0967   0.0016   0.0165    4.5   11.3
  28..29      0.014   2830.9    688.1   0.0967   0.0016   0.0169    4.6   11.6
  29..14      0.010   2830.9    688.1   0.0967   0.0011   0.0116    3.2    8.0
  29..15      0.010   2830.9    688.1   0.0967   0.0012   0.0125    3.4    8.6
  16..5       0.102   2830.9    688.1   0.0967   0.0120   0.1245   34.1   85.7


Naive Empirical Bayes (NEB) analysis
Bayes Empirical Bayes (BEB) analysis (Yang, Wong & Nielsen 2005. Mol. Biol. Evol. 22:1107-1118)
Positively selected sites (*: P>95%; **: P>99%)
(amino acids refer to 1st sequence: Dtak)

            Pr(w>1)     post mean +- SE for w

     9 L      0.568         1.022 +- 0.573
    21 T      0.563         1.016 +- 0.574
    22 S      0.927         1.437 +- 0.230
    24 S      0.683         1.162 +- 0.516
    25 P      0.709         1.188 +- 0.505
    33 A      0.664         1.181 +- 0.463
    34 T      0.507         0.993 +- 0.537
    60 S      0.783         1.291 +- 0.409
    61 S      0.529         1.015 +- 0.535
    82 L      0.592         1.108 +- 0.489
    83 V      0.903         1.416 +- 0.263
    84 G      0.544         1.059 +- 0.500
    87 S      0.708         1.233 +- 0.428
   336 V      0.664         1.185 +- 0.457
   435 I      0.852         1.374 +- 0.309
   436 H      0.772         1.289 +- 0.399
   437 P      0.597         1.093 +- 0.515
   438 P      0.994**       1.495 +- 0.059
   441 S      0.909         1.422 +- 0.253
   562 A      0.949         1.457 +- 0.187
   567 E      0.751         1.268 +- 0.415
   660 S      0.599         1.090 +- 0.521
   680 V      0.739         1.258 +- 0.420
   682 T      0.695         1.198 +- 0.472
   686 H      0.985*        1.489 +- 0.093
   777 L      0.869         1.379 +- 0.320
   778 D      0.666         1.184 +- 0.461
   779 S      0.866         1.383 +- 0.304
   780 V      0.810         1.332 +- 0.356
   781 V      0.871         1.385 +- 0.307
   782 A      0.961*        1.469 +- 0.159
   783 N      0.668         1.185 +- 0.461
   803 G      0.643         1.111 +- 0.543
   830 N      0.806         1.322 +- 0.372
   883 N      0.930         1.440 +- 0.225
   966 V      0.523         1.037 +- 0.505
  1009 S      0.547         1.039 +- 0.529
  1016 I      0.503         0.942 +- 0.588
  1019 A      0.844         1.353 +- 0.352
  1027 D      0.566         1.079 +- 0.498
  1028 G      0.962*        1.470 +- 0.154
  1029 G      0.933         1.445 +- 0.209


The grid 

p0:   0.050  0.150  0.250  0.350  0.450  0.550  0.650  0.750  0.850  0.950
p :   0.100  0.300  0.500  0.700  0.900  1.100  1.300  1.500  1.700  1.900
q :   0.100  0.300  0.500  0.700  0.900  1.100  1.300  1.500  1.700  1.900
ws:   1.500  2.500  3.500  4.500  5.500  6.500  7.500  8.500  9.500 10.500


Posterior on the grid

p0:   0.000  0.000  0.000  0.000  0.000  0.000  0.000  0.000  0.000  1.000
p :   1.000  0.000  0.000  0.000  0.000  0.000  0.000  0.000  0.000  0.000
q :   0.000  0.000  0.000  0.000  0.000  0.000  0.000  0.000  0.030  0.969
ws:   1.000  0.000  0.000  0.000  0.000  0.000  0.000  0.000  0.000  0.000

Time used: 1:31:39
