# Supplementary material for: Molecular evolution of octopamine receptors in Drosophila
Source: G3 (Bethesda). 2025 Dec 6;16(2):jkaf289. doi: 10.1093/g3journal/jkaf289 (PMC12869069; doi:10.1093/g3journal/jkaf289)
Supplement: jkaf289_Supplementary_Data [file jkaf289_supplementary_data.zip › Supplementary Files/supplementary_PAML_files/Octβ3R/PF_PG_3' shared/OctB3R-3_prime_shared_exons_DNA_15species_alignment.fasta]

>Dmel
ggttccgtgcgaccggccaaaggatggaaggccgaacacaaggccgcccgcaccctgggc
atcatcatgggcgtctttctgctctgctggctgcccttctttctgtggtatgtcatcaca
tcgctctgcggtccggcctgcccatgtcccgatgtgctcgtggtggtgttattctggatc
ggttacttcaactccacgctaaatccgcttatatacgcctactttaatcgcgattttcgc
gaggcattccgcaatacgctggagtgtgtgctgccctgtctggagaaacgaaatccgtac
aacgcctactacgtc
>Dsim
ggctccgtgcgaccggccaaaggatggaaggccgaacacaaggccgcccgcaccctgggt
atcatcatgggcgtctttctgctctgctggctgcccttctttctgtggtatgtcatcaca
tcgctctgcggtccggcctgcccgtgtcccgatgtgctcgtggtggtgttattctggatc
ggttacttcaactccacgctaaatccgcttatatacgcctactttaatcgcgatttccgc
gaggcattccgcaatacgctggagtgtgtgctgccctgtctggagaaacgaaatccgtac
aacgcctactacgtc
>Dyak
ggctcagtgcgaccggcaaaaggatggaaggccgaacacaaggccgcccgcaccctgggc
atcatcatgggcgtctttctgctctgctggctgcccttctttctgtggtatgtcatcaca
tcgctctgcggaccggcctgtccctgtcccgatgtgctcgtggtggtgttattctggatc
ggttacttcaactccacgctaaatccgcttatatacgcctactttaatcgcgatttccgc
gaggcattccgcaatacgctggagtgtgtgctgccctgtctggagaaacgcaatccgtac
aacgcctactacgtc
>Dsuz
ggctccgtgcgaccagccaaaggatggaaggccgaacacaaggccgctcgcaccctgggc
atcatcatgggcgtctttctgctctgctggctgcccttctttctgtggtatgtcatcaca
tcgctctgcggtccggcctgcccatgtcccgatgttctggtcgtggtgttattctggatc
ggttacttcaactcgacgctgaatccgcttatatatgcctactttaatcgcgatttccgc
gaggcattccgcaacacgctggagtgtgtgctgccctgtctggagaaacgaaatccctac
aacgcctactacgtc
>Dmau
ggctccgtgcgaccggccaaaggatggaaggccgaacacaaggccgcccgcaccctgggc
atcatcatgggcgtctttctgctctgctggctgcccttctttctgtggtatgtcatcaca
tcgctctgcggtccggcctgcccgtgtcccgatgtgctcgtggtggtgttattctggatc
ggttacttcaactccacgctaaatccgcttatatacgcctactttaatcgcgatttccgc
gaggcattccgcaatacgctggagtgtgtgctgccctgtctggagaaacgaaatccgtac
aacgcctactacgtc
>Dere
ggttccgtgcgaccggccaaaggatggaaggccgaacacaaggccgcccgcaccctgggc
atcatcatgggcgtctttctgctctgctggctgcccttctttctgtggtatgtcatcaca
tcgctctgcggaccggcttgtccctgtcccgatgtgctcgtggtggtgttattctggatc
ggttacttcaactccacgctaaatccgcttatatacgcctactttaatcgcgatttccgc
gaggcattccgcaatacgctggagtgtgtgctgccatgtctggaaaaacgaaatccgtac
aacgcctactacgtc
>Dtei
ggctccgtgcgaccggccaaaggatggaaggccgaacacaaggccgcccgcaccctgggc
atcatcatgggcgtctttctgctctgctggctgcccttctttctgtggtatgtcatcaca
tcgctctgcggaccggcctgtccctgtcccgatgtgctcgtggtggtgttattctggatc
ggttacttcaactccacgctaaatccgcttatatacgcctactttaatcgcgatttccgc
gaggcattccgcaatacgctggagtgtgtgctgccctgtctggagaaacgcaatccgtac
aacgcctactacgtc
>Dtak
ggctccgtgcgaccggccaaaggatggaaggccgaacacaaggccgcccgcacactgggc
atcatcatgggcgtctttctgctctgctggctgcccttctttctgtggtatgtcatcaca
tcgctctgcggacccgcctgcccctgccccgatgtgctcgtcgtggtgttattctggatc
ggttacttcaactccacgctgaatccgcttatatatgcctactttaatcgcgatttccgc
gaggcattccgcaatacgctcgagtgtgtgttgccctgtctggagaaacgaaatccctac
aacgcctactacgtc
>Dbia
ggctccgtgcgaccggccaaaggatggaaggccgaacacaaggccgcccgcaccctgggc
atcatcatgggcgtcttcctgctctgctggctgcccttctttctgtggtatgtcatcact
tcgctctgcggtccggcctgcccctgtcccgatgtgctcgtcgtggtgctgttctggatc
ggttacttcaactcgacgctgaatccgcttatatatgcctactttaatcgcgatttccgc
gaggcattccgcaacacgctggagtgtgtgctgccctgtctggagaaacgcaatccctac
aacgcctactacgtc
>Dsec
ggctccgtgcgaccggccaaaggatggaaggccgaacacaaggccgcccgcaccctgggc
atcatcatgggcgtctttctgctctgctggctgcccttctttctgtggtatgtcatcaca
tcgctctgcggtccggcctgcccgtgtcccgatgtgctcgtggtggtgttattctggatc
ggttacttcaactccacgctaaatccgcttatatacgcctactttaatcgagatttccgc
gaggcattccgcaatacgctggagtgtgtgctgccctgtctggagaaacgaaatccgtac
aacgcctactacgtc
>Dsan
ggctcagtgcgaccggccaaaggatggaaggccgaacacaaggccgcccgcaccctgggc
atcatcatgggcgtctttctgctctgctggctgcccttctttctgtggtatgtcatcaca
tcgctctgcggaccggcctgtccctgtcccgatgtgctcgtggtggtgttattctggatc
ggttacttcaactccacgctaaatccgcttatatacgcctactttaatcgcgatttccgc
gaggcattccgcaatacgctggagtgtgtgctgccctgtctggagaaacgtaatccgtac
aacgcctactacgtc
>Dfic
ggctccgttcgaccggccaaaggatggaaggccgagcacaaggccgcccgcactttgggc
atcatcatgggcgtctttctgctctgctggctgcccttctttctgtggtatgtcatcacc
tcgctctgcggaccggcctgtccatgtcccgatgtgctcgtggtggtcttattctggatc
ggttacttcaactccacgctgaatccgcttatatatgcctactttaaccgcgatttccgc
gaggcgttccgcaacacgctggagtgtgtgctgccctgtctggagaaacgcaatccctac
aacgcctactacgtc
>Dele
ggctcggtgcgcccggccaaaggatggaaggccgaacacaaggcggcccgcaccctgggc
atcatcatgggcgtctttctgctctgctggctgcccttctttctgtggtatgtcatcaca
tcgctctgcggaccggcatgcccatgtcccgatgtactggtcgtcgtgttattctggatc
ggctacttcaactccacgctgaatccgcttatatacgcctactttaatcgcgatttccgc
gaagcattccgcaatacgctggagtgtgtgctgccctgtctggagaaacgaaatccgtac
aatgcctactacgtc
>Drho
ggttccgtgcgcccggccaaaggatggaaggccgaacacaaggccgcccgcactctgggc
atcatcatgggcgtctttctgctctgctggctgcccttctttctgtggtatgtcatcaca
tcgctctgcggaccagcgtgcccatgtcccgatgtgctcgtcgtcgtgcttttctggatc
ggttacttcaactccacgctgaatccgcttatatacgcctactttaatcgcgatttccgc
gaggcattccgcaatacgctggagtgtgtgctaccctgtttggagaaacgaaatccgtac
aacgcctactacgtc
>Dsub
ggctccgtgcgaccggccaaaggatggaaggccgaacacaaggccgcccgcaccctgggc
atcatcatgggcgtctttctgctctgctggctgcccttctttctgtggtatgtcatcaca
tcgctctgcggtccggcctgcccctgtcccgatgttctggtcgtggtgctattctggatc
ggttacttcaactcgacgctgaatccgcttatatatgcctactttaatcgcgatttccgc
gaggcattccgcaacacgctggagtgtgtgctgccctgtctggagaaacgaaatccctac
aacgcctactacgtc
