# Supplementary material for: Molecular evolution of octopamine receptors in Drosophila
Source: G3 (Bethesda). 2025 Dec 6;16(2):jkaf289. doi: 10.1093/g3journal/jkaf289 (PMC12869069; doi:10.1093/g3journal/jkaf289)
Supplement: jkaf289_Supplementary_Data [file jkaf289_supplementary_data.zip › Supplementary Files/supplementary_PAML_files/Octβ3R/PF_PG_3' shared/OctB3R-3_prime_shared_exons_protein_15species_alignment.txt]

>Dmel
GSVRPAKGWKAEHKAARTLGIIMGVFLLCWLPFFLWYVITSLCGPACPCPDVLVVVLFWI
GYFNSTLNPLIYAYFNRDFREAFRNTLECVLPCLEKRNPYNAYYV
>Dsim
GSVRPAKGWKAEHKAARTLGIIMGVFLLCWLPFFLWYVITSLCGPACPCPDVLVVVLFWI
GYFNSTLNPLIYAYFNRDFREAFRNTLECVLPCLEKRNPYNAYYV
>Dyak
GSVRPAKGWKAEHKAARTLGIIMGVFLLCWLPFFLWYVITSLCGPACPCPDVLVVVLFWI
GYFNSTLNPLIYAYFNRDFREAFRNTLECVLPCLEKRNPYNAYYV
>Dsuz
GSVRPAKGWKAEHKAARTLGIIMGVFLLCWLPFFLWYVITSLCGPACPCPDVLVVVLFWI
GYFNSTLNPLIYAYFNRDFREAFRNTLECVLPCLEKRNPYNAYYV
>Dmau
GSVRPAKGWKAEHKAARTLGIIMGVFLLCWLPFFLWYVITSLCGPACPCPDVLVVVLFWI
GYFNSTLNPLIYAYFNRDFREAFRNTLECVLPCLEKRNPYNAYYV
>Dere
GSVRPAKGWKAEHKAARTLGIIMGVFLLCWLPFFLWYVITSLCGPACPCPDVLVVVLFWI
GYFNSTLNPLIYAYFNRDFREAFRNTLECVLPCLEKRNPYNAYYV
>Dtei
GSVRPAKGWKAEHKAARTLGIIMGVFLLCWLPFFLWYVITSLCGPACPCPDVLVVVLFWI
GYFNSTLNPLIYAYFNRDFREAFRNTLECVLPCLEKRNPYNAYYV
>Dtak
GSVRPAKGWKAEHKAARTLGIIMGVFLLCWLPFFLWYVITSLCGPACPCPDVLVVVLFWI
GYFNSTLNPLIYAYFNRDFREAFRNTLECVLPCLEKRNPYNAYYV
>Dbia
GSVRPAKGWKAEHKAARTLGIIMGVFLLCWLPFFLWYVITSLCGPACPCPDVLVVVLFWI
GYFNSTLNPLIYAYFNRDFREAFRNTLECVLPCLEKRNPYNAYYV
>Dsec
GSVRPAKGWKAEHKAARTLGIIMGVFLLCWLPFFLWYVITSLCGPACPCPDVLVVVLFWI
GYFNSTLNPLIYAYFNRDFREAFRNTLECVLPCLEKRNPYNAYYV
>Dsan
GSVRPAKGWKAEHKAARTLGIIMGVFLLCWLPFFLWYVITSLCGPACPCPDVLVVVLFWI
GYFNSTLNPLIYAYFNRDFREAFRNTLECVLPCLEKRNPYNAYYV
>Dfic
GSVRPAKGWKAEHKAARTLGIIMGVFLLCWLPFFLWYVITSLCGPACPCPDVLVVVLFWI
GYFNSTLNPLIYAYFNRDFREAFRNTLECVLPCLEKRNPYNAYYV
>Dele
GSVRPAKGWKAEHKAARTLGIIMGVFLLCWLPFFLWYVITSLCGPACPCPDVLVVVLFWI
GYFNSTLNPLIYAYFNRDFREAFRNTLECVLPCLEKRNPYNAYYV
>Drho
GSVRPAKGWKAEHKAARTLGIIMGVFLLCWLPFFLWYVITSLCGPACPCPDVLVVVLFWI
GYFNSTLNPLIYAYFNRDFREAFRNTLECVLPCLEKRNPYNAYYV
>Dsub
GSVRPAKGWKAEHKAARTLGIIMGVFLLCWLPFFLWYVITSLCGPACPCPDVLVVVLFWI
GYFNSTLNPLIYAYFNRDFREAFRNTLECVLPCLEKRNPYNAYYV
