# Supplementary material for: Molecular evolution of octopamine receptors in Drosophila
Source: G3 (Bethesda). 2025 Dec 6;16(2):jkaf289. doi: 10.1093/g3journal/jkaf289 (PMC12869069; doi:10.1093/g3journal/jkaf289)
Supplement: jkaf289_Supplementary_Data [file jkaf289_supplementary_data.zip › Supplementary Files/supplementary_PAML_files/Octβ3R/PF_PG_3' shared/Output_Codeml_OctB3R_3_prime_shared_exons_cleandata_outfile_Model0]

     15    315

Dmel                            GGT TCC GTG CGA CCG GCC AAA GGA TGG AAG GCC GAA CAC AAG GCC GCC CGC ACC CTG GGC ATC ATC ATG GGC GTC TTT CTG CTC TGC TGG CTG CCC TTC TTT CTG TGG TAT GTC ATC ACA TCG CTC TGC GGT CCG GCC TGC CCA TGT CCC GAT GTG CTC GTG GTG GTG TTA TTC TGG ATC GGT TAC TTC AAC TCC ACG CTA AAT CCG CTT ATA TAC GCC TAC TTT AAT CGC GAT TTT CGC GAG GCA TTC CGC AAT ACG CTG GAG TGT GTG CTG CCC TGT CTG GAG AAA CGA AAT CCG TAC AAC GCC TAC TAC GTC 
Dsim                            GGC TCC GTG CGA CCG GCC AAA GGA TGG AAG GCC GAA CAC AAG GCC GCC CGC ACC CTG GGT ATC ATC ATG GGC GTC TTT CTG CTC TGC TGG CTG CCC TTC TTT CTG TGG TAT GTC ATC ACA TCG CTC TGC GGT CCG GCC TGC CCG TGT CCC GAT GTG CTC GTG GTG GTG TTA TTC TGG ATC GGT TAC TTC AAC TCC ACG CTA AAT CCG CTT ATA TAC GCC TAC TTT AAT CGC GAT TTC CGC GAG GCA TTC CGC AAT ACG CTG GAG TGT GTG CTG CCC TGT CTG GAG AAA CGA AAT CCG TAC AAC GCC TAC TAC GTC 
Dyak                            GGC TCA GTG CGA CCG GCA AAA GGA TGG AAG GCC GAA CAC AAG GCC GCC CGC ACC CTG GGC ATC ATC ATG GGC GTC TTT CTG CTC TGC TGG CTG CCC TTC TTT CTG TGG TAT GTC ATC ACA TCG CTC TGC GGA CCG GCC TGT CCC TGT CCC GAT GTG CTC GTG GTG GTG TTA TTC TGG ATC GGT TAC TTC AAC TCC ACG CTA AAT CCG CTT ATA TAC GCC TAC TTT AAT CGC GAT TTC CGC GAG GCA TTC CGC AAT ACG CTG GAG TGT GTG CTG CCC TGT CTG GAG AAA CGC AAT CCG TAC AAC GCC TAC TAC GTC 
Dsuz                            GGC TCC GTG CGA CCA GCC AAA GGA TGG AAG GCC GAA CAC AAG GCC GCT CGC ACC CTG GGC ATC ATC ATG GGC GTC TTT CTG CTC TGC TGG CTG CCC TTC TTT CTG TGG TAT GTC ATC ACA TCG CTC TGC GGT CCG GCC TGC CCA TGT CCC GAT GTT CTG GTC GTG GTG TTA TTC TGG ATC GGT TAC TTC AAC TCG ACG CTG AAT CCG CTT ATA TAT GCC TAC TTT AAT CGC GAT TTC CGC GAG GCA TTC CGC AAC ACG CTG GAG TGT GTG CTG CCC TGT CTG GAG AAA CGA AAT CCC TAC AAC GCC TAC TAC GTC 
Dmau                            GGC TCC GTG CGA CCG GCC AAA GGA TGG AAG GCC GAA CAC AAG GCC GCC CGC ACC CTG GGC ATC ATC ATG GGC GTC TTT CTG CTC TGC TGG CTG CCC TTC TTT CTG TGG TAT GTC ATC ACA TCG CTC TGC GGT CCG GCC TGC CCG TGT CCC GAT GTG CTC GTG GTG GTG TTA TTC TGG ATC GGT TAC TTC AAC TCC ACG CTA AAT CCG CTT ATA TAC GCC TAC TTT AAT CGC GAT TTC CGC GAG GCA TTC CGC AAT ACG CTG GAG TGT GTG CTG CCC TGT CTG GAG AAA CGA AAT CCG TAC AAC GCC TAC TAC GTC 
Dere                            GGT TCC GTG CGA CCG GCC AAA GGA TGG AAG GCC GAA CAC AAG GCC GCC CGC ACC CTG GGC ATC ATC ATG GGC GTC TTT CTG CTC TGC TGG CTG CCC TTC TTT CTG TGG TAT GTC ATC ACA TCG CTC TGC GGA CCG GCT TGT CCC TGT CCC GAT GTG CTC GTG GTG GTG TTA TTC TGG ATC GGT TAC TTC AAC TCC ACG CTA AAT CCG CTT ATA TAC GCC TAC TTT AAT CGC GAT TTC CGC GAG GCA TTC CGC AAT ACG CTG GAG TGT GTG CTG CCA TGT CTG GAA AAA CGA AAT CCG TAC AAC GCC TAC TAC GTC 
Dtei                            GGC TCC GTG CGA CCG GCC AAA GGA TGG AAG GCC GAA CAC AAG GCC GCC CGC ACC CTG GGC ATC ATC ATG GGC GTC TTT CTG CTC TGC TGG CTG CCC TTC TTT CTG TGG TAT GTC ATC ACA TCG CTC TGC GGA CCG GCC TGT CCC TGT CCC GAT GTG CTC GTG GTG GTG TTA TTC TGG ATC GGT TAC TTC AAC TCC ACG CTA AAT CCG CTT ATA TAC GCC TAC TTT AAT CGC GAT TTC CGC GAG GCA TTC CGC AAT ACG CTG GAG TGT GTG CTG CCC TGT CTG GAG AAA CGC AAT CCG TAC AAC GCC TAC TAC GTC 
Dtak                            GGC TCC GTG CGA CCG GCC AAA GGA TGG AAG GCC GAA CAC AAG GCC GCC CGC ACA CTG GGC ATC ATC ATG GGC GTC TTT CTG CTC TGC TGG CTG CCC TTC TTT CTG TGG TAT GTC ATC ACA TCG CTC TGC GGA CCC GCC TGC CCC TGC CCC GAT GTG CTC GTC GTG GTG TTA TTC TGG ATC GGT TAC TTC AAC TCC ACG CTG AAT CCG CTT ATA TAT GCC TAC TTT AAT CGC GAT TTC CGC GAG GCA TTC CGC AAT ACG CTC GAG TGT GTG TTG CCC TGT CTG GAG AAA CGA AAT CCC TAC AAC GCC TAC TAC GTC 
Dbia                            GGC TCC GTG CGA CCG GCC AAA GGA TGG AAG GCC GAA CAC AAG GCC GCC CGC ACC CTG GGC ATC ATC ATG GGC GTC TTC CTG CTC TGC TGG CTG CCC TTC TTT CTG TGG TAT GTC ATC ACT TCG CTC TGC GGT CCG GCC TGC CCC TGT CCC GAT GTG CTC GTC GTG GTG CTG TTC TGG ATC GGT TAC TTC AAC TCG ACG CTG AAT CCG CTT ATA TAT GCC TAC TTT AAT CGC GAT TTC CGC GAG GCA TTC CGC AAC ACG CTG GAG TGT GTG CTG CCC TGT CTG GAG AAA CGC AAT CCC TAC AAC GCC TAC TAC GTC 
Dsec                            GGC TCC GTG CGA CCG GCC AAA GGA TGG AAG GCC GAA CAC AAG GCC GCC CGC ACC CTG GGC ATC ATC ATG GGC GTC TTT CTG CTC TGC TGG CTG CCC TTC TTT CTG TGG TAT GTC ATC ACA TCG CTC TGC GGT CCG GCC TGC CCG TGT CCC GAT GTG CTC GTG GTG GTG TTA TTC TGG ATC GGT TAC TTC AAC TCC ACG CTA AAT CCG CTT ATA TAC GCC TAC TTT AAT CGA GAT TTC CGC GAG GCA TTC CGC AAT ACG CTG GAG TGT GTG CTG CCC TGT CTG GAG AAA CGA AAT CCG TAC AAC GCC TAC TAC GTC 
Dsan                            GGC TCA GTG CGA CCG GCC AAA GGA TGG AAG GCC GAA CAC AAG GCC GCC CGC ACC CTG GGC ATC ATC ATG GGC GTC TTT CTG CTC TGC TGG CTG CCC TTC TTT CTG TGG TAT GTC ATC ACA TCG CTC TGC GGA CCG GCC TGT CCC TGT CCC GAT GTG CTC GTG GTG GTG TTA TTC TGG ATC GGT TAC TTC AAC TCC ACG CTA AAT CCG CTT ATA TAC GCC TAC TTT AAT CGC GAT TTC CGC GAG GCA TTC CGC AAT ACG CTG GAG TGT GTG CTG CCC TGT CTG GAG AAA CGT AAT CCG TAC AAC GCC TAC TAC GTC 
Dfic                            GGC TCC GTT CGA CCG GCC AAA GGA TGG AAG GCC GAG CAC AAG GCC GCC CGC ACT TTG GGC ATC ATC ATG GGC GTC TTT CTG CTC TGC TGG CTG CCC TTC TTT CTG TGG TAT GTC ATC ACC TCG CTC TGC GGA CCG GCC TGT CCA TGT CCC GAT GTG CTC GTG GTG GTC TTA TTC TGG ATC GGT TAC TTC AAC TCC ACG CTG AAT CCG CTT ATA TAT GCC TAC TTT AAC CGC GAT TTC CGC GAG GCG TTC CGC AAC ACG CTG GAG TGT GTG CTG CCC TGT CTG GAG AAA CGC AAT CCC TAC AAC GCC TAC TAC GTC 
Dele                            GGC TCG GTG CGC CCG GCC AAA GGA TGG AAG GCC GAA CAC AAG GCG GCC CGC ACC CTG GGC ATC ATC ATG GGC GTC TTT CTG CTC TGC TGG CTG CCC TTC TTT CTG TGG TAT GTC ATC ACA TCG CTC TGC GGA CCG GCA TGC CCA TGT CCC GAT GTA CTG GTC GTC GTG TTA TTC TGG ATC GGC TAC TTC AAC TCC ACG CTG AAT CCG CTT ATA TAC GCC TAC TTT AAT CGC GAT TTC CGC GAA GCA TTC CGC AAT ACG CTG GAG TGT GTG CTG CCC TGT CTG GAG AAA CGA AAT CCG TAC AAT GCC TAC TAC GTC 
Drho                            GGT TCC GTG CGC CCG GCC AAA GGA TGG AAG GCC GAA CAC AAG GCC GCC CGC ACT CTG GGC ATC ATC ATG GGC GTC TTT CTG CTC TGC TGG CTG CCC TTC TTT CTG TGG TAT GTC ATC ACA TCG CTC TGC GGA CCA GCG TGC CCA TGT CCC GAT GTG CTC GTC GTC GTG CTT TTC TGG ATC GGT TAC TTC AAC TCC ACG CTG AAT CCG CTT ATA TAC GCC TAC TTT AAT CGC GAT TTC CGC GAG GCA TTC CGC AAT ACG CTG GAG TGT GTG CTA CCC TGT TTG GAG AAA CGA AAT CCG TAC AAC GCC TAC TAC GTC 
Dsub                            GGC TCC GTG CGA CCG GCC AAA GGA TGG AAG GCC GAA CAC AAG GCC GCC CGC ACC CTG GGC ATC ATC ATG GGC GTC TTT CTG CTC TGC TGG CTG CCC TTC TTT CTG TGG TAT GTC ATC ACA TCG CTC TGC GGT CCG GCC TGC CCC TGT CCC GAT GTT CTG GTC GTG GTG CTA TTC TGG ATC GGT TAC TTC AAC TCG ACG CTG AAT CCG CTT ATA TAT GCC TAC TTT AAT CGC GAT TTC CGC GAG GCA TTC CGC AAC ACG CTG GAG TGT GTG CTG CCC TGT CTG GAG AAA CGA AAT CCC TAC AAC GCC TAC TAC GTC 


Printing out site pattern counts


        15        222  P

Dmel                            AAA AAC AAC AAG AAT AAT AAT ACA ACC ACG ATA ATC ATG CAC CCA CCC CCC CCG CCG CCG CCG CGA CGA CGC CGC CTA CTC CTC CTG CTG CTG CTG CTG CTT GAA GAG GAG GAG GAT GCA GCC GCC GCC GCC GCC GGA GGC GGC GGT GGT GGT GTC GTG GTG GTG GTG GTG GTG TAC TAC TAT TCC TCC TCG TGC TGC TGG TGT TGT TTA TTC TTT TTT TTT 
Dsim                            ... ... ... ... ... ... ... ... ... ... ... ... ... ... ..G ... ... ... ... ... ... ... ... ... ... ... ... ... ... ... ... ... ... ... ... ... ... ... ... ... ... ... ... ... ... ... ... ..T ..C ... ... ... ... ... ... ... ... ... ... ... ... ... ... ... ... ... ... ... ... ... ... ..C ... ... 
Dyak                            ... ... ... ... ... ... ... ... ... ... ... ... ... ... ..C ... ... ... ... ... ... ... ..C ... ... ... ... ... ... ... ... ... ... ... ... ... ... ... ... ... ..A ... ... ... ... ... ... ... ..C ..A ... ... ... ... ... ... ... ... ... ... ... ..A ... ... ... ..T ... ... ... ... ... ..C ... ... 
Dsuz                            ... ... ... ... ..C ... ... ... ... ... ... ... ... ... ... ... ... ..A ..C ... ... ... ... ... ... ..G ... ..G ... ... ... ... ... ... ... ... ... ... ... ... ... ... ... ... ..T ... ... ... ..C ... ... ... ..C ... ... ... ... ..T ... ..T ... ... ..G ... ... ... ... ... ... ... ... ..C ... ... 
Dmau                            ... ... ... ... ... ... ... ... ... ... ... ... ... ... ..G ... ... ... ... ... ... ... ... ... ... ... ... ... ... ... ... ... ... ... ... ... ... ... ... ... ... ... ... ... ... ... ... ... ..C ... ... ... ... ... ... ... ... ... ... ... ... ... ... ... ... ... ... ... ... ... ... ..C ... ... 
Dere                            ... ... ... ... ... ... ... ... ... ... ... ... ... ... ..C ..A ... ... ... ... ... ... ... ... ... ... ... ... ... ... ... ... ... ... ... ..A ... ... ... ... ... ... ... ..T ... ... ... ... ... ..A ... ... ... ... ... ... ... ... ... ... ... ... ... ... ... ..T ... ... ... ... ... ..C ... ... 
Dtei                            ... ... ... ... ... ... ... ... ... ... ... ... ... ... ..C ... ... ... ... ... ... ... ..C ... ... ... ... ... ... ... ... ... ... ... ... ... ... ... ... ... ... ... ... ... ... ... ... ... ..C ..A ... ... ... ... ... ... ... ... ... ... ... ... ... ... ... ..T ... ... ... ... ... ..C ... ... 
Dtak                            ... ... ... ... ... ... ... ... ..A ... ... ... ... ... ..C ... ... ... ..C ..C ... ... ... ... ... ..G ... ... ..C ... ... ... T.. ... ... ... ... ... ... ... ... ... ... ... ... ... ... ... ..C ..A ... ... ..C ... ... ... ... ... ... ..T ... ... ... ... ... ... ... ..C ... ... ... ..C ... ... 
Dbia                            ... ... ... ... ..C ... ... ..T ... ... ... ... ... ... ..C ... ... ... ..C ... ... ... ..C ... ... ..G ... ... ... ... ... ... ... ... ... ... ... ... ... ... ... ... ... ... ... ... ... ... ..C ... ... ... ..C ... ... ... ... ... ... ..T ... ... ..G ... ... ... ... ... ... C.G ... ..C ..C ... 
Dsec                            ... ... ... ... ... ... ... ... ... ... ... ... ... ... ..G ... ... ... ... ... ... ... ... ..A ... ... ... ... ... ... ... ... ... ... ... ... ... ... ... ... ... ... ... ... ... ... ... ... ..C ... ... ... ... ... ... ... ... ... ... ... ... ... ... ... ... ... ... ... ... ... ... ..C ... ... 
Dsan                            ... ... ... ... ... ... ... ... ... ... ... ... ... ... ..C ... ... ... ... ... ... ... ..T ... ... ... ... ... ... ... ... ... ... ... ... ... ... ... ... ... ... ... ... ... ... ... ... ... ..C ..A ... ... ... ... ... ... ... ... ... ... ... ..A ... ... ... ..T ... ... ... ... ... ..C ... ... 
Dfic                            ... ... ... ... ..C ..C ... ..C ..T ... ... ... ... ... ... ... ... ... ..C ... ... ... ..C ... ... ..G ... ... ... ... ... T.. ... ... ..G ... ... ... ... ..G ... ... ... ... ... ... ... ... ..C ..A ... ... ... ..C ... ... ..T ... ... ..T ... ... ... ... ... ..T ... ... ... ... ... ..C ... ... 
Dele                            ... ... ..T ... ... ... ... ... ... ... ... ... ... ... ... ... ... ... ... ... ... ..C ... ... ... ..G ... ..G ... ... ... ... ... ... ... ... ..A ... ... ... ... ... ..G ..A ... ... ... ... ..C ..A ..C ... ..C ... ..C ... ... ..A ... ... ... ..G ... ... ... ... ... ... ... ... ... ..C ... ... 
Drho                            ... ... ... ... ... ... ... ... ..T ... ... ... ... ... ... ... ... ... ... ..A ... ..C ... ... ... ..G ... ... ... ... T.. ... ..A ... ... ... ... ... ... ... ... ... ... ..G ... ... ... ... ... ..A ... ... ..C ... ..C ... ... ... ... ... ... ... ... ... ... ... ... ... ... C.T ... ..C ... ... 
Dsub                            ... ... ... ... ..C ... ... ... ... ... ... ... ... ... ..C ... ... ... ..C ... ... ... ... ... ... ..G ... ..G ... ... ... ... ... ... ... ... ... ... ... ... ... ... ... ... ... ... ... ... ..C ... ... ... ..C ... ... ... ... ..T ... ..T ... ... ..G ... ... ... ... ... ... C.. ... ..C ... ... 

    2    1    1    2    1    1    2    1    1    2    1    4    1    1    1
    1    2    1    1    1    1    1    1    1    3    1    2    1    1    3
    1    1    1    1    1    1    1    1    2    1    1    3    1    1    1
    1    1    1    1    1    1    3    1    1    1    1    1    1    5    1
    1    1    1    1    2    1    4    1    2    1    4    1    1    2

CODONML (in paml version 4.8a, August 2014)  OctB3R-3_prime_shared_exons_DNA_15species_alignment.fasta
Model: One dN/dS ratio for branches, 
Codon frequency model: Fcodon
ns =  15  ls = 105

Codon usage in sequences
--------------------------------------------------------------------------------------------------------------------------------------
Phe TTT   4   3   3   3   3   3 | Ser TCT   0   0   0   0   0   0 | Tyr TAT   1   1   1   2   1   1 | Cys TGT   3   3   4   3   3   4
    TTC   4   5   5   5   5   5 |     TCC   2   2   1   1   2   2 |     TAC   6   6   6   5   6   6 |     TGC   3   3   2   3   3   2
Leu TTA   1   1   1   1   1   1 |     TCA   0   0   1   0   0   0 | *** TAA   0   0   0   0   0   0 | *** TGA   0   0   0   0   0   0
    TTG   0   0   0   0   0   0 |     TCG   1   1   1   2   1   1 |     TAG   0   0   0   0   0   0 | Trp TGG   4   4   4   4   4   4
--------------------------------------------------------------------------------------------------------------------------------------
Leu CTT   1   1   1   1   1   1 | Pro CCT   0   0   0   0   0   0 | His CAT   0   0   0   0   0   0 | Arg CGT   0   0   0   0   0   0
    CTC   3   3   3   2   3   3 |     CCC   3   3   4   4   3   3 |     CAC   1   1   1   1   1   1 |     CGC   4   4   5   4   4   4
    CTA   1   1   1   0   1   1 |     CCA   1   0   0   2   0   1 | Gln CAA   0   0   0   0   0   0 |     CGA   2   2   1   2   2   2
    CTG   7   7   7   9   7   7 |     CCG   4   5   4   2   5   4 |     CAG   0   0   0   0   0   0 |     CGG   0   0   0   0   0   0
--------------------------------------------------------------------------------------------------------------------------------------
Ile ATT   0   0   0   0   0   0 | Thr ACT   0   0   0   0   0   0 | Asn AAT   4   4   4   3   4   4 | Ser AGT   0   0   0   0   0   0
    ATC   4   4   4   4   4   4 |     ACC   1   1   1   1   1   1 |     AAC   2   2   2   3   2   2 |     AGC   0   0   0   0   0   0
    ATA   1   1   1   1   1   1 |     ACA   1   1   1   1   1   1 | Lys AAA   2   2   2   2   2   2 | Arg AGA   0   0   0   0   0   0
Met ATG   1   1   1   1   1   1 |     ACG   2   2   2   2   2   2 |     AAG   2   2   2   2   2   2 |     AGG   0   0   0   0   0   0
--------------------------------------------------------------------------------------------------------------------------------------
Val GTT   0   0   0   1   0   0 | Ala GCT   0   0   0   1   0   1 | Asp GAT   2   2   2   2   2   2 | Gly GGT   3   3   1   2   2   2
    GTC   3   3   3   4   3   3 |     GCC   7   7   6   6   7   6 |     GAC   0   0   0   0   0   0 |     GGC   2   2   3   3   3   2
    GTA   0   0   0   0   0   0 |     GCA   1   1   2   1   1   1 | Glu GAA   1   1   1   1   1   2 |     GGA   1   1   2   1   1   2
    GTG   6   6   6   4   6   6 |     GCG   0   0   0   0   0   0 |     GAG   3   3   3   3   3   2 |     GGG   0   0   0   0   0   0
--------------------------------------------------------------------------------------------------------------------------------------

--------------------------------------------------------------------------------------------------------------------------------------
Phe TTT   3   3   2   3   3   3 | Ser TCT   0   0   0   0   0   0 | Tyr TAT   1   2   2   1   1   2 | Cys TGT   4   2   3   3   4   4
    TTC   5   5   6   5   5   5 |     TCC   2   2   1   2   1   2 |     TAC   6   5   5   6   6   5 |     TGC   2   4   3   3   2   2
Leu TTA   1   1   0   1   1   1 |     TCA   0   0   0   0   1   0 | *** TAA   0   0   0   0   0   0 | *** TGA   0   0   0   0   0   0
    TTG   0   1   0   0   0   1 |     TCG   1   1   2   1   1   1 |     TAG   0   0   0   0   0   0 | Trp TGG   4   4   4   4   4   4
--------------------------------------------------------------------------------------------------------------------------------------
Leu CTT   1   1   1   1   1   1 | Pro CCT   0   0   0   0   0   0 | His CAT   0   0   0   0   0   0 | Arg CGT   0   0   0   0   1   0
    CTC   3   4   3   3   3   3 |     CCC   4   6   5   3   4   4 |     CAC   1   1   1   1   1   1 |     CGC   5   4   5   3   4   5
    CTA   1   0   0   1   1   0 |     CCA   0   0   0   0   0   1 | Gln CAA   0   0   0   0   0   0 |     CGA   1   2   1   3   1   1
    CTG   7   6   9   7   7   7 |     CCG   4   2   3   5   4   3 |     CAG   0   0   0   0   0   0 |     CGG   0   0   0   0   0   0
--------------------------------------------------------------------------------------------------------------------------------------
Ile ATT   0   0   0   0   0   0 | Thr ACT   0   0   1   0   0   1 | Asn AAT   4   4   3   4   4   2 | Ser AGT   0   0   0   0   0   0
    ATC   4   4   4   4   4   4 |     ACC   1   0   1   1   1   1 |     AAC   2   2   3   2   2   4 |     AGC   0   0   0   0   0   0
    ATA   1   1   1   1   1   1 |     ACA   1   2   0   1   1   0 | Lys AAA   2   2   2   2   2   2 | Arg AGA   0   0   0   0   0   0
Met ATG   1   1   1   1   1   1 |     ACG   2   2   2   2   2   2 |     AAG   2   2   2   2   2   2 |     AGG   0   0   0   0   0   0
--------------------------------------------------------------------------------------------------------------------------------------
Val GTT   0   0   0   0   0   1 | Ala GCT   0   0   0   0   0   0 | Asp GAT   2   2   2   2   2   2 | Gly GGT   1   1   2   2   1   1
    GTC   3   4   4   3   3   4 |     GCC   7   7   7   7   7   7 |     GAC   0   0   0   0   0   0 |     GGC   3   3   3   3   3   3
    GTA   0   0   0   0   0   0 |     GCA   1   1   1   1   1   0 | Glu GAA   1   1   1   1   1   0 |     GGA   2   2   1   1   2   2
    GTG   6   5   5   6   6   4 |     GCG   0   0   0   0   0   1 |     GAG   3   3   3   3   3   4 |     GGG   0   0   0   0   0   0
--------------------------------------------------------------------------------------------------------------------------------------

--------------------------------------------------------------------------------------
Phe TTT   3   3   3 | Ser TCT   0   0   0 | Tyr TAT   1   1   2 | Cys TGT   3   3   3
    TTC   5   5   5 |     TCC   1   2   1 |     TAC   6   6   5 |     TGC   3   3   3
Leu TTA   1   0   0 |     TCA   0   0   0 | *** TAA   0   0   0 | *** TGA   0   0   0
    TTG   0   1   0 |     TCG   2   1   2 |     TAG   0   0   0 | Trp TGG   4   4   4
--------------------------------------------------------------------------------------
Leu CTT   1   2   1 | Pro CCT   0   0   0 | His CAT   0   0   0 | Arg CGT   0   0   0
    CTC   2   3   2 |     CCC   3   3   5 |     CAC   1   1   1 |     CGC   5   5   4
    CTA   0   1   1 |     CCA   1   2   0 | Gln CAA   0   0   0 |     CGA   1   1   2
    CTG   9   6   9 |     CCG   4   3   3 |     CAG   0   0   0 |     CGG   0   0   0
--------------------------------------------------------------------------------------
Ile ATT   0   0   0 | Thr ACT   0   1   0 | Asn AAT   5   4   3 | Ser AGT   0   0   0
    ATC   4   4   4 |     ACC   1   0   1 |     AAC   1   2   3 |     AGC   0   0   0
    ATA   1   1   1 |     ACA   1   1   1 | Lys AAA   2   2   2 | Arg AGA   0   0   0
Met ATG   1   1   1 |     ACG   2   2   2 |     AAG   2   2   2 |     AGG   0   0   0
--------------------------------------------------------------------------------------
Val GTT   0   0   1 | Ala GCT   0   0   0 | Asp GAT   2   2   2 | Gly GGT   0   2   2
    GTC   5   5   4 |     GCC   5   6   7 |     GAC   0   0   0 |     GGC   4   2   3
    GTA   1   0   0 |     GCA   2   1   1 | Glu GAA   2   1   1 |     GGA   2   2   1
    GTG   3   4   4 |     GCG   1   1   0 |     GAG   2   3   3 |     GGG   0   0   0
--------------------------------------------------------------------------------------

Codon position x base (3x4) table for each sequence.

#1: Dmel           
position  1:    T:0.27619    C:0.25714    A:0.19048    G:0.27619
position  2:    T:0.34286    C:0.21905    A:0.22857    G:0.20952
position  3:    T:0.17143    C:0.42857    A:0.11429    G:0.28571
Average         T:0.26349    C:0.30159    A:0.17778    G:0.25714

#2: Dsim           
position  1:    T:0.27619    C:0.25714    A:0.19048    G:0.27619
position  2:    T:0.34286    C:0.21905    A:0.22857    G:0.20952
position  3:    T:0.16190    C:0.43810    A:0.10476    G:0.29524
Average         T:0.26032    C:0.30476    A:0.17460    G:0.26032

#3: Dyak           
position  1:    T:0.27619    C:0.25714    A:0.19048    G:0.27619
position  2:    T:0.34286    C:0.21905    A:0.22857    G:0.20952
position  3:    T:0.15238    C:0.43810    A:0.12381    G:0.28571
Average         T:0.25714    C:0.30476    A:0.18095    G:0.25714

#4: Dsuz           
position  1:    T:0.27619    C:0.25714    A:0.19048    G:0.27619
position  2:    T:0.34286    C:0.21905    A:0.22857    G:0.20952
position  3:    T:0.17143    C:0.43810    A:0.11429    G:0.27619
Average         T:0.26349    C:0.30476    A:0.17778    G:0.25397

#5: Dmau           
position  1:    T:0.27619    C:0.25714    A:0.19048    G:0.27619
position  2:    T:0.34286    C:0.21905    A:0.22857    G:0.20952
position  3:    T:0.15238    C:0.44762    A:0.10476    G:0.29524
Average         T:0.25714    C:0.30794    A:0.17460    G:0.26032

#6: Dere           
position  1:    T:0.27619    C:0.25714    A:0.19048    G:0.27619
position  2:    T:0.34286    C:0.21905    A:0.22857    G:0.20952
position  3:    T:0.17143    C:0.41905    A:0.13333    G:0.27619
Average         T:0.26349    C:0.29841    A:0.18413    G:0.25397

#7: Dtei           
position  1:    T:0.27619    C:0.25714    A:0.19048    G:0.27619
position  2:    T:0.34286    C:0.21905    A:0.22857    G:0.20952
position  3:    T:0.15238    C:0.45714    A:0.10476    G:0.28571
Average         T:0.25714    C:0.31111    A:0.17460    G:0.25714

#8: Dtak           
position  1:    T:0.28571    C:0.24762    A:0.19048    G:0.27619
position  2:    T:0.34286    C:0.21905    A:0.22857    G:0.20952
position  3:    T:0.14286    C:0.48571    A:0.11429    G:0.25714
Average         T:0.25714    C:0.31746    A:0.17778    G:0.24762

#9: Dbia           
position  1:    T:0.26667    C:0.26667    A:0.19048    G:0.27619
position  2:    T:0.34286    C:0.21905    A:0.22857    G:0.20952
position  3:    T:0.15238    C:0.48571    A:0.06667    G:0.29524
Average         T:0.25397    C:0.32381    A:0.16190    G:0.26032

#10: Dsec           
position  1:    T:0.27619    C:0.25714    A:0.19048    G:0.27619
position  2:    T:0.34286    C:0.21905    A:0.22857    G:0.20952
position  3:    T:0.15238    C:0.43810    A:0.11429    G:0.29524
Average         T:0.25714    C:0.30476    A:0.17778    G:0.26032

#11: Dsan           
position  1:    T:0.27619    C:0.25714    A:0.19048    G:0.27619
position  2:    T:0.34286    C:0.21905    A:0.22857    G:0.20952
position  3:    T:0.16190    C:0.43810    A:0.11429    G:0.28571
Average         T:0.26032    C:0.30476    A:0.17778    G:0.25714

#12: Dfic           
position  1:    T:0.28571    C:0.24762    A:0.19048    G:0.27619
position  2:    T:0.34286    C:0.21905    A:0.22857    G:0.20952
position  3:    T:0.16190    C:0.47619    A:0.07619    G:0.28571
Average         T:0.26349    C:0.31429    A:0.16508    G:0.25714

#13: Dele           
position  1:    T:0.27619    C:0.25714    A:0.19048    G:0.27619
position  2:    T:0.34286    C:0.21905    A:0.22857    G:0.20952
position  3:    T:0.14286    C:0.43810    A:0.13333    G:0.28571
Average         T:0.25397    C:0.30476    A:0.18413    G:0.25714

#14: Drho           
position  1:    T:0.27619    C:0.25714    A:0.19048    G:0.27619
position  2:    T:0.34286    C:0.21905    A:0.22857    G:0.20952
position  3:    T:0.17143    C:0.44762    A:0.11429    G:0.26667
Average         T:0.26349    C:0.30794    A:0.17778    G:0.25079

#15: Dsub           
position  1:    T:0.26667    C:0.26667    A:0.19048    G:0.27619
position  2:    T:0.34286    C:0.21905    A:0.22857    G:0.20952
position  3:    T:0.16190    C:0.45714    A:0.09524    G:0.28571
Average         T:0.25714    C:0.31429    A:0.17143    G:0.25714

Sums of codon usage counts
------------------------------------------------------------------------------
Phe F TTT      45 | Ser S TCT       0 | Tyr Y TAT      20 | Cys C TGT      49
      TTC      75 |       TCC      24 |       TAC      85 |       TGC      41
Leu L TTA      12 |       TCA       2 | *** * TAA       0 | *** * TGA       0
      TTG       3 |       TCG      19 |       TAG       0 | Trp W TGG      60
------------------------------------------------------------------------------
Leu L CTT      16 | Pro P CCT       0 | His H CAT       0 | Arg R CGT       1
      CTC      43 |       CCC      57 |       CAC      15 |       CGC      65
      CTA      10 |       CCA       8 | Gln Q CAA       0 |       CGA      24
      CTG     111 |       CCG      55 |       CAG       0 |       CGG       0
------------------------------------------------------------------------------
Ile I ATT       0 | Thr T ACT       3 | Asn N AAT      56 | Ser S AGT       0
      ATC      60 |       ACC      13 |       AAC      34 |       AGC       0
      ATA      15 |       ACA      14 | Lys K AAA      30 | Arg R AGA       0
Met M ATG      15 |       ACG      30 |       AAG      30 |       AGG       0
------------------------------------------------------------------------------
Val V GTT       3 | Ala A GCT       2 | Asp D GAT      30 | Gly G GGT      25
      GTC      54 |       GCC      99 |       GAC       0 |       GGC      42
      GTA       1 |       GCA      16 | Glu E GAA      16 |       GGA      23
      GTG      77 |       GCG       3 |       GAG      44 |       GGG       0
------------------------------------------------------------------------------


Codon position x base (3x4) table, overall

position  1:    T:0.27619    C:0.25714    A:0.19048    G:0.27619
position  2:    T:0.34286    C:0.21905    A:0.22857    G:0.20952
position  3:    T:0.15873    C:0.44889    A:0.10857    G:0.28381
Average         T:0.25926    C:0.30836    A:0.17587    G:0.25651

Codon frequencies under model, for use in evolver (TTT TTC TTA TTG ... GGG):
  0.02857143  0.04761905  0.00761905  0.00190476
  0.00000000  0.01523810  0.00126984  0.01206349
  0.01269841  0.05396825  0.00000000  0.00000000
  0.03111111  0.02603175  0.00000000  0.03809524
  0.01015873  0.02730159  0.00634921  0.07047619
  0.00000000  0.03619048  0.00507937  0.03492063
  0.00000000  0.00952381  0.00000000  0.00000000
  0.00063492  0.04126984  0.01523810  0.00000000
  0.00000000  0.03809524  0.00952381  0.00952381
  0.00190476  0.00825397  0.00888889  0.01904762
  0.03555556  0.02158730  0.01904762  0.01904762
  0.00000000  0.00000000  0.00000000  0.00000000
  0.00190476  0.03428571  0.00063492  0.04888889
  0.00126984  0.06285714  0.01015873  0.00190476
  0.01904762  0.00000000  0.01015873  0.02793651
  0.01587302  0.02666667  0.01460317  0.00000000


Nei & Gojobori 1986. dN/dS (dN, dS)
(Note: This matrix is not used in later ML. analysis.
Use runmode = -2 for ML pairwise comparison.)

Dmel                
Dsim                -1.0000 (0.0000 0.0521)
Dyak                -1.0000 (0.0000 0.1081)-1.0000 (0.0000 0.0937)
Dsuz                -1.0000 (0.0000 0.1679)-1.0000 (0.0000 0.1679)-1.0000 (0.0000 0.2338)
Dmau                -1.0000 (0.0000 0.0387)-1.0000 (0.0000 0.0127)-1.0000 (0.0000 0.0796)-1.0000 (0.0000 0.1524)
Dere                -1.0000 (0.0000 0.0936)-1.0000 (0.0000 0.1079)-1.0000 (0.0000 0.0937)-1.0000 (0.0000 0.2506)-1.0000 (0.0000 0.0936)
Dtei                -1.0000 (0.0000 0.0797)-1.0000 (0.0000 0.0658)-1.0000 (0.0000 0.0257)-1.0000 (0.0000 0.2005)-1.0000 (0.0000 0.0522)-1.0000 (0.0000 0.0658)
Dtak                -1.0000 (0.0000 0.1855)-1.0000 (0.0000 0.1695)-1.0000 (0.0000 0.1857)-1.0000 (0.0000 0.1849)-1.0000 (0.0000 0.1538)-1.0000 (0.0000 0.2018)-1.0000 (0.0000 0.1542)
Dbia                -1.0000 (0.0000 0.2004)-1.0000 (0.0000 0.1841)-1.0000 (0.0000 0.2006)-1.0000 (0.0000 0.1370)-1.0000 (0.0000 0.1683)-1.0000 (0.0000 0.2511)-1.0000 (0.0000 0.1687)-1.0000 (0.0000 0.1853)
Dsec                -1.0000 (0.0000 0.0519)-1.0000 (0.0000 0.0255)-1.0000 (0.0000 0.0935)-1.0000 (0.0000 0.1674)-1.0000 (0.0000 0.0126)-1.0000 (0.0000 0.1076)-1.0000 (0.0000 0.0656)-1.0000 (0.0000 0.1690)-1.0000 (0.0000 0.1836)
Dsan                -1.0000 (0.0000 0.0937)-1.0000 (0.0000 0.0796)-1.0000 (0.0000 0.0256)-1.0000 (0.0000 0.2168)-1.0000 (0.0000 0.0657)-1.0000 (0.0000 0.0796)-1.0000 (0.0000 0.0257)-1.0000 (0.0000 0.1697)-1.0000 (0.0000 0.2006)-1.0000 (0.0000 0.0794)
Dfic                -1.0000 (0.0000 0.2534)-1.0000 (0.0000 0.2534)-1.0000 (0.0000 0.2190)-1.0000 (0.0000 0.2526)-1.0000 (0.0000 0.2359)-1.0000 (0.0000 0.2712)-1.0000 (0.0000 0.1861)-1.0000 (0.0000 0.2551)-1.0000 (0.0000 0.2356)-1.0000 (0.0000 0.2526)-1.0000 (0.0000 0.2190)
Dele                -1.0000 (0.0000 0.2171)-1.0000 (0.0000 0.2171)-1.0000 (0.0000 0.2344)-1.0000 (0.0000 0.2333)-1.0000 (0.0000 0.2005)-1.0000 (0.0000 0.2513)-1.0000 (0.0000 0.2176)-1.0000 (0.0000 0.2710)-1.0000 (0.0000 0.3248)-1.0000 (0.0000 0.2164)-1.0000 (0.0000 0.2174)-1.0000 (0.0000 0.3888)
Drho                 0.0251 (0.0043 0.1694) 0.0211 (0.0043 0.2018) 0.0180 (0.0043 0.2359) 0.0158 (0.0043 0.2701) 0.0229 (0.0043 0.1854) 0.0211 (0.0043 0.2016) 0.0210 (0.0042 0.2023) 0.0193 (0.0042 0.2199)-1.0000 (0.0000 0.2706) 0.0212 (0.0043 0.2011) 0.0194 (0.0043 0.2188) 0.0129 (0.0042 0.3300) 0.0211 (0.0043 0.2016)
Dsub                -1.0000 (0.0000 0.1673)-1.0000 (0.0000 0.1519)-1.0000 (0.0000 0.1995)-1.0000 (0.0000 0.0516)-1.0000 (0.0000 0.1367)-1.0000 (0.0000 0.2156)-1.0000 (0.0000 0.1677)-1.0000 (0.0000 0.1528)-1.0000 (0.0000 0.0789)-1.0000 (0.0000 0.1514)-1.0000 (0.0000 0.1833)-1.0000 (0.0000 0.2516)-1.0000 (0.0000 0.2324)-1.0000 (0.0000 0.2513)


TREE #  1:  (((13, 14), ((8, (9, (4, 15))), ((1, ((2, 5), 10)), (6, (7, (3, 11)))))), 12);   MP score: 70
This is a rooted tree.  Please check!
lnL(ntime: 28  np: 30):   -727.965261      +0.000000
  16..17   17..18   18..13   18..14   17..19   19..20   20..8    20..21   21..9    21..22   22..4    22..15   19..23   23..24   24..1    24..25   25..26   26..2    26..5    25..10   23..27   27..6    27..28   28..7    28..29   29..3    29..11   16..12 
 0.055883 0.036382 0.091482 0.086201 0.000004 0.026813 0.053560 0.045862 0.042818 0.018328 0.039195 0.000004 0.025814 0.010285 0.019674 0.009909 0.000004 0.009834 0.000004 0.009817 0.020317 0.040796 0.010538 0.000004 0.010327 0.009900 0.009835 0.096918 1.744240 0.000100

Note: Branch length is defined as number of nucleotide substitutions per codon (not per neucleotide site).

tree length =   0.78051

(((13: 0.091482, 14: 0.086201): 0.036382, ((8: 0.053560, (9: 0.042818, (4: 0.039195, 15: 0.000004): 0.018328): 0.045862): 0.026813, ((1: 0.019674, ((2: 0.009834, 5: 0.000004): 0.000004, 10: 0.009817): 0.009909): 0.010285, (6: 0.040796, (7: 0.000004, (3: 0.009900, 11: 0.009835): 0.010327): 0.010538): 0.020317): 0.025814): 0.000004): 0.055883, 12: 0.096918);

(((Dele: 0.091482, Drho: 0.086201): 0.036382, ((Dtak: 0.053560, (Dbia: 0.042818, (Dsuz: 0.039195, Dsub: 0.000004): 0.018328): 0.045862): 0.026813, ((Dmel: 0.019674, ((Dsim: 0.009834, Dmau: 0.000004): 0.000004, Dsec: 0.009817): 0.009909): 0.010285, (Dere: 0.040796, (Dtei: 0.000004, (Dyak: 0.009900, Dsan: 0.009835): 0.010327): 0.010538): 0.020317): 0.025814): 0.000004): 0.055883, Dfic: 0.096918);

Detailed output identifying parameters

kappa (ts/tv) =  1.74424

omega (dN/dS) =  0.00010

dN & dS for each branch

 branch          t       N       S   dN/dS      dN      dS  N*dN  S*dS

  16..17     0.056   247.7    67.3  0.0001  0.0000  0.0872   0.0   5.9
  17..18     0.036   247.7    67.3  0.0001  0.0000  0.0567   0.0   3.8
  18..13     0.091   247.7    67.3  0.0001  0.0000  0.1427   0.0   9.6
  18..14     0.086   247.7    67.3  0.0001  0.0000  0.1344   0.0   9.0
  17..19     0.000   247.7    67.3  0.0001  0.0000  0.0000   0.0   0.0
  19..20     0.027   247.7    67.3  0.0001  0.0000  0.0418   0.0   2.8
  20..8      0.054   247.7    67.3  0.0001  0.0000  0.0835   0.0   5.6
  20..21     0.046   247.7    67.3  0.0001  0.0000  0.0715   0.0   4.8
  21..9      0.043   247.7    67.3  0.0001  0.0000  0.0668   0.0   4.5
  21..22     0.018   247.7    67.3  0.0001  0.0000  0.0286   0.0   1.9
  22..4      0.039   247.7    67.3  0.0001  0.0000  0.0611   0.0   4.1
  22..15     0.000   247.7    67.3  0.0001  0.0000  0.0000   0.0   0.0
  19..23     0.026   247.7    67.3  0.0001  0.0000  0.0403   0.0   2.7
  23..24     0.010   247.7    67.3  0.0001  0.0000  0.0160   0.0   1.1
  24..1      0.020   247.7    67.3  0.0001  0.0000  0.0307   0.0   2.1
  24..25     0.010   247.7    67.3  0.0001  0.0000  0.0155   0.0   1.0
  25..26     0.000   247.7    67.3  0.0001  0.0000  0.0000   0.0   0.0
  26..2      0.010   247.7    67.3  0.0001  0.0000  0.0153   0.0   1.0
  26..5      0.000   247.7    67.3  0.0001  0.0000  0.0000   0.0   0.0
  25..10     0.010   247.7    67.3  0.0001  0.0000  0.0153   0.0   1.0
  23..27     0.020   247.7    67.3  0.0001  0.0000  0.0317   0.0   2.1
  27..6      0.041   247.7    67.3  0.0001  0.0000  0.0636   0.0   4.3
  27..28     0.011   247.7    67.3  0.0001  0.0000  0.0164   0.0   1.1
  28..7      0.000   247.7    67.3  0.0001  0.0000  0.0000   0.0   0.0
  28..29     0.010   247.7    67.3  0.0001  0.0000  0.0161   0.0   1.1
  29..3      0.010   247.7    67.3  0.0001  0.0000  0.0154   0.0   1.0
  29..11     0.010   247.7    67.3  0.0001  0.0000  0.0153   0.0   1.0
  16..12     0.097   247.7    67.3  0.0001  0.0000  0.1512   0.0  10.2

tree length for dN:       0.0001
tree length for dS:       1.2173


Time used:  0:18
