# Supplementary material for: Molecular evolution of octopamine receptors in Drosophila
Source: G3 (Bethesda). 2025 Dec 6;16(2):jkaf289. doi: 10.1093/g3journal/jkaf289 (PMC12869069; doi:10.1093/g3journal/jkaf289)
Supplement: jkaf289_Supplementary_Data [file jkaf289_supplementary_data.zip › Supplementary Files/supplementary_PAML_files/Octβ3R/PF_PG_5' shared/OctB3R-shared_DNA_15species_alignment.fasta]

>Dmel
atgtcaggggttaacgtggctgaccttctggccacgacaatgacattacccataacagcc
gcagcaggagcagcaacatcacaagca---------------------------------
---------------------------------------gcagcaacatcagccaccaac
gccagccacctgcaacctgcaacattaacaggccacatttccacgacagcagcagccaaa
actacgacg---------------------acgccgacgagcagtttgcctataacatcg
caatttgtggatgcctcgttgacttcgctatcattaacagccacatcgtcagatgcctcc
tactcctcgcccttttcatcctacttgtcgtcggattccacgtttgagctcctctcgaca
gtcggcccaaatataacggcc------------aatggcagtgacattgcggtggataac
caggcggagctggaggagagctggctggatctatcgctgctgctgctcaaaggattcatc
ttctcgtcaattatcctggccgctgtcctcggcaatgcattggtcatcatttcagtgcag
cgcaatcgaaagctgcgggtgataaccaattactttgttgtgtcgctggcgatggccgac
atgctggtggccctctgtgcgatgacattcaacgcctccgtggaactgtccggcggaaag
tggatgttcggaccgttcatgtgcaacgtgtacaacagcctggatgtttacttttccacg
gccagcatattgcacctgtgctgcatatcagtggacagatactacgccattgtgcgtcca
ctggagtatccattgaatatgacacacaaaacggtctgcttcatgctcgccaatgtgtgg
atcctgcccgccctcatatccttcacgcccatctttctgggctggtacacgacggaggag
cacctgcgggagatttccctgcatccggaccagtgctcgtttgtggtcaacaaggcctac
gccctcatctccagttcggtgagcttctggatacccggcattgtgatgctggtgatgtac
tggcgcatctttaaggaggcgattcgtcaacgcaaggccctcagccgcaccagctccaac
atcctccttaacagcgtccacatgggccacacccagcagcccaccagcctgagctatctg
catcccagtgactgtgatctgaatgccacatccgcccgggaggagacgcacagtgcgctt
agtaacttggaggacatgctgcagccggccaccgacgaggacgacgatagggacgagtgc
gatgaactgagagtgccatcgccgccgccacgccgcctcagccgcagcagcatcgatctg
agggacttggagcaggagcggtacgagaaggtcacccacacggacagtgctccctcgatg
atggcactgcagcaacagcag---ccctcccacaatcagttgcagccaccggcgccagtg
ttcaatccgcagatatggacggagggcaagatgatcccttcgaaggagctcgataag---
------------gagcat---tctcatcccaatggcccgcaacagcagctcagcctgacc
agcggcagtgggaacagcgaaccggaaccggagtccactgcgtaccgggtctttggtggt
ctcaacagcgacgagagcgagggcaacgacctgtac------gacacccacctgccgctg
gccgaggacaacaaggagctgaagcgcctgatagaggacaactatctgtactttaagcgc
cagacgggcggcaccattatcagtggcccaggcggaggaaagtacgctgccctcagtgaa
acggacttcatcaggctgaaggcgggcgcagcggcctgtgggcgtaaggcattcgcctcc
agcgattcggagttcctgcgcaccattagtgaatcgcgggcgttgccg------gagcag
cca---gtgcccgggaaggagaagggcttcaacattctgtccctgctgtcgaagacgaaa
cgctcgagcaccgagtgctttacgctggaaaagaagcgacatcaggcc------aactcc
gagggatccagcttcttccggcgctcccggaaccggaaattgtcgcacagctacaacgga
tgcggtggcggc---------aaggaacgcaaacttgagagacgccagcggcagcacagc
gatacggactccacgcccaacaagccggacatcctgctggacatcaatgtgctcagcgag
cagagtgga------gccagtgtgatccagcagttcagcgacggggtacagctgattgac
ttcagtgagctgaaaacaccgcccgag---aggattcggagcgacgacgagttggcgcag
ctggccgattgctttggggagtcgccccagcagccggccacgccgccaccatcgttatcg
ccgccagaattgccagaaccgagtggcctgctcattgccagcagctcggaactggccgag
atctttcgctcgctgagctttccgctgggccgaccggctggtgctccacagcgcctgagc
acgctcagtgaccaggtgtgcgccaactatctgatgtccccaccgaacacaccggctccg
ccggccatttccgtgccgaacggaggtgcc---------------------atggactct
tcc---gcctcttccaacgcgcagtcggcgtccatcaatgtgtacttcctatcgccgccg
ccgcatgccgccgcacctggttatacgcccagtgacacatccactgtgtccttggatgtg
gtgaccagcctgcctatgcccgtt------ccagtgccgcagccaaatccccaaatggcc
tcacagtccaacatatcgcccaagccggagatcatactcgattccacgctgtcgccggtt
gagggatgcggc---gatgagcaccgggatgtcacgtcgccactgttcaagcgcaaagat
agcgccggcgatgcggacgtgagcgtttccggcaatggaggggctggtggcgttgga---
---------ggagtgggtggccgccaaggccgctgcagcatcctggcaggctacgatggc
atccaaactgtgcggaagagacaggcgtccgtggtgacctacgacgtgaatgtcatcaac
ttctcgcaggagaacagcgacagtcgcagctacatcccgatgggccgcgtttccaccagt
tccgca
>Dsec
atgtcaggggtttacgtggctgaccttctggccacgacaatgacattacccataacagcc
gcaacaggagcagcaacctcacaagca---------------------------------
---------------------------------------gcagcaacatcagtcaccaac
gccagccacctgcaacctgcaacattaacaagccacatttccacgacagcagcagccaaa
acgacgacg---------------------acgacgacgagcagtttgcctataacatcg
caatttgtggatgcctcgttgacttcgctatcattaacagccacatcgtcagatggctcc
tactcctcgcccttttcatcctactcttcctcggagtccacgtttgagttcctctcgaca
gttggcccaaacataactgcc------------aatggcagtgagattgcggtggatagc
caggcggagctggaggagagctggctggatctatcgctgctgctgctcaaaggattcatc
ttctcgtcaattatcctggccgctgtcctcggcaacgcattggtcatcatttcagtgcag
cgcaatcgaaagctgcgggtgataaccaattactttgttgtgtcgctggcgatggccgac
atgctggtggccctctgtgcgatgacattcaacgcctccgtggaactgtccggcggaaag
tggatgttcggaccgttcatgtgcaacgtgtacaacagcctggatgtttacttttccacg
gccagcatattgcacctgtgctgcatatcggtggacagatactacgccattgtgcgtcca
ctggagtatccattgaatatgacacacaaaacggtctgcttcatgctcgccaatgtgtgg
atcctgcccgccctcatatccttcacgcccatcttcctgggctggtacacgacggaggag
cacctgcgggagatttccctgcatccggaccagtgctcgtttgtggtcaacaaggcctac
gccctcatctccagttcggtgagcttctggatacccggcattgtgatgctggtgatgtac
tggcgcatctttaaggaggcgattcgtcagcgcaaggccctcagccgcaccagctccaat
atcctcctaaacagcgtccacatgggccacacccagcagcctaccagcctgagctatctg
catcccagcgactgcgatctgaatgccacatccgcccgcgaggagacacacagtgcgctc
agtaacttggaggacatgctgcagccggccaccgacgaggacgacgacagggacgagtgc
gatgaactgagagtgccatcgccgccgccacgccgcctcagccgcagcagcatcgatctg
agggacttggagcaggagcggtacgagaaggtcacccacacggacagtgctccctcgatg
atggcactgcagcagcagcag---ccctcccacaatcagttgcagccaccggcgccagtg
ttcaatccgcagatatggacggagggcaagatgatcccttcgaag---------------
------------gagcat---tctcatcccaatggaccgcaacagcaactcagcctgacc
agcggcagtgggaacagcgaaccggaaccggagtccaccgcgtaccgggtctttggtggc
ctcaacagcgacgagagcgagggcaacgacatgtac------gacacccacctgccgctg
gccgaggacaacaaggagctgaagcgcctgatcgaggacaactatctgtacttcaagcgc
cagacgggcggcacaattatcagtggtccgggcggggggaagtacgccgccctcagtgag
acggacttcatccggctgaaggcgggtgcagcggcctgtgggcgtaaggcattcgcctcc
agcgattcggagttcctgcgcaccattagcgaatcgcgggcgttgccg------gagcag
cca---gtgcccgggaaggagaagggcttcaacattctatccctgctgtcgaagacgaag
cgctcgagcaccgagtgctttacgctggagaagaagcgacatcaggcc------aactcc
gagggatccagcttcttccggcgctcccggaaccggaaattgtcgcacagctacaacgga
tgcggcggcggc---------aaggaacgcaaacttgagcgacgccagcggcagcacagc
gatacggactccacgcccaacaagccggacatcctgctggacatcaatgtgctcagcgag
cagagtggc------gccagtgtgatccagcagttcagcgacggggtgcagctgattgac
ttcagtgagctaaaagcaccgcccgag---aggattcgcagcgacgacgagctggcccag
ctggccgattgctttggggagtcgccccagcagccggccacgccgccaccatcgttgtcg
ccgccggaattgccggaaccgagtggcctgctcattgccagcagctcggagctggccgag
atctttcgctcgctgagctttccactgggccgaccggctggtgctccacagcgcctgagt
acgctcagtgaccaggtgtgcgccaactatctgatgtccccaccgaacacaccggctccg
ccgtccatttccgtgccgaacggaggtgcc---------------------atggactct
tcc---gccgcttccaactcgcagtcggcgtccatcaatgtgtacttcctatcgccgccg
ccgcatgccgccgcacctggttatatgcccagtgacacatccactgtgtccttggatgtg
gtgaccagcctgccgatgcccgtt------ccagtgccgcagccaaatccccaaatgccc
tcacagtccaacatatcgcccaagccggagatcatactcgattccacgctgtcgccggtt
gagggatgcggc---gatgagcaccgggatgtcacgtcgccactgttcaagcgcaaagat
agcgccggcgatgcggacgtgagcgtttccggcaatggaggggctggtggcattgga---
---------ggagtgggtggccgccaagggcgctgcagcatcctggccggctacgatggc
atccaaactgtgcggaagagacaggcgtccgtggtgacctacgacgtgaatgtcatcaac
ttctcgcaggagaacagcgacagtcgcagctacatcccgatgggccgcgtttccaccagt
tccgca
>Dsim
atgtcaggggttaacgtggctgaccttctggccacgacaatgacattacccataacagcc
gcaacaggagcagcaacatcacaagca---------------------------------
---------------------------------------gcagcaacatcagtcacc---
---agccacctgcaacctgcaacattaacaagccacatttccacgacagcagcagccaaa
acgacg------------------------acgacgacgagcagtttgcctataacatcg
caatttgtggatgcctcgttgacttcgctatcattaacagccacatcgtcagatggctcc
tactcctcgcacttttcatcctactcttcctcggagtccacgtttgagttcctctcgaca
gttggcccaaacataacggcc------------aatggcagtgagattgcggtggatagc
caggcggagctggaggagagctggctggatctatcgctgctgctgctcaaaggattcatc
ttctcgtcaattatcctggccgctgtcctcggcaatgcattggtcatcatttcagtgcag
cgcaatcgaaagctgcgggtgataaccaattactttgttgtgtcgctggcgatggccgac
atgctggtggccctctgtgcgatgacattcaacgcctccgtggaactgtccggcggaaag
tggatgttcggaccgttcatgtgcaacgtgtacaacagcctggatgtttacttttcgacg
gccagcatattgcacctgtgctgcatatcggtggacagatactacgccattgtgcgtcca
ctggagtatccattgaatatgacacacaaaacggtctgcttcatgctcgccaatgtgtgg
atcctgcccgccctcatatccttcacgcccatcttcctgggctggtacacgacggaggag
cacctgcgggagatttctctgcatccggaccagtgctcgtttgtggtcaacaaggcctac
gccctcatctccagttcggtgagcttctggatacccggcattgtgatgctggtgatgtac
tggcgcatctttaaggaggcgattcgtcagcgcaaggcccttagccgcaccagctccaat
atcctcctaaacagcgttcacatgggccacacccagcagcccaccagcctgagctatctg
catcccagcgactgcgatctgaatgccacatccgcccgcgaggagacacacagtgcgctc
agtaacttggaggacatgctgcagccggccaccgacgaggacgacgacagggacgagtgc
gatgaactgagagtgccatcgccgccgccacgccgcctcagccgcagcagcatcgatctg
agggacttggagcaggagcggtacgagaaggtcacccacacggacagtgctccctcgatg
atggcactgcagcagcagcag---ccctcccacaatcagttgcagccaccggcgccagtg
ttcaatccgcagatatggacggagggcaaggtgatcccttcgaaggagctcgaaaag---
------------gagcat---tctcatcccaatggcccgcaacagcaactcagcctgacc
agcggcagtgggaacagcgaaccggaaccggagtccaccgcgtaccgggtctttggtggc
ctcaacagcgacgagagcgagggcaacgacatgtac------gacacccacctgccgctg
gccgaggacaacaaggagctgaagcgcctgatcgaggacaactatctgtacttcaagcgc
cagacgggcggcacaattatcagtgggccgggcggggggaagtacgccgccctcagcgag
acggacttcatccggctgaaggcgggtgcagcggcctgtgggcgtaaggcattcgcctcc
agcgattcggagttcctgcgcaccattagcgaatcgcgggcgttgccg------gagcag
cca---gtgcccgggaaggagaagggcttcaacattctatccctgctgtcgaagacgaag
cgctcgagcaccgagtgctttacgctggagaagaagcgacatcaggcc------aactcc
gagggatccagcttcttccggcgctcccggaaccggaaattgtcgcacagctacaacgga
tgcggcggcggc---------aaggaacgcaaacttgagcgacgccagcggcagcacagc
gatacggactccacgcccaacaagccggacatcctgctggacatcaatgtgctcagcgag
cagagtggc------gccagtgtgatccagcagttcagcgacggggtgcagctgattgac
ttcagtgagttaaaagcaccgcccgag---aggattcgcagcgacgacgagctggcccag
ctggccgattgctttggggagtcgccccagcagccggccacgccgccaccatcgttgtcg
ccgccggaattgccagaaccgagtggcctgctcattgccagcagctcggagctggccgag
atctttcgctcgctgagctttccgctgggccgaccggctggtgctccacaacggctgagc
acgctcagtgaccaggtgtgcgccaactatctgatgtccccaccgaacacaccggctccg
ccggccatttccgtgcccaacggaggtgcc---------------------atggactct
tcc---gccgcttccaacgcgcagtcggcgtccatcaatgtgtacttcctatcgccgccg
ccgcatgccgccgcacctggttatacgcccagtgacacatccactgtgtccttggatgtg
gtgaccagcctgccgatgcccgtt------ccagtgccgcagccaaatccccaaatgccc
tcacagtccaacatatcgcccaagccggagatcatactcgattccacgctgtcgccggtt
gagggatgcggc---gatgagcaccgggatgtcacgtcgccactgttcaagcgcaaagat
agcgccgccgatgcggacgtgagcgtttccggcaatggaggggctggtggcattgga---
---------ggagtgggtggccgccaagggcgctgcagcatcctggccggctacgatggc
atccaaactgtgcggaagagacaggcgtccgtggtgacctacgacgtgaatgtcatcaac
ttctcgcaggagaacagcgacagtcgcagctacatcccgatgggccgcgtttccaccagt
tccgca
>Dmau
atgtcaggggttaacgtggctgaccttctggccacgacaatgacattacccataacagcc
gcaacaggagcagcaacatcccaagca---------------------------------
---------------------------------------gcagcaacatcagtcacc---
---agccacctgcaacctgcaacattaacaagccacatttccacgacagcagcagccaaa
acgacg------------------------acgacgacgagcagtttgcctataacatcg
caatttgtggatgcctcgttgacttcgctatcattaacagccacatcgtcagatggctcc
tactcctcgcccttttcatcctactcttcctcggagtccacgtttgagctcctctcgaca
gttggcccaaacataacggcc------------aatggcagtgagattgcggtggatagc
caggcggagctggaggagagctggctggatctatcgctgctgctgctcaaaggattcatc
ttctcgtcaattatcctggccgctgtcctcggcaatgcattggtcatcatttcagtgcag
cgcaatcgaaagctgcgggtgataaccaattactttgttgtgtcgctggcgatggccgac
atgctggtggccctctgtgcgatgacattcaacgcctccgtggaactgtccggcggaaag
tggatgttcggaccgttcatgtgcaacgtgtacaacagcctggatgtttacttttccacg
gccagcatattgcacctgtgctgcatatcggtggacagatactacgccattgtgcgtcca
ctggagtatccattgaatatgacacacaaaacggtctgcttcatgctcgccaatgtgtgg
atcctgcccgccctcatatccttcacgcccatcttcctgggctggtacacgacggaggag
cacctgcgggagatttccctgcatccggaccagtgctcgtttgtggtcaacaaggcctac
gccctcatctccagttcggtgagcttctggatacccggcattgtgatgctggtcatgtac
tggcgcatctttaaggaggcgattcgtcagcgcaaggccctcagccgcaccagctccaat
atcctcctaaacagcgtccacatgggccacacccagcagcccaccagcatgagctatctg
catcccagcgactgcgatctgaatgccacatccgcccgcgaggagacacacagtgcgctc
agtaacctggaggacatgctgcagccggccaccgacgaggacgacgacagggacgagtgc
gatgaactgagagtgccatcgccgccgccacgccgcctcagccgcagcagcatcgatctg
cgggacttggagcaggagcggtacgagaaggtcacccacacggacagtgctccctcgatg
atggcactgcagcagcagcag---cccaaccacaatcagttgcagccaccggcgccagtg
ttcaatccgcagatatggacggagggcaagatgatcccttcgaaggagctcgaaaag---
------------gagcat---tctcatcccaatggcccgcaacaacaactcagcctgacc
agcggcagtgggaacagcgaaccggaaccggagtccaccgcgtaccgggtctttggtggc
ctcaacagcgacgagagcgagggcaacgacatgtac------gacacccacctgccgctg
gccgaggacaacaaggagctgaagcgcctgatcgaggacaactatctgtacttcaagcgc
cagacgggcggcacaattatcagcggtccgggcgggggaaagtacgccgccctcagcgag
acggacttcatccggctgaaggcgggtgcagcggcctgtgggcgtaaggcattcgcctcc
agcgattcggagttcctgcgcaccattagcgaatcgcgggcgttgccg------gagcag
cca---gtgcccgggaaggagaagggcttcaacattctatccctgctgtcgaagacgaag
cgctcaagcaccgagtgctttacgctggagaagaagcgacatcagacc------aactcc
gagggatccagcttcttccggcgctcccggaaccggaaattgtcgcacagctacaacgga
tgcggcggcggc---------aaggaacgcaaacttgagcgacgccagcggcagcacagc
gatacggactccacgcccaacaagccggacatcctgctggacatcaatgtgctcagcgag
cagagtggc------gccagtgtgatccagcagttcagcgacggggtgcagctgattgac
ttcagtgagctaaaaacaccgcccgag---aggattcgcagcgacgacgagctggcccag
ctggccgattgctttggggagtcgccccagcagccggccacgccgccaccatcgttgtcg
ccgccggaattgccggaaccgagtggcctgctcattgccagcagctcggagctggccgag
atctttcgctcgctgagctttccgctgggccgaccggctggtgctccacagcgcctgagc
acgctcagtgaccaggtgtgcgccaactatctgatgtccccaccgaacacaccggctccg
ccggccatttccgtgccgaacgggggtgcc---------------------atggactct
tcc---ggcgcttccaacgcgcagtcggcgtccatcaatgtgtacttcctatcgccgccg
ccgcatgccgccgcacctggttatacgcccagtgacacatccactgtgtccttggatgtg
gtgaccagcctgccgatgcccgtt------ccagtgccgcagccaaatccccaaatgccc
tcacagtccaacatatcgcccaagccggagatcatactcgattccacgctgtcgccggtt
gagggatgcggc---gatgagcaccgggatgtcacgtcgccactgttcaagcgcaaagat
agcgccggcgatgcggacgtgagcgtttccggcaatggaggggctggtggcattgga---
---------ggagtgggtggccgccaagggcgctgcagcatcctggccggctacgatggc
atccaaactgtacggaagagacaggcgtccgtggtgacctacgacgtgaatgtcatcaac
ttctcgcaggagaacagcgacagtcgcagctacatcccgatgggccgcgtttccaccagt
tccgca
>Dere
atgtccggggttaacgtggctgaccctctggccacgaaaatgacattacccatcacagcc
gcagcaggagcagcagcatcacaagcagcaacactcgca---------------------
------------------------------------gcagctgccacatcagccaccaac
agcagccgcctgcaacctgcaacattaacaagccacattttcacgacagcagcagtcaaa
acgacgacg---------------------acgtcgacgagcagtttgcctataacatcg
caatttgtggatgcctcgttgacttcgctatcattaacagcaacatcgtcagacgcctcc
gactcctcacccttttcgtcctattcgccgtcggagtccacgtatgagttcctctccaca
gtcggtccaaacataacggcc------------aatggcagtgagattgccgtggataac
caggcggagctggaggagagctggctggatctatcgctgctgctgctcaaaggattcatc
ttctcgtcaattatcctggccgctgtcctgggcaatgcattggtcatcatttcagtgcag
cgcaatcgaaagctgcgggtgataaccaattactttgttgtgtcgctggcgatggccgac
atgctggtggccctctgtgcgatgacattcaacgcctccgtggaactctccggcggaaag
tggatgttcggaccgttcatgtgcaacgtgtacaacagcctggatgtttacttttccacg
gctagcatattgcacctgtgctgcatatcggtggacagatactacgccattgtgcgtcca
ctggagtatcctttgaatatgacacacaaaacggtttgcttcatgctcgccaatgtgtgg
atcctgcccgccctcatatcctttacgcccatcttcctgggctggtacacgacggaggag
cacctgcgggagatttccctgcatccggaccagtgctcgtttgtggtcaacaaggcctac
gccctcatctccagttcggtgagcttctggatacccggcattgtgatgctggtgatgtac
tggcgtatctttaaggaggcgatacgtcagcgcaaggccctcagccgcaccagctccaac
atcctgctgaacagcgtccacatgggccacacccagcagcccaccagcctgagctatctg
catcccagcgactgcgatctgaatggcacatccgcccgcgaggagacgcacagtgctctt
agtaacttggaggacatgctgcagccggccaccgacgaggacgacgacagggacgagtgc
gatgaactgagagtgccatcgccgccgccacgccgcctcagccgcagcagcatcgatctg
cgggacttggagcaggagcggtacgagaaagttacccacacggacagtgcaccttcgatg
atggcactgcagcagcagcag---ccctcccacaatcagttgcagccaccggcgccagtg
ttcaatccgcagatatggacggagggcaagatgatgccttccaaggagctcgaaaag---
------------gagcat---actcatcccaatgccccgcaacagcaactcagcctgacc
agcggcagtggcaacagcgaaccggaaccggagtccaccgcctaccgggtctttggtggc
ctcaacagcgacgagagcgagggcaacgacctgtac------gacacccacctgccgctg
gccgaggacaacaaggagctgaagcgcctgatcgaggacaactatctgtacttcaagcgc
cagacgggcggcaccattatcagcggtccgggcggtggcaagtacgccgccctcagtgag
acggacttcatccggctgaaggcgggtgctgcggcctgcggccgtaaggcattcgcctcc
agcgactcggagttcctgcgcaccattagcgaatcgcgggcgttgcca------gagcaa
cca---gtgcccgagaaggagaagagcttcaacatcctctccctgctggccaagacgaag
cgctcgagcaccgagtgcttcgccctggagaagaagcgacatcaggcatcaagcaactcc
gagggatccagcttcttccggcgctcccggaaccggaaattgtcgcacagctacaacgga
tgcggcggcggc---------aaggaacgcaaacttgagcgacgccagcggcaacacagc
gatacggactccacgcccaacaagccggacatcctgctggacatcaatgtgctcagcgag
cagagtggc------gccagtgtgatccagcagttcagcgacggggtgcagctgattgac
ttcagtgagatgaagacaccgcccgag---aggaatcgcagcgacgacgagctggcccag
ctggccgattgctttggggagtcaccccagcagccggccacgccgccaccatcgttgtcg
ccgccggaattgccggaaccgagtggcctgctcattgccagcagctcggagctggccgag
atctttcgatcgctgagctttccactgggccgaccagctggtgctccacagcgcctgagc
acgctcagtgaccaggtgtgcgccaactatatgatgtccccaccgaacacaccggctccg
ccggccatttccgtgcccaatggaggtgcc---------------------atggactct
tcc---gccgcctccaacgcgcagtcggcgtccatcaatgtgtacttcctatcgccgccg
ccgcatgccgccgcacctggttatacgcccagtgacacatccacggtgtccttggatgtg
gtgaccagtctgccgatgcccgtt------ccagtgccgcagccaaatccccaaatgccc
tcccagtccaacatatcgcccaagccggagatcatactcgattccacgctgtcgccggtt
gagggatgtggc---gatgagcaccgggatgtcacgtcgccactgttcaagcgcaaagat
agcgccggcgatgcggacgtgagcgtttccggcaatggtggggctggtggcgttgga---
---------gggctcggtggccgccaaggacgctgcagcatcctggccggctacgatggc
atccaaactgtgcggaagagacaagcgtccgtggtgacctacgacgtgaatgtcatcaac
ttctcgcaggagaacagcgacagtcgcagctacatcccgatgggccgcgtttccaccagt
tccgca
>Dtei
atgtcaggggttaacgtggctgaccttctggccacgacaatgacactacccataacagcc
gcaccagaagcagcaacttcacaagcagcaatactcgtg---------------------
------------------------------------gcagctgcaacatcagccaccaac
agcagccacctgcaacctgcaacattaacaagccacattttcacgacagcagcagccaaa
acgacgacgaagacg---------------acgactacgagcagtttgcctataacatcg
caatttgtggatgcctcgttgacttcgctatcactaacagccacatcgtcagatggctcc
tactcctcacccttttcatcccactcgccgttggagtccacgtttgagttcctctccaca
gtcggtccaaacataacggcc------------aatggcagtgagattgccgtggataac
cagacggagctggaggagagctggctggatctatcgctgctgctgctcaaaggattcatc
ttctcgtcaattatcctggccgctgtgctgggcaatgcattggtcatcatttcagtgcag
cgcaatcgaaagctgcgggtgataaccaattactttgttgtgtcgctggcgatggccgac
atgctggtggccctctgtgcgatgacattcaacgcctccgtggaactgtccggcggaaag
tggatgttcggaccgttcatgtgcaacgtgtacaacagcctggatgtttacttttccacg
gccagcatattgcacctgtgctgcatatcggtggacagatactacgccattgtgcgtcca
ctggagtatccattgaatatgacacacaaaacggtgtgcttcatgctcgccaatgtgtgg
atcctgcccgccctcatatccttcacgcccatcttcctgggctggtacacgacggaggag
cacctgcgggagatttccctgcatccggaccagtgctcgtttgtggtcaacaaggcctac
gccctcatctccagttcggtgagcttctggatacccggcattgtgatgctggtgatgtac
tggcgcatctttaaggaggcgatacgtcagcgcaaggccctcagccgcaccagctccaac
atcctgctgaacagcgtccacatgggccacacccagcagcccaccagcctgagctatctc
catcccagcgactgcgatctgaacgccacatccgcccgcgaggagacgcacagtgccctc
agtaacttggaggacatgctgcagccggccaccgacgaggacgacgacagggacgagtgc
gatgaactgagagtgccatcgccgccgccacgccgcctcagccgcagcagcatcgatctg
cgggacttggagcaggagcggtacgagaaggtcacccacacggacagtgctccttcgatg
atggcactgcagcagcagcag---ccctcccacaatcagttgcagccaccggcgccagtg
ttcaatccgcagatatggacggagggcaagatgatcccttcgaaggagctcgaaaag---
------------gagcat---gctcatcccaatgccccgcaacagcaactcagcctgacc
agcggcagtgggaacagcgaaccggaaccggagtccaccgcctaccgggtctttggtggc
ctcaacagcgacgagagcgagggcaacgacctgtac------gacacccacctgccgctg
gccgaggacaacaaggagctgaagcgcctgatcgaggacaactatctgtacttcaagcgc
cagacgggcggcaccattatcagcggtcctggcgggggcaagtacgccgccctcagtgag
acggacttcatccggctgaaggcaggtgctgcggcctgcggccgtaaggcattcgcctcc
agcgactcggagttcctgcgcaccattagcgaatcgcgggcgttgcca------gagcaa
cca---gtggccgggaaggagaagagcttcaacattctatctctgctggccaagacgaag
cggtcgagcaccgagtgcttcaccctggagaagaagcgacatcaggcc------aactcc
gagggatccagcttcttccggcgctcgcggaaccggaaattgtcgcacagctacaacgga
tgcggcggcggc---------aaggaacgcaaacttgagcgacgccagcggcagcacagc
gatacggactccacgcccaacaagccggacatcctgctggacatcaatgtgcttagcgag
cagagtggc------gccagtgtgattcagcagttcagcgacggggtgcagctgattgac
ttcagtgagctgaagtcaccgccggag---aggattcgcagcgacgacgagctggtccaa
ctggccgattgctttggggagtcaccccagcagccggccacgccgccaccatcgttgtcg
ccgccggagttgccggagccgagtggcctgctcattgccagcagctcggagctggccgag
atctttcgatcgctgagctttccgctgggccgaccagctggtgctccacagcgcctgagc
acgctcagtgaccaggtgtgcgccaactatctgatgtccccaccgaacacaccggctccg
ccagccatttccgtgcccaacggcggtgcc---------------------atggactct
tcc---gccgcttccaacgcgcagtcggcgtccatcaatgtgtacttcctatcgccgccg
ccgcatgccgccgcacctggttatacgcccagtgacacatccacggtgtccttggatgtg
gtgaccagtctgcccatgcccgtt------ccagtgccgcagccaaatccccaaatgccc
tcccagtccaacatatcgcccaagccggagatcatactcgattccacgctgtcgccggtt
gagggatgtggc---gatgagcaccgggatgtcacgtcgccactgttcaagcgcaaagat
agcgccggcgatgcggacgtgagcgtttccggcaatggtggggctggtggcgtagga---
---------ggggttggtggccgccaaggacgctgcagcatcctggccggctacgatggc
atccaaactgtgcggaagagacaggcgtccgtggtgacctacgacgtgaatgtcatcaac
ttctcgcaggagaacagcgacagtcgcagctacatcccgatgggccgcgtttccaccagt
tccgca
>Dyak
atgtcaggggttaacgtggctgaccttctggccacgacaatgacattacccataacagcc
gcagcagaagcagcaacatcacaagcagcaacactcgtt---------------------
------------------------------------gcagctgcaacatcagccaccaac
agcagccacctgcaacctgcaacattaacaagccacattttcacgacagaagcagccaaa
acgacg---------acgacgacgacgaagccgactacgagcagtttgcctataacatcg
caatttgtggatgcctcgttgacttcgctatcactaacagccacatcgtcagatggctcc
tactcctcacccttttcatcccacttgccgtcggagtccacgtttgagttcctctccaca
gtcggtccaaacataacggcc------------aatggcagtgagattgccgtggataac
caggcggagctggaggagagctggctggatctatcgctgctgctgctcaaaggattcatc
ttctcgtcaattatcctggccgcagtgctgggcaatgcattggtcatcatttcagtgcag
cgcaatcgaaagctgcgggtgataaccaattactttgttgtgtcgctggcgatggccgac
atgctggtggccctctgtgcgatgacattcaacgcctccgtggaactgtccggcggaaag
tggatgttcggaccgttcatgtgcaacgtgtacaacagcctggatgtttacttttccacg
gccagcatattgcacctgtgctgcatatcggtggacagatactacgccattgtgcgtcca
ctggagtatccattgaatatgacacacaaaacggtgtgcttcatgctcgccaatgtgtgg
atcctgcccgccctcatatccttcacgcccatcttcctgggctggtacacgacggaggag
cacctgcgggagatttccctgcatccggaccagtgctcgtttgtggtcaacaaggcctac
gccctcatctccagttcggtgagcttctggatacccggcattgtgatgctggtgatgtac
tggcgcatctttaaggaggcgatacgtcagcgcaaggcccttagccgcaccagctccaac
atcctgctgaacagcgtccacatgggccacacccagcagcccaccagcctgagctatctg
catcccagcgactgcgatctgaacgccacatccgcccgcgaggagacgcacagtgccctc
agtaacttggaggacatgctgcagccggccaccgacgaggacgacgacagggacgagtgc
gatgaactgagagtgccatcgccgccgccacgccgcctcagccgcagcagcatcgatctg
cgagacttggagcaggagcggtacgagaaggtcacccacacggacagtgctccctcgatg
atggcactgcagcagcagcag---ccctcccacaatcagttgcagccaccggcgccagtg
ttcaatccgcagatatggacggagggcaagatgatcccttcgaaggagctcgaaagg---
------------gagcat---cctcatcccaatgccccgcaacagcaactcagtctgacc
agcggcagtgggaacagcgagccggaaccggagtccaccgcctaccgggtctttggtggc
ctcaacagcgacgagagcgaaggcaacgacctgtac------gacacccacctgccgctg
gccgaggacaacaaggagctgaagcgcctgatcgaggacaactatctgtacttcaagcgc
cagacgggcggcaccatcatcagcggtcccggcgggggcaagtacgccgcactcagtgaa
acggacttcattcggctgaaggcaggtgctgcggcctgcggccgtaaggcattcgcctcc
agcgactcggagttcctgcgcaccattagcgaatcgcgggcgttgcca------gagcag
cca---gtggccgggaaagagaagagcttcaacattctatctctgctggccaagacgaag
cgctcaagcaccgagtgcttcaccctggagaagaaacgacatcaggcc------aactcc
gagggatccagcttcttccggcgctcccggaaccggaaattgtcgcacagctacaacgga
tgcggcggcggc---------aaggaacgcaaacttgagcgacgccagcggcagcacagc
gatacggactccacgcccaacaagccggacatcctgctggacatcaatgtgcttagcgag
cagagtggc------gccagtgtgatccagcagttcagcgacggggtgcagctgattgac
ttcagtgagatgaagtcaccgcccgag---aggattcgcagcgacgacgagctggcccaa
ctggccgattgctttggggagtcaccccagcagccggccacgccgccaccatcgttgtcg
ccgccggagttgccggagccgagtggcctgctcattgccagcagctcggagctggccgag
atctttcgatcgctgagctttccgctgggccgaccagctggtgctccacagcgcctgagc
acgctcagtgaccaggtatgcgccaactatctgatgtccccaccgaacacaccggctccg
ccagccatttccgtgcccaacggaggtgcc---------------------atggactct
tcc---gccgcttccaacgcgcagtcggcgtccatcaatgtgtacttcctatcgccgccg
ccgcatgccgccgcacctggttatacgcccagtgacacatccacggtgtccttggatgtg
gtgaccagtctgccaatgcccgtt------ccagtgccgcagccaaatccccaaatgccc
tcccagtccaacatatcgcccaagccggagatcatactcgattctacgctgtcgccggtt
gagggatgtggc---gatgagcaccgggatgtcacgtcgccactgttcaagcgcaaagat
agcgccggcgatgcggacgtgagcgtttccggcaatggtggggctggtggcgtagga---
---------ggggttggtggccgccaaggacgctgcagcatcctggccggctacgatggc
atccaaactgtgcggaagagacaggcgtccgtggtgacctacgacgtgaatgtcatcaac
ttctcgcaggagaacagcgacagtcgcagctacatcccgatgggccgcgtttccaccagt
tccgca
>Dsan
atgtcaggggttaacgtggctgaccttctggccacgacaatgacattacccataacagcc
gcagcagaagcagcaacatcacaagcagcaacactcgtt---------------------
------------------------------------gcagctgcaacatcagccaccagc
agcagccacctgcaacctgcaacattaacaagccacattttcacgacagcagcagccaaa
acgacgacgacgacgacgacgacgacgaagccgactacgagcagtttgcctataacatcg
caatttgtggatgcctcgttgacttcgctatcactaacagccacatcgtcagatggctcc
tactcctcacccttttcatcccacttgccgtcggagtccacgtttgagttcctctccaca
gtcggtccaaacataacggcc------------aatggcagtgagattgccgtggataac
caggcggagctggaggagagctggctggatctatcgctgctgctgctcaaaggattcatc
ttctcgtcaattatcctggccgctgtgctgggcaatgcattggtcatcatttcagtgcag
cgcaatcgaaagctgcgggtgataaccaattactttgttgtgtcgctggcgatggccgac
atgctggtggccctctgtgcgatgacattcaacgcctccgtggaactgtccggcggaaag
tggatgttcggaccgttcatgtgcaacgtgtacaacagcctggatgtttacttttccacg
gccagcatattgcacctgtgctgcatatcggtggacagatactacgccattgtgcgtcca
ctggagtatccattgaatatgacacacaaaacggtgtgcttcatgctcgccaatgtgtgg
atcctgcccgccctcatatccttcacgcccatcttcctgggctggtacacgacggaggag
cacctgcgggagatttccctgcatccggaccagtgctcgtttgtggtcaacaaggcctac
gccctcatctccagttcggtgagcttctggatacccggcattgtgatgctggtgatgtac
tggcgcatctttaaggaggcgatacgtcagcgcaaggccctcagccgcaccagctccaac
atcctgctgaacagcgtccacatgggccacacccagcagcccaccagcctgagctatctg
catcccagcgactgcgatctgaacgccacatccgcccgcgaggagacgcacagtgccctc
agtaacttggaggacatgctgcagccggccaccgacgaggacgacgacagggacgagtgc
gatgaactgagagtgccatcgccgccgccacgccgcctcagccgcagcagcatcgacctg
cgagacttggagcaggaacggtacgagaaggtcacccacacggacagtgctccctcgatg
atggcactgcag---cagcaa---ccctcccacaatcagttgcagccaccggcgccagtg
ttcaatccgcagatatggacggagggcaagatgatcccttcgaaggagctcgaaaag---
------------gagcat---cctcatcccaatgccccgcaacagcaactcagcctaacc
agcggcagtgggaacagcgaaccggaaccggagtccaccgcctaccgggtctttggtggc
ctcaacagcgacgagagcgaaggcaacgacctatac------gacacccacctgccgctg
gccgaggacaacaaggagctgaagcgcctgatcgaggacaactatctgtacttcaagcgc
cagacgggcggcaccatcatcagcggtcccggcgggggcaagtacgccgctctcagtgag
acggacttcattcggctgaaggcaggtgctgcggcctgcggccgtaaggcattcgcctcc
agcgactcggagttcctgcgcaccattagcgaatcgcgggcgttgcca------gagcag
cca---gtggccgggaaggagaagagcttcaacattctatctctgctggccaagacgaag
cgctcaagcaccgagtgcttcaccctggagaagaaacgacatcaggcc------aactcc
gagggatccagcttcttccggcgctcccggaaccggaaattgtcgcacagctacaacgga
tgcggcggcggc---------aaggaacgcaaacttgagcgacgccagcggcagcacagc
gatacggactccacgcccaacaagccggacatcctgctggacatcaatgtgcttagcgag
cagagtggc------gccagtgtgatccagcagttcagcgacggggtgcagctgattgac
ttcagtgagatgaagtcaccgcccgag---aggattcgcagcgacgacgagctggcccaa
ctggccgattgctttggggagtcaccccagcagccggccacgccgccaccatcgttgtcg
ccgccggagttgccggagccgagtggcctgctcattgccagcagctcggagctggccgag
atctttcgatcgctgagctttccgctgggccgaccagctggtgctccacagcgcctgagc
acgctcagtgaccaggtatgcgccaactatctgatgtccccaccgaacacaccggctccg
ccagccatttccgtgcccaacggaggtgcc---------------------atggactct
tcc---gccgcttccaacgcgcagtcggcgtccatcaatgtgtacttcctatcgccgccg
ccgcatgccgccgcacctggttatacgcccagtgacacatccacggtgtccttggatgtg
gtgaccagtctgccaatgcccgtt------ccagtgccgcagccaaatccccaaatgccc
tcccagtccaacatatcgcccaagccggagatcatactcgattccacgctgtcgccggtt
gaaggatgtggc---gatgagcaccgggacgtcacgtcgccactgttcaagcgcaaagat
agcgccggcgatgcggacgtgagcgtttccggcaatggtgggactggtggcgtagga---
---------ggggttggcggccgccaaggacgctgcagcatcctggccggctacgatggc
atccaaactgtgcggaagagacaggcgtccgtggtgacctacgacgtgaatgtcatcaac
ttctcgcaggagaacagcgacagtcgcagctacatcccgatgggccgcgtttccaccagt
tccgca
>Dtak
atgtcaggggttaacgtggccgaccttctggccacgacaatgacattgcccataacagcc
acatcaacagcagcaacatcgattgcagttagtgccaca---------------------
------------------------acagcagta---------gcatcaacgaagaacagc
agcagcaacctgcaacctgcaacattaactagccacattgcagcagcaaca---------
------------------------------acgacgacgaccagtttgcctacaacatcg
caatttgtggatgcctcgttgacttcgctatcattaacagccacatcgtcagcctccatt
tcctcgtccttt---------tcgtcctcctcggagtccccgttcgagttcctcgcgaca
gttggcccaaacatcacggcc------------aatggcagtctggtcggagtcgagagc
cccgaggagctggaggagagctggctggatctgtcgctgctgctgctcaaaggattcatc
ttctcgtcaattatcctggccgccgtcctgggcaatgcgttggtcatcatttcggtgcag
cgcaatcgaaagctgcgggtgataaccaattactttgttgtttcgctggcaatggccgac
atgctggtggccctctgtgcgatgacattcaacgcctccgtggaactgtccggcggaaag
tggatgttcggaccgttcatgtgcaacgtgtacaacagcctggatgtttacttttccacg
gcgagcatactgcatctgtgctgcatatcggtggacagatactacgccatcgtgcgtccg
ctggagtatccattgaatatgacacacaaaacggtttgcttcatgctcgccaacgtgtgg
atcctgcccgccctcatatccttcacgcccatcttcctgggctggtacacgacggaggag
catctgcgggaggtttcgctgcatccggaccagtgctcgtttgtggtcaacaaggcctac
gccctcatctccagctcggtgagcttctggataccgggcgtcgtgatgctggtgatgtac
tggcgcatctttaaggaggcgatacgccagcgcaaggccctcagtcgcaccagctcgaac
atcctgctgaacagcgtccacatgggccacacccagcagcccaccaacctgagctatctg
catcccagcgactgcgatctgaacgtggcctccgcccgcgaggagacgcacagtgccctg
agtaacttggaggacatgctgcagccggccaccgacgaggacgacgacagggacgagtgc
gatgaactgcgtgtgccatcgccgccgccccgccgcctcagccgcagcagcatcgatctg
cgggacctggagcaggagcggtacgagaaggtcacccacacggacagcgccccctcgatg
atggcgttgcagcagcagccc---tcctctcacaatcagttgcagccaccggcgccagtg
ttcaatccgcagatatggaccgagggcaagttgatccagggatcaaaggagcacgag---
------------ggccatcccccgcatccctcggcgccgcagcagcagctcagcctgacg
agcggcagtgggaacagcgaaccggagcccgagtccacggcctaccgggtctttggc---
ctcaacagcgacgagagcgagggcaacgacctctacctgaccgacacccacctgccgctg
gccgaggacaacaaggagctgaagcgcctgatcgaggacaactatctgtacttcaagcgt
cagacgggcggcaccatcatcagcggtcctggtggcggcaagtacgcggccctcagcgaa
acggacttcattcgcctgaaggcgggggcgacggccagcggaaggaaggcctttgcctcc
agcgattccgagttcctgcgcaccatcagcgagtccacgagagctgccgatccagcggag
ccggaaccgggtgtcaaggagaagggcttcaacatcctctcgctgctggccaagacgaag
cgctcgagcaccgagtgctttgcgctggagaagaagcggcatcaggccaac------tcc
gagggctccagcttcttccggcgctcccgcaaccggaagttgtcgcacagctacaacgga
tgcggcggcggc---------aaggaacgcaaacttgagcgacgccagcggcagcacagc
gacacggattccacgcccaacaagccggacattctgctggacatcaatgtgctcagcgag
cagagcggtggcggtgccagtgtaatccagcagttcagcgacggtgtgcagctgatcgac
ttcagcgaggtgaagacgccgccgcaggagaggcaccgcagcgatgatgagctggcccag
ctggccgattgctttggggagtcaccgcagcagccggccacgccgcctccttctttgtcg
ccaccggaattccaggaaccaagtggcctgctcatcgccagcagctcggagctggccgag
atcttcagatcgctcagctttccgctgggcagacctgctggtgctccgcaacgcctgagc
acgctgagcgaccaggtgtgcgccaactatctgatgtccccaccgaacacaccggctcct
gctgtcctggactcgtcctcctcctccgcc---------------------gccgccgtg
gttaatgccgccaatgcgcagcaatcggcgtccatcaatgtgtacttcctgtcgccgccg
ccgcatgccgccggaccgggttatacgcccagtgacgcctccaccgtctccctggatgtg
gtcaccagcctgcccatgtccatg------cccgtcccagtgccgcagccgaat------
gccgggcagaacatatcgcccaagccggagatcatactcgactccacgctgtcgcccgtc
gaaggatgcggc---gatgagcaccgggatgtcacgtcgccgctgttcaagcgcaaagat
agcgccggcgatgcggacgtgagcatttccggcggcctggctgggggactggggggt---
---ggaggtggtggcaatggccgccaaggacgctgcagcatcctggccggctacgatggc
atccagaccgtgcgcaagcgacaggcctccgtggtgacctacgacgtgaatgtcatcaac
ttctcgcaggagaacagcgacagtcgcagctacatccccatgggccgcgtttccacgagt
tcagca
>Dbia
atgtcaggggtcaacgtggccgaccttctggccacgacaatgacattgcccataacagcc
gcatcaacagcagcagcaacattagttgcagttacaaca---------------------
------------------------gcagcacca---------------acgaacggcagc
agcggcaacctgcagcctgcaacattaactagccacattgccacagcagcaaca------
------------------------------acaacgtcgaccagtttgcctttaacatcg
caatttgtggatgcctcgttgacttcgctatcactgacagccacctcgtcgtcc------
---------------------ttttcgtcctctgagtcccccttcgagttctccgccaca
gtggggcccaatctcacggcc---------tccaatggcagtgagctggccgtggacatc
ccccaggagctggaggagagctggctggacctatcgctgctgctgctcaaaggattcatc
ttctcgtcaattatcctggccgccgtcctgggcaatgcgttggtcatcatctcagtgcag
cgcaatcgaaagctgcgggtgataaccaattactttgttgtgtcgctggcgatggccgac
atgctggtggccctctgtgcgatgacattcaacgcctccgtggagctttctggtggcaag
tggatgttcggaccgttcatgtgcaatgtgtacaacagcctggatgtttacttttccacg
gccagcattctgcacctgtgctgcatatcggtggacagatactacgccatcgtgcgtccg
ctggagtacccattgaatatgacacacaaaacggtgtgcttcatgctggccaacgtatgg
atcctgcccgccctcatatccttcacgcccatcttcctgggctggtacaccacggaggag
catctgcgggaggtgtccctgcatcccgaccagtgctcgtttgtggtcaacaaggcctac
gccctcatctccagctcggtgagcttctggatacccggcgtcgtgatgctggtgatgtac
tggcgcatctttaaggaggcgatacggcagcgcaaggccctcagtcgcaccagctccaac
atcctgctgaacagcgtccacatgggccacacccagcagcccaccaacctgagctatctg
catcccagcgactgcgatctcaacgtggcttccgcccgcgaggagacgcacagtgccctg
agcaacttggaggacatgctgcaacctgccaccgacgaggacgatgacagggacgagtgc
gatgaacttcgagtgccgtcgccgccgccacgccgcctcagccgcagcagcatcgatctg
cgggacctggagcaggagcggtacgagaaggtcacccacacggacagcgccccctcgatg
atggccctgcagcagcagcag---cccacccacaaccagttgcagccaccggcgccagtg
ttcaacccgcagatatggacggagggcaagatgatgccctccaaggagccggagaag---
------------gatgatcccggtcatcccacggcgccgcagcagcagctcagcctcacg
agcggcagtgggaacagcgagccggagccggagtccacagcctaccgggtctttggc---
ctcaacagcgacgagagcgagggcaacgacctgtatgcg---gacacgcacctcccgctg
gccgaggacaacaaggagctgaagcgcctcatcgaggacaactatctgtacttcaagcgg
cagacgggcggcaccatcatcagtggtcctggtggcggaaaatacgccgccctcagcgag
acggacttcatccggctaaaagcaggagcagcagcctgtggaagaagggccatcgcctcc
agcgactcggagttcctgcggaccatcagcgaatcccgggccatg------ccggagcca
tcgccgcccagtggcaaggagaagggcttcaacattctctccctgctggccaagacgaag
cgctcgagtaccgagtgctttgcgctggagaagaagcgccagcagggcaacacgggctcc
gagggatccagcttcttccggcgctcccggaaccggaagttgtcccacagctacaacgga
tgcggcggcggc---------aaggaacgcaaacttgagcgacgccagcggcagcacagc
gacacggactccacgcccaacaagccggacatcctgctggacatcaatgtcctcagcgag
cagtcaggc------gccagtgtgatccagcagttcagcgatggagtgcagctgatcgac
tttagcgaggtgaagactccgccggag---cggaggcgcagcgatgatgagctggcccag
ctggctgactgctttggggagtctccccagcagccggccacgccaccgccatcgttgtct
ccgccagagttgccggaaccgagtggcctactcatcgccagcagctcggagctggccgag
atctttcgatcccttagttttccgctgggccgaccggctggagctccgcaacgtttgagc
acgctgagcgaccaggtgtgtgctaactatctgatgtccccaccgaacacaccggctccc
acggccctatcagttcccaatggcgccacc---------------------atggactcc
act---tcctcggcccacgcgcagtcggcgtccatcaatgtgtacttcctgtcgccgccg
ccgcatgccgccggacccggctatacgcccagtgacgcctctaccgtgtccctggatgtg
gtgaccagcctgcccatgcccgtg------ccagtgccccagccaaatccccagatgccc
tcgcagccgaacatatcgcccaagccggagatcatcctggactccacgctttcgcccgtc
gaaggatgtggc---gatgagcaccgggatgtcacgtcgccgctgttcaagcgcaaagat
agcgccggcgaggcggacgtgagtgtttccggcggcctgggagtgggtgcgggagggggc
atgggaggaggaggcaatggacgccaaggacgatgcagcatcctggccggctacgatggt
atccagaccgtgcgcaagcgacaggcgtccgtggtgacctacgacgtgaatgtcatcaac
ttctcgcaggataacagcgacagtcgcagctacatccccatgggccgcgtttccaccagc
tcagca
>Dsuz
atgtcaggggttaacgtggctgaccttctggccacgacaatgacattgcccataacagcc
gcatcaacagcagcagcaacattcgttgcagtgagtgcc---------------------
------------------------acaacagcagcatcaacgaacagcagcagcagcaac
agcagccacctgcaacctgcaacattaactagccacatttccacagcagcagca------
------------------------------acaacgccgaccattctgcctataacatcg
caatttgtggatgcctcgttgacttcgctatcactgacagccacctcgtcgtcc------
---------------------ttttcgtcctcggagtcccccttcgagttcctcgccacc
gtggggcccaatctgacgggc---------tccaatggcagtgagattgtcgcggagcac
cccgaggagctggaggagagctgggtggatctgtcgattctgctgctcaaaggattcatc
ttctcgtcaattatcctggccgccgtgctgggcaatgcgttggtcatcatctcagtgcag
cgcaatcgaaagctgcgggtgataaccaattactttgttgtgtcgctggcgatggccgac
atgctggtggccctctgtgcgatgacattcaacgcctccgtggaactgtccggtggaaag
tggatgttcggaccgttcatgtgcaatgtgtacaacagcctggatgtttacttttccacg
gcgagcatactgcacctgtgctgcatatcggtggacagatactacgccatcgtgcgtccg
ctggagtatccattgaatatgacacacaaaacggtctgcttcatgctcgccaacgtatgg
atcctgcccgccctcatatccttcacgcccatcttcctgggctggtacaccacggaggag
catctgcgggaggtgtccctgcaccccgaccagtgctcgtttgtggtcaacaaggcctac
gccctcatctccagctcggtgagcttctggatacccggcatcgtgatgctggtgatgtac
tggcgcatctttaaagaggcgatacggcagcgcaaggccctcagtcgcaccagctccaac
atcctgctgaacagcgtccacatgggccacacccagcagcccaccaacctgagctatctg
catcccagcgactgcgatctcaacgcgacttccgcccgcgaggagacgcacagtgccctg
agcaacttggaggacatgctgcagccggccaccgacgaggacgacgacagggacgagtgc
gatgaactgcgagtgccgtcgccaccgccacgccgcctcagccgcagcagcatcgacctg
cgggacctggagcaggagcggtacgagaaggtcacccacacggacagcgccccctccatg
atggctctgcagcagcagcag---cccacccacaaccagttgcagccaccggcgccagtg
ttcaacccgcagatatggacggagggcaagatgatgccctcgaaggagctggaaaag---
------------gagtaccccggtcatcccacggcgccgcagcagcagctcagcctcacg
agcggcagtgggaacagcgaaccggagccggagtccactgcctaccgggtctttggc---
ctcaacagcgacgagagcgagtgcaacgacctgtacgtg---gatacccacctcccgctg
gccgaggacaacaaggagctgaagcgcctgatcgaggacaactatctgtacttcaagcgg
caaacgggaggcaccatcatcagtggtcctggtggcggaaagtacgccgccctcagcgaa
acggacttcatccggctgaaagcaggagcagcggcctgcggaaggaaggccatcgcctcc
agcgactcggagttcctgcggaccatcagcgaatcccgggccctg------ccggagcaa
ccgctgcccagtggcaaggataagggcttcaacatcctctccctgctatccaagacgaag
cgctcgagcaccgagtgctttgcgctggagaagaagcgccagcagggcaacacgggctcc
gagggatccagcttctttcggcgctcccggaaccggaagttgtcgcacagctacaacgga
tgcggcggcggc---------aaggaacgcaaacttgagcgacgccagcggcagcacagc
gacacggactccacgcccaacaagccggacatcctgctggacatcaatgtcctgagcgag
cagtcaggc------gccagtgtgatccagcagttcagcgatggagtgcagctgatcgac
ttcagcgaggtgaagactccgccggag---aggaggcgcagcgatgatgagctggcccag
ctggccgattgctttggggagtcgccccagcagccggccacgccgccgccatcgttgtct
cctccagagttgccggaaccgagtggcctgctcatcgccagcagctcggagctggccgag
atctttcgatccctgagctttccgctgggccgaccagctggagctccccagcgtttgagc
acgctgagcgaccaggtgtgcgctaactatctgatgtccccaccgaacacaccggctccc
acggccctgtccatgcccagtggagctccg---------------------atggactcc
tct---tcctcggccaacgcgcagtcggcgtccatcaatgtgtacttcctgtcgccgccg
ccgcatgccgccggacctggttatacgcccagtgacgcctccaccgtgtccctggatgtg
gtgaccagcctgcccatgcccgtg------ccagtgccccagccaaatccccaaatgccc
tcgcagccgagcatatcgcccaagccggagatcatcctggactccacgctgtcgcccgtc
gaaggttgtggc---gatgagcaccgggatgtcacgtcgccgctgtttaagcgcaaagat
agcgcaggcgaagcggacgtgagtgtttccggcgggctgggagtgggtggtggc------
---gggggaggaggcaatgggcgccaaggacgctgcagcatcctggccggctacgatggc
atccagaccgtgcgcaagcgacaggcgtccgtggtgacctacgacgtgaatgtcatcaac
ttctcgcaggagaacagcgacagtcgcagctacatccccatgggccgcgtttccaccagt
tcagca
>Dsub
atgtcaggggttaacgtggctgaccttctggccacgacaatgacattgcccataacagcc
gcatcaacagca---gcaacattcgttgcagtgaatgca---------------------
------------------------acaacagcaacatcaacgaacagc---------agc
agcagcaacctgcaacctgcaacattaactagccacatttccgcagcagcagca------
------------------------------acaacgccgaccattctgcctataacatcg
caatttgtggatgcctcgttgacttcgctatcactgacagccacctcgtcgtcc------
---------------------ttctcgtcctcggagtcccccttcgagttcctcgccaca
gtggggcccaatctcacgggc---------tccaatggcagtgagattgtcgcggagcac
cccgaggagctggaggagagctggatggatctgtcgattctgctgctcaaaggattcatc
ttctcgtcaattatcctggccgccgtcctgggcaatgcgttggtcatcatctcagtgcag
cgcaatcgaaagctgcgggtgataaccaattactttgttgtgtcgctggcgatggccgac
atgctggtggccctctgtgcgatgacattcaacgcctccgtggaattgtccggtggaaag
tggatgttcggaccgttcatgtgcaatgtgtacaacagcctggatgtttacttttccacg
gcgagcatactgcacctgtgctgcatatcggtggacagatactacgccatcgtgcgtccg
ctggagtatccattgaatatgacacacaaaacggtctgcttcatgctcgccaacgtatgg
atcctgcccgccctcatatccttcacgcccatcttcctgggctggtacaccacggaggag
catctgcgggaggtgtccctgcaccccgaccagtgctcgtttgtggtcaacaaggcctac
gccctcatctccagctcggtgagcttctggatacccggcatcgtgatgctggtgatgtac
tggcgcatctttaaggaggcgatacggcagcgcaaggccctcagtcgcaccagctccaac
atcctgctgaacagcgtccacatgggccacacccagcagcccaccaacctgagctatctg
catcccagcgactgcgatctcaacgcgacttccgcccgcgaggagacgcacagtgccctg
agcaacttggaggacatgctgcagccggccaccgacgaggacgacgacagggacgagtgc
gatgaactgcgagtgccgtcgccgccgccacgccgcctcagccgcagcagcatcgacctg
cgggacctggagcaggagcggtacgaaaaggtcacccacacggacagcgccccctccatg
atggccctgcagcagcagcag---cccacccacaaccagttgcagccaccggcgccagtg
ttcaacccgcagatatggacggagggcaagatgatgccctcgaaggagctggaaaag---
------------gagtatcctggtcatcccacggcgccgcagcagcagctcagcctcacg
agcggcagtgggaacagcgaaccggagccggagtccacggcataccgggtctttggc---
ctcaacagcgacgagagcgagtgcaacgacctgtacgtg---gatacccacctcccgctg
gccgaggacaacaaggagctgaagcgcctgatcgaggataactatctgtacttcaagcgg
cagacgggcggcaccatcatcagtggtcctggcggcggaaaatacgccgctctcagcgag
acggactttatccggctgaaagcaggagcagcggcctgcggaaggaaggccatcgcatcc
agcgattcggagttcctgcggaccatcagcgaatcccgggccctg------ccggagcaa
tcgctgcccagtggcaaggagaagggcttcaacatcctctccctgctatcaaagacgaag
cgctcgagcaccgagtgctttgcgctggagaagaagcgccagcagggcaacacgggctcc
gagggatccagcttcttccggcgctcccggaaccggaagttgtcgcacagctacaacgga
tgcggcggcggc---------aaggaacgcaaacttgagcgacgccagcggcagcacagc
gacacggactccacgcccaacaagccggacatcctgctggacatcaatgtcctgagcgag
cagtcaggc------gccagtgtgatccagcagttcagcgatggagtgcagctgatcgac
ttcagcgaggtgaagactccgccggag---aggaggcgcagcgatgatgagttggcccag
ctggccgattgcttcggcgagtcgccccagcagccggccacgccgccgccatcgttgtcg
cctccagagttgccggaaccgagtggcctgctcatcgccagcagctcggagctggccgag
atctttcgatccctgagctttccgctgggccgaccagctggagctccccagcgtctaagc
acgctgagcgaccaggtgtgcgctaactatctgatgtccccaccgaacacaccggctccc
acggccctgtccatgcccagtggagctccg---------------------atggactcc
tct---tcctcggccaacgcgcagtcggcgtccatcaatgtgtacttcctgtcgccgccg
ccgcatgccgccggacctggttatacgcccagtgacgcctccaccgtgtccctggatgtg
gtgaccagcctgcccatgcccgtg------ccagtgccccagccaaatccccaaatgccc
tcgcagccgagcatatcgcccaagccggagatcatcctggactccacgctgtcgcctgtc
gaaggatgtggc---gatgagcaccgggatgtcacgtcgccgctgtttaagcgcaaagat
agcgcaggcgaagcggacgtgagtgtttccggcggacttggagtgggtggtggc------
---gggggaggaggcaatggacgccaaggacgctgcagcatcctggccggctacgatggc
atccagaccgtgcgcaagcgacaggcgtccgtggtgacctacgacgtgaatgtcatcaac
ttctcgcaggagaacagcgacagtcgcagctacatccccatgggccgcgtttccaccagt
tcagca
>Dele
atgtccggggttaacgtcgctgaccttttggccacgacaatgacattgcccatgacagcc
acatcaacg---------------------gcagcaacatcaagcaggctgagcaaatcg
attgcagcgttaatcgcaggtagtggcgcaacagca------------------acatcg
gacggcaacctgcaacctgcaacattaactagccacattgccacaacaacatcc------
---------------------acaacaacgacgactacgaccagtttgcccataacatcg
cagtttgtgaatgcctcgttgacttcgctatcattaacagccacctcgtcgggc------
---------tccttttcgtcctttccgtcctcggagtccccgttcgagttccttgcaaca
gttggcccaaacatcacgaccaacatcacgaccaatgccagcgacattgtcgtggagaac
cacgaggagctggaggagagctggctggatctatcgctgctgctgctcaaaggctttata
ttctcgtcaattatcctggccgcagtcctgggcaatgcgttggtcatcatttcagtgcag
cgcaatcgcaagctgcgggtgataaccaattactttgttgtgtcgctggcgatggccgac
atgctggtggccctctgtgcgatgacattcaacgcctccgtggaactgtccggcggaaag
tggatgttcggcccgttcatgtgcaacgtgtacaacagcctggatgtttacttttccacg
gcgagcatactgcacctgtgctgcatatcggtggacagatactatgccatagtgcgtccg
ctggagtatcctttgaatatgacacacaaaacggtgtgcttcatgctcgccaatgtgtgg
atcctgcccgccctcatatccttcacgcccatcttcctgggctggtacacgaccgacgag
cacctgcgcgaggtgtccctgcatccggaccagtgctcgtttgtggtcaacaaggcctac
gccctcatctccagctccgtcagcttctggatacccggcatcgtgatgctggtgatgtac
tggcgcatctttaaggaggcgatacgccagcgcaaagccctcagccgcaccagctccaac
atcctgctgaacagcgtccacatgggccacacccagcagcccaccaacctgagctatctg
catcccagcgactgcgatcttaatgcggcatccgcgcacgaggagacgcacagtgctctc
agcaacttggaggacatgctgcagccggccaccgatgaggacgacgacagggacgagtgc
gatgaactacgcgtgccgtcgccaccgccgcgccgcctcagccggagcagcatcgatctg
cgggacctggagcaggagcggtacgagaaggtcacgcacacggacagcgccccctcaatg
atggccctgcagcagcagcagccgtcgtcgcacaaccagctgcagccaccggcgccagtg
ttcaatccgcagatatggacggagggcaagctgctgccctcgaaggagctggagccggag
cgggagcgggagcgggatcagacccatcccatggggccgcagcagcagctcagcctgacc
agcggcagtgggaacagtgagccggagccggagtccactgcttatcgggtgttcgga---
ctgaacagcgacgagagcgagggcaacgacctgtac------gacacccacctgccgctg
gccgaggacaacaaggagctgaagcgcctgatcgaggacaactatctgtacttcaagcgg
cagacgggcggcaccatcatcggcgggccgggcggcggcaagtacgccgcccttagcgaa
acggacttcattcgcctgaaggccggagcggcggccagcgggcgaaaggccatcgccgcc
agcgactcggagttcctgcgcacgatcagcgagagcagagcgccg------gcagagcag
ccactgccgcacggcaaggagaggggcttcaacatactctccctgctggccaagacgaag
cgctcgagcaccgagtgctttgcgctggagaagaagcgccaccaggccaac------tcg
gagggatccagcttctttcggcgcgcccgcaaccggaagctgtcgcacagctacaacgga
tgcggcggcggcaacggcggcaaggaacgcaaacttgagcgacgccagcggcagcacagc
gacacggactccacgcccaacaagccggacattttgctggacatcaatgtgctcagcgag
cagagtggc------gccggtgtgatccagcacttcagcgacggtgtgcaactgattgac
ttcagcgaggtgcagacgccggaacgc---ctgcgccggagcgacgacgagctggcccag
ctggccgactgctttggggagtcaccccagcagccggccacgccgccaccctcgttgtcg
ccgccggaactgccggagcccagcggactgctcatcgccagcagctcggagctggccgag
atcttccgctcgctcagctttccgctgggccggccggccggagctccacagcgtctgagc
acgctgagcgaccaggtgtgcgccaactatctgatgtccccaccgaacacaccggctgcg
cctgcgcctcagcctccgccaccgccg---gtctccattgctccagcggcactggactgc
tgctcctccaacgcgaacgcgcagtcggcgtccatcaatgtgtacttcctgtcgccgccg
ccacatgccgccgcacctggctacacgcccagtgacgcctccaccgtgtccctggatgtg
gtgaccagcctgtccatgcccatgtccatgtccatgccccagtcaggtccccaactgccg
ccgcagccaaacatatcgcccaagcccgagatcatactcgactccacgctgtcgcccgtc
gaaggatgcggc---gatgagcaccgggatgtcacgtcgccgctcttcaagcgcaaagat
agcgccggcgatgcggacgtgagcatttccggtggactgggagttggtgctggt------
---------gctggtgctgggcgacaaggacgctgcagcatcctggccggctacgacggc
atccagacggtgcgcaagcgacaggcgtccgtggtgacctacgacgtgaatgtcatcaac
ttctcgcaggacaacagcgacagtcgcagctacattcccatgggtcgcgtgtccaccagt
tcggca
>Dfic
atgtcaggggttaacggggctgaccttttggccacgacaatgacattgcccataacagcc
gcattggcaaattcaacagcagaaacggcagcaacagcaactagcaggctgagcaaatcg
attgcagcactcgctgcaggtggcactacaacagcaacagcaacagcaatatcaacttca
accagcaacctgcaacgtgcaacattaaccggccacatttccacaacg------------
------------------------gcaacggttgcaacgaccagtttgcccataacttcg
caatttgttgatgcctcgttgacttcgctgtcattaacagccacctcgtcgggc------
---------tccttttcgtccttctcgtcctcggagtcgtcgttcgagttactcgcaacc
gttggcccaaacataact------------gccaatgccagcgacttgttggcggagaat
cccgaagagctggaggagagctggctggacttttcgctgctgttactcaaagggttcatc
ttctcgtcaattatcctggccgccgttctagggaatgcgttggtcatcatttcggtgcag
cgcaatcgaaagctacgggtgataaccaattactttgttgtgtcgctggcgatggccgac
atgctggtggccctctgcgcgatgacattcaacgcctccgtggagctatccggcggcaag
tggatgttcggaccgttcatgtgcaacgtgtacaacagcctggatgtttacttttccacg
gcgagcatcctgcatctctgctgcatatcggtggacagatactacgccatcgtgcgtcct
ctggagtatccattgaatatgacacacaaaacggtgtgcttcatgctggccaacgtttgg
atcctgcccgccctcatatccttcacgcccatcttcctcggctggtacaccacggaggag
cacctgcgggaggtgtccctgcatccggaccagtgctcatttgtggtcaacaaggcctac
gccctcatctccagctcggttagcttctggatccccggcattgtgatgctcgtgatgtac
tggcgcatctttaaggaggccattcggcagcgcaaggccctcagtcggaccagctccaac
atcctgctgaacagcgtccacatgggccacgcccagcagcccaccaacctgagctatctg
catcccagcgactgcgatctcaatgtggcatcggccagggaggagacgcagagtgctctg
agcaacttggaggacatgctgcaaccggccaccgacgaggacgacgacagagatgagtgc
gatgaactgcgagtgccgtcgccaccaccacgtcgtcttagcaggagcagcatagatctg
cgcgacttggagcaggagcggtacgagaaggtcacccacacggacagtgcgccctcgatg
atggcgctccagcag---cagccgacttcccacaaccaattgcagccaccggcgccagtg
ttcaatccgcagatctggacggagggcaaggtggcg---------------atgcctccc
aaggagctggacaaggatgattctcatcctaatggaccgcagcagcagctcagcttgacc
agcggcagtgggaacagtgaacccgaaccggaatccactgcttaccgggtgtttggt---
ctcaacagcgacgagagcgagggcaacgacctgtac------gacacccatcttcccttg
gccgaggacaacaaggagctgaagcgtctgatcgaggataactatctgtacttcaagcgg
cagactgggggcaccatcattagtggtccaggtggcggcaagtacgccgccctcagcgaa
acggacttcatccggttgaaggcaggagcagctgcctgtgggagaaaggcattcgcctcc
agcgattcggaattcctgcgcaccatcagtgaatccagagcactg------cccgatcaa
ccgcttccg---ggaaaggagaagggcttcaatatcctttcgctcctggccaagacgaag
cgttcgagcaccgagtgctttgcgctggagaagaagcgccaccaggccaac------tcc
gagggatctagcttcttccggcgctccaggaatcggaagctatcgcacagctacaacgga
tgcggcggcggc---------aaggaacgcaaacttgagcgacgccagcggcagcacagc
gacaccgattccacacccaacaaaccggatatcctgctggacatcaatgtgctgagtgaa
caaagcgga------gccagtgtgatccagcagttcagcgatggcgtccagctgattgac
ttcagtgaggtgaagaccccgccagaggcgcggattcgcagcgaggacgagttggcccag
ttggccgattgctttggggagtcgccccagcatccttccacaccacctccctcactttcg
ccaccggagctgccggagccgagtggcctgctcatcgccagcagttcggagctggccgag
atctttcgatcgctcagcttcccactcggtcgtcccgctggagctccacagaggttgagt
acgctaagtgaccaggtgtgcgccaactacctgatgtccccaccgaacaccccagctcca
ccttcgatttccgtggcgaatggagtaggagtaggaggaggaggaggagctggcatggat
tcctccagcggctcgaatccgcagtcggcgtccatcaatgtgtacttcctgtcgccgccg
ccgcatgccgccggacctggttacacgcccagtgatgcctccaccgtttccctggacgtg
gtgaccacgctgcccatgcccgtg------ccagtgccccagcccaatccagtccagcag
ccgccgacgaacatatcgcccaagccggagatcatactcgactccacgctatcgccggtc
gaaggatgtggcggcgatgagcaccgggatgtcacgtcgccgctgttcaagcgcaaagat
agcgccggcgatgcggacgtgagtgtttccggcggactgggcgtgggt------------
------------ggggctgggcgccaaggacgctgcagcatactagccggctacgatggc
atccagactgtgcgaaagcgacaggcctccgtggtgacctacgacgtgaacgtcatcaac
ttctcgcaggagaacagcgacagtcggagctacattcccatgggccgcgtctccaccagt
tcagca
>Drho
atgtccggggttaacgtcgctgacattttggccacgacaatgacattgcccatgacagcc
acatcagcaacatccacggcg------------gcaacatccagtaggctgagcaaatcg
attgcagagttcgttgcaggtggtgcagcaacagcaacatcagcgacaaacagtaac---
agcagccactcgaaacttgcaacattatcgagccacatttccacaacagcaacggctgca
gtggca---------gcaacatcaacaacgacgacgacgaccagtttgcctataacatcg
caatttgtgaatgcctcgttgacttcgctatcattaacagccacatcgtctggc------
---------tcgttttcgtcctttccgtcctcggagtccccgttcgagttcctcgcaaca
gttgggccaaacattacg------------gccaatgccagcgacattgtcgtggagagc
caggaggagctggaggagagctggctggatctatcgctgctgctgctgaaaggctttatc
ttctcgtcaattatcctggccgcagtcctgggaaatgcgttggtcatcatttcagtgcag
cgcaatcgaaagctgcgggtgataaccaattactttgttgtgtcgctggcgatggccgac
atgttggtggccctctgtgcgatgacattcaacgcctccgtggaactgtccggcggaagg
tggatgttcggaccgttcatgtgcaacgtgtacaacagcctggatgtttacttttccacg
gcgagcatactgcatctctgctgcatatcggtggacagatactacgccatagtgcgtccg
ctggagtacccattgaatatgacacacaaaacggtttgcttcatgctcgccaacgtgtgg
atcctgcccgccctcatatccttcacgcccatcttcctgggctggtacacaacggacgag
catctgcgggaggtgtcgctgcatccggaccagtgctcatttgtggtcaacaaggcctac
gccctcatctccagctccgtgagcttctggatacccggcatcgtgatgctggtgatgtac
tggcgcatctttaaggaggcgatacgccagcgcaaggccctcagccgcaccagctccaac
atcctgctgaacagcgtccacatgggccacacccagcagcccaccaacctgagctatctg
catcccagcgactgcgatctgaatgtggcatctgctcgtgaggagacgcacagtgctctg
agcaacttggaggacatgctgcagcctgccaccgacgaggacgacgacagggacgagtgc
gatgaactgcgagtgccgtcgcctccgccgcgccgcctcagccgcagcagcatcgacctg
cgcgacctggagcaggagcggtacgagaaggtcacccacacggacagcgccccctcgatg
atggccctgcagcag---cagcagccgtcgcacaaccagctgcagccaccggcgccagtg
ttcaacccgcagatatggacggagggcaagatg------------------ctgccgtcg
aaggagctggagaaggagcagccgcatcccaccgctccgcagcagcagctcagcctgacc
agcggcagtgggaacagcgaaccggagccggagtccacggcctaccgggtcttcggt---
ctcaacagcgacgagagcgagggcaacgacctgtac------gacacccacctgccgctg
gccgaggacaacaaggagctgaagcgcctgatcgaggacaactacctgtacttcaagcgg
cagacgggcggcaccatcatcagcggtccggggggcggcaagtacgccgccctcagcgaa
acggacttcatccgcctgaaggcgggagcagcggcctgcgggcggaaggccatcgccgcc
agcgattccgagttcctgcgcaccatcagcgagtcgagggccgcg------ccggagcag
ccgctgcct---gggaaggagaagggcttcaacatcctctcgctgctggccaagaccaag
cgctcgagcaccgagtgcttcgcgctggagaagaagcgccaccaggccaac------tcc
gaggggtccagcttcttccggcgcgcccgaaaccggaagttgtcgcacagctacaacgga
tgcggcggcggc---------aaggaacgcaaacttgagcgacgccagcggcagcacagc
gatacggactccacgcccaacaagccggacatcctgctggacatcaatgtactcagcgag
cagaccggc------gccagcgtgatccagcacttcagcgatggagtgcagctgattgac
ttcagcgagatcaagactccggag------aggattcgcagcgacgacgagctggcccag
ctggccgactgcttcggggaatccccacagcagccggccacgccgccgccgtcgttgtcg
ccgccggaactgccggaaccgagtggcctgctgatcgccagcagctccgagctggccgag
atctttcgatcgctgagctttccgctgggccgcccggccggagctccccagcgcctgagc
acgctgagcgaccaggtgtgcgccaactatctgatgtccccaccgaacacaccggctcca
ccggccatctccgtgcccaacggagctgtcatg---------------------------
gactcctcctcctccaacgcgcagtcggcgtccatcaatgtgtacttcctgtcgccgccg
ccgcatgccgccggacctggctacacgcccagtgacgcctcgaccgtgtccctggatgtg
gtgaccaccctgccaatgcccgtg------cccgtgcccaatccgcaactgccc------
tcgcagcccaacatatcgcccaagccggagatcatactcgattccacgctgtcgcccgtc
gaaggatgtggc---gatgagcaccgcgatgtcacgtcgccgctgttcaagcgcaaagat
agcgccggcgatgcggacgtgagcgtttccggggggctgggagttggt------------
------------ggt---ggccgccaaggacgctgcagcatcctggccggctacgatggc
atccagaccgtgcgcaagcgacaggcgtccgtggtgacctacgacgtgaatgtcataaac
ttctcgcaggataacagcgacagtcgcagctacatccccatgggccgcgtttccaccagt
tcagca
