# Supplementary material for: Molecular evolution of octopamine receptors in Drosophila
Source: G3 (Bethesda). 2025 Dec 6;16(2):jkaf289. doi: 10.1093/g3journal/jkaf289 (PMC12869069; doi:10.1093/g3journal/jkaf289)
Supplement: jkaf289_Supplementary_Data [file jkaf289_supplementary_data.zip › Supplementary Files/supplementary_PAML_files/Octβ3R/PF_PG_5' shared/OctB3R-shared_protein_15species_alignment.txt]

>Dmel
MSGVNVADLLATTMTLPITAAAGAATSQA------------------------AATSATN
ASHLQPATLTGHISTTAAAKTTT-------TPTSSLPITSQFVDASLTSLSLTATSSDAS
YSSPFSSYLSSDSTFELLSTVGPNITA----NGSDIAVDNQAELEESWLDLSLLLLKGFI
FSSIILAAVLGNALVIISVQRNRKLRVITNYFVVSLAMADMLVALCAMTFNASVELSGGK
WMFGPFMCNVYNSLDVYFSTASILHLCCISVDRYYAIVRPLEYPLNMTHKTVCFMLANVW
ILPALISFTPIFLGWYTTEEHLREISLHPDQCSFVVNKAYALISSSVSFWIPGIVMLVMY
WRIFKEAIRQRKALSRTSSNILLNSVHMGHTQQPTSLSYLHPSDCDLNATSAREETHSAL
SNLEDMLQPATDEDDDRDECDELRVPSPPPRRLSRSSIDLRDLEQERYEKVTHTDSAPSM
MALQQQQ-PSHNQLQPPAPVFNPQIWTEGKMIPSKELDK-----EH-SHPNGPQQQLSLT
SGSGNSEPEPESTAYRVFGGLNSDESEGNDLY--DTHLPLAEDNKELKRLIEDNYLYFKR
QTGGTIISGPGGGKYAALSETDFIRLKAGAAACGRKAFASSDSEFLRTISESRALP--EQ
P-VPGKEKGFNILSLLSKTKRSSTECFTLEKKRHQA--NSEGSSFFRRSRNRKLSHSYNG
CGGG---KERKLERRQRQHSDTDSTPNKPDILLDINVLSEQSG--ASVIQQFSDGVQLID
FSELKTPPE-RIRSDDELAQLADCFGESPQQPATPPPSLSPPELPEPSGLLIASSSELAE
IFRSLSFPLGRPAGAPQRLSTLSDQVCANYLMSPPNTPAPPAISVPNGGA-------MDS
S-ASSNAQSASINVYFLSPPPHAAAPGYTPSDTSTVSLDVVTSLPMPV--PVPQPNPQMA
SQSNISPKPEIILDSTLSPVEGCG-DEHRDVTSPLFKRKDSAGDADVSVSGNGGAGGVG-
---GVGGRQGRCSILAGYDGIQTVRKRQASVVTYDVNVINFSQENSDSRSYIPMGRVSTS
SA
>Dsec
MSGVYVADLLATTMTLPITAATGAATSQA------------------------AATSVTN
ASHLQPATLTSHISTTAAAKTTT-------TTTSSLPITSQFVDASLTSLSLTATSSDGS
YSSPFSSYSSSESTFEFLSTVGPNITA----NGSEIAVDSQAELEESWLDLSLLLLKGFI
FSSIILAAVLGNALVIISVQRNRKLRVITNYFVVSLAMADMLVALCAMTFNASVELSGGK
WMFGPFMCNVYNSLDVYFSTASILHLCCISVDRYYAIVRPLEYPLNMTHKTVCFMLANVW
ILPALISFTPIFLGWYTTEEHLREISLHPDQCSFVVNKAYALISSSVSFWIPGIVMLVMY
WRIFKEAIRQRKALSRTSSNILLNSVHMGHTQQPTSLSYLHPSDCDLNATSAREETHSAL
SNLEDMLQPATDEDDDRDECDELRVPSPPPRRLSRSSIDLRDLEQERYEKVTHTDSAPSM
MALQQQQ-PSHNQLQPPAPVFNPQIWTEGKMIPSK---------EH-SHPNGPQQQLSLT
SGSGNSEPEPESTAYRVFGGLNSDESEGNDMY--DTHLPLAEDNKELKRLIEDNYLYFKR
QTGGTIISGPGGGKYAALSETDFIRLKAGAAACGRKAFASSDSEFLRTISESRALP--EQ
P-VPGKEKGFNILSLLSKTKRSSTECFTLEKKRHQA--NSEGSSFFRRSRNRKLSHSYNG
CGGG---KERKLERRQRQHSDTDSTPNKPDILLDINVLSEQSG--ASVIQQFSDGVQLID
FSELKAPPE-RIRSDDELAQLADCFGESPQQPATPPPSLSPPELPEPSGLLIASSSELAE
IFRSLSFPLGRPAGAPQRLSTLSDQVCANYLMSPPNTPAPPSISVPNGGA-------MDS
S-AASNSQSASINVYFLSPPPHAAAPGYMPSDTSTVSLDVVTSLPMPV--PVPQPNPQMP
SQSNISPKPEIILDSTLSPVEGCG-DEHRDVTSPLFKRKDSAGDADVSVSGNGGAGGIG-
---GVGGRQGRCSILAGYDGIQTVRKRQASVVTYDVNVINFSQENSDSRSYIPMGRVSTS
SA
>Dsim
MSGVNVADLLATTMTLPITAATGAATSQA------------------------AATSVT-
-SHLQPATLTSHISTTAAAKTT--------TTTSSLPITSQFVDASLTSLSLTATSSDGS
YSSHFSSYSSSESTFEFLSTVGPNITA----NGSEIAVDSQAELEESWLDLSLLLLKGFI
FSSIILAAVLGNALVIISVQRNRKLRVITNYFVVSLAMADMLVALCAMTFNASVELSGGK
WMFGPFMCNVYNSLDVYFSTASILHLCCISVDRYYAIVRPLEYPLNMTHKTVCFMLANVW
ILPALISFTPIFLGWYTTEEHLREISLHPDQCSFVVNKAYALISSSVSFWIPGIVMLVMY
WRIFKEAIRQRKALSRTSSNILLNSVHMGHTQQPTSLSYLHPSDCDLNATSAREETHSAL
SNLEDMLQPATDEDDDRDECDELRVPSPPPRRLSRSSIDLRDLEQERYEKVTHTDSAPSM
MALQQQQ-PSHNQLQPPAPVFNPQIWTEGKVIPSKELEK-----EH-SHPNGPQQQLSLT
SGSGNSEPEPESTAYRVFGGLNSDESEGNDMY--DTHLPLAEDNKELKRLIEDNYLYFKR
QTGGTIISGPGGGKYAALSETDFIRLKAGAAACGRKAFASSDSEFLRTISESRALP--EQ
P-VPGKEKGFNILSLLSKTKRSSTECFTLEKKRHQA--NSEGSSFFRRSRNRKLSHSYNG
CGGG---KERKLERRQRQHSDTDSTPNKPDILLDINVLSEQSG--ASVIQQFSDGVQLID
FSELKAPPE-RIRSDDELAQLADCFGESPQQPATPPPSLSPPELPEPSGLLIASSSELAE
IFRSLSFPLGRPAGAPQRLSTLSDQVCANYLMSPPNTPAPPAISVPNGGA-------MDS
S-AASNAQSASINVYFLSPPPHAAAPGYTPSDTSTVSLDVVTSLPMPV--PVPQPNPQMP
SQSNISPKPEIILDSTLSPVEGCG-DEHRDVTSPLFKRKDSAADADVSVSGNGGAGGIG-
---GVGGRQGRCSILAGYDGIQTVRKRQASVVTYDVNVINFSQENSDSRSYIPMGRVSTS
SA
>Dmau
MSGVNVADLLATTMTLPITAATGAATSQA------------------------AATSVT-
-SHLQPATLTSHISTTAAAKTT--------TTTSSLPITSQFVDASLTSLSLTATSSDGS
YSSPFSSYSSSESTFELLSTVGPNITA----NGSEIAVDSQAELEESWLDLSLLLLKGFI
FSSIILAAVLGNALVIISVQRNRKLRVITNYFVVSLAMADMLVALCAMTFNASVELSGGK
WMFGPFMCNVYNSLDVYFSTASILHLCCISVDRYYAIVRPLEYPLNMTHKTVCFMLANVW
ILPALISFTPIFLGWYTTEEHLREISLHPDQCSFVVNKAYALISSSVSFWIPGIVMLVMY
WRIFKEAIRQRKALSRTSSNILLNSVHMGHTQQPTSMSYLHPSDCDLNATSAREETHSAL
SNLEDMLQPATDEDDDRDECDELRVPSPPPRRLSRSSIDLRDLEQERYEKVTHTDSAPSM
MALQQQQ-PNHNQLQPPAPVFNPQIWTEGKMIPSKELEK-----EH-SHPNGPQQQLSLT
SGSGNSEPEPESTAYRVFGGLNSDESEGNDMY--DTHLPLAEDNKELKRLIEDNYLYFKR
QTGGTIISGPGGGKYAALSETDFIRLKAGAAACGRKAFASSDSEFLRTISESRALP--EQ
P-VPGKEKGFNILSLLSKTKRSSTECFTLEKKRHQT--NSEGSSFFRRSRNRKLSHSYNG
CGGG---KERKLERRQRQHSDTDSTPNKPDILLDINVLSEQSG--ASVIQQFSDGVQLID
FSELKTPPE-RIRSDDELAQLADCFGESPQQPATPPPSLSPPELPEPSGLLIASSSELAE
IFRSLSFPLGRPAGAPQRLSTLSDQVCANYLMSPPNTPAPPAISVPNGGA-------MDS
S-GASNAQSASINVYFLSPPPHAAAPGYTPSDTSTVSLDVVTSLPMPV--PVPQPNPQMP
SQSNISPKPEIILDSTLSPVEGCG-DEHRDVTSPLFKRKDSAGDADVSVSGNGGAGGIG-
---GVGGRQGRCSILAGYDGIQTVRKRQASVVTYDVNVINFSQENSDSRSYIPMGRVSTS
SA
>Dere
MSGVNVADPLATKMTLPITAAAGAAASQAATLA-------------------AAATSATN
SSRLQPATLTSHIFTTAAVKTTT-------TSTSSLPITSQFVDASLTSLSLTATSSDAS
DSSPFSSYSPSESTYEFLSTVGPNITA----NGSEIAVDNQAELEESWLDLSLLLLKGFI
FSSIILAAVLGNALVIISVQRNRKLRVITNYFVVSLAMADMLVALCAMTFNASVELSGGK
WMFGPFMCNVYNSLDVYFSTASILHLCCISVDRYYAIVRPLEYPLNMTHKTVCFMLANVW
ILPALISFTPIFLGWYTTEEHLREISLHPDQCSFVVNKAYALISSSVSFWIPGIVMLVMY
WRIFKEAIRQRKALSRTSSNILLNSVHMGHTQQPTSLSYLHPSDCDLNGTSAREETHSAL
SNLEDMLQPATDEDDDRDECDELRVPSPPPRRLSRSSIDLRDLEQERYEKVTHTDSAPSM
MALQQQQ-PSHNQLQPPAPVFNPQIWTEGKMMPSKELEK-----EH-THPNAPQQQLSLT
SGSGNSEPEPESTAYRVFGGLNSDESEGNDLY--DTHLPLAEDNKELKRLIEDNYLYFKR
QTGGTIISGPGGGKYAALSETDFIRLKAGAAACGRKAFASSDSEFLRTISESRALP--EQ
P-VPEKEKSFNILSLLAKTKRSSTECFALEKKRHQASSNSEGSSFFRRSRNRKLSHSYNG
CGGG---KERKLERRQRQHSDTDSTPNKPDILLDINVLSEQSG--ASVIQQFSDGVQLID
FSEMKTPPE-RNRSDDELAQLADCFGESPQQPATPPPSLSPPELPEPSGLLIASSSELAE
IFRSLSFPLGRPAGAPQRLSTLSDQVCANYMMSPPNTPAPPAISVPNGGA-------MDS
S-AASNAQSASINVYFLSPPPHAAAPGYTPSDTSTVSLDVVTSLPMPV--PVPQPNPQMP
SQSNISPKPEIILDSTLSPVEGCG-DEHRDVTSPLFKRKDSAGDADVSVSGNGGAGGVG-
---GLGGRQGRCSILAGYDGIQTVRKRQASVVTYDVNVINFSQENSDSRSYIPMGRVSTS
SA
>Dtei
MSGVNVADLLATTMTLPITAAPEAATSQAAILV-------------------AAATSATN
SSHLQPATLTSHIFTTAAAKTTTKT-----TTTSSLPITSQFVDASLTSLSLTATSSDGS
YSSPFSSHSPLESTFEFLSTVGPNITA----NGSEIAVDNQTELEESWLDLSLLLLKGFI
FSSIILAAVLGNALVIISVQRNRKLRVITNYFVVSLAMADMLVALCAMTFNASVELSGGK
WMFGPFMCNVYNSLDVYFSTASILHLCCISVDRYYAIVRPLEYPLNMTHKTVCFMLANVW
ILPALISFTPIFLGWYTTEEHLREISLHPDQCSFVVNKAYALISSSVSFWIPGIVMLVMY
WRIFKEAIRQRKALSRTSSNILLNSVHMGHTQQPTSLSYLHPSDCDLNATSAREETHSAL
SNLEDMLQPATDEDDDRDECDELRVPSPPPRRLSRSSIDLRDLEQERYEKVTHTDSAPSM
MALQQQQ-PSHNQLQPPAPVFNPQIWTEGKMIPSKELEK-----EH-AHPNAPQQQLSLT
SGSGNSEPEPESTAYRVFGGLNSDESEGNDLY--DTHLPLAEDNKELKRLIEDNYLYFKR
QTGGTIISGPGGGKYAALSETDFIRLKAGAAACGRKAFASSDSEFLRTISESRALP--EQ
P-VAGKEKSFNILSLLAKTKRSSTECFTLEKKRHQA--NSEGSSFFRRSRNRKLSHSYNG
CGGG---KERKLERRQRQHSDTDSTPNKPDILLDINVLSEQSG--ASVIQQFSDGVQLID
FSELKSPPE-RIRSDDELVQLADCFGESPQQPATPPPSLSPPELPEPSGLLIASSSELAE
IFRSLSFPLGRPAGAPQRLSTLSDQVCANYLMSPPNTPAPPAISVPNGGA-------MDS
S-AASNAQSASINVYFLSPPPHAAAPGYTPSDTSTVSLDVVTSLPMPV--PVPQPNPQMP
SQSNISPKPEIILDSTLSPVEGCG-DEHRDVTSPLFKRKDSAGDADVSVSGNGGAGGVG-
---GVGGRQGRCSILAGYDGIQTVRKRQASVVTYDVNVINFSQENSDSRSYIPMGRVSTS
SA
>Dyak
MSGVNVADLLATTMTLPITAAAEAATSQAATLV-------------------AAATSATN
SSHLQPATLTSHIFTTEAAKTT---TTTTKPTTSSLPITSQFVDASLTSLSLTATSSDGS
YSSPFSSHLPSESTFEFLSTVGPNITA----NGSEIAVDNQAELEESWLDLSLLLLKGFI
FSSIILAAVLGNALVIISVQRNRKLRVITNYFVVSLAMADMLVALCAMTFNASVELSGGK
WMFGPFMCNVYNSLDVYFSTASILHLCCISVDRYYAIVRPLEYPLNMTHKTVCFMLANVW
ILPALISFTPIFLGWYTTEEHLREISLHPDQCSFVVNKAYALISSSVSFWIPGIVMLVMY
WRIFKEAIRQRKALSRTSSNILLNSVHMGHTQQPTSLSYLHPSDCDLNATSAREETHSAL
SNLEDMLQPATDEDDDRDECDELRVPSPPPRRLSRSSIDLRDLEQERYEKVTHTDSAPSM
MALQQQQ-PSHNQLQPPAPVFNPQIWTEGKMIPSKELER-----EH-PHPNAPQQQLSLT
SGSGNSEPEPESTAYRVFGGLNSDESEGNDLY--DTHLPLAEDNKELKRLIEDNYLYFKR
QTGGTIISGPGGGKYAALSETDFIRLKAGAAACGRKAFASSDSEFLRTISESRALP--EQ
P-VAGKEKSFNILSLLAKTKRSSTECFTLEKKRHQA--NSEGSSFFRRSRNRKLSHSYNG
CGGG---KERKLERRQRQHSDTDSTPNKPDILLDINVLSEQSG--ASVIQQFSDGVQLID
FSEMKSPPE-RIRSDDELAQLADCFGESPQQPATPPPSLSPPELPEPSGLLIASSSELAE
IFRSLSFPLGRPAGAPQRLSTLSDQVCANYLMSPPNTPAPPAISVPNGGA-------MDS
S-AASNAQSASINVYFLSPPPHAAAPGYTPSDTSTVSLDVVTSLPMPV--PVPQPNPQMP
SQSNISPKPEIILDSTLSPVEGCG-DEHRDVTSPLFKRKDSAGDADVSVSGNGGAGGVG-
---GVGGRQGRCSILAGYDGIQTVRKRQASVVTYDVNVINFSQENSDSRSYIPMGRVSTS
SA
>Dsan
MSGVNVADLLATTMTLPITAAAEAATSQAATLV-------------------AAATSATS
SSHLQPATLTSHIFTTAAAKTTTTTTTTTKPTTSSLPITSQFVDASLTSLSLTATSSDGS
YSSPFSSHLPSESTFEFLSTVGPNITA----NGSEIAVDNQAELEESWLDLSLLLLKGFI
FSSIILAAVLGNALVIISVQRNRKLRVITNYFVVSLAMADMLVALCAMTFNASVELSGGK
WMFGPFMCNVYNSLDVYFSTASILHLCCISVDRYYAIVRPLEYPLNMTHKTVCFMLANVW
ILPALISFTPIFLGWYTTEEHLREISLHPDQCSFVVNKAYALISSSVSFWIPGIVMLVMY
WRIFKEAIRQRKALSRTSSNILLNSVHMGHTQQPTSLSYLHPSDCDLNATSAREETHSAL
SNLEDMLQPATDEDDDRDECDELRVPSPPPRRLSRSSIDLRDLEQERYEKVTHTDSAPSM
MALQ-QQ-PSHNQLQPPAPVFNPQIWTEGKMIPSKELEK-----EH-PHPNAPQQQLSLT
SGSGNSEPEPESTAYRVFGGLNSDESEGNDLY--DTHLPLAEDNKELKRLIEDNYLYFKR
QTGGTIISGPGGGKYAALSETDFIRLKAGAAACGRKAFASSDSEFLRTISESRALP--EQ
P-VAGKEKSFNILSLLAKTKRSSTECFTLEKKRHQA--NSEGSSFFRRSRNRKLSHSYNG
CGGG---KERKLERRQRQHSDTDSTPNKPDILLDINVLSEQSG--ASVIQQFSDGVQLID
FSEMKSPPE-RIRSDDELAQLADCFGESPQQPATPPPSLSPPELPEPSGLLIASSSELAE
IFRSLSFPLGRPAGAPQRLSTLSDQVCANYLMSPPNTPAPPAISVPNGGA-------MDS
S-AASNAQSASINVYFLSPPPHAAAPGYTPSDTSTVSLDVVTSLPMPV--PVPQPNPQMP
SQSNISPKPEIILDSTLSPVEGCG-DEHRDVTSPLFKRKDSAGDADVSVSGNGGTGGVG-
---GVGGRQGRCSILAGYDGIQTVRKRQASVVTYDVNVINFSQENSDSRSYIPMGRVSTS
SA
>Dtak
MSGVNVADLLATTMTLPITATSTAATSIAVSAT---------------TAV---ASTKNS
SSNLQPATLTSHIAAAT-------------TTTTSLPTTSQFVDASLTSLSLTATSSASI
SSSF---SSSSESPFEFLATVGPNITA----NGSLVGVESPEELEESWLDLSLLLLKGFI
FSSIILAAVLGNALVIISVQRNRKLRVITNYFVVSLAMADMLVALCAMTFNASVELSGGK
WMFGPFMCNVYNSLDVYFSTASILHLCCISVDRYYAIVRPLEYPLNMTHKTVCFMLANVW
ILPALISFTPIFLGWYTTEEHLREVSLHPDQCSFVVNKAYALISSSVSFWIPGVVMLVMY
WRIFKEAIRQRKALSRTSSNILLNSVHMGHTQQPTNLSYLHPSDCDLNVASAREETHSAL
SNLEDMLQPATDEDDDRDECDELRVPSPPPRRLSRSSIDLRDLEQERYEKVTHTDSAPSM
MALQQQP-SSHNQLQPPAPVFNPQIWTEGKLIQGSKEHE-----GHPPHPSAPQQQLSLT
SGSGNSEPEPESTAYRVFG-LNSDESEGNDLYLTDTHLPLAEDNKELKRLIEDNYLYFKR
QTGGTIISGPGGGKYAALSETDFIRLKAGATASGRKAFASSDSEFLRTISESTRAADPAE
PEPGVKEKGFNILSLLAKTKRSSTECFALEKKRHQAN--SEGSSFFRRSRNRKLSHSYNG
CGGG---KERKLERRQRQHSDTDSTPNKPDILLDINVLSEQSGGGASVIQQFSDGVQLID
FSEVKTPPQERHRSDDELAQLADCFGESPQQPATPPPSLSPPEFQEPSGLLIASSSELAE
IFRSLSFPLGRPAGAPQRLSTLSDQVCANYLMSPPNTPAPAVLDSSSSSA-------AAV
VNAANAQQSASINVYFLSPPPHAAGPGYTPSDASTVSLDVVTSLPMSM--PVPVPQPN--
AGQNISPKPEIILDSTLSPVEGCG-DEHRDVTSPLFKRKDSAGDADVSISGGLAGGLGG-
-GGGGNGRQGRCSILAGYDGIQTVRKRQASVVTYDVNVINFSQENSDSRSYIPMGRVSTS
SA
>Dbia
MSGVNVADLLATTMTLPITAASTAAATLVAVTT---------------AAP-----TNGS
SGNLQPATLTSHIATAAT------------TTSTSLPLTSQFVDASLTSLSLTATSSS--
-------FSSSESPFEFSATVGPNLTA---SNGSELAVDIPQELEESWLDLSLLLLKGFI
FSSIILAAVLGNALVIISVQRNRKLRVITNYFVVSLAMADMLVALCAMTFNASVELSGGK
WMFGPFMCNVYNSLDVYFSTASILHLCCISVDRYYAIVRPLEYPLNMTHKTVCFMLANVW
ILPALISFTPIFLGWYTTEEHLREVSLHPDQCSFVVNKAYALISSSVSFWIPGVVMLVMY
WRIFKEAIRQRKALSRTSSNILLNSVHMGHTQQPTNLSYLHPSDCDLNVASAREETHSAL
SNLEDMLQPATDEDDDRDECDELRVPSPPPRRLSRSSIDLRDLEQERYEKVTHTDSAPSM
MALQQQQ-PTHNQLQPPAPVFNPQIWTEGKMMPSKEPEK-----DDPGHPTAPQQQLSLT
SGSGNSEPEPESTAYRVFG-LNSDESEGNDLYA-DTHLPLAEDNKELKRLIEDNYLYFKR
QTGGTIISGPGGGKYAALSETDFIRLKAGAAACGRRAIASSDSEFLRTISESRAM--PEP
SPPSGKEKGFNILSLLAKTKRSSTECFALEKKRQQGNTGSEGSSFFRRSRNRKLSHSYNG
CGGG---KERKLERRQRQHSDTDSTPNKPDILLDINVLSEQSG--ASVIQQFSDGVQLID
FSEVKTPPE-RRRSDDELAQLADCFGESPQQPATPPPSLSPPELPEPSGLLIASSSELAE
IFRSLSFPLGRPAGAPQRLSTLSDQVCANYLMSPPNTPAPTALSVPNGAT-------MDS
T-SSAHAQSASINVYFLSPPPHAAGPGYTPSDASTVSLDVVTSLPMPV--PVPQPNPQMP
SQPNISPKPEIILDSTLSPVEGCG-DEHRDVTSPLFKRKDSAGEADVSVSGGLGVGAGGG
MGGGGNGRQGRCSILAGYDGIQTVRKRQASVVTYDVNVINFSQDNSDSRSYIPMGRVSTS
SA
>Dsuz
MSGVNVADLLATTMTLPITAASTAAATFVAVSA---------------TTAASTNSSSSN
SSHLQPATLTSHISTAAA------------TTPTILPITSQFVDASLTSLSLTATSSS--
-------FSSSESPFEFLATVGPNLTG---SNGSEIVAEHPEELEESWVDLSILLLKGFI
FSSIILAAVLGNALVIISVQRNRKLRVITNYFVVSLAMADMLVALCAMTFNASVELSGGK
WMFGPFMCNVYNSLDVYFSTASILHLCCISVDRYYAIVRPLEYPLNMTHKTVCFMLANVW
ILPALISFTPIFLGWYTTEEHLREVSLHPDQCSFVVNKAYALISSSVSFWIPGIVMLVMY
WRIFKEAIRQRKALSRTSSNILLNSVHMGHTQQPTNLSYLHPSDCDLNATSAREETHSAL
SNLEDMLQPATDEDDDRDECDELRVPSPPPRRLSRSSIDLRDLEQERYEKVTHTDSAPSM
MALQQQQ-PTHNQLQPPAPVFNPQIWTEGKMMPSKELEK-----EYPGHPTAPQQQLSLT
SGSGNSEPEPESTAYRVFG-LNSDESECNDLYV-DTHLPLAEDNKELKRLIEDNYLYFKR
QTGGTIISGPGGGKYAALSETDFIRLKAGAAACGRKAIASSDSEFLRTISESRAL--PEQ
PLPSGKDKGFNILSLLSKTKRSSTECFALEKKRQQGNTGSEGSSFFRRSRNRKLSHSYNG
CGGG---KERKLERRQRQHSDTDSTPNKPDILLDINVLSEQSG--ASVIQQFSDGVQLID
FSEVKTPPE-RRRSDDELAQLADCFGESPQQPATPPPSLSPPELPEPSGLLIASSSELAE
IFRSLSFPLGRPAGAPQRLSTLSDQVCANYLMSPPNTPAPTALSMPSGAP-------MDS
S-SSANAQSASINVYFLSPPPHAAGPGYTPSDASTVSLDVVTSLPMPV--PVPQPNPQMP
SQPSISPKPEIILDSTLSPVEGCG-DEHRDVTSPLFKRKDSAGEADVSVSGGLGVGGG--
-GGGGNGRQGRCSILAGYDGIQTVRKRQASVVTYDVNVINFSQENSDSRSYIPMGRVSTS
SA
>Dsub
MSGVNVADLLATTMTLPITAASTA-ATFVAVNA---------------TTATSTNS---S
SSNLQPATLTSHISAAAA------------TTPTILPITSQFVDASLTSLSLTATSSS--
-------FSSSESPFEFLATVGPNLTG---SNGSEIVAEHPEELEESWMDLSILLLKGFI
FSSIILAAVLGNALVIISVQRNRKLRVITNYFVVSLAMADMLVALCAMTFNASVELSGGK
WMFGPFMCNVYNSLDVYFSTASILHLCCISVDRYYAIVRPLEYPLNMTHKTVCFMLANVW
ILPALISFTPIFLGWYTTEEHLREVSLHPDQCSFVVNKAYALISSSVSFWIPGIVMLVMY
WRIFKEAIRQRKALSRTSSNILLNSVHMGHTQQPTNLSYLHPSDCDLNATSAREETHSAL
SNLEDMLQPATDEDDDRDECDELRVPSPPPRRLSRSSIDLRDLEQERYEKVTHTDSAPSM
MALQQQQ-PTHNQLQPPAPVFNPQIWTEGKMMPSKELEK-----EYPGHPTAPQQQLSLT
SGSGNSEPEPESTAYRVFG-LNSDESECNDLYV-DTHLPLAEDNKELKRLIEDNYLYFKR
QTGGTIISGPGGGKYAALSETDFIRLKAGAAACGRKAIASSDSEFLRTISESRAL--PEQ
SLPSGKEKGFNILSLLSKTKRSSTECFALEKKRQQGNTGSEGSSFFRRSRNRKLSHSYNG
CGGG---KERKLERRQRQHSDTDSTPNKPDILLDINVLSEQSG--ASVIQQFSDGVQLID
FSEVKTPPE-RRRSDDELAQLADCFGESPQQPATPPPSLSPPELPEPSGLLIASSSELAE
IFRSLSFPLGRPAGAPQRLSTLSDQVCANYLMSPPNTPAPTALSMPSGAP-------MDS
S-SSANAQSASINVYFLSPPPHAAGPGYTPSDASTVSLDVVTSLPMPV--PVPQPNPQMP
SQPSISPKPEIILDSTLSPVEGCG-DEHRDVTSPLFKRKDSAGEADVSVSGGLGVGGG--
-GGGGNGRQGRCSILAGYDGIQTVRKRQASVVTYDVNVINFSQENSDSRSYIPMGRVSTS
SA
>Dele
MSGVNVADLLATTMTLPMTATST-------AATSSRLSKSIAALIAGSGATA------TS
DGNLQPATLTSHIATTTS---------TTTTTTTSLPITSQFVNASLTSLSLTATSSG--
---SFSSFPSSESPFEFLATVGPNITTNITTNASDIVVENHEELEESWLDLSLLLLKGFI
FSSIILAAVLGNALVIISVQRNRKLRVITNYFVVSLAMADMLVALCAMTFNASVELSGGK
WMFGPFMCNVYNSLDVYFSTASILHLCCISVDRYYAIVRPLEYPLNMTHKTVCFMLANVW
ILPALISFTPIFLGWYTTDEHLREVSLHPDQCSFVVNKAYALISSSVSFWIPGIVMLVMY
WRIFKEAIRQRKALSRTSSNILLNSVHMGHTQQPTNLSYLHPSDCDLNAASAHEETHSAL
SNLEDMLQPATDEDDDRDECDELRVPSPPPRRLSRSSIDLRDLEQERYEKVTHTDSAPSM
MALQQQQPSSHNQLQPPAPVFNPQIWTEGKLLPSKELEPERERERDQTHPMGPQQQLSLT
SGSGNSEPEPESTAYRVFG-LNSDESEGNDLY--DTHLPLAEDNKELKRLIEDNYLYFKR
QTGGTIIGGPGGGKYAALSETDFIRLKAGAAASGRKAIAASDSEFLRTISESRAP--AEQ
PLPHGKERGFNILSLLAKTKRSSTECFALEKKRHQAN--SEGSSFFRRARNRKLSHSYNG
CGGGNGGKERKLERRQRQHSDTDSTPNKPDILLDINVLSEQSG--AGVIQHFSDGVQLID
FSEVQTPER-LRRSDDELAQLADCFGESPQQPATPPPSLSPPELPEPSGLLIASSSELAE
IFRSLSFPLGRPAGAPQRLSTLSDQVCANYLMSPPNTPAAPAPQPPPPP-VSIAPAALDC
CSSNANAQSASINVYFLSPPPHAAAPGYTPSDASTVSLDVVTSLSMPMSMSMPQSGPQLP
PQPNISPKPEIILDSTLSPVEGCG-DEHRDVTSPLFKRKDSAGDADVSISGGLGVGAG--
---AGAGRQGRCSILAGYDGIQTVRKRQASVVTYDVNVINFSQDNSDSRSYIPMGRVSTS
SA
>Dfic
MSGVNGADLLATTMTLPITAALANSTAETAATATSRLSKSIAALAAGGTTTATATAISTS
TSNLQRATLTGHISTT------------ATVATTSLPITSQFVDASLTSLSLTATSSG--
---SFSSFSSSESSFELLATVGPNIT----ANASDLLAENPEELEESWLDFSLLLLKGFI
FSSIILAAVLGNALVIISVQRNRKLRVITNYFVVSLAMADMLVALCAMTFNASVELSGGK
WMFGPFMCNVYNSLDVYFSTASILHLCCISVDRYYAIVRPLEYPLNMTHKTVCFMLANVW
ILPALISFTPIFLGWYTTEEHLREVSLHPDQCSFVVNKAYALISSSVSFWIPGIVMLVMY
WRIFKEAIRQRKALSRTSSNILLNSVHMGHAQQPTNLSYLHPSDCDLNVASAREETQSAL
SNLEDMLQPATDEDDDRDECDELRVPSPPPRRLSRSSIDLRDLEQERYEKVTHTDSAPSM
MALQQ-QPTSHNQLQPPAPVFNPQIWTEGKVA-----MPPKELDKDDSHPNGPQQQLSLT
SGSGNSEPEPESTAYRVFG-LNSDESEGNDLY--DTHLPLAEDNKELKRLIEDNYLYFKR
QTGGTIISGPGGGKYAALSETDFIRLKAGAAACGRKAFASSDSEFLRTISESRAL--PDQ
PLP-GKEKGFNILSLLAKTKRSSTECFALEKKRHQAN--SEGSSFFRRSRNRKLSHSYNG
CGGG---KERKLERRQRQHSDTDSTPNKPDILLDINVLSEQSG--ASVIQQFSDGVQLID
FSEVKTPPEARIRSEDELAQLADCFGESPQHPSTPPPSLSPPELPEPSGLLIASSSELAE
IFRSLSFPLGRPAGAPQRLSTLSDQVCANYLMSPPNTPAPPSISVANGVGVGGGGGAGMD
SSSGSNPQSASINVYFLSPPPHAAGPGYTPSDASTVSLDVVTTLPMPV--PVPQPNPVQQ
PPTNISPKPEIILDSTLSPVEGCGGDEHRDVTSPLFKRKDSAGDADVSVSGGLGVG----
----GAGRQGRCSILAGYDGIQTVRKRQASVVTYDVNVINFSQENSDSRSYIPMGRVSTS
SA
>Drho
MSGVNVADILATTMTLPMTATSATSTA----ATSSRLSKSIAEFVAGGAATATSATNSN-
SSHSKLATLSSHISTTATAAVA---ATSTTTTTTSLPITSQFVNASLTSLSLTATSSG--
---SFSSFPSSESPFEFLATVGPNIT----ANASDIVVESQEELEESWLDLSLLLLKGFI
FSSIILAAVLGNALVIISVQRNRKLRVITNYFVVSLAMADMLVALCAMTFNASVELSGGR
WMFGPFMCNVYNSLDVYFSTASILHLCCISVDRYYAIVRPLEYPLNMTHKTVCFMLANVW
ILPALISFTPIFLGWYTTDEHLREVSLHPDQCSFVVNKAYALISSSVSFWIPGIVMLVMY
WRIFKEAIRQRKALSRTSSNILLNSVHMGHTQQPTNLSYLHPSDCDLNVASAREETHSAL
SNLEDMLQPATDEDDDRDECDELRVPSPPPRRLSRSSIDLRDLEQERYEKVTHTDSAPSM
MALQQ-QQPSHNQLQPPAPVFNPQIWTEGKM------LPSKELEKEQPHPTAPQQQLSLT
SGSGNSEPEPESTAYRVFG-LNSDESEGNDLY--DTHLPLAEDNKELKRLIEDNYLYFKR
QTGGTIISGPGGGKYAALSETDFIRLKAGAAACGRKAIAASDSEFLRTISESRAA--PEQ
PLP-GKEKGFNILSLLAKTKRSSTECFALEKKRHQAN--SEGSSFFRRARNRKLSHSYNG
CGGG---KERKLERRQRQHSDTDSTPNKPDILLDINVLSEQTG--ASVIQHFSDGVQLID
FSEIKTPE--RIRSDDELAQLADCFGESPQQPATPPPSLSPPELPEPSGLLIASSSELAE
IFRSLSFPLGRPAGAPQRLSTLSDQVCANYLMSPPNTPAPPAISVPNGAVM---------
DSSSSNAQSASINVYFLSPPPHAAGPGYTPSDASTVSLDVVTTLPMPV--PVPNPQLP--
SQPNISPKPEIILDSTLSPVEGCG-DEHRDVTSPLFKRKDSAGDADVSVSGGLGVG----
----G-GRQGRCSILAGYDGIQTVRKRQASVVTYDVNVINFSQDNSDSRSYIPMGRVSTS
SA
