# Supplementary material for: Molecular evolution of octopamine receptors in Drosophila
Source: G3 (Bethesda). 2025 Dec 6;16(2):jkaf289. doi: 10.1093/g3journal/jkaf289 (PMC12869069; doi:10.1093/g3journal/jkaf289)
Supplement: jkaf289_Supplementary_Data [file jkaf289_supplementary_data.zip › Supplementary Files/supplementary_PAML_files/Octβ3R/PF_unique_exon/Output_Codeml_OctB3R_PFexon_cleandata_outfile_Models_8a]

Before deleting alignment gaps
     15    510

Dfic                            AAG CAC GAG TTC TCA AAC AAA TCC TCG CTG ATC CGA CGC GGC GGC ATC TGC ATC TTT GTG GAT GAG GAG GAG GCG GAG AGC ATT GAG CAG CGG CCA CGT GGC ATC ACC TTC GCC GCG GTG CCC AGT CCG CTG CCC AAG TGT CCG CTC TGC GGC GCC GAC ATC AGC AGC AGC AGC GGC ACC ACC ACC ACC ACC ACA ACC ACA ACA AAT GCA ACA GCA AAA GCA AAC GCC GGC ACC ACA ATC GAC ACC ACT GAA ACC ACC AAT GCA AGT GCA --- --- --- --- --- --- --- --- ACT GCA ATG GCT AGT AGT AAA CGT AGT AGT CAC GAA TCA GCT CCC GAC CTT GGC CAG GGT TCG AAA TCC GGT CCG GGA TCG GGT TCG GGA TCG GGA TCG AGG TCC AGT TCC ACT CGC TTC TGG CAC AAA CGA ACG GCG GCG GTC ACA GCA TGT TGG CAG CAG AGC AAG AAC CGG AAG CGC CGC TTC AAA ACC GGA TGC AGT CAC TGT GGT GCA ACC 
Dmel                            AAG CAC GAA TTT TCC AAT AAA TCC TCG CTG ATC CGA CGC GGC GGC ATC TGC ATC TTT GTG GAT GAG GAG GAG GCG GAG ATC ATT GAG CAG CGG CCC CGC GGC ATC ACC TTC GCC GCG GTG CCC AGT CCG CTG CCC AAG TGT CCG CTC TGC GGC GCC GAC ATC AGC AGC ACC ACC GGC ACC --- --- --- --- ACC GCA AAC GCA ACC GCA ACC GCC AAC --- --- GCC GAC AGC ACA ATC GAC ACC ACA GTA --- ACC --- --- --- --- --- --- --- --- --- --- --- --- --- --- --- ACT AGT AGT AAA CGT AGT ATT CAC GAG CAA ACT CCA GAT CTT GGC CAG --- --- --- --- --- --- --- --- --- --- AGG CCC GCC TCC TCG TCC AGT TCC ACT CGA TTC TGG CAC AAG CGA ACG GCG GCG GTC ACA GCA TGT TGG CAG CAG AGC AAG AAC CGG AAG CGC CGC TTC AAA ACC GGA TGC AGT CAC TGT GGT GCA ACC 
Dmau                            AAG CAC GAA TTT TCC AAT AAA TCC TCG CTG ATC CGA CGC GGC GGC ATC TGC ATC TTT GTG GAT GAG GAG GAG GCG GAG ATC ATT GAG CAG CGG CCC CGC GGC ATC ACC TTC GCC GCG GTG CCC AGT CCG CTG CCC AAG TGT CCG CTC TGC GGC GCC GAC ATC AGC AGC ACC ACC GGC ACC --- --- --- --- ACC GCA AAC GCA --- --- ACC GCA AAT GCC AAC GCC GGC AGC ACA ATC GAC ACC ACA GTA --- ACC --- --- --- --- --- --- --- --- --- --- --- --- --- --- --- ACT AGT AGT AAA CGT AGT ATT CAC GAG CCA ACT CCA GAT CTT GGC CAG --- --- --- --- --- --- --- --- --- --- GGG TCC GCG TCC TCG TCC AGT TCC ACT CGA TTC TGG CAC AAG CGA ACG GCG GCG GTC ACA GCA TGT TGG CAG CAG AGC AAG AAC CGG AAG CGC CGC TTC AAA ACC GGA TGC AGT CAC TGT GGT GCA ACC 
Dsim                            AAG CAC GAA TTT TCC AAT AAA TCC TCG CTG ATC CGA CGC GGC GGC ATC TGC ATC TTT GTG GAT GAG GAG GAG GCG GAG ATC ATT GAG CAG CGG CCC CGC GGC ATC ACC TTC GCC GCG GTG CCC AGT CCG CTG CCC AAG TGT CCG CTC TGC GGC GCC GAC ATC AGC AGC ACC ACC GGC ACC --- --- --- --- ACC GCA AAC GCA AAC GCA ACC GCA AAT GCC AAC GCC GGC AGC ACA ATC GAC ACC ACA GTA --- ACC --- --- --- --- --- --- --- --- --- --- --- --- --- --- --- ACT AGT AGT AAG CGT AGT ATT CAC GAG CCA ACT CCA GAT CTT GGC CAG --- --- --- --- --- --- --- --- --- --- GGG CCC GCG TCC TCG TCC AGT TCC ACT CGA TTC TGG CAC AAG CGA ACG GCG GCG GTC ACA GCA TGT TGG CAG CAG AGC AAG AAC CGG AAG CGC CGC TTC AAA ACC GGA TGC AGT CAC TGT GGT GCA ACC 
Dsec                            AAG CAC GAA TTT TCT AAT AAA TCC TCG CTG ATC CGA CGC GGC GGC ATC TGC ATC TTT GTG GAT GAG GAG GAG GCG GAG ATC ATT GAG CAG CGG CCC CGC GGC ATC ACC TTC GCC GCG GTG CCC AGT CCG CTG CCC AAG TGT CCG CTC TGC GGC GCC GAC ATC AGC AGC ACC ACC GGC ACC --- --- --- --- ACC GCA AAC GCA AAC GCA ACC GCA AAT GCC AAC GCC GGC AGC ACA ATC GAC ACC ACA GTA CTA ACC --- --- --- --- --- --- --- --- --- --- --- --- --- --- --- ACT AGT AGT AAA CGT AGT ATT CAC GAG CCA ACT CCA GAT CTT GGC CAG --- --- --- --- --- --- --- --- --- --- GGG CCC GCG TCC TCG TCC AGT TGC ACT CGA TTC TGG CAC AAG CGA ACG GCG GCG GTC ACA GCA TGT TGG CAG CAG AGC AAG AAC CGG AAG CGC CGC TTC AAA ACC GGA TGC AGT CAC TGT GGT GCA ACC 
Dere                            AAG CAC GAT TTT TCC AAT AAA TCC TCG CTG ATC CGA CGC GGC GGC ATC TGC ATC TTT GTG GAT GAG GAG GAG GCG GAG ATC ATT GAG CAG CGG CCC CGC GGC ATC ACC TTC GCC ACG GTG CCC AGT CCG CTG CCC AAG TGT CCG CTC TGC GGC GCC GAC ATC AGC AGC ACC ACC GGC ACC GGC ACT GGC ACC ACC GCA AAC GCA AAC GCA ACC GCA AAT GCC AAC GCC GGC ACC ACA ATC GAC ACC ACA GTA --- ACC --- --- --- --- --- --- --- --- --- --- --- --- --- --- --- ACT AGT AGT AAA CGT AGT ATT CAC GAG CCA ACA CCA GAT CTT GGC CAG GTC CAG --- --- --- --- --- --- --- --- GGG CCC AGG TCC TCG TCC AGT TCC AAT CGA TTC TGG CAC AAG CGA ACG GCG GCG GTC ACA GCA TGT TGG CAG CAG AGC AAG AAC CGG AAG CGC CGC TTC AAA ACC GGA TGC AGT CAC TGT GGT GCA ACC 
Dtei                            AAG CAC GAA TTT TCC AAT AAA TCC TCG CTG ATC CGA CGC GGC GGC ATC TGC ATC TTT GTG GAT GAG GAG GAG GCG GAG ATC ATT GAG CAG CGG CCC CGC GGC ATC ACC TTC GCC GCG GTG CCC AGT CCG CTG CCC AAG TGT CCG CTC TGC GGC GCC GAC ATC AGC AGC ACC ACC GGC --- --- --- --- ACC ACC GCA AAC GCA AAC ACA ACC GCA AAT GCC AAC GCC GGC ACC ACA ATC GAC ACC ACA GTA --- ACC --- --- --- --- --- --- --- --- --- --- --- --- --- --- --- ACT AGT AGT AAA CGT AGT AGT CAC GAG CCA ACT CCA GAT CTT GGC CAG GTC CAG --- --- --- --- --- --- --- --- GGG CCC AGG TCC TCG TCC AGT TCC ACT CGA TTC TGG CAC AAG CGA ACG GCG GCG GTC ACA GCA TGT TGG CAG CAG AGC AAG AAC CGG AAG CGC CGC TTC AAA ACC GGA TGC AGT CAC TGT GGT GCA ACC 
Dyak                            AAG CAC GAA TTT TCC AAT AAA TCC TCG CTG ATC CGA CGC GGC GGC ATC TGC ATC TTT GTG GAT GAG GAG GAA GCG GAG ATC ATT GAG CAG CGG CCC CGC GGC ATC ACC TTC GCC GCG GTG CCC AGT CCG CTG CCC AAA TGT CCG CTC TGC GGC GCC GAC ATC AGC AGC ACC ACC GGC --- --- --- --- ACT ACC GCA AAC GCA AAC GCA ACA GCA AAT GCC AAC GCC GGC ACC ACA ATC GAC ACC ACA GTA --- ACC --- --- --- --- --- --- --- --- --- --- --- --- --- --- --- ACT AGT AGT AAA CGT AGT ATT CAC GAG CCA ACT CCA GAT CTT GGC CAG GTC CAG --- --- --- --- --- --- --- --- GGG CCC AGG TCC TCG TCC AGT TCC ACT CGA TTC TGG CAC AAG CGA ACG GCG GCG GTC ACA GCA TGT TGG CAG CAG AGC AAG AAC CGG AAG CGC CGC TTC AAA ACC GGA TGC AGT CAC TGT GGT GCA ACC 
Dsan                            AAG CAC GAA TTT TCC AAT AAA TCC TCG CTG ATC CGA CGC GGC GGC ATC TGC ATC TTT GTG GAT GAG GAG GAG GCG GAG ATC ATT GAG CAG CGG CCC CGC GGC ATC ACC TTC GCC GCG GTG CCC AGT CCG CTG CCC AAA TGT CCG CTC TGC GGC GCC GAC ATC AGC AGC ACC ACC GGC --- --- --- --- ACC ACC GCA AAC GCA AAC GCA ACC ACA AAT GCC AAC GCC GGC ACC ACA ATC GAC ACC ACA GTA --- ACC --- --- --- --- --- --- --- --- --- --- --- --- --- --- --- ACT AGT AGT AAA CGT AGT ATT CAC GAG CCA ACT CCA GAT CTC GGC CAG GTC CAG --- --- --- --- --- --- --- --- GGG CCC AGG TCC TCG TCC AGT TCC ACT CGG TTC TGG CAC AAG CGA ACG GCG GCG GTC ACA GCA TGT TGG CAG CAG AGC AAG AAC CGG AAG CGC CGC TTC AAA ACC GGA TGC AGT CAC TGT GGT GCA ACC 
Dele                            AAG CAC GAA TTT TCC AAT AAA TCC TCG CTG ATC CGA CGC GGC GGC ATC TGC ATC TTT GTG GAT GAG GAG GAG GCG GAG GTC ACT GAG CAG CGG CCC CGG GGC ATC ACC TTT GCC GCT GTG CCC AGT CCG CTG CCC AAG TGT CCG CTC TGC GGC GCC GAC ATC AGT AGC ACC ACT ACC --- --- --- --- --- --- ACC ACC ACC AAT GCC AAT GTT AAT GCC AAC GCC GGC ACC ACT AAC GAC ACC ACT GAA ACC ACC AAT GCA AGT GCA --- --- --- --- --- --- AGT GCA AGT GCA AGT GCT AGT AGT AAA CGT AGT AGT CAC GAG CCA ACT CCC GAT CTT GGC CAG GGG CCG AGG TCC ACA TCC --- --- --- --- --- --- --- --- ACA TCC AAT TCC ACC CGC TTC TGG CAC AAG CGA ACG GCG GCG GTC ACA GCA TGT TGG CAG CAG AGC AAA AAC CGG AAG CGC CGC TTC AAG ACC GGA TGC AGT CAC TGT GGT GCA ACC 
Drho                            AAG CAC GAA TTT TCC AAT AAA TCC TCG CTG ATC CGA CGC GGC GGC ATC TGC ATC TTT GTG GAT GAG GAG GAG GCG GAG ACC ACT GAG CAG CGG CCC CGC GGC ATC ACC TTC GCC GCG GTG CCC AGT CCG CTG CCC AAG TGT CCG CTC TGC GGC GCC GAC ATC AGC AGC ACC ACC --- --- --- --- --- --- --- --- --- GCG AAC GCA AAC GCA AAC GCC AAC GCC GGC ACC ACA ATC GAC ACC ACT GAA ACC ACC AAT GCA AGT GCA --- --- --- --- --- --- AGT GCA ACT GCA AGT GCT AGT AGT AAA CGT AGT AGT CAC GAA CCA ACC CCC GAT CTT GGC CAG GGG CCC AGG TCC AGG TCC --- --- --- --- --- --- --- --- GGG GCC AGT TCC ACC CGC TTC TGG CAC AAG CGA ACG GCG GCG GTC ACA GCA TGT TGG CGG CAG AGC AAG AAC CGG AAG CGC CGC TTC AAG ACC GGA TGC AGT CAC TGT GGT GCA ACC 
Dtak                            AAG CAC GAA TTT TCC AAT AAA TCC TCG CTG ATC CGA CGC GGC GGC ATC TGC ATC TTT GTC GAT GAG GAG GAG GCG GAG GTC ATT GAG CAG CGG CCA CGC GGC ATC ACC TTC GCC GCG GTG CCC AGT CCG CTG CCC AAG TGT CCG CTC TGC GGC GCC GAC ATC AGC AGC ACC ACC ACC --- --- --- --- --- --- --- ACC GCA AAC GCG --- --- --- --- AAC GCC GGC ACC ACA ATC GAC ACC ACT GAA ACC ACC AAT GCA AGT GCA AGT GCA --- --- AGT GCA AGT GCA AAT GCA AGT GCT AGT AGT AAA CGT AGT ATT CAC GAG GCA ACT CCC GAT CTT GGC CAG GGG CCG AGG GAT GGG TCC AGG TCC AGG TCC --- --- AGA CCC GGG TCC AGT TCC ATT CGC TTC TGG CAC AAA CGA ACG GCG GCG GTC ACA GCA TGT TGG CAG CAG AGC AAG AAC CGG AAG CGC CGC TTC AAA ACC GGA TGC AGT CAC TGT GGT GCA ACC 
Dbia                            AAG CAC GAA TTT TCC AAT AAA TCC TCG CTG ATC CGA CGC GGC GGC ATC TGC ATC TTT GTG GAT GAG GAG GAG GCG GAG ATC ATT GAG CAG CGG CCC AGG GGC ATC ACC TTC GCC GCG GTG CCC AGT CCG CTG CCC AAG TGT CCG CTC TGC GGC GCC GAC ATC AGC AGC ACC ACC ACC --- --- --- --- --- --- ACC ACA GCC ACC GCA --- --- --- --- AAC GCC GGC ACC ACA ATC GAC ACC ACT GAA ACC ACC AAT GCA AGT GCA AGT GCA AGT GCA AGT GCA AGT GCA AAT GCA AGT GCT AGT AGT AAA CGT AGT ATT CAC GAG CCA ACT CCC GAT CTC GGC CAG GGG CCC AGG TCC ACC AGG --- --- --- --- --- --- --- TCG AGC TCC AGT TCC ACT AGC TTC TGG CAC AAA CGA ACG GCG GCG GTC ACA GCA TGT TGG CAG CAG AGC AAG AAC CGG AAG CGC CGC TTC AAG ACC GGA TGC AGT CAC TGT GGT GCA ACC 
Dsuz                            AAG CAC GAA TTT TCC AAT AAA TCC TCG CTG ATC CGA CGC GGC GGC ATC TGC ATC TTT GTG GAT GAG GAG GAG GCC GAG ATC ATT GAG CAG CGG CCC AGG GGC ATC ACC TTC GCC GCG GTG CCC AGT CCG CTG CCC AAG TGT CCG CTC TGC GGC GCC GAC ATC AGC AGC ACC ACC --- --- --- --- --- --- --- --- ACC GCA ACC GCA --- --- --- --- AAC GCC GGC ACC ACA ATC GAC ACC ACT GAA ACC ACC AAT GCA AGT GCA AGT GCA --- --- AGT GCA AAT GCA AAT TCA AGT GCT AGT AGT AAA CGT AGT ATT CAC GAG CCA ACT CCA GAT CTT GGC CAG GGG CCC AGG TCC ACG TCC AGG TCC AGG --- --- --- --- TCG AGC TCC AGT TCC ACT CGC TTC TGG CAC AAA CGA ACG GCG GCG GTC ACA GCA TGT TGG CAG CAG AGC AAG AAC CGG AAG CGC CGC TTC AAG ACC GGA TGC AGT CAC TGT GGT GCA ACC 
Dsub                            AAG CAC GAA TTT TCC AAT AAA TCC TCG CTG ATC CGA CGC GGC GGC ATC TGC ATC TTT GTG GAT GAG GAG GAG GCC GAG ATC ATT GAG CAG CGG CCC AGG GGC ATC ACC TTC GCC GCG GTG CCC AGT CCG CTG CCC AAG TGT CCG CTC TGC GGC GCC GAC ATC AGC AGC ACC ACC --- --- --- --- --- --- --- --- ACC GCA ACC GCA --- --- --- --- AAC GCC GGC ACC ACA ATC GAC ACC ACT GAA ACC ACC AAT GCA AGT GCA AGT GCA AGT GCA AGT GCA AGT GCA AAC GCA AGT GCT AGT AGT AAA CGT AGT ATT CAC GAG CCA ACT CCA GAT CTT GGC CAG GGG CCC AGG TCC ACG TCC AGG TCC AGG --- --- --- --- TCG AGC TCC AGT TCC ACT CGC TTC TGG CAC AAA CAA ACG GCG GCG GTC ACA GCA TGT TGG CAG CAG AGC AAG AAC CGG AAG CGC CGC TTC AAG ACC GGA TGC AGT CAC TGT GGT GCA ACC 


After deleting gaps. 372 sites
     15    372

Dfic                            AAG CAC GAG TTC TCA AAC AAA TCC TCG CTG ATC CGA CGC GGC GGC ATC TGC ATC TTT GTG GAT GAG GAG GAG GCG GAG AGC ATT GAG CAG CGG CCA CGT GGC ATC ACC TTC GCC GCG GTG CCC AGT CCG CTG CCC AAG TGT CCG CTC TGC GGC GCC GAC ATC AGC AGC AGC AGC ACA GCC GGC ACC ACA ATC GAC ACC ACT GAA ACC GCT AGT AGT AAA CGT AGT AGT CAC GAA TCA GCT CCC GAC CTT GGC CAG AGG TCC AGT TCC ACT CGC TTC TGG CAC AAA CGA ACG GCG GCG GTC ACA GCA TGT TGG CAG CAG AGC AAG AAC CGG AAG CGC CGC TTC AAA ACC GGA TGC AGT CAC TGT GGT GCA ACC 
Dmel                            AAG CAC GAA TTT TCC AAT AAA TCC TCG CTG ATC CGA CGC GGC GGC ATC TGC ATC TTT GTG GAT GAG GAG GAG GCG GAG ATC ATT GAG CAG CGG CCC CGC GGC ATC ACC TTC GCC GCG GTG CCC AGT CCG CTG CCC AAG TGT CCG CTC TGC GGC GCC GAC ATC AGC AGC ACC ACC GCA GCC GAC AGC ACA ATC GAC ACC ACA GTA ACC ACT AGT AGT AAA CGT AGT ATT CAC GAG CAA ACT CCA GAT CTT GGC CAG TCG TCC AGT TCC ACT CGA TTC TGG CAC AAG CGA ACG GCG GCG GTC ACA GCA TGT TGG CAG CAG AGC AAG AAC CGG AAG CGC CGC TTC AAA ACC GGA TGC AGT CAC TGT GGT GCA ACC 
Dmau                            AAG CAC GAA TTT TCC AAT AAA TCC TCG CTG ATC CGA CGC GGC GGC ATC TGC ATC TTT GTG GAT GAG GAG GAG GCG GAG ATC ATT GAG CAG CGG CCC CGC GGC ATC ACC TTC GCC GCG GTG CCC AGT CCG CTG CCC AAG TGT CCG CTC TGC GGC GCC GAC ATC AGC AGC ACC ACC GCA GCC GGC AGC ACA ATC GAC ACC ACA GTA ACC ACT AGT AGT AAA CGT AGT ATT CAC GAG CCA ACT CCA GAT CTT GGC CAG TCG TCC AGT TCC ACT CGA TTC TGG CAC AAG CGA ACG GCG GCG GTC ACA GCA TGT TGG CAG CAG AGC AAG AAC CGG AAG CGC CGC TTC AAA ACC GGA TGC AGT CAC TGT GGT GCA ACC 
Dsim                            AAG CAC GAA TTT TCC AAT AAA TCC TCG CTG ATC CGA CGC GGC GGC ATC TGC ATC TTT GTG GAT GAG GAG GAG GCG GAG ATC ATT GAG CAG CGG CCC CGC GGC ATC ACC TTC GCC GCG GTG CCC AGT CCG CTG CCC AAG TGT CCG CTC TGC GGC GCC GAC ATC AGC AGC ACC ACC GCA GCC GGC AGC ACA ATC GAC ACC ACA GTA ACC ACT AGT AGT AAG CGT AGT ATT CAC GAG CCA ACT CCA GAT CTT GGC CAG TCG TCC AGT TCC ACT CGA TTC TGG CAC AAG CGA ACG GCG GCG GTC ACA GCA TGT TGG CAG CAG AGC AAG AAC CGG AAG CGC CGC TTC AAA ACC GGA TGC AGT CAC TGT GGT GCA ACC 
Dsec                            AAG CAC GAA TTT TCT AAT AAA TCC TCG CTG ATC CGA CGC GGC GGC ATC TGC ATC TTT GTG GAT GAG GAG GAG GCG GAG ATC ATT GAG CAG CGG CCC CGC GGC ATC ACC TTC GCC GCG GTG CCC AGT CCG CTG CCC AAG TGT CCG CTC TGC GGC GCC GAC ATC AGC AGC ACC ACC GCA GCC GGC AGC ACA ATC GAC ACC ACA GTA ACC ACT AGT AGT AAA CGT AGT ATT CAC GAG CCA ACT CCA GAT CTT GGC CAG TCG TCC AGT TGC ACT CGA TTC TGG CAC AAG CGA ACG GCG GCG GTC ACA GCA TGT TGG CAG CAG AGC AAG AAC CGG AAG CGC CGC TTC AAA ACC GGA TGC AGT CAC TGT GGT GCA ACC 
Dere                            AAG CAC GAT TTT TCC AAT AAA TCC TCG CTG ATC CGA CGC GGC GGC ATC TGC ATC TTT GTG GAT GAG GAG GAG GCG GAG ATC ATT GAG CAG CGG CCC CGC GGC ATC ACC TTC GCC ACG GTG CCC AGT CCG CTG CCC AAG TGT CCG CTC TGC GGC GCC GAC ATC AGC AGC ACC ACC GCA GCC GGC ACC ACA ATC GAC ACC ACA GTA ACC ACT AGT AGT AAA CGT AGT ATT CAC GAG CCA ACA CCA GAT CTT GGC CAG TCG TCC AGT TCC AAT CGA TTC TGG CAC AAG CGA ACG GCG GCG GTC ACA GCA TGT TGG CAG CAG AGC AAG AAC CGG AAG CGC CGC TTC AAA ACC GGA TGC AGT CAC TGT GGT GCA ACC 
Dtei                            AAG CAC GAA TTT TCC AAT AAA TCC TCG CTG ATC CGA CGC GGC GGC ATC TGC ATC TTT GTG GAT GAG GAG GAG GCG GAG ATC ATT GAG CAG CGG CCC CGC GGC ATC ACC TTC GCC GCG GTG CCC AGT CCG CTG CCC AAG TGT CCG CTC TGC GGC GCC GAC ATC AGC AGC ACC ACC GCA GCC GGC ACC ACA ATC GAC ACC ACA GTA ACC ACT AGT AGT AAA CGT AGT AGT CAC GAG CCA ACT CCA GAT CTT GGC CAG TCG TCC AGT TCC ACT CGA TTC TGG CAC AAG CGA ACG GCG GCG GTC ACA GCA TGT TGG CAG CAG AGC AAG AAC CGG AAG CGC CGC TTC AAA ACC GGA TGC AGT CAC TGT GGT GCA ACC 
Dyak                            AAG CAC GAA TTT TCC AAT AAA TCC TCG CTG ATC CGA CGC GGC GGC ATC TGC ATC TTT GTG GAT GAG GAG GAA GCG GAG ATC ATT GAG CAG CGG CCC CGC GGC ATC ACC TTC GCC GCG GTG CCC AGT CCG CTG CCC AAA TGT CCG CTC TGC GGC GCC GAC ATC AGC AGC ACC ACC GCA GCC GGC ACC ACA ATC GAC ACC ACA GTA ACC ACT AGT AGT AAA CGT AGT ATT CAC GAG CCA ACT CCA GAT CTT GGC CAG TCG TCC AGT TCC ACT CGA TTC TGG CAC AAG CGA ACG GCG GCG GTC ACA GCA TGT TGG CAG CAG AGC AAG AAC CGG AAG CGC CGC TTC AAA ACC GGA TGC AGT CAC TGT GGT GCA ACC 
Dsan                            AAG CAC GAA TTT TCC AAT AAA TCC TCG CTG ATC CGA CGC GGC GGC ATC TGC ATC TTT GTG GAT GAG GAG GAG GCG GAG ATC ATT GAG CAG CGG CCC CGC GGC ATC ACC TTC GCC GCG GTG CCC AGT CCG CTG CCC AAA TGT CCG CTC TGC GGC GCC GAC ATC AGC AGC ACC ACC GCA GCC GGC ACC ACA ATC GAC ACC ACA GTA ACC ACT AGT AGT AAA CGT AGT ATT CAC GAG CCA ACT CCA GAT CTC GGC CAG TCG TCC AGT TCC ACT CGG TTC TGG CAC AAG CGA ACG GCG GCG GTC ACA GCA TGT TGG CAG CAG AGC AAG AAC CGG AAG CGC CGC TTC AAA ACC GGA TGC AGT CAC TGT GGT GCA ACC 
Dele                            AAG CAC GAA TTT TCC AAT AAA TCC TCG CTG ATC CGA CGC GGC GGC ATC TGC ATC TTT GTG GAT GAG GAG GAG GCG GAG GTC ACT GAG CAG CGG CCC CGG GGC ATC ACC TTT GCC GCT GTG CCC AGT CCG CTG CCC AAG TGT CCG CTC TGC GGC GCC GAC ATC AGT AGC ACC ACT ACC GCC GGC ACC ACT AAC GAC ACC ACT GAA ACC GCT AGT AGT AAA CGT AGT AGT CAC GAG CCA ACT CCC GAT CTT GGC CAG ACA TCC AAT TCC ACC CGC TTC TGG CAC AAG CGA ACG GCG GCG GTC ACA GCA TGT TGG CAG CAG AGC AAA AAC CGG AAG CGC CGC TTC AAG ACC GGA TGC AGT CAC TGT GGT GCA ACC 
Drho                            AAG CAC GAA TTT TCC AAT AAA TCC TCG CTG ATC CGA CGC GGC GGC ATC TGC ATC TTT GTG GAT GAG GAG GAG GCG GAG ACC ACT GAG CAG CGG CCC CGC GGC ATC ACC TTC GCC GCG GTG CCC AGT CCG CTG CCC AAG TGT CCG CTC TGC GGC GCC GAC ATC AGC AGC ACC ACC GCG GCC GGC ACC ACA ATC GAC ACC ACT GAA ACC GCT AGT AGT AAA CGT AGT AGT CAC GAA CCA ACC CCC GAT CTT GGC CAG GGG GCC AGT TCC ACC CGC TTC TGG CAC AAG CGA ACG GCG GCG GTC ACA GCA TGT TGG CGG CAG AGC AAG AAC CGG AAG CGC CGC TTC AAG ACC GGA TGC AGT CAC TGT GGT GCA ACC 
Dtak                            AAG CAC GAA TTT TCC AAT AAA TCC TCG CTG ATC CGA CGC GGC GGC ATC TGC ATC TTT GTC GAT GAG GAG GAG GCG GAG GTC ATT GAG CAG CGG CCA CGC GGC ATC ACC TTC GCC GCG GTG CCC AGT CCG CTG CCC AAG TGT CCG CTC TGC GGC GCC GAC ATC AGC AGC ACC ACC GCA GCC GGC ACC ACA ATC GAC ACC ACT GAA ACC GCT AGT AGT AAA CGT AGT ATT CAC GAG GCA ACT CCC GAT CTT GGC CAG GGG TCC AGT TCC ATT CGC TTC TGG CAC AAA CGA ACG GCG GCG GTC ACA GCA TGT TGG CAG CAG AGC AAG AAC CGG AAG CGC CGC TTC AAA ACC GGA TGC AGT CAC TGT GGT GCA ACC 
Dbia                            AAG CAC GAA TTT TCC AAT AAA TCC TCG CTG ATC CGA CGC GGC GGC ATC TGC ATC TTT GTG GAT GAG GAG GAG GCG GAG ATC ATT GAG CAG CGG CCC AGG GGC ATC ACC TTC GCC GCG GTG CCC AGT CCG CTG CCC AAG TGT CCG CTC TGC GGC GCC GAC ATC AGC AGC ACC ACC GCC GCC GGC ACC ACA ATC GAC ACC ACT GAA ACC GCT AGT AGT AAA CGT AGT ATT CAC GAG CCA ACT CCC GAT CTC GGC CAG AGC TCC AGT TCC ACT AGC TTC TGG CAC AAA CGA ACG GCG GCG GTC ACA GCA TGT TGG CAG CAG AGC AAG AAC CGG AAG CGC CGC TTC AAG ACC GGA TGC AGT CAC TGT GGT GCA ACC 
Dsuz                            AAG CAC GAA TTT TCC AAT AAA TCC TCG CTG ATC CGA CGC GGC GGC ATC TGC ATC TTT GTG GAT GAG GAG GAG GCC GAG ATC ATT GAG CAG CGG CCC AGG GGC ATC ACC TTC GCC GCG GTG CCC AGT CCG CTG CCC AAG TGT CCG CTC TGC GGC GCC GAC ATC AGC AGC ACC ACC GCA GCC GGC ACC ACA ATC GAC ACC ACT GAA ACC GCT AGT AGT AAA CGT AGT ATT CAC GAG CCA ACT CCA GAT CTT GGC CAG AGC TCC AGT TCC ACT CGC TTC TGG CAC AAA CGA ACG GCG GCG GTC ACA GCA TGT TGG CAG CAG AGC AAG AAC CGG AAG CGC CGC TTC AAG ACC GGA TGC AGT CAC TGT GGT GCA ACC 
Dsub                            AAG CAC GAA TTT TCC AAT AAA TCC TCG CTG ATC CGA CGC GGC GGC ATC TGC ATC TTT GTG GAT GAG GAG GAG GCC GAG ATC ATT GAG CAG CGG CCC AGG GGC ATC ACC TTC GCC GCG GTG CCC AGT CCG CTG CCC AAG TGT CCG CTC TGC GGC GCC GAC ATC AGC AGC ACC ACC GCA GCC GGC ACC ACA ATC GAC ACC ACT GAA ACC GCT AGT AGT AAA CGT AGT ATT CAC GAG CCA ACT CCA GAT CTT GGC CAG AGC TCC AGT TCC ACT CGC TTC TGG CAC AAA CAA ACG GCG GCG GTC ACA GCA TGT TGG CAG CAG AGC AAG AAC CGG AAG CGC CGC TTC AAG ACC GGA TGC AGT CAC TGT GGT GCA ACC 


Printing out site pattern counts


        15        243  P

Dfic                            AAA AAA AAA AAA AAC AAC AAG AAG AAG ACA ACA ACA ACC ACC ACG ACT ACT AGC AGC AGC AGC AGC AGG AGT AGT AGT ATC ATC ATT CAC CAG CAG CCA CCC CCC CCG CGA CGA CGC CGC CGG CGT CGT CTC CTG CTT GAA GAA GAC GAC GAG GAG GAG GAT GCA GCC GCG GCG GCG GCT GCT GGA GGC GGC GGT GTC GTG GTG TCA TCA TCC TCC TCC TCG TGC TGG TGT TTC TTC TTC TTT 
Dmel                            ... ... ... ..G ... ..T ... ... ... ... ... G.. ... .G. ... ..A ... .C. .C. ... ... .T. TC. ... ... .T. ... ... ... ... ... ... ..C ..A ... ... ... ... ..A ... ... ..C ... ... ... ... ..G .T. ... ..T ..A ... ... ... ... ... ... ... ... A.. A.. ... .A. ... ... ... ... ... CA. ..C ... ... ... ... ... ... ... ... ... ..T ... 
Dmau                            ... ... ... ..G ... ..T ... ... ... ... ... G.. ... .G. ... ..A ... .C. .C. ... ... .T. TC. ... ... .T. ... ... ... ... ... ... ..C ..A ... ... ... ... ..A ... ... ..C ... ... ... ... ..G .T. ... ..T ..A ... ... ... ... ... ... ... ... A.. A.. ... ... ... ... ... ... ... C.. ..C ... ... ... ... ... ... ... ... ... ..T ... 
Dsim                            ... ... ..G ..G ... ..T ... ... ... ... ... G.. ... .G. ... ..A ... .C. .C. ... ... .T. TC. ... ... .T. ... ... ... ... ... ... ..C ..A ... ... ... ... ..A ... ... ..C ... ... ... ... ..G .T. ... ..T ..A ... ... ... ... ... ... ... ... A.. A.. ... ... ... ... ... ... ... C.. ..C ... ... ... ... ... ... ... ... ... ..T ... 
Dsec                            ... ... ... ..G ... ..T ... ... ... ... ... G.. ... .G. ... ..A ... .C. .C. ... ... .T. TC. ... ... .T. ... ... ... ... ... ... ..C ..A ... ... ... ... ..A ... ... ..C ... ... ... ... ..G .T. ... ..T ..A ... ... ... ... ... ... ... ... A.. A.. ... ... ... ... ... ... ... C.. ..T ... ... .G. ... ... ... ... ... ... ..T ... 
Dere                            ... ... ... ..G ... ..T ... ... ... ... ... G.. ... ... ... ..A .A. .C. .C. ... ... .T. TC. ... ... .T. ... ... ... ... ... ... ..C ..A ... ... ... ... ..A ... ... ..C ... ... ... ... ..G .T. ... ..T ..T ... ... ... ... ... A.. ... ... A.A A.. ... ... ... ... ... ... ... C.. ..C ... ... ... ... ... ... ... ... ... ..T ... 
Dtei                            ... ... ... ..G ... ..T ... ... ... ... ... G.. ... ... ... ..A ... .C. .C. ... ... .T. TC. ... ... ... ... ... ... ... ... ... ..C ..A ... ... ... ... ..A ... ... ..C ... ... ... ... ..G .T. ... ..T ..A ... ... ... ... ... ... ... ... A.. A.. ... ... ... ... ... ... ... C.. ..C ... ... ... ... ... ... ... ... ... ..T ... 
Dyak                            ... ... ... ..G ... ..T ..A ... ... ... ... G.. ... ... ... ..A ... .C. .C. ... ... .T. TC. ... ... .T. ... ... ... ... ... ... ..C ..A ... ... ... ... ..A ... ... ..C ... ... ... ... ..G .T. ... ..T ..A ..A ... ... ... ... ... ... ... A.. A.. ... ... ... ... ... ... ... C.. ..C ... ... ... ... ... ... ... ... ... ..T ... 
Dsan                            ... ... ... ..G ... ..T ..A ... ... ... ... G.. ... ... ... ..A ... .C. .C. ... ... .T. TC. ... ... .T. ... ... ... ... ... ... ..C ..A ... ... ... ... ..G ... ... ..C ... ... ... ..C ..G .T. ... ..T ..A ... ... ... ... ... ... ... ... A.. A.. ... ... ... ... ... ... ... C.. ..C ... ... ... ... ... ... ... ... ... ..T ... 
Dele                            ... ..G ... ..G ... ..T ... ..A ... ... ..T ..C ... ... ... ... ..C .C. .CT ... ..T GT. .CA .A. ... ... .A. ... .C. ... ... ... ..C ... ... ... ... ... ... ... ... ..G ... ... ... ... ..G ... ... ..T ..A ... ... ... ... ... ..T ... ... A.. ... ... ... ... ... ... ... ... C.. ..C ... ... ... ... ... ... ... ... ..T ..T ... 
Drho                            ... ..G ... ..G ... ..T ... ... ... ... ... G.G ... ... ... ... ..C .C. .C. ... ... .C. G.. ... ... ... ... ... .C. ... ... .G. ..C ... ... ... ... ... ... ... ... ..C ... ... ... ... ... ... ... ..T ..A ... ... ... ... ... ... ... ... A.C ... ... ... ... ... ... ... ... C.. ..C G.. ... ... ... ... ... ... ... ... ..T ... 
Dtak                            ... ... ... ... ... ..T ... ... ... ... ... G.. ... ... ... ... .T. .C. .C. ... ... GT. G.. ... ... .T. ... ... ... ... ... ... ... ... ... ... ... ... ... ... ... ..C ... ... ... ... ..G ... ... ..T ..A ... ... ... ... ... ... ... ... A.. ... ... ... ... ... ... ..C ... G.. ..C ... ... ... ... ... ... ... ... ... ..T ... 
Dbia                            ... ..G ... ... ... ..T ... ... ... ... ... G.C ... ... ... ... ... .C. .C. ... ... .T. ..C ... ... .T. ... ... ... ... ... ... ..C ... ... ... ... ... A.. ... ... A.G ... ... ... ..C ..G ... ... ..T ..A ... ... ... ... ... ... ... ... A.. ... ... ... ... ... ... ... ... C.. ..C ... ... ... ... ... ... ... ... ... ..T ... 
Dsuz                            ... ..G ... ... ... ..T ... ... ... ... ... G.. ... ... ... ... ... .C. .C. ... ... .T. ..C ... ... .T. ... ... ... ... ... ... ..C ..A ... ... ... ... ... ... ... A.G ... ... ... ... ..G ... ... ..T ..A ... ... ... ... ... ... ..C ... A.. ... ... ... ... ... ... ... ... C.. ..C ... ... ... ... ... ... ... ... ... ..T ... 
Dsub                            ... ..G ... ... ... ..T ... ... ... ... ... G.. ... ... ... ... ... .C. .C. ... ... .T. ..C ... ... .T. ... ... ... ... ... ... ..C ..A ... ... .A. ... ... ... ... A.G ... ... ... ... ..G ... ... ..T ..A ... ... ... ... ... ... ..C ... A.. ... ... ... ... ... ... ... ... C.. ..C ... ... ... ... ... ... ... ... ... ..T ... 

    1    1    1    1    1    1    1    1    2    1    1    1    5    1    1
    1    1    1    1    2    1    1    1    1    5    1    1    5    1    4
    3    1    1    1    2    2    1    1    1    3    2    1    1    1    2
    1    1    1    2    1    1    1    4    1    2    3    1    1    2    1
    1    1    1    5    1    1    1    1    1    1    1    1    1    1    3
    2    3    2    1    1    1

CODONML (in paml version 4.8a, August 2014)  PFexon_DNA_15species_alignment.fasta
Model: One dN/dS ratio for branches,  omega = 1.000 fixed

Codon frequency model: Fcodon
Site-class models:  beta&w>1 (11 categories)
ns =  15  ls = 124

Codon usage in sequences
--------------------------------------------------------------------------------------------------------------------------------------
Phe TTT   1   2   2   2   2   2 | Ser TCT   0   0   0   0   1   0 | Tyr TAT   0   0   0   0   0   0 | Cys TGT   3   3   3   3   3   3
    TTC   4   3   3   3   3   3 |     TCC   3   4   4   4   2   4 |     TAC   0   0   0   0   0   0 |     TGC   3   3   3   3   4   3
Leu TTA   0   0   0   0   0   0 |     TCA   2   0   0   0   0   0 | *** TAA   0   0   0   0   0   0 | *** TGA   0   0   0   0   0   0
    TTG   0   0   0   0   0   0 |     TCG   1   2   2   2   2   2 |     TAG   0   0   0   0   0   0 | Trp TGG   2   2   2   2   2   2
--------------------------------------------------------------------------------------------------------------------------------------
Leu CTT   1   1   1   1   1   1 | Pro CCT   0   0   0   0   0   0 | His CAT   0   0   0   0   0   0 | Arg CGT   2   1   1   1   1   1
    CTC   1   1   1   1   1   1 |     CCC   3   3   3   3   3   3 |     CAC   4   4   4   4   4   4 |     CGC   4   4   4   4   4   4
    CTA   0   0   0   0   0   0 |     CCA   1   1   2   2   2   2 | Gln CAA   0   1   0   0   0   0 |     CGA   2   3   3   3   3   3
    CTG   2   2   2   2   2   2 |     CCG   2   2   2   2   2   2 |     CAG   4   4   4   4   4   4 |     CGG   2   2   2   2   2   2
--------------------------------------------------------------------------------------------------------------------------------------
Ile ATT   1   2   2   2   2   2 | Thr ACT   2   3   3   3   3   1 | Asn AAT   0   1   1   1   1   2 | Ser AGT   7   6   6   6   6   6
    ATC   6   7   7   7   7   7 |     ACC   6   7   7   7   7   8 |     AAC   2   1   1   1   1   1 |     AGC   6   4   4   4   4   3
    ATA   0   0   0   0   0   0 |     ACA   3   3   3   3   3   4 | Lys AAA   4   3   3   2   3   3 | Arg AGA   0   0   0   0   0   0
Met ATG   0   0   0   0   0   0 |     ACG   1   1   1   1   1   2 |     AAG   4   5   5   6   5   5 |     AGG   1   0   0   0   0   0
--------------------------------------------------------------------------------------------------------------------------------------
Val GTT   0   0   0   0   0   0 | Ala GCT   2   0   0   0   0   0 | Asp GAT   1   2   2   2   2   3 | Gly GGT   1   1   1   1   1   1
    GTC   1   1   1   1   1   1 |     GCC   3   3   3   3   3   3 |     GAC   3   3   2   2   2   2 |     GGC   6   5   6   6   6   6
    GTA   0   1   1   1   1   1 |     GCA   2   3   3   3   3   3 | Glu GAA   2   1   1   1   1   0 |     GGA   1   1   1   1   1   1
    GTG   2   2   2   2   2   2 |     GCG   4   4   4   4   4   3 |     GAG   6   6   6   6   6   6 |     GGG   0   0   0   0   0   0
--------------------------------------------------------------------------------------------------------------------------------------

--------------------------------------------------------------------------------------------------------------------------------------
Phe TTT   2   2   2   3   2   2 | Ser TCT   0   0   0   0   0   0 | Tyr TAT   0   0   0   0   0   0 | Cys TGT   3   3   3   3   3   3
    TTC   3   3   3   2   3   3 |     TCC   4   4   4   4   3   4 |     TAC   0   0   0   0   0   0 |     TGC   3   3   3   3   3   3
Leu TTA   0   0   0   0   0   0 |     TCA   0   0   0   0   0   0 | *** TAA   0   0   0   0   0   0 | *** TGA   0   0   0   0   0   0
    TTG   0   0   0   0   0   0 |     TCG   2   2   2   1   1   1 |     TAG   0   0   0   0   0   0 | Trp TGG   2   2   2   2   2   2
--------------------------------------------------------------------------------------------------------------------------------------
Leu CTT   1   1   0   1   1   1 | Pro CCT   0   0   0   0   0   0 | His CAT   0   0   0   0   0   0 | Arg CGT   1   1   1   1   1   1
    CTC   1   1   2   1   1   1 |     CCC   3   3   3   4   4   3 |     CAC   4   4   4   4   4   4 |     CGC   4   4   4   4   5   5
    CTA   0   0   0   0   0   0 |     CCA   2   2   2   1   1   1 | Gln CAA   0   0   0   0   0   0 |     CGA   3   3   2   2   2   2
    CTG   2   2   2   2   2   2 |     CCG   2   2   2   2   2   2 |     CAG   4   4   4   4   3   4 |     CGG   2   2   3   3   3   2
--------------------------------------------------------------------------------------------------------------------------------------
Ile ATT   1   2   2   0   0   3 | Thr ACT   3   3   3   5   2   2 | Asn AAT   1   1   1   2   1   1 | Ser AGT   7   6   6   7   7   6
    ATC   7   7   7   5   6   6 |     ACC   8   8   8   9  11   8 |     AAC   1   1   1   2   1   1 |     AGC   3   3   3   2   3   3
    ATA   0   0   0   0   0   0 |     ACA   3   3   3   2   2   2 | Lys AAA   3   4   4   3   2   4 | Arg AGA   0   0   0   0   0   0
Met ATG   0   0   0   0   0   0 |     ACG   1   1   1   1   1   1 |     AAG   5   4   4   5   6   4 |     AGG   0   0   0   0   0   0
--------------------------------------------------------------------------------------------------------------------------------------
Val GTT   0   0   0   0   0   0 | Ala GCT   0   0   0   2   1   1 | Asp GAT   2   2   2   2   2   2 | Gly GGT   1   1   1   1   1   1
    GTC   1   1   1   2   1   3 |     GCC   3   3   3   3   4   3 |     GAC   2   2   2   2   2   2 |     GGC   6   6   6   6   6   6
    GTA   1   1   1   0   0   0 |     GCA   3   3   3   2   2   4 | Glu GAA   1   2   1   2   3   2 |     GGA   1   1   1   1   1   1
    GTG   2   2   2   2   2   1 |     GCG   4   4   4   3   5   4 |     GAG   6   5   6   6   5   6 |     GGG   0   0   0   0   1   1
--------------------------------------------------------------------------------------------------------------------------------------

--------------------------------------------------------------------------------------
Phe TTT   2   2   2 | Ser TCT   0   0   0 | Tyr TAT   0   0   0 | Cys TGT   3   3   3
    TTC   3   3   3 |     TCC   4   4   4 |     TAC   0   0   0 |     TGC   3   3   3
Leu TTA   0   0   0 |     TCA   0   0   0 | *** TAA   0   0   0 | *** TGA   0   0   0
    TTG   0   0   0 |     TCG   1   1   1 |     TAG   0   0   0 | Trp TGG   2   2   2
--------------------------------------------------------------------------------------
Leu CTT   0   1   1 | Pro CCT   0   0   0 | His CAT   0   0   0 | Arg CGT   1   1   1
    CTC   2   1   1 |     CCC   4   3   3 |     CAC   4   4   4 |     CGC   3   4   4
    CTA   0   0   0 |     CCA   1   2   2 | Gln CAA   0   0   1 |     CGA   2   2   1
    CTG   2   2   2 |     CCG   2   2   2 |     CAG   4   4   4 |     CGG   2   2   2
--------------------------------------------------------------------------------------
Ile ATT   2   2   2 | Thr ACT   3   3   3 | Asn AAT   1   1   1 | Ser AGT   6   6   6
    ATC   7   7   7 |     ACC   8   8   8 |     AAC   1   1   1 |     AGC   5   4   4
    ATA   0   0   0 |     ACA   2   2   2 | Lys AAA   3   3   3 | Arg AGA   0   0   0
Met ATG   0   0   0 |     ACG   1   1   1 |     AAG   5   5   5 |     AGG   1   1   1
--------------------------------------------------------------------------------------
Val GTT   0   0   0 | Ala GCT   1   1   1 | Asp GAT   2   2   2 | Gly GGT   1   1   1
    GTC   1   1   1 |     GCC   4   4   4 |     GAC   2   2   2 |     GGC   6   6   6
    GTA   0   0   0 |     GCA   2   3   3 | Glu GAA   2   2   2 |     GGA   1   1   1
    GTG   2   2   2 |     GCG   4   3   3 |     GAG   6   6   6 |     GGG   0   0   0
--------------------------------------------------------------------------------------

Codon position x base (3x4) table for each sequence.

#1: Dfic           
position  1:    T:0.15323    C:0.22581    A:0.34677    G:0.27419
position  2:    T:0.15323    C:0.28226    A:0.24194    G:0.32258
position  3:    T:0.16935    C:0.44355    A:0.13710    G:0.25000
Average         T:0.15860    C:0.31720    A:0.24194    G:0.28226

#2: Dmel           
position  1:    T:0.15323    C:0.23387    A:0.34677    G:0.26613
position  2:    T:0.17742    C:0.29032    A:0.25000    G:0.28226
position  3:    T:0.17742    C:0.42742    A:0.13710    G:0.25806
Average         T:0.16935    C:0.31720    A:0.24462    G:0.26882

#3: Dmau           
position  1:    T:0.15323    C:0.23387    A:0.34677    G:0.26613
position  2:    T:0.17742    C:0.29839    A:0.23387    G:0.29032
position  3:    T:0.17742    C:0.42742    A:0.13710    G:0.25806
Average         T:0.16935    C:0.31989    A:0.23925    G:0.27151

#4: Dsim           
position  1:    T:0.15323    C:0.23387    A:0.34677    G:0.26613
position  2:    T:0.17742    C:0.29839    A:0.23387    G:0.29032
position  3:    T:0.17742    C:0.42742    A:0.12903    G:0.26613
Average         T:0.16935    C:0.31989    A:0.23656    G:0.27419

#5: Dsec           
position  1:    T:0.15323    C:0.23387    A:0.34677    G:0.26613
position  2:    T:0.17742    C:0.29032    A:0.23387    G:0.29839
position  3:    T:0.18548    C:0.41935    A:0.13710    G:0.25806
Average         T:0.17204    C:0.31452    A:0.23925    G:0.27419

#6: Dere           
position  1:    T:0.15323    C:0.23387    A:0.35484    G:0.25806
position  2:    T:0.17742    C:0.29839    A:0.24194    G:0.28226
position  3:    T:0.17742    C:0.42742    A:0.13710    G:0.25806
Average         T:0.16935    C:0.31989    A:0.24462    G:0.26613

#7: Dtei           
position  1:    T:0.15323    C:0.23387    A:0.34677    G:0.26613
position  2:    T:0.16935    C:0.30645    A:0.23387    G:0.29032
position  3:    T:0.17742    C:0.42742    A:0.13710    G:0.25806
Average         T:0.16667    C:0.32258    A:0.23925    G:0.27151

#8: Dyak           
position  1:    T:0.15323    C:0.23387    A:0.34677    G:0.26613
position  2:    T:0.17742    C:0.30645    A:0.23387    G:0.28226
position  3:    T:0.17742    C:0.42742    A:0.15323    G:0.24194
Average         T:0.16935    C:0.32258    A:0.24462    G:0.26344

#9: Dsan           
position  1:    T:0.15323    C:0.23387    A:0.34677    G:0.26613
position  2:    T:0.17742    C:0.30645    A:0.23387    G:0.28226
position  3:    T:0.16935    C:0.43548    A:0.13710    G:0.25806
Average         T:0.16667    C:0.32527    A:0.23925    G:0.26882

#10: Dele           
position  1:    T:0.14516    C:0.23387    A:0.34677    G:0.27419
position  2:    T:0.14516    C:0.31452    A:0.25806    G:0.28226
position  3:    T:0.21774    C:0.42742    A:0.10484    G:0.25000
Average         T:0.16935    C:0.32527    A:0.23656    G:0.26882

#11: Drho           
position  1:    T:0.13710    C:0.23387    A:0.33871    G:0.29032
position  2:    T:0.14516    C:0.31452    A:0.23387    G:0.30645
position  3:    T:0.16935    C:0.45968    A:0.10484    G:0.26613
Average         T:0.15054    C:0.33602    A:0.22581    G:0.28763

#12: Dtak           
position  1:    T:0.14516    C:0.22581    A:0.33065    G:0.29839
position  2:    T:0.17742    C:0.29032    A:0.24194    G:0.29032
position  3:    T:0.18548    C:0.44355    A:0.12903    G:0.24194
Average         T:0.16935    C:0.31989    A:0.23387    G:0.27688

#13: Dbia           
position  1:    T:0.14516    C:0.21774    A:0.36290    G:0.27419
position  2:    T:0.16935    C:0.29839    A:0.24194    G:0.29032
position  3:    T:0.17742    C:0.45968    A:0.10484    G:0.25806
Average         T:0.16398    C:0.32527    A:0.23656    G:0.27419

#14: Dsuz           
position  1:    T:0.14516    C:0.22581    A:0.35484    G:0.27419
position  2:    T:0.16935    C:0.29839    A:0.24194    G:0.29032
position  3:    T:0.18548    C:0.44355    A:0.12097    G:0.25000
Average         T:0.16667    C:0.32258    A:0.23925    G:0.27151

#15: Dsub           
position  1:    T:0.14516    C:0.22581    A:0.35484    G:0.27419
position  2:    T:0.16935    C:0.29839    A:0.25000    G:0.28226
position  3:    T:0.18548    C:0.44355    A:0.12097    G:0.25000
Average         T:0.16667    C:0.32258    A:0.24194    G:0.26882

Sums of codon usage counts
------------------------------------------------------------------------------
Phe F TTT      30 | Ser S TCT       1 | Tyr Y TAT       0 | Cys C TGT      45
      TTC      45 |       TCC      56 |       TAC       0 |       TGC      46
Leu L TTA       0 |       TCA       2 | *** * TAA       0 | *** * TGA       0
      TTG       0 |       TCG      23 |       TAG       0 | Trp W TGG      30
------------------------------------------------------------------------------
Leu L CTT      13 | Pro P CCT       0 | His H CAT       0 | Arg R CGT      16
      CTC      17 |       CCC      48 |       CAC      60 |       CGC      61
      CTA       0 |       CCA      24 | Gln Q CAA       2 |       CGA      36
      CTG      30 |       CCG      30 |       CAG      59 |       CGG      33
------------------------------------------------------------------------------
Ile I ATT      25 | Thr T ACT      42 | Asn N AAT      16 | Ser S AGT      94
      ATC     100 |       ACC     118 |       AAC      17 |       AGC      55
      ATA       0 |       ACA      40 | Lys K AAA      47 | Arg R AGA       0
Met M ATG       0 |       ACG      16 |       AAG      73 |       AGG       4
------------------------------------------------------------------------------
Val V GTT       0 | Ala A GCT       9 | Asp D GAT      30 | Gly G GGT      15
      GTC      18 |       GCC      49 |       GAC      32 |       GGC      89
      GTA       8 |       GCA      42 | Glu E GAA      23 |       GGA      15
      GTG      29 |       GCG      57 |       GAG      88 |       GGG       2
------------------------------------------------------------------------------


Codon position x base (3x4) table, overall

position  1:    T:0.14946    C:0.23065    A:0.34785    G:0.27204
position  2:    T:0.16935    C:0.29946    A:0.24032    G:0.29086
position  3:    T:0.18065    C:0.43602    A:0.12849    G:0.25484
Average         T:0.16649    C:0.32204    A:0.23889    G:0.27258

Codon frequencies under model, for use in evolver (TTT TTC TTA TTG ... GGG):
  0.01612903  0.02419355  0.00000000  0.00000000
  0.00053763  0.03010753  0.00107527  0.01236559
  0.00000000  0.00000000  0.00000000  0.00000000
  0.02419355  0.02473118  0.00000000  0.01612903
  0.00698925  0.00913978  0.00000000  0.01612903
  0.00000000  0.02580645  0.01290323  0.01612903
  0.00000000  0.03225806  0.00107527  0.03172043
  0.00860215  0.03279570  0.01935484  0.01774194
  0.01344086  0.05376344  0.00000000  0.00000000
  0.02258065  0.06344086  0.02150538  0.00860215
  0.00860215  0.00913978  0.02526882  0.03924731
  0.05053763  0.02956989  0.00000000  0.00215054
  0.00000000  0.00967742  0.00430108  0.01559140
  0.00483871  0.02634409  0.02258065  0.03064516
  0.01612903  0.01720430  0.01236559  0.04731183
  0.00806452  0.04784946  0.00806452  0.00107527


Nei & Gojobori 1986. dN/dS (dN, dS)
(Note: This matrix is not used in later ML. analysis.
Use runmode = -2 for ML pairwise comparison.)

Dfic                
Dmel                 0.3440 (0.0512 0.1487)
Dmau                 0.2965 (0.0437 0.1475)-1.0000 (0.0071 0.0000)
Dsim                 0.2713 (0.0437 0.1613) 0.6385 (0.0071 0.0112)-1.0000 (0.0000 0.0111)
Dsec                 0.3204 (0.0475 0.1481) 0.9557 (0.0107 0.0112) 0.3201 (0.0036 0.0111) 0.1589 (0.0036 0.0224)
Dere                 0.3474 (0.0513 0.1476) 1.9327 (0.0216 0.0112) 1.2946 (0.0144 0.0111) 0.6425 (0.0144 0.0224) 0.8014 (0.0180 0.0224)
Dtei                 0.2465 (0.0363 0.1472)-1.0000 (0.0143 0.0000)-1.0000 (0.0072 0.0000) 0.6462 (0.0072 0.0111) 0.9673 (0.0107 0.0111) 1.2978 (0.0144 0.0111)
Dyak                 0.2296 (0.0400 0.1745) 0.4788 (0.0107 0.0224) 0.1604 (0.0036 0.0223) 0.1061 (0.0036 0.0336) 0.2118 (0.0071 0.0338) 0.3197 (0.0108 0.0337) 0.1608 (0.0036 0.0222)
Dsan                 0.2294 (0.0400 0.1746) 0.3166 (0.0107 0.0339) 0.1060 (0.0036 0.0337) 0.0789 (0.0036 0.0452) 0.1575 (0.0071 0.0454) 0.2378 (0.0108 0.0452) 0.1063 (0.0036 0.0336)-1.0000 (0.0000 0.0335)
Dele                 0.1454 (0.0363 0.2494) 0.2519 (0.0438 0.1740) 0.2111 (0.0364 0.1726) 0.1953 (0.0364 0.1866) 0.2143 (0.0401 0.1873) 0.2353 (0.0439 0.1867) 0.1685 (0.0290 0.1722) 0.1638 (0.0328 0.2000) 0.1637 (0.0327 0.2001)
Drho                 0.2476 (0.0363 0.1468) 0.4676 (0.0439 0.0939) 0.3916 (0.0365 0.0932) 0.3453 (0.0365 0.1057) 0.3790 (0.0402 0.1061) 0.4719 (0.0440 0.0932) 0.3126 (0.0291 0.0930) 0.2781 (0.0328 0.1179) 0.2780 (0.0328 0.1180) 0.2493 (0.0328 0.1314)
Dtak                 0.3803 (0.0362 0.0953) 0.5202 (0.0363 0.0698) 0.4182 (0.0290 0.0693) 0.3556 (0.0290 0.0815) 0.3992 (0.0327 0.0818) 0.4008 (0.0327 0.0815) 0.4193 (0.0290 0.0692) 0.2708 (0.0253 0.0935) 0.2707 (0.0253 0.0936) 0.1889 (0.0327 0.1731) 0.3107 (0.0290 0.0934)
Dbia                 0.2660 (0.0361 0.1359) 0.3369 (0.0344 0.1020) 0.2673 (0.0271 0.1012) 0.2372 (0.0271 0.1141) 0.2682 (0.0307 0.1145) 0.3017 (0.0344 0.1141) 0.2680 (0.0271 0.1010) 0.1850 (0.0234 0.1266) 0.2322 (0.0234 0.1008) 0.2416 (0.0307 0.1272) 0.3494 (0.0308 0.0881) 0.3062 (0.0234 0.0763)
Dsuz                 0.2401 (0.0325 0.1353) 0.4018 (0.0307 0.0764) 0.3088 (0.0234 0.0758) 0.2655 (0.0234 0.0882) 0.3057 (0.0271 0.0885) 0.3487 (0.0308 0.0883) 0.3097 (0.0234 0.0757) 0.1972 (0.0198 0.1004) 0.1971 (0.0198 0.1004) 0.1765 (0.0271 0.1534) 0.2706 (0.0271 0.1003) 0.2599 (0.0198 0.0760) 0.0765 (0.0035 0.0463)
Dsub                 0.2652 (0.0361 0.1361) 0.4467 (0.0343 0.0769) 0.3544 (0.0270 0.0763) 0.3047 (0.0270 0.0888) 0.3445 (0.0307 0.0891) 0.3876 (0.0344 0.0888) 0.3554 (0.0271 0.0761) 0.2317 (0.0234 0.1010) 0.2316 (0.0234 0.1011) 0.1989 (0.0307 0.1544) 0.3049 (0.0308 0.1009) 0.3054 (0.0234 0.0765) 0.1521 (0.0071 0.0466)-1.0000 (0.0035 0.0000)


TREE #  1:  (((10, 11), ((12, (13, (14, 15))), ((2, ((4, 3), 5)), (6, (7, (8, 9)))))), 1);   MP score: 74
This is a rooted tree.  Please check!
lnL(ntime: 28  np: 32):   -919.155208      +0.000000
  16..17   17..18   18..10   18..11   17..19   19..20   20..12   20..21   21..13   21..22   22..14   22..15   19..23   23..24   24..2    24..25   25..26   26..4    26..3    25..5    23..27   27..6    27..28   28..7    28..29   29..8    29..9    16..1  
 0.000004 0.036599 0.147465 0.049245 0.011399 0.000004 0.044660 0.042434 0.025700 0.016701 0.000004 0.008329 0.072694 0.008658 0.017294 0.000004 0.000004 0.008632 0.000004 0.017286 0.000004 0.035860 0.000004 0.008711 0.008743 0.008567 0.017545 0.134522 1.582595 0.853121 6.759962 99.000000

Note: Branch length is defined as number of nucleotide substitutions per codon (not per neucleotide site).

tree length =   0.72108

(((10: 0.147465, 11: 0.049245): 0.036599, ((12: 0.044660, (13: 0.025700, (14: 0.000004, 15: 0.008329): 0.016701): 0.042434): 0.000004, ((2: 0.017294, ((4: 0.008632, 3: 0.000004): 0.000004, 5: 0.017286): 0.000004): 0.008658, (6: 0.035860, (7: 0.008711, (8: 0.008567, 9: 0.017545): 0.008743): 0.000004): 0.000004): 0.072694): 0.011399): 0.000004, 1: 0.134522);

(((Dele: 0.147465, Drho: 0.049245): 0.036599, ((Dtak: 0.044660, (Dbia: 0.025700, (Dsuz: 0.000004, Dsub: 0.008329): 0.016701): 0.042434): 0.000004, ((Dmel: 0.017294, ((Dsim: 0.008632, Dmau: 0.000004): 0.000004, Dsec: 0.017286): 0.000004): 0.008658, (Dere: 0.035860, (Dtei: 0.008711, (Dyak: 0.008567, Dsan: 0.017545): 0.008743): 0.000004): 0.000004): 0.072694): 0.011399): 0.000004, Dfic: 0.134522);

Detailed output identifying parameters

kappa (ts/tv) =  1.58260

Parameters in M8 (beta&w>1):
  p0 =   0.85312  p =   6.75996 q =  99.00000
 (p1 =   0.14688) w =   1.00000


dN/dS (w) for site classes (K=11)

p:   0.08531  0.08531  0.08531  0.08531  0.08531  0.08531  0.08531  0.08531  0.08531  0.08531  0.14688
w:   0.03018  0.03999  0.04673  0.05262  0.05830  0.06415  0.07056  0.07815  0.08830  0.10701  1.00000

dN & dS for each branch

 branch          t       N       S   dN/dS      dN      dS  N*dN  S*dS

  16..17      0.000    286.5     85.5   0.2011   0.0000   0.0000    0.0    0.0
  17..18      0.037    286.5     85.5   0.2011   0.0064   0.0317    1.8    2.7
  18..10      0.147    286.5     85.5   0.2011   0.0257   0.1277    7.4   10.9
  18..11      0.049    286.5     85.5   0.2011   0.0086   0.0427    2.5    3.6
  17..19      0.011    286.5     85.5   0.2011   0.0020   0.0099    0.6    0.8
  19..20      0.000    286.5     85.5   0.2011   0.0000   0.0000    0.0    0.0
  20..12      0.045    286.5     85.5   0.2011   0.0078   0.0387    2.2    3.3
  20..21      0.042    286.5     85.5   0.2011   0.0074   0.0368    2.1    3.1
  21..13      0.026    286.5     85.5   0.2011   0.0045   0.0223    1.3    1.9
  21..22      0.017    286.5     85.5   0.2011   0.0029   0.0145    0.8    1.2
  22..14      0.000    286.5     85.5   0.2011   0.0000   0.0000    0.0    0.0
  22..15      0.008    286.5     85.5   0.2011   0.0015   0.0072    0.4    0.6
  19..23      0.073    286.5     85.5   0.2011   0.0127   0.0630    3.6    5.4
  23..24      0.009    286.5     85.5   0.2011   0.0015   0.0075    0.4    0.6
  24..2       0.017    286.5     85.5   0.2011   0.0030   0.0150    0.9    1.3
  24..25      0.000    286.5     85.5   0.2011   0.0000   0.0000    0.0    0.0
  25..26      0.000    286.5     85.5   0.2011   0.0000   0.0000    0.0    0.0
  26..4       0.009    286.5     85.5   0.2011   0.0015   0.0075    0.4    0.6
  26..3       0.000    286.5     85.5   0.2011   0.0000   0.0000    0.0    0.0
  25..5       0.017    286.5     85.5   0.2011   0.0030   0.0150    0.9    1.3
  23..27      0.000    286.5     85.5   0.2011   0.0000   0.0000    0.0    0.0
  27..6       0.036    286.5     85.5   0.2011   0.0062   0.0311    1.8    2.7
  27..28      0.000    286.5     85.5   0.2011   0.0000   0.0000    0.0    0.0
  28..7       0.009    286.5     85.5   0.2011   0.0015   0.0075    0.4    0.6
  28..29      0.009    286.5     85.5   0.2011   0.0015   0.0076    0.4    0.6
  29..8       0.009    286.5     85.5   0.2011   0.0015   0.0074    0.4    0.6
  29..9       0.018    286.5     85.5   0.2011   0.0031   0.0152    0.9    1.3
  16..1       0.135    286.5     85.5   0.2011   0.0234   0.1165    6.7   10.0


Naive Empirical Bayes (NEB) analysis
Time used:  3:23
