# Supplementary material for: Molecular evolution of octopamine receptors in Drosophila
Source: G3 (Bethesda). 2025 Dec 6;16(2):jkaf289. doi: 10.1093/g3journal/jkaf289 (PMC12869069; doi:10.1093/g3journal/jkaf289)
Supplement: jkaf289_Supplementary_Data [file jkaf289_supplementary_data.zip › Supplementary Files/supplementary_PAML_files/Octβ3R/PF_unique_exon/PFexon_DNA_15species_alignment.fasta]

>Dfic
aagcacgagttctcaaacaaatcctcgctgatccgacgcggcggcatctgcatctttgtg
gatgaggaggaggcggagagcattgagcagcggccacgtggcatcaccttcgccgcggtg
cccagtccgctgcccaagtgtccgctctgcggcgccgacatcagcagcagcagcggcacc
accaccaccaccacaaccacaacaaatgcaacagcaaaagcaaacgccggcaccacaatc
gacaccactgaaaccaccaatgcaagtgca------------------------actgca
atggctagtagtaaacgtagtagtcacgaatcagctcccgaccttggccagggttcgaaa
tccggtccgggatcgggttcgggatcgggatcgaggtccagttccactcgcttctggcac
aaacgaacggcggcggtcacagcatgttggcagcagagcaagaaccggaagcgccgcttc
aaaaccggatgcagtcactgtggtgcaacc
>Dmel
AAGCACGAATTTTCCAATAAATCCTCGCTGATCCGACGCGGCGGCATCTGCATCTTTGTG
GATGAGGAGGAGGCGGAGATCATTGAGCAGCGGCCCCGCGGCATCACCTTCGCCGCGGTG
CCCAGTCCGCTGCCCAAGTGTCCGCTCTGCGGCGCCGACATCAGCAGCACCACCGGCACC
------------ACCGCAAACGCAACCGCAACCGCCAAC------GCCGACAGCACAATC
GACACCACAGTA---ACC------------------------------------------
---ACTAGTAGTAAACGTAGTATTCACGAGCAAACTCCAGATCTTGGCCAG---------
---------------------AGGCCCGCCTCCTCGTCCAGTTCCACTCGATTCTGGCAC
AAGCGAACGGCGGCGGTCACAGCATGTTGGCAGCAGAGCAAGAACCGGAAGCGCCGCTTC
AAAACCGGATGCAGTCACTGTGGTGCAACC
>Dmau
AAGCACGAATTTTCCAATAAATCCTCGCTGATCCGACGCGGCGGCATCTGCATCTTTGTG
GATGAGGAGGAGGCGGAGATCATTGAGCAGCGGCCCCGCGGCATCACCTTCGCCGCGGTG
CCCAGTCCGCTGCCCAAGTGTCCGCTCTGCGGCGCCGACATCAGCAGCACCACCGGCACC
------------ACCGCAAACGCA------ACCGCAAATGCCAACGCCGGCAGCACAATC
GACACCACAGTA---ACC------------------------------------------
---ACTAGTAGTAAACGTAGTATTCACGAGCCAACTCCAGATCTTGGCCAG---------
---------------------GGGTCCGCGTCCTCGTCCAGTTCCACTCGATTCTGGCAC
AAGCGAACGGCGGCGGTCACAGCATGTTGGCAGCAGAGCAAGAACCGGAAGCGCCGCTTC
AAAACCGGATGCAGTCACTGTGGTGCAACC
>Dsim
AAGCACGAATTTTCCAATAAATCCTCGCTGATCCGACGCGGCGGCATCTGCATCTTTGTG
GATGAGGAGGAGGCGGAGATCATTGAGCAGCGGCCCCGCGGCATCACCTTCGCCGCGGTG
CCCAGTCCGCTGCCCAAGTGTCCGCTCTGCGGCGCCGACATCAGCAGCACCACCGGCACC
------------ACCGCAAACGCAAACGCAACCGCAAATGCCAACGCCGGCAGCACAATC
GACACCACAGTA---ACC------------------------------------------
---ACTAGTAGTAAGCGTAGTATTCACGAGCCAACTCCAGATCTTGGCCAG---------
---------------------GGGCCCGCGTCCTCGTCCAGTTCCACTCGATTCTGGCAC
AAGCGAACGGCGGCGGTCACAGCATGTTGGCAGCAGAGCAAGAACCGGAAGCGCCGCTTC
AAAACCGGATGCAGTCACTGTGGTGCAACC
>Dsec
AAGCACGAATTTTCTAATAAATCCTCGCTGATCCGACGCGGCGGCATCTGCATCTTTGTG
GATGAGGAGGAGGCGGAGATCATTGAGCAGCGGCCCCGCGGCATCACCTTCGCCGCGGTG
CCCAGTCCGCTGCCCAAGTGTCCGCTCTGCGGCGCCGACATCAGCAGCACCACCGGCACC
------------ACCGCAAACGCAAACGCAACCGCAAATGCCAACGCCGGCAGCACAATC
GACACCACAGTACTAACC------------------------------------------
---ACTAGTAGTAAACGTAGTATTCACGAGCCAACTCCAGATCTTGGCCAG---------
---------------------GGGCCCGCGTCCTCGTCCAGTTGCACTCGATTCTGGCAC
AAGCGAACGGCGGCGGTCACAGCATGTTGGCAGCAGAGCAAGAACCGGAAGCGCCGCTTC
AAAACCGGATGCAGTCACTGTGGTGCAACC
>Dere
AAGCACGATTTTTCCAATAAATCCTCGCTGATCCGACGCGGCGGCATCTGCATCTTTGTG
GATGAGGAGGAGGCGGAGATCATTGAGCAGCGGCCCCGCGGCATCACCTTCGCCACGGTG
CCCAGTCCGCTGCCCAAGTGTCCGCTCTGCGGCGCCGACATCAGCAGCACCACCGGCACC
GGCACTGGCACCACCGCAAACGCAAACGCAACCGCAAATGCCAACGCCGGCACCACAATC
GACACCACAGTA---ACC------------------------------------------
---ACTAGTAGTAAACGTAGTATTCACGAGCCAACACCAGATCTTGGCCAGGTCCAG---
---------------------GGGCCCAGGTCCTCGTCCAGTTCCAATCGATTCTGGCAC
AAGCGAACGGCGGCGGTCACAGCATGTTGGCAGCAGAGCAAGAACCGGAAGCGCCGCTTC
AAAACCGGATGCAGTCACTGTGGTGCAACC
>Dtei
AAGCACGAATTTTCCAATAAATCCTCGCTGATCCGACGCGGCGGCATCTGCATCTTTGTG
GATGAGGAGGAGGCGGAGATCATTGAGCAGCGGCCCCGCGGCATCACCTTCGCCGCGGTG
CCCAGTCCGCTGCCCAAGTGTCCGCTCTGCGGCGCCGACATCAGCAGCACCACCGGC---
---------ACCACCGCAAACGCAAACACAACCGCAAATGCCAACGCCGGCACCACAATC
GACACCACAGTA---ACC------------------------------------------
---ACTAGTAGTAAACGTAGTAGTCACGAGCCAACTCCAGATCTTGGCCAGGTCCAG---
---------------------GGGCCCAGGTCCTCGTCCAGTTCCACTCGATTCTGGCAC
AAGCGAACGGCGGCGGTCACAGCATGTTGGCAGCAGAGCAAGAACCGGAAGCGCCGCTTC
AAAACCGGATGCAGTCACTGTGGTGCAACC
>Dyak
AAGCACGAATTTTCCAATAAATCCTCGCTGATCCGACGCGGCGGCATCTGCATCTTTGTG
GATGAGGAGGAAGCGGAGATCATTGAGCAGCGGCCCCGCGGCATCACCTTCGCCGCGGTG
CCCAGTCCGCTGCCCAAATGTCCGCTCTGCGGCGCCGACATCAGCAGCACCACCGGC---
---------ACTACCGCAAACGCAAACGCAACAGCAAATGCCAACGCCGGCACCACAATC
GACACCACAGTA---ACC------------------------------------------
---ACTAGTAGTAAACGTAGTATTCACGAGCCAACTCCAGATCTTGGCCAGGTCCAG---
---------------------GGGCCCAGGTCCTCGTCCAGTTCCACTCGATTCTGGCAC
AAGCGAACGGCGGCGGTCACAGCATGTTGGCAGCAGAGCAAGAACCGGAAGCGCCGCTTC
AAAACCGGATGCAGTCACTGTGGTGCAACC
>Dsan
aagcacgaattttccaataaatcctcgctgatccgacgcggcggcatctgcatctttgtg
gatgaggaggaggcggagatcattgagcagcggccccgcggcatcaccttcgccgcggtg
cccagtccgctgcccaaatgtccgctctgcggcgccgacatcagcagcaccaccggc---
---------accaccgcaaacgcaaacgcaaccacaaatgccaacgccggcaccacaatc
gacaccacagta---acc------------------------------------------
---actagtagtaaacgtagtattcacgagccaactccagatctcggccaggtccag---
---------------------gggcccaggtcctcgtccagttccactcggttctggcac
aagcgaacggcggcggtcacagcatgttggcagcagagcaagaaccggaagcgccgcttc
aaaaccggatgcagtcactgtggtgcaacc
>Dele
aagcacgaattttccaataaatcctcgctgatccgacgcggcggcatctgcatctttgtg
gatgaggaggaggcggaggtcactgagcagcggccccggggcatcacctttgccgctgtg
cccagtccgctgcccaagtgtccgctctgcggcgccgacatcagtagcaccactacc---
---------------accaccaccaatgccaatgttaatgccaacgccggcaccactaac
gacaccactgaaaccaccaatgcaagtgca------------------agtgcaagtgca
agtgctagtagtaaacgtagtagtcacgagccaactcccgatcttggccaggggccgagg
tccacatcc------------------------acatccaattccacccgcttctggcac
aagcgaacggcggcggtcacagcatgttggcagcagagcaaaaaccggaagcgccgcttc
aagaccggatgcagtcactgtggtgcaacc
>Drho
aagcacgaattttccaataaatcctcgctgatccgacgcggcggcatctgcatctttgtg
gatgaggaggaggcggagaccactgagcagcggccccgcggcatcaccttcgccgcggtg
cccagtccgctgcccaagtgtccgctctgcggcgccgacatcagcagcaccacc------
---------------------gcgaacgcaaacgcaaacgccaacgccggcaccacaatc
gacaccactgaaaccaccaatgcaagtgca------------------agtgcaactgca
agtgctagtagtaaacgtagtagtcacgaaccaacccccgatcttggccaggggcccagg
tccaggtcc------------------------ggggccagttccacccgcttctggcac
aagcgaacggcggcggtcacagcatgttggcggcagagcaagaaccggaagcgccgcttc
aagaccggatgcagtcactgtggtgcaacc
>Dtak
AAGCACGAATTTTCCAATAAATCCTCGCTGATCCGACGCGGCGGCATCTGCATCTTTGTC
GATGAGGAGGAGGCGGAGGTCATTGAGCAGCGGCCACGCGGCATCACCTTCGCCGCGGTG
CCCAGTCCGCTGCCCAAGTGTCCGCTCTGCGGCGCCGACATCAGCAGCACCACCACC---
------------------ACCGCAAACGCG------------AACGCCGGCACCACAATC
GACACCACTGAAACCACCAATGCAAGTGCAAGTGCA------AGTGCAAGTGCAAATGCA
AGTGCTAGTAGTAAACGTAGTATTCACGAGGCAACTCCCGATCTTGGCCAGGGGCCGAGG
GATGGGTCCAGGTCCAGGTCC------AGACCCGGGTCCAGTTCCATTCGCTTCTGGCAC
AAACGAACGGCGGCGGTCACAGCATGTTGGCAGCAGAGCAAGAACCGGAAGCGCCGCTTC
AAAACCGGATGCAGTCACTGTGGTGCAACC
>Dbia
aagcacgaattttccaataaatcctcgctgatccgacgcggcggcatctgcatctttgtg
gatgaggaggaggcggagatcattgagcagcggcccaggggcatcaccttcgccgcggtg
cccagtccgctgcccaagtgtccgctctgcggcgccgacatcagcagcaccaccacc---
---------------accacagccaccgca------------aacgccggcaccacaatc
gacaccactgaaaccaccaatgcaagtgcaagtgcaagtgcaagtgcaagtgcaaatgca
agtgctagtagtaaacgtagtattcacgagccaactcccgatctcggccaggggcccagg
tccaccagg---------------------tcgagctccagttccactagcttctggcac
aaacgaacggcggcggtcacagcatgttggcagcagagcaagaaccggaagcgccgcttc
aagaccggatgcagtcactgtggtgcaacc
>Dsuz
aagcacgaattttccaataaatcctcgctgatccgacgcggcggcatctgcatctttgtg
gatgaggaggaggccgagatcattgagcagcggcccaggggcatcaccttcgccgcggtg
cccagtccgctgcccaagtgtccgctctgcggcgccgacatcagcagcaccacc------
------------------accgcaaccgca------------aacgccggcaccacaatc
gacaccactgaaaccaccaatgcaagtgcaagtgca------agtgcaaatgcaaattca
agtgctagtagtaaacgtagtattcacgagccaactccagatcttggccaggggcccagg
tccacgtccaggtccagg------------tcgagctccagttccactcgcttctggcac
aaacgaacggcggcggtcacagcatgttggcagcagagcaagaaccggaagcgccgcttc
aagaccggatgcagtcactgtggtgcaacc
>Dsub
aagcacgaattttccaataaatcctcgctgatccgacgcggcggcatctgcatctttgtg
gatgaggaggaggccgagatcattgagcagcggcccaggggcatcaccttcgccgcggtg
cccagtccgctgcccaagtgtccgctctgcggcgccgacatcagcagcaccacc------
------------------accgcaaccgca------------aacgccggcaccacaatc
gacaccactgaaaccaccaatgcaagtgcaagtgcaagtgcaagtgcaagtgcaaacgca
agtgctagtagtaaacgtagtattcacgagccaactccagatcttggccaggggcccagg
tccacgtccaggtccagg------------tcgagctccagttccactcgcttctggcac
aaacaaacggcggcggtcacagcatgttggcagcagagcaagaaccggaagcgccgcttc
aagaccggatgcagtcactgtggtgcaacc
