# Supplementary material for: Molecular evolution of octopamine receptors in Drosophila
Source: G3 (Bethesda). 2025 Dec 6;16(2):jkaf289. doi: 10.1093/g3journal/jkaf289 (PMC12869069; doi:10.1093/g3journal/jkaf289)
Supplement: jkaf289_Supplementary_Data [file jkaf289_supplementary_data.zip › Supplementary Files/supplementary_PAML_files/Octβ3R/PF_unique_exon/PFexon_protein_15species_alignment.txt]

>Dfic
KHEFSNKSSLIRRGGICIFVDEEEAESIEQRPRGITFAAVPSPLPKCPLCGADISSSSGTTTTTTTTTNATAKANAGTTIDTTETTNASA--------TAMASSKRSSHESAPDLGQGSKSGPGSGSGSGSRSSSTRFWHKRTAAVTACWQQSKNRKRRFKTGCSHCGAT
>Dmel
KHEFSNKSSLIRRGGICIFVDEEEAEIIEQRPRGITFAAVPSPLPKCPLCGADISSTTGT----TANATATAN--ADSTIDTTV-T---------------TSSKRSIHEQTPDLGQ----------RPASSSSSTRFWHKRTAAVTACWQQSKNRKRRFKTGCSHCGAT
>Dmau
KHEFSNKSSLIRRGGICIFVDEEEAEIIEQRPRGITFAAVPSPLPKCPLCGADISSTTGT----TANA--TANANAGSTIDTTV-T---------------TSSKRSIHEPTPDLGQ----------GSASSSSSTRFWHKRTAAVTACWQQSKNRKRRFKTGCSHCGAT
>Dsim
KHEFSNKSSLIRRGGICIFVDEEEAEIIEQRPRGITFAAVPSPLPKCPLCGADISSTTGT----TANANATANANAGSTIDTTV-T---------------TSSKRSIHEPTPDLGQ----------GPASSSSSTRFWHKRTAAVTACWQQSKNRKRRFKTGCSHCGAT
>Dsec
KHEFSNKSSLIRRGGICIFVDEEEAEIIEQRPRGITFAAVPSPLPKCPLCGADISSTTGT----TANANATANANAGSTIDTTVLT---------------TSSKRSIHEPTPDLGQ----------GPASSSSCTRFWHKRTAAVTACWQQSKNRKRRFKTGCSHCGAT
>Dere
KHDFSNKSSLIRRGGICIFVDEEEAEIIEQRPRGITFATVPSPLPKCPLCGADISSTTGTGTGTTANANATANANAGTTIDTTV-T---------------TSSKRSIHEPTPDLGQVQ--------GPRSSSSSNRFWHKRTAAVTACWQQSKNRKRRFKTGCSHCGAT
>Dtei
KHEFSNKSSLIRRGGICIFVDEEEAEIIEQRPRGITFAAVPSPLPKCPLCGADISSTTG----TTANANTTANANAGTTIDTTV-T---------------TSSKRSSHEPTPDLGQVQ--------GPRSSSSSTRFWHKRTAAVTACWQQSKNRKRRFKTGCSHCGAT
>Dyak
KHEFSNKSSLIRRGGICIFVDEEEAEIIEQRPRGITFAAVPSPLPKCPLCGADISSTTG----TTANANATANANAGTTIDTTV-T---------------TSSKRSIHEPTPDLGQVQ--------GPRSSSSSTRFWHKRTAAVTACWQQSKNRKRRFKTGCSHCGAT
>Dsan
KHEFSNKSSLIRRGGICIFVDEEEAEIIEQRPRGITFAAVPSPLPKCPLCGADISSTTG----TTANANATTNANAGTTIDTTV-T---------------TSSKRSIHEPTPDLGQVQ--------GPRSSSSSTRFWHKRTAAVTACWQQSKNRKRRFKTGCSHCGAT
>Dele
KHEFSNKSSLIRRGGICIFVDEEEAEVTEQRPRGITFAAVPSPLPKCPLCGADISSTTT------TTTNANVNANAGTTNDTTETTNASA------SASASASSKRSSHEPTPDLGQGPRSTS--------TSNSTRFWHKRTAAVTACWQQSKNRKRRFKTGCSHCGAT
>Drho
KHEFSNKSSLIRRGGICIFVDEEEAETTEQRPRGITFAAVPSPLPKCPLCGADISSTT---------ANANANANAGTTIDTTETTNASA------SATASASSKRSSHEPTPDLGQGPRSRS--------GASSTRFWHKRTAAVTACWRQSKNRKRRFKTGCSHCGAT
>Dtak
KHEFSNKSSLIRRGGICIFVDEEEAEVIEQRPRGITFAAVPSPLPKCPLCGADISSTTT-------TANA----NAGTTIDTTETTNASASA--SASANASASSKRSIHEATPDLGQGPRDGSRSRS--RPGSSSIRFWHKRTAAVTACWQQSKNRKRRFKTGCSHCGAT
>Dbia
KHEFSNKSSLIRRGGICIFVDEEEAEIIEQRPRGITFAAVPSPLPKCPLCGADISSTTT------TTATA----NAGTTIDTTETTNASASASASASANASASSKRSIHEPTPDLGQGPRSTR-------SSSSSTSFWHKRTAAVTACWQQSKNRKRRFKTGCSHCGAT
>Dsuz
KHEFSNKSSLIRRGGICIFVDEEEAEIIEQRPRGITFAAVPSPLPKCPLCGADISSTT--------TATA----NAGTTIDTTETTNASASA--SANANSSASSKRSIHEPTPDLGQGPRSTSRSR----SSSSSTRFWHKRTAAVTACWQQSKNRKRRFKTGCSHCGAT
>Dsub
KHEFSNKSSLIRRGGICIFVDEEEAEIIEQRPRGITFAAVPSPLPKCPLCGADISSTT--------TATA----NAGTTIDTTETTNASASASASASANASASSKRSIHEPTPDLGQGPRSTSRSR----SSSSSTRFWHKQTAAVTACWQQSKNRKRRFKTGCSHCGAT
