# Supplementary material for: Molecular evolution of octopamine receptors in Drosophila
Source: G3 (Bethesda). 2025 Dec 6;16(2):jkaf289. doi: 10.1093/g3journal/jkaf289 (PMC12869069; doi:10.1093/g3journal/jkaf289)
Supplement: jkaf289_Supplementary_Data [file jkaf289_supplementary_data.zip › Supplementary Files/supplementary_PAML_files/Octβ3R/PG/OctB3R-PG_DNA_15species_alignment.fasta]

>Dtak
atgtcaggggttaacgtggccgaccttctggccacgacaatgacattgcccataacagcc
acatcaacagcagcaacatcgattgcagttagtgccaca---------------------
------------------------acagcagta---------gcatcaacgaagaacagc
agcagcaacctgcaacctgcaacattaactagccacattgcagcagcaaca---------
------------------------------acgacgacgaccagtttgcctacaacatcg
caatttgtggatgcctcgttgacttcgctatcattaacagccacatcgtcagcctccatt
tcctcg---------tccttttcgtcctcctcggagtccccgttcgagttcctcgcgaca
gttggcccaaacatcacggcc------------aatggcagtctggtcggagtcgagagc
cccgaggagctggaggagagctggctggatctgtcgctgctgctgctcaaaggattcatc
ttctcgtcaattatcctggccgccgtcctgggcaatgcgttggtcatcatttcggtgcag
cgcaatcgaaagctgcgggtgataaccaattactttgttgtttcgctggcaatggccgac
atgctggtggccctctgtgcgatgacattcaacgcctccgtggaactgtccggcggaaag
tggatgttcggaccgttcatgtgcaacgtgtacaacagcctggatgtttacttttccacg
gcgagcatactgcatctgtgctgcatatcggtggacagatactacgccatcgtgcgtccg
ctggagtatccattgaatatgacacacaaaacggtttgcttcatgctcgccaacgtgtgg
atcctgcccgccctcatatccttcacgcccatcttcctgggctggtacacgacggaggag
catctgcgggaggtttcgctgcatccggaccagtgctcgtttgtggtcaacaaggcctac
gccctcatctccagctcggtgagcttctggataccgggcgtcgtgatgctggtgatgtac
tggcgcatctttaaggaggcgatacgccagcgcaaggccctcagtcgcaccagctcgaac
atcctgctgaacagcgtccacatgggccacacccagcagcccaccaacctgagctatctg
catcccagcgactgcgatctgaacgtggcctccgcccgcgaggagacgcacagtgccctg
agtaacttggaggacatgctgcagccggccaccgacgaggacgacgacagggacgagtgc
gatgaactgcgtgtgccatcgccgccgccccgccgcctcagccgcagcagcatcgatctg
cgggacctggagcaggagcggtacgagaaggtcacccacacggacagcgccccctcgatg
atggcgttgcagcagcag---ccctcctctcacaatcagttgcagccaccggcgccagtg
ttcaatccgcagatatggaccgagggcaagttgatccagggatcaaaggagcac------
---------gagggccatcccccgcatccctcggcgccgcagcagcagctcagcctgacg
agcggcagtgggaacagcgaaccggagcccgagtccacggcctaccgggtctttggc---
ctcaacagcgacgagagcgagggcaacgacctctacctgaccgacacccacctgccgctg
gccgaggacaacaaggagctgaagcgcctgatcgaggacaactatctgtacttcaagcgt
cagacgggcggcaccatcatcagcggtcctggtggcggcaagtacgcggccctcagcgaa
acggacttcattcgcctgaaggcgggggcgacggccagcggaaggaaggcctttgcctcc
agcgattccgagttcctgcgcaccatcagcgagtccacgagagctgccgatccagcggag
ccggaaccgggtgtcaaggagaagggcttcaacatcctctcgctgctggccaagacgaag
cgctcgagcaccgagtgctttgcgctggagaagaagcggcatcaggccaac------tcc
gagggctccagcttcttccggcgctcccgcaaccggaagttgtcgcacagctacaacgga
tgcggcggcggc---------aaggaacgcaaacttgagcgacgccagcggcagcacagc
gacacggattccacgcccaacaagccggacattctgctggacatcaatgtgctcagcgag
cagagcggtggcggtgccagtgtaatccagcagttcagcgacggtgtgcagctgatcgac
ttcagcgaggtgaagacgccgccgcaggagaggcaccgcagcgatgatgagctggcccag
ctggccgattgctttggggagtcaccgcagcagccggccacgccgcctccttctttgtcg
ccaccggaattccaggaaccaagtggcctgctcatcgccagcagctcggagctggccgag
atcttcagatcgctcagctttccgctgggcagacctgctggtgctccgcaacgcctgagc
acgctgagcgaccaggtgtgcgccaactatctgatgtccccaccgaacacaccggctcct
gctgtcctggactcgtcctcctcctccgccgcc---------------------gccgtg
gttaatgccgccaatgcgcagcaatcggcgtccatcaatgtgtacttcctgtcgccgccg
ccgcatgccgccggaccgggttatacgcccagtgacgcctccaccgtctccctggatgtg
gtcaccagcctgcccatgtcc------atgcccgtcccagtgccgcagccgaat------
gccgggcagaacatatcgcccaagccggagatcatactcgactccacgctgtcgcccgtc
gaaggatgcggc---gatgagcaccgggatgtcacgtcgccgctgttcaagcgcaaagat
agcgccggcgatgcggacgtgagcatttccggcggcctggctgggggactggggggt---
---ggaggtggtggcaatggccgccaaggacgctgcagcatcctggccggctacgatggc
atccagaccgtgcgcaagcgacaggcctccgtggtgacctacgacgtgaatgtcatcaac
ttctcgcaggagaacagcgacagtcgcagctacatccccatgggccgcgtttccacgagt
tcagcaagcggctccgtgcgaccggccaaaggatggaaggccgaacacaaggccgcccgc
acactgggcatcatcatgggcgtctttctgctctgctggctgcccttctttctgtggtat
gtcatcacatcgctctgcggacccgcctgcccctgccccgatgtgctcgtcgtggtgtta
ttctggatcggttacttcaactccacgctgaatccgcttatatatgcctactttaatcgc
gatttccgcgaggcattccgcaatacgctcgagtgtgtgttgccctgtctggagaaacga
aatccctacaacgcctactacgtc
>Dbia
atgtcaggggtcaacgtggccgaccttctggccacgacaatgacattgcccataacagcc
gcatcaacagcagcagcaacattagttgcagttacaaca---------------------
------------------------gcagcacca---------------acgaacggcagc
agcggcaacctgcagcctgcaacattaactagccacattgccacagcagcaaca------
------------------------------acaacgtcgaccagtttgcctttaacatcg
caatttgtggatgcctcgttgacttcgctatcactgacagccacctcgtcgtcc------
---------------------ttttcgtcctctgagtcccccttcgagttctccgccaca
gtggggcccaatctcacggcc---------tccaatggcagtgagctggccgtggacatc
ccccaggagctggaggagagctggctggacctatcgctgctgctgctcaaaggattcatc
ttctcgtcaattatcctggccgccgtcctgggcaatgcgttggtcatcatctcagtgcag
cgcaatcgaaagctgcgggtgataaccaattactttgttgtgtcgctggcgatggccgac
atgctggtggccctctgtgcgatgacattcaacgcctccgtggagctttctggtggcaag
tggatgttcggaccgttcatgtgcaatgtgtacaacagcctggatgtttacttttccacg
gccagcattctgcacctgtgctgcatatcggtggacagatactacgccatcgtgcgtccg
ctggagtacccattgaatatgacacacaaaacggtgtgcttcatgctggccaacgtatgg
atcctgcccgccctcatatccttcacgcccatcttcctgggctggtacaccacggaggag
catctgcgggaggtgtccctgcatcccgaccagtgctcgtttgtggtcaacaaggcctac
gccctcatctccagctcggtgagcttctggatacccggcgtcgtgatgctggtgatgtac
tggcgcatctttaaggaggcgatacggcagcgcaaggccctcagtcgcaccagctccaac
atcctgctgaacagcgtccacatgggccacacccagcagcccaccaacctgagctatctg
catcccagcgactgcgatctcaacgtggcttccgcccgcgaggagacgcacagtgccctg
agcaacttggaggacatgctgcaacctgccaccgacgaggacgatgacagggacgagtgc
gatgaacttcgagtgccgtcgccgccgccacgccgcctcagccgcagcagcatcgatctg
cgggacctggagcaggagcggtacgagaaggtcacccacacggacagcgccccctcgatg
atggccctgcagcagcag---cagcccacccacaaccagttgcagccaccggcgccagtg
ttcaacccgcagatatggacggagggcaagatgatgccctccaaggagccggag------
---------aaggatgatcccggtcatcccacggcgccgcagcagcagctcagcctcacg
agcggcagtgggaacagcgagccggagccggagtccacagcctaccgggtctttggc---
ctcaacagcgacgagagcgagggcaacgacctgtatgcg---gacacgcacctcccgctg
gccgaggacaacaaggagctgaagcgcctcatcgaggacaactatctgtacttcaagcgg
cagacgggcggcaccatcatcagtggtcctggtggcggaaaatacgccgccctcagcgag
acggacttcatccggctaaaagcaggagcagcagcctgtggaagaagggccatcgcctcc
agcgactcggagttcctgcggaccatcagcgaatcccgggccatg------ccggagcca
tcgccgcccagtggcaaggagaagggcttcaacattctctccctgctggccaagacgaag
cgctcgagtaccgagtgctttgcgctggagaagaagcgccagcagggcaacacgggctcc
gagggatccagcttcttccggcgctcccggaaccggaagttgtcccacagctacaacgga
tgcggcggcggc---------aaggaacgcaaacttgagcgacgccagcggcagcacagc
gacacggactccacgcccaacaagccggacatcctgctggacatcaatgtcctcagcgag
cagtcaggc------gccagtgtgatccagcagttcagcgatggagtgcagctgatcgac
tttagcgaggtgaagactccgccggag---cggaggcgcagcgatgatgagctggcccag
ctggctgactgctttggggagtctccccagcagccggccacgccaccgccatcgttgtct
ccgccagagttgccggaaccgagtggcctactcatcgccagcagctcggagctggccgag
atctttcgatcccttagttttccgctgggccgaccggctggagctccgcaacgtttgagc
acgctgagcgaccaggtgtgtgctaactatctgatgtccccaccgaacacaccggctccc
acggccctatcagttcccaatggcgccaccatg---------------------gactcc
act---tcctcggcccacgcgcagtcggcgtccatcaatgtgtacttcctgtcgccgccg
ccgcatgccgccggacccggctatacgcccagtgacgcctctaccgtgtccctggatgtg
gtgaccagcctgcccatgccc------gtgccagtgccccagccaaatccccagatgccc
tcgcagccgaacatatcgcccaagccggagatcatcctggactccacgctttcgcccgtc
gaaggatgtggc---gatgagcaccgggatgtcacgtcgccgctgttcaagcgcaaagat
agcgccggcgaggcggacgtgagtgtttccggcggcctgggagtgggtgcgggagggggc
atgggaggaggaggcaatggacgccaaggacgatgcagcatcctggccggctacgatggt
atccagaccgtgcgcaagcgacaggcgtccgtggtgacctacgacgtgaatgtcatcaac
ttctcgcaggataacagcgacagtcgcagctacatccccatgggccgcgtttccaccagc
tcagcaagcggctccgtgcgaccggccaaaggatggaaggccgaacacaaggccgcccgc
accctgggcatcatcatgggcgtcttcctgctctgctggctgcccttctttctgtggtat
gtcatcacttcgctctgcggtccggcctgcccctgtcccgatgtgctcgtcgtggtgctg
ttctggatcggttacttcaactcgacgctgaatccgcttatatatgcctactttaatcgc
gatttccgcgaggcattccgcaacacgctggagtgtgtgctgccctgtctggagaaacgc
aatccctacaacgcctactacgtc
>Dsuz
atgtcaggggttaacgtggctgaccttctggccacgacaatgacattgcccataacagcc
gcatcaacagcagcagcaacattcgttgcagtgagtgcc---------------------
------------------------acaacagcagcatcaacgaacagcagcagcagcaac
agcagccacctgcaacctgcaacattaactagccacatttccacagcagcagca------
------------------------------acaacgccgaccattctgcctataacatcg
caatttgtggatgcctcgttgacttcgctatcactgacagccacctcgtcgtcc------
---------------------ttttcgtcctcggagtcccccttcgagttcctcgccacc
gtggggcccaatctgacgggc---------tccaatggcagtgagattgtcgcggagcac
cccgaggagctggaggagagctgggtggatctgtcgattctgctgctcaaaggattcatc
ttctcgtcaattatcctggccgccgtgctgggcaatgcgttggtcatcatctcagtgcag
cgcaatcgaaagctgcgggtgataaccaattactttgttgtgtcgctggcgatggccgac
atgctggtggccctctgtgcgatgacattcaacgcctccgtggaactgtccggtggaaag
tggatgttcggaccgttcatgtgcaatgtgtacaacagcctggatgtttacttttccacg
gcgagcatactgcacctgtgctgcatatcggtggacagatactacgccatcgtgcgtccg
ctggagtatccattgaatatgacacacaaaacggtctgcttcatgctcgccaacgtatgg
atcctgcccgccctcatatccttcacgcccatcttcctgggctggtacaccacggaggag
catctgcgggaggtgtccctgcaccccgaccagtgctcgtttgtggtcaacaaggcctac
gccctcatctccagctcggtgagcttctggatacccggcatcgtgatgctggtgatgtac
tggcgcatctttaaagaggcgatacggcagcgcaaggccctcagtcgcaccagctccaac
atcctgctgaacagcgtccacatgggccacacccagcagcccaccaacctgagctatctg
catcccagcgactgcgatctcaacgcgacttccgcccgcgaggagacgcacagtgccctg
agcaacttggaggacatgctgcagccggccaccgacgaggacgacgacagggacgagtgc
gatgaactgcgagtgccgtcgccaccgccacgccgcctcagccgcagcagcatcgacctg
cgggacctggagcaggagcggtacgagaaggtcacccacacggacagcgccccctccatg
atggctctgcagcagcag---cagcccacccacaaccagttgcagccaccggcgccagtg
ttcaacccgcagatatggacggagggcaagatgatgccctcgaaggagctggaa------
---------aaggagtaccccggtcatcccacggcgccgcagcagcagctcagcctcacg
agcggcagtgggaacagcgaaccggagccggagtccactgcctaccgggtctttggc---
ctcaacagcgacgagagcgagtgcaacgacctgtacgtg---gatacccacctcccgctg
gccgaggacaacaaggagctgaagcgcctgatcgaggacaactatctgtacttcaagcgg
caaacgggaggcaccatcatcagtggtcctggtggcggaaagtacgccgccctcagcgaa
acggacttcatccggctgaaagcaggagcagcggcctgcggaaggaaggccatcgcctcc
agcgactcggagttcctgcggaccatcagcgaatcccgggccctg------ccggagcaa
ccgctgcccagtggcaaggataagggcttcaacatcctctccctgctatccaagacgaag
cgctcgagcaccgagtgctttgcgctggagaagaagcgccagcagggcaacacgggctcc
gagggatccagcttctttcggcgctcccggaaccggaagttgtcgcacagctacaacgga
tgcggcggcggc---------aaggaacgcaaacttgagcgacgccagcggcagcacagc
gacacggactccacgcccaacaagccggacatcctgctggacatcaatgtcctgagcgag
cagtcaggc------gccagtgtgatccagcagttcagcgatggagtgcagctgatcgac
ttcagcgaggtgaagactccgccggag---aggaggcgcagcgatgatgagctggcccag
ctggccgattgctttggggagtcgccccagcagccggccacgccgccgccatcgttgtct
cctccagagttgccggaaccgagtggcctgctcatcgccagcagctcggagctggccgag
atctttcgatccctgagctttccgctgggccgaccagctggagctccccagcgtttgagc
acgctgagcgaccaggtgtgcgctaactatctgatgtccccaccgaacacaccggctccc
acggccctgtccatgcccagtggagctccgatg---------------------gactcc
tct---tcctcggccaacgcgcagtcggcgtccatcaatgtgtacttcctgtcgccgccg
ccgcatgccgccggacctggttatacgcccagtgacgcctccaccgtgtccctggatgtg
gtgaccagcctgcccatgccc------gtgccagtgccccagccaaatccccaaatgccc
tcgcagccgagcatatcgcccaagccggagatcatcctggactccacgctgtcgcccgtc
gaaggttgtggc---gatgagcaccgggatgtcacgtcgccgctgtttaagcgcaaagat
agcgcaggcgaagcggacgtgagtgtttccggcgggctgggagtgggtggtggc------
---gggggaggaggcaatgggcgccaaggacgctgcagcatcctggccggctacgatggc
atccagaccgtgcgcaagcgacaggcgtccgtggtgacctacgacgtgaatgtcatcaac
ttctcgcaggagaacagcgacagtcgcagctacatccccatgggccgcgtttccaccagt
tcagcaagcggctccgtgcgaccagccaaaggatggaaggccgaacacaaggccgctcgc
accctgggcatcatcatgggcgtctttctgctctgctggctgcccttctttctgtggtat
gtcatcacatcgctctgcggtccggcctgcccatgtcccgatgttctggtcgtggtgtta
ttctggatcggttacttcaactcgacgctgaatccgcttatatatgcctactttaatcgc
gatttccgcgaggcattccgcaacacgctggagtgtgtgctgccctgtctggagaaacga
aatccctacaacgcctactacgtc
>Dsub
atgtcaggggttaacgtggctgaccttctggccacgacaatgacattgcccataacagcc
gcatcaacagca---gcaacattcgttgcagtgaatgca---------------------
------------------------acaacagcaacatcaacgaacagc---------agc
agcagcaacctgcaacctgcaacattaactagccacatttccgcagcagcagca------
------------------------------acaacgccgaccattctgcctataacatcg
caatttgtggatgcctcgttgacttcgctatcactgacagccacctcgtcgtcc------
---------------------ttctcgtcctcggagtcccccttcgagttcctcgccaca
gtggggcccaatctcacgggc---------tccaatggcagtgagattgtcgcggagcac
cccgaggagctggaggagagctggatggatctgtcgattctgctgctcaaaggattcatc
ttctcgtcaattatcctggccgccgtcctgggcaatgcgttggtcatcatctcagtgcag
cgcaatcgaaagctgcgggtgataaccaattactttgttgtgtcgctggcgatggccgac
atgctggtggccctctgtgcgatgacattcaacgcctccgtggaattgtccggtggaaag
tggatgttcggaccgttcatgtgcaatgtgtacaacagcctggatgtttacttttccacg
gcgagcatactgcacctgtgctgcatatcggtggacagatactacgccatcgtgcgtccg
ctggagtatccattgaatatgacacacaaaacggtctgcttcatgctcgccaacgtatgg
atcctgcccgccctcatatccttcacgcccatcttcctgggctggtacaccacggaggag
catctgcgggaggtgtccctgcaccccgaccagtgctcgtttgtggtcaacaaggcctac
gccctcatctccagctcggtgagcttctggatacccggcatcgtgatgctggtgatgtac
tggcgcatctttaaggaggcgatacggcagcgcaaggccctcagtcgcaccagctccaac
atcctgctgaacagcgtccacatgggccacacccagcagcccaccaacctgagctatctg
catcccagcgactgcgatctcaacgcgacttccgcccgcgaggagacgcacagtgccctg
agcaacttggaggacatgctgcagccggccaccgacgaggacgacgacagggacgagtgc
gatgaactgcgagtgccgtcgccgccgccacgccgcctcagccgcagcagcatcgacctg
cgggacctggagcaggagcggtacgaaaaggtcacccacacggacagcgccccctccatg
atggccctgcagcagcag---cagcccacccacaaccagttgcagccaccggcgccagtg
ttcaacccgcagatatggacggagggcaagatgatgccctcgaaggagctggaa------
---------aaggagtatcctggtcatcccacggcgccgcagcagcagctcagcctcacg
agcggcagtgggaacagcgaaccggagccggagtccacggcataccgggtctttggc---
ctcaacagcgacgagagcgagtgcaacgacctgtacgtg---gatacccacctcccgctg
gccgaggacaacaaggagctgaagcgcctgatcgaggataactatctgtacttcaagcgg
cagacgggcggcaccatcatcagtggtcctggcggcggaaaatacgccgctctcagcgag
acggactttatccggctgaaagcaggagcagcggcctgcggaaggaaggccatcgcatcc
agcgattcggagttcctgcggaccatcagcgaatcccgggccctg------ccggagcaa
tcgctgcccagtggcaaggagaagggcttcaacatcctctccctgctatcaaagacgaag
cgctcgagcaccgagtgctttgcgctggagaagaagcgccagcagggcaacacgggctcc
gagggatccagcttcttccggcgctcccggaaccggaagttgtcgcacagctacaacgga
tgcggcggcggc---------aaggaacgcaaacttgagcgacgccagcggcagcacagc
gacacggactccacgcccaacaagccggacatcctgctggacatcaatgtcctgagcgag
cagtcaggc------gccagtgtgatccagcagttcagcgatggagtgcagctgatcgac
ttcagcgaggtgaagactccgccggag---aggaggcgcagcgatgatgagttggcccag
ctggccgattgcttcggcgagtcgccccagcagccggccacgccgccgccatcgttgtcg
cctccagagttgccggaaccgagtggcctgctcatcgccagcagctcggagctggccgag
atctttcgatccctgagctttccgctgggccgaccagctggagctccccagcgtctaagc
acgctgagcgaccaggtgtgcgctaactatctgatgtccccaccgaacacaccggctccc
acggccctgtccatgcccagtggagctccgatg---------------------gactcc
tct---tcctcggccaacgcgcagtcggcgtccatcaatgtgtacttcctgtcgccgccg
ccgcatgccgccggacctggttatacgcccagtgacgcctccaccgtgtccctggatgtg
gtgaccagcctgcccatgccc------gtgccagtgccccagccaaatccccaaatgccc
tcgcagccgagcatatcgcccaagccggagatcatcctggactccacgctgtcgcctgtc
gaaggatgtggc---gatgagcaccgggatgtcacgtcgccgctgtttaagcgcaaagat
agcgcaggcgaagcggacgtgagtgtttccggcggacttggagtgggtggtggc------
---gggggaggaggcaatggacgccaaggacgctgcagcatcctggccggctacgatggc
atccagaccgtgcgcaagcgacaggcgtccgtggtgacctacgacgtgaatgtcatcaac
ttctcgcaggagaacagcgacagtcgcagctacatccccatgggccgcgtttccaccagt
tcagcaagcggctccgtgcgaccggccaaaggatggaaggccgaacacaaggccgcccgc
accctgggcatcatcatgggcgtctttctgctctgctggctgcccttctttctgtggtat
gtcatcacatcgctctgcggtccggcctgcccctgtcccgatgttctggtcgtggtgcta
ttctggatcggttacttcaactcgacgctgaatccgcttatatatgcctactttaatcgc
gatttccgcgaggcattccgcaacacgctggagtgtgtgctgccctgtctggagaaacga
aatccctacaacgcctactacgtc
>Dele
atgtccggggttaacgtcgctgaccttttggccacgacaatgacattgcccatgacagcc
acatcaacggca---------------------gcaacatcaagcaggctgagcaaatcg
attgcagcgttaatcgcaggtagtggcgcaaca------------------gcaacatcg
gacggcaacctgcaacctgcaacattaactagccacattgccacaacaacatccacaaca
acg---------------------------acgactacgaccagtttgcccataacatcg
cagtttgtgaatgcctcgttgacttcgctatcattaacagccacctcgtcg---------
------ggctccttttcgtcctttccgtcctcggagtccccgttcgagttccttgcaaca
gttggcccaaacatcacgaccaacatcacgaccaatgccagcgacattgtcgtggagaac
cacgaggagctggaggagagctggctggatctatcgctgctgctgctcaaaggctttata
ttctcgtcaattatcctggccgcagtcctgggcaatgcgttggtcatcatttcagtgcag
cgcaatcgcaagctgcgggtgataaccaattactttgttgtgtcgctggcgatggccgac
atgctggtggccctctgtgcgatgacattcaacgcctccgtggaactgtccggcggaaag
tggatgttcggcccgttcatgtgcaacgtgtacaacagcctggatgtttacttttccacg
gcgagcatactgcacctgtgctgcatatcggtggacagatactatgccatagtgcgtccg
ctggagtatcctttgaatatgacacacaaaacggtgtgcttcatgctcgccaatgtgtgg
atcctgcccgccctcatatccttcacgcccatcttcctgggctggtacacgaccgacgag
cacctgcgcgaggtgtccctgcatccggaccagtgctcgtttgtggtcaacaaggcctac
gccctcatctccagctccgtcagcttctggatacccggcatcgtgatgctggtgatgtac
tggcgcatctttaaggaggcgatacgccagcgcaaagccctcagccgcaccagctccaac
atcctgctgaacagcgtccacatgggccacacccagcagcccaccaacctgagctatctg
catcccagcgactgcgatcttaatgcggcatccgcgcacgaggagacgcacagtgctctc
agcaacttggaggacatgctgcagccggccaccgatgaggacgacgacagggacgagtgc
gatgaactacgcgtgccgtcgccaccgccgcgccgcctcagccggagcagcatcgatctg
cgggacctggagcaggagcggtacgagaaggtcacgcacacggacagcgccccctcaatg
atggccctgcagcagcagcagccgtcgtcgcacaaccagctgcagccaccggcgccagtg
ttcaatccgcagatatggacggagggcaagctgctgccctcgaaggagctggagccggag
cgggagcgggagcgggatcagacccatcccatggggccgcagcagcagctcagcctgacc
agcggcagtgggaacagtgagccggagccggagtccactgcttatcgggtgttcgga---
ctgaacagcgacgagagcgagggcaacgacctgtac------gacacccacctgccgctg
gccgaggacaacaaggagctgaagcgcctgatcgaggacaactatctgtacttcaagcgg
cagacgggcggcaccatcatcggcgggccgggcggcggcaagtacgccgcccttagcgaa
acggacttcattcgcctgaaggccggagcggcggccagcgggcgaaaggccatcgccgcc
agcgactcggagttcctgcgcacgatcagcgagagcagagcgccg------gcagagcag
ccactgccgcacggcaaggagaggggcttcaacatactctccctgctggccaagacgaag
cgctcgagcaccgagtgctttgcgctggagaagaagcgccaccaggcc------aactcg
gagggatccagcttctttcggcgcgcccgcaaccggaagctgtcgcacagctacaacgga
tgcggcggcggcaacggcggcaaggaacgcaaacttgagcgacgccagcggcagcacagc
gacacggactccacgcccaacaagccggacattttgctggacatcaatgtgctcagcgag
cagagtggc------gccggtgtgatccagcacttcagcgacggtgtgcaactgattgac
ttcagcgaggtgcagacgccggaacgc---ctgcgccggagcgacgacgagctggcccag
ctggccgactgctttggggagtcaccccagcagccggccacgccgccaccctcgttgtcg
ccgccggaactgccggagcccagcggactgctcatcgccagcagctcggagctggccgag
atcttccgctcgctcagctttccgctgggccggccggccggagctccacagcgtctgagc
acgctgagcgaccaggtgtgcgccaactatctgatgtccccaccgaacacaccggctgcg
cctgcgcctcagcctccgccaccgccg---gtctccattgctccagcggcactggactgc
tgctcctccaacgcgaacgcgcagtcggcgtccatcaatgtgtacttcctgtcgccgccg
ccacatgccgccgcacctggctacacgcccagtgacgcctccaccgtgtccctggatgtg
gtgaccagcctgtccatgcccatgtccatgtccatgccccagtcaggtccccaactgccg
ccgcagccaaacatatcgcccaagcccgagatcatactcgactccacgctgtcgcccgtc
gaaggatgcggc---gatgagcaccgggatgtcacgtcgccgctcttcaagcgcaaagat
agcgccggcgatgcggacgtgagcatttccggtggactgggagttggtgctggt------
------gct---ggtgctgggcgacaaggacgctgcagcatcctggccggctacgacggc
atccagacggtgcgcaagcgacaggcgtccgtggtgacctacgacgtgaatgtcatcaac
ttctcgcaggacaacagcgacagtcgcagctacattcccatgggtcgcgtgtccaccagt
tcggcaagcggctcggtgcgcccggccaaaggatggaaggccgaacacaaggcggcccgc
accctgggcatcatcatgggcgtctttctgctctgctggctgcccttctttctgtggtat
gtcatcacatcgctctgcggaccggcatgcccatgtcccgatgtactggtcgtcgtgtta
ttctggatcggctacttcaactccacgctgaatccgcttatatacgcctactttaatcgc
gatttccgcgaagcattccgcaatacgctggagtgtgtgctgccctgtctggagaaacga
aatccgtacaatgcctactacgtc
>Dfic
atgtcaggggttaacggggctgaccttttggccacgacaatgacattgcccataacagcc
gcattggcaaattcaacagcagaaacggcagcaacagcaactagcaggctgagcaaatcg
attgcagcactcgctgcaggtggcactacaacagcaacagcaacagcaatatcaacttca
accagcaacctgcaacgtgcaacattaaccggccacatttccacaacggcaacg------
------------------------------gttgcaacgaccagtttgcccataacttcg
caatttgttgatgcctcgttgacttcgctgtcattaacagccacctcgtcg---------
------ggctccttttcgtccttctcgtcctcggagtcgtcgttcgagttactcgcaacc
gttggcccaaacataact------------gccaatgccagcgacttgttggcggagaat
cccgaagagctggaggagagctggctggacttttcgctgctgttactcaaagggttcatc
ttctcgtcaattatcctggccgccgttctagggaatgcgttggtcatcatttcggtgcag
cgcaatcgaaagctacgggtgataaccaattactttgttgtgtcgctggcgatggccgac
atgctggtggccctctgcgcgatgacattcaacgcctccgtggagctatccggcggcaag
tggatgttcggaccgttcatgtgcaacgtgtacaacagcctggatgtttacttttccacg
gcgagcatcctgcatctctgctgcatatcggtggacagatactacgccatcgtgcgtcct
ctggagtatccattgaatatgacacacaaaacggtgtgcttcatgctggccaacgtttgg
atcctgcccgccctcatatccttcacgcccatcttcctcggctggtacaccacggaggag
cacctgcgggaggtgtccctgcatccggaccagtgctcatttgtggtcaacaaggcctac
gccctcatctccagctcggttagcttctggatccccggcattgtgatgctcgtgatgtac
tggcgcatctttaaggaggccattcggcagcgcaaggccctcagtcggaccagctccaac
atcctgctgaacagcgtccacatgggccacgcccagcagcccaccaacctgagctatctg
catcccagcgactgcgatctcaatgtggcatcggccagggaggagacgcagagtgctctg
agcaacttggaggacatgctgcaaccggccaccgacgaggacgacgacagagatgagtgc
gatgaactgcgagtgccgtcgccaccaccacgtcgtcttagcaggagcagcatagatctg
cgcgacttggagcaggagcggtacgagaaggtcacccacacggacagtgcgccctcgatg
atggcgctccagcagcag---ccgacttcccacaaccaattgcagccaccggcgccagtg
ttcaatccgcagatctggacggagggcaaggtggcg---------------atgcctccc
aaggagctggacaaggatgattctcatcctaatggaccgcagcagcagctcagcttgacc
agcggcagtgggaacagtgaacccgaaccggaatccactgcttaccgggtgtttggt---
ctcaacagcgacgagagcgagggcaacgacctgtac------gacacccatcttcccttg
gccgaggacaacaaggagctgaagcgtctgatcgaggataactatctgtacttcaagcgg
cagactgggggcaccatcattagtggtccaggtggcggcaagtacgccgccctcagcgaa
acggacttcatccggttgaaggcaggagcagctgcctgtgggagaaaggcattcgcctcc
agcgattcggaattcctgcgcaccatcagtgaatccagagcactg------cccgatcaa
ccgcttccg---ggaaaggagaagggcttcaatatcctttcgctcctggccaagacgaag
cgttcgagcaccgagtgctttgcgctggagaagaagcgccaccaggcc------aactcc
gagggatctagcttcttccggcgctccaggaatcggaagctatcgcacagctacaacgga
tgcggcggcggc---------aaggaacgcaaacttgagcgacgccagcggcagcacagc
gacaccgattccacacccaacaaaccggatatcctgctggacatcaatgtgctgagtgaa
caaagcgga------gccagtgtgatccagcagttcagcgatggcgtccagctgattgac
ttcagtgaggtgaagaccccgccagaggcgcggattcgcagcgaggacgagttggcccag
ttggccgattgctttggggagtcgccccagcatccttccacaccacctccctcactttcg
ccaccggagctgccggagccgagtggcctgctcatcgccagcagttcggagctggccgag
atctttcgatcgctcagcttcccactcggtcgtcccgctggagctccacagaggttgagt
acgctaagtgaccaggtgtgcgccaactacctgatgtccccaccgaacaccccagctcca
ccttcgatttccgtggcgaatggagtaggagtaggaggaggaggaggagctggcatggat
tcctccagcggctcgaatccgcagtcggcgtccatcaatgtgtacttcctgtcgccgccg
ccgcatgccgccggacctggttacacgcccagtgatgcctccaccgtttccctggacgtg
gtgaccacgctgcccatgccc------gtgccagtgccccagcccaatccagtccagcag
ccgccgacgaacatatcgcccaagccggagatcatactcgactccacgctatcgccggtc
gaaggatgtggcggcgatgagcaccgggatgtcacgtcgccgctgttcaagcgcaaagat
agcgccggcgatgcggacgtgagtgtttccggcggactgggcgtgggtggg---------
---------------gctgggcgccaaggacgctgcagcatactagccggctacgatggc
atccagactgtgcgaaagcgacaggcctccgtggtgacctacgacgtgaacgtcatcaac
ttctcgcaggagaacagcgacagtcggagctacattcccatgggccgcgtctccaccagt
tcagcaagcggctccgttcgaccggccaaaggatggaaggccgagcacaaggccgcccgc
actttgggcatcatcatgggcgtctttctgctctgctggctgcccttctttctgtggtat
gtcatcacctcgctctgcggaccggcctgtccatgtcccgatgtgctcgtggtggtctta
ttctggatcggttacttcaactccacgctgaatccgcttatatatgcctactttaaccgc
gatttccgcgaggcgttccgcaacacgctggagtgtgtgctgccctgtctggagaaacgc
aatccctacaacgcctactacgtc
>Drho
atgtccggggttaacgtcgctgacattttggccacgacaatgacattgcccatgacagcc
acatcagcaacatccacg------------gcggcaacatccagtaggctgagcaaatcg
attgcagagttcgttgcaggtggtgcagcaacagcaacatcagcgacaaac---agtaac
agcagccactcgaaacttgcaacattatcgagccacatttccacaacagcaacggctgca
gtggca---------gcaacatcaacaacgacgacgacgaccagtttgcctataacatcg
caatttgtgaatgcctcgttgacttcgctatcattaacagccacatcgtct---------
------ggctcgttttcgtcctttccgtcctcggagtccccgttcgagttcctcgcaaca
gttgggccaaacattacg------------gccaatgccagcgacattgtcgtggagagc
caggaggagctggaggagagctggctggatctatcgctgctgctgctgaaaggctttatc
ttctcgtcaattatcctggccgcagtcctgggaaatgcgttggtcatcatttcagtgcag
cgcaatcgaaagctgcgggtgataaccaattactttgttgtgtcgctggcgatggccgac
atgttggtggccctctgtgcgatgacattcaacgcctccgtggaactgtccggcggaagg
tggatgttcggaccgttcatgtgcaacgtgtacaacagcctggatgtttacttttccacg
gcgagcatactgcatctctgctgcatatcggtggacagatactacgccatagtgcgtccg
ctggagtacccattgaatatgacacacaaaacggtttgcttcatgctcgccaacgtgtgg
atcctgcccgccctcatatccttcacgcccatcttcctgggctggtacacaacggacgag
catctgcgggaggtgtcgctgcatccggaccagtgctcatttgtggtcaacaaggcctac
gccctcatctccagctccgtgagcttctggatacccggcatcgtgatgctggtgatgtac
tggcgcatctttaaggaggcgatacgccagcgcaaggccctcagccgcaccagctccaac
atcctgctgaacagcgtccacatgggccacacccagcagcccaccaacctgagctatctg
catcccagcgactgcgatctgaatgtggcatctgctcgtgaggagacgcacagtgctctg
agcaacttggaggacatgctgcagcctgccaccgacgaggacgacgacagggacgagtgc
gatgaactgcgagtgccgtcgcctccgccgcgccgcctcagccgcagcagcatcgacctg
cgcgacctggagcaggagcggtacgagaaggtcacccacacggacagcgccccctcgatg
atggccctgcagcagcag---cagccgtcgcacaaccagctgcagccaccggcgccagtg
ttcaacccgcagatatggacggagggcaagatg------------------ctgccgtcg
aaggagctggagaaggagcagccgcatcccaccgctccgcagcagcagctcagcctgacc
agcggcagtgggaacagcgaaccggagccggagtccacggcctaccgggtcttcggt---
ctcaacagcgacgagagcgagggcaacgacctgtac------gacacccacctgccgctg
gccgaggacaacaaggagctgaagcgcctgatcgaggacaactacctgtacttcaagcgg
cagacgggcggcaccatcatcagcggtccggggggcggcaagtacgccgccctcagcgaa
acggacttcatccgcctgaaggcgggagcagcggcctgcgggcggaaggccatcgccgcc
agcgattccgagttcctgcgcaccatcagcgagtcgagggccgcg------ccggagcag
ccgctgcct---gggaaggagaagggcttcaacatcctctcgctgctggccaagaccaag
cgctcgagcaccgagtgcttcgcgctggagaagaagcgccaccaggcc------aactcc
gaggggtccagcttcttccggcgcgcccgaaaccggaagttgtcgcacagctacaacgga
tgcggcggcggc---------aaggaacgcaaacttgagcgacgccagcggcagcacagc
gatacggactccacgcccaacaagccggacatcctgctggacatcaatgtactcagcgag
cagaccggc------gccagcgtgatccagcacttcagcgatggagtgcagctgattgac
ttcagcgagatcaagact---ccggag---aggattcgcagcgacgacgagctggcccag
ctggccgactgcttcggggaatccccacagcagccggccacgccgccgccgtcgttgtcg
ccgccggaactgccggaaccgagtggcctgctgatcgccagcagctccgagctggccgag
atctttcgatcgctgagctttccgctgggccgcccggccggagctccccagcgcctgagc
acgctgagcgaccaggtgtgcgccaactatctgatgtccccaccgaacacaccggctcca
ccggccatctccgtgcccaacgga------------------------gctgtcatggac
tcctcc---tcctccaacgcgcagtcggcgtccatcaatgtgtacttcctgtcgccgccg
ccgcatgccgccggacctggctacacgcccagtgacgcctcgaccgtgtccctggatgtg
gtgaccaccctgccaatgccc------gtgcccgtg------cccaatccgcaactgccc
tcgcagcccaacatatcgcccaagccggagatcatactcgattccacgctgtcgcccgtc
gaaggatgtggc---gatgagcaccgcgatgtcacgtcgccgctgttcaagcgcaaagat
agcgccggcgatgcggacgtgagcgtttccgggggg---------------ctg------
------ggagttggtggtggccgccaaggacgctgcagcatcctggccggctacgatggc
atccagaccgtgcgcaagcgacaggcgtccgtggtgacctacgacgtgaatgtcataaac
ttctcgcaggataacagcgacagtcgcagctacatccccatgggccgcgtttccaccagt
tcagcaagcggttccgtgcgcccggccaaaggatggaaggccgaacacaaggccgcccgc
actctgggcatcatcatgggcgtctttctgctctgctggctgcccttctttctgtggtat
gtcatcacatcgctctgcggaccagcgtgcccatgtcccgatgtgctcgtcgtcgtgctt
ttctggatcggttacttcaactccacgctgaatccgcttatatacgcctactttaatcgc
gatttccgcgaggcattccgcaatacgctggagtgtgtgctaccctgtttggagaaacga
aatccgtacaacgcctactacgtc
>Dere
atgtccggggttaacgtggctgaccctctggccacgaaaatgacattacccatcacagcc
gcagcaggagcagcagca------------tcacaagcagcaaca---------------
---------ctcgca------------------gcagctgccacatcagcc---accaac
agcagccgcctgcaacctgcaacattaacaagccacattttcacgacagcagcagtcaaa
acgacgacg---------------------acgtcgacgagcagtttgcctataacatcg
caatttgtggatgcctcgttgacttcgctatcattaacagcaacatcgtcagacgcctcc
gactcctcacccttttcgtcctattcgccgtcggagtccacgtatgagttcctctccaca
gtcggtccaaacataacg------------gccaatggcagtgagattgccgtggataac
caggcggagctggaggagagctggctggatctatcgctgctgctgctcaaaggattcatc
ttctcgtcaattatcctggccgctgtcctgggcaatgcattggtcatcatttcagtgcag
cgcaatcgaaagctgcgggtgataaccaattactttgttgtgtcgctggcgatggccgac
atgctggtggccctctgtgcgatgacattcaacgcctccgtggaactctccggcggaaag
tggatgttcggaccgttcatgtgcaacgtgtacaacagcctggatgtttacttttccacg
gctagcatattgcacctgtgctgcatatcggtggacagatactacgccattgtgcgtcca
ctggagtatcctttgaatatgacacacaaaacggtttgcttcatgctcgccaatgtgtgg
atcctgcccgccctcatatcctttacgcccatcttcctgggctggtacacgacggaggag
cacctgcgggagatttccctgcatccggaccagtgctcgtttgtggtcaacaaggcctac
gccctcatctccagttcggtgagcttctggatacccggcattgtgatgctggtgatgtac
tggcgtatctttaaggaggcgatacgtcagcgcaaggccctcagccgcaccagctccaac
atcctgctgaacagcgtccacatgggccacacccagcagcccaccagcctgagctatctg
catcccagcgactgcgatctgaatggcacatccgcccgcgaggagacgcacagtgctctt
agtaacttggaggacatgctgcagccggccaccgacgaggacgacgacagggacgagtgc
gatgaactgagagtgccatcgccgccgccacgccgcctcagccgcagcagcatcgatctg
cgggacttggagcaggagcggtacgagaaagttacccacacggacagtgcaccttcgatg
atggcactgcagcagcag---cagccctcccacaatcagttgcagccaccggcgccagtg
ttcaatccgcagatatggacggagggcaagatg------------------atgccttcc
aaggagctcgaaaaggagcatactcatcccaatgccccgcaacagcaactcagcctgacc
agcggcagtggcaacagcgaaccggaaccggagtccaccgcctaccgggtctttggtggc
ctcaacagcgacgagagcgagggcaacgacctgtac------gacacccacctgccgctg
gccgaggacaacaaggagctgaagcgcctgatcgaggacaactatctgtacttcaagcgc
cagacgggcggcaccattatcagcggtccgggcggtggcaagtacgccgccctcagtgag
acggacttcatccggctgaaggcgggtgctgcggcctgcggccgtaaggcattcgcctcc
agcgactcggagttcctgcgcaccattagcgaatcgcgggcgttg------ccagagcaa
ccagtgccc---gagaaggagaagagcttcaacatcctctccctgctggccaagacgaag
cgctcgagcaccgagtgcttcgccctggagaagaagcgacatcaggcatcaagcaactcc
gagggatccagcttcttccggcgctcccggaaccggaaattgtcgcacagctacaacgga
tgcggcggcggc---------aaggaacgcaaacttgagcgacgccagcggcaacacagc
gatacggactccacgcccaacaagccggacatcctgctggacatcaatgtgctcagcgag
cagagtggc------gccagtgtgatccagcagttcagcgacggggtgcagctgattgac
ttcagtgagatgaagacaccgcccgag---aggaatcgcagcgacgacgagctggcccag
ctggccgattgctttggggagtcaccccagcagccggccacgccgccaccatcgttgtcg
ccgccggaattgccggaaccgagtggcctgctcattgccagcagctcggagctggccgag
atctttcgatcgctgagctttccactgggccgaccagctggtgctccacagcgcctgagc
acgctcagtgaccaggtgtgcgccaactatatgatgtccccaccgaacacaccggctccg
ccggccatttccgtgcccaatgga------------------------ggtgccatggac
tcttccgccgcctccaacgcgcagtcggcgtccatcaatgtgtacttcctatcgccgccg
ccgcatgccgccgcacctggttatacgcccagtgacacatccacggtgtccttggatgtg
gtgaccagtctgccgatgccc------gttccagtgccgcagccaaatccccaaatgccc
tcccagtccaacatatcgcccaagccggagatcatactcgattccacgctgtcgccggtt
gagggatgtggc---gatgagcaccgggatgtcacgtcgccactgttcaagcgcaaagat
agcgccggcgatgcggacgtgagcgtttccggcaatggtggggctggtggcgtt------
------ggagggctcggtggccgccaaggacgctgcagcatcctggccggctacgatggc
atccaaactgtgcggaagagacaagcgtccgtggtgacctacgacgtgaatgtcatcaac
ttctcgcaggagaacagcgacagtcgcagctacatcccgatgggccgcgtttccaccagt
tccgcaagcggttccgtgcgaccggccaaaggatggaaggccgaacacaaggccgcccgc
accctgggcatcatcatgggcgtctttctgctctgctggctgcccttctttctgtggtat
gtcatcacatcgctctgcggaccggcttgtccctgtcccgatgtgctcgtggtggtgtta
ttctggatcggttacttcaactccacgctaaatccgcttatatacgcctactttaatcgc
gatttccgcgaggcattccgcaatacgctggagtgtgtgctgccatgtctggaaaaacga
aatccgtacaacgcctactacgtc
>Dtei
atgtcaggggttaacgtggctgaccttctggccacgacaatgacactacccataacagcc
gcaccagaagcagcaact------------tcacaagcagcaata---------------
---------ctcgtg------------------gcagctgcaacatcagcc---accaac
agcagccacctgcaacctgcaacattaacaagccacattttcacgacagcagcagccaaa
acgacgacgaagacg---------------acgactacgagcagtttgcctataacatcg
caatttgtggatgcctcgttgacttcgctatcactaacagccacatcgtcagatggctcc
tactcctcacccttttcatcccactcgccgttggagtccacgtttgagttcctctccaca
gtcggtccaaacataacg------------gccaatggcagtgagattgccgtggataac
cagacggagctggaggagagctggctggatctatcgctgctgctgctcaaaggattcatc
ttctcgtcaattatcctggccgctgtgctgggcaatgcattggtcatcatttcagtgcag
cgcaatcgaaagctgcgggtgataaccaattactttgttgtgtcgctggcgatggccgac
atgctggtggccctctgtgcgatgacattcaacgcctccgtggaactgtccggcggaaag
tggatgttcggaccgttcatgtgcaacgtgtacaacagcctggatgtttacttttccacg
gccagcatattgcacctgtgctgcatatcggtggacagatactacgccattgtgcgtcca
ctggagtatccattgaatatgacacacaaaacggtgtgcttcatgctcgccaatgtgtgg
atcctgcccgccctcatatccttcacgcccatcttcctgggctggtacacgacggaggag
cacctgcgggagatttccctgcatccggaccagtgctcgtttgtggtcaacaaggcctac
gccctcatctccagttcggtgagcttctggatacccggcattgtgatgctggtgatgtac
tggcgcatctttaaggaggcgatacgtcagcgcaaggccctcagccgcaccagctccaac
atcctgctgaacagcgtccacatgggccacacccagcagcccaccagcctgagctatctc
catcccagcgactgcgatctgaacgccacatccgcccgcgaggagacgcacagtgccctc
agtaacttggaggacatgctgcagccggccaccgacgaggacgacgacagggacgagtgc
gatgaactgagagtgccatcgccgccgccacgccgcctcagccgcagcagcatcgatctg
cgggacttggagcaggagcggtacgagaaggtcacccacacggacagtgctccttcgatg
atggcactgcagcagcag---cagccctcccacaatcagttgcagccaccggcgccagtg
ttcaatccgcagatatggacggagggcaagatg------------------atcccttcg
aaggagctcgaaaaggagcatgctcatcccaatgccccgcaacagcaactcagcctgacc
agcggcagtgggaacagcgaaccggaaccggagtccaccgcctaccgggtctttggtggc
ctcaacagcgacgagagcgagggcaacgacctgtac------gacacccacctgccgctg
gccgaggacaacaaggagctgaagcgcctgatcgaggacaactatctgtacttcaagcgc
cagacgggcggcaccattatcagcggtcctggcgggggcaagtacgccgccctcagtgag
acggacttcatccggctgaaggcaggtgctgcggcctgcggccgtaaggcattcgcctcc
agcgactcggagttcctgcgcaccattagcgaatcgcgggcgttg------ccagagcaa
ccagtggcc---gggaaggagaagagcttcaacattctatctctgctggccaagacgaag
cggtcgagcaccgagtgcttcaccctggagaagaagcgacatcaggcc------aactcc
gagggatccagcttcttccggcgctcgcggaaccggaaattgtcgcacagctacaacgga
tgcggcggcggc---------aaggaacgcaaacttgagcgacgccagcggcagcacagc
gatacggactccacgcccaacaagccggacatcctgctggacatcaatgtgcttagcgag
cagagtggc------gccagtgtgattcagcagttcagcgacggggtgcagctgattgac
ttcagtgagctgaagtcaccgccggag---aggattcgcagcgacgacgagctggtccaa
ctggccgattgctttggggagtcaccccagcagccggccacgccgccaccatcgttgtcg
ccgccggagttgccggagccgagtggcctgctcattgccagcagctcggagctggccgag
atctttcgatcgctgagctttccgctgggccgaccagctggtgctccacagcgcctgagc
acgctcagtgaccaggtgtgcgccaactatctgatgtccccaccgaacacaccggctccg
ccagccatttccgtgcccaacggc------------------------ggtgccatggac
tcttccgccgcttccaacgcgcagtcggcgtccatcaatgtgtacttcctatcgccgccg
ccgcatgccgccgcacctggttatacgcccagtgacacatccacggtgtccttggatgtg
gtgaccagtctgcccatgccc------gttccagtgccgcagccaaatccccaaatgccc
tcccagtccaacatatcgcccaagccggagatcatactcgattccacgctgtcgccggtt
gagggatgtggc---gatgagcaccgggatgtcacgtcgccactgttcaagcgcaaagat
agcgccggcgatgcggacgtgagcgtttccggcaatggtggggctggtggcgta------
------ggaggggttggtggccgccaaggacgctgcagcatcctggccggctacgatggc
atccaaactgtgcggaagagacaggcgtccgtggtgacctacgacgtgaatgtcatcaac
ttctcgcaggagaacagcgacagtcgcagctacatcccgatgggccgcgtttccaccagt
tccgcaagcggctccgtgcgaccggccaaaggatggaaggccgaacacaaggccgcccgc
accctgggcatcatcatgggcgtctttctgctctgctggctgcccttctttctgtggtat
gtcatcacatcgctctgcggaccggcctgtccctgtcccgatgtgctcgtggtggtgtta
ttctggatcggttacttcaactccacgctaaatccgcttatatacgcctactttaatcgc
gatttccgcgaggcattccgcaatacgctggagtgtgtgctgccctgtctggagaaacgc
aatccgtacaacgcctactacgtc
>Dyak
atgtcaggggttaacgtggctgaccttctggccacgacaatgacattacccataacagcc
gcagcagaagcagcaaca------------tcacaagcagcaaca---------------
---------ctcgtt------------------gcagctgcaacatcagcc---accaac
agcagccacctgcaacctgcaacattaacaagccacattttcacgacagaagcagccaaa
acgacg---------acgacgacgacgaagccgactacgagcagtttgcctataacatcg
caatttgtggatgcctcgttgacttcgctatcactaacagccacatcgtcagatggctcc
tactcctcacccttttcatcccacttgccgtcggagtccacgtttgagttcctctccaca
gtcggtccaaacataacg------------gccaatggcagtgagattgccgtggataac
caggcggagctggaggagagctggctggatctatcgctgctgctgctcaaaggattcatc
ttctcgtcaattatcctggccgcagtgctgggcaatgcattggtcatcatttcagtgcag
cgcaatcgaaagctgcgggtgataaccaattactttgttgtgtcgctggcgatggccgac
atgctggtggccctctgtgcgatgacattcaacgcctccgtggaactgtccggcggaaag
tggatgttcggaccgttcatgtgcaacgtgtacaacagcctggatgtttacttttccacg
gccagcatattgcacctgtgctgcatatcggtggacagatactacgccattgtgcgtcca
ctggagtatccattgaatatgacacacaaaacggtgtgcttcatgctcgccaatgtgtgg
atcctgcccgccctcatatccttcacgcccatcttcctgggctggtacacgacggaggag
cacctgcgggagatttccctgcatccggaccagtgctcgtttgtggtcaacaaggcctac
gccctcatctccagttcggtgagcttctggatacccggcattgtgatgctggtgatgtac
tggcgcatctttaaggaggcgatacgtcagcgcaaggcccttagccgcaccagctccaac
atcctgctgaacagcgtccacatgggccacacccagcagcccaccagcctgagctatctg
catcccagcgactgcgatctgaacgccacatccgcccgcgaggagacgcacagtgccctc
agtaacttggaggacatgctgcagccggccaccgacgaggacgacgacagggacgagtgc
gatgaactgagagtgccatcgccgccgccacgccgcctcagccgcagcagcatcgatctg
cgagacttggagcaggagcggtacgagaaggtcacccacacggacagtgctccctcgatg
atggcactgcagcagcag---cagccctcccacaatcagttgcagccaccggcgccagtg
ttcaatccgcagatatggacggagggcaagatg------------------atcccttcg
aaggagctcgaaagggagcatcctcatcccaatgccccgcaacagcaactcagtctgacc
agcggcagtgggaacagcgagccggaaccggagtccaccgcctaccgggtctttggtggc
ctcaacagcgacgagagcgaaggcaacgacctgtac------gacacccacctgccgctg
gccgaggacaacaaggagctgaagcgcctgatcgaggacaactatctgtacttcaagcgc
cagacgggcggcaccatcatcagcggtcccggcgggggcaagtacgccgcactcagtgaa
acggacttcattcggctgaaggcaggtgctgcggcctgcggccgtaaggcattcgcctcc
agcgactcggagttcctgcgcaccattagcgaatcgcgggcgttg------ccagagcag
ccagtggcc---gggaaagagaagagcttcaacattctatctctgctggccaagacgaag
cgctcaagcaccgagtgcttcaccctggagaagaaacgacatcaggcc------aactcc
gagggatccagcttcttccggcgctcccggaaccggaaattgtcgcacagctacaacgga
tgcggcggcggc---------aaggaacgcaaacttgagcgacgccagcggcagcacagc
gatacggactccacgcccaacaagccggacatcctgctggacatcaatgtgcttagcgag
cagagtggc------gccagtgtgatccagcagttcagcgacggggtgcagctgattgac
ttcagtgagatgaagtcaccgcccgag---aggattcgcagcgacgacgagctggcccaa
ctggccgattgctttggggagtcaccccagcagccggccacgccgccaccatcgttgtcg
ccgccggagttgccggagccgagtggcctgctcattgccagcagctcggagctggccgag
atctttcgatcgctgagctttccgctgggccgaccagctggtgctccacagcgcctgagc
acgctcagtgaccaggtatgcgccaactatctgatgtccccaccgaacacaccggctccg
ccagccatttccgtgcccaacgga------------------------ggtgccatggac
tcttccgccgcttccaacgcgcagtcggcgtccatcaatgtgtacttcctatcgccgccg
ccgcatgccgccgcacctggttatacgcccagtgacacatccacggtgtccttggatgtg
gtgaccagtctgccaatgccc------gttccagtgccgcagccaaatccccaaatgccc
tcccagtccaacatatcgcccaagccggagatcatactcgattctacgctgtcgccggtt
gagggatgtggc---gatgagcaccgggatgtcacgtcgccactgttcaagcgcaaagat
agcgccggcgatgcggacgtgagcgtttccggcaatggtggggctggtggcgta------
------ggaggggttggtggccgccaaggacgctgcagcatcctggccggctacgatggc
atccaaactgtgcggaagagacaggcgtccgtggtgacctacgacgtgaatgtcatcaac
ttctcgcaggagaacagcgacagtcgcagctacatcccgatgggccgcgtttccaccagt
tccgcaagcggctcagtgcgaccggcaaaaggatggaaggccgaacacaaggccgcccgc
accctgggcatcatcatgggcgtctttctgctctgctggctgcccttctttctgtggtat
gtcatcacatcgctctgcggaccggcctgtccctgtcccgatgtgctcgtggtggtgtta
ttctggatcggttacttcaactccacgctaaatccgcttatatacgcctactttaatcgc
gatttccgcgaggcattccgcaatacgctggagtgtgtgctgccctgtctggagaaacgc
aatccgtacaacgcctactacgtc
>Dsan
atgtcaggggttaacgtggctgaccttctggccacgacaatgacattacccataacagcc
gcagcagaagcagcaaca------------tcacaagcagcaaca---------------
---------ctcgtt------------------gcagctgcaacatcagcc---accagc
agcagccacctgcaacctgcaacattaacaagccacattttcacgacagcagcagccaaa
acgacgacgacgacgacgacgacgacgaagccgactacgagcagtttgcctataacatcg
caatttgtggatgcctcgttgacttcgctatcactaacagccacatcgtcagatggctcc
tactcctcacccttttcatcccacttgccgtcggagtccacgtttgagttcctctccaca
gtcggtccaaacataacg------------gccaatggcagtgagattgccgtggataac
caggcggagctggaggagagctggctggatctatcgctgctgctgctcaaaggattcatc
ttctcgtcaattatcctggccgctgtgctgggcaatgcattggtcatcatttcagtgcag
cgcaatcgaaagctgcgggtgataaccaattactttgttgtgtcgctggcgatggccgac
atgctggtggccctctgtgcgatgacattcaacgcctccgtggaactgtccggcggaaag
tggatgttcggaccgttcatgtgcaacgtgtacaacagcctggatgtttacttttccacg
gccagcatattgcacctgtgctgcatatcggtggacagatactacgccattgtgcgtcca
ctggagtatccattgaatatgacacacaaaacggtgtgcttcatgctcgccaatgtgtgg
atcctgcccgccctcatatccttcacgcccatcttcctgggctggtacacgacggaggag
cacctgcgggagatttccctgcatccggaccagtgctcgtttgtggtcaacaaggcctac
gccctcatctccagttcggtgagcttctggatacccggcattgtgatgctggtgatgtac
tggcgcatctttaaggaggcgatacgtcagcgcaaggccctcagccgcaccagctccaac
atcctgctgaacagcgtccacatgggccacacccagcagcccaccagcctgagctatctg
catcccagcgactgcgatctgaacgccacatccgcccgcgaggagacgcacagtgccctc
agtaacttggaggacatgctgcagccggccaccgacgaggacgacgacagggacgagtgc
gatgaactgagagtgccatcgccgccgccacgccgcctcagccgcagcagcatcgacctg
cgagacttggagcaggaacggtacgagaaggtcacccacacggacagtgctccctcgatg
atggcactgcag---cag---caaccctcccacaatcagttgcagccaccggcgccagtg
ttcaatccgcagatatggacggagggcaagatg------------------atcccttcg
aaggagctcgaaaaggagcatcctcatcccaatgccccgcaacagcaactcagcctaacc
agcggcagtgggaacagcgaaccggaaccggagtccaccgcctaccgggtctttggtggc
ctcaacagcgacgagagcgaaggcaacgacctatac------gacacccacctgccgctg
gccgaggacaacaaggagctgaagcgcctgatcgaggacaactatctgtacttcaagcgc
cagacgggcggcaccatcatcagcggtcccggcgggggcaagtacgccgctctcagtgag
acggacttcattcggctgaaggcaggtgctgcggcctgcggccgtaaggcattcgcctcc
agcgactcggagttcctgcgcaccattagcgaatcgcgggcgttg------ccagagcag
ccagtggcc---gggaaggagaagagcttcaacattctatctctgctggccaagacgaag
cgctcaagcaccgagtgcttcaccctggagaagaaacgacatcaggcc------aactcc
gagggatccagcttcttccggcgctcccggaaccggaaattgtcgcacagctacaacgga
tgcggcggcggc---------aaggaacgcaaacttgagcgacgccagcggcagcacagc
gatacggactccacgcccaacaagccggacatcctgctggacatcaatgtgcttagcgag
cagagtggc------gccagtgtgatccagcagttcagcgacggggtgcagctgattgac
ttcagtgagatgaagtcaccgcccgag---aggattcgcagcgacgacgagctggcccaa
ctggccgattgctttggggagtcaccccagcagccggccacgccgccaccatcgttgtcg
ccgccggagttgccggagccgagtggcctgctcattgccagcagctcggagctggccgag
atctttcgatcgctgagctttccgctgggccgaccagctggtgctccacagcgcctgagc
acgctcagtgaccaggtatgcgccaactatctgatgtccccaccgaacacaccggctccg
ccagccatttccgtgcccaacgga------------------------ggtgccatggac
tcttccgccgcttccaacgcgcagtcggcgtccatcaatgtgtacttcctatcgccgccg
ccgcatgccgccgcacctggttatacgcccagtgacacatccacggtgtccttggatgtg
gtgaccagtctgccaatgccc------gttccagtgccgcagccaaatccccaaatgccc
tcccagtccaacatatcgcccaagccggagatcatactcgattccacgctgtcgccggtt
gaaggatgtggc---gatgagcaccgggacgtcacgtcgccactgttcaagcgcaaagat
agcgccggcgatgcggacgtgagcgtttccggcaatggtgggactggtggcgta------
------ggaggggttggcggccgccaaggacgctgcagcatcctggccggctacgatggc
atccaaactgtgcggaagagacaggcgtccgtggtgacctacgacgtgaatgtcatcaac
ttctcgcaggagaacagcgacagtcgcagctacatcccgatgggccgcgtttccaccagt
tccgcaagcggctcagtgcgaccggccaaaggatggaaggccgaacacaaggccgcccgc
accctgggcatcatcatgggcgtctttctgctctgctggctgcccttctttctgtggtat
gtcatcacatcgctctgcggaccggcctgtccctgtcccgatgtgctcgtggtggtgtta
ttctggatcggttacttcaactccacgctaaatccgcttatatacgcctactttaatcgc
gatttccgcgaggcattccgcaatacgctggagtgtgtgctgccctgtctggagaaacgt
aatccgtacaacgcctactacgtc
>Dmel
atgtcaggggttaacgtggctgaccttctggccacgacaatgacattacccataacagcc
gcagcaggagcagcaaca------------tcacaagca---------------------
------------------------------------gcagcaacatcagcc---accaac
gccagccacctgcaacctgcaacattaacaggccacatttccacgacagcagcagccaaa
actacgacg---------------------acgccgacgagcagtttgcctataacatcg
caatttgtggatgcctcgttgacttcgctatcattaacagccacatcgtcagatgcctcc
tactcctcgcccttttcatcctacttgtcgtcggattccacgtttgagctcctctcgaca
gtcggcccaaatataacg------------gccaatggcagtgacattgcggtggataac
caggcggagctggaggagagctggctggatctatcgctgctgctgctcaaaggattcatc
ttctcgtcaattatcctggccgctgtcctcggcaatgcattggtcatcatttcagtgcag
cgcaatcgaaagctgcgggtgataaccaattactttgttgtgtcgctggcgatggccgac
atgctggtggccctctgtgcgatgacattcaacgcctccgtggaactgtccggcggaaag
tggatgttcggaccgttcatgtgcaacgtgtacaacagcctggatgtttacttttccacg
gccagcatattgcacctgtgctgcatatcagtggacagatactacgccattgtgcgtcca
ctggagtatccattgaatatgacacacaaaacggtctgcttcatgctcgccaatgtgtgg
atcctgcccgccctcatatccttcacgcccatctttctgggctggtacacgacggaggag
cacctgcgggagatttccctgcatccggaccagtgctcgtttgtggtcaacaaggcctac
gccctcatctccagttcggtgagcttctggatacccggcattgtgatgctggtgatgtac
tggcgcatctttaaggaggcgattcgtcaacgcaaggccctcagccgcaccagctccaac
atcctccttaacagcgtccacatgggccacacccagcagcccaccagcctgagctatctg
catcccagtgactgtgatctgaatgccacatccgcccgggaggagacgcacagtgcgctt
agtaacttggaggacatgctgcagccggccaccgacgaggacgacgatagggacgagtgc
gatgaactgagagtgccatcgccgccgccacgccgcctcagccgcagcagcatcgatctg
agggacttggagcaggagcggtacgagaaggtcacccacacggacagtgctccctcgatg
atggcactgcagcaacag---cagccctcccacaatcagttgcagccaccggcgccagtg
ttcaatccgcagatatggacggagggcaagatg------------------atcccttcg
aaggagctcgataaggagcattctcatcccaatggcccgcaacagcagctcagcctgacc
agcggcagtgggaacagcgaaccggaaccggagtccactgcgtaccgggtctttggtggt
ctcaacagcgacgagagcgagggcaacgacctgtac------gacacccacctgccgctg
gccgaggacaacaaggagctgaagcgcctgatagaggacaactatctgtactttaagcgc
cagacgggcggcaccattatcagtggcccaggcggaggaaagtacgctgccctcagtgaa
acggacttcatcaggctgaaggcgggcgcagcggcctgtgggcgtaaggcattcgcctcc
agcgattcggagttcctgcgcaccattagtgaatcgcgggcgttg------ccggagcag
ccagtgccc---gggaaggagaagggcttcaacattctgtccctgctgtcgaagacgaaa
cgctcgagcaccgagtgctttacgctggaaaagaagcgacatcaggcc------aactcc
gagggatccagcttcttccggcgctcccggaaccggaaattgtcgcacagctacaacgga
tgcggtggcggc---------aaggaacgcaaacttgagagacgccagcggcagcacagc
gatacggactccacgcccaacaagccggacatcctgctggacatcaatgtgctcagcgag
cagagtgga------gccagtgtgatccagcagttcagcgacggggtacagctgattgac
ttcagtgagctgaaaacaccgcccgag---aggattcggagcgacgacgagttggcgcag
ctggccgattgctttggggagtcgccccagcagccggccacgccgccaccatcgttatcg
ccgccagaattgccagaaccgagtggcctgctcattgccagcagctcggaactggccgag
atctttcgctcgctgagctttccgctgggccgaccggctggtgctccacagcgcctgagc
acgctcagtgaccaggtgtgcgccaactatctgatgtccccaccgaacacaccggctccg
ccggccatttccgtgccgaacgga------------------------ggtgccatggac
tcttccgcctcttccaacgcgcagtcggcgtccatcaatgtgtacttcctatcgccgccg
ccgcatgccgccgcacctggttatacgcccagtgacacatccactgtgtccttggatgtg
gtgaccagcctgcctatgccc------gttccagtgccgcagccaaatccccaaatggcc
tcacagtccaacatatcgcccaagccggagatcatactcgattccacgctgtcgccggtt
gagggatgcggc---gatgagcaccgggatgtcacgtcgccactgttcaagcgcaaagat
agcgccggcgatgcggacgtgagcgtttccggcaatggaggggctggtggcgtt------
------ggaggagtgggtggccgccaaggccgctgcagcatcctggcaggctacgatggc
atccaaactgtgcggaagagacaggcgtccgtggtgacctacgacgtgaatgtcatcaac
ttctcgcaggagaacagcgacagtcgcagctacatcccgatgggccgcgtttccaccagt
tccgcaagcggttccgtgcgaccggccaaaggatggaaggccgaacacaaggccgcccgc
accctgggcatcatcatgggcgtctttctgctctgctggctgcccttctttctgtggtat
gtcatcacatcgctctgcggtccggcctgcccatgtcccgatgtgctcgtggtggtgtta
ttctggatcggttacttcaactccacgctaaatccgcttatatacgcctactttaatcgc
gattttcgcgaggcattccgcaatacgctggagtgtgtgctgccctgtctggagaaacga
aatccgtacaacgcctactacgtc
>Dsec
atgtcaggggtttacgtggctgaccttctggccacgacaatgacattacccataacagcc
gcaacaggagcagcaacc------------tcacaagca---------------------
------------------------------------gcagcaacatcagtc---accaac
gccagccacctgcaacctgcaacattaacaagccacatttccacgacagcagcagccaaa
acgacgacg---------------------acgacgacgagcagtttgcctataacatcg
caatttgtggatgcctcgttgacttcgctatcattaacagccacatcgtcagatggctcc
tactcctcgcccttttcatcctactcttcctcggagtccacgtttgagttcctctcgaca
gttggcccaaacataact------------gccaatggcagtgagattgcggtggatagc
caggcggagctggaggagagctggctggatctatcgctgctgctgctcaaaggattcatc
ttctcgtcaattatcctggccgctgtcctcggcaacgcattggtcatcatttcagtgcag
cgcaatcgaaagctgcgggtgataaccaattactttgttgtgtcgctggcgatggccgac
atgctggtggccctctgtgcgatgacattcaacgcctccgtggaactgtccggcggaaag
tggatgttcggaccgttcatgtgcaacgtgtacaacagcctggatgtttacttttccacg
gccagcatattgcacctgtgctgcatatcggtggacagatactacgccattgtgcgtcca
ctggagtatccattgaatatgacacacaaaacggtctgcttcatgctcgccaatgtgtgg
atcctgcccgccctcatatccttcacgcccatcttcctgggctggtacacgacggaggag
cacctgcgggagatttccctgcatccggaccagtgctcgtttgtggtcaacaaggcctac
gccctcatctccagttcggtgagcttctggatacccggcattgtgatgctggtgatgtac
tggcgcatctttaaggaggcgattcgtcagcgcaaggccctcagccgcaccagctccaat
atcctcctaaacagcgtccacatgggccacacccagcagcctaccagcctgagctatctg
catcccagcgactgcgatctgaatgccacatccgcccgcgaggagacacacagtgcgctc
agtaacttggaggacatgctgcagccggccaccgacgaggacgacgacagggacgagtgc
gatgaactgagagtgccatcgccgccgccacgccgcctcagccgcagcagcatcgatctg
agggacttggagcaggagcggtacgagaaggtcacccacacggacagtgctccctcgatg
atggcactgcagcagcag---cagccctcccacaatcagttgcagccaccggcgccagtg
ttcaatccgcagatatggacggagggcaagatg------------------atcccttcg
aag------------gagcattctcatcccaatggaccgcaacagcaactcagcctgacc
agcggcagtgggaacagcgaaccggaaccggagtccaccgcgtaccgggtctttggtggc
ctcaacagcgacgagagcgagggcaacgacatgtac------gacacccacctgccgctg
gccgaggacaacaaggagctgaagcgcctgatcgaggacaactatctgtacttcaagcgc
cagacgggcggcacaattatcagtggtccgggcggggggaagtacgccgccctcagtgag
acggacttcatccggctgaaggcgggtgcagcggcctgtgggcgtaaggcattcgcctcc
agcgattcggagttcctgcgcaccattagcgaatcgcgggcgttg------ccggagcag
ccagtgccc---gggaaggagaagggcttcaacattctatccctgctgtcgaagacgaag
cgctcgagcaccgagtgctttacgctggagaagaagcgacatcaggcc------aactcc
gagggatccagcttcttccggcgctcccggaaccggaaattgtcgcacagctacaacgga
tgcggcggcggc---------aaggaacgcaaacttgagcgacgccagcggcagcacagc
gatacggactccacgcccaacaagccggacatcctgctggacatcaatgtgctcagcgag
cagagtggc------gccagtgtgatccagcagttcagcgacggggtgcagctgattgac
ttcagtgagctaaaagcaccgcccgag---aggattcgcagcgacgacgagctggcccag
ctggccgattgctttggggagtcgccccagcagccggccacgccgccaccatcgttgtcg
ccgccggaattgccggaaccgagtggcctgctcattgccagcagctcggagctggccgag
atctttcgctcgctgagctttccactgggccgaccggctggtgctccacagcgcctgagt
acgctcagtgaccaggtgtgcgccaactatctgatgtccccaccgaacacaccggctccg
ccgtccatttccgtgccgaacgga------------------------ggtgccatggac
tcttccgccgcttccaactcgcagtcggcgtccatcaatgtgtacttcctatcgccgccg
ccgcatgccgccgcacctggttatatgcccagtgacacatccactgtgtccttggatgtg
gtgaccagcctgccgatgccc------gttccagtgccgcagccaaatccccaaatgccc
tcacagtccaacatatcgcccaagccggagatcatactcgattccacgctgtcgccggtt
gagggatgcggc---gatgagcaccgggatgtcacgtcgccactgttcaagcgcaaagat
agcgccggcgatgcggacgtgagcgtttccggcaatggaggggctggtggcatt------
------ggaggagtgggtggccgccaagggcgctgcagcatcctggccggctacgatggc
atccaaactgtgcggaagagacaggcgtccgtggtgacctacgacgtgaatgtcatcaac
ttctcgcaggagaacagcgacagtcgcagctacatcccgatgggccgcgtttccaccagt
tccgcaagcggctccgtgcgaccggccaaaggatggaaggccgaacacaaggccgcccgc
accctgggcatcatcatgggcgtctttctgctctgctggctgcccttctttctgtggtat
gtcatcacatcgctctgcggtccggcctgcccgtgtcccgatgtgctcgtggtggtgtta
ttctggatcggttacttcaactccacgctaaatccgcttatatacgcctactttaatcga
gatttccgcgaggcattccgcaatacgctggagtgtgtgctgccctgtctggagaaacga
aatccgtacaacgcctactacgtc
>Dsim
atgtcaggggttaacgtggctgaccttctggccacgacaatgacattacccataacagcc
gcaacaggagcagcaaca------------tcacaagca---------------------
------------------------------------gcagcaacatcagtc---acc---
---agccacctgcaacctgcaacattaacaagccacatttccacgacagcagcagccaaa
acgacg------------------------acgacgacgagcagtttgcctataacatcg
caatttgtggatgcctcgttgacttcgctatcattaacagccacatcgtcagatggctcc
tactcctcgcacttttcatcctactcttcctcggagtccacgtttgagttcctctcgaca
gttggcccaaacataacg------------gccaatggcagtgagattgcggtggatagc
caggcggagctggaggagagctggctggatctatcgctgctgctgctcaaaggattcatc
ttctcgtcaattatcctggccgctgtcctcggcaatgcattggtcatcatttcagtgcag
cgcaatcgaaagctgcgggtgataaccaattactttgttgtgtcgctggcgatggccgac
atgctggtggccctctgtgcgatgacattcaacgcctccgtggaactgtccggcggaaag
tggatgttcggaccgttcatgtgcaacgtgtacaacagcctggatgtttacttttcgacg
gccagcatattgcacctgtgctgcatatcggtggacagatactacgccattgtgcgtcca
ctggagtatccattgaatatgacacacaaaacggtctgcttcatgctcgccaatgtgtgg
atcctgcccgccctcatatccttcacgcccatcttcctgggctggtacacgacggaggag
cacctgcgggagatttctctgcatccggaccagtgctcgtttgtggtcaacaaggcctac
gccctcatctccagttcggtgagcttctggatacccggcattgtgatgctggtgatgtac
tggcgcatctttaaggaggcgattcgtcagcgcaaggcccttagccgcaccagctccaat
atcctcctaaacagcgttcacatgggccacacccagcagcccaccagcctgagctatctg
catcccagcgactgcgatctgaatgccacatccgcccgcgaggagacacacagtgcgctc
agtaacttggaggacatgctgcagccggccaccgacgaggacgacgacagggacgagtgc
gatgaactgagagtgccatcgccgccgccacgccgcctcagccgcagcagcatcgatctg
agggacttggagcaggagcggtacgagaaggtcacccacacggacagtgctccctcgatg
atggcactgcagcagcag---cagccctcccacaatcagttgcagccaccggcgccagtg
ttcaatccgcagatatggacggagggcaaggtg------------------atcccttcg
aaggagctcgaaaaggagcattctcatcccaatggcccgcaacagcaactcagcctgacc
agcggcagtgggaacagcgaaccggaaccggagtccaccgcgtaccgggtctttggtggc
ctcaacagcgacgagagcgagggcaacgacatgtac------gacacccacctgccgctg
gccgaggacaacaaggagctgaagcgcctgatcgaggacaactatctgtacttcaagcgc
cagacgggcggcacaattatcagtgggccgggcggggggaagtacgccgccctcagcgag
acggacttcatccggctgaaggcgggtgcagcggcctgtgggcgtaaggcattcgcctcc
agcgattcggagttcctgcgcaccattagcgaatcgcgggcgttg------ccggagcag
ccagtgccc---gggaaggagaagggcttcaacattctatccctgctgtcgaagacgaag
cgctcgagcaccgagtgctttacgctggagaagaagcgacatcaggcc------aactcc
gagggatccagcttcttccggcgctcccggaaccggaaattgtcgcacagctacaacgga
tgcggcggcggc---------aaggaacgcaaacttgagcgacgccagcggcagcacagc
gatacggactccacgcccaacaagccggacatcctgctggacatcaatgtgctcagcgag
cagagtggc------gccagtgtgatccagcagttcagcgacggggtgcagctgattgac
ttcagtgagttaaaagcaccgcccgag---aggattcgcagcgacgacgagctggcccag
ctggccgattgctttggggagtcgccccagcagccggccacgccgccaccatcgttgtcg
ccgccggaattgccagaaccgagtggcctgctcattgccagcagctcggagctggccgag
atctttcgctcgctgagctttccgctgggccgaccggctggtgctccacaacggctgagc
acgctcagtgaccaggtgtgcgccaactatctgatgtccccaccgaacacaccggctccg
ccggccatttccgtgcccaacgga------------------------ggtgccatggac
tcttccgccgcttccaacgcgcagtcggcgtccatcaatgtgtacttcctatcgccgccg
ccgcatgccgccgcacctggttatacgcccagtgacacatccactgtgtccttggatgtg
gtgaccagcctgccgatgccc------gttccagtgccgcagccaaatccccaaatgccc
tcacagtccaacatatcgcccaagccggagatcatactcgattccacgctgtcgccggtt
gagggatgcggc---gatgagcaccgggatgtcacgtcgccactgttcaagcgcaaagat
agcgccgccgatgcggacgtgagcgtttccggcaatggaggggctggtggcatt------
------ggaggagtgggtggccgccaagggcgctgcagcatcctggccggctacgatggc
atccaaactgtgcggaagagacaggcgtccgtggtgacctacgacgtgaatgtcatcaac
ttctcgcaggagaacagcgacagtcgcagctacatcccgatgggccgcgtttccaccagt
tccgcaagcggctccgtgcgaccggccaaaggatggaaggccgaacacaaggccgcccgc
accctgggtatcatcatgggcgtctttctgctctgctggctgcccttctttctgtggtat
gtcatcacatcgctctgcggtccggcctgcccgtgtcccgatgtgctcgtggtggtgtta
ttctggatcggttacttcaactccacgctaaatccgcttatatacgcctactttaatcgc
gatttccgcgaggcattccgcaatacgctggagtgtgtgctgccctgtctggagaaacga
aatccgtacaacgcctactacgtc
>Dmau
atgtcaggggttaacgtggctgaccttctggccacgacaatgacattacccataacagcc
gcaacaggagcagcaaca------------tcccaagca---------------------
------------------------------------gcagcaacatcagtc---acc---
---agccacctgcaacctgcaacattaacaagccacatttccacgacagcagcagccaaa
acgacg------------------------acgacgacgagcagtttgcctataacatcg
caatttgtggatgcctcgttgacttcgctatcattaacagccacatcgtcagatggctcc
tactcctcgcccttttcatcctactcttcctcggagtccacgtttgagctcctctcgaca
gttggcccaaacataacg------------gccaatggcagtgagattgcggtggatagc
caggcggagctggaggagagctggctggatctatcgctgctgctgctcaaaggattcatc
ttctcgtcaattatcctggccgctgtcctcggcaatgcattggtcatcatttcagtgcag
cgcaatcgaaagctgcgggtgataaccaattactttgttgtgtcgctggcgatggccgac
atgctggtggccctctgtgcgatgacattcaacgcctccgtggaactgtccggcggaaag
tggatgttcggaccgttcatgtgcaacgtgtacaacagcctggatgtttacttttccacg
gccagcatattgcacctgtgctgcatatcggtggacagatactacgccattgtgcgtcca
ctggagtatccattgaatatgacacacaaaacggtctgcttcatgctcgccaatgtgtgg
atcctgcccgccctcatatccttcacgcccatcttcctgggctggtacacgacggaggag
cacctgcgggagatttccctgcatccggaccagtgctcgtttgtggtcaacaaggcctac
gccctcatctccagttcggtgagcttctggatacccggcattgtgatgctggtcatgtac
tggcgcatctttaaggaggcgattcgtcagcgcaaggccctcagccgcaccagctccaat
atcctcctaaacagcgtccacatgggccacacccagcagcccaccagcatgagctatctg
catcccagcgactgcgatctgaatgccacatccgcccgcgaggagacacacagtgcgctc
agtaacctggaggacatgctgcagccggccaccgacgaggacgacgacagggacgagtgc
gatgaactgagagtgccatcgccgccgccacgccgcctcagccgcagcagcatcgatctg
cgggacttggagcaggagcggtacgagaaggtcacccacacggacagtgctccctcgatg
atggcactgcagcagcag---cagcccaaccacaatcagttgcagccaccggcgccagtg
ttcaatccgcagatatggacggagggcaagatg------------------atcccttcg
aaggagctcgaaaaggagcattctcatcccaatggcccgcaacaacaactcagcctgacc
agcggcagtgggaacagcgaaccggaaccggagtccaccgcgtaccgggtctttggtggc
ctcaacagcgacgagagcgagggcaacgacatgtac------gacacccacctgccgctg
gccgaggacaacaaggagctgaagcgcctgatcgaggacaactatctgtacttcaagcgc
cagacgggcggcacaattatcagcggtccgggcgggggaaagtacgccgccctcagcgag
acggacttcatccggctgaaggcgggtgcagcggcctgtgggcgtaaggcattcgcctcc
agcgattcggagttcctgcgcaccattagcgaatcgcgggcgttg------ccggagcag
ccagtgccc---gggaaggagaagggcttcaacattctatccctgctgtcgaagacgaag
cgctcaagcaccgagtgctttacgctggagaagaagcgacatcagacc------aactcc
gagggatccagcttcttccggcgctcccggaaccggaaattgtcgcacagctacaacgga
tgcggcggcggc---------aaggaacgcaaacttgagcgacgccagcggcagcacagc
gatacggactccacgcccaacaagccggacatcctgctggacatcaatgtgctcagcgag
cagagtggc------gccagtgtgatccagcagttcagcgacggggtgcagctgattgac
ttcagtgagctaaaaacaccgcccgag---aggattcgcagcgacgacgagctggcccag
ctggccgattgctttggggagtcgccccagcagccggccacgccgccaccatcgttgtcg
ccgccggaattgccggaaccgagtggcctgctcattgccagcagctcggagctggccgag
atctttcgctcgctgagctttccgctgggccgaccggctggtgctccacagcgcctgagc
acgctcagtgaccaggtgtgcgccaactatctgatgtccccaccgaacacaccggctccg
ccggccatttccgtgccgaacggg------------------------ggtgccatggac
tcttccggcgcttccaacgcgcagtcggcgtccatcaatgtgtacttcctatcgccgccg
ccgcatgccgccgcacctggttatacgcccagtgacacatccactgtgtccttggatgtg
gtgaccagcctgccgatgccc------gttccagtgccgcagccaaatccccaaatgccc
tcacagtccaacatatcgcccaagccggagatcatactcgattccacgctgtcgccggtt
gagggatgcggc---gatgagcaccgggatgtcacgtcgccactgttcaagcgcaaagat
agcgccggcgatgcggacgtgagcgtttccggcaatggaggggctggtggcatt------
------ggaggagtgggtggccgccaagggcgctgcagcatcctggccggctacgatggc
atccaaactgtacggaagagacaggcgtccgtggtgacctacgacgtgaatgtcatcaac
ttctcgcaggagaacagcgacagtcgcagctacatcccgatgggccgcgtttccaccagt
tccgcaagcggctccgtgcgaccggccaaaggatggaaggccgaacacaaggccgcccgc
accctgggcatcatcatgggcgtctttctgctctgctggctgcccttctttctgtggtat
gtcatcacatcgctctgcggtccggcctgcccgtgtcccgatgtgctcgtggtggtgtta
ttctggatcggttacttcaactccacgctaaatccgcttatatacgcctactttaatcgc
gatttccgcgaggcattccgcaatacgctggagtgtgtgctgccctgtctggagaaacga
aatccgtacaacgcctactacgtc
