# Supplementary material for: Molecular evolution of octopamine receptors in Drosophila
Source: G3 (Bethesda). 2025 Dec 6;16(2):jkaf289. doi: 10.1093/g3journal/jkaf289 (PMC12869069; doi:10.1093/g3journal/jkaf289)
Supplement: jkaf289_Supplementary_Data [file jkaf289_supplementary_data.zip › Supplementary Files/supplementary_PAML_files/Octβ3R/PG/OctB3R-PG_protein_15species_alignment.txt]

>Dtak
MSGVNVADLLATTMTLPITATSTAATSIAVSAT---------------TAV---ASTKNSSSNLQPATLTSHIAAAT-------------TTTTSLPTTSQFVDASLTSLSLTATSSASISS---SFSSSSESPFEFLATVGPNITA----NGSLVGVESPEELEESWLDLSLLLLKGFIFSSIILAAVLGNALVIISVQRNRKLRVITNYFVVSLAMADMLVALCAMTFNASVELSGGKWMFGPFMCNVYNSLDVYFSTASILHLCCISVDRYYAIVRPLEYPLNMTHKTVCFMLANVWILPALISFTPIFLGWYTTEEHLREVSLHPDQCSFVVNKAYALISSSVSFWIPGVVMLVMYWRIFKEAIRQRKALSRTSSNILLNSVHMGHTQQPTNLSYLHPSDCDLNVASAREETHSALSNLEDMLQPATDEDDDRDECDELRVPSPPPRRLSRSSIDLRDLEQERYEKVTHTDSAPSMMALQQQ-PSSHNQLQPPAPVFNPQIWTEGKLIQGSKEH-----EGHPPHPSAPQQQLSLTSGSGNSEPEPESTAYRVFG-LNSDESEGNDLYLTDTHLPLAEDNKELKRLIEDNYLYFKRQTGGTIISGPGGGKYAALSETDFIRLKAGATASGRKAFASSDSEFLRTISESTRAADPAEPEPGVKEKGFNILSLLAKTKRSSTECFALEKKRHQAN--SEGSSFFRRSRNRKLSHSYNGCGGG---KERKLERRQRQHSDTDSTPNKPDILLDINVLSEQSGGGASVIQQFSDGVQLIDFSEVKTPPQERHRSDDELAQLADCFGESPQQPATPPPSLSPPEFQEPSGLLIASSSELAEIFRSLSFPLGRPAGAPQRLSTLSDQVCANYLMSPPNTPAPAVLDSSSSSAA-------AVVNAANAQQSASINVYFLSPPPHAAGPGYTPSDASTVSLDVVTSLPMS--MPVPVPQPN--AGQNISPKPEIILDSTLSPVEGCG-DEHRDVTSPLFKRKDSAGDADVSISGGLAGGLGG--GGGGNGRQGRCSILAGYDGIQTVRKRQASVVTYDVNVINFSQENSDSRSYIPMGRVSTSSASGSVRPAKGWKAEHKAARTLGIIMGVFLLCWLPFFLWYVITSLCGPACPCPDVLVVVLFWIGYFNSTLNPLIYAYFNRDFREAFRNTLECVLPCLEKRNPYNAYYV
>Dbia
MSGVNVADLLATTMTLPITAASTAAATLVAVTT---------------AAP-----TNGSSGNLQPATLTSHIATAAT------------TTSTSLPLTSQFVDASLTSLSLTATSSS---------FSSSESPFEFSATVGPNLTA---SNGSELAVDIPQELEESWLDLSLLLLKGFIFSSIILAAVLGNALVIISVQRNRKLRVITNYFVVSLAMADMLVALCAMTFNASVELSGGKWMFGPFMCNVYNSLDVYFSTASILHLCCISVDRYYAIVRPLEYPLNMTHKTVCFMLANVWILPALISFTPIFLGWYTTEEHLREVSLHPDQCSFVVNKAYALISSSVSFWIPGVVMLVMYWRIFKEAIRQRKALSRTSSNILLNSVHMGHTQQPTNLSYLHPSDCDLNVASAREETHSALSNLEDMLQPATDEDDDRDECDELRVPSPPPRRLSRSSIDLRDLEQERYEKVTHTDSAPSMMALQQQ-QPTHNQLQPPAPVFNPQIWTEGKMMPSKEPE-----KDDPGHPTAPQQQLSLTSGSGNSEPEPESTAYRVFG-LNSDESEGNDLYA-DTHLPLAEDNKELKRLIEDNYLYFKRQTGGTIISGPGGGKYAALSETDFIRLKAGAAACGRRAIASSDSEFLRTISESRAM--PEPSPPSGKEKGFNILSLLAKTKRSSTECFALEKKRQQGNTGSEGSSFFRRSRNRKLSHSYNGCGGG---KERKLERRQRQHSDTDSTPNKPDILLDINVLSEQSG--ASVIQQFSDGVQLIDFSEVKTPPE-RRRSDDELAQLADCFGESPQQPATPPPSLSPPELPEPSGLLIASSSELAEIFRSLSFPLGRPAGAPQRLSTLSDQVCANYLMSPPNTPAPTALSVPNGATM-------DST-SSAHAQSASINVYFLSPPPHAAGPGYTPSDASTVSLDVVTSLPMP--VPVPQPNPQMPSQPNISPKPEIILDSTLSPVEGCG-DEHRDVTSPLFKRKDSAGEADVSVSGGLGVGAGGGMGGGGNGRQGRCSILAGYDGIQTVRKRQASVVTYDVNVINFSQDNSDSRSYIPMGRVSTSSASGSVRPAKGWKAEHKAARTLGIIMGVFLLCWLPFFLWYVITSLCGPACPCPDVLVVVLFWIGYFNSTLNPLIYAYFNRDFREAFRNTLECVLPCLEKRNPYNAYYV
>Dsuz
MSGVNVADLLATTMTLPITAASTAAATFVAVSA---------------TTAASTNSSSSNSSHLQPATLTSHISTAAA------------TTPTILPITSQFVDASLTSLSLTATSSS---------FSSSESPFEFLATVGPNLTG---SNGSEIVAEHPEELEESWVDLSILLLKGFIFSSIILAAVLGNALVIISVQRNRKLRVITNYFVVSLAMADMLVALCAMTFNASVELSGGKWMFGPFMCNVYNSLDVYFSTASILHLCCISVDRYYAIVRPLEYPLNMTHKTVCFMLANVWILPALISFTPIFLGWYTTEEHLREVSLHPDQCSFVVNKAYALISSSVSFWIPGIVMLVMYWRIFKEAIRQRKALSRTSSNILLNSVHMGHTQQPTNLSYLHPSDCDLNATSAREETHSALSNLEDMLQPATDEDDDRDECDELRVPSPPPRRLSRSSIDLRDLEQERYEKVTHTDSAPSMMALQQQ-QPTHNQLQPPAPVFNPQIWTEGKMMPSKELE-----KEYPGHPTAPQQQLSLTSGSGNSEPEPESTAYRVFG-LNSDESECNDLYV-DTHLPLAEDNKELKRLIEDNYLYFKRQTGGTIISGPGGGKYAALSETDFIRLKAGAAACGRKAIASSDSEFLRTISESRAL--PEQPLPSGKDKGFNILSLLSKTKRSSTECFALEKKRQQGNTGSEGSSFFRRSRNRKLSHSYNGCGGG---KERKLERRQRQHSDTDSTPNKPDILLDINVLSEQSG--ASVIQQFSDGVQLIDFSEVKTPPE-RRRSDDELAQLADCFGESPQQPATPPPSLSPPELPEPSGLLIASSSELAEIFRSLSFPLGRPAGAPQRLSTLSDQVCANYLMSPPNTPAPTALSMPSGAPM-------DSS-SSANAQSASINVYFLSPPPHAAGPGYTPSDASTVSLDVVTSLPMP--VPVPQPNPQMPSQPSISPKPEIILDSTLSPVEGCG-DEHRDVTSPLFKRKDSAGEADVSVSGGLGVGGG---GGGGNGRQGRCSILAGYDGIQTVRKRQASVVTYDVNVINFSQENSDSRSYIPMGRVSTSSASGSVRPAKGWKAEHKAARTLGIIMGVFLLCWLPFFLWYVITSLCGPACPCPDVLVVVLFWIGYFNSTLNPLIYAYFNRDFREAFRNTLECVLPCLEKRNPYNAYYV
>Dsub
MSGVNVADLLATTMTLPITAASTA-ATFVAVNA---------------TTATSTNS---SSSNLQPATLTSHISAAAA------------TTPTILPITSQFVDASLTSLSLTATSSS---------FSSSESPFEFLATVGPNLTG---SNGSEIVAEHPEELEESWMDLSILLLKGFIFSSIILAAVLGNALVIISVQRNRKLRVITNYFVVSLAMADMLVALCAMTFNASVELSGGKWMFGPFMCNVYNSLDVYFSTASILHLCCISVDRYYAIVRPLEYPLNMTHKTVCFMLANVWILPALISFTPIFLGWYTTEEHLREVSLHPDQCSFVVNKAYALISSSVSFWIPGIVMLVMYWRIFKEAIRQRKALSRTSSNILLNSVHMGHTQQPTNLSYLHPSDCDLNATSAREETHSALSNLEDMLQPATDEDDDRDECDELRVPSPPPRRLSRSSIDLRDLEQERYEKVTHTDSAPSMMALQQQ-QPTHNQLQPPAPVFNPQIWTEGKMMPSKELE-----KEYPGHPTAPQQQLSLTSGSGNSEPEPESTAYRVFG-LNSDESECNDLYV-DTHLPLAEDNKELKRLIEDNYLYFKRQTGGTIISGPGGGKYAALSETDFIRLKAGAAACGRKAIASSDSEFLRTISESRAL--PEQSLPSGKEKGFNILSLLSKTKRSSTECFALEKKRQQGNTGSEGSSFFRRSRNRKLSHSYNGCGGG---KERKLERRQRQHSDTDSTPNKPDILLDINVLSEQSG--ASVIQQFSDGVQLIDFSEVKTPPE-RRRSDDELAQLADCFGESPQQPATPPPSLSPPELPEPSGLLIASSSELAEIFRSLSFPLGRPAGAPQRLSTLSDQVCANYLMSPPNTPAPTALSMPSGAPM-------DSS-SSANAQSASINVYFLSPPPHAAGPGYTPSDASTVSLDVVTSLPMP--VPVPQPNPQMPSQPSISPKPEIILDSTLSPVEGCG-DEHRDVTSPLFKRKDSAGEADVSVSGGLGVGGG---GGGGNGRQGRCSILAGYDGIQTVRKRQASVVTYDVNVINFSQENSDSRSYIPMGRVSTSSASGSVRPAKGWKAEHKAARTLGIIMGVFLLCWLPFFLWYVITSLCGPACPCPDVLVVVLFWIGYFNSTLNPLIYAYFNRDFREAFRNTLECVLPCLEKRNPYNAYYV
>Dele
MSGVNVADLLATTMTLPMTATSTA-------ATSSRLSKSIAALIAGSGAT------ATSDGNLQPATLTSHIATTTSTTT---------TTTTSLPITSQFVNASLTSLSLTATSS-----GSFSSFPSSESPFEFLATVGPNITTNITTNASDIVVENHEELEESWLDLSLLLLKGFIFSSIILAAVLGNALVIISVQRNRKLRVITNYFVVSLAMADMLVALCAMTFNASVELSGGKWMFGPFMCNVYNSLDVYFSTASILHLCCISVDRYYAIVRPLEYPLNMTHKTVCFMLANVWILPALISFTPIFLGWYTTDEHLREVSLHPDQCSFVVNKAYALISSSVSFWIPGIVMLVMYWRIFKEAIRQRKALSRTSSNILLNSVHMGHTQQPTNLSYLHPSDCDLNAASAHEETHSALSNLEDMLQPATDEDDDRDECDELRVPSPPPRRLSRSSIDLRDLEQERYEKVTHTDSAPSMMALQQQQPSSHNQLQPPAPVFNPQIWTEGKLLPSKELEPERERERDQTHPMGPQQQLSLTSGSGNSEPEPESTAYRVFG-LNSDESEGNDLY--DTHLPLAEDNKELKRLIEDNYLYFKRQTGGTIIGGPGGGKYAALSETDFIRLKAGAAASGRKAIAASDSEFLRTISESRAP--AEQPLPHGKERGFNILSLLAKTKRSSTECFALEKKRHQA--NSEGSSFFRRARNRKLSHSYNGCGGGNGGKERKLERRQRQHSDTDSTPNKPDILLDINVLSEQSG--AGVIQHFSDGVQLIDFSEVQTPER-LRRSDDELAQLADCFGESPQQPATPPPSLSPPELPEPSGLLIASSSELAEIFRSLSFPLGRPAGAPQRLSTLSDQVCANYLMSPPNTPAAPAPQPPPPP-VSIAPAALDCCSSNANAQSASINVYFLSPPPHAAAPGYTPSDASTVSLDVVTSLSMPMSMSMPQSGPQLPPQPNISPKPEIILDSTLSPVEGCG-DEHRDVTSPLFKRKDSAGDADVSISGGLGVGAG----A-GAGRQGRCSILAGYDGIQTVRKRQASVVTYDVNVINFSQDNSDSRSYIPMGRVSTSSASGSVRPAKGWKAEHKAARTLGIIMGVFLLCWLPFFLWYVITSLCGPACPCPDVLVVVLFWIGYFNSTLNPLIYAYFNRDFREAFRNTLECVLPCLEKRNPYNAYYV
>Dfic
MSGVNGADLLATTMTLPITAALANSTAETAATATSRLSKSIAALAAGGTTTATATAISTSTSNLQRATLTGHISTTAT------------VATTSLPITSQFVDASLTSLSLTATSS-----GSFSSFSSSESSFELLATVGPNIT----ANASDLLAENPEELEESWLDFSLLLLKGFIFSSIILAAVLGNALVIISVQRNRKLRVITNYFVVSLAMADMLVALCAMTFNASVELSGGKWMFGPFMCNVYNSLDVYFSTASILHLCCISVDRYYAIVRPLEYPLNMTHKTVCFMLANVWILPALISFTPIFLGWYTTEEHLREVSLHPDQCSFVVNKAYALISSSVSFWIPGIVMLVMYWRIFKEAIRQRKALSRTSSNILLNSVHMGHAQQPTNLSYLHPSDCDLNVASAREETQSALSNLEDMLQPATDEDDDRDECDELRVPSPPPRRLSRSSIDLRDLEQERYEKVTHTDSAPSMMALQQQ-PTSHNQLQPPAPVFNPQIWTEGKVA-----MPPKELDKDDSHPNGPQQQLSLTSGSGNSEPEPESTAYRVFG-LNSDESEGNDLY--DTHLPLAEDNKELKRLIEDNYLYFKRQTGGTIISGPGGGKYAALSETDFIRLKAGAAACGRKAFASSDSEFLRTISESRAL--PDQPLP-GKEKGFNILSLLAKTKRSSTECFALEKKRHQA--NSEGSSFFRRSRNRKLSHSYNGCGGG---KERKLERRQRQHSDTDSTPNKPDILLDINVLSEQSG--ASVIQQFSDGVQLIDFSEVKTPPEARIRSEDELAQLADCFGESPQHPSTPPPSLSPPELPEPSGLLIASSSELAEIFRSLSFPLGRPAGAPQRLSTLSDQVCANYLMSPPNTPAPPSISVANGVGVGGGGGAGMDSSSGSNPQSASINVYFLSPPPHAAGPGYTPSDASTVSLDVVTTLPMP--VPVPQPNPVQQPPTNISPKPEIILDSTLSPVEGCGGDEHRDVTSPLFKRKDSAGDADVSVSGGLGVGG--------AGRQGRCSILAGYDGIQTVRKRQASVVTYDVNVINFSQENSDSRSYIPMGRVSTSSASGSVRPAKGWKAEHKAARTLGIIMGVFLLCWLPFFLWYVITSLCGPACPCPDVLVVVLFWIGYFNSTLNPLIYAYFNRDFREAFRNTLECVLPCLEKRNPYNAYYV
>Drho
MSGVNVADILATTMTLPMTATSATST----AATSSRLSKSIAEFVAGGAATATSATN-SNSSHSKLATLSSHISTTATAAVA---ATSTTTTTTSLPITSQFVNASLTSLSLTATSS-----GSFSSFPSSESPFEFLATVGPNIT----ANASDIVVESQEELEESWLDLSLLLLKGFIFSSIILAAVLGNALVIISVQRNRKLRVITNYFVVSLAMADMLVALCAMTFNASVELSGGRWMFGPFMCNVYNSLDVYFSTASILHLCCISVDRYYAIVRPLEYPLNMTHKTVCFMLANVWILPALISFTPIFLGWYTTDEHLREVSLHPDQCSFVVNKAYALISSSVSFWIPGIVMLVMYWRIFKEAIRQRKALSRTSSNILLNSVHMGHTQQPTNLSYLHPSDCDLNVASAREETHSALSNLEDMLQPATDEDDDRDECDELRVPSPPPRRLSRSSIDLRDLEQERYEKVTHTDSAPSMMALQQQ-QPSHNQLQPPAPVFNPQIWTEGKM------LPSKELEKEQPHPTAPQQQLSLTSGSGNSEPEPESTAYRVFG-LNSDESEGNDLY--DTHLPLAEDNKELKRLIEDNYLYFKRQTGGTIISGPGGGKYAALSETDFIRLKAGAAACGRKAIAASDSEFLRTISESRAA--PEQPLP-GKEKGFNILSLLAKTKRSSTECFALEKKRHQA--NSEGSSFFRRARNRKLSHSYNGCGGG---KERKLERRQRQHSDTDSTPNKPDILLDINVLSEQTG--ASVIQHFSDGVQLIDFSEIKT-PE-RIRSDDELAQLADCFGESPQQPATPPPSLSPPELPEPSGLLIASSSELAEIFRSLSFPLGRPAGAPQRLSTLSDQVCANYLMSPPNTPAPPAISVPNG--------AVMDSS-SSNAQSASINVYFLSPPPHAAGPGYTPSDASTVSLDVVTTLPMP--VPV--PNPQLPSQPNISPKPEIILDSTLSPVEGCG-DEHRDVTSPLFKRKDSAGDADVSVSGG-----L----GVGGGRQGRCSILAGYDGIQTVRKRQASVVTYDVNVINFSQDNSDSRSYIPMGRVSTSSASGSVRPAKGWKAEHKAARTLGIIMGVFLLCWLPFFLWYVITSLCGPACPCPDVLVVVLFWIGYFNSTLNPLIYAYFNRDFREAFRNTLECVLPCLEKRNPYNAYYV
>Dere
MSGVNVADPLATKMTLPITAAAGAAA----SQAAT--------LA------AAATSA-TNSSRLQPATLTSHIFTTAAVKTTT-------TSTSSLPITSQFVDASLTSLSLTATSSDASDSSPFSSYSPSESTYEFLSTVGPNIT----ANGSEIAVDNQAELEESWLDLSLLLLKGFIFSSIILAAVLGNALVIISVQRNRKLRVITNYFVVSLAMADMLVALCAMTFNASVELSGGKWMFGPFMCNVYNSLDVYFSTASILHLCCISVDRYYAIVRPLEYPLNMTHKTVCFMLANVWILPALISFTPIFLGWYTTEEHLREISLHPDQCSFVVNKAYALISSSVSFWIPGIVMLVMYWRIFKEAIRQRKALSRTSSNILLNSVHMGHTQQPTSLSYLHPSDCDLNGTSAREETHSALSNLEDMLQPATDEDDDRDECDELRVPSPPPRRLSRSSIDLRDLEQERYEKVTHTDSAPSMMALQQQ-QPSHNQLQPPAPVFNPQIWTEGKM------MPSKELEKEHTHPNAPQQQLSLTSGSGNSEPEPESTAYRVFGGLNSDESEGNDLY--DTHLPLAEDNKELKRLIEDNYLYFKRQTGGTIISGPGGGKYAALSETDFIRLKAGAAACGRKAFASSDSEFLRTISESRAL--PEQPVP-EKEKSFNILSLLAKTKRSSTECFALEKKRHQASSNSEGSSFFRRSRNRKLSHSYNGCGGG---KERKLERRQRQHSDTDSTPNKPDILLDINVLSEQSG--ASVIQQFSDGVQLIDFSEMKTPPE-RNRSDDELAQLADCFGESPQQPATPPPSLSPPELPEPSGLLIASSSELAEIFRSLSFPLGRPAGAPQRLSTLSDQVCANYMMSPPNTPAPPAISVPNG--------GAMDSSAASNAQSASINVYFLSPPPHAAAPGYTPSDTSTVSLDVVTSLPMP--VPVPQPNPQMPSQSNISPKPEIILDSTLSPVEGCG-DEHRDVTSPLFKRKDSAGDADVSVSGNGGAGGV----GGLGGRQGRCSILAGYDGIQTVRKRQASVVTYDVNVINFSQENSDSRSYIPMGRVSTSSASGSVRPAKGWKAEHKAARTLGIIMGVFLLCWLPFFLWYVITSLCGPACPCPDVLVVVLFWIGYFNSTLNPLIYAYFNRDFREAFRNTLECVLPCLEKRNPYNAYYV
>Dtei
MSGVNVADLLATTMTLPITAAPEAAT----SQAAI--------LV------AAATSA-TNSSHLQPATLTSHIFTTAAAKTTTKT-----TTTSSLPITSQFVDASLTSLSLTATSSDGSYSSPFSSHSPLESTFEFLSTVGPNIT----ANGSEIAVDNQTELEESWLDLSLLLLKGFIFSSIILAAVLGNALVIISVQRNRKLRVITNYFVVSLAMADMLVALCAMTFNASVELSGGKWMFGPFMCNVYNSLDVYFSTASILHLCCISVDRYYAIVRPLEYPLNMTHKTVCFMLANVWILPALISFTPIFLGWYTTEEHLREISLHPDQCSFVVNKAYALISSSVSFWIPGIVMLVMYWRIFKEAIRQRKALSRTSSNILLNSVHMGHTQQPTSLSYLHPSDCDLNATSAREETHSALSNLEDMLQPATDEDDDRDECDELRVPSPPPRRLSRSSIDLRDLEQERYEKVTHTDSAPSMMALQQQ-QPSHNQLQPPAPVFNPQIWTEGKM------IPSKELEKEHAHPNAPQQQLSLTSGSGNSEPEPESTAYRVFGGLNSDESEGNDLY--DTHLPLAEDNKELKRLIEDNYLYFKRQTGGTIISGPGGGKYAALSETDFIRLKAGAAACGRKAFASSDSEFLRTISESRAL--PEQPVA-GKEKSFNILSLLAKTKRSSTECFTLEKKRHQA--NSEGSSFFRRSRNRKLSHSYNGCGGG---KERKLERRQRQHSDTDSTPNKPDILLDINVLSEQSG--ASVIQQFSDGVQLIDFSELKSPPE-RIRSDDELVQLADCFGESPQQPATPPPSLSPPELPEPSGLLIASSSELAEIFRSLSFPLGRPAGAPQRLSTLSDQVCANYLMSPPNTPAPPAISVPNG--------GAMDSSAASNAQSASINVYFLSPPPHAAAPGYTPSDTSTVSLDVVTSLPMP--VPVPQPNPQMPSQSNISPKPEIILDSTLSPVEGCG-DEHRDVTSPLFKRKDSAGDADVSVSGNGGAGGV----GGVGGRQGRCSILAGYDGIQTVRKRQASVVTYDVNVINFSQENSDSRSYIPMGRVSTSSASGSVRPAKGWKAEHKAARTLGIIMGVFLLCWLPFFLWYVITSLCGPACPCPDVLVVVLFWIGYFNSTLNPLIYAYFNRDFREAFRNTLECVLPCLEKRNPYNAYYV
>Dyak
MSGVNVADLLATTMTLPITAAAEAAT----SQAAT--------LV------AAATSA-TNSSHLQPATLTSHIFTTEAAKTT---TTTTKPTTSSLPITSQFVDASLTSLSLTATSSDGSYSSPFSSHLPSESTFEFLSTVGPNIT----ANGSEIAVDNQAELEESWLDLSLLLLKGFIFSSIILAAVLGNALVIISVQRNRKLRVITNYFVVSLAMADMLVALCAMTFNASVELSGGKWMFGPFMCNVYNSLDVYFSTASILHLCCISVDRYYAIVRPLEYPLNMTHKTVCFMLANVWILPALISFTPIFLGWYTTEEHLREISLHPDQCSFVVNKAYALISSSVSFWIPGIVMLVMYWRIFKEAIRQRKALSRTSSNILLNSVHMGHTQQPTSLSYLHPSDCDLNATSAREETHSALSNLEDMLQPATDEDDDRDECDELRVPSPPPRRLSRSSIDLRDLEQERYEKVTHTDSAPSMMALQQQ-QPSHNQLQPPAPVFNPQIWTEGKM------IPSKELEREHPHPNAPQQQLSLTSGSGNSEPEPESTAYRVFGGLNSDESEGNDLY--DTHLPLAEDNKELKRLIEDNYLYFKRQTGGTIISGPGGGKYAALSETDFIRLKAGAAACGRKAFASSDSEFLRTISESRAL--PEQPVA-GKEKSFNILSLLAKTKRSSTECFTLEKKRHQA--NSEGSSFFRRSRNRKLSHSYNGCGGG---KERKLERRQRQHSDTDSTPNKPDILLDINVLSEQSG--ASVIQQFSDGVQLIDFSEMKSPPE-RIRSDDELAQLADCFGESPQQPATPPPSLSPPELPEPSGLLIASSSELAEIFRSLSFPLGRPAGAPQRLSTLSDQVCANYLMSPPNTPAPPAISVPNG--------GAMDSSAASNAQSASINVYFLSPPPHAAAPGYTPSDTSTVSLDVVTSLPMP--VPVPQPNPQMPSQSNISPKPEIILDSTLSPVEGCG-DEHRDVTSPLFKRKDSAGDADVSVSGNGGAGGV----GGVGGRQGRCSILAGYDGIQTVRKRQASVVTYDVNVINFSQENSDSRSYIPMGRVSTSSASGSVRPAKGWKAEHKAARTLGIIMGVFLLCWLPFFLWYVITSLCGPACPCPDVLVVVLFWIGYFNSTLNPLIYAYFNRDFREAFRNTLECVLPCLEKRNPYNAYYV
>Dsan
MSGVNVADLLATTMTLPITAAAEAAT----SQAAT--------LV------AAATSA-TSSSHLQPATLTSHIFTTAAAKTTTTTTTTTKPTTSSLPITSQFVDASLTSLSLTATSSDGSYSSPFSSHLPSESTFEFLSTVGPNIT----ANGSEIAVDNQAELEESWLDLSLLLLKGFIFSSIILAAVLGNALVIISVQRNRKLRVITNYFVVSLAMADMLVALCAMTFNASVELSGGKWMFGPFMCNVYNSLDVYFSTASILHLCCISVDRYYAIVRPLEYPLNMTHKTVCFMLANVWILPALISFTPIFLGWYTTEEHLREISLHPDQCSFVVNKAYALISSSVSFWIPGIVMLVMYWRIFKEAIRQRKALSRTSSNILLNSVHMGHTQQPTSLSYLHPSDCDLNATSAREETHSALSNLEDMLQPATDEDDDRDECDELRVPSPPPRRLSRSSIDLRDLEQERYEKVTHTDSAPSMMALQ-Q-QPSHNQLQPPAPVFNPQIWTEGKM------IPSKELEKEHPHPNAPQQQLSLTSGSGNSEPEPESTAYRVFGGLNSDESEGNDLY--DTHLPLAEDNKELKRLIEDNYLYFKRQTGGTIISGPGGGKYAALSETDFIRLKAGAAACGRKAFASSDSEFLRTISESRAL--PEQPVA-GKEKSFNILSLLAKTKRSSTECFTLEKKRHQA--NSEGSSFFRRSRNRKLSHSYNGCGGG---KERKLERRQRQHSDTDSTPNKPDILLDINVLSEQSG--ASVIQQFSDGVQLIDFSEMKSPPE-RIRSDDELAQLADCFGESPQQPATPPPSLSPPELPEPSGLLIASSSELAEIFRSLSFPLGRPAGAPQRLSTLSDQVCANYLMSPPNTPAPPAISVPNG--------GAMDSSAASNAQSASINVYFLSPPPHAAAPGYTPSDTSTVSLDVVTSLPMP--VPVPQPNPQMPSQSNISPKPEIILDSTLSPVEGCG-DEHRDVTSPLFKRKDSAGDADVSVSGNGGTGGV----GGVGGRQGRCSILAGYDGIQTVRKRQASVVTYDVNVINFSQENSDSRSYIPMGRVSTSSASGSVRPAKGWKAEHKAARTLGIIMGVFLLCWLPFFLWYVITSLCGPACPCPDVLVVVLFWIGYFNSTLNPLIYAYFNRDFREAFRNTLECVLPCLEKRNPYNAYYV
>Dmel
MSGVNVADLLATTMTLPITAAAGAAT----SQA-------------------AATSA-TNASHLQPATLTGHISTTAAAKTTT-------TPTSSLPITSQFVDASLTSLSLTATSSDASYSSPFSSYLSSDSTFELLSTVGPNIT----ANGSDIAVDNQAELEESWLDLSLLLLKGFIFSSIILAAVLGNALVIISVQRNRKLRVITNYFVVSLAMADMLVALCAMTFNASVELSGGKWMFGPFMCNVYNSLDVYFSTASILHLCCISVDRYYAIVRPLEYPLNMTHKTVCFMLANVWILPALISFTPIFLGWYTTEEHLREISLHPDQCSFVVNKAYALISSSVSFWIPGIVMLVMYWRIFKEAIRQRKALSRTSSNILLNSVHMGHTQQPTSLSYLHPSDCDLNATSAREETHSALSNLEDMLQPATDEDDDRDECDELRVPSPPPRRLSRSSIDLRDLEQERYEKVTHTDSAPSMMALQQQ-QPSHNQLQPPAPVFNPQIWTEGKM------IPSKELDKEHSHPNGPQQQLSLTSGSGNSEPEPESTAYRVFGGLNSDESEGNDLY--DTHLPLAEDNKELKRLIEDNYLYFKRQTGGTIISGPGGGKYAALSETDFIRLKAGAAACGRKAFASSDSEFLRTISESRAL--PEQPVP-GKEKGFNILSLLSKTKRSSTECFTLEKKRHQA--NSEGSSFFRRSRNRKLSHSYNGCGGG---KERKLERRQRQHSDTDSTPNKPDILLDINVLSEQSG--ASVIQQFSDGVQLIDFSELKTPPE-RIRSDDELAQLADCFGESPQQPATPPPSLSPPELPEPSGLLIASSSELAEIFRSLSFPLGRPAGAPQRLSTLSDQVCANYLMSPPNTPAPPAISVPNG--------GAMDSSASSNAQSASINVYFLSPPPHAAAPGYTPSDTSTVSLDVVTSLPMP--VPVPQPNPQMASQSNISPKPEIILDSTLSPVEGCG-DEHRDVTSPLFKRKDSAGDADVSVSGNGGAGGV----GGVGGRQGRCSILAGYDGIQTVRKRQASVVTYDVNVINFSQENSDSRSYIPMGRVSTSSASGSVRPAKGWKAEHKAARTLGIIMGVFLLCWLPFFLWYVITSLCGPACPCPDVLVVVLFWIGYFNSTLNPLIYAYFNRDFREAFRNTLECVLPCLEKRNPYNAYYV
                      **                          *                         *                                                                                                                                                                                                                                                                                                                                                                                                                                                                  *                                                                                                                                                                                                                                                                                                                                                                              *       *
>Dsec
MSGVYVADLLATTMTLPITAATGAAT----SQA-------------------AATSV-TNASHLQPATLTSHISTTAAAKTTT-------TTTSSLPITSQFVDASLTSLSLTATSSDGSYSSPFSSYSSSESTFEFLSTVGPNIT----ANGSEIAVDSQAELEESWLDLSLLLLKGFIFSSIILAAVLGNALVIISVQRNRKLRVITNYFVVSLAMADMLVALCAMTFNASVELSGGKWMFGPFMCNVYNSLDVYFSTASILHLCCISVDRYYAIVRPLEYPLNMTHKTVCFMLANVWILPALISFTPIFLGWYTTEEHLREISLHPDQCSFVVNKAYALISSSVSFWIPGIVMLVMYWRIFKEAIRQRKALSRTSSNILLNSVHMGHTQQPTSLSYLHPSDCDLNATSAREETHSALSNLEDMLQPATDEDDDRDECDELRVPSPPPRRLSRSSIDLRDLEQERYEKVTHTDSAPSMMALQQQ-QPSHNQLQPPAPVFNPQIWTEGKM------IPSK----EHSHPNGPQQQLSLTSGSGNSEPEPESTAYRVFGGLNSDESEGNDMY--DTHLPLAEDNKELKRLIEDNYLYFKRQTGGTIISGPGGGKYAALSETDFIRLKAGAAACGRKAFASSDSEFLRTISESRAL--PEQPVP-GKEKGFNILSLLSKTKRSSTECFTLEKKRHQA--NSEGSSFFRRSRNRKLSHSYNGCGGG---KERKLERRQRQHSDTDSTPNKPDILLDINVLSEQSG--ASVIQQFSDGVQLIDFSELKAPPE-RIRSDDELAQLADCFGESPQQPATPPPSLSPPELPEPSGLLIASSSELAEIFRSLSFPLGRPAGAPQRLSTLSDQVCANYLMSPPNTPAPPSISVPNG--------GAMDSSAASNSQSASINVYFLSPPPHAAAPGYMPSDTSTVSLDVVTSLPMP--VPVPQPNPQMPSQSNISPKPEIILDSTLSPVEGCG-DEHRDVTSPLFKRKDSAGDADVSVSGNGGAGGI----GGVGGRQGRCSILAGYDGIQTVRKRQASVVTYDVNVINFSQENSDSRSYIPMGRVSTSSASGSVRPAKGWKAEHKAARTLGIIMGVFLLCWLPFFLWYVITSLCGPACPCPDVLVVVLFWIGYFNSTLNPLIYAYFNRDFREAFRNTLECVLPCLEKRNPYNAYYV
>Dsim
MSGVNVADLLATTMTLPITAATGAAT----SQA-------------------AATSV-T--SHLQPATLTSHISTTAAAKTT--------TTTSSLPITSQFVDASLTSLSLTATSSDGSYSSHFSSYSSSESTFEFLSTVGPNIT----ANGSEIAVDSQAELEESWLDLSLLLLKGFIFSSIILAAVLGNALVIISVQRNRKLRVITNYFVVSLAMADMLVALCAMTFNASVELSGGKWMFGPFMCNVYNSLDVYFSTASILHLCCISVDRYYAIVRPLEYPLNMTHKTVCFMLANVWILPALISFTPIFLGWYTTEEHLREISLHPDQCSFVVNKAYALISSSVSFWIPGIVMLVMYWRIFKEAIRQRKALSRTSSNILLNSVHMGHTQQPTSLSYLHPSDCDLNATSAREETHSALSNLEDMLQPATDEDDDRDECDELRVPSPPPRRLSRSSIDLRDLEQERYEKVTHTDSAPSMMALQQQ-QPSHNQLQPPAPVFNPQIWTEGKV------IPSKELEKEHSHPNGPQQQLSLTSGSGNSEPEPESTAYRVFGGLNSDESEGNDMY--DTHLPLAEDNKELKRLIEDNYLYFKRQTGGTIISGPGGGKYAALSETDFIRLKAGAAACGRKAFASSDSEFLRTISESRAL--PEQPVP-GKEKGFNILSLLSKTKRSSTECFTLEKKRHQA--NSEGSSFFRRSRNRKLSHSYNGCGGG---KERKLERRQRQHSDTDSTPNKPDILLDINVLSEQSG--ASVIQQFSDGVQLIDFSELKAPPE-RIRSDDELAQLADCFGESPQQPATPPPSLSPPELPEPSGLLIASSSELAEIFRSLSFPLGRPAGAPQRLSTLSDQVCANYLMSPPNTPAPPAISVPNG--------GAMDSSAASNAQSASINVYFLSPPPHAAAPGYTPSDTSTVSLDVVTSLPMP--VPVPQPNPQMPSQSNISPKPEIILDSTLSPVEGCG-DEHRDVTSPLFKRKDSAADADVSVSGNGGAGGI----GGVGGRQGRCSILAGYDGIQTVRKRQASVVTYDVNVINFSQENSDSRSYIPMGRVSTSSASGSVRPAKGWKAEHKAARTLGIIMGVFLLCWLPFFLWYVITSLCGPACPCPDVLVVVLFWIGYFNSTLNPLIYAYFNRDFREAFRNTLECVLPCLEKRNPYNAYYV
>Dmau
MSGVNVADLLATTMTLPITAATGAAT----SQA-------------------AATSV-T--SHLQPATLTSHISTTAAAKTT--------TTTSSLPITSQFVDASLTSLSLTATSSDGSYSSPFSSYSSSESTFELLSTVGPNIT----ANGSEIAVDSQAELEESWLDLSLLLLKGFIFSSIILAAVLGNALVIISVQRNRKLRVITNYFVVSLAMADMLVALCAMTFNASVELSGGKWMFGPFMCNVYNSLDVYFSTASILHLCCISVDRYYAIVRPLEYPLNMTHKTVCFMLANVWILPALISFTPIFLGWYTTEEHLREISLHPDQCSFVVNKAYALISSSVSFWIPGIVMLVMYWRIFKEAIRQRKALSRTSSNILLNSVHMGHTQQPTSMSYLHPSDCDLNATSAREETHSALSNLEDMLQPATDEDDDRDECDELRVPSPPPRRLSRSSIDLRDLEQERYEKVTHTDSAPSMMALQQQ-QPNHNQLQPPAPVFNPQIWTEGKM------IPSKELEKEHSHPNGPQQQLSLTSGSGNSEPEPESTAYRVFGGLNSDESEGNDMY--DTHLPLAEDNKELKRLIEDNYLYFKRQTGGTIISGPGGGKYAALSETDFIRLKAGAAACGRKAFASSDSEFLRTISESRAL--PEQPVP-GKEKGFNILSLLSKTKRSSTECFTLEKKRHQT--NSEGSSFFRRSRNRKLSHSYNGCGGG---KERKLERRQRQHSDTDSTPNKPDILLDINVLSEQSG--ASVIQQFSDGVQLIDFSELKTPPE-RIRSDDELAQLADCFGESPQQPATPPPSLSPPELPEPSGLLIASSSELAEIFRSLSFPLGRPAGAPQRLSTLSDQVCANYLMSPPNTPAPPAISVPNG--------GAMDSSGASNAQSASINVYFLSPPPHAAAPGYTPSDTSTVSLDVVTSLPMP--VPVPQPNPQMPSQSNISPKPEIILDSTLSPVEGCG-DEHRDVTSPLFKRKDSAGDADVSVSGNGGAGGI----GGVGGRQGRCSILAGYDGIQTVRKRQASVVTYDVNVINFSQENSDSRSYIPMGRVSTSSASGSVRPAKGWKAEHKAARTLGIIMGVFLLCWLPFFLWYVITSLCGPACPCPDVLVVVLFWIGYFNSTLNPLIYAYFNRDFREAFRNTLECVLPCLEKRNPYNAYYV
