# Supplementary material for: Molecular evolution of octopamine receptors in Drosophila
Source: G3 (Bethesda). 2025 Dec 6;16(2):jkaf289. doi: 10.1093/g3journal/jkaf289 (PMC12869069; doi:10.1093/g3journal/jkaf289)
Supplement: jkaf289_Supplementary_Data [file jkaf289_supplementary_data.zip › Supplementary Files/supplementary_PAML_files/Octβ3R/PG/Output_Codeml_OctB3RPG_15_cleandata_outfile_Models_8a]

Before deleting alignment gaps
     15   3564

Dtak                            ATG TCA GGG GTT AAC GTG GCC GAC CTT CTG GCC ACG ACA ATG ACA TTG CCC ATA ACA GCC ACA TCA ACA GCA GCA ACA TCG ATT GCA GTT AGT GCC ACA --- --- --- --- --- --- --- --- --- --- --- --- --- --- --- ACA GCA GTA --- --- --- GCA TCA ACG AAG AAC AGC AGC AGC AAC CTG CAA CCT GCA ACA TTA ACT AGC CAC ATT GCA GCA GCA ACA --- --- --- --- --- --- --- --- --- --- --- --- --- ACG ACG ACG ACC AGT TTG CCT ACA ACA TCG CAA TTT GTG GAT GCC TCG TTG ACT TCG CTA TCA TTA ACA GCC ACA TCG TCA GCC TCC ATT TCC TCG --- --- --- TCC TTT TCG TCC TCC TCG GAG TCC CCG TTC GAG TTC CTC GCG ACA GTT GGC CCA AAC ATC ACG GCC --- --- --- --- AAT GGC AGT CTG GTC GGA GTC GAG AGC CCC GAG GAG CTG GAG GAG AGC TGG CTG GAT CTG TCG CTG CTG CTG CTC AAA GGA TTC ATC TTC TCG TCA ATT ATC CTG GCC GCC GTC CTG GGC AAT GCG TTG GTC ATC ATT TCG GTG CAG CGC AAT CGA AAG CTG CGG GTG ATA ACC AAT TAC TTT GTT GTT TCG CTG GCA ATG GCC GAC ATG CTG GTG GCC CTC TGT GCG ATG ACA TTC AAC GCC TCC GTG GAA CTG TCC GGC GGA AAG TGG ATG TTC GGA CCG TTC ATG TGC AAC GTG TAC AAC AGC CTG GAT GTT TAC TTT TCC ACG GCG AGC ATA CTG CAT CTG TGC TGC ATA TCG GTG GAC AGA TAC TAC GCC ATC GTG CGT CCG CTG GAG TAT CCA TTG AAT ATG ACA CAC AAA ACG GTT TGC TTC ATG CTC GCC AAC GTG TGG ATC CTG CCC GCC CTC ATA TCC TTC ACG CCC ATC TTC CTG GGC TGG TAC ACG ACG GAG GAG CAT CTG CGG GAG GTT TCG CTG CAT CCG GAC CAG TGC TCG TTT GTG GTC AAC AAG GCC TAC GCC CTC ATC TCC AGC TCG GTG AGC TTC TGG ATA CCG GGC GTC GTG ATG CTG GTG ATG TAC TGG CGC ATC TTT AAG GAG GCG ATA CGC CAG CGC AAG GCC CTC AGT CGC ACC AGC TCG AAC ATC CTG CTG AAC AGC GTC CAC ATG GGC CAC ACC CAG CAG CCC ACC AAC CTG AGC TAT CTG CAT CCC AGC GAC TGC GAT CTG AAC GTG GCC TCC GCC CGC GAG GAG ACG CAC AGT GCC CTG AGT AAC TTG GAG GAC ATG CTG CAG CCG GCC ACC GAC GAG GAC GAC GAC AGG GAC GAG TGC GAT GAA CTG CGT GTG CCA TCG CCG CCG CCC CGC CGC CTC AGC CGC AGC AGC ATC GAT CTG CGG GAC CTG GAG CAG GAG CGG TAC GAG AAG GTC ACC CAC ACG GAC AGC GCC CCC TCG ATG ATG GCG TTG CAG CAG CAG --- CCC TCC TCT CAC AAT CAG TTG CAG CCA CCG GCG CCA GTG TTC AAT CCG CAG ATA TGG ACC GAG GGC AAG TTG ATC CAG GGA TCA AAG GAG CAC --- --- --- --- --- GAG GGC CAT CCC CCG CAT CCC TCG GCG CCG CAG CAG CAG CTC AGC CTG ACG AGC GGC AGT GGG AAC AGC GAA CCG GAG CCC GAG TCC ACG GCC TAC CGG GTC TTT GGC --- CTC AAC AGC GAC GAG AGC GAG GGC AAC GAC CTC TAC CTG ACC GAC ACC CAC CTG CCG CTG GCC GAG GAC AAC AAG GAG CTG AAG CGC CTG ATC GAG GAC AAC TAT CTG TAC TTC AAG CGT CAG ACG GGC GGC ACC ATC ATC AGC GGT CCT GGT GGC GGC AAG TAC GCG GCC CTC AGC GAA ACG GAC TTC ATT CGC CTG AAG GCG GGG GCG ACG GCC AGC GGA AGG AAG GCC TTT GCC TCC AGC GAT TCC GAG TTC CTG CGC ACC ATC AGC GAG TCC ACG AGA GCT GCC GAT CCA GCG GAG CCG GAA CCG GGT GTC AAG GAG AAG GGC TTC AAC ATC CTC TCG CTG CTG GCC AAG ACG AAG CGC TCG AGC ACC GAG TGC TTT GCG CTG GAG AAG AAG CGG CAT CAG GCC AAC --- --- TCC GAG GGC TCC AGC TTC TTC CGG CGC TCC CGC AAC CGG AAG TTG TCG CAC AGC TAC AAC GGA TGC GGC GGC GGC --- --- --- AAG GAA CGC AAA CTT GAG CGA CGC CAG CGG CAG CAC AGC GAC ACG GAT TCC ACG CCC AAC AAG CCG GAC ATT CTG CTG GAC ATC AAT GTG CTC AGC GAG CAG AGC GGT GGC GGT GCC AGT GTA ATC CAG CAG TTC AGC GAC GGT GTG CAG CTG ATC GAC TTC AGC GAG GTG AAG ACG CCG CCG CAG GAG AGG CAC CGC AGC GAT GAT GAG CTG GCC CAG CTG GCC GAT TGC TTT GGG GAG TCA CCG CAG CAG CCG GCC ACG CCG CCT CCT TCT TTG TCG CCA CCG GAA TTC CAG GAA CCA AGT GGC CTG CTC ATC GCC AGC AGC TCG GAG CTG GCC GAG ATC TTC AGA TCG CTC AGC TTT CCG CTG GGC AGA CCT GCT GGT GCT CCG CAA CGC CTG AGC ACG CTG AGC GAC CAG GTG TGC GCC AAC TAT CTG ATG TCC CCA CCG AAC ACA CCG GCT CCT GCT GTC CTG GAC TCG TCC TCC TCC TCC GCC GCC --- --- --- --- --- --- --- GCC GTG GTT AAT GCC GCC AAT GCG CAG CAA TCG GCG TCC ATC AAT GTG TAC TTC CTG TCG CCG CCG CCG CAT GCC GCC GGA CCG GGT TAT ACG CCC AGT GAC GCC TCC ACC GTC TCC CTG GAT GTG GTC ACC AGC CTG CCC ATG TCC --- --- ATG CCC GTC CCA GTG CCG CAG CCG AAT --- --- GCC GGG CAG AAC ATA TCG CCC AAG CCG GAG ATC ATA CTC GAC TCC ACG CTG TCG CCC GTC GAA GGA TGC GGC --- GAT GAG CAC CGG GAT GTC ACG TCG CCG CTG TTC AAG CGC AAA GAT AGC GCC GGC GAT GCG GAC GTG AGC ATT TCC GGC GGC CTG GCT GGG GGA CTG GGG GGT --- --- GGA GGT GGT GGC AAT GGC CGC CAA GGA CGC TGC AGC ATC CTG GCC GGC TAC GAT GGC ATC CAG ACC GTG CGC AAG CGA CAG GCC TCC GTG GTG ACC TAC GAC GTG AAT GTC ATC AAC TTC TCG CAG GAG AAC AGC GAC AGT CGC AGC TAC ATC CCC ATG GGC CGC GTT TCC ACG AGT TCA GCA AGC GGC TCC GTG CGA CCG GCC AAA GGA TGG AAG GCC GAA CAC AAG GCC GCC CGC ACA CTG GGC ATC ATC ATG GGC GTC TTT CTG CTC TGC TGG CTG CCC TTC TTT CTG TGG TAT GTC ATC ACA TCG CTC TGC GGA CCC GCC TGC CCC TGC CCC GAT GTG CTC GTC GTG GTG TTA TTC TGG ATC GGT TAC TTC AAC TCC ACG CTG AAT CCG CTT ATA TAT GCC TAC TTT AAT CGC GAT TTC CGC GAG GCA TTC CGC AAT ACG CTC GAG TGT GTG TTG CCC TGT CTG GAG AAA CGA AAT CCC TAC AAC GCC TAC TAC GTC 
Dbia                            ATG TCA GGG GTC AAC GTG GCC GAC CTT CTG GCC ACG ACA ATG ACA TTG CCC ATA ACA GCC GCA TCA ACA GCA GCA GCA ACA TTA GTT GCA GTT ACA ACA --- --- --- --- --- --- --- --- --- --- --- --- --- --- --- GCA GCA CCA --- --- --- --- --- ACG AAC GGC AGC AGC GGC AAC CTG CAG CCT GCA ACA TTA ACT AGC CAC ATT GCC ACA GCA GCA ACA --- --- --- --- --- --- --- --- --- --- --- --- ACA ACG TCG ACC AGT TTG CCT TTA ACA TCG CAA TTT GTG GAT GCC TCG TTG ACT TCG CTA TCA CTG ACA GCC ACC TCG TCG TCC --- --- --- --- --- --- --- --- --- TTT TCG TCC TCT GAG TCC CCC TTC GAG TTC TCC GCC ACA GTG GGG CCC AAT CTC ACG GCC --- --- --- TCC AAT GGC AGT GAG CTG GCC GTG GAC ATC CCC CAG GAG CTG GAG GAG AGC TGG CTG GAC CTA TCG CTG CTG CTG CTC AAA GGA TTC ATC TTC TCG TCA ATT ATC CTG GCC GCC GTC CTG GGC AAT GCG TTG GTC ATC ATC TCA GTG CAG CGC AAT CGA AAG CTG CGG GTG ATA ACC AAT TAC TTT GTT GTG TCG CTG GCG ATG GCC GAC ATG CTG GTG GCC CTC TGT GCG ATG ACA TTC AAC GCC TCC GTG GAG CTT TCT GGT GGC AAG TGG ATG TTC GGA CCG TTC ATG TGC AAT GTG TAC AAC AGC CTG GAT GTT TAC TTT TCC ACG GCC AGC ATT CTG CAC CTG TGC TGC ATA TCG GTG GAC AGA TAC TAC GCC ATC GTG CGT CCG CTG GAG TAC CCA TTG AAT ATG ACA CAC AAA ACG GTG TGC TTC ATG CTG GCC AAC GTA TGG ATC CTG CCC GCC CTC ATA TCC TTC ACG CCC ATC TTC CTG GGC TGG TAC ACC ACG GAG GAG CAT CTG CGG GAG GTG TCC CTG CAT CCC GAC CAG TGC TCG TTT GTG GTC AAC AAG GCC TAC GCC CTC ATC TCC AGC TCG GTG AGC TTC TGG ATA CCC GGC GTC GTG ATG CTG GTG ATG TAC TGG CGC ATC TTT AAG GAG GCG ATA CGG CAG CGC AAG GCC CTC AGT CGC ACC AGC TCC AAC ATC CTG CTG AAC AGC GTC CAC ATG GGC CAC ACC CAG CAG CCC ACC AAC CTG AGC TAT CTG CAT CCC AGC GAC TGC GAT CTC AAC GTG GCT TCC GCC CGC GAG GAG ACG CAC AGT GCC CTG AGC AAC TTG GAG GAC ATG CTG CAA CCT GCC ACC GAC GAG GAC GAT GAC AGG GAC GAG TGC GAT GAA CTT CGA GTG CCG TCG CCG CCG CCA CGC CGC CTC AGC CGC AGC AGC ATC GAT CTG CGG GAC CTG GAG CAG GAG CGG TAC GAG AAG GTC ACC CAC ACG GAC AGC GCC CCC TCG ATG ATG GCC CTG CAG CAG CAG --- CAG CCC ACC CAC AAC CAG TTG CAG CCA CCG GCG CCA GTG TTC AAC CCG CAG ATA TGG ACG GAG GGC AAG ATG ATG CCC TCC AAG GAG CCG GAG --- --- --- --- --- AAG GAT GAT CCC GGT CAT CCC ACG GCG CCG CAG CAG CAG CTC AGC CTC ACG AGC GGC AGT GGG AAC AGC GAG CCG GAG CCG GAG TCC ACA GCC TAC CGG GTC TTT GGC --- CTC AAC AGC GAC GAG AGC GAG GGC AAC GAC CTG TAT GCG --- GAC ACG CAC CTC CCG CTG GCC GAG GAC AAC AAG GAG CTG AAG CGC CTC ATC GAG GAC AAC TAT CTG TAC TTC AAG CGG CAG ACG GGC GGC ACC ATC ATC AGT GGT CCT GGT GGC GGA AAA TAC GCC GCC CTC AGC GAG ACG GAC TTC ATC CGG CTA AAA GCA GGA GCA GCA GCC TGT GGA AGA AGG GCC ATC GCC TCC AGC GAC TCG GAG TTC CTG CGG ACC ATC AGC GAA TCC CGG GCC ATG --- --- CCG GAG CCA TCG CCG CCC AGT GGC AAG GAG AAG GGC TTC AAC ATT CTC TCC CTG CTG GCC AAG ACG AAG CGC TCG AGT ACC GAG TGC TTT GCG CTG GAG AAG AAG CGC CAG CAG GGC AAC ACG GGC TCC GAG GGA TCC AGC TTC TTC CGG CGC TCC CGG AAC CGG AAG TTG TCC CAC AGC TAC AAC GGA TGC GGC GGC GGC --- --- --- AAG GAA CGC AAA CTT GAG CGA CGC CAG CGG CAG CAC AGC GAC ACG GAC TCC ACG CCC AAC AAG CCG GAC ATC CTG CTG GAC ATC AAT GTC CTC AGC GAG CAG TCA GGC --- --- GCC AGT GTG ATC CAG CAG TTC AGC GAT GGA GTG CAG CTG ATC GAC TTT AGC GAG GTG AAG ACT CCG CCG GAG --- CGG AGG CGC AGC GAT GAT GAG CTG GCC CAG CTG GCT GAC TGC TTT GGG GAG TCT CCC CAG CAG CCG GCC ACG CCA CCG CCA TCG TTG TCT CCG CCA GAG TTG CCG GAA CCG AGT GGC CTA CTC ATC GCC AGC AGC TCG GAG CTG GCC GAG ATC TTT CGA TCC CTT AGT TTT CCG CTG GGC CGA CCG GCT GGA GCT CCG CAA CGT TTG AGC ACG CTG AGC GAC CAG GTG TGT GCT AAC TAT CTG ATG TCC CCA CCG AAC ACA CCG GCT CCC ACG GCC CTA TCA GTT CCC AAT GGC GCC ACC ATG --- --- --- --- --- --- --- GAC TCC ACT --- TCC TCG GCC CAC GCG CAG TCG GCG TCC ATC AAT GTG TAC TTC CTG TCG CCG CCG CCG CAT GCC GCC GGA CCC GGC TAT ACG CCC AGT GAC GCC TCT ACC GTG TCC CTG GAT GTG GTG ACC AGC CTG CCC ATG CCC --- --- GTG CCA GTG CCC CAG CCA AAT CCC CAG ATG CCC TCG CAG CCG AAC ATA TCG CCC AAG CCG GAG ATC ATC CTG GAC TCC ACG CTT TCG CCC GTC GAA GGA TGT GGC --- GAT GAG CAC CGG GAT GTC ACG TCG CCG CTG TTC AAG CGC AAA GAT AGC GCC GGC GAG GCG GAC GTG AGT GTT TCC GGC GGC CTG GGA GTG GGT GCG GGA GGG GGC ATG GGA GGA GGA GGC AAT GGA CGC CAA GGA CGA TGC AGC ATC CTG GCC GGC TAC GAT GGT ATC CAG ACC GTG CGC AAG CGA CAG GCG TCC GTG GTG ACC TAC GAC GTG AAT GTC ATC AAC TTC TCG CAG GAT AAC AGC GAC AGT CGC AGC TAC ATC CCC ATG GGC CGC GTT TCC ACC AGC TCA GCA AGC GGC TCC GTG CGA CCG GCC AAA GGA TGG AAG GCC GAA CAC AAG GCC GCC CGC ACC CTG GGC ATC ATC ATG GGC GTC TTC CTG CTC TGC TGG CTG CCC TTC TTT CTG TGG TAT GTC ATC ACT TCG CTC TGC GGT CCG GCC TGC CCC TGT CCC GAT GTG CTC GTC GTG GTG CTG TTC TGG ATC GGT TAC TTC AAC TCG ACG CTG AAT CCG CTT ATA TAT GCC TAC TTT AAT CGC GAT TTC CGC GAG GCA TTC CGC AAC ACG CTG GAG TGT GTG CTG CCC TGT CTG GAG AAA CGC AAT CCC TAC AAC GCC TAC TAC GTC 
Dsuz                            ATG TCA GGG GTT AAC GTG GCT GAC CTT CTG GCC ACG ACA ATG ACA TTG CCC ATA ACA GCC GCA TCA ACA GCA GCA GCA ACA TTC GTT GCA GTG AGT GCC --- --- --- --- --- --- --- --- --- --- --- --- --- --- --- ACA ACA GCA GCA TCA ACG AAC AGC AGC AGC AGC AAC AGC AGC CAC CTG CAA CCT GCA ACA TTA ACT AGC CAC ATT TCC ACA GCA GCA GCA --- --- --- --- --- --- --- --- --- --- --- --- ACA ACG CCG ACC ATT CTG CCT ATA ACA TCG CAA TTT GTG GAT GCC TCG TTG ACT TCG CTA TCA CTG ACA GCC ACC TCG TCG TCC --- --- --- --- --- --- --- --- --- TTT TCG TCC TCG GAG TCC CCC TTC GAG TTC CTC GCC ACC GTG GGG CCC AAT CTG ACG GGC --- --- --- TCC AAT GGC AGT GAG ATT GTC GCG GAG CAC CCC GAG GAG CTG GAG GAG AGC TGG GTG GAT CTG TCG ATT CTG CTG CTC AAA GGA TTC ATC TTC TCG TCA ATT ATC CTG GCC GCC GTG CTG GGC AAT GCG TTG GTC ATC ATC TCA GTG CAG CGC AAT CGA AAG CTG CGG GTG ATA ACC AAT TAC TTT GTT GTG TCG CTG GCG ATG GCC GAC ATG CTG GTG GCC CTC TGT GCG ATG ACA TTC AAC GCC TCC GTG GAA CTG TCC GGT GGA AAG TGG ATG TTC GGA CCG TTC ATG TGC AAT GTG TAC AAC AGC CTG GAT GTT TAC TTT TCC ACG GCG AGC ATA CTG CAC CTG TGC TGC ATA TCG GTG GAC AGA TAC TAC GCC ATC GTG CGT CCG CTG GAG TAT CCA TTG AAT ATG ACA CAC AAA ACG GTC TGC TTC ATG CTC GCC AAC GTA TGG ATC CTG CCC GCC CTC ATA TCC TTC ACG CCC ATC TTC CTG GGC TGG TAC ACC ACG GAG GAG CAT CTG CGG GAG GTG TCC CTG CAC CCC GAC CAG TGC TCG TTT GTG GTC AAC AAG GCC TAC GCC CTC ATC TCC AGC TCG GTG AGC TTC TGG ATA CCC GGC ATC GTG ATG CTG GTG ATG TAC TGG CGC ATC TTT AAA GAG GCG ATA CGG CAG CGC AAG GCC CTC AGT CGC ACC AGC TCC AAC ATC CTG CTG AAC AGC GTC CAC ATG GGC CAC ACC CAG CAG CCC ACC AAC CTG AGC TAT CTG CAT CCC AGC GAC TGC GAT CTC AAC GCG ACT TCC GCC CGC GAG GAG ACG CAC AGT GCC CTG AGC AAC TTG GAG GAC ATG CTG CAG CCG GCC ACC GAC GAG GAC GAC GAC AGG GAC GAG TGC GAT GAA CTG CGA GTG CCG TCG CCA CCG CCA CGC CGC CTC AGC CGC AGC AGC ATC GAC CTG CGG GAC CTG GAG CAG GAG CGG TAC GAG AAG GTC ACC CAC ACG GAC AGC GCC CCC TCC ATG ATG GCT CTG CAG CAG CAG --- CAG CCC ACC CAC AAC CAG TTG CAG CCA CCG GCG CCA GTG TTC AAC CCG CAG ATA TGG ACG GAG GGC AAG ATG ATG CCC TCG AAG GAG CTG GAA --- --- --- --- --- AAG GAG TAC CCC GGT CAT CCC ACG GCG CCG CAG CAG CAG CTC AGC CTC ACG AGC GGC AGT GGG AAC AGC GAA CCG GAG CCG GAG TCC ACT GCC TAC CGG GTC TTT GGC --- CTC AAC AGC GAC GAG AGC GAG TGC AAC GAC CTG TAC GTG --- GAT ACC CAC CTC CCG CTG GCC GAG GAC AAC AAG GAG CTG AAG CGC CTG ATC GAG GAC AAC TAT CTG TAC TTC AAG CGG CAA ACG GGA GGC ACC ATC ATC AGT GGT CCT GGT GGC GGA AAG TAC GCC GCC CTC AGC GAA ACG GAC TTC ATC CGG CTG AAA GCA GGA GCA GCG GCC TGC GGA AGG AAG GCC ATC GCC TCC AGC GAC TCG GAG TTC CTG CGG ACC ATC AGC GAA TCC CGG GCC CTG --- --- CCG GAG CAA CCG CTG CCC AGT GGC AAG GAT AAG GGC TTC AAC ATC CTC TCC CTG CTA TCC AAG ACG AAG CGC TCG AGC ACC GAG TGC TTT GCG CTG GAG AAG AAG CGC CAG CAG GGC AAC ACG GGC TCC GAG GGA TCC AGC TTC TTT CGG CGC TCC CGG AAC CGG AAG TTG TCG CAC AGC TAC AAC GGA TGC GGC GGC GGC --- --- --- AAG GAA CGC AAA CTT GAG CGA CGC CAG CGG CAG CAC AGC GAC ACG GAC TCC ACG CCC AAC AAG CCG GAC ATC CTG CTG GAC ATC AAT GTC CTG AGC GAG CAG TCA GGC --- --- GCC AGT GTG ATC CAG CAG TTC AGC GAT GGA GTG CAG CTG ATC GAC TTC AGC GAG GTG AAG ACT CCG CCG GAG --- AGG AGG CGC AGC GAT GAT GAG CTG GCC CAG CTG GCC GAT TGC TTT GGG GAG TCG CCC CAG CAG CCG GCC ACG CCG CCG CCA TCG TTG TCT CCT CCA GAG TTG CCG GAA CCG AGT GGC CTG CTC ATC GCC AGC AGC TCG GAG CTG GCC GAG ATC TTT CGA TCC CTG AGC TTT CCG CTG GGC CGA CCA GCT GGA GCT CCC CAG CGT TTG AGC ACG CTG AGC GAC CAG GTG TGC GCT AAC TAT CTG ATG TCC CCA CCG AAC ACA CCG GCT CCC ACG GCC CTG TCC ATG CCC AGT GGA GCT CCG ATG --- --- --- --- --- --- --- GAC TCC TCT --- TCC TCG GCC AAC GCG CAG TCG GCG TCC ATC AAT GTG TAC TTC CTG TCG CCG CCG CCG CAT GCC GCC GGA CCT GGT TAT ACG CCC AGT GAC GCC TCC ACC GTG TCC CTG GAT GTG GTG ACC AGC CTG CCC ATG CCC --- --- GTG CCA GTG CCC CAG CCA AAT CCC CAA ATG CCC TCG CAG CCG AGC ATA TCG CCC AAG CCG GAG ATC ATC CTG GAC TCC ACG CTG TCG CCC GTC GAA GGT TGT GGC --- GAT GAG CAC CGG GAT GTC ACG TCG CCG CTG TTT AAG CGC AAA GAT AGC GCA GGC GAA GCG GAC GTG AGT GTT TCC GGC GGG CTG GGA GTG GGT GGT GGC --- --- --- GGG GGA GGA GGC AAT GGG CGC CAA GGA CGC TGC AGC ATC CTG GCC GGC TAC GAT GGC ATC CAG ACC GTG CGC AAG CGA CAG GCG TCC GTG GTG ACC TAC GAC GTG AAT GTC ATC AAC TTC TCG CAG GAG AAC AGC GAC AGT CGC AGC TAC ATC CCC ATG GGC CGC GTT TCC ACC AGT TCA GCA AGC GGC TCC GTG CGA CCA GCC AAA GGA TGG AAG GCC GAA CAC AAG GCC GCT CGC ACC CTG GGC ATC ATC ATG GGC GTC TTT CTG CTC TGC TGG CTG CCC TTC TTT CTG TGG TAT GTC ATC ACA TCG CTC TGC GGT CCG GCC TGC CCA TGT CCC GAT GTT CTG GTC GTG GTG TTA TTC TGG ATC GGT TAC TTC AAC TCG ACG CTG AAT CCG CTT ATA TAT GCC TAC TTT AAT CGC GAT TTC CGC GAG GCA TTC CGC AAC ACG CTG GAG TGT GTG CTG CCC TGT CTG GAG AAA CGA AAT CCC TAC AAC GCC TAC TAC GTC 
Dsub                            ATG TCA GGG GTT AAC GTG GCT GAC CTT CTG GCC ACG ACA ATG ACA TTG CCC ATA ACA GCC GCA TCA ACA GCA --- GCA ACA TTC GTT GCA GTG AAT GCA --- --- --- --- --- --- --- --- --- --- --- --- --- --- --- ACA ACA GCA ACA TCA ACG AAC AGC --- --- --- AGC AGC AGC AAC CTG CAA CCT GCA ACA TTA ACT AGC CAC ATT TCC GCA GCA GCA GCA --- --- --- --- --- --- --- --- --- --- --- --- ACA ACG CCG ACC ATT CTG CCT ATA ACA TCG CAA TTT GTG GAT GCC TCG TTG ACT TCG CTA TCA CTG ACA GCC ACC TCG TCG TCC --- --- --- --- --- --- --- --- --- TTC TCG TCC TCG GAG TCC CCC TTC GAG TTC CTC GCC ACA GTG GGG CCC AAT CTC ACG GGC --- --- --- TCC AAT GGC AGT GAG ATT GTC GCG GAG CAC CCC GAG GAG CTG GAG GAG AGC TGG ATG GAT CTG TCG ATT CTG CTG CTC AAA GGA TTC ATC TTC TCG TCA ATT ATC CTG GCC GCC GTC CTG GGC AAT GCG TTG GTC ATC ATC TCA GTG CAG CGC AAT CGA AAG CTG CGG GTG ATA ACC AAT TAC TTT GTT GTG TCG CTG GCG ATG GCC GAC ATG CTG GTG GCC CTC TGT GCG ATG ACA TTC AAC GCC TCC GTG GAA TTG TCC GGT GGA AAG TGG ATG TTC GGA CCG TTC ATG TGC AAT GTG TAC AAC AGC CTG GAT GTT TAC TTT TCC ACG GCG AGC ATA CTG CAC CTG TGC TGC ATA TCG GTG GAC AGA TAC TAC GCC ATC GTG CGT CCG CTG GAG TAT CCA TTG AAT ATG ACA CAC AAA ACG GTC TGC TTC ATG CTC GCC AAC GTA TGG ATC CTG CCC GCC CTC ATA TCC TTC ACG CCC ATC TTC CTG GGC TGG TAC ACC ACG GAG GAG CAT CTG CGG GAG GTG TCC CTG CAC CCC GAC CAG TGC TCG TTT GTG GTC AAC AAG GCC TAC GCC CTC ATC TCC AGC TCG GTG AGC TTC TGG ATA CCC GGC ATC GTG ATG CTG GTG ATG TAC TGG CGC ATC TTT AAG GAG GCG ATA CGG CAG CGC AAG GCC CTC AGT CGC ACC AGC TCC AAC ATC CTG CTG AAC AGC GTC CAC ATG GGC CAC ACC CAG CAG CCC ACC AAC CTG AGC TAT CTG CAT CCC AGC GAC TGC GAT CTC AAC GCG ACT TCC GCC CGC GAG GAG ACG CAC AGT GCC CTG AGC AAC TTG GAG GAC ATG CTG CAG CCG GCC ACC GAC GAG GAC GAC GAC AGG GAC GAG TGC GAT GAA CTG CGA GTG CCG TCG CCG CCG CCA CGC CGC CTC AGC CGC AGC AGC ATC GAC CTG CGG GAC CTG GAG CAG GAG CGG TAC GAA AAG GTC ACC CAC ACG GAC AGC GCC CCC TCC ATG ATG GCC CTG CAG CAG CAG --- CAG CCC ACC CAC AAC CAG TTG CAG CCA CCG GCG CCA GTG TTC AAC CCG CAG ATA TGG ACG GAG GGC AAG ATG ATG CCC TCG AAG GAG CTG GAA --- --- --- --- --- AAG GAG TAT CCT GGT CAT CCC ACG GCG CCG CAG CAG CAG CTC AGC CTC ACG AGC GGC AGT GGG AAC AGC GAA CCG GAG CCG GAG TCC ACG GCA TAC CGG GTC TTT GGC --- CTC AAC AGC GAC GAG AGC GAG TGC AAC GAC CTG TAC GTG --- GAT ACC CAC CTC CCG CTG GCC GAG GAC AAC AAG GAG CTG AAG CGC CTG ATC GAG GAT AAC TAT CTG TAC TTC AAG CGG CAG ACG GGC GGC ACC ATC ATC AGT GGT CCT GGC GGC GGA AAA TAC GCC GCT CTC AGC GAG ACG GAC TTT ATC CGG CTG AAA GCA GGA GCA GCG GCC TGC GGA AGG AAG GCC ATC GCA TCC AGC GAT TCG GAG TTC CTG CGG ACC ATC AGC GAA TCC CGG GCC CTG --- --- CCG GAG CAA TCG CTG CCC AGT GGC AAG GAG AAG GGC TTC AAC ATC CTC TCC CTG CTA TCA AAG ACG AAG CGC TCG AGC ACC GAG TGC TTT GCG CTG GAG AAG AAG CGC CAG CAG GGC AAC ACG GGC TCC GAG GGA TCC AGC TTC TTC CGG CGC TCC CGG AAC CGG AAG TTG TCG CAC AGC TAC AAC GGA TGC GGC GGC GGC --- --- --- AAG GAA CGC AAA CTT GAG CGA CGC CAG CGG CAG CAC AGC GAC ACG GAC TCC ACG CCC AAC AAG CCG GAC ATC CTG CTG GAC ATC AAT GTC CTG AGC GAG CAG TCA GGC --- --- GCC AGT GTG ATC CAG CAG TTC AGC GAT GGA GTG CAG CTG ATC GAC TTC AGC GAG GTG AAG ACT CCG CCG GAG --- AGG AGG CGC AGC GAT GAT GAG TTG GCC CAG CTG GCC GAT TGC TTC GGC GAG TCG CCC CAG CAG CCG GCC ACG CCG CCG CCA TCG TTG TCG CCT CCA GAG TTG CCG GAA CCG AGT GGC CTG CTC ATC GCC AGC AGC TCG GAG CTG GCC GAG ATC TTT CGA TCC CTG AGC TTT CCG CTG GGC CGA CCA GCT GGA GCT CCC CAG CGT CTA AGC ACG CTG AGC GAC CAG GTG TGC GCT AAC TAT CTG ATG TCC CCA CCG AAC ACA CCG GCT CCC ACG GCC CTG TCC ATG CCC AGT GGA GCT CCG ATG --- --- --- --- --- --- --- GAC TCC TCT --- TCC TCG GCC AAC GCG CAG TCG GCG TCC ATC AAT GTG TAC TTC CTG TCG CCG CCG CCG CAT GCC GCC GGA CCT GGT TAT ACG CCC AGT GAC GCC TCC ACC GTG TCC CTG GAT GTG GTG ACC AGC CTG CCC ATG CCC --- --- GTG CCA GTG CCC CAG CCA AAT CCC CAA ATG CCC TCG CAG CCG AGC ATA TCG CCC AAG CCG GAG ATC ATC CTG GAC TCC ACG CTG TCG CCT GTC GAA GGA TGT GGC --- GAT GAG CAC CGG GAT GTC ACG TCG CCG CTG TTT AAG CGC AAA GAT AGC GCA GGC GAA GCG GAC GTG AGT GTT TCC GGC GGA CTT GGA GTG GGT GGT GGC --- --- --- GGG GGA GGA GGC AAT GGA CGC CAA GGA CGC TGC AGC ATC CTG GCC GGC TAC GAT GGC ATC CAG ACC GTG CGC AAG CGA CAG GCG TCC GTG GTG ACC TAC GAC GTG AAT GTC ATC AAC TTC TCG CAG GAG AAC AGC GAC AGT CGC AGC TAC ATC CCC ATG GGC CGC GTT TCC ACC AGT TCA GCA AGC GGC TCC GTG CGA CCG GCC AAA GGA TGG AAG GCC GAA CAC AAG GCC GCC CGC ACC CTG GGC ATC ATC ATG GGC GTC TTT CTG CTC TGC TGG CTG CCC TTC TTT CTG TGG TAT GTC ATC ACA TCG CTC TGC GGT CCG GCC TGC CCC TGT CCC GAT GTT CTG GTC GTG GTG CTA TTC TGG ATC GGT TAC TTC AAC TCG ACG CTG AAT CCG CTT ATA TAT GCC TAC TTT AAT CGC GAT TTC CGC GAG GCA TTC CGC AAC ACG CTG GAG TGT GTG CTG CCC TGT CTG GAG AAA CGA AAT CCC TAC AAC GCC TAC TAC GTC 
Dele                            ATG TCC GGG GTT AAC GTC GCT GAC CTT TTG GCC ACG ACA ATG ACA TTG CCC ATG ACA GCC ACA TCA ACG GCA --- --- --- --- --- --- --- GCA ACA TCA AGC AGG CTG AGC AAA TCG ATT GCA GCG TTA ATC GCA GGT AGT GGC GCA ACA --- --- --- --- --- --- GCA ACA TCG GAC GGC AAC CTG CAA CCT GCA ACA TTA ACT AGC CAC ATT GCC ACA ACA ACA TCC ACA ACA ACG --- --- --- --- --- --- --- --- --- ACG ACT ACG ACC AGT TTG CCC ATA ACA TCG CAG TTT GTG AAT GCC TCG TTG ACT TCG CTA TCA TTA ACA GCC ACC TCG TCG --- --- --- --- --- GGC TCC TTT TCG TCC TTT CCG TCC TCG GAG TCC CCG TTC GAG TTC CTT GCA ACA GTT GGC CCA AAC ATC ACG ACC AAC ATC ACG ACC AAT GCC AGC GAC ATT GTC GTG GAG AAC CAC GAG GAG CTG GAG GAG AGC TGG CTG GAT CTA TCG CTG CTG CTG CTC AAA GGC TTT ATA TTC TCG TCA ATT ATC CTG GCC GCA GTC CTG GGC AAT GCG TTG GTC ATC ATT TCA GTG CAG CGC AAT CGC AAG CTG CGG GTG ATA ACC AAT TAC TTT GTT GTG TCG CTG GCG ATG GCC GAC ATG CTG GTG GCC CTC TGT GCG ATG ACA TTC AAC GCC TCC GTG GAA CTG TCC GGC GGA AAG TGG ATG TTC GGC CCG TTC ATG TGC AAC GTG TAC AAC AGC CTG GAT GTT TAC TTT TCC ACG GCG AGC ATA CTG CAC CTG TGC TGC ATA TCG GTG GAC AGA TAC TAT GCC ATA GTG CGT CCG CTG GAG TAT CCT TTG AAT ATG ACA CAC AAA ACG GTG TGC TTC ATG CTC GCC AAT GTG TGG ATC CTG CCC GCC CTC ATA TCC TTC ACG CCC ATC TTC CTG GGC TGG TAC ACG ACC GAC GAG CAC CTG CGC GAG GTG TCC CTG CAT CCG GAC CAG TGC TCG TTT GTG GTC AAC AAG GCC TAC GCC CTC ATC TCC AGC TCC GTC AGC TTC TGG ATA CCC GGC ATC GTG ATG CTG GTG ATG TAC TGG CGC ATC TTT AAG GAG GCG ATA CGC CAG CGC AAA GCC CTC AGC CGC ACC AGC TCC AAC ATC CTG CTG AAC AGC GTC CAC ATG GGC CAC ACC CAG CAG CCC ACC AAC CTG AGC TAT CTG CAT CCC AGC GAC TGC GAT CTT AAT GCG GCA TCC GCG CAC GAG GAG ACG CAC AGT GCT CTC AGC AAC TTG GAG GAC ATG CTG CAG CCG GCC ACC GAT GAG GAC GAC GAC AGG GAC GAG TGC GAT GAA CTA CGC GTG CCG TCG CCA CCG CCG CGC CGC CTC AGC CGG AGC AGC ATC GAT CTG CGG GAC CTG GAG CAG GAG CGG TAC GAG AAG GTC ACG CAC ACG GAC AGC GCC CCC TCA ATG ATG GCC CTG CAG CAG CAG CAG CCG TCG TCG CAC AAC CAG CTG CAG CCA CCG GCG CCA GTG TTC AAT CCG CAG ATA TGG ACG GAG GGC AAG CTG CTG CCC TCG AAG GAG CTG GAG CCG GAG CGG GAG CGG GAG CGG GAT CAG ACC CAT CCC ATG GGG CCG CAG CAG CAG CTC AGC CTG ACC AGC GGC AGT GGG AAC AGT GAG CCG GAG CCG GAG TCC ACT GCT TAT CGG GTG TTC GGA --- CTG AAC AGC GAC GAG AGC GAG GGC AAC GAC CTG TAC --- --- GAC ACC CAC CTG CCG CTG GCC GAG GAC AAC AAG GAG CTG AAG CGC CTG ATC GAG GAC AAC TAT CTG TAC TTC AAG CGG CAG ACG GGC GGC ACC ATC ATC GGC GGG CCG GGC GGC GGC AAG TAC GCC GCC CTT AGC GAA ACG GAC TTC ATT CGC CTG AAG GCC GGA GCG GCG GCC AGC GGG CGA AAG GCC ATC GCC GCC AGC GAC TCG GAG TTC CTG CGC ACG ATC AGC GAG AGC AGA GCG CCG --- --- GCA GAG CAG CCA CTG CCG CAC GGC AAG GAG AGG GGC TTC AAC ATA CTC TCC CTG CTG GCC AAG ACG AAG CGC TCG AGC ACC GAG TGC TTT GCG CTG GAG AAG AAG CGC CAC CAG GCC --- --- AAC TCG GAG GGA TCC AGC TTC TTT CGG CGC GCC CGC AAC CGG AAG CTG TCG CAC AGC TAC AAC GGA TGC GGC GGC GGC AAC GGC GGC AAG GAA CGC AAA CTT GAG CGA CGC CAG CGG CAG CAC AGC GAC ACG GAC TCC ACG CCC AAC AAG CCG GAC ATT TTG CTG GAC ATC AAT GTG CTC AGC GAG CAG AGT GGC --- --- GCC GGT GTG ATC CAG CAC TTC AGC GAC GGT GTG CAA CTG ATT GAC TTC AGC GAG GTG CAG ACG CCG GAA CGC --- CTG CGC CGG AGC GAC GAC GAG CTG GCC CAG CTG GCC GAC TGC TTT GGG GAG TCA CCC CAG CAG CCG GCC ACG CCG CCA CCC TCG TTG TCG CCG CCG GAA CTG CCG GAG CCC AGC GGA CTG CTC ATC GCC AGC AGC TCG GAG CTG GCC GAG ATC TTC CGC TCG CTC AGC TTT CCG CTG GGC CGG CCG GCC GGA GCT CCA CAG CGT CTG AGC ACG CTG AGC GAC CAG GTG TGC GCC AAC TAT CTG ATG TCC CCA CCG AAC ACA CCG GCT GCG CCT GCG CCT CAG CCT CCG CCA CCG CCG --- GTC TCC ATT GCT CCA GCG GCA CTG GAC TGC TGC TCC TCC AAC GCG AAC GCG CAG TCG GCG TCC ATC AAT GTG TAC TTC CTG TCG CCG CCG CCA CAT GCC GCC GCA CCT GGC TAC ACG CCC AGT GAC GCC TCC ACC GTG TCC CTG GAT GTG GTG ACC AGC CTG TCC ATG CCC ATG TCC ATG TCC ATG CCC CAG TCA GGT CCC CAA CTG CCG CCG CAG CCA AAC ATA TCG CCC AAG CCC GAG ATC ATA CTC GAC TCC ACG CTG TCG CCC GTC GAA GGA TGC GGC --- GAT GAG CAC CGG GAT GTC ACG TCG CCG CTC TTC AAG CGC AAA GAT AGC GCC GGC GAT GCG GAC GTG AGC ATT TCC GGT GGA CTG GGA GTT GGT GCT GGT --- --- --- --- GCT --- GGT GCT GGG CGA CAA GGA CGC TGC AGC ATC CTG GCC GGC TAC GAC GGC ATC CAG ACG GTG CGC AAG CGA CAG GCG TCC GTG GTG ACC TAC GAC GTG AAT GTC ATC AAC TTC TCG CAG GAC AAC AGC GAC AGT CGC AGC TAC ATT CCC ATG GGT CGC GTG TCC ACC AGT TCG GCA AGC GGC TCG GTG CGC CCG GCC AAA GGA TGG AAG GCC GAA CAC AAG GCG GCC CGC ACC CTG GGC ATC ATC ATG GGC GTC TTT CTG CTC TGC TGG CTG CCC TTC TTT CTG TGG TAT GTC ATC ACA TCG CTC TGC GGA CCG GCA TGC CCA TGT CCC GAT GTA CTG GTC GTC GTG TTA TTC TGG ATC GGC TAC TTC AAC TCC ACG CTG AAT CCG CTT ATA TAC GCC TAC TTT AAT CGC GAT TTC CGC GAA GCA TTC CGC AAT ACG CTG GAG TGT GTG CTG CCC TGT CTG GAG AAA CGA AAT CCG TAC AAT GCC TAC TAC GTC 
Dfic                            ATG TCA GGG GTT AAC GGG GCT GAC CTT TTG GCC ACG ACA ATG ACA TTG CCC ATA ACA GCC GCA TTG GCA AAT TCA ACA GCA GAA ACG GCA GCA ACA GCA ACT AGC AGG CTG AGC AAA TCG ATT GCA GCA CTC GCT GCA GGT GGC ACT ACA ACA GCA ACA GCA ACA GCA ATA TCA ACT TCA ACC AGC AAC CTG CAA CGT GCA ACA TTA ACC GGC CAC ATT TCC ACA ACG GCA ACG --- --- --- --- --- --- --- --- --- --- --- --- GTT GCA ACG ACC AGT TTG CCC ATA ACT TCG CAA TTT GTT GAT GCC TCG TTG ACT TCG CTG TCA TTA ACA GCC ACC TCG TCG --- --- --- --- --- GGC TCC TTT TCG TCC TTC TCG TCC TCG GAG TCG TCG TTC GAG TTA CTC GCA ACC GTT GGC CCA AAC ATA ACT --- --- --- --- GCC AAT GCC AGC GAC TTG TTG GCG GAG AAT CCC GAA GAG CTG GAG GAG AGC TGG CTG GAC TTT TCG CTG CTG TTA CTC AAA GGG TTC ATC TTC TCG TCA ATT ATC CTG GCC GCC GTT CTA GGG AAT GCG TTG GTC ATC ATT TCG GTG CAG CGC AAT CGA AAG CTA CGG GTG ATA ACC AAT TAC TTT GTT GTG TCG CTG GCG ATG GCC GAC ATG CTG GTG GCC CTC TGC GCG ATG ACA TTC AAC GCC TCC GTG GAG CTA TCC GGC GGC AAG TGG ATG TTC GGA CCG TTC ATG TGC AAC GTG TAC AAC AGC CTG GAT GTT TAC TTT TCC ACG GCG AGC ATC CTG CAT CTC TGC TGC ATA TCG GTG GAC AGA TAC TAC GCC ATC GTG CGT CCT CTG GAG TAT CCA TTG AAT ATG ACA CAC AAA ACG GTG TGC TTC ATG CTG GCC AAC GTT TGG ATC CTG CCC GCC CTC ATA TCC TTC ACG CCC ATC TTC CTC GGC TGG TAC ACC ACG GAG GAG CAC CTG CGG GAG GTG TCC CTG CAT CCG GAC CAG TGC TCA TTT GTG GTC AAC AAG GCC TAC GCC CTC ATC TCC AGC TCG GTT AGC TTC TGG ATC CCC GGC ATT GTG ATG CTC GTG ATG TAC TGG CGC ATC TTT AAG GAG GCC ATT CGG CAG CGC AAG GCC CTC AGT CGG ACC AGC TCC AAC ATC CTG CTG AAC AGC GTC CAC ATG GGC CAC GCC CAG CAG CCC ACC AAC CTG AGC TAT CTG CAT CCC AGC GAC TGC GAT CTC AAT GTG GCA TCG GCC AGG GAG GAG ACG CAG AGT GCT CTG AGC AAC TTG GAG GAC ATG CTG CAA CCG GCC ACC GAC GAG GAC GAC GAC AGA GAT GAG TGC GAT GAA CTG CGA GTG CCG TCG CCA CCA CCA CGT CGT CTT AGC AGG AGC AGC ATA GAT CTG CGC GAC TTG GAG CAG GAG CGG TAC GAG AAG GTC ACC CAC ACG GAC AGT GCG CCC TCG ATG ATG GCG CTC CAG CAG CAG --- CCG ACT TCC CAC AAC CAA TTG CAG CCA CCG GCG CCA GTG TTC AAT CCG CAG ATC TGG ACG GAG GGC AAG GTG GCG --- --- --- --- --- ATG CCT CCC AAG GAG CTG GAC AAG GAT GAT TCT CAT CCT AAT GGA CCG CAG CAG CAG CTC AGC TTG ACC AGC GGC AGT GGG AAC AGT GAA CCC GAA CCG GAA TCC ACT GCT TAC CGG GTG TTT GGT --- CTC AAC AGC GAC GAG AGC GAG GGC AAC GAC CTG TAC --- --- GAC ACC CAT CTT CCC TTG GCC GAG GAC AAC AAG GAG CTG AAG CGT CTG ATC GAG GAT AAC TAT CTG TAC TTC AAG CGG CAG ACT GGG GGC ACC ATC ATT AGT GGT CCA GGT GGC GGC AAG TAC GCC GCC CTC AGC GAA ACG GAC TTC ATC CGG TTG AAG GCA GGA GCA GCT GCC TGT GGG AGA AAG GCA TTC GCC TCC AGC GAT TCG GAA TTC CTG CGC ACC ATC AGT GAA TCC AGA GCA CTG --- --- CCC GAT CAA CCG CTT CCG --- GGA AAG GAG AAG GGC TTC AAT ATC CTT TCG CTC CTG GCC AAG ACG AAG CGT TCG AGC ACC GAG TGC TTT GCG CTG GAG AAG AAG CGC CAC CAG GCC --- --- AAC TCC GAG GGA TCT AGC TTC TTC CGG CGC TCC AGG AAT CGG AAG CTA TCG CAC AGC TAC AAC GGA TGC GGC GGC GGC --- --- --- AAG GAA CGC AAA CTT GAG CGA CGC CAG CGG CAG CAC AGC GAC ACC GAT TCC ACA CCC AAC AAA CCG GAT ATC CTG CTG GAC ATC AAT GTG CTG AGT GAA CAA AGC GGA --- --- GCC AGT GTG ATC CAG CAG TTC AGC GAT GGC GTC CAG CTG ATT GAC TTC AGT GAG GTG AAG ACC CCG CCA GAG GCG CGG ATT CGC AGC GAG GAC GAG TTG GCC CAG TTG GCC GAT TGC TTT GGG GAG TCG CCC CAG CAT CCT TCC ACA CCA CCT CCC TCA CTT TCG CCA CCG GAG CTG CCG GAG CCG AGT GGC CTG CTC ATC GCC AGC AGT TCG GAG CTG GCC GAG ATC TTT CGA TCG CTC AGC TTC CCA CTC GGT CGT CCC GCT GGA GCT CCA CAG AGG TTG AGT ACG CTA AGT GAC CAG GTG TGC GCC AAC TAC CTG ATG TCC CCA CCG AAC ACC CCA GCT CCA CCT TCG ATT TCC GTG GCG AAT GGA GTA GGA GTA GGA GGA GGA GGA GGA GCT GGC ATG GAT TCC TCC AGC GGC TCG AAT CCG CAG TCG GCG TCC ATC AAT GTG TAC TTC CTG TCG CCG CCG CCG CAT GCC GCC GGA CCT GGT TAC ACG CCC AGT GAT GCC TCC ACC GTT TCC CTG GAC GTG GTG ACC ACG CTG CCC ATG CCC --- --- GTG CCA GTG CCC CAG CCC AAT CCA GTC CAG CAG CCG CCG ACG AAC ATA TCG CCC AAG CCG GAG ATC ATA CTC GAC TCC ACG CTA TCG CCG GTC GAA GGA TGT GGC GGC GAT GAG CAC CGG GAT GTC ACG TCG CCG CTG TTC AAG CGC AAA GAT AGC GCC GGC GAT GCG GAC GTG AGT GTT TCC GGC GGA CTG GGC GTG GGT GGG --- --- --- --- --- --- --- --- GCT GGG CGC CAA GGA CGC TGC AGC ATA CTA GCC GGC TAC GAT GGC ATC CAG ACT GTG CGA AAG CGA CAG GCC TCC GTG GTG ACC TAC GAC GTG AAC GTC ATC AAC TTC TCG CAG GAG AAC AGC GAC AGT CGG AGC TAC ATT CCC ATG GGC CGC GTC TCC ACC AGT TCA GCA AGC GGC TCC GTT CGA CCG GCC AAA GGA TGG AAG GCC GAG CAC AAG GCC GCC CGC ACT TTG GGC ATC ATC ATG GGC GTC TTT CTG CTC TGC TGG CTG CCC TTC TTT CTG TGG TAT GTC ATC ACC TCG CTC TGC GGA CCG GCC TGT CCA TGT CCC GAT GTG CTC GTG GTG GTC TTA TTC TGG ATC GGT TAC TTC AAC TCC ACG CTG AAT CCG CTT ATA TAT GCC TAC TTT AAC CGC GAT TTC CGC GAG GCG TTC CGC AAC ACG CTG GAG TGT GTG CTG CCC TGT CTG GAG AAA CGC AAT CCC TAC AAC GCC TAC TAC GTC 
Drho                            ATG TCC GGG GTT AAC GTC GCT GAC ATT TTG GCC ACG ACA ATG ACA TTG CCC ATG ACA GCC ACA TCA GCA ACA TCC ACG --- --- --- --- GCG GCA ACA TCC AGT AGG CTG AGC AAA TCG ATT GCA GAG TTC GTT GCA GGT GGT GCA GCA ACA GCA ACA TCA GCG ACA AAC --- AGT AAC AGC AGC CAC TCG AAA CTT GCA ACA TTA TCG AGC CAC ATT TCC ACA ACA GCA ACG GCT GCA GTG GCA --- --- --- GCA ACA TCA ACA ACG ACG ACG ACG ACC AGT TTG CCT ATA ACA TCG CAA TTT GTG AAT GCC TCG TTG ACT TCG CTA TCA TTA ACA GCC ACA TCG TCT --- --- --- --- --- GGC TCG TTT TCG TCC TTT CCG TCC TCG GAG TCC CCG TTC GAG TTC CTC GCA ACA GTT GGG CCA AAC ATT ACG --- --- --- --- GCC AAT GCC AGC GAC ATT GTC GTG GAG AGC CAG GAG GAG CTG GAG GAG AGC TGG CTG GAT CTA TCG CTG CTG CTG CTG AAA GGC TTT ATC TTC TCG TCA ATT ATC CTG GCC GCA GTC CTG GGA AAT GCG TTG GTC ATC ATT TCA GTG CAG CGC AAT CGA AAG CTG CGG GTG ATA ACC AAT TAC TTT GTT GTG TCG CTG GCG ATG GCC GAC ATG TTG GTG GCC CTC TGT GCG ATG ACA TTC AAC GCC TCC GTG GAA CTG TCC GGC GGA AGG TGG ATG TTC GGA CCG TTC ATG TGC AAC GTG TAC AAC AGC CTG GAT GTT TAC TTT TCC ACG GCG AGC ATA CTG CAT CTC TGC TGC ATA TCG GTG GAC AGA TAC TAC GCC ATA GTG CGT CCG CTG GAG TAC CCA TTG AAT ATG ACA CAC AAA ACG GTT TGC TTC ATG CTC GCC AAC GTG TGG ATC CTG CCC GCC CTC ATA TCC TTC ACG CCC ATC TTC CTG GGC TGG TAC ACA ACG GAC GAG CAT CTG CGG GAG GTG TCG CTG CAT CCG GAC CAG TGC TCA TTT GTG GTC AAC AAG GCC TAC GCC CTC ATC TCC AGC TCC GTG AGC TTC TGG ATA CCC GGC ATC GTG ATG CTG GTG ATG TAC TGG CGC ATC TTT AAG GAG GCG ATA CGC CAG CGC AAG GCC CTC AGC CGC ACC AGC TCC AAC ATC CTG CTG AAC AGC GTC CAC ATG GGC CAC ACC CAG CAG CCC ACC AAC CTG AGC TAT CTG CAT CCC AGC GAC TGC GAT CTG AAT GTG GCA TCT GCT CGT GAG GAG ACG CAC AGT GCT CTG AGC AAC TTG GAG GAC ATG CTG CAG CCT GCC ACC GAC GAG GAC GAC GAC AGG GAC GAG TGC GAT GAA CTG CGA GTG CCG TCG CCT CCG CCG CGC CGC CTC AGC CGC AGC AGC ATC GAC CTG CGC GAC CTG GAG CAG GAG CGG TAC GAG AAG GTC ACC CAC ACG GAC AGC GCC CCC TCG ATG ATG GCC CTG CAG CAG CAG --- CAG CCG TCG CAC AAC CAG CTG CAG CCA CCG GCG CCA GTG TTC AAC CCG CAG ATA TGG ACG GAG GGC AAG ATG --- --- --- --- --- --- CTG CCG TCG AAG GAG CTG GAG AAG GAG CAG CCG CAT CCC ACC GCT CCG CAG CAG CAG CTC AGC CTG ACC AGC GGC AGT GGG AAC AGC GAA CCG GAG CCG GAG TCC ACG GCC TAC CGG GTC TTC GGT --- CTC AAC AGC GAC GAG AGC GAG GGC AAC GAC CTG TAC --- --- GAC ACC CAC CTG CCG CTG GCC GAG GAC AAC AAG GAG CTG AAG CGC CTG ATC GAG GAC AAC TAC CTG TAC TTC AAG CGG CAG ACG GGC GGC ACC ATC ATC AGC GGT CCG GGG GGC GGC AAG TAC GCC GCC CTC AGC GAA ACG GAC TTC ATC CGC CTG AAG GCG GGA GCA GCG GCC TGC GGG CGG AAG GCC ATC GCC GCC AGC GAT TCC GAG TTC CTG CGC ACC ATC AGC GAG TCG AGG GCC GCG --- --- CCG GAG CAG CCG CTG CCT --- GGG AAG GAG AAG GGC TTC AAC ATC CTC TCG CTG CTG GCC AAG ACC AAG CGC TCG AGC ACC GAG TGC TTC GCG CTG GAG AAG AAG CGC CAC CAG GCC --- --- AAC TCC GAG GGG TCC AGC TTC TTC CGG CGC GCC CGA AAC CGG AAG TTG TCG CAC AGC TAC AAC GGA TGC GGC GGC GGC --- --- --- AAG GAA CGC AAA CTT GAG CGA CGC CAG CGG CAG CAC AGC GAT ACG GAC TCC ACG CCC AAC AAG CCG GAC ATC CTG CTG GAC ATC AAT GTA CTC AGC GAG CAG ACC GGC --- --- GCC AGC GTG ATC CAG CAC TTC AGC GAT GGA GTG CAG CTG ATT GAC TTC AGC GAG ATC AAG ACT --- CCG GAG --- AGG ATT CGC AGC GAC GAC GAG CTG GCC CAG CTG GCC GAC TGC TTC GGG GAA TCC CCA CAG CAG CCG GCC ACG CCG CCG CCG TCG TTG TCG CCG CCG GAA CTG CCG GAA CCG AGT GGC CTG CTG ATC GCC AGC AGC TCC GAG CTG GCC GAG ATC TTT CGA TCG CTG AGC TTT CCG CTG GGC CGC CCG GCC GGA GCT CCC CAG CGC CTG AGC ACG CTG AGC GAC CAG GTG TGC GCC AAC TAT CTG ATG TCC CCA CCG AAC ACA CCG GCT CCA CCG GCC ATC TCC GTG CCC AAC GGA --- --- --- --- --- --- --- --- GCT GTC ATG GAC TCC TCC --- TCC TCC AAC GCG CAG TCG GCG TCC ATC AAT GTG TAC TTC CTG TCG CCG CCG CCG CAT GCC GCC GGA CCT GGC TAC ACG CCC AGT GAC GCC TCG ACC GTG TCC CTG GAT GTG GTG ACC ACC CTG CCA ATG CCC --- --- GTG CCC GTG --- --- CCC AAT CCG CAA CTG CCC TCG CAG CCC AAC ATA TCG CCC AAG CCG GAG ATC ATA CTC GAT TCC ACG CTG TCG CCC GTC GAA GGA TGT GGC --- GAT GAG CAC CGC GAT GTC ACG TCG CCG CTG TTC AAG CGC AAA GAT AGC GCC GGC GAT GCG GAC GTG AGC GTT TCC GGG GGG --- --- --- --- --- CTG --- --- --- --- GGA GTT GGT GGT GGC CGC CAA GGA CGC TGC AGC ATC CTG GCC GGC TAC GAT GGC ATC CAG ACC GTG CGC AAG CGA CAG GCG TCC GTG GTG ACC TAC GAC GTG AAT GTC ATA AAC TTC TCG CAG GAT AAC AGC GAC AGT CGC AGC TAC ATC CCC ATG GGC CGC GTT TCC ACC AGT TCA GCA AGC GGT TCC GTG CGC CCG GCC AAA GGA TGG AAG GCC GAA CAC AAG GCC GCC CGC ACT CTG GGC ATC ATC ATG GGC GTC TTT CTG CTC TGC TGG CTG CCC TTC TTT CTG TGG TAT GTC ATC ACA TCG CTC TGC GGA CCA GCG TGC CCA TGT CCC GAT GTG CTC GTC GTC GTG CTT TTC TGG ATC GGT TAC TTC AAC TCC ACG CTG AAT CCG CTT ATA TAC GCC TAC TTT AAT CGC GAT TTC CGC GAG GCA TTC CGC AAT ACG CTG GAG TGT GTG CTA CCC TGT TTG GAG AAA CGA AAT CCG TAC AAC GCC TAC TAC GTC 
Dere                            ATG TCC GGG GTT AAC GTG GCT GAC CCT CTG GCC ACG AAA ATG ACA TTA CCC ATC ACA GCC GCA GCA GGA GCA GCA GCA --- --- --- --- TCA CAA GCA GCA ACA --- --- --- --- --- --- --- --- CTC GCA --- --- --- --- --- --- GCA GCT GCC ACA TCA GCC --- ACC AAC AGC AGC CGC CTG CAA CCT GCA ACA TTA ACA AGC CAC ATT TTC ACG ACA GCA GCA GTC AAA ACG ACG ACG --- --- --- --- --- --- --- ACG TCG ACG AGC AGT TTG CCT ATA ACA TCG CAA TTT GTG GAT GCC TCG TTG ACT TCG CTA TCA TTA ACA GCA ACA TCG TCA GAC GCC TCC GAC TCC TCA CCC TTT TCG TCC TAT TCG CCG TCG GAG TCC ACG TAT GAG TTC CTC TCC ACA GTC GGT CCA AAC ATA ACG --- --- --- --- GCC AAT GGC AGT GAG ATT GCC GTG GAT AAC CAG GCG GAG CTG GAG GAG AGC TGG CTG GAT CTA TCG CTG CTG CTG CTC AAA GGA TTC ATC TTC TCG TCA ATT ATC CTG GCC GCT GTC CTG GGC AAT GCA TTG GTC ATC ATT TCA GTG CAG CGC AAT CGA AAG CTG CGG GTG ATA ACC AAT TAC TTT GTT GTG TCG CTG GCG ATG GCC GAC ATG CTG GTG GCC CTC TGT GCG ATG ACA TTC AAC GCC TCC GTG GAA CTC TCC GGC GGA AAG TGG ATG TTC GGA CCG TTC ATG TGC AAC GTG TAC AAC AGC CTG GAT GTT TAC TTT TCC ACG GCT AGC ATA TTG CAC CTG TGC TGC ATA TCG GTG GAC AGA TAC TAC GCC ATT GTG CGT CCA CTG GAG TAT CCT TTG AAT ATG ACA CAC AAA ACG GTT TGC TTC ATG CTC GCC AAT GTG TGG ATC CTG CCC GCC CTC ATA TCC TTT ACG CCC ATC TTC CTG GGC TGG TAC ACG ACG GAG GAG CAC CTG CGG GAG ATT TCC CTG CAT CCG GAC CAG TGC TCG TTT GTG GTC AAC AAG GCC TAC GCC CTC ATC TCC AGT TCG GTG AGC TTC TGG ATA CCC GGC ATT GTG ATG CTG GTG ATG TAC TGG CGT ATC TTT AAG GAG GCG ATA CGT CAG CGC AAG GCC CTC AGC CGC ACC AGC TCC AAC ATC CTG CTG AAC AGC GTC CAC ATG GGC CAC ACC CAG CAG CCC ACC AGC CTG AGC TAT CTG CAT CCC AGC GAC TGC GAT CTG AAT GGC ACA TCC GCC CGC GAG GAG ACG CAC AGT GCT CTT AGT AAC TTG GAG GAC ATG CTG CAG CCG GCC ACC GAC GAG GAC GAC GAC AGG GAC GAG TGC GAT GAA CTG AGA GTG CCA TCG CCG CCG CCA CGC CGC CTC AGC CGC AGC AGC ATC GAT CTG CGG GAC TTG GAG CAG GAG CGG TAC GAG AAA GTT ACC CAC ACG GAC AGT GCA CCT TCG ATG ATG GCA CTG CAG CAG CAG --- CAG CCC TCC CAC AAT CAG TTG CAG CCA CCG GCG CCA GTG TTC AAT CCG CAG ATA TGG ACG GAG GGC AAG ATG --- --- --- --- --- --- ATG CCT TCC AAG GAG CTC GAA AAG GAG CAT ACT CAT CCC AAT GCC CCG CAA CAG CAA CTC AGC CTG ACC AGC GGC AGT GGC AAC AGC GAA CCG GAA CCG GAG TCC ACC GCC TAC CGG GTC TTT GGT GGC CTC AAC AGC GAC GAG AGC GAG GGC AAC GAC CTG TAC --- --- GAC ACC CAC CTG CCG CTG GCC GAG GAC AAC AAG GAG CTG AAG CGC CTG ATC GAG GAC AAC TAT CTG TAC TTC AAG CGC CAG ACG GGC GGC ACC ATT ATC AGC GGT CCG GGC GGT GGC AAG TAC GCC GCC CTC AGT GAG ACG GAC TTC ATC CGG CTG AAG GCG GGT GCT GCG GCC TGC GGC CGT AAG GCA TTC GCC TCC AGC GAC TCG GAG TTC CTG CGC ACC ATT AGC GAA TCG CGG GCG TTG --- --- CCA GAG CAA CCA GTG CCC --- GAG AAG GAG AAG AGC TTC AAC ATC CTC TCC CTG CTG GCC AAG ACG AAG CGC TCG AGC ACC GAG TGC TTC GCC CTG GAG AAG AAG CGA CAT CAG GCA TCA AGC AAC TCC GAG GGA TCC AGC TTC TTC CGG CGC TCC CGG AAC CGG AAA TTG TCG CAC AGC TAC AAC GGA TGC GGC GGC GGC --- --- --- AAG GAA CGC AAA CTT GAG CGA CGC CAG CGG CAA CAC AGC GAT ACG GAC TCC ACG CCC AAC AAG CCG GAC ATC CTG CTG GAC ATC AAT GTG CTC AGC GAG CAG AGT GGC --- --- GCC AGT GTG ATC CAG CAG TTC AGC GAC GGG GTG CAG CTG ATT GAC TTC AGT GAG ATG AAG ACA CCG CCC GAG --- AGG AAT CGC AGC GAC GAC GAG CTG GCC CAG CTG GCC GAT TGC TTT GGG GAG TCA CCC CAG CAG CCG GCC ACG CCG CCA CCA TCG TTG TCG CCG CCG GAA TTG CCG GAA CCG AGT GGC CTG CTC ATT GCC AGC AGC TCG GAG CTG GCC GAG ATC TTT CGA TCG CTG AGC TTT CCA CTG GGC CGA CCA GCT GGT GCT CCA CAG CGC CTG AGC ACG CTC AGT GAC CAG GTG TGC GCC AAC TAT ATG ATG TCC CCA CCG AAC ACA CCG GCT CCG CCG GCC ATT TCC GTG CCC AAT GGA --- --- --- --- --- --- --- --- GGT GCC ATG GAC TCT TCC GCC GCC TCC AAC GCG CAG TCG GCG TCC ATC AAT GTG TAC TTC CTA TCG CCG CCG CCG CAT GCC GCC GCA CCT GGT TAT ACG CCC AGT GAC ACA TCC ACG GTG TCC TTG GAT GTG GTG ACC AGT CTG CCG ATG CCC --- --- GTT CCA GTG CCG CAG CCA AAT CCC CAA ATG CCC TCC CAG TCC AAC ATA TCG CCC AAG CCG GAG ATC ATA CTC GAT TCC ACG CTG TCG CCG GTT GAG GGA TGT GGC --- GAT GAG CAC CGG GAT GTC ACG TCG CCA CTG TTC AAG CGC AAA GAT AGC GCC GGC GAT GCG GAC GTG AGC GTT TCC GGC AAT GGT GGG GCT GGT GGC GTT --- --- --- --- GGA GGG CTC GGT GGC CGC CAA GGA CGC TGC AGC ATC CTG GCC GGC TAC GAT GGC ATC CAA ACT GTG CGG AAG AGA CAA GCG TCC GTG GTG ACC TAC GAC GTG AAT GTC ATC AAC TTC TCG CAG GAG AAC AGC GAC AGT CGC AGC TAC ATC CCG ATG GGC CGC GTT TCC ACC AGT TCC GCA AGC GGT TCC GTG CGA CCG GCC AAA GGA TGG AAG GCC GAA CAC AAG GCC GCC CGC ACC CTG GGC ATC ATC ATG GGC GTC TTT CTG CTC TGC TGG CTG CCC TTC TTT CTG TGG TAT GTC ATC ACA TCG CTC TGC GGA CCG GCT TGT CCC TGT CCC GAT GTG CTC GTG GTG GTG TTA TTC TGG ATC GGT TAC TTC AAC TCC ACG CTA AAT CCG CTT ATA TAC GCC TAC TTT AAT CGC GAT TTC CGC GAG GCA TTC CGC AAT ACG CTG GAG TGT GTG CTG CCA TGT CTG GAA AAA CGA AAT CCG TAC AAC GCC TAC TAC GTC 
Dtei                            ATG TCA GGG GTT AAC GTG GCT GAC CTT CTG GCC ACG ACA ATG ACA CTA CCC ATA ACA GCC GCA CCA GAA GCA GCA ACT --- --- --- --- TCA CAA GCA GCA ATA --- --- --- --- --- --- --- --- CTC GTG --- --- --- --- --- --- GCA GCT GCA ACA TCA GCC --- ACC AAC AGC AGC CAC CTG CAA CCT GCA ACA TTA ACA AGC CAC ATT TTC ACG ACA GCA GCA GCC AAA ACG ACG ACG AAG ACG --- --- --- --- --- ACG ACT ACG AGC AGT TTG CCT ATA ACA TCG CAA TTT GTG GAT GCC TCG TTG ACT TCG CTA TCA CTA ACA GCC ACA TCG TCA GAT GGC TCC TAC TCC TCA CCC TTT TCA TCC CAC TCG CCG TTG GAG TCC ACG TTT GAG TTC CTC TCC ACA GTC GGT CCA AAC ATA ACG --- --- --- --- GCC AAT GGC AGT GAG ATT GCC GTG GAT AAC CAG ACG GAG CTG GAG GAG AGC TGG CTG GAT CTA TCG CTG CTG CTG CTC AAA GGA TTC ATC TTC TCG TCA ATT ATC CTG GCC GCT GTG CTG GGC AAT GCA TTG GTC ATC ATT TCA GTG CAG CGC AAT CGA AAG CTG CGG GTG ATA ACC AAT TAC TTT GTT GTG TCG CTG GCG ATG GCC GAC ATG CTG GTG GCC CTC TGT GCG ATG ACA TTC AAC GCC TCC GTG GAA CTG TCC GGC GGA AAG TGG ATG TTC GGA CCG TTC ATG TGC AAC GTG TAC AAC AGC CTG GAT GTT TAC TTT TCC ACG GCC AGC ATA TTG CAC CTG TGC TGC ATA TCG GTG GAC AGA TAC TAC GCC ATT GTG CGT CCA CTG GAG TAT CCA TTG AAT ATG ACA CAC AAA ACG GTG TGC TTC ATG CTC GCC AAT GTG TGG ATC CTG CCC GCC CTC ATA TCC TTC ACG CCC ATC TTC CTG GGC TGG TAC ACG ACG GAG GAG CAC CTG CGG GAG ATT TCC CTG CAT CCG GAC CAG TGC TCG TTT GTG GTC AAC AAG GCC TAC GCC CTC ATC TCC AGT TCG GTG AGC TTC TGG ATA CCC GGC ATT GTG ATG CTG GTG ATG TAC TGG CGC ATC TTT AAG GAG GCG ATA CGT CAG CGC AAG GCC CTC AGC CGC ACC AGC TCC AAC ATC CTG CTG AAC AGC GTC CAC ATG GGC CAC ACC CAG CAG CCC ACC AGC CTG AGC TAT CTC CAT CCC AGC GAC TGC GAT CTG AAC GCC ACA TCC GCC CGC GAG GAG ACG CAC AGT GCC CTC AGT AAC TTG GAG GAC ATG CTG CAG CCG GCC ACC GAC GAG GAC GAC GAC AGG GAC GAG TGC GAT GAA CTG AGA GTG CCA TCG CCG CCG CCA CGC CGC CTC AGC CGC AGC AGC ATC GAT CTG CGG GAC TTG GAG CAG GAG CGG TAC GAG AAG GTC ACC CAC ACG GAC AGT GCT CCT TCG ATG ATG GCA CTG CAG CAG CAG --- CAG CCC TCC CAC AAT CAG TTG CAG CCA CCG GCG CCA GTG TTC AAT CCG CAG ATA TGG ACG GAG GGC AAG ATG --- --- --- --- --- --- ATC CCT TCG AAG GAG CTC GAA AAG GAG CAT GCT CAT CCC AAT GCC CCG CAA CAG CAA CTC AGC CTG ACC AGC GGC AGT GGG AAC AGC GAA CCG GAA CCG GAG TCC ACC GCC TAC CGG GTC TTT GGT GGC CTC AAC AGC GAC GAG AGC GAG GGC AAC GAC CTG TAC --- --- GAC ACC CAC CTG CCG CTG GCC GAG GAC AAC AAG GAG CTG AAG CGC CTG ATC GAG GAC AAC TAT CTG TAC TTC AAG CGC CAG ACG GGC GGC ACC ATT ATC AGC GGT CCT GGC GGG GGC AAG TAC GCC GCC CTC AGT GAG ACG GAC TTC ATC CGG CTG AAG GCA GGT GCT GCG GCC TGC GGC CGT AAG GCA TTC GCC TCC AGC GAC TCG GAG TTC CTG CGC ACC ATT AGC GAA TCG CGG GCG TTG --- --- CCA GAG CAA CCA GTG GCC --- GGG AAG GAG AAG AGC TTC AAC ATT CTA TCT CTG CTG GCC AAG ACG AAG CGG TCG AGC ACC GAG TGC TTC ACC CTG GAG AAG AAG CGA CAT CAG GCC --- --- AAC TCC GAG GGA TCC AGC TTC TTC CGG CGC TCG CGG AAC CGG AAA TTG TCG CAC AGC TAC AAC GGA TGC GGC GGC GGC --- --- --- AAG GAA CGC AAA CTT GAG CGA CGC CAG CGG CAG CAC AGC GAT ACG GAC TCC ACG CCC AAC AAG CCG GAC ATC CTG CTG GAC ATC AAT GTG CTT AGC GAG CAG AGT GGC --- --- GCC AGT GTG ATT CAG CAG TTC AGC GAC GGG GTG CAG CTG ATT GAC TTC AGT GAG CTG AAG TCA CCG CCG GAG --- AGG ATT CGC AGC GAC GAC GAG CTG GTC CAA CTG GCC GAT TGC TTT GGG GAG TCA CCC CAG CAG CCG GCC ACG CCG CCA CCA TCG TTG TCG CCG CCG GAG TTG CCG GAG CCG AGT GGC CTG CTC ATT GCC AGC AGC TCG GAG CTG GCC GAG ATC TTT CGA TCG CTG AGC TTT CCG CTG GGC CGA CCA GCT GGT GCT CCA CAG CGC CTG AGC ACG CTC AGT GAC CAG GTG TGC GCC AAC TAT CTG ATG TCC CCA CCG AAC ACA CCG GCT CCG CCA GCC ATT TCC GTG CCC AAC GGC --- --- --- --- --- --- --- --- GGT GCC ATG GAC TCT TCC GCC GCT TCC AAC GCG CAG TCG GCG TCC ATC AAT GTG TAC TTC CTA TCG CCG CCG CCG CAT GCC GCC GCA CCT GGT TAT ACG CCC AGT GAC ACA TCC ACG GTG TCC TTG GAT GTG GTG ACC AGT CTG CCC ATG CCC --- --- GTT CCA GTG CCG CAG CCA AAT CCC CAA ATG CCC TCC CAG TCC AAC ATA TCG CCC AAG CCG GAG ATC ATA CTC GAT TCC ACG CTG TCG CCG GTT GAG GGA TGT GGC --- GAT GAG CAC CGG GAT GTC ACG TCG CCA CTG TTC AAG CGC AAA GAT AGC GCC GGC GAT GCG GAC GTG AGC GTT TCC GGC AAT GGT GGG GCT GGT GGC GTA --- --- --- --- GGA GGG GTT GGT GGC CGC CAA GGA CGC TGC AGC ATC CTG GCC GGC TAC GAT GGC ATC CAA ACT GTG CGG AAG AGA CAG GCG TCC GTG GTG ACC TAC GAC GTG AAT GTC ATC AAC TTC TCG CAG GAG AAC AGC GAC AGT CGC AGC TAC ATC CCG ATG GGC CGC GTT TCC ACC AGT TCC GCA AGC GGC TCC GTG CGA CCG GCC AAA GGA TGG AAG GCC GAA CAC AAG GCC GCC CGC ACC CTG GGC ATC ATC ATG GGC GTC TTT CTG CTC TGC TGG CTG CCC TTC TTT CTG TGG TAT GTC ATC ACA TCG CTC TGC GGA CCG GCC TGT CCC TGT CCC GAT GTG CTC GTG GTG GTG TTA TTC TGG ATC GGT TAC TTC AAC TCC ACG CTA AAT CCG CTT ATA TAC GCC TAC TTT AAT CGC GAT TTC CGC GAG GCA TTC CGC AAT ACG CTG GAG TGT GTG CTG CCC TGT CTG GAG AAA CGC AAT CCG TAC AAC GCC TAC TAC GTC 
Dyak                            ATG TCA GGG GTT AAC GTG GCT GAC CTT CTG GCC ACG ACA ATG ACA TTA CCC ATA ACA GCC GCA GCA GAA GCA GCA ACA --- --- --- --- TCA CAA GCA GCA ACA --- --- --- --- --- --- --- --- CTC GTT --- --- --- --- --- --- GCA GCT GCA ACA TCA GCC --- ACC AAC AGC AGC CAC CTG CAA CCT GCA ACA TTA ACA AGC CAC ATT TTC ACG ACA GAA GCA GCC AAA ACG ACG --- --- --- ACG ACG ACG ACG AAG CCG ACT ACG AGC AGT TTG CCT ATA ACA TCG CAA TTT GTG GAT GCC TCG TTG ACT TCG CTA TCA CTA ACA GCC ACA TCG TCA GAT GGC TCC TAC TCC TCA CCC TTT TCA TCC CAC TTG CCG TCG GAG TCC ACG TTT GAG TTC CTC TCC ACA GTC GGT CCA AAC ATA ACG --- --- --- --- GCC AAT GGC AGT GAG ATT GCC GTG GAT AAC CAG GCG GAG CTG GAG GAG AGC TGG CTG GAT CTA TCG CTG CTG CTG CTC AAA GGA TTC ATC TTC TCG TCA ATT ATC CTG GCC GCA GTG CTG GGC AAT GCA TTG GTC ATC ATT TCA GTG CAG CGC AAT CGA AAG CTG CGG GTG ATA ACC AAT TAC TTT GTT GTG TCG CTG GCG ATG GCC GAC ATG CTG GTG GCC CTC TGT GCG ATG ACA TTC AAC GCC TCC GTG GAA CTG TCC GGC GGA AAG TGG ATG TTC GGA CCG TTC ATG TGC AAC GTG TAC AAC AGC CTG GAT GTT TAC TTT TCC ACG GCC AGC ATA TTG CAC CTG TGC TGC ATA TCG GTG GAC AGA TAC TAC GCC ATT GTG CGT CCA CTG GAG TAT CCA TTG AAT ATG ACA CAC AAA ACG GTG TGC TTC ATG CTC GCC AAT GTG TGG ATC CTG CCC GCC CTC ATA TCC TTC ACG CCC ATC TTC CTG GGC TGG TAC ACG ACG GAG GAG CAC CTG CGG GAG ATT TCC CTG CAT CCG GAC CAG TGC TCG TTT GTG GTC AAC AAG GCC TAC GCC CTC ATC TCC AGT TCG GTG AGC TTC TGG ATA CCC GGC ATT GTG ATG CTG GTG ATG TAC TGG CGC ATC TTT AAG GAG GCG ATA CGT CAG CGC AAG GCC CTT AGC CGC ACC AGC TCC AAC ATC CTG CTG AAC AGC GTC CAC ATG GGC CAC ACC CAG CAG CCC ACC AGC CTG AGC TAT CTG CAT CCC AGC GAC TGC GAT CTG AAC GCC ACA TCC GCC CGC GAG GAG ACG CAC AGT GCC CTC AGT AAC TTG GAG GAC ATG CTG CAG CCG GCC ACC GAC GAG GAC GAC GAC AGG GAC GAG TGC GAT GAA CTG AGA GTG CCA TCG CCG CCG CCA CGC CGC CTC AGC CGC AGC AGC ATC GAT CTG CGA GAC TTG GAG CAG GAG CGG TAC GAG AAG GTC ACC CAC ACG GAC AGT GCT CCC TCG ATG ATG GCA CTG CAG CAG CAG --- CAG CCC TCC CAC AAT CAG TTG CAG CCA CCG GCG CCA GTG TTC AAT CCG CAG ATA TGG ACG GAG GGC AAG ATG --- --- --- --- --- --- ATC CCT TCG AAG GAG CTC GAA AGG GAG CAT CCT CAT CCC AAT GCC CCG CAA CAG CAA CTC AGT CTG ACC AGC GGC AGT GGG AAC AGC GAG CCG GAA CCG GAG TCC ACC GCC TAC CGG GTC TTT GGT GGC CTC AAC AGC GAC GAG AGC GAA GGC AAC GAC CTG TAC --- --- GAC ACC CAC CTG CCG CTG GCC GAG GAC AAC AAG GAG CTG AAG CGC CTG ATC GAG GAC AAC TAT CTG TAC TTC AAG CGC CAG ACG GGC GGC ACC ATC ATC AGC GGT CCC GGC GGG GGC AAG TAC GCC GCA CTC AGT GAA ACG GAC TTC ATT CGG CTG AAG GCA GGT GCT GCG GCC TGC GGC CGT AAG GCA TTC GCC TCC AGC GAC TCG GAG TTC CTG CGC ACC ATT AGC GAA TCG CGG GCG TTG --- --- CCA GAG CAG CCA GTG GCC --- GGG AAA GAG AAG AGC TTC AAC ATT CTA TCT CTG CTG GCC AAG ACG AAG CGC TCA AGC ACC GAG TGC TTC ACC CTG GAG AAG AAA CGA CAT CAG GCC --- --- AAC TCC GAG GGA TCC AGC TTC TTC CGG CGC TCC CGG AAC CGG AAA TTG TCG CAC AGC TAC AAC GGA TGC GGC GGC GGC --- --- --- AAG GAA CGC AAA CTT GAG CGA CGC CAG CGG CAG CAC AGC GAT ACG GAC TCC ACG CCC AAC AAG CCG GAC ATC CTG CTG GAC ATC AAT GTG CTT AGC GAG CAG AGT GGC --- --- GCC AGT GTG ATC CAG CAG TTC AGC GAC GGG GTG CAG CTG ATT GAC TTC AGT GAG ATG AAG TCA CCG CCC GAG --- AGG ATT CGC AGC GAC GAC GAG CTG GCC CAA CTG GCC GAT TGC TTT GGG GAG TCA CCC CAG CAG CCG GCC ACG CCG CCA CCA TCG TTG TCG CCG CCG GAG TTG CCG GAG CCG AGT GGC CTG CTC ATT GCC AGC AGC TCG GAG CTG GCC GAG ATC TTT CGA TCG CTG AGC TTT CCG CTG GGC CGA CCA GCT GGT GCT CCA CAG CGC CTG AGC ACG CTC AGT GAC CAG GTA TGC GCC AAC TAT CTG ATG TCC CCA CCG AAC ACA CCG GCT CCG CCA GCC ATT TCC GTG CCC AAC GGA --- --- --- --- --- --- --- --- GGT GCC ATG GAC TCT TCC GCC GCT TCC AAC GCG CAG TCG GCG TCC ATC AAT GTG TAC TTC CTA TCG CCG CCG CCG CAT GCC GCC GCA CCT GGT TAT ACG CCC AGT GAC ACA TCC ACG GTG TCC TTG GAT GTG GTG ACC AGT CTG CCA ATG CCC --- --- GTT CCA GTG CCG CAG CCA AAT CCC CAA ATG CCC TCC CAG TCC AAC ATA TCG CCC AAG CCG GAG ATC ATA CTC GAT TCT ACG CTG TCG CCG GTT GAG GGA TGT GGC --- GAT GAG CAC CGG GAT GTC ACG TCG CCA CTG TTC AAG CGC AAA GAT AGC GCC GGC GAT GCG GAC GTG AGC GTT TCC GGC AAT GGT GGG GCT GGT GGC GTA --- --- --- --- GGA GGG GTT GGT GGC CGC CAA GGA CGC TGC AGC ATC CTG GCC GGC TAC GAT GGC ATC CAA ACT GTG CGG AAG AGA CAG GCG TCC GTG GTG ACC TAC GAC GTG AAT GTC ATC AAC TTC TCG CAG GAG AAC AGC GAC AGT CGC AGC TAC ATC CCG ATG GGC CGC GTT TCC ACC AGT TCC GCA AGC GGC TCA GTG CGA CCG GCA AAA GGA TGG AAG GCC GAA CAC AAG GCC GCC CGC ACC CTG GGC ATC ATC ATG GGC GTC TTT CTG CTC TGC TGG CTG CCC TTC TTT CTG TGG TAT GTC ATC ACA TCG CTC TGC GGA CCG GCC TGT CCC TGT CCC GAT GTG CTC GTG GTG GTG TTA TTC TGG ATC GGT TAC TTC AAC TCC ACG CTA AAT CCG CTT ATA TAC GCC TAC TTT AAT CGC GAT TTC CGC GAG GCA TTC CGC AAT ACG CTG GAG TGT GTG CTG CCC TGT CTG GAG AAA CGC AAT CCG TAC AAC GCC TAC TAC GTC 
Dsan                            ATG TCA GGG GTT AAC GTG GCT GAC CTT CTG GCC ACG ACA ATG ACA TTA CCC ATA ACA GCC GCA GCA GAA GCA GCA ACA --- --- --- --- TCA CAA GCA GCA ACA --- --- --- --- --- --- --- --- CTC GTT --- --- --- --- --- --- GCA GCT GCA ACA TCA GCC --- ACC AGC AGC AGC CAC CTG CAA CCT GCA ACA TTA ACA AGC CAC ATT TTC ACG ACA GCA GCA GCC AAA ACG ACG ACG ACG ACG ACG ACG ACG ACG AAG CCG ACT ACG AGC AGT TTG CCT ATA ACA TCG CAA TTT GTG GAT GCC TCG TTG ACT TCG CTA TCA CTA ACA GCC ACA TCG TCA GAT GGC TCC TAC TCC TCA CCC TTT TCA TCC CAC TTG CCG TCG GAG TCC ACG TTT GAG TTC CTC TCC ACA GTC GGT CCA AAC ATA ACG --- --- --- --- GCC AAT GGC AGT GAG ATT GCC GTG GAT AAC CAG GCG GAG CTG GAG GAG AGC TGG CTG GAT CTA TCG CTG CTG CTG CTC AAA GGA TTC ATC TTC TCG TCA ATT ATC CTG GCC GCT GTG CTG GGC AAT GCA TTG GTC ATC ATT TCA GTG CAG CGC AAT CGA AAG CTG CGG GTG ATA ACC AAT TAC TTT GTT GTG TCG CTG GCG ATG GCC GAC ATG CTG GTG GCC CTC TGT GCG ATG ACA TTC AAC GCC TCC GTG GAA CTG TCC GGC GGA AAG TGG ATG TTC GGA CCG TTC ATG TGC AAC GTG TAC AAC AGC CTG GAT GTT TAC TTT TCC ACG GCC AGC ATA TTG CAC CTG TGC TGC ATA TCG GTG GAC AGA TAC TAC GCC ATT GTG CGT CCA CTG GAG TAT CCA TTG AAT ATG ACA CAC AAA ACG GTG TGC TTC ATG CTC GCC AAT GTG TGG ATC CTG CCC GCC CTC ATA TCC TTC ACG CCC ATC TTC CTG GGC TGG TAC ACG ACG GAG GAG CAC CTG CGG GAG ATT TCC CTG CAT CCG GAC CAG TGC TCG TTT GTG GTC AAC AAG GCC TAC GCC CTC ATC TCC AGT TCG GTG AGC TTC TGG ATA CCC GGC ATT GTG ATG CTG GTG ATG TAC TGG CGC ATC TTT AAG GAG GCG ATA CGT CAG CGC AAG GCC CTC AGC CGC ACC AGC TCC AAC ATC CTG CTG AAC AGC GTC CAC ATG GGC CAC ACC CAG CAG CCC ACC AGC CTG AGC TAT CTG CAT CCC AGC GAC TGC GAT CTG AAC GCC ACA TCC GCC CGC GAG GAG ACG CAC AGT GCC CTC AGT AAC TTG GAG GAC ATG CTG CAG CCG GCC ACC GAC GAG GAC GAC GAC AGG GAC GAG TGC GAT GAA CTG AGA GTG CCA TCG CCG CCG CCA CGC CGC CTC AGC CGC AGC AGC ATC GAC CTG CGA GAC TTG GAG CAG GAA CGG TAC GAG AAG GTC ACC CAC ACG GAC AGT GCT CCC TCG ATG ATG GCA CTG CAG --- CAG --- CAA CCC TCC CAC AAT CAG TTG CAG CCA CCG GCG CCA GTG TTC AAT CCG CAG ATA TGG ACG GAG GGC AAG ATG --- --- --- --- --- --- ATC CCT TCG AAG GAG CTC GAA AAG GAG CAT CCT CAT CCC AAT GCC CCG CAA CAG CAA CTC AGC CTA ACC AGC GGC AGT GGG AAC AGC GAA CCG GAA CCG GAG TCC ACC GCC TAC CGG GTC TTT GGT GGC CTC AAC AGC GAC GAG AGC GAA GGC AAC GAC CTA TAC --- --- GAC ACC CAC CTG CCG CTG GCC GAG GAC AAC AAG GAG CTG AAG CGC CTG ATC GAG GAC AAC TAT CTG TAC TTC AAG CGC CAG ACG GGC GGC ACC ATC ATC AGC GGT CCC GGC GGG GGC AAG TAC GCC GCT CTC AGT GAG ACG GAC TTC ATT CGG CTG AAG GCA GGT GCT GCG GCC TGC GGC CGT AAG GCA TTC GCC TCC AGC GAC TCG GAG TTC CTG CGC ACC ATT AGC GAA TCG CGG GCG TTG --- --- CCA GAG CAG CCA GTG GCC --- GGG AAG GAG AAG AGC TTC AAC ATT CTA TCT CTG CTG GCC AAG ACG AAG CGC TCA AGC ACC GAG TGC TTC ACC CTG GAG AAG AAA CGA CAT CAG GCC --- --- AAC TCC GAG GGA TCC AGC TTC TTC CGG CGC TCC CGG AAC CGG AAA TTG TCG CAC AGC TAC AAC GGA TGC GGC GGC GGC --- --- --- AAG GAA CGC AAA CTT GAG CGA CGC CAG CGG CAG CAC AGC GAT ACG GAC TCC ACG CCC AAC AAG CCG GAC ATC CTG CTG GAC ATC AAT GTG CTT AGC GAG CAG AGT GGC --- --- GCC AGT GTG ATC CAG CAG TTC AGC GAC GGG GTG CAG CTG ATT GAC TTC AGT GAG ATG AAG TCA CCG CCC GAG --- AGG ATT CGC AGC GAC GAC GAG CTG GCC CAA CTG GCC GAT TGC TTT GGG GAG TCA CCC CAG CAG CCG GCC ACG CCG CCA CCA TCG TTG TCG CCG CCG GAG TTG CCG GAG CCG AGT GGC CTG CTC ATT GCC AGC AGC TCG GAG CTG GCC GAG ATC TTT CGA TCG CTG AGC TTT CCG CTG GGC CGA CCA GCT GGT GCT CCA CAG CGC CTG AGC ACG CTC AGT GAC CAG GTA TGC GCC AAC TAT CTG ATG TCC CCA CCG AAC ACA CCG GCT CCG CCA GCC ATT TCC GTG CCC AAC GGA --- --- --- --- --- --- --- --- GGT GCC ATG GAC TCT TCC GCC GCT TCC AAC GCG CAG TCG GCG TCC ATC AAT GTG TAC TTC CTA TCG CCG CCG CCG CAT GCC GCC GCA CCT GGT TAT ACG CCC AGT GAC ACA TCC ACG GTG TCC TTG GAT GTG GTG ACC AGT CTG CCA ATG CCC --- --- GTT CCA GTG CCG CAG CCA AAT CCC CAA ATG CCC TCC CAG TCC AAC ATA TCG CCC AAG CCG GAG ATC ATA CTC GAT TCC ACG CTG TCG CCG GTT GAA GGA TGT GGC --- GAT GAG CAC CGG GAC GTC ACG TCG CCA CTG TTC AAG CGC AAA GAT AGC GCC GGC GAT GCG GAC GTG AGC GTT TCC GGC AAT GGT GGG ACT GGT GGC GTA --- --- --- --- GGA GGG GTT GGC GGC CGC CAA GGA CGC TGC AGC ATC CTG GCC GGC TAC GAT GGC ATC CAA ACT GTG CGG AAG AGA CAG GCG TCC GTG GTG ACC TAC GAC GTG AAT GTC ATC AAC TTC TCG CAG GAG AAC AGC GAC AGT CGC AGC TAC ATC CCG ATG GGC CGC GTT TCC ACC AGT TCC GCA AGC GGC TCA GTG CGA CCG GCC AAA GGA TGG AAG GCC GAA CAC AAG GCC GCC CGC ACC CTG GGC ATC ATC ATG GGC GTC TTT CTG CTC TGC TGG CTG CCC TTC TTT CTG TGG TAT GTC ATC ACA TCG CTC TGC GGA CCG GCC TGT CCC TGT CCC GAT GTG CTC GTG GTG GTG TTA TTC TGG ATC GGT TAC TTC AAC TCC ACG CTA AAT CCG CTT ATA TAC GCC TAC TTT AAT CGC GAT TTC CGC GAG GCA TTC CGC AAT ACG CTG GAG TGT GTG CTG CCC TGT CTG GAG AAA CGT AAT CCG TAC AAC GCC TAC TAC GTC 
Dmel                            ATG TCA GGG GTT AAC GTG GCT GAC CTT CTG GCC ACG ACA ATG ACA TTA CCC ATA ACA GCC GCA GCA GGA GCA GCA ACA --- --- --- --- TCA CAA GCA --- --- --- --- --- --- --- --- --- --- --- --- --- --- --- --- --- --- --- GCA GCA ACA TCA GCC --- ACC AAC GCC AGC CAC CTG CAA CCT GCA ACA TTA ACA GGC CAC ATT TCC ACG ACA GCA GCA GCC AAA ACT ACG ACG --- --- --- --- --- --- --- ACG CCG ACG AGC AGT TTG CCT ATA ACA TCG CAA TTT GTG GAT GCC TCG TTG ACT TCG CTA TCA TTA ACA GCC ACA TCG TCA GAT GCC TCC TAC TCC TCG CCC TTT TCA TCC TAC TTG TCG TCG GAT TCC ACG TTT GAG CTC CTC TCG ACA GTC GGC CCA AAT ATA ACG --- --- --- --- GCC AAT GGC AGT GAC ATT GCG GTG GAT AAC CAG GCG GAG CTG GAG GAG AGC TGG CTG GAT CTA TCG CTG CTG CTG CTC AAA GGA TTC ATC TTC TCG TCA ATT ATC CTG GCC GCT GTC CTC GGC AAT GCA TTG GTC ATC ATT TCA GTG CAG CGC AAT CGA AAG CTG CGG GTG ATA ACC AAT TAC TTT GTT GTG TCG CTG GCG ATG GCC GAC ATG CTG GTG GCC CTC TGT GCG ATG ACA TTC AAC GCC TCC GTG GAA CTG TCC GGC GGA AAG TGG ATG TTC GGA CCG TTC ATG TGC AAC GTG TAC AAC AGC CTG GAT GTT TAC TTT TCC ACG GCC AGC ATA TTG CAC CTG TGC TGC ATA TCA GTG GAC AGA TAC TAC GCC ATT GTG CGT CCA CTG GAG TAT CCA TTG AAT ATG ACA CAC AAA ACG GTC TGC TTC ATG CTC GCC AAT GTG TGG ATC CTG CCC GCC CTC ATA TCC TTC ACG CCC ATC TTT CTG GGC TGG TAC ACG ACG GAG GAG CAC CTG CGG GAG ATT TCC CTG CAT CCG GAC CAG TGC TCG TTT GTG GTC AAC AAG GCC TAC GCC CTC ATC TCC AGT TCG GTG AGC TTC TGG ATA CCC GGC ATT GTG ATG CTG GTG ATG TAC TGG CGC ATC TTT AAG GAG GCG ATT CGT CAA CGC AAG GCC CTC AGC CGC ACC AGC TCC AAC ATC CTC CTT AAC AGC GTC CAC ATG GGC CAC ACC CAG CAG CCC ACC AGC CTG AGC TAT CTG CAT CCC AGT GAC TGT GAT CTG AAT GCC ACA TCC GCC CGG GAG GAG ACG CAC AGT GCG CTT AGT AAC TTG GAG GAC ATG CTG CAG CCG GCC ACC GAC GAG GAC GAC GAT AGG GAC GAG TGC GAT GAA CTG AGA GTG CCA TCG CCG CCG CCA CGC CGC CTC AGC CGC AGC AGC ATC GAT CTG AGG GAC TTG GAG CAG GAG CGG TAC GAG AAG GTC ACC CAC ACG GAC AGT GCT CCC TCG ATG ATG GCA CTG CAG CAA CAG --- CAG CCC TCC CAC AAT CAG TTG CAG CCA CCG GCG CCA GTG TTC AAT CCG CAG ATA TGG ACG GAG GGC AAG ATG --- --- --- --- --- --- ATC CCT TCG AAG GAG CTC GAT AAG GAG CAT TCT CAT CCC AAT GGC CCG CAA CAG CAG CTC AGC CTG ACC AGC GGC AGT GGG AAC AGC GAA CCG GAA CCG GAG TCC ACT GCG TAC CGG GTC TTT GGT GGT CTC AAC AGC GAC GAG AGC GAG GGC AAC GAC CTG TAC --- --- GAC ACC CAC CTG CCG CTG GCC GAG GAC AAC AAG GAG CTG AAG CGC CTG ATA GAG GAC AAC TAT CTG TAC TTT AAG CGC CAG ACG GGC GGC ACC ATT ATC AGT GGC CCA GGC GGA GGA AAG TAC GCT GCC CTC AGT GAA ACG GAC TTC ATC AGG CTG AAG GCG GGC GCA GCG GCC TGT GGG CGT AAG GCA TTC GCC TCC AGC GAT TCG GAG TTC CTG CGC ACC ATT AGT GAA TCG CGG GCG TTG --- --- CCG GAG CAG CCA GTG CCC --- GGG AAG GAG AAG GGC TTC AAC ATT CTG TCC CTG CTG TCG AAG ACG AAA CGC TCG AGC ACC GAG TGC TTT ACG CTG GAA AAG AAG CGA CAT CAG GCC --- --- AAC TCC GAG GGA TCC AGC TTC TTC CGG CGC TCC CGG AAC CGG AAA TTG TCG CAC AGC TAC AAC GGA TGC GGT GGC GGC --- --- --- AAG GAA CGC AAA CTT GAG AGA CGC CAG CGG CAG CAC AGC GAT ACG GAC TCC ACG CCC AAC AAG CCG GAC ATC CTG CTG GAC ATC AAT GTG CTC AGC GAG CAG AGT GGA --- --- GCC AGT GTG ATC CAG CAG TTC AGC GAC GGG GTA CAG CTG ATT GAC TTC AGT GAG CTG AAA ACA CCG CCC GAG --- AGG ATT CGG AGC GAC GAC GAG TTG GCG CAG CTG GCC GAT TGC TTT GGG GAG TCG CCC CAG CAG CCG GCC ACG CCG CCA CCA TCG TTA TCG CCG CCA GAA TTG CCA GAA CCG AGT GGC CTG CTC ATT GCC AGC AGC TCG GAA CTG GCC GAG ATC TTT CGC TCG CTG AGC TTT CCG CTG GGC CGA CCG GCT GGT GCT CCA CAG CGC CTG AGC ACG CTC AGT GAC CAG GTG TGC GCC AAC TAT CTG ATG TCC CCA CCG AAC ACA CCG GCT CCG CCG GCC ATT TCC GTG CCG AAC GGA --- --- --- --- --- --- --- --- GGT GCC ATG GAC TCT TCC GCC TCT TCC AAC GCG CAG TCG GCG TCC ATC AAT GTG TAC TTC CTA TCG CCG CCG CCG CAT GCC GCC GCA CCT GGT TAT ACG CCC AGT GAC ACA TCC ACT GTG TCC TTG GAT GTG GTG ACC AGC CTG CCT ATG CCC --- --- GTT CCA GTG CCG CAG CCA AAT CCC CAA ATG GCC TCA CAG TCC AAC ATA TCG CCC AAG CCG GAG ATC ATA CTC GAT TCC ACG CTG TCG CCG GTT GAG GGA TGC GGC --- GAT GAG CAC CGG GAT GTC ACG TCG CCA CTG TTC AAG CGC AAA GAT AGC GCC GGC GAT GCG GAC GTG AGC GTT TCC GGC AAT GGA GGG GCT GGT GGC GTT --- --- --- --- GGA GGA GTG GGT GGC CGC CAA GGC CGC TGC AGC ATC CTG GCA GGC TAC GAT GGC ATC CAA ACT GTG CGG AAG AGA CAG GCG TCC GTG GTG ACC TAC GAC GTG AAT GTC ATC AAC TTC TCG CAG GAG AAC AGC GAC AGT CGC AGC TAC ATC CCG ATG GGC CGC GTT TCC ACC AGT TCC GCA AGC GGT TCC GTG CGA CCG GCC AAA GGA TGG AAG GCC GAA CAC AAG GCC GCC CGC ACC CTG GGC ATC ATC ATG GGC GTC TTT CTG CTC TGC TGG CTG CCC TTC TTT CTG TGG TAT GTC ATC ACA TCG CTC TGC GGT CCG GCC TGC CCA TGT CCC GAT GTG CTC GTG GTG GTG TTA TTC TGG ATC GGT TAC TTC AAC TCC ACG CTA AAT CCG CTT ATA TAC GCC TAC TTT AAT CGC GAT TTT CGC GAG GCA TTC CGC AAT ACG CTG GAG TGT GTG CTG CCC TGT CTG GAG AAA CGA AAT CCG TAC AAC GCC TAC TAC GTC 
Dsec                            ATG TCA GGG GTT TAC GTG GCT GAC CTT CTG GCC ACG ACA ATG ACA TTA CCC ATA ACA GCC GCA ACA GGA GCA GCA ACC --- --- --- --- TCA CAA GCA --- --- --- --- --- --- --- --- --- --- --- --- --- --- --- --- --- --- --- GCA GCA ACA TCA GTC --- ACC AAC GCC AGC CAC CTG CAA CCT GCA ACA TTA ACA AGC CAC ATT TCC ACG ACA GCA GCA GCC AAA ACG ACG ACG --- --- --- --- --- --- --- ACG ACG ACG AGC AGT TTG CCT ATA ACA TCG CAA TTT GTG GAT GCC TCG TTG ACT TCG CTA TCA TTA ACA GCC ACA TCG TCA GAT GGC TCC TAC TCC TCG CCC TTT TCA TCC TAC TCT TCC TCG GAG TCC ACG TTT GAG TTC CTC TCG ACA GTT GGC CCA AAC ATA ACT --- --- --- --- GCC AAT GGC AGT GAG ATT GCG GTG GAT AGC CAG GCG GAG CTG GAG GAG AGC TGG CTG GAT CTA TCG CTG CTG CTG CTC AAA GGA TTC ATC TTC TCG TCA ATT ATC CTG GCC GCT GTC CTC GGC AAC GCA TTG GTC ATC ATT TCA GTG CAG CGC AAT CGA AAG CTG CGG GTG ATA ACC AAT TAC TTT GTT GTG TCG CTG GCG ATG GCC GAC ATG CTG GTG GCC CTC TGT GCG ATG ACA TTC AAC GCC TCC GTG GAA CTG TCC GGC GGA AAG TGG ATG TTC GGA CCG TTC ATG TGC AAC GTG TAC AAC AGC CTG GAT GTT TAC TTT TCC ACG GCC AGC ATA TTG CAC CTG TGC TGC ATA TCG GTG GAC AGA TAC TAC GCC ATT GTG CGT CCA CTG GAG TAT CCA TTG AAT ATG ACA CAC AAA ACG GTC TGC TTC ATG CTC GCC AAT GTG TGG ATC CTG CCC GCC CTC ATA TCC TTC ACG CCC ATC TTC CTG GGC TGG TAC ACG ACG GAG GAG CAC CTG CGG GAG ATT TCC CTG CAT CCG GAC CAG TGC TCG TTT GTG GTC AAC AAG GCC TAC GCC CTC ATC TCC AGT TCG GTG AGC TTC TGG ATA CCC GGC ATT GTG ATG CTG GTG ATG TAC TGG CGC ATC TTT AAG GAG GCG ATT CGT CAG CGC AAG GCC CTC AGC CGC ACC AGC TCC AAT ATC CTC CTA AAC AGC GTC CAC ATG GGC CAC ACC CAG CAG CCT ACC AGC CTG AGC TAT CTG CAT CCC AGC GAC TGC GAT CTG AAT GCC ACA TCC GCC CGC GAG GAG ACA CAC AGT GCG CTC AGT AAC TTG GAG GAC ATG CTG CAG CCG GCC ACC GAC GAG GAC GAC GAC AGG GAC GAG TGC GAT GAA CTG AGA GTG CCA TCG CCG CCG CCA CGC CGC CTC AGC CGC AGC AGC ATC GAT CTG AGG GAC TTG GAG CAG GAG CGG TAC GAG AAG GTC ACC CAC ACG GAC AGT GCT CCC TCG ATG ATG GCA CTG CAG CAG CAG --- CAG CCC TCC CAC AAT CAG TTG CAG CCA CCG GCG CCA GTG TTC AAT CCG CAG ATA TGG ACG GAG GGC AAG ATG --- --- --- --- --- --- ATC CCT TCG AAG --- --- --- --- GAG CAT TCT CAT CCC AAT GGA CCG CAA CAG CAA CTC AGC CTG ACC AGC GGC AGT GGG AAC AGC GAA CCG GAA CCG GAG TCC ACC GCG TAC CGG GTC TTT GGT GGC CTC AAC AGC GAC GAG AGC GAG GGC AAC GAC ATG TAC --- --- GAC ACC CAC CTG CCG CTG GCC GAG GAC AAC AAG GAG CTG AAG CGC CTG ATC GAG GAC AAC TAT CTG TAC TTC AAG CGC CAG ACG GGC GGC ACA ATT ATC AGT GGT CCG GGC GGG GGG AAG TAC GCC GCC CTC AGT GAG ACG GAC TTC ATC CGG CTG AAG GCG GGT GCA GCG GCC TGT GGG CGT AAG GCA TTC GCC TCC AGC GAT TCG GAG TTC CTG CGC ACC ATT AGC GAA TCG CGG GCG TTG --- --- CCG GAG CAG CCA GTG CCC --- GGG AAG GAG AAG GGC TTC AAC ATT CTA TCC CTG CTG TCG AAG ACG AAG CGC TCG AGC ACC GAG TGC TTT ACG CTG GAG AAG AAG CGA CAT CAG GCC --- --- AAC TCC GAG GGA TCC AGC TTC TTC CGG CGC TCC CGG AAC CGG AAA TTG TCG CAC AGC TAC AAC GGA TGC GGC GGC GGC --- --- --- AAG GAA CGC AAA CTT GAG CGA CGC CAG CGG CAG CAC AGC GAT ACG GAC TCC ACG CCC AAC AAG CCG GAC ATC CTG CTG GAC ATC AAT GTG CTC AGC GAG CAG AGT GGC --- --- GCC AGT GTG ATC CAG CAG TTC AGC GAC GGG GTG CAG CTG ATT GAC TTC AGT GAG CTA AAA GCA CCG CCC GAG --- AGG ATT CGC AGC GAC GAC GAG CTG GCC CAG CTG GCC GAT TGC TTT GGG GAG TCG CCC CAG CAG CCG GCC ACG CCG CCA CCA TCG TTG TCG CCG CCG GAA TTG CCG GAA CCG AGT GGC CTG CTC ATT GCC AGC AGC TCG GAG CTG GCC GAG ATC TTT CGC TCG CTG AGC TTT CCA CTG GGC CGA CCG GCT GGT GCT CCA CAG CGC CTG AGT ACG CTC AGT GAC CAG GTG TGC GCC AAC TAT CTG ATG TCC CCA CCG AAC ACA CCG GCT CCG CCG TCC ATT TCC GTG CCG AAC GGA --- --- --- --- --- --- --- --- GGT GCC ATG GAC TCT TCC GCC GCT TCC AAC TCG CAG TCG GCG TCC ATC AAT GTG TAC TTC CTA TCG CCG CCG CCG CAT GCC GCC GCA CCT GGT TAT ATG CCC AGT GAC ACA TCC ACT GTG TCC TTG GAT GTG GTG ACC AGC CTG CCG ATG CCC --- --- GTT CCA GTG CCG CAG CCA AAT CCC CAA ATG CCC TCA CAG TCC AAC ATA TCG CCC AAG CCG GAG ATC ATA CTC GAT TCC ACG CTG TCG CCG GTT GAG GGA TGC GGC --- GAT GAG CAC CGG GAT GTC ACG TCG CCA CTG TTC AAG CGC AAA GAT AGC GCC GGC GAT GCG GAC GTG AGC GTT TCC GGC AAT GGA GGG GCT GGT GGC ATT --- --- --- --- GGA GGA GTG GGT GGC CGC CAA GGG CGC TGC AGC ATC CTG GCC GGC TAC GAT GGC ATC CAA ACT GTG CGG AAG AGA CAG GCG TCC GTG GTG ACC TAC GAC GTG AAT GTC ATC AAC TTC TCG CAG GAG AAC AGC GAC AGT CGC AGC TAC ATC CCG ATG GGC CGC GTT TCC ACC AGT TCC GCA AGC GGC TCC GTG CGA CCG GCC AAA GGA TGG AAG GCC GAA CAC AAG GCC GCC CGC ACC CTG GGC ATC ATC ATG GGC GTC TTT CTG CTC TGC TGG CTG CCC TTC TTT CTG TGG TAT GTC ATC ACA TCG CTC TGC GGT CCG GCC TGC CCG TGT CCC GAT GTG CTC GTG GTG GTG TTA TTC TGG ATC GGT TAC TTC AAC TCC ACG CTA AAT CCG CTT ATA TAC GCC TAC TTT AAT CGA GAT TTC CGC GAG GCA TTC CGC AAT ACG CTG GAG TGT GTG CTG CCC TGT CTG GAG AAA CGA AAT CCG TAC AAC GCC TAC TAC GTC 
Dsim                            ATG TCA GGG GTT AAC GTG GCT GAC CTT CTG GCC ACG ACA ATG ACA TTA CCC ATA ACA GCC GCA ACA GGA GCA GCA ACA --- --- --- --- TCA CAA GCA --- --- --- --- --- --- --- --- --- --- --- --- --- --- --- --- --- --- --- GCA GCA ACA TCA GTC --- ACC --- --- AGC CAC CTG CAA CCT GCA ACA TTA ACA AGC CAC ATT TCC ACG ACA GCA GCA GCC AAA ACG ACG --- --- --- --- --- --- --- --- ACG ACG ACG AGC AGT TTG CCT ATA ACA TCG CAA TTT GTG GAT GCC TCG TTG ACT TCG CTA TCA TTA ACA GCC ACA TCG TCA GAT GGC TCC TAC TCC TCG CAC TTT TCA TCC TAC TCT TCC TCG GAG TCC ACG TTT GAG TTC CTC TCG ACA GTT GGC CCA AAC ATA ACG --- --- --- --- GCC AAT GGC AGT GAG ATT GCG GTG GAT AGC CAG GCG GAG CTG GAG GAG AGC TGG CTG GAT CTA TCG CTG CTG CTG CTC AAA GGA TTC ATC TTC TCG TCA ATT ATC CTG GCC GCT GTC CTC GGC AAT GCA TTG GTC ATC ATT TCA GTG CAG CGC AAT CGA AAG CTG CGG GTG ATA ACC AAT TAC TTT GTT GTG TCG CTG GCG ATG GCC GAC ATG CTG GTG GCC CTC TGT GCG ATG ACA TTC AAC GCC TCC GTG GAA CTG TCC GGC GGA AAG TGG ATG TTC GGA CCG TTC ATG TGC AAC GTG TAC AAC AGC CTG GAT GTT TAC TTT TCG ACG GCC AGC ATA TTG CAC CTG TGC TGC ATA TCG GTG GAC AGA TAC TAC GCC ATT GTG CGT CCA CTG GAG TAT CCA TTG AAT ATG ACA CAC AAA ACG GTC TGC TTC ATG CTC GCC AAT GTG TGG ATC CTG CCC GCC CTC ATA TCC TTC ACG CCC ATC TTC CTG GGC TGG TAC ACG ACG GAG GAG CAC CTG CGG GAG ATT TCT CTG CAT CCG GAC CAG TGC TCG TTT GTG GTC AAC AAG GCC TAC GCC CTC ATC TCC AGT TCG GTG AGC TTC TGG ATA CCC GGC ATT GTG ATG CTG GTG ATG TAC TGG CGC ATC TTT AAG GAG GCG ATT CGT CAG CGC AAG GCC CTT AGC CGC ACC AGC TCC AAT ATC CTC CTA AAC AGC GTT CAC ATG GGC CAC ACC CAG CAG CCC ACC AGC CTG AGC TAT CTG CAT CCC AGC GAC TGC GAT CTG AAT GCC ACA TCC GCC CGC GAG GAG ACA CAC AGT GCG CTC AGT AAC TTG GAG GAC ATG CTG CAG CCG GCC ACC GAC GAG GAC GAC GAC AGG GAC GAG TGC GAT GAA CTG AGA GTG CCA TCG CCG CCG CCA CGC CGC CTC AGC CGC AGC AGC ATC GAT CTG AGG GAC TTG GAG CAG GAG CGG TAC GAG AAG GTC ACC CAC ACG GAC AGT GCT CCC TCG ATG ATG GCA CTG CAG CAG CAG --- CAG CCC TCC CAC AAT CAG TTG CAG CCA CCG GCG CCA GTG TTC AAT CCG CAG ATA TGG ACG GAG GGC AAG GTG --- --- --- --- --- --- ATC CCT TCG AAG GAG CTC GAA AAG GAG CAT TCT CAT CCC AAT GGC CCG CAA CAG CAA CTC AGC CTG ACC AGC GGC AGT GGG AAC AGC GAA CCG GAA CCG GAG TCC ACC GCG TAC CGG GTC TTT GGT GGC CTC AAC AGC GAC GAG AGC GAG GGC AAC GAC ATG TAC --- --- GAC ACC CAC CTG CCG CTG GCC GAG GAC AAC AAG GAG CTG AAG CGC CTG ATC GAG GAC AAC TAT CTG TAC TTC AAG CGC CAG ACG GGC GGC ACA ATT ATC AGT GGG CCG GGC GGG GGG AAG TAC GCC GCC CTC AGC GAG ACG GAC TTC ATC CGG CTG AAG GCG GGT GCA GCG GCC TGT GGG CGT AAG GCA TTC GCC TCC AGC GAT TCG GAG TTC CTG CGC ACC ATT AGC GAA TCG CGG GCG TTG --- --- CCG GAG CAG CCA GTG CCC --- GGG AAG GAG AAG GGC TTC AAC ATT CTA TCC CTG CTG TCG AAG ACG AAG CGC TCG AGC ACC GAG TGC TTT ACG CTG GAG AAG AAG CGA CAT CAG GCC --- --- AAC TCC GAG GGA TCC AGC TTC TTC CGG CGC TCC CGG AAC CGG AAA TTG TCG CAC AGC TAC AAC GGA TGC GGC GGC GGC --- --- --- AAG GAA CGC AAA CTT GAG CGA CGC CAG CGG CAG CAC AGC GAT ACG GAC TCC ACG CCC AAC AAG CCG GAC ATC CTG CTG GAC ATC AAT GTG CTC AGC GAG CAG AGT GGC --- --- GCC AGT GTG ATC CAG CAG TTC AGC GAC GGG GTG CAG CTG ATT GAC TTC AGT GAG TTA AAA GCA CCG CCC GAG --- AGG ATT CGC AGC GAC GAC GAG CTG GCC CAG CTG GCC GAT TGC TTT GGG GAG TCG CCC CAG CAG CCG GCC ACG CCG CCA CCA TCG TTG TCG CCG CCG GAA TTG CCA GAA CCG AGT GGC CTG CTC ATT GCC AGC AGC TCG GAG CTG GCC GAG ATC TTT CGC TCG CTG AGC TTT CCG CTG GGC CGA CCG GCT GGT GCT CCA CAA CGG CTG AGC ACG CTC AGT GAC CAG GTG TGC GCC AAC TAT CTG ATG TCC CCA CCG AAC ACA CCG GCT CCG CCG GCC ATT TCC GTG CCC AAC GGA --- --- --- --- --- --- --- --- GGT GCC ATG GAC TCT TCC GCC GCT TCC AAC GCG CAG TCG GCG TCC ATC AAT GTG TAC TTC CTA TCG CCG CCG CCG CAT GCC GCC GCA CCT GGT TAT ACG CCC AGT GAC ACA TCC ACT GTG TCC TTG GAT GTG GTG ACC AGC CTG CCG ATG CCC --- --- GTT CCA GTG CCG CAG CCA AAT CCC CAA ATG CCC TCA CAG TCC AAC ATA TCG CCC AAG CCG GAG ATC ATA CTC GAT TCC ACG CTG TCG CCG GTT GAG GGA TGC GGC --- GAT GAG CAC CGG GAT GTC ACG TCG CCA CTG TTC AAG CGC AAA GAT AGC GCC GCC GAT GCG GAC GTG AGC GTT TCC GGC AAT GGA GGG GCT GGT GGC ATT --- --- --- --- GGA GGA GTG GGT GGC CGC CAA GGG CGC TGC AGC ATC CTG GCC GGC TAC GAT GGC ATC CAA ACT GTG CGG AAG AGA CAG GCG TCC GTG GTG ACC TAC GAC GTG AAT GTC ATC AAC TTC TCG CAG GAG AAC AGC GAC AGT CGC AGC TAC ATC CCG ATG GGC CGC GTT TCC ACC AGT TCC GCA AGC GGC TCC GTG CGA CCG GCC AAA GGA TGG AAG GCC GAA CAC AAG GCC GCC CGC ACC CTG GGT ATC ATC ATG GGC GTC TTT CTG CTC TGC TGG CTG CCC TTC TTT CTG TGG TAT GTC ATC ACA TCG CTC TGC GGT CCG GCC TGC CCG TGT CCC GAT GTG CTC GTG GTG GTG TTA TTC TGG ATC GGT TAC TTC AAC TCC ACG CTA AAT CCG CTT ATA TAC GCC TAC TTT AAT CGC GAT TTC CGC GAG GCA TTC CGC AAT ACG CTG GAG TGT GTG CTG CCC TGT CTG GAG AAA CGA AAT CCG TAC AAC GCC TAC TAC GTC 
Dmau                            ATG TCA GGG GTT AAC GTG GCT GAC CTT CTG GCC ACG ACA ATG ACA TTA CCC ATA ACA GCC GCA ACA GGA GCA GCA ACA --- --- --- --- TCC CAA GCA --- --- --- --- --- --- --- --- --- --- --- --- --- --- --- --- --- --- --- GCA GCA ACA TCA GTC --- ACC --- --- AGC CAC CTG CAA CCT GCA ACA TTA ACA AGC CAC ATT TCC ACG ACA GCA GCA GCC AAA ACG ACG --- --- --- --- --- --- --- --- ACG ACG ACG AGC AGT TTG CCT ATA ACA TCG CAA TTT GTG GAT GCC TCG TTG ACT TCG CTA TCA TTA ACA GCC ACA TCG TCA GAT GGC TCC TAC TCC TCG CCC TTT TCA TCC TAC TCT TCC TCG GAG TCC ACG TTT GAG CTC CTC TCG ACA GTT GGC CCA AAC ATA ACG --- --- --- --- GCC AAT GGC AGT GAG ATT GCG GTG GAT AGC CAG GCG GAG CTG GAG GAG AGC TGG CTG GAT CTA TCG CTG CTG CTG CTC AAA GGA TTC ATC TTC TCG TCA ATT ATC CTG GCC GCT GTC CTC GGC AAT GCA TTG GTC ATC ATT TCA GTG CAG CGC AAT CGA AAG CTG CGG GTG ATA ACC AAT TAC TTT GTT GTG TCG CTG GCG ATG GCC GAC ATG CTG GTG GCC CTC TGT GCG ATG ACA TTC AAC GCC TCC GTG GAA CTG TCC GGC GGA AAG TGG ATG TTC GGA CCG TTC ATG TGC AAC GTG TAC AAC AGC CTG GAT GTT TAC TTT TCC ACG GCC AGC ATA TTG CAC CTG TGC TGC ATA TCG GTG GAC AGA TAC TAC GCC ATT GTG CGT CCA CTG GAG TAT CCA TTG AAT ATG ACA CAC AAA ACG GTC TGC TTC ATG CTC GCC AAT GTG TGG ATC CTG CCC GCC CTC ATA TCC TTC ACG CCC ATC TTC CTG GGC TGG TAC ACG ACG GAG GAG CAC CTG CGG GAG ATT TCC CTG CAT CCG GAC CAG TGC TCG TTT GTG GTC AAC AAG GCC TAC GCC CTC ATC TCC AGT TCG GTG AGC TTC TGG ATA CCC GGC ATT GTG ATG CTG GTC ATG TAC TGG CGC ATC TTT AAG GAG GCG ATT CGT CAG CGC AAG GCC CTC AGC CGC ACC AGC TCC AAT ATC CTC CTA AAC AGC GTC CAC ATG GGC CAC ACC CAG CAG CCC ACC AGC ATG AGC TAT CTG CAT CCC AGC GAC TGC GAT CTG AAT GCC ACA TCC GCC CGC GAG GAG ACA CAC AGT GCG CTC AGT AAC CTG GAG GAC ATG CTG CAG CCG GCC ACC GAC GAG GAC GAC GAC AGG GAC GAG TGC GAT GAA CTG AGA GTG CCA TCG CCG CCG CCA CGC CGC CTC AGC CGC AGC AGC ATC GAT CTG CGG GAC TTG GAG CAG GAG CGG TAC GAG AAG GTC ACC CAC ACG GAC AGT GCT CCC TCG ATG ATG GCA CTG CAG CAG CAG --- CAG CCC AAC CAC AAT CAG TTG CAG CCA CCG GCG CCA GTG TTC AAT CCG CAG ATA TGG ACG GAG GGC AAG ATG --- --- --- --- --- --- ATC CCT TCG AAG GAG CTC GAA AAG GAG CAT TCT CAT CCC AAT GGC CCG CAA CAA CAA CTC AGC CTG ACC AGC GGC AGT GGG AAC AGC GAA CCG GAA CCG GAG TCC ACC GCG TAC CGG GTC TTT GGT GGC CTC AAC AGC GAC GAG AGC GAG GGC AAC GAC ATG TAC --- --- GAC ACC CAC CTG CCG CTG GCC GAG GAC AAC AAG GAG CTG AAG CGC CTG ATC GAG GAC AAC TAT CTG TAC TTC AAG CGC CAG ACG GGC GGC ACA ATT ATC AGC GGT CCG GGC GGG GGA AAG TAC GCC GCC CTC AGC GAG ACG GAC TTC ATC CGG CTG AAG GCG GGT GCA GCG GCC TGT GGG CGT AAG GCA TTC GCC TCC AGC GAT TCG GAG TTC CTG CGC ACC ATT AGC GAA TCG CGG GCG TTG --- --- CCG GAG CAG CCA GTG CCC --- GGG AAG GAG AAG GGC TTC AAC ATT CTA TCC CTG CTG TCG AAG ACG AAG CGC TCA AGC ACC GAG TGC TTT ACG CTG GAG AAG AAG CGA CAT CAG ACC --- --- AAC TCC GAG GGA TCC AGC TTC TTC CGG CGC TCC CGG AAC CGG AAA TTG TCG CAC AGC TAC AAC GGA TGC GGC GGC GGC --- --- --- AAG GAA CGC AAA CTT GAG CGA CGC CAG CGG CAG CAC AGC GAT ACG GAC TCC ACG CCC AAC AAG CCG GAC ATC CTG CTG GAC ATC AAT GTG CTC AGC GAG CAG AGT GGC --- --- GCC AGT GTG ATC CAG CAG TTC AGC GAC GGG GTG CAG CTG ATT GAC TTC AGT GAG CTA AAA ACA CCG CCC GAG --- AGG ATT CGC AGC GAC GAC GAG CTG GCC CAG CTG GCC GAT TGC TTT GGG GAG TCG CCC CAG CAG CCG GCC ACG CCG CCA CCA TCG TTG TCG CCG CCG GAA TTG CCG GAA CCG AGT GGC CTG CTC ATT GCC AGC AGC TCG GAG CTG GCC GAG ATC TTT CGC TCG CTG AGC TTT CCG CTG GGC CGA CCG GCT GGT GCT CCA CAG CGC CTG AGC ACG CTC AGT GAC CAG GTG TGC GCC AAC TAT CTG ATG TCC CCA CCG AAC ACA CCG GCT CCG CCG GCC ATT TCC GTG CCG AAC GGG --- --- --- --- --- --- --- --- GGT GCC ATG GAC TCT TCC GGC GCT TCC AAC GCG CAG TCG GCG TCC ATC AAT GTG TAC TTC CTA TCG CCG CCG CCG CAT GCC GCC GCA CCT GGT TAT ACG CCC AGT GAC ACA TCC ACT GTG TCC TTG GAT GTG GTG ACC AGC CTG CCG ATG CCC --- --- GTT CCA GTG CCG CAG CCA AAT CCC CAA ATG CCC TCA CAG TCC AAC ATA TCG CCC AAG CCG GAG ATC ATA CTC GAT TCC ACG CTG TCG CCG GTT GAG GGA TGC GGC --- GAT GAG CAC CGG GAT GTC ACG TCG CCA CTG TTC AAG CGC AAA GAT AGC GCC GGC GAT GCG GAC GTG AGC GTT TCC GGC AAT GGA GGG GCT GGT GGC ATT --- --- --- --- GGA GGA GTG GGT GGC CGC CAA GGG CGC TGC AGC ATC CTG GCC GGC TAC GAT GGC ATC CAA ACT GTA CGG AAG AGA CAG GCG TCC GTG GTG ACC TAC GAC GTG AAT GTC ATC AAC TTC TCG CAG GAG AAC AGC GAC AGT CGC AGC TAC ATC CCG ATG GGC CGC GTT TCC ACC AGT TCC GCA AGC GGC TCC GTG CGA CCG GCC AAA GGA TGG AAG GCC GAA CAC AAG GCC GCC CGC ACC CTG GGC ATC ATC ATG GGC GTC TTT CTG CTC TGC TGG CTG CCC TTC TTT CTG TGG TAT GTC ATC ACA TCG CTC TGC GGT CCG GCC TGC CCG TGT CCC GAT GTG CTC GTG GTG GTG TTA TTC TGG ATC GGT TAC TTC AAC TCC ACG CTA AAT CCG CTT ATA TAC GCC TAC TTT AAT CGC GAT TTC CGC GAG GCA TTC CGC AAT ACG CTG GAG TGT GTG CTG CCC TGT CTG GAG AAA CGA AAT CCG TAC AAC GCC TAC TAC GTC 


After deleting gaps. 3186 sites
     15   3186

Dtak                            ATG TCA GGG GTT AAC GTG GCC GAC CTT CTG GCC ACG ACA ATG ACA TTG CCC ATA ACA GCC ACA TCA ACA GCA GCC ACA AGC AAC CTG CAA CCT GCA ACA TTA ACT AGC CAC ATT GCA GCA GCA ACA ACG ACG ACG ACC AGT TTG CCT ACA ACA TCG CAA TTT GTG GAT GCC TCG TTG ACT TCG CTA TCA TTA ACA GCC ACA TCG TCA TCG TCC TCC TCG GAG TCC CCG TTC GAG TTC CTC GCG ACA GTT GGC CCA AAC ATC ACG AAT GGC AGT CTG GTC GGA GTC GAG AGC CCC GAG GAG CTG GAG GAG AGC TGG CTG GAT CTG TCG CTG CTG CTG CTC AAA GGA TTC ATC TTC TCG TCA ATT ATC CTG GCC GCC GTC CTG GGC AAT GCG TTG GTC ATC ATT TCG GTG CAG CGC AAT CGA AAG CTG CGG GTG ATA ACC AAT TAC TTT GTT GTT TCG CTG GCA ATG GCC GAC ATG CTG GTG GCC CTC TGT GCG ATG ACA TTC AAC GCC TCC GTG GAA CTG TCC GGC GGA AAG TGG ATG TTC GGA CCG TTC ATG TGC AAC GTG TAC AAC AGC CTG GAT GTT TAC TTT TCC ACG GCG AGC ATA CTG CAT CTG TGC TGC ATA TCG GTG GAC AGA TAC TAC GCC ATC GTG CGT CCG CTG GAG TAT CCA TTG AAT ATG ACA CAC AAA ACG GTT TGC TTC ATG CTC GCC AAC GTG TGG ATC CTG CCC GCC CTC ATA TCC TTC ACG CCC ATC TTC CTG GGC TGG TAC ACG ACG GAG GAG CAT CTG CGG GAG GTT TCG CTG CAT CCG GAC CAG TGC TCG TTT GTG GTC AAC AAG GCC TAC GCC CTC ATC TCC AGC TCG GTG AGC TTC TGG ATA CCG GGC GTC GTG ATG CTG GTG ATG TAC TGG CGC ATC TTT AAG GAG GCG ATA CGC CAG CGC AAG GCC CTC AGT CGC ACC AGC TCG AAC ATC CTG CTG AAC AGC GTC CAC ATG GGC CAC ACC CAG CAG CCC ACC AAC CTG AGC TAT CTG CAT CCC AGC GAC TGC GAT CTG AAC GTG GCC TCC GCC CGC GAG GAG ACG CAC AGT GCC CTG AGT AAC TTG GAG GAC ATG CTG CAG CCG GCC ACC GAC GAG GAC GAC GAC AGG GAC GAG TGC GAT GAA CTG CGT GTG CCA TCG CCG CCG CCC CGC CGC CTC AGC CGC AGC AGC ATC GAT CTG CGG GAC CTG GAG CAG GAG CGG TAC GAG AAG GTC ACC CAC ACG GAC AGC GCC CCC TCG ATG ATG GCG TTG CAG CAG CCC TCC TCT CAC AAT CAG TTG CAG CCA CCG GCG CCA GTG TTC AAT CCG CAG ATA TGG ACC GAG GGC AAG TTG CAC CAT CCC CCG CAT CCC TCG GCG CCG CAG CAG CAG CTC AGC CTG ACG AGC GGC AGT GGG AAC AGC GAA CCG GAG CCC GAG TCC ACG GCC TAC CGG GTC TTT GGC CTC AAC AGC GAC GAG AGC GAG GGC AAC GAC CTC TAC GAC ACC CAC CTG CCG CTG GCC GAG GAC AAC AAG GAG CTG AAG CGC CTG ATC GAG GAC AAC TAT CTG TAC TTC AAG CGT CAG ACG GGC GGC ACC ATC ATC AGC GGT CCT GGT GGC GGC AAG TAC GCG GCC CTC AGC GAA ACG GAC TTC ATT CGC CTG AAG GCG GGG GCG ACG GCC AGC GGA AGG AAG GCC TTT GCC TCC AGC GAT TCC GAG TTC CTG CGC ACC ATC AGC GAG TCC ACG AGA GCT CCA GCG GAG CCG GAA CCG GTC AAG GAG AAG GGC TTC AAC ATC CTC TCG CTG CTG GCC AAG ACG AAG CGC TCG AGC ACC GAG TGC TTT GCG CTG GAG AAG AAG CGG CAT CAG GCC TCC GAG GGC TCC AGC TTC TTC CGG CGC TCC CGC AAC CGG AAG TTG TCG CAC AGC TAC AAC GGA TGC GGC GGC GGC AAG GAA CGC AAA CTT GAG CGA CGC CAG CGG CAG CAC AGC GAC ACG GAT TCC ACG CCC AAC AAG CCG GAC ATT CTG CTG GAC ATC AAT GTG CTC AGC GAG CAG AGC GGT GCC AGT GTA ATC CAG CAG TTC AGC GAC GGT GTG CAG CTG ATC GAC TTC AGC GAG GTG AAG ACG CCG CAG AGG CAC CGC AGC GAT GAT GAG CTG GCC CAG CTG GCC GAT TGC TTT GGG GAG TCA CCG CAG CAG CCG GCC ACG CCG CCT CCT TCT TTG TCG CCA CCG GAA TTC CAG GAA CCA AGT GGC CTG CTC ATC GCC AGC AGC TCG GAG CTG GCC GAG ATC TTC AGA TCG CTC AGC TTT CCG CTG GGC AGA CCT GCT GGT GCT CCG CAA CGC CTG AGC ACG CTG AGC GAC CAG GTG TGC GCC AAC TAT CTG ATG TCC CCA CCG AAC ACA CCG GCT CCT GCT GTC CTG GAC TCG TCC TCC TCC GCC GTG GTT GCC AAT GCG CAG CAA TCG GCG TCC ATC AAT GTG TAC TTC CTG TCG CCG CCG CCG CAT GCC GCC GGA CCG GGT TAT ACG CCC AGT GAC GCC TCC ACC GTC TCC CTG GAT GTG GTC ACC AGC CTG CCC ATG TCC ATG CCC GTC CCG CAG CCG AAT GCC GGG CAG AAC ATA TCG CCC AAG CCG GAG ATC ATA CTC GAC TCC ACG CTG TCG CCC GTC GAA GGA TGC GGC GAT GAG CAC CGG GAT GTC ACG TCG CCG CTG TTC AAG CGC AAA GAT AGC GCC GGC GAT GCG GAC GTG AGC ATT TCC GGC GGC AAT GGC CGC CAA GGA CGC TGC AGC ATC CTG GCC GGC TAC GAT GGC ATC CAG ACC GTG CGC AAG CGA CAG GCC TCC GTG GTG ACC TAC GAC GTG AAT GTC ATC AAC TTC TCG CAG GAG AAC AGC GAC AGT CGC AGC TAC ATC CCC ATG GGC CGC GTT TCC ACG AGT TCA GCA AGC GGC TCC GTG CGA CCG GCC AAA GGA TGG AAG GCC GAA CAC AAG GCC GCC CGC ACA CTG GGC ATC ATC ATG GGC GTC TTT CTG CTC TGC TGG CTG CCC TTC TTT CTG TGG TAT GTC ATC ACA TCG CTC TGC GGA CCC GCC TGC CCC TGC CCC GAT GTG CTC GTC GTG GTG TTA TTC TGG ATC GGT TAC TTC AAC TCC ACG CTG AAT CCG CTT ATA TAT GCC TAC TTT AAT CGC GAT TTC CGC GAG GCA TTC CGC AAT ACG CTC GAG TGT GTG TTG CCC TGT CTG GAG AAA CGA AAT CCC TAC AAC GCC TAC TAC GTC 
Dbia                            ATG TCA GGG GTC AAC GTG GCC GAC CTT CTG GCC ACG ACA ATG ACA TTG CCC ATA ACA GCC GCA TCA ACA GCA ACA ACA GGC AAC CTG CAG CCT GCA ACA TTA ACT AGC CAC ATT GCC ACA GCA GCA ACA ACG TCG ACC AGT TTG CCT TTA ACA TCG CAA TTT GTG GAT GCC TCG TTG ACT TCG CTA TCA CTG ACA GCC ACC TCG TCG TTT TCG TCC TCT GAG TCC CCC TTC GAG TTC TCC GCC ACA GTG GGG CCC AAT CTC ACG AAT GGC AGT GAG CTG GCC GTG GAC ATC CCC CAG GAG CTG GAG GAG AGC TGG CTG GAC CTA TCG CTG CTG CTG CTC AAA GGA TTC ATC TTC TCG TCA ATT ATC CTG GCC GCC GTC CTG GGC AAT GCG TTG GTC ATC ATC TCA GTG CAG CGC AAT CGA AAG CTG CGG GTG ATA ACC AAT TAC TTT GTT GTG TCG CTG GCG ATG GCC GAC ATG CTG GTG GCC CTC TGT GCG ATG ACA TTC AAC GCC TCC GTG GAG CTT TCT GGT GGC AAG TGG ATG TTC GGA CCG TTC ATG TGC AAT GTG TAC AAC AGC CTG GAT GTT TAC TTT TCC ACG GCC AGC ATT CTG CAC CTG TGC TGC ATA TCG GTG GAC AGA TAC TAC GCC ATC GTG CGT CCG CTG GAG TAC CCA TTG AAT ATG ACA CAC AAA ACG GTG TGC TTC ATG CTG GCC AAC GTA TGG ATC CTG CCC GCC CTC ATA TCC TTC ACG CCC ATC TTC CTG GGC TGG TAC ACC ACG GAG GAG CAT CTG CGG GAG GTG TCC CTG CAT CCC GAC CAG TGC TCG TTT GTG GTC AAC AAG GCC TAC GCC CTC ATC TCC AGC TCG GTG AGC TTC TGG ATA CCC GGC GTC GTG ATG CTG GTG ATG TAC TGG CGC ATC TTT AAG GAG GCG ATA CGG CAG CGC AAG GCC CTC AGT CGC ACC AGC TCC AAC ATC CTG CTG AAC AGC GTC CAC ATG GGC CAC ACC CAG CAG CCC ACC AAC CTG AGC TAT CTG CAT CCC AGC GAC TGC GAT CTC AAC GTG GCT TCC GCC CGC GAG GAG ACG CAC AGT GCC CTG AGC AAC TTG GAG GAC ATG CTG CAA CCT GCC ACC GAC GAG GAC GAT GAC AGG GAC GAG TGC GAT GAA CTT CGA GTG CCG TCG CCG CCG CCA CGC CGC CTC AGC CGC AGC AGC ATC GAT CTG CGG GAC CTG GAG CAG GAG CGG TAC GAG AAG GTC ACC CAC ACG GAC AGC GCC CCC TCG ATG ATG GCC CTG CAG CAG CAG CCC ACC CAC AAC CAG TTG CAG CCA CCG GCG CCA GTG TTC AAC CCG CAG ATA TGG ACG GAG GGC AAG ATG GAG GAT CCC GGT CAT CCC ACG GCG CCG CAG CAG CAG CTC AGC CTC ACG AGC GGC AGT GGG AAC AGC GAG CCG GAG CCG GAG TCC ACA GCC TAC CGG GTC TTT GGC CTC AAC AGC GAC GAG AGC GAG GGC AAC GAC CTG TAT GAC ACG CAC CTC CCG CTG GCC GAG GAC AAC AAG GAG CTG AAG CGC CTC ATC GAG GAC AAC TAT CTG TAC TTC AAG CGG CAG ACG GGC GGC ACC ATC ATC AGT GGT CCT GGT GGC GGA AAA TAC GCC GCC CTC AGC GAG ACG GAC TTC ATC CGG CTA AAA GCA GGA GCA GCA GCC TGT GGA AGA AGG GCC ATC GCC TCC AGC GAC TCG GAG TTC CTG CGG ACC ATC AGC GAA TCC CGG GCC ATG CCG GAG CCA TCG CCG CCC GGC AAG GAG AAG GGC TTC AAC ATT CTC TCC CTG CTG GCC AAG ACG AAG CGC TCG AGT ACC GAG TGC TTT GCG CTG GAG AAG AAG CGC CAG CAG GGC TCC GAG GGA TCC AGC TTC TTC CGG CGC TCC CGG AAC CGG AAG TTG TCC CAC AGC TAC AAC GGA TGC GGC GGC GGC AAG GAA CGC AAA CTT GAG CGA CGC CAG CGG CAG CAC AGC GAC ACG GAC TCC ACG CCC AAC AAG CCG GAC ATC CTG CTG GAC ATC AAT GTC CTC AGC GAG CAG TCA GGC GCC AGT GTG ATC CAG CAG TTC AGC GAT GGA GTG CAG CTG ATC GAC TTT AGC GAG GTG AAG ACT CCG GAG CGG AGG CGC AGC GAT GAT GAG CTG GCC CAG CTG GCT GAC TGC TTT GGG GAG TCT CCC CAG CAG CCG GCC ACG CCA CCG CCA TCG TTG TCT CCG CCA GAG TTG CCG GAA CCG AGT GGC CTA CTC ATC GCC AGC AGC TCG GAG CTG GCC GAG ATC TTT CGA TCC CTT AGT TTT CCG CTG GGC CGA CCG GCT GGA GCT CCG CAA CGT TTG AGC ACG CTG AGC GAC CAG GTG TGT GCT AAC TAT CTG ATG TCC CCA CCG AAC ACA CCG GCT CCC ACG GCC CTA TCA GTT CCC AAT GGC GAC TCC ACT TCG GCC CAC GCG CAG TCG GCG TCC ATC AAT GTG TAC TTC CTG TCG CCG CCG CCG CAT GCC GCC GGA CCC GGC TAT ACG CCC AGT GAC GCC TCT ACC GTG TCC CTG GAT GTG GTG ACC AGC CTG CCC ATG CCC GTG CCA GTG CCA AAT CCC CAG TCG CAG CCG AAC ATA TCG CCC AAG CCG GAG ATC ATC CTG GAC TCC ACG CTT TCG CCC GTC GAA GGA TGT GGC GAT GAG CAC CGG GAT GTC ACG TCG CCG CTG TTC AAG CGC AAA GAT AGC GCC GGC GAG GCG GAC GTG AGT GTT TCC GGC GGC AAT GGA CGC CAA GGA CGA TGC AGC ATC CTG GCC GGC TAC GAT GGT ATC CAG ACC GTG CGC AAG CGA CAG GCG TCC GTG GTG ACC TAC GAC GTG AAT GTC ATC AAC TTC TCG CAG GAT AAC AGC GAC AGT CGC AGC TAC ATC CCC ATG GGC CGC GTT TCC ACC AGC TCA GCA AGC GGC TCC GTG CGA CCG GCC AAA GGA TGG AAG GCC GAA CAC AAG GCC GCC CGC ACC CTG GGC ATC ATC ATG GGC GTC TTC CTG CTC TGC TGG CTG CCC TTC TTT CTG TGG TAT GTC ATC ACT TCG CTC TGC GGT CCG GCC TGC CCC TGT CCC GAT GTG CTC GTC GTG GTG CTG TTC TGG ATC GGT TAC TTC AAC TCG ACG CTG AAT CCG CTT ATA TAT GCC TAC TTT AAT CGC GAT TTC CGC GAG GCA TTC CGC AAC ACG CTG GAG TGT GTG CTG CCC TGT CTG GAG AAA CGC AAT CCC TAC AAC GCC TAC TAC GTC 
Dsuz                            ATG TCA GGG GTT AAC GTG GCT GAC CTT CTG GCC ACG ACA ATG ACA TTG CCC ATA ACA GCC GCA TCA ACA GCA AGT GCC AGC CAC CTG CAA CCT GCA ACA TTA ACT AGC CAC ATT TCC ACA GCA GCA ACA ACG CCG ACC ATT CTG CCT ATA ACA TCG CAA TTT GTG GAT GCC TCG TTG ACT TCG CTA TCA CTG ACA GCC ACC TCG TCG TTT TCG TCC TCG GAG TCC CCC TTC GAG TTC CTC GCC ACC GTG GGG CCC AAT CTG ACG AAT GGC AGT GAG ATT GTC GCG GAG CAC CCC GAG GAG CTG GAG GAG AGC TGG GTG GAT CTG TCG ATT CTG CTG CTC AAA GGA TTC ATC TTC TCG TCA ATT ATC CTG GCC GCC GTG CTG GGC AAT GCG TTG GTC ATC ATC TCA GTG CAG CGC AAT CGA AAG CTG CGG GTG ATA ACC AAT TAC TTT GTT GTG TCG CTG GCG ATG GCC GAC ATG CTG GTG GCC CTC TGT GCG ATG ACA TTC AAC GCC TCC GTG GAA CTG TCC GGT GGA AAG TGG ATG TTC GGA CCG TTC ATG TGC AAT GTG TAC AAC AGC CTG GAT GTT TAC TTT TCC ACG GCG AGC ATA CTG CAC CTG TGC TGC ATA TCG GTG GAC AGA TAC TAC GCC ATC GTG CGT CCG CTG GAG TAT CCA TTG AAT ATG ACA CAC AAA ACG GTC TGC TTC ATG CTC GCC AAC GTA TGG ATC CTG CCC GCC CTC ATA TCC TTC ACG CCC ATC TTC CTG GGC TGG TAC ACC ACG GAG GAG CAT CTG CGG GAG GTG TCC CTG CAC CCC GAC CAG TGC TCG TTT GTG GTC AAC AAG GCC TAC GCC CTC ATC TCC AGC TCG GTG AGC TTC TGG ATA CCC GGC ATC GTG ATG CTG GTG ATG TAC TGG CGC ATC TTT AAA GAG GCG ATA CGG CAG CGC AAG GCC CTC AGT CGC ACC AGC TCC AAC ATC CTG CTG AAC AGC GTC CAC ATG GGC CAC ACC CAG CAG CCC ACC AAC CTG AGC TAT CTG CAT CCC AGC GAC TGC GAT CTC AAC GCG ACT TCC GCC CGC GAG GAG ACG CAC AGT GCC CTG AGC AAC TTG GAG GAC ATG CTG CAG CCG GCC ACC GAC GAG GAC GAC GAC AGG GAC GAG TGC GAT GAA CTG CGA GTG CCG TCG CCA CCG CCA CGC CGC CTC AGC CGC AGC AGC ATC GAC CTG CGG GAC CTG GAG CAG GAG CGG TAC GAG AAG GTC ACC CAC ACG GAC AGC GCC CCC TCC ATG ATG GCT CTG CAG CAG CAG CCC ACC CAC AAC CAG TTG CAG CCA CCG GCG CCA GTG TTC AAC CCG CAG ATA TGG ACG GAG GGC AAG ATG GAA TAC CCC GGT CAT CCC ACG GCG CCG CAG CAG CAG CTC AGC CTC ACG AGC GGC AGT GGG AAC AGC GAA CCG GAG CCG GAG TCC ACT GCC TAC CGG GTC TTT GGC CTC AAC AGC GAC GAG AGC GAG TGC AAC GAC CTG TAC GAT ACC CAC CTC CCG CTG GCC GAG GAC AAC AAG GAG CTG AAG CGC CTG ATC GAG GAC AAC TAT CTG TAC TTC AAG CGG CAA ACG GGA GGC ACC ATC ATC AGT GGT CCT GGT GGC GGA AAG TAC GCC GCC CTC AGC GAA ACG GAC TTC ATC CGG CTG AAA GCA GGA GCA GCG GCC TGC GGA AGG AAG GCC ATC GCC TCC AGC GAC TCG GAG TTC CTG CGG ACC ATC AGC GAA TCC CGG GCC CTG CCG GAG CAA CCG CTG CCC GGC AAG GAT AAG GGC TTC AAC ATC CTC TCC CTG CTA TCC AAG ACG AAG CGC TCG AGC ACC GAG TGC TTT GCG CTG GAG AAG AAG CGC CAG CAG GGC TCC GAG GGA TCC AGC TTC TTT CGG CGC TCC CGG AAC CGG AAG TTG TCG CAC AGC TAC AAC GGA TGC GGC GGC GGC AAG GAA CGC AAA CTT GAG CGA CGC CAG CGG CAG CAC AGC GAC ACG GAC TCC ACG CCC AAC AAG CCG GAC ATC CTG CTG GAC ATC AAT GTC CTG AGC GAG CAG TCA GGC GCC AGT GTG ATC CAG CAG TTC AGC GAT GGA GTG CAG CTG ATC GAC TTC AGC GAG GTG AAG ACT CCG GAG AGG AGG CGC AGC GAT GAT GAG CTG GCC CAG CTG GCC GAT TGC TTT GGG GAG TCG CCC CAG CAG CCG GCC ACG CCG CCG CCA TCG TTG TCT CCT CCA GAG TTG CCG GAA CCG AGT GGC CTG CTC ATC GCC AGC AGC TCG GAG CTG GCC GAG ATC TTT CGA TCC CTG AGC TTT CCG CTG GGC CGA CCA GCT GGA GCT CCC CAG CGT TTG AGC ACG CTG AGC GAC CAG GTG TGC GCT AAC TAT CTG ATG TCC CCA CCG AAC ACA CCG GCT CCC ACG GCC CTG TCC ATG CCC AGT GGA GAC TCC TCT TCG GCC AAC GCG CAG TCG GCG TCC ATC AAT GTG TAC TTC CTG TCG CCG CCG CCG CAT GCC GCC GGA CCT GGT TAT ACG CCC AGT GAC GCC TCC ACC GTG TCC CTG GAT GTG GTG ACC AGC CTG CCC ATG CCC GTG CCA GTG CCA AAT CCC CAA TCG CAG CCG AGC ATA TCG CCC AAG CCG GAG ATC ATC CTG GAC TCC ACG CTG TCG CCC GTC GAA GGT TGT GGC GAT GAG CAC CGG GAT GTC ACG TCG CCG CTG TTT AAG CGC AAA GAT AGC GCA GGC GAA GCG GAC GTG AGT GTT TCC GGC GGG AAT GGG CGC CAA GGA CGC TGC AGC ATC CTG GCC GGC TAC GAT GGC ATC CAG ACC GTG CGC AAG CGA CAG GCG TCC GTG GTG ACC TAC GAC GTG AAT GTC ATC AAC TTC TCG CAG GAG AAC AGC GAC AGT CGC AGC TAC ATC CCC ATG GGC CGC GTT TCC ACC AGT TCA GCA AGC GGC TCC GTG CGA CCA GCC AAA GGA TGG AAG GCC GAA CAC AAG GCC GCT CGC ACC CTG GGC ATC ATC ATG GGC GTC TTT CTG CTC TGC TGG CTG CCC TTC TTT CTG TGG TAT GTC ATC ACA TCG CTC TGC GGT CCG GCC TGC CCA TGT CCC GAT GTT CTG GTC GTG GTG TTA TTC TGG ATC GGT TAC TTC AAC TCG ACG CTG AAT CCG CTT ATA TAT GCC TAC TTT AAT CGC GAT TTC CGC GAG GCA TTC CGC AAC ACG CTG GAG TGT GTG CTG CCC TGT CTG GAG AAA CGA AAT CCC TAC AAC GCC TAC TAC GTC 
Dsub                            ATG TCA GGG GTT AAC GTG GCT GAC CTT CTG GCC ACG ACA ATG ACA TTG CCC ATA ACA GCC GCA TCA ACA GCA AAT GCA AGC AAC CTG CAA CCT GCA ACA TTA ACT AGC CAC ATT TCC GCA GCA GCA ACA ACG CCG ACC ATT CTG CCT ATA ACA TCG CAA TTT GTG GAT GCC TCG TTG ACT TCG CTA TCA CTG ACA GCC ACC TCG TCG TTC TCG TCC TCG GAG TCC CCC TTC GAG TTC CTC GCC ACA GTG GGG CCC AAT CTC ACG AAT GGC AGT GAG ATT GTC GCG GAG CAC CCC GAG GAG CTG GAG GAG AGC TGG ATG GAT CTG TCG ATT CTG CTG CTC AAA GGA TTC ATC TTC TCG TCA ATT ATC CTG GCC GCC GTC CTG GGC AAT GCG TTG GTC ATC ATC TCA GTG CAG CGC AAT CGA AAG CTG CGG GTG ATA ACC AAT TAC TTT GTT GTG TCG CTG GCG ATG GCC GAC ATG CTG GTG GCC CTC TGT GCG ATG ACA TTC AAC GCC TCC GTG GAA TTG TCC GGT GGA AAG TGG ATG TTC GGA CCG TTC ATG TGC AAT GTG TAC AAC AGC CTG GAT GTT TAC TTT TCC ACG GCG AGC ATA CTG CAC CTG TGC TGC ATA TCG GTG GAC AGA TAC TAC GCC ATC GTG CGT CCG CTG GAG TAT CCA TTG AAT ATG ACA CAC AAA ACG GTC TGC TTC ATG CTC GCC AAC GTA TGG ATC CTG CCC GCC CTC ATA TCC TTC ACG CCC ATC TTC CTG GGC TGG TAC ACC ACG GAG GAG CAT CTG CGG GAG GTG TCC CTG CAC CCC GAC CAG TGC TCG TTT GTG GTC AAC AAG GCC TAC GCC CTC ATC TCC AGC TCG GTG AGC TTC TGG ATA CCC GGC ATC GTG ATG CTG GTG ATG TAC TGG CGC ATC TTT AAG GAG GCG ATA CGG CAG CGC AAG GCC CTC AGT CGC ACC AGC TCC AAC ATC CTG CTG AAC AGC GTC CAC ATG GGC CAC ACC CAG CAG CCC ACC AAC CTG AGC TAT CTG CAT CCC AGC GAC TGC GAT CTC AAC GCG ACT TCC GCC CGC GAG GAG ACG CAC AGT GCC CTG AGC AAC TTG GAG GAC ATG CTG CAG CCG GCC ACC GAC GAG GAC GAC GAC AGG GAC GAG TGC GAT GAA CTG CGA GTG CCG TCG CCG CCG CCA CGC CGC CTC AGC CGC AGC AGC ATC GAC CTG CGG GAC CTG GAG CAG GAG CGG TAC GAA AAG GTC ACC CAC ACG GAC AGC GCC CCC TCC ATG ATG GCC CTG CAG CAG CAG CCC ACC CAC AAC CAG TTG CAG CCA CCG GCG CCA GTG TTC AAC CCG CAG ATA TGG ACG GAG GGC AAG ATG GAA TAT CCT GGT CAT CCC ACG GCG CCG CAG CAG CAG CTC AGC CTC ACG AGC GGC AGT GGG AAC AGC GAA CCG GAG CCG GAG TCC ACG GCA TAC CGG GTC TTT GGC CTC AAC AGC GAC GAG AGC GAG TGC AAC GAC CTG TAC GAT ACC CAC CTC CCG CTG GCC GAG GAC AAC AAG GAG CTG AAG CGC CTG ATC GAG GAT AAC TAT CTG TAC TTC AAG CGG CAG ACG GGC GGC ACC ATC ATC AGT GGT CCT GGC GGC GGA AAA TAC GCC GCT CTC AGC GAG ACG GAC TTT ATC CGG CTG AAA GCA GGA GCA GCG GCC TGC GGA AGG AAG GCC ATC GCA TCC AGC GAT TCG GAG TTC CTG CGG ACC ATC AGC GAA TCC CGG GCC CTG CCG GAG CAA TCG CTG CCC GGC AAG GAG AAG GGC TTC AAC ATC CTC TCC CTG CTA TCA AAG ACG AAG CGC TCG AGC ACC GAG TGC TTT GCG CTG GAG AAG AAG CGC CAG CAG GGC TCC GAG GGA TCC AGC TTC TTC CGG CGC TCC CGG AAC CGG AAG TTG TCG CAC AGC TAC AAC GGA TGC GGC GGC GGC AAG GAA CGC AAA CTT GAG CGA CGC CAG CGG CAG CAC AGC GAC ACG GAC TCC ACG CCC AAC AAG CCG GAC ATC CTG CTG GAC ATC AAT GTC CTG AGC GAG CAG TCA GGC GCC AGT GTG ATC CAG CAG TTC AGC GAT GGA GTG CAG CTG ATC GAC TTC AGC GAG GTG AAG ACT CCG GAG AGG AGG CGC AGC GAT GAT GAG TTG GCC CAG CTG GCC GAT TGC TTC GGC GAG TCG CCC CAG CAG CCG GCC ACG CCG CCG CCA TCG TTG TCG CCT CCA GAG TTG CCG GAA CCG AGT GGC CTG CTC ATC GCC AGC AGC TCG GAG CTG GCC GAG ATC TTT CGA TCC CTG AGC TTT CCG CTG GGC CGA CCA GCT GGA GCT CCC CAG CGT CTA AGC ACG CTG AGC GAC CAG GTG TGC GCT AAC TAT CTG ATG TCC CCA CCG AAC ACA CCG GCT CCC ACG GCC CTG TCC ATG CCC AGT GGA GAC TCC TCT TCG GCC AAC GCG CAG TCG GCG TCC ATC AAT GTG TAC TTC CTG TCG CCG CCG CCG CAT GCC GCC GGA CCT GGT TAT ACG CCC AGT GAC GCC TCC ACC GTG TCC CTG GAT GTG GTG ACC AGC CTG CCC ATG CCC GTG CCA GTG CCA AAT CCC CAA TCG CAG CCG AGC ATA TCG CCC AAG CCG GAG ATC ATC CTG GAC TCC ACG CTG TCG CCT GTC GAA GGA TGT GGC GAT GAG CAC CGG GAT GTC ACG TCG CCG CTG TTT AAG CGC AAA GAT AGC GCA GGC GAA GCG GAC GTG AGT GTT TCC GGC GGA AAT GGA CGC CAA GGA CGC TGC AGC ATC CTG GCC GGC TAC GAT GGC ATC CAG ACC GTG CGC AAG CGA CAG GCG TCC GTG GTG ACC TAC GAC GTG AAT GTC ATC AAC TTC TCG CAG GAG AAC AGC GAC AGT CGC AGC TAC ATC CCC ATG GGC CGC GTT TCC ACC AGT TCA GCA AGC GGC TCC GTG CGA CCG GCC AAA GGA TGG AAG GCC GAA CAC AAG GCC GCC CGC ACC CTG GGC ATC ATC ATG GGC GTC TTT CTG CTC TGC TGG CTG CCC TTC TTT CTG TGG TAT GTC ATC ACA TCG CTC TGC GGT CCG GCC TGC CCC TGT CCC GAT GTT CTG GTC GTG GTG CTA TTC TGG ATC GGT TAC TTC AAC TCG ACG CTG AAT CCG CTT ATA TAT GCC TAC TTT AAT CGC GAT TTC CGC GAG GCA TTC CGC AAC ACG CTG GAG TGT GTG CTG CCC TGT CTG GAG AAA CGA AAT CCC TAC AAC GCC TAC TAC GTC 
Dele                            ATG TCC GGG GTT AAC GTC GCT GAC CTT TTG GCC ACG ACA ATG ACA TTG CCC ATG ACA GCC ACA TCA ACG GCA GCA ACA GGC AAC CTG CAA CCT GCA ACA TTA ACT AGC CAC ATT GCC ACA ACA ACA ACG ACT ACG ACC AGT TTG CCC ATA ACA TCG CAG TTT GTG AAT GCC TCG TTG ACT TCG CTA TCA TTA ACA GCC ACC TCG TCG TTT CCG TCC TCG GAG TCC CCG TTC GAG TTC CTT GCA ACA GTT GGC CCA AAC ATC ACG AAT GCC AGC GAC ATT GTC GTG GAG AAC CAC GAG GAG CTG GAG GAG AGC TGG CTG GAT CTA TCG CTG CTG CTG CTC AAA GGC TTT ATA TTC TCG TCA ATT ATC CTG GCC GCA GTC CTG GGC AAT GCG TTG GTC ATC ATT TCA GTG CAG CGC AAT CGC AAG CTG CGG GTG ATA ACC AAT TAC TTT GTT GTG TCG CTG GCG ATG GCC GAC ATG CTG GTG GCC CTC TGT GCG ATG ACA TTC AAC GCC TCC GTG GAA CTG TCC GGC GGA AAG TGG ATG TTC GGC CCG TTC ATG TGC AAC GTG TAC AAC AGC CTG GAT GTT TAC TTT TCC ACG GCG AGC ATA CTG CAC CTG TGC TGC ATA TCG GTG GAC AGA TAC TAT GCC ATA GTG CGT CCG CTG GAG TAT CCT TTG AAT ATG ACA CAC AAA ACG GTG TGC TTC ATG CTC GCC AAT GTG TGG ATC CTG CCC GCC CTC ATA TCC TTC ACG CCC ATC TTC CTG GGC TGG TAC ACG ACC GAC GAG CAC CTG CGC GAG GTG TCC CTG CAT CCG GAC CAG TGC TCG TTT GTG GTC AAC AAG GCC TAC GCC CTC ATC TCC AGC TCC GTC AGC TTC TGG ATA CCC GGC ATC GTG ATG CTG GTG ATG TAC TGG CGC ATC TTT AAG GAG GCG ATA CGC CAG CGC AAA GCC CTC AGC CGC ACC AGC TCC AAC ATC CTG CTG AAC AGC GTC CAC ATG GGC CAC ACC CAG CAG CCC ACC AAC CTG AGC TAT CTG CAT CCC AGC GAC TGC GAT CTT AAT GCG GCA TCC GCG CAC GAG GAG ACG CAC AGT GCT CTC AGC AAC TTG GAG GAC ATG CTG CAG CCG GCC ACC GAT GAG GAC GAC GAC AGG GAC GAG TGC GAT GAA CTA CGC GTG CCG TCG CCA CCG CCG CGC CGC CTC AGC CGG AGC AGC ATC GAT CTG CGG GAC CTG GAG CAG GAG CGG TAC GAG AAG GTC ACG CAC ACG GAC AGC GCC CCC TCA ATG ATG GCC CTG CAG CAG CCG TCG TCG CAC AAC CAG CTG CAG CCA CCG GCG CCA GTG TTC AAT CCG CAG ATA TGG ACG GAG GGC AAG CTG GAG GAT CAG ACC CAT CCC ATG GGG CCG CAG CAG CAG CTC AGC CTG ACC AGC GGC AGT GGG AAC AGT GAG CCG GAG CCG GAG TCC ACT GCT TAT CGG GTG TTC GGA CTG AAC AGC GAC GAG AGC GAG GGC AAC GAC CTG TAC GAC ACC CAC CTG CCG CTG GCC GAG GAC AAC AAG GAG CTG AAG CGC CTG ATC GAG GAC AAC TAT CTG TAC TTC AAG CGG CAG ACG GGC GGC ACC ATC ATC GGC GGG CCG GGC GGC GGC AAG TAC GCC GCC CTT AGC GAA ACG GAC TTC ATT CGC CTG AAG GCC GGA GCG GCG GCC AGC GGG CGA AAG GCC ATC GCC GCC AGC GAC TCG GAG TTC CTG CGC ACG ATC AGC GAG AGC AGA GCG CCG GCA GAG CAG CCA CTG CCG GGC AAG GAG AGG GGC TTC AAC ATA CTC TCC CTG CTG GCC AAG ACG AAG CGC TCG AGC ACC GAG TGC TTT GCG CTG GAG AAG AAG CGC CAC CAG GCC TCG GAG GGA TCC AGC TTC TTT CGG CGC GCC CGC AAC CGG AAG CTG TCG CAC AGC TAC AAC GGA TGC GGC GGC GGC AAG GAA CGC AAA CTT GAG CGA CGC CAG CGG CAG CAC AGC GAC ACG GAC TCC ACG CCC AAC AAG CCG GAC ATT TTG CTG GAC ATC AAT GTG CTC AGC GAG CAG AGT GGC GCC GGT GTG ATC CAG CAC TTC AGC GAC GGT GTG CAA CTG ATT GAC TTC AGC GAG GTG CAG ACG GAA CGC CTG CGC CGG AGC GAC GAC GAG CTG GCC CAG CTG GCC GAC TGC TTT GGG GAG TCA CCC CAG CAG CCG GCC ACG CCG CCA CCC TCG TTG TCG CCG CCG GAA CTG CCG GAG CCC AGC GGA CTG CTC ATC GCC AGC AGC TCG GAG CTG GCC GAG ATC TTC CGC TCG CTC AGC TTT CCG CTG GGC CGG CCG GCC GGA GCT CCA CAG CGT CTG AGC ACG CTG AGC GAC CAG GTG TGC GCC AAC TAT CTG ATG TCC CCA CCG AAC ACA CCG GCT GCG CCT GCG CCT CAG CCT CCG CCA CCG GAC TGC TGC AAC GCG AAC GCG CAG TCG GCG TCC ATC AAT GTG TAC TTC CTG TCG CCG CCG CCA CAT GCC GCC GCA CCT GGC TAC ACG CCC AGT GAC GCC TCC ACC GTG TCC CTG GAT GTG GTG ACC AGC CTG TCC ATG CCC ATG TCC ATG TCA GGT CCC CAA CCG CAG CCA AAC ATA TCG CCC AAG CCC GAG ATC ATA CTC GAC TCC ACG CTG TCG CCC GTC GAA GGA TGC GGC GAT GAG CAC CGG GAT GTC ACG TCG CCG CTC TTC AAG CGC AAA GAT AGC GCC GGC GAT GCG GAC GTG AGC ATT TCC GGT GGA GCT GGG CGA CAA GGA CGC TGC AGC ATC CTG GCC GGC TAC GAC GGC ATC CAG ACG GTG CGC AAG CGA CAG GCG TCC GTG GTG ACC TAC GAC GTG AAT GTC ATC AAC TTC TCG CAG GAC AAC AGC GAC AGT CGC AGC TAC ATT CCC ATG GGT CGC GTG TCC ACC AGT TCG GCA AGC GGC TCG GTG CGC CCG GCC AAA GGA TGG AAG GCC GAA CAC AAG GCG GCC CGC ACC CTG GGC ATC ATC ATG GGC GTC TTT CTG CTC TGC TGG CTG CCC TTC TTT CTG TGG TAT GTC ATC ACA TCG CTC TGC GGA CCG GCA TGC CCA TGT CCC GAT GTA CTG GTC GTC GTG TTA TTC TGG ATC GGC TAC TTC AAC TCC ACG CTG AAT CCG CTT ATA TAC GCC TAC TTT AAT CGC GAT TTC CGC GAA GCA TTC CGC AAT ACG CTG GAG TGT GTG CTG CCC TGT CTG GAG AAA CGA AAT CCG TAC AAT GCC TAC TAC GTC 
Dfic                            ATG TCA GGG GTT AAC GGG GCT GAC CTT TTG GCC ACG ACA ATG ACA TTG CCC ATA ACA GCC GCA TTG GCA AAT ACA GCA AGC AAC CTG CAA CGT GCA ACA TTA ACC GGC CAC ATT TCC ACA ACG GCA GTT GCA ACG ACC AGT TTG CCC ATA ACT TCG CAA TTT GTT GAT GCC TCG TTG ACT TCG CTG TCA TTA ACA GCC ACC TCG TCG TTC TCG TCC TCG GAG TCG TCG TTC GAG TTA CTC GCA ACC GTT GGC CCA AAC ATA ACT AAT GCC AGC GAC TTG TTG GCG GAG AAT CCC GAA GAG CTG GAG GAG AGC TGG CTG GAC TTT TCG CTG CTG TTA CTC AAA GGG TTC ATC TTC TCG TCA ATT ATC CTG GCC GCC GTT CTA GGG AAT GCG TTG GTC ATC ATT TCG GTG CAG CGC AAT CGA AAG CTA CGG GTG ATA ACC AAT TAC TTT GTT GTG TCG CTG GCG ATG GCC GAC ATG CTG GTG GCC CTC TGC GCG ATG ACA TTC AAC GCC TCC GTG GAG CTA TCC GGC GGC AAG TGG ATG TTC GGA CCG TTC ATG TGC AAC GTG TAC AAC AGC CTG GAT GTT TAC TTT TCC ACG GCG AGC ATC CTG CAT CTC TGC TGC ATA TCG GTG GAC AGA TAC TAC GCC ATC GTG CGT CCT CTG GAG TAT CCA TTG AAT ATG ACA CAC AAA ACG GTG TGC TTC ATG CTG GCC AAC GTT TGG ATC CTG CCC GCC CTC ATA TCC TTC ACG CCC ATC TTC CTC GGC TGG TAC ACC ACG GAG GAG CAC CTG CGG GAG GTG TCC CTG CAT CCG GAC CAG TGC TCA TTT GTG GTC AAC AAG GCC TAC GCC CTC ATC TCC AGC TCG GTT AGC TTC TGG ATC CCC GGC ATT GTG ATG CTC GTG ATG TAC TGG CGC ATC TTT AAG GAG GCC ATT CGG CAG CGC AAG GCC CTC AGT CGG ACC AGC TCC AAC ATC CTG CTG AAC AGC GTC CAC ATG GGC CAC GCC CAG CAG CCC ACC AAC CTG AGC TAT CTG CAT CCC AGC GAC TGC GAT CTC AAT GTG GCA TCG GCC AGG GAG GAG ACG CAG AGT GCT CTG AGC AAC TTG GAG GAC ATG CTG CAA CCG GCC ACC GAC GAG GAC GAC GAC AGA GAT GAG TGC GAT GAA CTG CGA GTG CCG TCG CCA CCA CCA CGT CGT CTT AGC AGG AGC AGC ATA GAT CTG CGC GAC TTG GAG CAG GAG CGG TAC GAG AAG GTC ACC CAC ACG GAC AGT GCG CCC TCG ATG ATG GCG CTC CAG CAG CCG ACT TCC CAC AAC CAA TTG CAG CCA CCG GCG CCA GTG TTC AAT CCG CAG ATC TGG ACG GAG GGC AAG GTG ATG GAT GAT TCT CAT CCT AAT GGA CCG CAG CAG CAG CTC AGC TTG ACC AGC GGC AGT GGG AAC AGT GAA CCC GAA CCG GAA TCC ACT GCT TAC CGG GTG TTT GGT CTC AAC AGC GAC GAG AGC GAG GGC AAC GAC CTG TAC GAC ACC CAT CTT CCC TTG GCC GAG GAC AAC AAG GAG CTG AAG CGT CTG ATC GAG GAT AAC TAT CTG TAC TTC AAG CGG CAG ACT GGG GGC ACC ATC ATT AGT GGT CCA GGT GGC GGC AAG TAC GCC GCC CTC AGC GAA ACG GAC TTC ATC CGG TTG AAG GCA GGA GCA GCT GCC TGT GGG AGA AAG GCA TTC GCC TCC AGC GAT TCG GAA TTC CTG CGC ACC ATC AGT GAA TCC AGA GCA CTG CCC GAT CAA CCG CTT CCG GGA AAG GAG AAG GGC TTC AAT ATC CTT TCG CTC CTG GCC AAG ACG AAG CGT TCG AGC ACC GAG TGC TTT GCG CTG GAG AAG AAG CGC CAC CAG GCC TCC GAG GGA TCT AGC TTC TTC CGG CGC TCC AGG AAT CGG AAG CTA TCG CAC AGC TAC AAC GGA TGC GGC GGC GGC AAG GAA CGC AAA CTT GAG CGA CGC CAG CGG CAG CAC AGC GAC ACC GAT TCC ACA CCC AAC AAA CCG GAT ATC CTG CTG GAC ATC AAT GTG CTG AGT GAA CAA AGC GGA GCC AGT GTG ATC CAG CAG TTC AGC GAT GGC GTC CAG CTG ATT GAC TTC AGT GAG GTG AAG ACC CCA GAG CGG ATT CGC AGC GAG GAC GAG TTG GCC CAG TTG GCC GAT TGC TTT GGG GAG TCG CCC CAG CAT CCT TCC ACA CCA CCT CCC TCA CTT TCG CCA CCG GAG CTG CCG GAG CCG AGT GGC CTG CTC ATC GCC AGC AGT TCG GAG CTG GCC GAG ATC TTT CGA TCG CTC AGC TTC CCA CTC GGT CGT CCC GCT GGA GCT CCA CAG AGG TTG AGT ACG CTA AGT GAC CAG GTG TGC GCC AAC TAC CTG ATG TCC CCA CCG AAC ACC CCA GCT CCA CCT TCG ATT TCC GTG GCG AAT GGA ATG GAT TCC GGC TCG AAT CCG CAG TCG GCG TCC ATC AAT GTG TAC TTC CTG TCG CCG CCG CCG CAT GCC GCC GGA CCT GGT TAC ACG CCC AGT GAT GCC TCC ACC GTT TCC CTG GAC GTG GTG ACC ACG CTG CCC ATG CCC GTG CCA GTG CCC AAT CCA GTC CCG CCG ACG AAC ATA TCG CCC AAG CCG GAG ATC ATA CTC GAC TCC ACG CTA TCG CCG GTC GAA GGA TGT GGC GAT GAG CAC CGG GAT GTC ACG TCG CCG CTG TTC AAG CGC AAA GAT AGC GCC GGC GAT GCG GAC GTG AGT GTT TCC GGC GGA GCT GGG CGC CAA GGA CGC TGC AGC ATA CTA GCC GGC TAC GAT GGC ATC CAG ACT GTG CGA AAG CGA CAG GCC TCC GTG GTG ACC TAC GAC GTG AAC GTC ATC AAC TTC TCG CAG GAG AAC AGC GAC AGT CGG AGC TAC ATT CCC ATG GGC CGC GTC TCC ACC AGT TCA GCA AGC GGC TCC GTT CGA CCG GCC AAA GGA TGG AAG GCC GAG CAC AAG GCC GCC CGC ACT TTG GGC ATC ATC ATG GGC GTC TTT CTG CTC TGC TGG CTG CCC TTC TTT CTG TGG TAT GTC ATC ACC TCG CTC TGC GGA CCG GCC TGT CCA TGT CCC GAT GTG CTC GTG GTG GTC TTA TTC TGG ATC GGT TAC TTC AAC TCC ACG CTG AAT CCG CTT ATA TAT GCC TAC TTT AAC CGC GAT TTC CGC GAG GCG TTC CGC AAC ACG CTG GAG TGT GTG CTG CCC TGT CTG GAG AAA CGC AAT CCC TAC AAC GCC TAC TAC GTC 
Drho                            ATG TCC GGG GTT AAC GTC GCT GAC ATT TTG GCC ACG ACA ATG ACA TTG CCC ATG ACA GCC ACA TCA GCA ACA GCA ACA AGC CAC TCG AAA CTT GCA ACA TTA TCG AGC CAC ATT TCC ACA ACA GCA ACG ACG ACG ACC AGT TTG CCT ATA ACA TCG CAA TTT GTG AAT GCC TCG TTG ACT TCG CTA TCA TTA ACA GCC ACA TCG TCT TTT CCG TCC TCG GAG TCC CCG TTC GAG TTC CTC GCA ACA GTT GGG CCA AAC ATT ACG AAT GCC AGC GAC ATT GTC GTG GAG AGC CAG GAG GAG CTG GAG GAG AGC TGG CTG GAT CTA TCG CTG CTG CTG CTG AAA GGC TTT ATC TTC TCG TCA ATT ATC CTG GCC GCA GTC CTG GGA AAT GCG TTG GTC ATC ATT TCA GTG CAG CGC AAT CGA AAG CTG CGG GTG ATA ACC AAT TAC TTT GTT GTG TCG CTG GCG ATG GCC GAC ATG TTG GTG GCC CTC TGT GCG ATG ACA TTC AAC GCC TCC GTG GAA CTG TCC GGC GGA AGG TGG ATG TTC GGA CCG TTC ATG TGC AAC GTG TAC AAC AGC CTG GAT GTT TAC TTT TCC ACG GCG AGC ATA CTG CAT CTC TGC TGC ATA TCG GTG GAC AGA TAC TAC GCC ATA GTG CGT CCG CTG GAG TAC CCA TTG AAT ATG ACA CAC AAA ACG GTT TGC TTC ATG CTC GCC AAC GTG TGG ATC CTG CCC GCC CTC ATA TCC TTC ACG CCC ATC TTC CTG GGC TGG TAC ACA ACG GAC GAG CAT CTG CGG GAG GTG TCG CTG CAT CCG GAC CAG TGC TCA TTT GTG GTC AAC AAG GCC TAC GCC CTC ATC TCC AGC TCC GTG AGC TTC TGG ATA CCC GGC ATC GTG ATG CTG GTG ATG TAC TGG CGC ATC TTT AAG GAG GCG ATA CGC CAG CGC AAG GCC CTC AGC CGC ACC AGC TCC AAC ATC CTG CTG AAC AGC GTC CAC ATG GGC CAC ACC CAG CAG CCC ACC AAC CTG AGC TAT CTG CAT CCC AGC GAC TGC GAT CTG AAT GTG GCA TCT GCT CGT GAG GAG ACG CAC AGT GCT CTG AGC AAC TTG GAG GAC ATG CTG CAG CCT GCC ACC GAC GAG GAC GAC GAC AGG GAC GAG TGC GAT GAA CTG CGA GTG CCG TCG CCT CCG CCG CGC CGC CTC AGC CGC AGC AGC ATC GAC CTG CGC GAC CTG GAG CAG GAG CGG TAC GAG AAG GTC ACC CAC ACG GAC AGC GCC CCC TCG ATG ATG GCC CTG CAG CAG CAG CCG TCG CAC AAC CAG CTG CAG CCA CCG GCG CCA GTG TTC AAC CCG CAG ATA TGG ACG GAG GGC AAG ATG CTG GAG CAG CCG CAT CCC ACC GCT CCG CAG CAG CAG CTC AGC CTG ACC AGC GGC AGT GGG AAC AGC GAA CCG GAG CCG GAG TCC ACG GCC TAC CGG GTC TTC GGT CTC AAC AGC GAC GAG AGC GAG GGC AAC GAC CTG TAC GAC ACC CAC CTG CCG CTG GCC GAG GAC AAC AAG GAG CTG AAG CGC CTG ATC GAG GAC AAC TAC CTG TAC TTC AAG CGG CAG ACG GGC GGC ACC ATC ATC AGC GGT CCG GGG GGC GGC AAG TAC GCC GCC CTC AGC GAA ACG GAC TTC ATC CGC CTG AAG GCG GGA GCA GCG GCC TGC GGG CGG AAG GCC ATC GCC GCC AGC GAT TCC GAG TTC CTG CGC ACC ATC AGC GAG TCG AGG GCC GCG CCG GAG CAG CCG CTG CCT GGG AAG GAG AAG GGC TTC AAC ATC CTC TCG CTG CTG GCC AAG ACC AAG CGC TCG AGC ACC GAG TGC TTC GCG CTG GAG AAG AAG CGC CAC CAG GCC TCC GAG GGG TCC AGC TTC TTC CGG CGC GCC CGA AAC CGG AAG TTG TCG CAC AGC TAC AAC GGA TGC GGC GGC GGC AAG GAA CGC AAA CTT GAG CGA CGC CAG CGG CAG CAC AGC GAT ACG GAC TCC ACG CCC AAC AAG CCG GAC ATC CTG CTG GAC ATC AAT GTA CTC AGC GAG CAG ACC GGC GCC AGC GTG ATC CAG CAC TTC AGC GAT GGA GTG CAG CTG ATT GAC TTC AGC GAG ATC AAG ACT CCG GAG AGG ATT CGC AGC GAC GAC GAG CTG GCC CAG CTG GCC GAC TGC TTC GGG GAA TCC CCA CAG CAG CCG GCC ACG CCG CCG CCG TCG TTG TCG CCG CCG GAA CTG CCG GAA CCG AGT GGC CTG CTG ATC GCC AGC AGC TCC GAG CTG GCC GAG ATC TTT CGA TCG CTG AGC TTT CCG CTG GGC CGC CCG GCC GGA GCT CCC CAG CGC CTG AGC ACG CTG AGC GAC CAG GTG TGC GCC AAC TAT CTG ATG TCC CCA CCG AAC ACA CCG GCT CCA CCG GCC ATC TCC GTG CCC AAC GGA ATG GAC TCC TCC TCC AAC GCG CAG TCG GCG TCC ATC AAT GTG TAC TTC CTG TCG CCG CCG CCG CAT GCC GCC GGA CCT GGC TAC ACG CCC AGT GAC GCC TCG ACC GTG TCC CTG GAT GTG GTG ACC ACC CTG CCA ATG CCC GTG CCC GTG CCC AAT CCG CAA TCG CAG CCC AAC ATA TCG CCC AAG CCG GAG ATC ATA CTC GAT TCC ACG CTG TCG CCC GTC GAA GGA TGT GGC GAT GAG CAC CGC GAT GTC ACG TCG CCG CTG TTC AAG CGC AAA GAT AGC GCC GGC GAT GCG GAC GTG AGC GTT TCC GGG GGG GGT GGC CGC CAA GGA CGC TGC AGC ATC CTG GCC GGC TAC GAT GGC ATC CAG ACC GTG CGC AAG CGA CAG GCG TCC GTG GTG ACC TAC GAC GTG AAT GTC ATA AAC TTC TCG CAG GAT AAC AGC GAC AGT CGC AGC TAC ATC CCC ATG GGC CGC GTT TCC ACC AGT TCA GCA AGC GGT TCC GTG CGC CCG GCC AAA GGA TGG AAG GCC GAA CAC AAG GCC GCC CGC ACT CTG GGC ATC ATC ATG GGC GTC TTT CTG CTC TGC TGG CTG CCC TTC TTT CTG TGG TAT GTC ATC ACA TCG CTC TGC GGA CCA GCG TGC CCA TGT CCC GAT GTG CTC GTC GTC GTG CTT TTC TGG ATC GGT TAC TTC AAC TCC ACG CTG AAT CCG CTT ATA TAC GCC TAC TTT AAT CGC GAT TTC CGC GAG GCA TTC CGC AAT ACG CTG GAG TGT GTG CTA CCC TGT TTG GAG AAA CGA AAT CCG TAC AAC GCC TAC TAC GTC 
Dere                            ATG TCC GGG GTT AAC GTG GCT GAC CCT CTG GCC ACG AAA ATG ACA TTA CCC ATC ACA GCC GCA GCA GGA GCA CAA GCA AGC CGC CTG CAA CCT GCA ACA TTA ACA AGC CAC ATT TTC ACG ACA GCA ACG TCG ACG AGC AGT TTG CCT ATA ACA TCG CAA TTT GTG GAT GCC TCG TTG ACT TCG CTA TCA TTA ACA GCA ACA TCG TCA TAT TCG CCG TCG GAG TCC ACG TAT GAG TTC CTC TCC ACA GTC GGT CCA AAC ATA ACG AAT GGC AGT GAG ATT GCC GTG GAT AAC CAG GCG GAG CTG GAG GAG AGC TGG CTG GAT CTA TCG CTG CTG CTG CTC AAA GGA TTC ATC TTC TCG TCA ATT ATC CTG GCC GCT GTC CTG GGC AAT GCA TTG GTC ATC ATT TCA GTG CAG CGC AAT CGA AAG CTG CGG GTG ATA ACC AAT TAC TTT GTT GTG TCG CTG GCG ATG GCC GAC ATG CTG GTG GCC CTC TGT GCG ATG ACA TTC AAC GCC TCC GTG GAA CTC TCC GGC GGA AAG TGG ATG TTC GGA CCG TTC ATG TGC AAC GTG TAC AAC AGC CTG GAT GTT TAC TTT TCC ACG GCT AGC ATA TTG CAC CTG TGC TGC ATA TCG GTG GAC AGA TAC TAC GCC ATT GTG CGT CCA CTG GAG TAT CCT TTG AAT ATG ACA CAC AAA ACG GTT TGC TTC ATG CTC GCC AAT GTG TGG ATC CTG CCC GCC CTC ATA TCC TTT ACG CCC ATC TTC CTG GGC TGG TAC ACG ACG GAG GAG CAC CTG CGG GAG ATT TCC CTG CAT CCG GAC CAG TGC TCG TTT GTG GTC AAC AAG GCC TAC GCC CTC ATC TCC AGT TCG GTG AGC TTC TGG ATA CCC GGC ATT GTG ATG CTG GTG ATG TAC TGG CGT ATC TTT AAG GAG GCG ATA CGT CAG CGC AAG GCC CTC AGC CGC ACC AGC TCC AAC ATC CTG CTG AAC AGC GTC CAC ATG GGC CAC ACC CAG CAG CCC ACC AGC CTG AGC TAT CTG CAT CCC AGC GAC TGC GAT CTG AAT GGC ACA TCC GCC CGC GAG GAG ACG CAC AGT GCT CTT AGT AAC TTG GAG GAC ATG CTG CAG CCG GCC ACC GAC GAG GAC GAC GAC AGG GAC GAG TGC GAT GAA CTG AGA GTG CCA TCG CCG CCG CCA CGC CGC CTC AGC CGC AGC AGC ATC GAT CTG CGG GAC TTG GAG CAG GAG CGG TAC GAG AAA GTT ACC CAC ACG GAC AGT GCA CCT TCG ATG ATG GCA CTG CAG CAG CAG CCC TCC CAC AAT CAG TTG CAG CCA CCG GCG CCA GTG TTC AAT CCG CAG ATA TGG ACG GAG GGC AAG ATG ATG GAG CAT ACT CAT CCC AAT GCC CCG CAA CAG CAA CTC AGC CTG ACC AGC GGC AGT GGC AAC AGC GAA CCG GAA CCG GAG TCC ACC GCC TAC CGG GTC TTT GGT CTC AAC AGC GAC GAG AGC GAG GGC AAC GAC CTG TAC GAC ACC CAC CTG CCG CTG GCC GAG GAC AAC AAG GAG CTG AAG CGC CTG ATC GAG GAC AAC TAT CTG TAC TTC AAG CGC CAG ACG GGC GGC ACC ATT ATC AGC GGT CCG GGC GGT GGC AAG TAC GCC GCC CTC AGT GAG ACG GAC TTC ATC CGG CTG AAG GCG GGT GCT GCG GCC TGC GGC CGT AAG GCA TTC GCC TCC AGC GAC TCG GAG TTC CTG CGC ACC ATT AGC GAA TCG CGG GCG TTG CCA GAG CAA CCA GTG CCC GAG AAG GAG AAG AGC TTC AAC ATC CTC TCC CTG CTG GCC AAG ACG AAG CGC TCG AGC ACC GAG TGC TTC GCC CTG GAG AAG AAG CGA CAT CAG GCA TCC GAG GGA TCC AGC TTC TTC CGG CGC TCC CGG AAC CGG AAA TTG TCG CAC AGC TAC AAC GGA TGC GGC GGC GGC AAG GAA CGC AAA CTT GAG CGA CGC CAG CGG CAA CAC AGC GAT ACG GAC TCC ACG CCC AAC AAG CCG GAC ATC CTG CTG GAC ATC AAT GTG CTC AGC GAG CAG AGT GGC GCC AGT GTG ATC CAG CAG TTC AGC GAC GGG GTG CAG CTG ATT GAC TTC AGT GAG ATG AAG ACA CCC GAG AGG AAT CGC AGC GAC GAC GAG CTG GCC CAG CTG GCC GAT TGC TTT GGG GAG TCA CCC CAG CAG CCG GCC ACG CCG CCA CCA TCG TTG TCG CCG CCG GAA TTG CCG GAA CCG AGT GGC CTG CTC ATT GCC AGC AGC TCG GAG CTG GCC GAG ATC TTT CGA TCG CTG AGC TTT CCA CTG GGC CGA CCA GCT GGT GCT CCA CAG CGC CTG AGC ACG CTC AGT GAC CAG GTG TGC GCC AAC TAT ATG ATG TCC CCA CCG AAC ACA CCG GCT CCG CCG GCC ATT TCC GTG CCC AAT GGA ATG GAC TCT GCC TCC AAC GCG CAG TCG GCG TCC ATC AAT GTG TAC TTC CTA TCG CCG CCG CCG CAT GCC GCC GCA CCT GGT TAT ACG CCC AGT GAC ACA TCC ACG GTG TCC TTG GAT GTG GTG ACC AGT CTG CCG ATG CCC GTT CCA GTG CCA AAT CCC CAA TCC CAG TCC AAC ATA TCG CCC AAG CCG GAG ATC ATA CTC GAT TCC ACG CTG TCG CCG GTT GAG GGA TGT GGC GAT GAG CAC CGG GAT GTC ACG TCG CCA CTG TTC AAG CGC AAA GAT AGC GCC GGC GAT GCG GAC GTG AGC GTT TCC GGC AAT GGT GGC CGC CAA GGA CGC TGC AGC ATC CTG GCC GGC TAC GAT GGC ATC CAA ACT GTG CGG AAG AGA CAA GCG TCC GTG GTG ACC TAC GAC GTG AAT GTC ATC AAC TTC TCG CAG GAG AAC AGC GAC AGT CGC AGC TAC ATC CCG ATG GGC CGC GTT TCC ACC AGT TCC GCA AGC GGT TCC GTG CGA CCG GCC AAA GGA TGG AAG GCC GAA CAC AAG GCC GCC CGC ACC CTG GGC ATC ATC ATG GGC GTC TTT CTG CTC TGC TGG CTG CCC TTC TTT CTG TGG TAT GTC ATC ACA TCG CTC TGC GGA CCG GCT TGT CCC TGT CCC GAT GTG CTC GTG GTG GTG TTA TTC TGG ATC GGT TAC TTC AAC TCC ACG CTA AAT CCG CTT ATA TAC GCC TAC TTT AAT CGC GAT TTC CGC GAG GCA TTC CGC AAT ACG CTG GAG TGT GTG CTG CCA TGT CTG GAA AAA CGA AAT CCG TAC AAC GCC TAC TAC GTC 
Dtei                            ATG TCA GGG GTT AAC GTG GCT GAC CTT CTG GCC ACG ACA ATG ACA CTA CCC ATA ACA GCC GCA CCA GAA GCA CAA GCA AGC CAC CTG CAA CCT GCA ACA TTA ACA AGC CAC ATT TTC ACG ACA GCA ACG ACT ACG AGC AGT TTG CCT ATA ACA TCG CAA TTT GTG GAT GCC TCG TTG ACT TCG CTA TCA CTA ACA GCC ACA TCG TCA CAC TCG CCG TTG GAG TCC ACG TTT GAG TTC CTC TCC ACA GTC GGT CCA AAC ATA ACG AAT GGC AGT GAG ATT GCC GTG GAT AAC CAG ACG GAG CTG GAG GAG AGC TGG CTG GAT CTA TCG CTG CTG CTG CTC AAA GGA TTC ATC TTC TCG TCA ATT ATC CTG GCC GCT GTG CTG GGC AAT GCA TTG GTC ATC ATT TCA GTG CAG CGC AAT CGA AAG CTG CGG GTG ATA ACC AAT TAC TTT GTT GTG TCG CTG GCG ATG GCC GAC ATG CTG GTG GCC CTC TGT GCG ATG ACA TTC AAC GCC TCC GTG GAA CTG TCC GGC GGA AAG TGG ATG TTC GGA CCG TTC ATG TGC AAC GTG TAC AAC AGC CTG GAT GTT TAC TTT TCC ACG GCC AGC ATA TTG CAC CTG TGC TGC ATA TCG GTG GAC AGA TAC TAC GCC ATT GTG CGT CCA CTG GAG TAT CCA TTG AAT ATG ACA CAC AAA ACG GTG TGC TTC ATG CTC GCC AAT GTG TGG ATC CTG CCC GCC CTC ATA TCC TTC ACG CCC ATC TTC CTG GGC TGG TAC ACG ACG GAG GAG CAC CTG CGG GAG ATT TCC CTG CAT CCG GAC CAG TGC TCG TTT GTG GTC AAC AAG GCC TAC GCC CTC ATC TCC AGT TCG GTG AGC TTC TGG ATA CCC GGC ATT GTG ATG CTG GTG ATG TAC TGG CGC ATC TTT AAG GAG GCG ATA CGT CAG CGC AAG GCC CTC AGC CGC ACC AGC TCC AAC ATC CTG CTG AAC AGC GTC CAC ATG GGC CAC ACC CAG CAG CCC ACC AGC CTG AGC TAT CTC CAT CCC AGC GAC TGC GAT CTG AAC GCC ACA TCC GCC CGC GAG GAG ACG CAC AGT GCC CTC AGT AAC TTG GAG GAC ATG CTG CAG CCG GCC ACC GAC GAG GAC GAC GAC AGG GAC GAG TGC GAT GAA CTG AGA GTG CCA TCG CCG CCG CCA CGC CGC CTC AGC CGC AGC AGC ATC GAT CTG CGG GAC TTG GAG CAG GAG CGG TAC GAG AAG GTC ACC CAC ACG GAC AGT GCT CCT TCG ATG ATG GCA CTG CAG CAG CAG CCC TCC CAC AAT CAG TTG CAG CCA CCG GCG CCA GTG TTC AAT CCG CAG ATA TGG ACG GAG GGC AAG ATG ATC GAG CAT GCT CAT CCC AAT GCC CCG CAA CAG CAA CTC AGC CTG ACC AGC GGC AGT GGG AAC AGC GAA CCG GAA CCG GAG TCC ACC GCC TAC CGG GTC TTT GGT CTC AAC AGC GAC GAG AGC GAG GGC AAC GAC CTG TAC GAC ACC CAC CTG CCG CTG GCC GAG GAC AAC AAG GAG CTG AAG CGC CTG ATC GAG GAC AAC TAT CTG TAC TTC AAG CGC CAG ACG GGC GGC ACC ATT ATC AGC GGT CCT GGC GGG GGC AAG TAC GCC GCC CTC AGT GAG ACG GAC TTC ATC CGG CTG AAG GCA GGT GCT GCG GCC TGC GGC CGT AAG GCA TTC GCC TCC AGC GAC TCG GAG TTC CTG CGC ACC ATT AGC GAA TCG CGG GCG TTG CCA GAG CAA CCA GTG GCC GGG AAG GAG AAG AGC TTC AAC ATT CTA TCT CTG CTG GCC AAG ACG AAG CGG TCG AGC ACC GAG TGC TTC ACC CTG GAG AAG AAG CGA CAT CAG GCC TCC GAG GGA TCC AGC TTC TTC CGG CGC TCG CGG AAC CGG AAA TTG TCG CAC AGC TAC AAC GGA TGC GGC GGC GGC AAG GAA CGC AAA CTT GAG CGA CGC CAG CGG CAG CAC AGC GAT ACG GAC TCC ACG CCC AAC AAG CCG GAC ATC CTG CTG GAC ATC AAT GTG CTT AGC GAG CAG AGT GGC GCC AGT GTG ATT CAG CAG TTC AGC GAC GGG GTG CAG CTG ATT GAC TTC AGT GAG CTG AAG TCA CCG GAG AGG ATT CGC AGC GAC GAC GAG CTG GTC CAA CTG GCC GAT TGC TTT GGG GAG TCA CCC CAG CAG CCG GCC ACG CCG CCA CCA TCG TTG TCG CCG CCG GAG TTG CCG GAG CCG AGT GGC CTG CTC ATT GCC AGC AGC TCG GAG CTG GCC GAG ATC TTT CGA TCG CTG AGC TTT CCG CTG GGC CGA CCA GCT GGT GCT CCA CAG CGC CTG AGC ACG CTC AGT GAC CAG GTG TGC GCC AAC TAT CTG ATG TCC CCA CCG AAC ACA CCG GCT CCG CCA GCC ATT TCC GTG CCC AAC GGC ATG GAC TCT GCT TCC AAC GCG CAG TCG GCG TCC ATC AAT GTG TAC TTC CTA TCG CCG CCG CCG CAT GCC GCC GCA CCT GGT TAT ACG CCC AGT GAC ACA TCC ACG GTG TCC TTG GAT GTG GTG ACC AGT CTG CCC ATG CCC GTT CCA GTG CCA AAT CCC CAA TCC CAG TCC AAC ATA TCG CCC AAG CCG GAG ATC ATA CTC GAT TCC ACG CTG TCG CCG GTT GAG GGA TGT GGC GAT GAG CAC CGG GAT GTC ACG TCG CCA CTG TTC AAG CGC AAA GAT AGC GCC GGC GAT GCG GAC GTG AGC GTT TCC GGC AAT GGT GGC CGC CAA GGA CGC TGC AGC ATC CTG GCC GGC TAC GAT GGC ATC CAA ACT GTG CGG AAG AGA CAG GCG TCC GTG GTG ACC TAC GAC GTG AAT GTC ATC AAC TTC TCG CAG GAG AAC AGC GAC AGT CGC AGC TAC ATC CCG ATG GGC CGC GTT TCC ACC AGT TCC GCA AGC GGC TCC GTG CGA CCG GCC AAA GGA TGG AAG GCC GAA CAC AAG GCC GCC CGC ACC CTG GGC ATC ATC ATG GGC GTC TTT CTG CTC TGC TGG CTG CCC TTC TTT CTG TGG TAT GTC ATC ACA TCG CTC TGC GGA CCG GCC TGT CCC TGT CCC GAT GTG CTC GTG GTG GTG TTA TTC TGG ATC GGT TAC TTC AAC TCC ACG CTA AAT CCG CTT ATA TAC GCC TAC TTT AAT CGC GAT TTC CGC GAG GCA TTC CGC AAT ACG CTG GAG TGT GTG CTG CCC TGT CTG GAG AAA CGC AAT CCG TAC AAC GCC TAC TAC GTC 
Dyak                            ATG TCA GGG GTT AAC GTG GCT GAC CTT CTG GCC ACG ACA ATG ACA TTA CCC ATA ACA GCC GCA GCA GAA GCA CAA GCA AGC CAC CTG CAA CCT GCA ACA TTA ACA AGC CAC ATT TTC ACG ACA GAA CCG ACT ACG AGC AGT TTG CCT ATA ACA TCG CAA TTT GTG GAT GCC TCG TTG ACT TCG CTA TCA CTA ACA GCC ACA TCG TCA CAC TTG CCG TCG GAG TCC ACG TTT GAG TTC CTC TCC ACA GTC GGT CCA AAC ATA ACG AAT GGC AGT GAG ATT GCC GTG GAT AAC CAG GCG GAG CTG GAG GAG AGC TGG CTG GAT CTA TCG CTG CTG CTG CTC AAA GGA TTC ATC TTC TCG TCA ATT ATC CTG GCC GCA GTG CTG GGC AAT GCA TTG GTC ATC ATT TCA GTG CAG CGC AAT CGA AAG CTG CGG GTG ATA ACC AAT TAC TTT GTT GTG TCG CTG GCG ATG GCC GAC ATG CTG GTG GCC CTC TGT GCG ATG ACA TTC AAC GCC TCC GTG GAA CTG TCC GGC GGA AAG TGG ATG TTC GGA CCG TTC ATG TGC AAC GTG TAC AAC AGC CTG GAT GTT TAC TTT TCC ACG GCC AGC ATA TTG CAC CTG TGC TGC ATA TCG GTG GAC AGA TAC TAC GCC ATT GTG CGT CCA CTG GAG TAT CCA TTG AAT ATG ACA CAC AAA ACG GTG TGC TTC ATG CTC GCC AAT GTG TGG ATC CTG CCC GCC CTC ATA TCC TTC ACG CCC ATC TTC CTG GGC TGG TAC ACG ACG GAG GAG CAC CTG CGG GAG ATT TCC CTG CAT CCG GAC CAG TGC TCG TTT GTG GTC AAC AAG GCC TAC GCC CTC ATC TCC AGT TCG GTG AGC TTC TGG ATA CCC GGC ATT GTG ATG CTG GTG ATG TAC TGG CGC ATC TTT AAG GAG GCG ATA CGT CAG CGC AAG GCC CTT AGC CGC ACC AGC TCC AAC ATC CTG CTG AAC AGC GTC CAC ATG GGC CAC ACC CAG CAG CCC ACC AGC CTG AGC TAT CTG CAT CCC AGC GAC TGC GAT CTG AAC GCC ACA TCC GCC CGC GAG GAG ACG CAC AGT GCC CTC AGT AAC TTG GAG GAC ATG CTG CAG CCG GCC ACC GAC GAG GAC GAC GAC AGG GAC GAG TGC GAT GAA CTG AGA GTG CCA TCG CCG CCG CCA CGC CGC CTC AGC CGC AGC AGC ATC GAT CTG CGA GAC TTG GAG CAG GAG CGG TAC GAG AAG GTC ACC CAC ACG GAC AGT GCT CCC TCG ATG ATG GCA CTG CAG CAG CAG CCC TCC CAC AAT CAG TTG CAG CCA CCG GCG CCA GTG TTC AAT CCG CAG ATA TGG ACG GAG GGC AAG ATG ATC GAG CAT CCT CAT CCC AAT GCC CCG CAA CAG CAA CTC AGT CTG ACC AGC GGC AGT GGG AAC AGC GAG CCG GAA CCG GAG TCC ACC GCC TAC CGG GTC TTT GGT CTC AAC AGC GAC GAG AGC GAA GGC AAC GAC CTG TAC GAC ACC CAC CTG CCG CTG GCC GAG GAC AAC AAG GAG CTG AAG CGC CTG ATC GAG GAC AAC TAT CTG TAC TTC AAG CGC CAG ACG GGC GGC ACC ATC ATC AGC GGT CCC GGC GGG GGC AAG TAC GCC GCA CTC AGT GAA ACG GAC TTC ATT CGG CTG AAG GCA GGT GCT GCG GCC TGC GGC CGT AAG GCA TTC GCC TCC AGC GAC TCG GAG TTC CTG CGC ACC ATT AGC GAA TCG CGG GCG TTG CCA GAG CAG CCA GTG GCC GGG AAA GAG AAG AGC TTC AAC ATT CTA TCT CTG CTG GCC AAG ACG AAG CGC TCA AGC ACC GAG TGC TTC ACC CTG GAG AAG AAA CGA CAT CAG GCC TCC GAG GGA TCC AGC TTC TTC CGG CGC TCC CGG AAC CGG AAA TTG TCG CAC AGC TAC AAC GGA TGC GGC GGC GGC AAG GAA CGC AAA CTT GAG CGA CGC CAG CGG CAG CAC AGC GAT ACG GAC TCC ACG CCC AAC AAG CCG GAC ATC CTG CTG GAC ATC AAT GTG CTT AGC GAG CAG AGT GGC GCC AGT GTG ATC CAG CAG TTC AGC GAC GGG GTG CAG CTG ATT GAC TTC AGT GAG ATG AAG TCA CCC GAG AGG ATT CGC AGC GAC GAC GAG CTG GCC CAA CTG GCC GAT TGC TTT GGG GAG TCA CCC CAG CAG CCG GCC ACG CCG CCA CCA TCG TTG TCG CCG CCG GAG TTG CCG GAG CCG AGT GGC CTG CTC ATT GCC AGC AGC TCG GAG CTG GCC GAG ATC TTT CGA TCG CTG AGC TTT CCG CTG GGC CGA CCA GCT GGT GCT CCA CAG CGC CTG AGC ACG CTC AGT GAC CAG GTA TGC GCC AAC TAT CTG ATG TCC CCA CCG AAC ACA CCG GCT CCG CCA GCC ATT TCC GTG CCC AAC GGA ATG GAC TCT GCT TCC AAC GCG CAG TCG GCG TCC ATC AAT GTG TAC TTC CTA TCG CCG CCG CCG CAT GCC GCC GCA CCT GGT TAT ACG CCC AGT GAC ACA TCC ACG GTG TCC TTG GAT GTG GTG ACC AGT CTG CCA ATG CCC GTT CCA GTG CCA AAT CCC CAA TCC CAG TCC AAC ATA TCG CCC AAG CCG GAG ATC ATA CTC GAT TCT ACG CTG TCG CCG GTT GAG GGA TGT GGC GAT GAG CAC CGG GAT GTC ACG TCG CCA CTG TTC AAG CGC AAA GAT AGC GCC GGC GAT GCG GAC GTG AGC GTT TCC GGC AAT GGT GGC CGC CAA GGA CGC TGC AGC ATC CTG GCC GGC TAC GAT GGC ATC CAA ACT GTG CGG AAG AGA CAG GCG TCC GTG GTG ACC TAC GAC GTG AAT GTC ATC AAC TTC TCG CAG GAG AAC AGC GAC AGT CGC AGC TAC ATC CCG ATG GGC CGC GTT TCC ACC AGT TCC GCA AGC GGC TCA GTG CGA CCG GCA AAA GGA TGG AAG GCC GAA CAC AAG GCC GCC CGC ACC CTG GGC ATC ATC ATG GGC GTC TTT CTG CTC TGC TGG CTG CCC TTC TTT CTG TGG TAT GTC ATC ACA TCG CTC TGC GGA CCG GCC TGT CCC TGT CCC GAT GTG CTC GTG GTG GTG TTA TTC TGG ATC GGT TAC TTC AAC TCC ACG CTA AAT CCG CTT ATA TAC GCC TAC TTT AAT CGC GAT TTC CGC GAG GCA TTC CGC AAT ACG CTG GAG TGT GTG CTG CCC TGT CTG GAG AAA CGC AAT CCG TAC AAC GCC TAC TAC GTC 
Dsan                            ATG TCA GGG GTT AAC GTG GCT GAC CTT CTG GCC ACG ACA ATG ACA TTA CCC ATA ACA GCC GCA GCA GAA GCA CAA GCA AGC CAC CTG CAA CCT GCA ACA TTA ACA AGC CAC ATT TTC ACG ACA GCA CCG ACT ACG AGC AGT TTG CCT ATA ACA TCG CAA TTT GTG GAT GCC TCG TTG ACT TCG CTA TCA CTA ACA GCC ACA TCG TCA CAC TTG CCG TCG GAG TCC ACG TTT GAG TTC CTC TCC ACA GTC GGT CCA AAC ATA ACG AAT GGC AGT GAG ATT GCC GTG GAT AAC CAG GCG GAG CTG GAG GAG AGC TGG CTG GAT CTA TCG CTG CTG CTG CTC AAA GGA TTC ATC TTC TCG TCA ATT ATC CTG GCC GCT GTG CTG GGC AAT GCA TTG GTC ATC ATT TCA GTG CAG CGC AAT CGA AAG CTG CGG GTG ATA ACC AAT TAC TTT GTT GTG TCG CTG GCG ATG GCC GAC ATG CTG GTG GCC CTC TGT GCG ATG ACA TTC AAC GCC TCC GTG GAA CTG TCC GGC GGA AAG TGG ATG TTC GGA CCG TTC ATG TGC AAC GTG TAC AAC AGC CTG GAT GTT TAC TTT TCC ACG GCC AGC ATA TTG CAC CTG TGC TGC ATA TCG GTG GAC AGA TAC TAC GCC ATT GTG CGT CCA CTG GAG TAT CCA TTG AAT ATG ACA CAC AAA ACG GTG TGC TTC ATG CTC GCC AAT GTG TGG ATC CTG CCC GCC CTC ATA TCC TTC ACG CCC ATC TTC CTG GGC TGG TAC ACG ACG GAG GAG CAC CTG CGG GAG ATT TCC CTG CAT CCG GAC CAG TGC TCG TTT GTG GTC AAC AAG GCC TAC GCC CTC ATC TCC AGT TCG GTG AGC TTC TGG ATA CCC GGC ATT GTG ATG CTG GTG ATG TAC TGG CGC ATC TTT AAG GAG GCG ATA CGT CAG CGC AAG GCC CTC AGC CGC ACC AGC TCC AAC ATC CTG CTG AAC AGC GTC CAC ATG GGC CAC ACC CAG CAG CCC ACC AGC CTG AGC TAT CTG CAT CCC AGC GAC TGC GAT CTG AAC GCC ACA TCC GCC CGC GAG GAG ACG CAC AGT GCC CTC AGT AAC TTG GAG GAC ATG CTG CAG CCG GCC ACC GAC GAG GAC GAC GAC AGG GAC GAG TGC GAT GAA CTG AGA GTG CCA TCG CCG CCG CCA CGC CGC CTC AGC CGC AGC AGC ATC GAC CTG CGA GAC TTG GAG CAG GAA CGG TAC GAG AAG GTC ACC CAC ACG GAC AGT GCT CCC TCG ATG ATG GCA CTG CAG CAG CAA CCC TCC CAC AAT CAG TTG CAG CCA CCG GCG CCA GTG TTC AAT CCG CAG ATA TGG ACG GAG GGC AAG ATG ATC GAG CAT CCT CAT CCC AAT GCC CCG CAA CAG CAA CTC AGC CTA ACC AGC GGC AGT GGG AAC AGC GAA CCG GAA CCG GAG TCC ACC GCC TAC CGG GTC TTT GGT CTC AAC AGC GAC GAG AGC GAA GGC AAC GAC CTA TAC GAC ACC CAC CTG CCG CTG GCC GAG GAC AAC AAG GAG CTG AAG CGC CTG ATC GAG GAC AAC TAT CTG TAC TTC AAG CGC CAG ACG GGC GGC ACC ATC ATC AGC GGT CCC GGC GGG GGC AAG TAC GCC GCT CTC AGT GAG ACG GAC TTC ATT CGG CTG AAG GCA GGT GCT GCG GCC TGC GGC CGT AAG GCA TTC GCC TCC AGC GAC TCG GAG TTC CTG CGC ACC ATT AGC GAA TCG CGG GCG TTG CCA GAG CAG CCA GTG GCC GGG AAG GAG AAG AGC TTC AAC ATT CTA TCT CTG CTG GCC AAG ACG AAG CGC TCA AGC ACC GAG TGC TTC ACC CTG GAG AAG AAA CGA CAT CAG GCC TCC GAG GGA TCC AGC TTC TTC CGG CGC TCC CGG AAC CGG AAA TTG TCG CAC AGC TAC AAC GGA TGC GGC GGC GGC AAG GAA CGC AAA CTT GAG CGA CGC CAG CGG CAG CAC AGC GAT ACG GAC TCC ACG CCC AAC AAG CCG GAC ATC CTG CTG GAC ATC AAT GTG CTT AGC GAG CAG AGT GGC GCC AGT GTG ATC CAG CAG TTC AGC GAC GGG GTG CAG CTG ATT GAC TTC AGT GAG ATG AAG TCA CCC GAG AGG ATT CGC AGC GAC GAC GAG CTG GCC CAA CTG GCC GAT TGC TTT GGG GAG TCA CCC CAG CAG CCG GCC ACG CCG CCA CCA TCG TTG TCG CCG CCG GAG TTG CCG GAG CCG AGT GGC CTG CTC ATT GCC AGC AGC TCG GAG CTG GCC GAG ATC TTT CGA TCG CTG AGC TTT CCG CTG GGC CGA CCA GCT GGT GCT CCA CAG CGC CTG AGC ACG CTC AGT GAC CAG GTA TGC GCC AAC TAT CTG ATG TCC CCA CCG AAC ACA CCG GCT CCG CCA GCC ATT TCC GTG CCC AAC GGA ATG GAC TCT GCT TCC AAC GCG CAG TCG GCG TCC ATC AAT GTG TAC TTC CTA TCG CCG CCG CCG CAT GCC GCC GCA CCT GGT TAT ACG CCC AGT GAC ACA TCC ACG GTG TCC TTG GAT GTG GTG ACC AGT CTG CCA ATG CCC GTT CCA GTG CCA AAT CCC CAA TCC CAG TCC AAC ATA TCG CCC AAG CCG GAG ATC ATA CTC GAT TCC ACG CTG TCG CCG GTT GAA GGA TGT GGC GAT GAG CAC CGG GAC GTC ACG TCG CCA CTG TTC AAG CGC AAA GAT AGC GCC GGC GAT GCG GAC GTG AGC GTT TCC GGC AAT GGC GGC CGC CAA GGA CGC TGC AGC ATC CTG GCC GGC TAC GAT GGC ATC CAA ACT GTG CGG AAG AGA CAG GCG TCC GTG GTG ACC TAC GAC GTG AAT GTC ATC AAC TTC TCG CAG GAG AAC AGC GAC AGT CGC AGC TAC ATC CCG ATG GGC CGC GTT TCC ACC AGT TCC GCA AGC GGC TCA GTG CGA CCG GCC AAA GGA TGG AAG GCC GAA CAC AAG GCC GCC CGC ACC CTG GGC ATC ATC ATG GGC GTC TTT CTG CTC TGC TGG CTG CCC TTC TTT CTG TGG TAT GTC ATC ACA TCG CTC TGC GGA CCG GCC TGT CCC TGT CCC GAT GTG CTC GTG GTG GTG TTA TTC TGG ATC GGT TAC TTC AAC TCC ACG CTA AAT CCG CTT ATA TAC GCC TAC TTT AAT CGC GAT TTC CGC GAG GCA TTC CGC AAT ACG CTG GAG TGT GTG CTG CCC TGT CTG GAG AAA CGT AAT CCG TAC AAC GCC TAC TAC GTC 
Dmel                            ATG TCA GGG GTT AAC GTG GCT GAC CTT CTG GCC ACG ACA ATG ACA TTA CCC ATA ACA GCC GCA GCA GGA GCA CAA GCA AGC CAC CTG CAA CCT GCA ACA TTA ACA GGC CAC ATT TCC ACG ACA GCA ACG CCG ACG AGC AGT TTG CCT ATA ACA TCG CAA TTT GTG GAT GCC TCG TTG ACT TCG CTA TCA TTA ACA GCC ACA TCG TCA TAC TTG TCG TCG GAT TCC ACG TTT GAG CTC CTC TCG ACA GTC GGC CCA AAT ATA ACG AAT GGC AGT GAC ATT GCG GTG GAT AAC CAG GCG GAG CTG GAG GAG AGC TGG CTG GAT CTA TCG CTG CTG CTG CTC AAA GGA TTC ATC TTC TCG TCA ATT ATC CTG GCC GCT GTC CTC GGC AAT GCA TTG GTC ATC ATT TCA GTG CAG CGC AAT CGA AAG CTG CGG GTG ATA ACC AAT TAC TTT GTT GTG TCG CTG GCG ATG GCC GAC ATG CTG GTG GCC CTC TGT GCG ATG ACA TTC AAC GCC TCC GTG GAA CTG TCC GGC GGA AAG TGG ATG TTC GGA CCG TTC ATG TGC AAC GTG TAC AAC AGC CTG GAT GTT TAC TTT TCC ACG GCC AGC ATA TTG CAC CTG TGC TGC ATA TCA GTG GAC AGA TAC TAC GCC ATT GTG CGT CCA CTG GAG TAT CCA TTG AAT ATG ACA CAC AAA ACG GTC TGC TTC ATG CTC GCC AAT GTG TGG ATC CTG CCC GCC CTC ATA TCC TTC ACG CCC ATC TTT CTG GGC TGG TAC ACG ACG GAG GAG CAC CTG CGG GAG ATT TCC CTG CAT CCG GAC CAG TGC TCG TTT GTG GTC AAC AAG GCC TAC GCC CTC ATC TCC AGT TCG GTG AGC TTC TGG ATA CCC GGC ATT GTG ATG CTG GTG ATG TAC TGG CGC ATC TTT AAG GAG GCG ATT CGT CAA CGC AAG GCC CTC AGC CGC ACC AGC TCC AAC ATC CTC CTT AAC AGC GTC CAC ATG GGC CAC ACC CAG CAG CCC ACC AGC CTG AGC TAT CTG CAT CCC AGT GAC TGT GAT CTG AAT GCC ACA TCC GCC CGG GAG GAG ACG CAC AGT GCG CTT AGT AAC TTG GAG GAC ATG CTG CAG CCG GCC ACC GAC GAG GAC GAC GAT AGG GAC GAG TGC GAT GAA CTG AGA GTG CCA TCG CCG CCG CCA CGC CGC CTC AGC CGC AGC AGC ATC GAT CTG AGG GAC TTG GAG CAG GAG CGG TAC GAG AAG GTC ACC CAC ACG GAC AGT GCT CCC TCG ATG ATG GCA CTG CAG CAG CAG CCC TCC CAC AAT CAG TTG CAG CCA CCG GCG CCA GTG TTC AAT CCG CAG ATA TGG ACG GAG GGC AAG ATG ATC GAG CAT TCT CAT CCC AAT GGC CCG CAA CAG CAG CTC AGC CTG ACC AGC GGC AGT GGG AAC AGC GAA CCG GAA CCG GAG TCC ACT GCG TAC CGG GTC TTT GGT CTC AAC AGC GAC GAG AGC GAG GGC AAC GAC CTG TAC GAC ACC CAC CTG CCG CTG GCC GAG GAC AAC AAG GAG CTG AAG CGC CTG ATA GAG GAC AAC TAT CTG TAC TTT AAG CGC CAG ACG GGC GGC ACC ATT ATC AGT GGC CCA GGC GGA GGA AAG TAC GCT GCC CTC AGT GAA ACG GAC TTC ATC AGG CTG AAG GCG GGC GCA GCG GCC TGT GGG CGT AAG GCA TTC GCC TCC AGC GAT TCG GAG TTC CTG CGC ACC ATT AGT GAA TCG CGG GCG TTG CCG GAG CAG CCA GTG CCC GGG AAG GAG AAG GGC TTC AAC ATT CTG TCC CTG CTG TCG AAG ACG AAA CGC TCG AGC ACC GAG TGC TTT ACG CTG GAA AAG AAG CGA CAT CAG GCC TCC GAG GGA TCC AGC TTC TTC CGG CGC TCC CGG AAC CGG AAA TTG TCG CAC AGC TAC AAC GGA TGC GGT GGC GGC AAG GAA CGC AAA CTT GAG AGA CGC CAG CGG CAG CAC AGC GAT ACG GAC TCC ACG CCC AAC AAG CCG GAC ATC CTG CTG GAC ATC AAT GTG CTC AGC GAG CAG AGT GGA GCC AGT GTG ATC CAG CAG TTC AGC GAC GGG GTA CAG CTG ATT GAC TTC AGT GAG CTG AAA ACA CCC GAG AGG ATT CGG AGC GAC GAC GAG TTG GCG CAG CTG GCC GAT TGC TTT GGG GAG TCG CCC CAG CAG CCG GCC ACG CCG CCA CCA TCG TTA TCG CCG CCA GAA TTG CCA GAA CCG AGT GGC CTG CTC ATT GCC AGC AGC TCG GAA CTG GCC GAG ATC TTT CGC TCG CTG AGC TTT CCG CTG GGC CGA CCG GCT GGT GCT CCA CAG CGC CTG AGC ACG CTC AGT GAC CAG GTG TGC GCC AAC TAT CTG ATG TCC CCA CCG AAC ACA CCG GCT CCG CCG GCC ATT TCC GTG CCG AAC GGA ATG GAC TCT TCT TCC AAC GCG CAG TCG GCG TCC ATC AAT GTG TAC TTC CTA TCG CCG CCG CCG CAT GCC GCC GCA CCT GGT TAT ACG CCC AGT GAC ACA TCC ACT GTG TCC TTG GAT GTG GTG ACC AGC CTG CCT ATG CCC GTT CCA GTG CCA AAT CCC CAA TCA CAG TCC AAC ATA TCG CCC AAG CCG GAG ATC ATA CTC GAT TCC ACG CTG TCG CCG GTT GAG GGA TGC GGC GAT GAG CAC CGG GAT GTC ACG TCG CCA CTG TTC AAG CGC AAA GAT AGC GCC GGC GAT GCG GAC GTG AGC GTT TCC GGC AAT GGT GGC CGC CAA GGC CGC TGC AGC ATC CTG GCA GGC TAC GAT GGC ATC CAA ACT GTG CGG AAG AGA CAG GCG TCC GTG GTG ACC TAC GAC GTG AAT GTC ATC AAC TTC TCG CAG GAG AAC AGC GAC AGT CGC AGC TAC ATC CCG ATG GGC CGC GTT TCC ACC AGT TCC GCA AGC GGT TCC GTG CGA CCG GCC AAA GGA TGG AAG GCC GAA CAC AAG GCC GCC CGC ACC CTG GGC ATC ATC ATG GGC GTC TTT CTG CTC TGC TGG CTG CCC TTC TTT CTG TGG TAT GTC ATC ACA TCG CTC TGC GGT CCG GCC TGC CCA TGT CCC GAT GTG CTC GTG GTG GTG TTA TTC TGG ATC GGT TAC TTC AAC TCC ACG CTA AAT CCG CTT ATA TAC GCC TAC TTT AAT CGC GAT TTT CGC GAG GCA TTC CGC AAT ACG CTG GAG TGT GTG CTG CCC TGT CTG GAG AAA CGA AAT CCG TAC AAC GCC TAC TAC GTC 
Dsec                            ATG TCA GGG GTT TAC GTG GCT GAC CTT CTG GCC ACG ACA ATG ACA TTA CCC ATA ACA GCC GCA ACA GGA GCA CAA GCA AGC CAC CTG CAA CCT GCA ACA TTA ACA AGC CAC ATT TCC ACG ACA GCA ACG ACG ACG AGC AGT TTG CCT ATA ACA TCG CAA TTT GTG GAT GCC TCG TTG ACT TCG CTA TCA TTA ACA GCC ACA TCG TCA TAC TCT TCC TCG GAG TCC ACG TTT GAG TTC CTC TCG ACA GTT GGC CCA AAC ATA ACT AAT GGC AGT GAG ATT GCG GTG GAT AGC CAG GCG GAG CTG GAG GAG AGC TGG CTG GAT CTA TCG CTG CTG CTG CTC AAA GGA TTC ATC TTC TCG TCA ATT ATC CTG GCC GCT GTC CTC GGC AAC GCA TTG GTC ATC ATT TCA GTG CAG CGC AAT CGA AAG CTG CGG GTG ATA ACC AAT TAC TTT GTT GTG TCG CTG GCG ATG GCC GAC ATG CTG GTG GCC CTC TGT GCG ATG ACA TTC AAC GCC TCC GTG GAA CTG TCC GGC GGA AAG TGG ATG TTC GGA CCG TTC ATG TGC AAC GTG TAC AAC AGC CTG GAT GTT TAC TTT TCC ACG GCC AGC ATA TTG CAC CTG TGC TGC ATA TCG GTG GAC AGA TAC TAC GCC ATT GTG CGT CCA CTG GAG TAT CCA TTG AAT ATG ACA CAC AAA ACG GTC TGC TTC ATG CTC GCC AAT GTG TGG ATC CTG CCC GCC CTC ATA TCC TTC ACG CCC ATC TTC CTG GGC TGG TAC ACG ACG GAG GAG CAC CTG CGG GAG ATT TCC CTG CAT CCG GAC CAG TGC TCG TTT GTG GTC AAC AAG GCC TAC GCC CTC ATC TCC AGT TCG GTG AGC TTC TGG ATA CCC GGC ATT GTG ATG CTG GTG ATG TAC TGG CGC ATC TTT AAG GAG GCG ATT CGT CAG CGC AAG GCC CTC AGC CGC ACC AGC TCC AAT ATC CTC CTA AAC AGC GTC CAC ATG GGC CAC ACC CAG CAG CCT ACC AGC CTG AGC TAT CTG CAT CCC AGC GAC TGC GAT CTG AAT GCC ACA TCC GCC CGC GAG GAG ACA CAC AGT GCG CTC AGT AAC TTG GAG GAC ATG CTG CAG CCG GCC ACC GAC GAG GAC GAC GAC AGG GAC GAG TGC GAT GAA CTG AGA GTG CCA TCG CCG CCG CCA CGC CGC CTC AGC CGC AGC AGC ATC GAT CTG AGG GAC TTG GAG CAG GAG CGG TAC GAG AAG GTC ACC CAC ACG GAC AGT GCT CCC TCG ATG ATG GCA CTG CAG CAG CAG CCC TCC CAC AAT CAG TTG CAG CCA CCG GCG CCA GTG TTC AAT CCG CAG ATA TGG ACG GAG GGC AAG ATG ATC GAG CAT TCT CAT CCC AAT GGA CCG CAA CAG CAA CTC AGC CTG ACC AGC GGC AGT GGG AAC AGC GAA CCG GAA CCG GAG TCC ACC GCG TAC CGG GTC TTT GGT CTC AAC AGC GAC GAG AGC GAG GGC AAC GAC ATG TAC GAC ACC CAC CTG CCG CTG GCC GAG GAC AAC AAG GAG CTG AAG CGC CTG ATC GAG GAC AAC TAT CTG TAC TTC AAG CGC CAG ACG GGC GGC ACA ATT ATC AGT GGT CCG GGC GGG GGG AAG TAC GCC GCC CTC AGT GAG ACG GAC TTC ATC CGG CTG AAG GCG GGT GCA GCG GCC TGT GGG CGT AAG GCA TTC GCC TCC AGC GAT TCG GAG TTC CTG CGC ACC ATT AGC GAA TCG CGG GCG TTG CCG GAG CAG CCA GTG CCC GGG AAG GAG AAG GGC TTC AAC ATT CTA TCC CTG CTG TCG AAG ACG AAG CGC TCG AGC ACC GAG TGC TTT ACG CTG GAG AAG AAG CGA CAT CAG GCC TCC GAG GGA TCC AGC TTC TTC CGG CGC TCC CGG AAC CGG AAA TTG TCG CAC AGC TAC AAC GGA TGC GGC GGC GGC AAG GAA CGC AAA CTT GAG CGA CGC CAG CGG CAG CAC AGC GAT ACG GAC TCC ACG CCC AAC AAG CCG GAC ATC CTG CTG GAC ATC AAT GTG CTC AGC GAG CAG AGT GGC GCC AGT GTG ATC CAG CAG TTC AGC GAC GGG GTG CAG CTG ATT GAC TTC AGT GAG CTA AAA GCA CCC GAG AGG ATT CGC AGC GAC GAC GAG CTG GCC CAG CTG GCC GAT TGC TTT GGG GAG TCG CCC CAG CAG CCG GCC ACG CCG CCA CCA TCG TTG TCG CCG CCG GAA TTG CCG GAA CCG AGT GGC CTG CTC ATT GCC AGC AGC TCG GAG CTG GCC GAG ATC TTT CGC TCG CTG AGC TTT CCA CTG GGC CGA CCG GCT GGT GCT CCA CAG CGC CTG AGT ACG CTC AGT GAC CAG GTG TGC GCC AAC TAT CTG ATG TCC CCA CCG AAC ACA CCG GCT CCG CCG TCC ATT TCC GTG CCG AAC GGA ATG GAC TCT GCT TCC AAC TCG CAG TCG GCG TCC ATC AAT GTG TAC TTC CTA TCG CCG CCG CCG CAT GCC GCC GCA CCT GGT TAT ATG CCC AGT GAC ACA TCC ACT GTG TCC TTG GAT GTG GTG ACC AGC CTG CCG ATG CCC GTT CCA GTG CCA AAT CCC CAA TCA CAG TCC AAC ATA TCG CCC AAG CCG GAG ATC ATA CTC GAT TCC ACG CTG TCG CCG GTT GAG GGA TGC GGC GAT GAG CAC CGG GAT GTC ACG TCG CCA CTG TTC AAG CGC AAA GAT AGC GCC GGC GAT GCG GAC GTG AGC GTT TCC GGC AAT GGT GGC CGC CAA GGG CGC TGC AGC ATC CTG GCC GGC TAC GAT GGC ATC CAA ACT GTG CGG AAG AGA CAG GCG TCC GTG GTG ACC TAC GAC GTG AAT GTC ATC AAC TTC TCG CAG GAG AAC AGC GAC AGT CGC AGC TAC ATC CCG ATG GGC CGC GTT TCC ACC AGT TCC GCA AGC GGC TCC GTG CGA CCG GCC AAA GGA TGG AAG GCC GAA CAC AAG GCC GCC CGC ACC CTG GGC ATC ATC ATG GGC GTC TTT CTG CTC TGC TGG CTG CCC TTC TTT CTG TGG TAT GTC ATC ACA TCG CTC TGC GGT CCG GCC TGC CCG TGT CCC GAT GTG CTC GTG GTG GTG TTA TTC TGG ATC GGT TAC TTC AAC TCC ACG CTA AAT CCG CTT ATA TAC GCC TAC TTT AAT CGA GAT TTC CGC GAG GCA TTC CGC AAT ACG CTG GAG TGT GTG CTG CCC TGT CTG GAG AAA CGA AAT CCG TAC AAC GCC TAC TAC GTC 
Dsim                            ATG TCA GGG GTT AAC GTG GCT GAC CTT CTG GCC ACG ACA ATG ACA TTA CCC ATA ACA GCC GCA ACA GGA GCA CAA GCA AGC CAC CTG CAA CCT GCA ACA TTA ACA AGC CAC ATT TCC ACG ACA GCA ACG ACG ACG AGC AGT TTG CCT ATA ACA TCG CAA TTT GTG GAT GCC TCG TTG ACT TCG CTA TCA TTA ACA GCC ACA TCG TCA TAC TCT TCC TCG GAG TCC ACG TTT GAG TTC CTC TCG ACA GTT GGC CCA AAC ATA ACG AAT GGC AGT GAG ATT GCG GTG GAT AGC CAG GCG GAG CTG GAG GAG AGC TGG CTG GAT CTA TCG CTG CTG CTG CTC AAA GGA TTC ATC TTC TCG TCA ATT ATC CTG GCC GCT GTC CTC GGC AAT GCA TTG GTC ATC ATT TCA GTG CAG CGC AAT CGA AAG CTG CGG GTG ATA ACC AAT TAC TTT GTT GTG TCG CTG GCG ATG GCC GAC ATG CTG GTG GCC CTC TGT GCG ATG ACA TTC AAC GCC TCC GTG GAA CTG TCC GGC GGA AAG TGG ATG TTC GGA CCG TTC ATG TGC AAC GTG TAC AAC AGC CTG GAT GTT TAC TTT TCG ACG GCC AGC ATA TTG CAC CTG TGC TGC ATA TCG GTG GAC AGA TAC TAC GCC ATT GTG CGT CCA CTG GAG TAT CCA TTG AAT ATG ACA CAC AAA ACG GTC TGC TTC ATG CTC GCC AAT GTG TGG ATC CTG CCC GCC CTC ATA TCC TTC ACG CCC ATC TTC CTG GGC TGG TAC ACG ACG GAG GAG CAC CTG CGG GAG ATT TCT CTG CAT CCG GAC CAG TGC TCG TTT GTG GTC AAC AAG GCC TAC GCC CTC ATC TCC AGT TCG GTG AGC TTC TGG ATA CCC GGC ATT GTG ATG CTG GTG ATG TAC TGG CGC ATC TTT AAG GAG GCG ATT CGT CAG CGC AAG GCC CTT AGC CGC ACC AGC TCC AAT ATC CTC CTA AAC AGC GTT CAC ATG GGC CAC ACC CAG CAG CCC ACC AGC CTG AGC TAT CTG CAT CCC AGC GAC TGC GAT CTG AAT GCC ACA TCC GCC CGC GAG GAG ACA CAC AGT GCG CTC AGT AAC TTG GAG GAC ATG CTG CAG CCG GCC ACC GAC GAG GAC GAC GAC AGG GAC GAG TGC GAT GAA CTG AGA GTG CCA TCG CCG CCG CCA CGC CGC CTC AGC CGC AGC AGC ATC GAT CTG AGG GAC TTG GAG CAG GAG CGG TAC GAG AAG GTC ACC CAC ACG GAC AGT GCT CCC TCG ATG ATG GCA CTG CAG CAG CAG CCC TCC CAC AAT CAG TTG CAG CCA CCG GCG CCA GTG TTC AAT CCG CAG ATA TGG ACG GAG GGC AAG GTG ATC GAG CAT TCT CAT CCC AAT GGC CCG CAA CAG CAA CTC AGC CTG ACC AGC GGC AGT GGG AAC AGC GAA CCG GAA CCG GAG TCC ACC GCG TAC CGG GTC TTT GGT CTC AAC AGC GAC GAG AGC GAG GGC AAC GAC ATG TAC GAC ACC CAC CTG CCG CTG GCC GAG GAC AAC AAG GAG CTG AAG CGC CTG ATC GAG GAC AAC TAT CTG TAC TTC AAG CGC CAG ACG GGC GGC ACA ATT ATC AGT GGG CCG GGC GGG GGG AAG TAC GCC GCC CTC AGC GAG ACG GAC TTC ATC CGG CTG AAG GCG GGT GCA GCG GCC TGT GGG CGT AAG GCA TTC GCC TCC AGC GAT TCG GAG TTC CTG CGC ACC ATT AGC GAA TCG CGG GCG TTG CCG GAG CAG CCA GTG CCC GGG AAG GAG AAG GGC TTC AAC ATT CTA TCC CTG CTG TCG AAG ACG AAG CGC TCG AGC ACC GAG TGC TTT ACG CTG GAG AAG AAG CGA CAT CAG GCC TCC GAG GGA TCC AGC TTC TTC CGG CGC TCC CGG AAC CGG AAA TTG TCG CAC AGC TAC AAC GGA TGC GGC GGC GGC AAG GAA CGC AAA CTT GAG CGA CGC CAG CGG CAG CAC AGC GAT ACG GAC TCC ACG CCC AAC AAG CCG GAC ATC CTG CTG GAC ATC AAT GTG CTC AGC GAG CAG AGT GGC GCC AGT GTG ATC CAG CAG TTC AGC GAC GGG GTG CAG CTG ATT GAC TTC AGT GAG TTA AAA GCA CCC GAG AGG ATT CGC AGC GAC GAC GAG CTG GCC CAG CTG GCC GAT TGC TTT GGG GAG TCG CCC CAG CAG CCG GCC ACG CCG CCA CCA TCG TTG TCG CCG CCG GAA TTG CCA GAA CCG AGT GGC CTG CTC ATT GCC AGC AGC TCG GAG CTG GCC GAG ATC TTT CGC TCG CTG AGC TTT CCG CTG GGC CGA CCG GCT GGT GCT CCA CAA CGG CTG AGC ACG CTC AGT GAC CAG GTG TGC GCC AAC TAT CTG ATG TCC CCA CCG AAC ACA CCG GCT CCG CCG GCC ATT TCC GTG CCC AAC GGA ATG GAC TCT GCT TCC AAC GCG CAG TCG GCG TCC ATC AAT GTG TAC TTC CTA TCG CCG CCG CCG CAT GCC GCC GCA CCT GGT TAT ACG CCC AGT GAC ACA TCC ACT GTG TCC TTG GAT GTG GTG ACC AGC CTG CCG ATG CCC GTT CCA GTG CCA AAT CCC CAA TCA CAG TCC AAC ATA TCG CCC AAG CCG GAG ATC ATA CTC GAT TCC ACG CTG TCG CCG GTT GAG GGA TGC GGC GAT GAG CAC CGG GAT GTC ACG TCG CCA CTG TTC AAG CGC AAA GAT AGC GCC GCC GAT GCG GAC GTG AGC GTT TCC GGC AAT GGT GGC CGC CAA GGG CGC TGC AGC ATC CTG GCC GGC TAC GAT GGC ATC CAA ACT GTG CGG AAG AGA CAG GCG TCC GTG GTG ACC TAC GAC GTG AAT GTC ATC AAC TTC TCG CAG GAG AAC AGC GAC AGT CGC AGC TAC ATC CCG ATG GGC CGC GTT TCC ACC AGT TCC GCA AGC GGC TCC GTG CGA CCG GCC AAA GGA TGG AAG GCC GAA CAC AAG GCC GCC CGC ACC CTG GGT ATC ATC ATG GGC GTC TTT CTG CTC TGC TGG CTG CCC TTC TTT CTG TGG TAT GTC ATC ACA TCG CTC TGC GGT CCG GCC TGC CCG TGT CCC GAT GTG CTC GTG GTG GTG TTA TTC TGG ATC GGT TAC TTC AAC TCC ACG CTA AAT CCG CTT ATA TAC GCC TAC TTT AAT CGC GAT TTC CGC GAG GCA TTC CGC AAT ACG CTG GAG TGT GTG CTG CCC TGT CTG GAG AAA CGA AAT CCG TAC AAC GCC TAC TAC GTC 
Dmau                            ATG TCA GGG GTT AAC GTG GCT GAC CTT CTG GCC ACG ACA ATG ACA TTA CCC ATA ACA GCC GCA ACA GGA GCA CAA GCA AGC CAC CTG CAA CCT GCA ACA TTA ACA AGC CAC ATT TCC ACG ACA GCA ACG ACG ACG AGC AGT TTG CCT ATA ACA TCG CAA TTT GTG GAT GCC TCG TTG ACT TCG CTA TCA TTA ACA GCC ACA TCG TCA TAC TCT TCC TCG GAG TCC ACG TTT GAG CTC CTC TCG ACA GTT GGC CCA AAC ATA ACG AAT GGC AGT GAG ATT GCG GTG GAT AGC CAG GCG GAG CTG GAG GAG AGC TGG CTG GAT CTA TCG CTG CTG CTG CTC AAA GGA TTC ATC TTC TCG TCA ATT ATC CTG GCC GCT GTC CTC GGC AAT GCA TTG GTC ATC ATT TCA GTG CAG CGC AAT CGA AAG CTG CGG GTG ATA ACC AAT TAC TTT GTT GTG TCG CTG GCG ATG GCC GAC ATG CTG GTG GCC CTC TGT GCG ATG ACA TTC AAC GCC TCC GTG GAA CTG TCC GGC GGA AAG TGG ATG TTC GGA CCG TTC ATG TGC AAC GTG TAC AAC AGC CTG GAT GTT TAC TTT TCC ACG GCC AGC ATA TTG CAC CTG TGC TGC ATA TCG GTG GAC AGA TAC TAC GCC ATT GTG CGT CCA CTG GAG TAT CCA TTG AAT ATG ACA CAC AAA ACG GTC TGC TTC ATG CTC GCC AAT GTG TGG ATC CTG CCC GCC CTC ATA TCC TTC ACG CCC ATC TTC CTG GGC TGG TAC ACG ACG GAG GAG CAC CTG CGG GAG ATT TCC CTG CAT CCG GAC CAG TGC TCG TTT GTG GTC AAC AAG GCC TAC GCC CTC ATC TCC AGT TCG GTG AGC TTC TGG ATA CCC GGC ATT GTG ATG CTG GTC ATG TAC TGG CGC ATC TTT AAG GAG GCG ATT CGT CAG CGC AAG GCC CTC AGC CGC ACC AGC TCC AAT ATC CTC CTA AAC AGC GTC CAC ATG GGC CAC ACC CAG CAG CCC ACC AGC ATG AGC TAT CTG CAT CCC AGC GAC TGC GAT CTG AAT GCC ACA TCC GCC CGC GAG GAG ACA CAC AGT GCG CTC AGT AAC CTG GAG GAC ATG CTG CAG CCG GCC ACC GAC GAG GAC GAC GAC AGG GAC GAG TGC GAT GAA CTG AGA GTG CCA TCG CCG CCG CCA CGC CGC CTC AGC CGC AGC AGC ATC GAT CTG CGG GAC TTG GAG CAG GAG CGG TAC GAG AAG GTC ACC CAC ACG GAC AGT GCT CCC TCG ATG ATG GCA CTG CAG CAG CAG CCC AAC CAC AAT CAG TTG CAG CCA CCG GCG CCA GTG TTC AAT CCG CAG ATA TGG ACG GAG GGC AAG ATG ATC GAG CAT TCT CAT CCC AAT GGC CCG CAA CAA CAA CTC AGC CTG ACC AGC GGC AGT GGG AAC AGC GAA CCG GAA CCG GAG TCC ACC GCG TAC CGG GTC TTT GGT CTC AAC AGC GAC GAG AGC GAG GGC AAC GAC ATG TAC GAC ACC CAC CTG CCG CTG GCC GAG GAC AAC AAG GAG CTG AAG CGC CTG ATC GAG GAC AAC TAT CTG TAC TTC AAG CGC CAG ACG GGC GGC ACA ATT ATC AGC GGT CCG GGC GGG GGA AAG TAC GCC GCC CTC AGC GAG ACG GAC TTC ATC CGG CTG AAG GCG GGT GCA GCG GCC TGT GGG CGT AAG GCA TTC GCC TCC AGC GAT TCG GAG TTC CTG CGC ACC ATT AGC GAA TCG CGG GCG TTG CCG GAG CAG CCA GTG CCC GGG AAG GAG AAG GGC TTC AAC ATT CTA TCC CTG CTG TCG AAG ACG AAG CGC TCA AGC ACC GAG TGC TTT ACG CTG GAG AAG AAG CGA CAT CAG ACC TCC GAG GGA TCC AGC TTC TTC CGG CGC TCC CGG AAC CGG AAA TTG TCG CAC AGC TAC AAC GGA TGC GGC GGC GGC AAG GAA CGC AAA CTT GAG CGA CGC CAG CGG CAG CAC AGC GAT ACG GAC TCC ACG CCC AAC AAG CCG GAC ATC CTG CTG GAC ATC AAT GTG CTC AGC GAG CAG AGT GGC GCC AGT GTG ATC CAG CAG TTC AGC GAC GGG GTG CAG CTG ATT GAC TTC AGT GAG CTA AAA ACA CCC GAG AGG ATT CGC AGC GAC GAC GAG CTG GCC CAG CTG GCC GAT TGC TTT GGG GAG TCG CCC CAG CAG CCG GCC ACG CCG CCA CCA TCG TTG TCG CCG CCG GAA TTG CCG GAA CCG AGT GGC CTG CTC ATT GCC AGC AGC TCG GAG CTG GCC GAG ATC TTT CGC TCG CTG AGC TTT CCG CTG GGC CGA CCG GCT GGT GCT CCA CAG CGC CTG AGC ACG CTC AGT GAC CAG GTG TGC GCC AAC TAT CTG ATG TCC CCA CCG AAC ACA CCG GCT CCG CCG GCC ATT TCC GTG CCG AAC GGG ATG GAC TCT GCT TCC AAC GCG CAG TCG GCG TCC ATC AAT GTG TAC TTC CTA TCG CCG CCG CCG CAT GCC GCC GCA CCT GGT TAT ACG CCC AGT GAC ACA TCC ACT GTG TCC TTG GAT GTG GTG ACC AGC CTG CCG ATG CCC GTT CCA GTG CCA AAT CCC CAA TCA CAG TCC AAC ATA TCG CCC AAG CCG GAG ATC ATA CTC GAT TCC ACG CTG TCG CCG GTT GAG GGA TGC GGC GAT GAG CAC CGG GAT GTC ACG TCG CCA CTG TTC AAG CGC AAA GAT AGC GCC GGC GAT GCG GAC GTG AGC GTT TCC GGC AAT GGT GGC CGC CAA GGG CGC TGC AGC ATC CTG GCC GGC TAC GAT GGC ATC CAA ACT GTA CGG AAG AGA CAG GCG TCC GTG GTG ACC TAC GAC GTG AAT GTC ATC AAC TTC TCG CAG GAG AAC AGC GAC AGT CGC AGC TAC ATC CCG ATG GGC CGC GTT TCC ACC AGT TCC GCA AGC GGC TCC GTG CGA CCG GCC AAA GGA TGG AAG GCC GAA CAC AAG GCC GCC CGC ACC CTG GGC ATC ATC ATG GGC GTC TTT CTG CTC TGC TGG CTG CCC TTC TTT CTG TGG TAT GTC ATC ACA TCG CTC TGC GGT CCG GCC TGC CCG TGT CCC GAT GTG CTC GTG GTG GTG TTA TTC TGG ATC GGT TAC TTC AAC TCC ACG CTA AAT CCG CTT ATA TAC GCC TAC TTT AAT CGC GAT TTC CGC GAG GCA TTC CGC AAT ACG CTG GAG TGT GTG CTG CCC TGT CTG GAG AAA CGA AAT CCG TAC AAC GCC TAC TAC GTC 


Printing out site pattern counts


        15       1818  P

Dtak                            AAA AAC AAC AAC AAC AAC AAC AAC AAC AAC AAC AAC AAC AAG AAG AAG AAG AAG AAG AAG AAG AAG AAG AAG AAG AAG AAG AAG AAT AAT AAT AAT AAT AAT AAT AAT AAT ACA ACA ACA ACA ACA ACA ACA ACA ACA ACA ACA ACA ACA ACC ACC ACC ACC ACC ACC ACC ACC ACC ACG ACG ACG ACG ACG ACG ACG ACG ACG ACG ACG ACG ACG ACG ACG ACG ACG ACG ACG ACT ACT AGA AGA AGA AGA AGC AGC AGC AGC AGC AGC AGC AGC AGC AGC AGC AGC AGC AGC AGC AGC AGC AGC AGC AGG AGG AGG AGT AGT AGT AGT AGT AGT AGT AGT ATA ATA ATA ATA ATA ATA ATC ATC ATC ATC ATC ATC ATC ATC ATC ATC ATC ATC ATC ATC ATG ATG ATT ATT ATT ATT ATT CAA CAA CAA CAA CAA CAC CAC CAC CAC CAC CAG CAG CAG CAG CAG CAG CAG CAG CAG CAG CAG CAG CAG CAG CAG CAG CAG CAG CAT CAT CAT CAT CAT CAT CCA CCA CCA CCA CCA CCA CCA CCC CCC CCC CCC CCC CCC CCC CCC CCC CCC CCC CCC CCC CCC CCC CCC CCC CCG CCG CCG CCG CCG CCG CCG CCG CCG CCG CCG CCG CCG CCG CCG CCG CCG CCG CCG CCG CCG CCG CCG CCG CCG CCG CCT CCT CCT CCT CCT CCT CCT CGA CGA CGA CGA CGA CGC CGC CGC CGC CGC CGC CGC CGC CGC CGC CGC CGC CGC CGC CGC CGC CGC CGG CGG CGG CGG CGG CGT CGT CGT CTA CTC CTC CTC CTC CTC CTC CTC CTC CTC CTC CTC CTC CTC CTC CTC CTG CTG CTG CTG CTG CTG CTG CTG CTG CTG CTG CTG CTG CTG CTG CTG CTG CTG CTG CTG CTG CTG CTG CTG CTG CTG CTG CTG CTG CTG CTG CTG CTG CTG CTG CTG CTG CTG CTG CTT CTT GAA GAA GAA GAA GAA GAA GAA GAA GAA GAC GAC GAC GAC GAC GAC GAC GAC GAC GAC GAG GAG GAG GAG GAG GAG GAG GAG GAG GAG GAG GAG GAG GAG GAG GAG GAG GAG GAT GAT GAT GAT GAT GAT GAT GAT GAT GAT GAT GAT GAT GCA GCA GCA GCA GCA GCA GCA GCC GCC GCC GCC GCC GCC GCC GCC GCC GCC GCC GCC GCC GCC GCC GCC GCC GCC GCC GCC GCC GCC GCC GCC GCC GCC GCC GCC GCC GCC GCG GCG GCG GCG GCG GCG GCG GCG GCG GCG GCG GCG GCG GCT GCT GCT GCT GGA GGA GGA GGA GGA GGA GGA GGA GGA GGA GGC GGC GGC GGC GGC GGC GGC GGC GGC GGC GGC GGC GGC GGC GGC GGC GGC GGC GGC GGC GGC GGC GGC GGG GGG GGG GGG GGG GGT GGT GGT GGT GGT GGT GGT GTA GTC GTC GTC GTC GTC GTC GTC GTC GTC GTC GTC GTC GTC GTC GTC GTG GTG GTG GTG GTG GTG GTG GTG GTG GTG GTG GTG GTG GTG GTG GTG GTT GTT GTT GTT GTT GTT GTT GTT TAC TAC TAC TAT TAT TAT TAT TAT TAT TCA TCA TCA TCA TCA TCA TCC TCC TCC TCC TCC TCC TCC TCC TCC TCC TCC TCC TCC TCC TCC TCC TCC TCC TCC TCC TCC TCC TCG TCG TCG TCG TCG TCG TCG TCG TCG TCG TCG TCG TCG TCG TCG TCG TCG TCG TCT TCT TGC TGC TGC TGC TGC TGC TGG TGT TGT TTA TTA TTA TTC TTC TTC TTC TTC TTC TTC TTC TTC TTC TTC TTC TTG TTG TTG TTG TTG TTG TTG TTG TTG TTG TTT TTT TTT TTT TTT TTT TTT 
Dbia                            ... ... ... ... ... ... ... ... ... ... ... ..T ..T ..A ..A ... ... ... ... ... ... ... ... ... ... ... ... .G. ..C ..C ..C ... ... ... ... C.G GCC ... ... ... ... ... ... ... ..C ..C ..T G.. G.. TT. ... ... ... ... ... ... ... ..G ..G ..A ..A ..C ..C ... ... ... ... ... ... ... ... ... ... ... ..T CG. G.A T.. ... ... ... C.. C.. GCC ... ... ... ... ... ... ... ... ... ... ... ... ..T ..T ..T .T. G.. TCA T.T ..A ... C.. ..C ..C ... ... ... ... ... ... ... ... ... ... ..C ..T ... ... ... ... ... ... ... ... ... ... ... ... ..T C.. ... G.. ..C ..C ..C ... G.. ... ... ... ..G ..G AGG ... ... ... G.G A.T ..A ... ... ... ... ... ... ... ... ... ... ... ... .C. .C. G.. GC. ..C ..G ... ... ... G.. ... ... ..C ..G ..G ..G ..G .AG ..A ..A ... ... ... ... ... ... ... ... ... ... ... ... ..G ..G ..A ..A ..A ..C ..C ..C ..C ..C ..C ..C ... ... ... ... ... ... ... ... ... ... ... ... ... ..T GGT T.. ..A ..C ..G ..G ... ... ... ... ... ... ... ..C ..A ... ... ... ... ... ... ... ... ... ... ... ..G ..G ..G ..G ..T ..C ... ... ... ... ..A ..G ... ... ... ... ... ... ... ... ... ... ... ..G ..G ..G ..G ..T TC. ..A ..A ..A ..A ..C ..C ..C ..C ... ... ... ... ... ... ... ... ... ... ... ... ... ... ... ... ... ... ... ... ... ... ... ... ... ... ..T ..T ..T GA. T.. ... ... CCG ... ... ... ... ..G ..G ..G ..G ... ... ... ... ... ... ... ..T ..T TCA C.. CCA ..A ..C ... ... ... ... ... ... ... ... ... ... ... ... ... ..T ..C ..C ..C ..C ..G ... ... ... ... ... ... ... ... A.. ... ... ... ... ..C ..G A.A .A. ... ... ... ... ... ... ... ... ... ... ... ... ... ... ... ... ... ... ... ... ... ..G ..T ..T ..T .G. T.G T.G CAC .A. ..A ..A ..C ..C ..C ..C ... ... ... ... ... A.G ATG ... ... .CC ... ... ... ... ... ... ... ..C ..T ..A ..A ..A ... ... ... ... ... ... ... ... ... ... ... ... ... ... ... ... ... ..G ..T ..T CA. ..A ... ... ... ..A ..A ..C ..C ... ... ... ..G C.G .C. .G. ... ... ... ... ... ... ... ... ..G ..G ..G ..G ..A ..C ... ... ... ... ... ... ... ... ... ... ... ... ... TCC AC. ..C ..G ..G ..G ..G ... ... ... ... ..T ..C ... ... ... ... ... ... ... ... ... ..G ..T AAT C.. C.. C.. GG. ... ... ... ... ... ... ... ... ... ... ... ... ..G ..G ..G ..T ..T A.. GTT ..A ..C ..C ..C ..C ..C ... ... ... ... ... ... ... ..T ..T .TT A.C ..G ... ... ... ..T ..T ..T ... ... ... C.G C.G ... ... ... ... ... ... ... ... ... ... ..G ..T ..T A.. C.. C.. ... ... ... ... ... ... ... A.C ..C ... ... ... ... ... 
Dsuz                            ... ... ... ... ... ... ... ... ... .G. C.. ..T ..T ..A ... ..A ... ... ... ... ... ... ... ... ... ... ... ... ..C ..C ..C ... ... ... ... C.A GCC ... ... ... ... ... ..C G.C ..C ..C ... G.. G.. .T. ... ... ... ... ... ... ... ... ..G ..A ..T ..C ..C ... ... ... ... ... ... ... ... ... ... ... ..T CG. G.. C.. ... ... ... C.. C.. GCC ... ... ... ... ... ... ... ... ... ... ... ... ... ..T ..T CA. ... TCA T.. ... ... ... ..C ... ... ... ... ... ... .T. ... ... ... ... ..C ... ... ... ... ... ... ... ... ... ... ... ... ... ... C.G ... G.. ..C ..C ..C ... G.. ... ... ..G ... ..G AGG ... ... ... G.A A.T ... ..A ... ... ... ... ... ... ... ... ... ... ... .C. .C. G.. GC. ..C ..G ..C ... ... T.C ... ... ..C ..G ..G ..G ..T .AG ..A ..A ..A ... ... ... ... ... ... ... ... ... ... ... ..G ..G ..A ..A ... ..C ..C ..C ..C ..C ..C ..T ..A ..A ..C ... ... ... ... ... ... ... ... ... ... ... GGT ... ..A ..C ..A ..G ... ... ... ... ... ... ... ... ... ... ... ... ... ... ... ... ... ... ... ... ..G ..G ..G ..G ..T ..C ... ... ... ... ..A ..G ... ... ... ... ... ... ... ... ... ..G ..G ... ..G ..G ..G ..G ... ... ... ... ... ..C ..C ..C ... A.T ..A ... ... ... ... ... ... ... ... ... ... ... ... ... ... ... ... ... ... ... ... ... ... ... G.. ... ... ... GA. T.. ... ... CTG ... ... ... ... ... ... ... ..G ... ... ... ... ... ... ..T ... ..T TC. ... C.A ..A ... ... ... ... ... ... ... ... ... ... ... ... ... ..T ... ..C ..C ... ... ..A ..C ... ... ... ... ... ... ... A.. ... ... ... ... T.C ..G AGT .A. ..A ... ... ... ... ... ... ... ... ... ... ... ... ... ... ... ... ... ..T ..T T.. ..G A.T ... ..T .G. T.G T.G AAC .A. ..A ..A ..C ..C ... ..T ... ... ... ... ... A.G CTG ... ... .TC ... ... ... ... ... ... ..T ... ..T ..A ..A ..G ..A ... ... ... ... ... ... ... ... ... ... ... ... ... ... ..G T.. ..G ... ..T CA. ..A ... ... ... ..A ..A ..C ... ... ... ... ..G A.T .C. .G. A.. ... ... ... ... ... ... ..G .CG ..G ..G ..G ..A ..C .C. ... ... ... ... ... ... ... ... ... ... ... ..T TCC TC. ... ..C ..G ..G ..G ... ... ... ... ... ... ... ... ... ... ... ... ... ... ... ..G ..G AGT C.. C.. C.. GGA ... ... ... ... ... ... ... ... ... ... ... ... ..G ..G ..G ... ... A.. AT. ..A ..C ..C ..C ..C ... ..C ... ... ... ... ... ... ... ..T .TT A.C ..G ... ... ... ... ..T ..T ... ... ... C.G ... ... ... ... ... ... ... ... ... ..T ..T ..G ... ..T A.. C.. C.. C.. ... ... ... ... ... ... A.C ... ... ... ... ... ... 
Dsub                            ... ... ... ... ... ... ... ... ... .G. ... ..T ..T ..A ..A ... ... ... ... ... ... ... ... ... ... ... ... ... ..C ..C ..C ... ... ... ... C.A GCC ... ... ... ... ... ... G.. ..C ..C ... G.. G.. .T. ... ... ... ... ... ... ... ... ..G ..A ... ..C ..C ... ... ... ... ... ... ... ... ... ... ... ..T CG. G.. C.. ... ... ... C.. C.. GCC ... ... ... ... ... ... ... ... ... ... ... ... ... ..T ..T CA. ... TCA T.. ... ... ... ..C ... ... ... ... ... ... .T. ... ... ... ... ..C ... ... ... ... ... ... ... ... ... ... ... ... ... ... C.. ... G.. ..C ..C ..C ... G.. ... ... ..G ... ..G AGG ... ... ... G.A A.T ... ... ... ... ... ... ... ... ... ... ... ... ... .C. .C. G.. GC. ..C ..G ..C ... ... T.. ... ... ..C ..G ..G ..G ..T .AG ..A ..A ... ... ... ... ... ... ... ... ... ... ..T ..T ..G ..G ..A ..A ... ..C ..C ..C ..C ..C ..C ..T ... ... ..C ... ... ... ... ... ... ... ... ... ... ... GGT T.. ..A ..C ..A ..G ... ... ... ... ... ... ... ... ... ... ... ... ... ... ... ... ... ... ... ... ..G ..G ..G ..G ..T ..C ... ... ... ... ..A ..G ... ... ... ... ... ... ... ... ... ..G ..G ... ..G ..G ..G ..G ... ... ... ... ... ..C ..C ..C ... A.T ..A ... ... ... ... ... ... ... ... ... ... ... ... ... ... ... ... ... ... ... ... ... ... T.. A.. ... ... T.. GA. ..A ... ... CTG ... ... ... ... ... ... ..G ..G ... ... ... ... ... ..T ..T ... ..T TC. ... C.A ..A ... ..A ... ... ... ... ... ... ... ... ... ... ... ... ... ..C ... ... ... ..A ..C ... ... ... ... ... ... ... ... ... ... ... ... T.C ..G AAT .A. ..A ..A ..A ... ... ... ... ... ... ... ... ... ... ... ... ... ... ..T ... ..T T.A ..G A.T ... ..T .G. T.G T.G AAC .A. ..A ..A ..C ..C ... ..C ... ... ... ... ... A.G CTG ... ... .TC ... ... ... ... ... ... ... ... ..T ..A ..A ..A ... ... ... ... ... ... ... ... ... ... ... ... ... ... ... ..A T.. ..G ... ..T CA. ..A ..C ... ... ..A ..A ..C ... ..C ... ... ..G A.T .C. .G. A.. ... ... ... ... ... ... ... .CG ..G ..G ..G ..A ..C .C. ... ... ... ... ... ... ... ... ... ... ... ..T TCC TC. ... ..C ..G ..G ..G ... ... ... ... ... ... ... ... ... ... ... ... ... ... ... ..G ..G AGT C.. C.. C.. GGA ... ... ... ... ... ... ... ... ... ... ... ... ..G ..G ..G ... ... A.. AT. ..A ..C ..C ..C ..C ... ..C ... ... ... ... ... ... ... ... .TC A.C ..G ... ... ... ... ..T ..T ... ... ... C.G C.. ... ... ... ... ... ... ... ..T ... ..T ..G ... ..T A.. C.. C.. C.. ... ... ... ... ... ... A.C ... ..C ... ... ... ... 
Dele                            ... ... ... ... ... ... ..T ..T ..T ... ... ... ... ... ... ... ..A ... ... ... ... ... ... ... ... .G. C.. ... ..C ... ... ... ... ... GC. C.A GCG ... ... ... ... ..G ... ... ..C ..C ... ... ... .T. ... ... ... ... ... ..G ..G ... ..G ... ..T ..C ... ..C ..C ... ... ... ... ... ... ... ... ..T ... .GA G.. ... ... ... ... C.C C.G GCG ... ... ... ... ... ... ... ... ... ... ... ..T ... ... G.. .A. G.. ..T ... C.A ... CT. ..C ... ..C ..C ..C ... G.. ... ... ... ... ..G ... ... ..A ..A ... ... ... ... ... ... ... ... ..T ..T ..A ... ... ... ... ... ... ... ... ... ..G ..G ... ..G .G. ... ... ... G.G GGT ... ... ..A ..C ... ... ... ... ... ... ... ... ... .CA .C. .GC GC. ..C ..C ... ..C ... G.. ... ..T ... ..C ..G G.. ..G ..G ..G T.. ..A .A. ... ... ... ... ... ... ..G T.. .AG ... ..G ..G ... T.A ... ..C ..C ..C ... ... ... ..T ..A ... ..A ..A ..C ... ... ... ... ... ... ... GAA ... A.C ..A ..C G.G ..G ..A ..C ..G ... ... ... ..C ..C ... ... .A. ..A ... ... ... ... ... ... ... ..G ..G ... ... ... ... ..T ..C ..C ... ... ... ..C ..G ... ... ... ... ... ... ... ..G ..T ... ..G ... ... ..G ..G ... ..T .CT ..A ... ... ... ... ..T ... ... ... ..C ..C ... ... ... ... ... ... ... ... ... ... ... ... ... ... ... ... ... ... T.. T.. ... ... ..A ... ... GAC ... ... ... CTG ... ... ... ..G ... ..G ... ... ... ... ... ... ..T ... ... ... ... C.G ... C.. ... ... ... ..A ..C ... ... ... ... ... ... ... ... ... ... ..C ..C ..C ..C ... ... ... A.. ..C ..C ..C ... ... ... A.. A.. ... ... ... ..C ..G ..A .A. ... ... ..T ..A ..A ... ... ... ... ... ... ... ... ... ..G ..G ..T ... ... ..T ... ..G ..A ... ... ... AA. C.G AAC .A. ..C ... ..A ..C ... ..C ... ... ... ... .G. C.. C.G ..C ... .TC .C. ... ... ..C ..C ..G ... ... ... ..A ... ..G ... .C. ..A ..A ... ... ... ... ... ... ... ... ... ..T ..T ..A ... ... ... ... CA. ..A ... ... ... ..A ... ..C ..C ..C ..C ..G ..G A.T .CG .G. A.. ... ... ... ... ... ..G ... ..G A.G ..G ..G ... ... .C. ..C ..C ..C ... ... ... ... ... ... ... ... ..A TGC TGC ... ..G ..G ..G ... ..G ... ... ..T ... ... ..C ..C ... ... ... ... ... ..C ..G ..G ... C.A C.. C.G ..G C.G AG. G.. G.. ... ... ... ... ... ... ... ..G ..G C.G ... ..G ... ... AT. C.T ..A ..C ..C ..C ... ... ..A ..C ... ... ... ... ... ... ... .TT ..G ..G ... ... ... ... ... ..T ... ... ... ... ... ... ... ... ... ... ... ..T ... ..T ... C.G ... ... C.. C.. C.. ... C.. C.. ... ... ... ... A.C ... ... ..C ... ... ... 
Dfic                            ... ... ... ... ... ..T ... ... ..T ... ... ... ... ... ... ... ... ..A ... ... ... ... ... ... ... ... ... ... ..C ..C ... ..C ... ... GC. GTC TCG ... ... ..C ..T G.. ..C G.. ..C ..T ..C G.. G.. .T. ... ... ... ... G.. ... ..T ... ..G GTT ..T ..C ..C ..C ... ..A ..C ... ... ... ... ..T ..T G.A ..C .GA G.T ... ..C ... ... C.. C.T GC. .CG ... ... ... ... ... ..T ..T ..T ..T G.. ..T ... ..T ..T .AT ... ... T.T ..A ..A C.. ..C ... ..C ... ... ... ... ... ... ..C ..T ... ... ..C ... ... ..A ... ... ... ... ... ... ..T ..T ..T ... ..A ... G.. ..C ..C ... ... G.. ... ... ..G ... ..G ATT ... ..G ..T ATG A.T ..A ... ... ... ..A ... ... ... ... ... ... ... ..T AC. .C. G.. .C. ... ..C ... ..C ... G.. ... ... ... ..G ..G ..C ... ..G ..A ..A ..A ... ... ... ... ... ... ..T ... ... GAT ..G ..G ..G ... ..C ..A ..A ..C ..C ... ... T.. ..T ..A ... ..A ... ... ..A ..A ..C ... ... ..T ..T ..A ... T.T ... ..C ..A ..C ... ..C ..A .G. ... ... ... ... ..C ... A.G ... ..A ... ... ... ..G ..T ..T A.G ... A.G ... ..G ..G A.G ..C ... ..C ... ... ..A ..G ... ..G ... ... ... ..T ..T ... ... ..G ... ..G ... ..G ..G ... ... A.T T.T ... T.. ..T T.. ..C ... ... ... ... ... ..A ..A ..A ..C ..C ... ... ... ... ... ... ... ... ... ... T.A T.. T.. ... T.. T.. ... ... ..A ..A GAC T.. ... ... CTT ... ... ..G ..G ..G ... ... ..G ... ... ... ..T ... ..T ... ... ..T TC. ..A C.A ..A ... ... ... ... ..A ..A ... ... ... ... ... ... ... ... ... ... ... ... ..C ... ... ... ..C ..G ... ..C ... ... A.. A.G AAT ... ..G T.C ..G A.A ATG ... ... ..T ... ... ..A ... ... ... ... ... ... ..G T.. ... ... ..T ... ... ..T ... ... ..A ... ... ... .G. C.G AAT .AT ..A ..A ..A ..C ... ... ..C ... ... ... .GA C.. CTG ... ... TTG ... ... ... ... ..G ..G ... ..C ... ..A ... ..G ..G .C. ... ..T ... ... ... ... ... ... ... ..G ..T ... ... ..A ... ... ... ... CC. ..A ... ... ... ..A ..C ..A ... ... ... ... ..G T.G TCG .GA A.T ... ... ... ... ..G ..G ..T .CG ..G ..G ..T ..T ... ... .G. ... ..T ..C ..C ... ... ... ... ... ..T ... .AT TCC ... ..G ..G ..G ... ..C ... ... ... ... ... ..C ... ..C ... ... ... .TG ... ... ..G ..G AAT C.. G.G A.T GGA ... ... ... ... ... ... ... ..G ..G ..T ... ... ..G ... ..G ... ... AAT GT. ... ..C ..C ... ... ... ... ... ..A ... ... ... ... ... ... .TC ..C ..A ... ... ..T ... ..T ..T ... ..C ... ... ... ... ..A ... ... ... ... ... ... ... ... C.G ... ..T G.. C.C C.. ... C.A ... C.T ... ... ... ..C ... ... ... ..C ... ... 
Drho                            ... ... ... ... ... ... ... ... ..T ... C.. ... ... ... ... ... ... ... ... ... ... ... ... ... .G. ... ... ... ..C ... ..C ... ... ... GG. C.A TCC ... ... ... ... G.. ... ... ... ..T ... ... G.. .T. ... ... ... ... ... ... ... ... ..G ... ... ..C ..A ..C ... ... ... ..C ... ... ... ... ... ... ..T .G. G.. ... T.G ... ... C.. C.C GCC .C. ... ... ... ... ... ... ... ... ... ... ... ... ... ... ... ... .C. T.. C.. ... ... ..C ... ..C ..C ... ... ..C ... ... ... ... ..G ... ... ..A ... ... ..A ... ... ... ... ... ... ... ..T ... ..T ... G.. ..C ..C ... ... G.. ... ... ..G A.. ..G ATT ... ... ... .TG A.T ... ... ... ..C ... ... ... ... ... ... ... ... ... .CC .C. G.. GC. ... ..C ... ... ... G.G ... ... ... ..G ..G ..G ..G .AG ..G ... ..A .AG ... ... ... ... ... ... ..G ..A .AG ... ..A ..G ... ..C ... ... ..A ..C ... ..T ... ..T ..T ... ..C ... ... ... ... ... ... ... ... ... ... ..T ... ... ..G ..A ..G ..G ... ..G .T. ... ... ... ..C ... ... ..T ... ... ... ... ... ... ... ... ... ... ..A ... ... ... ... ..C ... ..C ..C ... ..A ..G ... ... ... ... ..G ... ... ... ... ... ... ... ... ..G ..G ..G ... A.C ..A ... ... ... ... ... ... ... ... ... ... ... ... ... ..C ... ... ... ... ... ... ... ... ... TC. T.. ... ... ... ... T.. ... ... ... ... ... GAC ... A.. ... CTG ... ... ... ... ... ... ... ... ... ... ..T ... ... ... ... ... ..T TC. ... C.. ... ... ... ... ..C ... ... ..A ... ... ... ... ... ... ... ..T ..C ... ..C ... ... ..C A.. ..C ..C ... ... ... ... A.. A.. A.. ... ... T.C ..G ..A ATG ... ... ... ..A ..G ... ... ... ... ... ... ... ... ... ... ..T ..T ... ... ..T ... ..G ..A ... ... ... T.. T.G AAC .A. ... ..A ..A ..C ... ..C ... ... ... ... ..T C.G ..G ..C ... .TC ... ... ... ... ..C ..G ... ... ... ..G ... ... ... .C. ... ..T ... ... ... ... ... ... ..T ..A ... ... ..G ..G ... ..G ... ... CA. ..A ... ... ... ..A ..A ..C ..C ..G ... ... ..G A.T .C. .GG A.. ... ... ... ... ... ... ... ..G ..G ..G ..G ... ..A ... ..C ..C ... ... ... A.C ... ... ... ... ... ... .AC TCC ... ... ..G ..G ... ... ... ... ... ... ..C ..C ..C ... ..C ... ... ... ..C ... ..T ..C AA. C.. C.. C.G GGA ..G G.. G.. ... ... ... ... ... ..T ... ... ... C.G ... ... ... ..G A.C GT. ..A ..C ... ... ... ... ... ..C ..A ..C ... ... ... ... ... .TT ..G ..G ... ... ... ... ..T ..T ... ... ... ... C.T ... ... ... ... ... ... ..T ... ... ... C.G ... ..T A.. C.. C.A ... ... C.. ... ... ... ... A.C ... ..C ..C ... ..C ... 
Dere                            ... ... ... ... .G. ... ... ..T ..T ... CG. ... ... ... ... ... ... ... ..A ..A ... ... ... ... ... ... ... ... ... ... ... ... ... ... GG. C.A TCC .A. ... ... ... GG. ... G.. ... ..C ... G.. G.. .T. ... ... ..G .G. ... ... ..T ... ..G ... ..C ..C ... ..C ... ... ... ... ... ... ... ... ... T.. ..A CG. G.. ... ..A ... ... C.. C.. GCG ..T ... ... ... ..T ..T ... ... ... ..T ... ... ... ... ... .A. ... ..T T.. C.T ... ... ... ... ... ..C ... ... ... ... ... ... ... ..C ... ... ..T ... ... ... ... ... ... ..T ..T ... ... ..T ... ..A ... G.T ..C ..C ... ... G.. ... ... ..G ... ..G A.T ... ... ... ATG A.T ... ... ... ... ... ..A ..A ..A ... ... ... ... ... TCC .C. G.. GC. ..C ... ... ..C ... G.G ... ..T ... ..G ... ... ..G .AG ..A ..A ... .AG ..A ... ... ..G ..T ... ..G ..G .AT ..G ..G ..G ... ..A ... ..C ..C ..C ... ..C A.. ..T ... ... ..A ... ... ..A ... ... ..A ... ..A ... ..C ... A.T ..A ..A ..G ..A ..A ... ..G ... A.. ... ... ... ... ... ... ... ..G ... ... ..T ... ... ... ... ... ..G ... ..G ..T ... ..A ... ... ... ... A.A ..C ... ... ... ... ... ... ... ... ... ... ... ... ... ..G ..G ..G ... A.T ..A ... ... ... ... ... ... ... ... ... ..T ..C ... ... ... ... A.. ..A ... ... ... ... ... T.. ... ... ... ... T.. ... ... ... ... ... ... ..C GA. ... .C. ... .TG ... ..G ... ... ... ... ..G ... ... ... ..T ... ... ... ... ... ... TC. .C. C.A ..A ..T ... ... ... ..A ... ... ..A ... ... ... ... ... ... ... ..C ..C ... ... ... ... ... ..C ..C ... ... ... ... A.G A.. ... ... ... TTC ..G CAA ATG ... ... ... ..T ..T ..A A.A ..A ... ... ... ... ..A ... ... ... ..T ... ... ..T ... ..G A.A ... ... ..A ... T.. AAC .A. ... ..T T.C ..C ..T ..A ... ..A ..C ... ..C C.G TTG ... ... .CC .C. ... ... ... ... ..C ... ... ... ..A ... ... ... ... ... ..T A.. ... ... ... ... ..T ..T ... ... ... ... AAT ... ..T ... ... CA. ..T ... ..C ... ... ..G ..C ... ..C ... ... ..G A.T .C. .AG A.T ... ... ..T ..T ..G ... ... ..G ..G ..G ..G ... ... .GC ... ... ... ... ... A.. ... ... ... ... ... ... .AC TC. ... ... A.. ..G ..C ... ... ... ... ... ... ... ..C ... ... ... ... G.. ..C ..C ... ... AAT C.. C.. C.. GGA ..G ... ... C.G ... ... ... ... ... ... ... ... ..G ... ..G ... ... AAT GT. ..A ..C ..C ..C ... ... ... ... ... ... ... ... ... ... ... .AT ..C ..G ... ... ..T ... ..T ..T ... ... ... ... ... ... ... .AT ... ... ..T ... ... ... ... ..G ... ..T A.. C.. C.. ... ... ... ... ..A ... ... ..C ... ... ... ... ..C ... 
Dtei                            ... ... ... ... .G. ... ... ..T ... ... C.. ... ... ... ... ... ... ... ..A ... ... ... ... ... ... ... ... ... ... ... ... ... ... ... GG. C.A TCC ... ... ... ... GA. ... G.. ... ..C ... G.. G.. .T. ... ... ..G .G. ... ... ..T ... ..G ... ..C ..C ... ..C ... ... ... ... ... ... ... ... ... ..T T.A CG. G.. ... ..A ... ... C.. C.. GCG ..T ... ... ... ..T ..T ... ... ... ..T ... ... ... ... ... .A. ... ..T T.. C.T ... ... ... ... ... ..C ... ... ... ... ... ... ... ... ... ... ..T ... ... ... ... ... ..T ..T ..T ... ... ..T ..T ..A ... G.T ..C ..C ... ... G.. ... ... ..G ... ..G ATT ... ... ... AT. A.T ... ... ... ... ... ..A ..A ... ..A ... ... ... ... TCC .C. G.. GC. ..C ... ... ..C ... G.G ... ... ... ..G ... ... ..G .AG ..A ..A ... .AG ... ... ... ..G ..T ... ..G ... .AT ..G ..G ..G ... ..A ... ..C ..C ..C ... G.C A.. ..T ... ... ..A ... ... ... ... ... ..A ... ..A ... ... ... G.T ..A ..A ..G ..A ..A ... ... ... A.. ... ... ... ..C ... ... ... ..G ... ... ... ... ... ..G ... ... ..G ... ..G ..T ... ..A ... ... ... ... A.A ..C ... ... ... ... ... ..A ... ... ... ..T ... ... ... ..G ..G ..G ... A.T ..A ... ... ... ... ... ... ... ... ... ..C ..C ... ... ... ... ... ..A ..C ... ... ... ... T.. ... ... ... ... T.. ... ... ... ... ... ... ... GA. ... ... ... .TG ... ..G ... ..G ... ... ..G ..G ... ... ..T ... ... ... ... ... ... TC. AC. C.A ..A ..T ... ... ... ..A ... ... ... ... ... ... ... ... ... ... ..C ..C ... ... ... ... ... ..C ..C ... ... ... ... A.G A.. ... ... ... TTC ..G CAA ATG ... ... ... ..T ... ..A A.A ... ... ... ... .T. ..T ... ... ... ... ... ... ..T ... ..G A.A ... ... ... ..T T.. AAC .A. ..A ..T T.C ..C ..C ..A ... ..A A.C ... ..C C.A TTG ... ... .CC .C. ... ... ... ... ..C ... ... ... ..A ... ... ... ... ... ..T A.. ... ... ... ... ..G ... ... ... ... ... AAT ... ..T ... ... CA. ..T ... ... ... ... ..G ..C ... ..C ... ... ..G A.T .C. .GG A.T ... ... ... ..T ..G ... ..G ..G ..G ..G ..G ... ... .CC ... ... ... ... ... C.. ... ... ... ... ... ... .AC TC. ... ..G A.. ..G ..C ... ... ... ... ... ... ... ..C ... ... ... ... C.. ... ..C ... ... AA. C.. C.. C.. GG. ..G ... ..G C.G ... ... ... ... ... ... ... ... ..G ... ..G ... ... AAT GT. ..A ..C ..C ..T ... ... ... ... ... ... ... ... ... .T. ... CAC ..C ..G ... ... ..T ... ..T ..T ... ... ... C.. ... ... ... ..T ... ... ... ... ... ... ... ..G ... ..T A.. C.. C.. ... ... ... ... C.A ... ... ..C ... ... ... ... ..C ... 
Dyak                            ... ... ... ... .G. ... ... ..T ... ... C.. ... ... ... ... ... ... ... ..A ... ..A ..A ... ... ... ... ... ... ... ... ... ... ... ... GG. C.A TCC ... ... ... ... GA. ... G.. ... ..C ... G.. GA. .T. ... ... ..G .G. ... ... ..T ... ..G C.. ..C ..C ... ..C ... ... ... ... ... ... ... ... ... ..T T.A CG. G.. ... ..A ... ... C.. C.. GCG ..T ... ... ..T ..T ..T ... ... ... ..T ... ... ... ... ... .A. ... ..T T.. C.T ... ... ... ... ... ..C ... ... ... ... ... ... ... ... ... ... ..T ... ... ... ... ... ... ... ..T ... ... ..T ..T ..A ... G.T ..C ... ... ... G.. ... ... ..G ... ..G ATT ... ... ... AT. A.T ... ... ... ... ... ..A ..A ... ..A ... ... ... ... TCC .C. G.. GC. ..C ... ... ..C ... G.G ... ... ... ..G ... ... ..G .AG ..A ..A ... .AG ... ... ... ..G ... ... ..G ..A .AT ..G ..G ..G ... ..A ... ..C ..C ..C ... G.C A.. ..T ... ... ..A ... ... ... ... ... ..A ... ..A ... ..C ... ..T ..A ..A ..G ..A ..A ... ..C ... A.. ... ... ... ..C ... ... ... ..G ... ... ... ... ... ... ... ... ..G ... ..G ..T ... ..A ... ..A ... ... A.A ..C ... ... ... ..T ... ..A ... ... ... ..T ... ... ... ..G ..G ..G ... A.T ..A ... ... ... ... ... ... ... ... ... ..C ..C ... ... ... ... ... ..A ... ... ... ... ... T.. ... ... ... ... T.. ... ... ... ... ... ... ... GA. ... ... ... .TG ... ..G ... ..G ... ..G ... ..G ... ... ..T ... ... ... ... ... ... TC. .C. C.. ..A ..T ... ... ... ..A ... ... ... ..A ... ... ... ... ... ... ..C ..C ... ... ... ... ... ..C ..C ... ... ... ... A.G A.. ... ... ... TTC ..G CAA ATG ... ... ... ..A ... ..A A.A ... ..A ... ... ... ..T ... ... ... ... ..A ... ..T ... ..G A.A ... ... ... ..T T.. AAC .A. ..A ..T T.C ..C ..C ..A ... ..A A.C ... ..C C.A TTG ... ... .CC .C. ... ... ... ... ..C ... ... ... ..A ... ... ... ... ... ..T A.. ... ... ... ... ..G ... ... ... ... ... AAT ... ..T ... ... CA. ..T ... ... ... ... ..G ..C ... ..C ... ... ..G A.T .C. .GG A.T ... ... ... ..T ..G ... ..G ..G ..G ..G ..G ... ... .CC ... ... ... ... ... A.. ..A ... ... ... ... ... .AC TC. ... ..G A.. ..G ..C ... ... ... ... ... ... ... ..C ... ... ... ... G.. ... ..C ... ... AA. C.. C.. C.. GGA ..G ... ... C.G ... ... ..T ... ... ... ..A ... .TG ... ..G ... ... AAT GT. ..A ..C ..C ..T ... ... ... ... ... ... ..A ... ... ... ... CAC ..C ..G ... ... ..T ... ..T ..T ... ... ... C.. ... ... ... ..T ... ... ... ... ... ... ... ..G ... ..T A.. C.. C.. ... ... ... ... ..A ... ... ..C ... ... ... ... ..C ... 
Dsan                            ... ... ... ... .G. ... ... ..T ... ... C.. ... ... ... ... ... ... ... ..A ... ..A ... ... ... ... ... ... ... ... ... ... ... ... ... GGC C.A TCC ... ... ... ... GA. ... G.. ... ..C ... G.. G.. .T. ... ... ..G .G. ... ... ..T ... ..G C.. ..C ..C ... ..C ... ... ... ... ... ... ... ... ... ..T T.A CG. G.. ... ..A ... ... C.. C.. GCG ..T ... ... ... ..T ..T ... ... ... ..T ... ... ... ... ... .A. ... ..T T.. C.T ... ... ... ... ... ..C ... ... ... ... ... ... ... ... ... ... ..T ... ... ... ... ... ... ... ..T ... ... ..T ..T ..A ... G.T ..C ... ... ... G.. ... ... ..G ... ..G ATT ... ... ... AT. A.T ... ... ... ... ... ..A ..A ... ..A ... ... ... ... TCC .C. G.. GC. ..C ... ... ..C ... G.G ... ... ... ..G ... ... ..G .AA ..A ..A ... .AG ... ... ... ..G ... ... ..G ..A .AT ..G ..G ..G ... ..A ... ..C ..C ..C ... G.C A.. ..T ... ... ..A ... ... ... ... ... ..A ... ..A ... ..C ... ..T ..A ..A ..G ..A ..A ... ..C ... A.. ... ... ... ..T ... ... ... ..G ... ... ... ... ... ... ... ... ..G ... ..G ..T ... ..A ... ..A ... ... A.A ..C ... ... ... ... ... ..A ... ... ... ..T ... ... ... ..A ..G ..G ... A.T ..A ... ... ... ..A ... ... ... ... ... ..C ..C ... ... ... ... ... ..A ... ... ... ... ... T.. ... ... ... ... T.. ... ... ... ... ... ... ... GA. ... ... ... .TG ... ... ... ..G ... ... ..G ..G ... ... ..T ... ... ... ... ... ... TC. .C. C.. ..A ..T ... ... ... ..A ... ... ... ..A ..A ... ... ... ... ... ..C ..C ... ... ... ..C ... ..C ..C ... ... ..C ... A.G A.. ... ... ... TTC ..G CAA ATG ... ... ... ..T ... ..A A.A ... ... ... ... ... ..T ... ... ... ... ..T ... ..T ... ..G A.A ... ... ... ..T T.. AAC .A. ..A ..T T.C ..C ..C ..A ... ..A A.C ... ..C C.A TTG ... ... .CC .C. ... ... ... ... ..C ... ... ... ..A ... ... ... ... ... ..T A.. ... ... ... ... ..G ... ... ... ... ... AAT ... ..T ... ... CA. ..T ... ... ... ... ..G ..C ... ..C ... ... ..G A.T .C. .GG A.T ... ... ... ..T ..G ... ..G ..G ..G ..G ..G ... ... .CC ... ... ... ... ... A.. ..A ... ... ... ... ... .AC TC. ... ..G A.. ..G ..C ... ... ... ... ... ... ... ..C ... ... ... ... G.. ... ..C ... ... AA. C.. C.. C.. GGA ..G ... ... C.G ... ... ... ... ... ... ..A ... .TG ... ..G ... ... AAT GT. ..A ..C ..C ..T ... ... ... ... ... ... ..A ... ... ... ... CAC ..C ..G ... ... ..T ... ..T ..T ... ... ... C.. ... ... ... ..T ... ... ... ... ... ... ... ..G ... ..T A.. C.. C.. ... ... ... ... ..A ... ... ..C ... ... ... ... ..C ... 
Dmel                            ... ... ... ... .G. ... ... ..T ..T ... C.. ... ..T ... ... ... ... ... ..A ... ... ... ..A ... ... ... ..A ... ... ... ... ... ... ... GG. C.A TCC ... ... ... ... GG. ... G.. ... ..C ... G.. G.. .T. ... ... ..T .G. ... ... ..T ... ..G ... ..T ..C ... ..C ... ... ... ... ... ... ... ... ... C.. ..A CG. G.. ... ..A ... ... C.C C.. GCG ... ... ..T ... ..T ..T ... ... ..T ..T G.. ... ... ... ..T .A. ... ..T T.T C.T ... ... ... ... ... ..C ... ... ... ... ... ... ..T ... ... ... ..T ... ... ... ..A ... ... ..T ..T ... ... ..T ..T ..A ... G.T ..C ..C ... ... G.. ... ... ..G ... ..G ATT ... ... ... AT. A.T ... ... ... ... ... ..A ... ... ... ..A ... ... ... TCC .CA G.. GC. ..C ... ... ..C ... G.G ... ... ... ..G ... ..G ..G .AG ..A ..A ..A .AG ... ... ... ..G ... ... ..G ..T .AT ..G ..G ..G ..A ..A ... ..C ..C ..C ... ..C A.. ..T ... ... ..A ... ... ... ... ... ..A ... ..A ... ..C ... T.T ..A ..A ..G ..G ..A ... ..A ... A.. A.. ... ... ... ... ..G ... ..G ... ... ... ... ... ... ... ..G ..G ... A.G ..T ... ..A ... A.. ... ... A.A ..C ... ... ... ... ... ..G ... ... ... ... ... ... ... ..G ..G ..G ... A.T ..A ... ... ... ... ... ... ... ... ... ..T ..C ..C ... ... ... ... ..A ... ..C ... ... ..T T.. ... ... ... ... T.. ... ... T.. ... ... ... ... GAC ... ... ... .TG ... ..G ... ... ... ... ... ... ... ..T ..T ... ... ... ... ... ... TC. .C. C.. ..A ..T ... ... ... ..A ... ... ... ... ... ..A ... ..T ... ... ..C ... ... ... ... ... ... ..C ..C ... ... ... ... A.G A.. ... ... ... T.C ..G CAA ATG ... ... ..G ..T ... ..A A.A ... ... ..A ... ..G ..T ... ... ... ..G ... ... ..T T.G ..G A.A ... ... ... T.T T.A AAC .A. ... ..A T.. ..T ..C ..A ... ..A A.. ... .GC C.G TTG ... ... .CG .C. ... ..C ... ... ..G ... ... ..T ..A ..A ... ... ... ... ..T ... ... ... ... ..T ..A ..T ... ... ... ... AAT ... ... ... ... CA. ..C ... ... ... ... ..G ..A ... ..C ... ..C ..G A.T .C. .GG A.T ... ... ... ..T ..G ... ... ..G ..G ..G ..G ... ... .CC ... ... ... ..A ... C.. ... ... ... ... ... ... .AC TC. ... ..C A.. ..G ..C ... ... ... ... ... ... ... ..C ... ... ... ... G.. ... ..C ... ..G AA. C.. C.G C.. GGA ..G ... ... ..G ... ... ... ... ... ... ... ... .TG ... ..G ... ... AAT GT. ..A ..C ..C ..C ... ... ... ... ... ... ... ..A ... ... ... .AC ..C ..G ... ..T ... ... ... ..T ... ... ... ... ... ... C.. ..T ... ..T ... ... ... ... ... ..G ... ..T A.. C.. C.. ... ... ... ..A ..A ... ... ..C ... ... ... ... ... ... 
Dsec                            ... ... ..T T.. .G. ... ... ..T ..T ... C.. ... ... ... ... ... ... ... ..A ... ... ... ... ... ... ... ..A ... ... ... ... ... ..C ... GG. C.A TCC ... ... ... ... GG. ... G.. ... ..C ... G.. G.. .T. ..A ... ..T .G. ... ... ..T ... ..G ... ..C ..C ... ..C ... ... ... ... ..A ... .T. ... ..T ... G.A CG. G.. ... ..A ... ... C.C C.. GCG ... ... ... ... ..T ..T ... ..T ... ..T ... ... ... ... ..T ... ... ..T T.T C.T ... ... ... ... ... ..C ... ... ... ... ... ... ..T ... ... ... ..T ... ... ... ... ... ... ..T ..T ... ... ..T ..T ..A ... G.T ..C ..C ... ... G.. ... ... ..G ... ..G ATT ... ... ... AT. A.T ... ... ... ... ... ..A ..A ... ... ... ... ... ... TCC .C. G.. TC. ..C ... ... ..C ... G.G ... ... ... ..G ... ..G ..G .AG ..A ..A ..G .AG ... ... ..T ..G ... ... ..G ..G .AT ..G ..G ..G ... ..A ... ..C ..C ..C ... ..C A.. ..T ... ... ..A ... ... ..A ... ... ..A ... ..A ... ..C ... T.T ..A ..A ..G ..G ..A ... ..G ... A.. ... ... ... ... ... ... ... ..G ..A ... ... ... ... ... ... ... ..G ... ..G ..T ... ..A ... A.. ... ... A.A ..C ... ... ... ... ... ..A ... ... ... ... ... ... ... A.G ..G ..G ... A.T ..A ... ... ... ... ... ... ... ... ... ..C ..C ..C ... ... ... ... ..A ... ..C ... ... ..A T.. ... ... ... ... T.. ... ... ... ... ... ... ... GA. ... ... ... .TG ... ..G ... ... ... ... ..G ... ... ... ..T ... ... ... ... ... ... TC. .C. C.. ..A ..T ... ... ... ..A ... ... ... ... ... ... ... ... ... ... ..C ... ... ... ... ... ... ..C ..C ... ... ... ... A.G A.. ... ... ... T.C ..G CAA ATG ... ... ..G ..T ... ..A A.A ... ... ... ... ... ..T ... ... ... ..G ... ... ..T T.G ..G A.A ... ... ... ..T T.A AAC .A. ... ..A T.. ..C ..C ..A ... ..A A.. ... .GA C.G TTG ... ... .CG .C. ... ..G ... ... ..G ... ... ..T ..A ..G ... ... ... ... ..T ... ... ... ... ... ..G ... ... ... ... ... AAT ... ... ... ... CA. ..T ... ... ... ... ..G ..C ... ..C ... ... ..G A.T TC. .GG A.T ... ... ... ..T ..G ... ... ..G ..G ..G ..G ... ... .CC ... ... ... ... ... C.A ... ... ... ... ... ... .AC TC. ... ..C A.. ..G ... ... ... ... ... ... ... ... ..C ... ... ... ... A.. ... ..C ... ..G AA. C.. C.G C.. GGA ..G ... ... ... ... ... ... ... ... ... ... ... ..T ... ..G ... ... AAT GT. ..A ..C ..C ..C ... ... ... ... ... ... ... ... ... ... ... .AC ..C ..G ... ... ... ... ... ..T ... ... ... ... ... ... ... ..T ... ... ... ... ... ... ... ..G ... ..T A.. C.. C.. ... ... ... ... ..A ... ... ..C ... ... ... ... ... ... 
Dsim                            ... ... ..T ... .G. ... ... ..T ..T ... C.. ... ... ... ... ... ... ... ..A ... ... ... ... ... ... ... ..A ... ... ... ... ... ... ... GG. C.A TCC ... ... ... ... GG. ... G.. ... ..C ... G.. G.. .T. ..A ... ..T .G. ... ... ..T ... ..G ... ..C ..C ... ..C ... ... ... ... ..A ... ... ... ... ... G.A CG. G.. ... ..A ... ... C.C C.. GCG ... ... ... ... ... ..T ... ... ... ..T ... ... ... ... ..T ... ... ..T T.T C.T ... ... ... ... ... ..C ... ... ... ... ... ... ..T ... ... ... ..T ... ... ... ... ... ... ..T ..T ... ... ..T ..T ..A ... G.T ..C ..C ... ... G.. ... ... ... ... ..G ATT ... ... ... AT. A.T ... ... ... ... ... ..A ..A ... ... ... ... ... ... TCC .CA G.. GC. ..C ... ... ..C ... G.G ... ... ... ..G ... ..G ..G .AG ..A ..A ..G .AG ... ... ... ..G ... ... ..G ..G .AT ..G ..G ..G ... ..A ... ..C ..C ..C ... ..C A.. ..T ... ... ..A ... ... ... ... ... ..A ... ..A ... ..C ... T.T ..A ..A ..G ..G ..A ... ..G ... A.. ... ... ... ... ... ... ... ..G ... ... ... ... ... ... ... ... ..G ... ..G ..T ..G ..A ... A.. ... ... A.A ..C ... ... ... ..T ... ..A ... ... ... ... ... ... ... A.G ..G ..G ... A.T ..A ... ... ... ... ... ... ... ... ... ..C ..C ..C ... ... ... ... ..A ... ..C ... ... ..A T.. ... ... ... ... T.. ... ... ... ... ... ... ... GA. ... ... ... .TG ... ..G ... ... ... ... ..G ... ... ... ..T ... ... ... ... ... ... TC. .C. C.. ..A ..T ... ... ... ..A ... ... ... ... ... ... ... ... ... ... ..C ... ... ... ... ... ... ..C ..C ... ... ... ... A.G A.. ... ... ... T.C ..G CAA ATG ... ... ..G ..T ... ..A A.A ... ... ... ... ... ..T ... ... ... ..G ... ... ..T T.G ..G A.A ... ... ... ..T T.A AAC .A. ... ..A T.. ..C ..C ..A ... ..A A.. ... .GC C.G TTG ... ... .CG .C. ... ..G ... ... ..G ... ... ..T ..A ..G ... ... ... ... ..T ... .C. ... ..T ... ..G ... ... ... ... ... AAT ... ... ... ... CA. ..T ... ... ... ... ..G ..C ... ..C ... ..G ..G A.T .C. .GG A.T ... ..T ... ..T ..G ... ... ..G ..G ..G ..G ... ... .CC ... ... ... ... ... T.A ... ... ... ... ... ... .AC TC. ... ..C A.. ..G ... ... ... ... ... ... ... ... ..C ... ... ... ... A.. ... ..C ... ..G AA. C.. C.. C.. GGA ..G ... ... ... ... ..G ... ... ... ... ... ... ..T ... ..G ... ... AAT GT. ..A ..C ..T ..C ... ... ... ... ... ... ... ... ... ... ... .AC ..C ..G ... ... ... ... ... ..T ... ... ... ... ... ... ... ..T ... ... ... ... ... ... ... ..G ... ..T G.. C.. C.. ... ... ... ... ..A ... ... ..C ... ... ... ... ... ... 
Dmau                            ... ... ..T ... .G. ... ... ..T ..T ... C.. ... ... ... ... ... ... ... ..A ... ... ... ... ... ... ... ..A ... ... ... ... ... ... ... GG. C.A TCC ... ... ... ... GG. ... G.. ... ..C ... G.. G.. .T. ..A ... ..T .G. ... ... ..T ... ..G ... ..C ..C ... ..C ... ... ... ... ..A ... ... ... ... ... ..A CG. G.. ... ..A ... ... C.C C.. GCG ... ... ... ... ... ..T ... ... ... ..T ... ... ... ... ... ... ... ..T T.T C.T ... ... ... ... ... ..C ... ... ... ... ... ... ..T ... ... ... ..T ... ... ... ... ... ... ..T ..T ... ... ..T ..T ..A ... G.T ..C ..C ... ... G.. ... ... ..G ... ..G ATT ... ... ... AT. A.T ... ... ... ... ... ..A ..A ... ... ... ..A ... ... TCC .C. G.. GC. ..C ... ... ..C ... G.G ... ... ... ..G ... ..G ..G .AG ..A ..A ..G .AG ... ... ... ..G ... ... ..G ..G .AT ..G ..G ..G ... ..A ... ..C ..C ..C ... ..C A.. ..T ... ... ..A ... ... ... ... ... ..A ... ..A ... ..C ... T.T ..A ..A ..G ..G ..A ... ..G ... A.. ... ... ... ... ... ... ... ..G ... ... ... ... ... ... ... ... ..G ... ..G ..T ... ..A ... ... ... ... A.A ..C ... ... ... ... ... ..A ... ... ... ... ... ... ... A.G ..G ..G ... A.T ..A ... ... ... ... ... ... ... ... ... ..C ..C ..C ... ... ... ... ..A ... ..C A.. ... ..A T.. ... ... ... ... T.. ... ... ... ... ... ... ... GA. ... ... ... .TG ... ..G ... ... ... ... ..G ... ... ... ..T ... ... ... ... ... ... TC. .C. C.. ..A ..T ... ... ... ..A ... ... ... ... ... ... ... ... ... ... ..C ... ... ... ... ... ... ..C ..C ... ... ... ... A.G A.. ... ... ... T.C ..G CAA ATG ... ... ..G ..T ... ..A A.A ... ... ... ... ... ..T ... ... ... ..G ... ... ..T T.G ..G A.A ... ... A.. ..T T.A AAC .A. ... ..A T.. ..C ..C ..A ... ..A A.. ... .GC C.G TTG ... ... .CG .C. ... ..G ... ... ..G ... ... ..T ..A ..A ... ... ... ... ..T ... ... ... ... ... ..G ... ... ... ... ... AAT ... ... ... ... CA. ..T ... ... ... ... ..G ..C ... ..C ... ... ..G A.T .C. .GG A.T ... ... ... ..T ..G ... ... ..G ..G ..G ..G ... ... .CC ... ... ... ... ... C.A ... ..A ..C ... ... ... .AC TC. ... ..C A.. ..G ... ... ... ... ... ... ... ... ..C ... ... ... ... A.. ... ..C ... ..G AA. C.. C.G C.. GGG ..G ... ... ... ... ... ... ... ... ... ... ... ..T ... ..G ... ... AAT GT. ..A ..C ..C ..C ... ... ... ... ... ... ..A ... ... ... ... .AC AAC ..G ... ... ... ... ... ..T ... ... ... ... ... ... C.. ..T ... ... ... ... ... ... ... ..G ... ..T A.. C.. C.. ... ... ... ... ..A C.. ... ..C ... ... ... ... ... ... 

    6   17    1    1    1    2    1    1    1    1    1    1    1    1    1
    1    1    1    1    1    1    1    1   14    1    1    1    1    1    1
    1    2    1    8    1    1    1    1    6    1    1    1    1    1    1
    1    1    1    1    1    1    7    1    1    1    2    1    1    1    1
    1    1    1    1    1    2    1    1    1   11    1    1    1    1    1
    1    1    1    1    1    1    1    1    1    1   25    1    1    1    1
    2    1    1    3    1    1    2    1    1    1    1    1    1    1    1
    1    1    1    1    1    1    4    1    1    5    2    1    1    1    1
    1    1    2    1    1   16    1    1    2    1    1    1    1    1   19
    1    1    1    1    2    1    1    1    1    1    1    1   10    1    1
    1    1    1    1    1    1    2    2    1    2    1    1    1   15    1
    1    1    1    1    1    1    1    1    3    1    3    1    1    1    1
    1    1    1    1    1    1    1    1    9    1    1    1    1    1    1
    1    1    1    1    1    1    1    1    1    1    1    1    1    1    1
    1    1    1    1    1    2    2    1    9    1    1    1    1    1    1
    1    1    1    1    1    1    1    1    1    1    1    1    1    1    1
    1    1   10    1    2    3    1    1    1    1    1    1    1    1    1
    1    1    1    6    1    1    1    1    6    1    2    1    1    1    1
    1    1    1    1    1    1    1    1    1    1    1    1    1    1    1
    1    1    1    1    1    1    1    2    1    4    1    2    1    1    1
   22    1    2    1    2    1    3    1    1    1    1    1    1    1    1
    1    1    1    2    1    2    1    1    1    1    1    1    1   19    1
    2    3    1    1    1    1    1    1    1    1    1    1    1    1    1
    1    3    1    1    1    1    2   28    1    1    1    1    1    1    1
    1    1    1    1    1    1    1    1    7    1    1    1    2    1    1
    1    1    1    1    1    1    1    1    1    1    1    1    1   24    1
    1    1    1    1    1    1    1    1    1    1    1    1    1    1    1
    1    1    1    1    1    1    1    1    1    1    1    1    4    1    1
    1    1    2    1    1    2    1    1    1    1    1    1    1    1    1
    1    1    1    1    1    1    1   11    1    1    1    1    1    1    1
    1    1    1    1    1    1    1    1    1    1    1    1    1    1    1
    1    1    1    1    1    1    1    1    7    1    1    1    1    1    1
    1    1    1    1    1    1    1    1    1    1    1    1    1    1    1
    1   18    2    1    1    1    1    1    1    1    1    1    2   20    2
    1    1    1    1    1    1    2    2    1    1    1    1    1    1    1
    1    1    1    1    1    1    1   11    1    1    1    1    1    1    1
    1    1    1    1    1    1    1    1    1    1    1    1    1    1    1
    1    1    1    1   15    1    1    1    1    1   12    1    1    1    1
    1   11    1    2    1    1    1    1    1   17    3    1    1    1    1
    1    1    1    1    1    1    1    1    1    1    1    1    1    3    1
    1    1    1    1    1    7

CODONML (in paml version 4.8a, August 2014)  OctB3R-PG_DNA_15species_alignment.fasta
Model: One dN/dS ratio for branches,  omega = 1.000 fixed

Codon frequency model: Fcodon
Site-class models:  beta&w>1 (11 categories)
ns =  15  ls = 1062

Codon usage in sequences
--------------------------------------------------------------------------------------------------------------------------------------
Phe TTT  13  14  16  14  14  13 | Ser TCT   2   5   2   1   0   2 | Tyr TAT   7   7   7   8   7   5 | Cys TGT   3   7   5   5   4   6
    TTC  30  28  26  28  28  30 |     TCC  32  29  33  32  27  29 |     TAC  23  23  24  23  23  25 |     TGC  17  14  17  17  18  15
Leu TTA   3   2   2   1   3   5 |     TCA   7   8   7   8   7   6 | *** TAA   0   0   0   0   0   0 | *** TGA   0   0   0   0   0   0
    TTG  12  11  10  11   9  19 |     TCG  32  30  30  32  31  35 |     TAG   0   0   0   0   0   0 | Trp TGG  11  11  11  11  11  11
--------------------------------------------------------------------------------------------------------------------------------------
Leu CTT   3   7   3   3   6   8 | Pro CCT   7   4   5   7   6   6 | His CAT   8   5   4   4   4   7 | Arg CGT   3   2   2   2   2   7
    CTC  21  20  18  19  17  22 |     CCC  25  32  31  30  23  26 |     CAC  14  14  16  15  18  12 |     CGC  29  25  25  25  32  19
    CTA   1   5   2   4   3   7 |     CCA   9  11  13  10  12  19 | Gln CAA   5   4   6   5   4   7 |     CGA   5   8   8   8   5   7
    CTG  69  65  74  71  72  51 |     CCG  36  34  32  33  39  28 |     CAG  35  36  34  35  36  29 |     CGG  10  16  15  15  12  14
--------------------------------------------------------------------------------------------------------------------------------------
Ile ATT   6   4   5   5   9  10 | Thr ACT   2   5   5   4   4   8 | Asn AAT  17  16  15  16  17  19 | Ser AGT  11  13  13  12   8  19
    ATC  31  35  36  36  28  30 |     ACC  16  19  21  20  18  23 |     AAC  29  30  29  30  30  30 |     AGC  47  41  44  44  47  35
    ATA  11   9  11  11  14  11 |     ACA  18  16  13  13  16  11 | Lys AAA   6   8   8   8   7   7 | Arg AGA   4   2   1   1   2   4
Met ATG  20  21  21  22  23  21 |     ACG  30  26  25  26  28  20 |     AAG  28  25  26  26  25  27 |     AGG   3   3   4   4   2   4
--------------------------------------------------------------------------------------------------------------------------------------
Val GTT   9   5   6   6   4  12 | Ala GCT   5   6   7   6   6   8 | Asp GAT  19  18  18  19  14  24 | Gly GGT   7   7   8   6   5   6
    GTC  21  16  15  16  16  14 |     GCC  53  53  47  45  48  46 |     GAC  31  34  32  30  39  29 |     GGC  33  34  28  31  34  29
    GTA   1   1   1   1   1   0 |     GCA   8  10  10  14  11  13 | Glu GAA  10   6  11  11   9  11 |     GGA  11  14  15  17  12  15
    GTG  34  41  39  37  37  37 |     GCG  16  11  15  15  20  13 |     GAG  48  52  49  50  48  47 |     GGG   5   4   6   3   7   9
--------------------------------------------------------------------------------------------------------------------------------------

--------------------------------------------------------------------------------------------------------------------------------------
Phe TTT  12  13  13  13  13  17 | Ser TCT   2   1   2   3   2   3 | Tyr TAT   3   8   6   6   6   6 | Cys TGT   5   6   6   6   6   6
    TTC  30  29  30  30  30  24 |     TCC  31  34  31  30  31  32 |     TAC  27  24  24  24  24  25 |     TGC  16  15  15  15  15  15
Leu TTA   2   4   2   3   3   5 |     TCA   6   5   7   9   9   7 | *** TAA   0   0   0   0   0   0 | *** TGA   0   0   0   0   0   0
    TTG  11  13  14  14  14  14 |     TCG  31  30  29  27  27  31 |     TAG   0   0   0   0   0   0 | Trp TGG  11  11  11  11  11  11
--------------------------------------------------------------------------------------------------------------------------------------
Leu CTT   4   3   4   5   4   5 | Pro CCT   5   6   5   4   4   4 | His CAT   6   6   6   6   6   6 | Arg CGT   2   4   3   3   4   3
    CTC  17  20  19  17  18  21 |     CCC  22  20  20  22  22  20 |     CAC  15  14  16  16  16  15 |     CGC  32  26  26  27  26  25
    CTA   3   4   7   6   8   4 |     CCA  10  18  19  19  19  19 | Gln CAA   3  11  10   9  10   8 |     CGA   7   7   6   7   7   5
    CTG  71  62  64  64  62  62 |     CCG  43  35  34  34  34  35 |     CAG  36  30  31  32  31  33 |     CGG   9  13  14  12  12  13
--------------------------------------------------------------------------------------------------------------------------------------
Ile ATT   8  12  15  14  14  15 | Thr ACT   3   3   3   3   3   4 | Asn AAT  15  21  18  18  18  20 | Ser AGT   7  17  17  18  17  19
    ATC  33  28  26  27  27  26 |     ACC  21  16  17  17  17  15 |     AAC  31  27  29  29  29  27 |     AGC  48  42  42  41  42  38
    ATA  13  12  13  13  13  13 |     ACA  18  16  16  16  16  17 | Lys AAA   7   9   7   9   8   9 | Arg AGA   1   3   3   3   3   4
Met ATG  22  24  21  22  22  21 |     ACG  24  27  28  26  26  27 |     AAG  27  26  27  25  26  25 |     AGG   4   2   2   2   2   4
--------------------------------------------------------------------------------------------------------------------------------------
Val GTT   7   9   7   7   7   7 | Ala GCT   6   9   9   7   9   7 | Asp GAT  17  18  18  18  16  21 | Gly GGT   5  10   8   8   7   8
    GTC  16  11  12  11  11  13 |     GCC  50  44  48  47  48  40 |     GAC  35  33  33  33  35  32 |     GGC  28  31  31  30  31  32
    GTA   1   0   0   1   1   1 |     GCA  10  15  12  15  13  14 | Glu GAA  10  10   8  10  11  12 |     GGA  13  11   9  10  10  12
    GTG  38  40  42  41  41  39 |     GCG  15  12  10  11  11  16 |     GAG  47  49  51  50  48  44 |     GGG  10   3   6   6   6   6
--------------------------------------------------------------------------------------------------------------------------------------

--------------------------------------------------------------------------------------
Phe TTT  14  14  14 | Ser TCT   3   4   3 | Tyr TAT   6   6   6 | Cys TGT   5   5   5
    TTC  28  28  27 |     TCC  34  31  32 |     TAC  26  25  25 |     TGC  16  16  16
Leu TTA   4   5   4 |     TCA   6   6   7 | *** TAA   0   0   0 | *** TGA   0   0   0
    TTG  13  13  12 |     TCG  32  32  30 |     TAG   0   0   0 | Trp TGG  11  11  11
--------------------------------------------------------------------------------------
Leu CTT   3   4   3 | Pro CCT   4   3   3 | His CAT   6   6   6 | Arg CGT   3   3   3
    CTC  21  20  22 |     CCC  19  21  20 |     CAC  15  15  15 |     CGC  26  26  27
    CTA   7   6   7 |     CCA  16  16  15 | Gln CAA   8   9   9 |     CGA   7   6   6
    CTG  60  60  60 |     CCG  38  37  39 |     CAG  33  32  32 |     CGG  12  13  13
--------------------------------------------------------------------------------------
Ile ATT  15  15  15 | Thr ACT   4   3   3 | Asn AAT  19  20  20 | Ser AGT  18  16  15
    ATC  27  27  27 |     ACC  15  15  16 |     AAC  26  26  27 |     AGC  41  43  44
    ATA  12  12  12 |     ACA  19  19  20 | Lys AAA   8   8   8 | Arg AGA   3   3   3
Met ATG  23  21  23 |     ACG  25  27  27 |     AAG  26  26  26 |     AGG   3   3   2
--------------------------------------------------------------------------------------
Val GTT   8   9   8 | Ala GCT   7   7   7 | Asp GAT  19  19  19 | Gly GGT   8   8   8
    GTC  12  11  13 |     GCC  42  44  42 |     GAC  32  32  32 |     GGC  30  29  31
    GTA   0   0   1 |     GCA  13  13  12 | Glu GAA   9   9   9 |     GGA  10   9   9
    GTG  40  41  38 |     GCG  14  15  15 |     GAG  49  49  49 |     GGG   9  10   9
--------------------------------------------------------------------------------------

Codon position x base (3x4) table for each sequence.

#1: Dtak           
position  1:    T:0.18079    C:0.26365    A:0.26271    G:0.29284
position  2:    T:0.26836    C:0.28060    A:0.26365    G:0.18738
position  3:    T:0.11488    C:0.42561    A:0.09322    G:0.36629
Average         T:0.18801    C:0.32329    A:0.20653    G:0.28217

#2: Dbia           
position  1:    T:0.17797    C:0.27119    A:0.25706    G:0.29379
position  2:    T:0.26742    C:0.28154    A:0.26177    G:0.18927
position  3:    T:0.11770    C:0.42090    A:0.09793    G:0.36347
Average         T:0.18770    C:0.32454    A:0.20559    G:0.28217

#3: Dsuz           
position  1:    T:0.17891    C:0.27119    A:0.26083    G:0.28908
position  2:    T:0.26836    C:0.27872    A:0.26271    G:0.19021
position  3:    T:0.11394    C:0.41620    A:0.10169    G:0.36817
Average         T:0.18707    C:0.32203    A:0.20841    G:0.28249

#4: Dsub           
position  1:    T:0.17985    C:0.26930    A:0.26177    G:0.28908
position  2:    T:0.26836    C:0.27872    A:0.26365    G:0.18927
position  3:    T:0.11111    C:0.41525    A:0.10546    G:0.36817
Average         T:0.18644    C:0.32109    A:0.21030    G:0.28217

#5: Dele           
position  1:    T:0.17137    C:0.27401    A:0.26177    G:0.29284
position  2:    T:0.26742    C:0.27872    A:0.26460    G:0.18927
position  3:    T:0.10358    C:0.41996    A:0.09981    G:0.37665
Average         T:0.18079    C:0.32423    A:0.20873    G:0.28625

#6: Dfic           
position  1:    T:0.18927    C:0.25330    A:0.26271    G:0.29473
position  2:    T:0.27307    C:0.27589    A:0.26271    G:0.18832
position  3:    T:0.15066    C:0.38983    A:0.11582    G:0.34369
Average         T:0.20433    C:0.30634    A:0.21375    G:0.27558

#7: Drho           
position  1:    T:0.17608    C:0.26836    A:0.26554    G:0.29002
position  2:    T:0.27119    C:0.27966    A:0.26271    G:0.18644
position  3:    T:0.10075    C:0.42561    A:0.09793    G:0.37571
Average         T:0.18267    C:0.32454    A:0.20873    G:0.28406

#8: Dere           
position  1:    T:0.18173    C:0.26271    A:0.26836    G:0.28719
position  2:    T:0.26742    C:0.27401    A:0.26930    G:0.18927
position  3:    T:0.13748    C:0.38983    A:0.11770    G:0.35499
Average         T:0.19554    C:0.30885    A:0.21846    G:0.27715

#9: Dtei           
position  1:    T:0.17891    C:0.26742    A:0.26742    G:0.28625
position  2:    T:0.27213    C:0.27307    A:0.26742    G:0.18738
position  3:    T:0.13183    C:0.39454    A:0.11205    G:0.36158
Average         T:0.19429    C:0.31168    A:0.21563    G:0.27841

#10: Dyak           
position  1:    T:0.17985    C:0.26648    A:0.26648    G:0.28719
position  2:    T:0.27119    C:0.27307    A:0.26836    G:0.18738
position  3:    T:0.13089    C:0.39171    A:0.12241    G:0.35499
Average         T:0.19397    C:0.31042    A:0.21908    G:0.27652

#11: Dsan           
position  1:    T:0.17985    C:0.26648    A:0.26648    G:0.28719
position  2:    T:0.27119    C:0.27401    A:0.26742    G:0.18738
position  3:    T:0.12806    C:0.39736    A:0.12335    G:0.35122
Average         T:0.19303    C:0.31262    A:0.21908    G:0.27527

#12: Dmel           
position  1:    T:0.18456    C:0.26177    A:0.26742    G:0.28625
position  2:    T:0.27024    C:0.27401    A:0.26648    G:0.18927
position  3:    T:0.14218    C:0.37665    A:0.12241    G:0.35876
Average         T:0.19900    C:0.30414    A:0.21877    G:0.27809

#13: Dsec           
position  1:    T:0.18644    C:0.26177    A:0.26742    G:0.28437
position  2:    T:0.27024    C:0.27401    A:0.26554    G:0.19021
position  3:    T:0.13371    C:0.38606    A:0.11488    G:0.36535
Average         T:0.19680    C:0.30728    A:0.21594    G:0.27997

#14: Dsim           
position  1:    T:0.18456    C:0.26083    A:0.26742    G:0.28719
position  2:    T:0.26930    C:0.27589    A:0.26554    G:0.18927
position  3:    T:0.13371    C:0.38512    A:0.11394    G:0.36723
Average         T:0.19586    C:0.30728    A:0.21563    G:0.28123

#15: Dmau           
position  1:    T:0.18079    C:0.26365    A:0.27119    G:0.28437
position  2:    T:0.26930    C:0.27401    A:0.26648    G:0.19021
position  3:    T:0.12994    C:0.39171    A:0.11488    G:0.36347
Average         T:0.19335    C:0.30979    A:0.21751    G:0.27935

Sums of codon usage counts
------------------------------------------------------------------------------
Phe F TTT     207 | Ser S TCT      35 | Tyr Y TAT      94 | Cys C TGT      80
      TTC     426 |       TCC     468 |       TAC     365 |       TGC     237
Leu L TTA      48 |       TCA     105 | *** * TAA       0 | *** * TGA       0
      TTG     190 |       TCG     459 |       TAG       0 | Trp W TGG     165
------------------------------------------------------------------------------
Leu L CTT      65 | Pro P CCT      73 | His H CAT      86 | Arg R CGT      46
      CTC     292 |       CCC     353 |       CAC     226 |       CGC     396
      CTA      74 |       CCA     225 | Gln Q CAA     108 |       CGA      99
      CTG     967 |       CCG     531 |       CAG     495 |       CGG     193
------------------------------------------------------------------------------
Ile I ATT     162 | Thr T ACT      57 | Asn N AAT     269 | Ser S AGT     220
      ATC     444 |       ACC     266 |       AAC     429 |       AGC     639
      ATA     180 |       ACA     244 | Lys K AAA     117 | Arg R AGA      40
Met M ATG     327 |       ACG     392 |       AAG     391 |       AGG      44
------------------------------------------------------------------------------
Val V GTT     111 | Ala A GCT     106 | Asp D GAT     277 | Gly G GGT     109
      GTC     208 |       GCC     697 |       GAC     492 |       GGC     462
      GTA      10 |       GCA     183 | Glu E GAA     146 |       GGA     177
      GTG     585 |       GCG     209 |       GAG     730 |       GGG      99
------------------------------------------------------------------------------


Codon position x base (3x4) table, overall

position  1:    T:0.18073    C:0.26547    A:0.26497    G:0.28883
position  2:    T:0.26968    C:0.27640    A:0.26522    G:0.18870
position  3:    T:0.12536    C:0.40176    A:0.11023    G:0.36265
Average         T:0.19192    C:0.31454    A:0.21348    G:0.28006

Codon frequencies under model, for use in evolver (TTT TTC TTA TTG ... GGG):
  0.01299435  0.02674200  0.00301318  0.01192718
  0.00219711  0.02937853  0.00659134  0.02881356
  0.00590082  0.02291274  0.00000000  0.00000000
  0.00502197  0.01487759  0.00000000  0.01035782
  0.00408035  0.01833019  0.00464532  0.06070308
  0.00458255  0.02215945  0.01412429  0.03333333
  0.00539862  0.01418707  0.00677966  0.03107345
  0.00288763  0.02485876  0.00621469  0.01211551
  0.01016949  0.02787194  0.01129944  0.02052731
  0.00357815  0.01669805  0.01531701  0.02460766
  0.01688638  0.02693032  0.00734463  0.02454488
  0.01381042  0.04011299  0.00251099  0.00276208
  0.00696798  0.01305712  0.00062775  0.03672316
  0.00665411  0.04375392  0.01148776  0.01311990
  0.01738858  0.03088512  0.00916510  0.04582549
  0.00684244  0.02900188  0.01111111  0.00621469


Nei & Gojobori 1986. dN/dS (dN, dS)
(Note: This matrix is not used in later ML. analysis.
Use runmode = -2 for ML pairwise comparison.)

Dtak                
Dbia                 0.1433 (0.0405 0.2824)
Dsuz                 0.1763 (0.0432 0.2450) 0.1282 (0.0165 0.1290)
Dsub                 0.1710 (0.0421 0.2461) 0.1262 (0.0161 0.1276) 0.0487 (0.0025 0.0518)
Dele                 0.1429 (0.0435 0.3044) 0.1112 (0.0398 0.3580) 0.1285 (0.0406 0.3158) 0.1232 (0.0404 0.3282)
Dfic                 0.1115 (0.0506 0.4535) 0.0905 (0.0402 0.4447) 0.0983 (0.0400 0.4068) 0.0954 (0.0398 0.4169) 0.1067 (0.0479 0.4487)
Drho                 0.1755 (0.0442 0.2520) 0.1009 (0.0301 0.2981) 0.1220 (0.0311 0.2546) 0.1220 (0.0314 0.2571) 0.1427 (0.0342 0.2394) 0.0725 (0.0317 0.4367)
Dere                 0.1686 (0.0501 0.2972) 0.1039 (0.0362 0.3486) 0.1175 (0.0347 0.2957) 0.1215 (0.0355 0.2924) 0.1497 (0.0489 0.3269) 0.0736 (0.0353 0.4794) 0.1014 (0.0279 0.2754)
Dtei                 0.1784 (0.0506 0.2833) 0.1123 (0.0357 0.3183) 0.1227 (0.0338 0.2750) 0.1247 (0.0341 0.2737) 0.1482 (0.0489 0.3300) 0.0781 (0.0356 0.4551) 0.0949 (0.0280 0.2948) 0.1328 (0.0088 0.0663)
Dyak                 0.1700 (0.0503 0.2958) 0.1066 (0.0364 0.3413) 0.1170 (0.0342 0.2920) 0.1181 (0.0345 0.2925) 0.1479 (0.0489 0.3305) 0.0747 (0.0352 0.4716) 0.0906 (0.0271 0.2990) 0.0956 (0.0080 0.0833) 0.1035 (0.0038 0.0364)
Dsan                 0.1697 (0.0499 0.2938) 0.1048 (0.0360 0.3431) 0.1171 (0.0337 0.2882) 0.1204 (0.0341 0.2831) 0.1432 (0.0485 0.3383) 0.0731 (0.0348 0.4762) 0.0892 (0.0266 0.2989) 0.0906 (0.0075 0.0832) 0.0888 (0.0033 0.0377) 0.0180 (0.0004 0.0232)
Dmel                 0.1542 (0.0512 0.3320) 0.0937 (0.0355 0.3793) 0.1008 (0.0324 0.3219) 0.1042 (0.0328 0.3147) 0.1297 (0.0474 0.3651) 0.0653 (0.0317 0.4856) 0.0834 (0.0269 0.3224) 0.0758 (0.0101 0.1330) 0.0681 (0.0088 0.1296) 0.0574 (0.0080 0.1388) 0.0532 (0.0075 0.1418)
Dsec                 0.1661 (0.0496 0.2987) 0.1030 (0.0360 0.3491) 0.1106 (0.0333 0.3012) 0.1159 (0.0337 0.2905) 0.1438 (0.0482 0.3353) 0.0744 (0.0335 0.4504) 0.0934 (0.0273 0.2923) 0.1100 (0.0111 0.1012) 0.0876 (0.0084 0.0958) 0.0870 (0.0092 0.1061) 0.0856 (0.0090 0.1053) 0.0863 (0.0065 0.0752)
Dsim                 0.1654 (0.0487 0.2947) 0.1018 (0.0351 0.3448) 0.1078 (0.0324 0.3010) 0.1130 (0.0328 0.2903) 0.1400 (0.0469 0.3350) 0.0693 (0.0326 0.4709) 0.0916 (0.0267 0.2911) 0.0962 (0.0103 0.1069) 0.0754 (0.0076 0.1001) 0.0791 (0.0084 0.1060) 0.0756 (0.0082 0.1082) 0.0725 (0.0057 0.0780) 0.1025 (0.0025 0.0245)
Dmau                 0.1724 (0.0501 0.2908) 0.1023 (0.0351 0.3431) 0.1091 (0.0324 0.2974) 0.1143 (0.0328 0.2868) 0.1488 (0.0483 0.3250) 0.0724 (0.0339 0.4690) 0.0936 (0.0270 0.2881) 0.1100 (0.0111 0.1012) 0.0963 (0.0088 0.0915) 0.0963 (0.0097 0.1003) 0.0949 (0.0094 0.0995) 0.0738 (0.0057 0.0766) 0.1912 (0.0042 0.0219) 0.1298 (0.0033 0.0258)


TREE #  1:  (((5, 7), ((1, (2, (3, 4))), ((12, ((14, 15), 13)), (8, (9, (10, 11)))))), 6);   MP score: 1215
This is a rooted tree.  Please check!
check convergence..
lnL(ntime: 28  np: 32): -10524.623372      +0.000000
  16..17   17..18   18..5    18..7    17..19   19..20   20..1    20..21   21..2    21..22   22..3    22..4    19..23   23..24   24..12   24..25   25..26   26..14   26..15   25..13   23..27   27..8    27..28   28..9    28..29   29..10   29..11   16..6  
 0.132648 0.051138 0.204584 0.101058 0.006236 0.031230 0.202284 0.086270 0.092094 0.033942 0.022880 0.024059 0.140834 0.028087 0.050126 0.011825 0.000694 0.013510 0.014603 0.011434 0.016499 0.040358 0.020306 0.013923 0.014316 0.009596 0.009293 0.175292 1.651701 0.927895 0.070399 2.036107

Note: Branch length is defined as number of nucleotide substitutions per codon (not per neucleotide site).

tree length =   1.55912

(((5: 0.204584, 7: 0.101058): 0.051138, ((1: 0.202284, (2: 0.092094, (3: 0.022880, 4: 0.024059): 0.033942): 0.086270): 0.031230, ((12: 0.050126, ((14: 0.013510, 15: 0.014603): 0.000694, 13: 0.011434): 0.011825): 0.028087, (8: 0.040358, (9: 0.013923, (10: 0.009596, 11: 0.009293): 0.014316): 0.020306): 0.016499): 0.140834): 0.006236): 0.132648, 6: 0.175292);

(((Dele: 0.204584, Drho: 0.101058): 0.051138, ((Dtak: 0.202284, (Dbia: 0.092094, (Dsuz: 0.022880, Dsub: 0.024059): 0.033942): 0.086270): 0.031230, ((Dmel: 0.050126, ((Dsim: 0.013510, Dmau: 0.014603): 0.000694, Dsec: 0.011434): 0.011825): 0.028087, (Dere: 0.040358, (Dtei: 0.013923, (Dyak: 0.009596, Dsan: 0.009293): 0.014316): 0.020306): 0.016499): 0.140834): 0.006236): 0.132648, Dfic: 0.175292);

Detailed output identifying parameters

kappa (ts/tv) =  1.65170

Parameters in M8 (beta&w>1):
  p0 =   0.92789  p =   0.07040 q =   2.03611
 (p1 =   0.07211) w =   1.00000


dN/dS (w) for site classes (K=11)

p:   0.09279  0.09279  0.09279  0.09279  0.09279  0.09279  0.09279  0.09279  0.09279  0.09279  0.07211
w:   0.00000  0.00000  0.00000  0.00000  0.00000  0.00008  0.00082  0.00629  0.03838  0.22303  1.00000

dN & dS for each branch

 branch          t       N       S   dN/dS      dN      dS  N*dN  S*dS

  16..17      0.133   2563.6    622.4   0.0970   0.0157   0.1617   40.2  100.6
  17..18      0.051   2563.6    622.4   0.0970   0.0060   0.0623   15.5   38.8
  18..5       0.205   2563.6    622.4   0.0970   0.0242   0.2494   62.0  155.2
  18..7       0.101   2563.6    622.4   0.0970   0.0120   0.1232   30.6   76.7
  17..19      0.006   2563.6    622.4   0.0970   0.0007   0.0076    1.9    4.7
  19..20      0.031   2563.6    622.4   0.0970   0.0037   0.0381    9.5   23.7
  20..1       0.202   2563.6    622.4   0.0970   0.0239   0.2466   61.3  153.5
  20..21      0.086   2563.6    622.4   0.0970   0.0102   0.1052   26.2   65.5
  21..2       0.092   2563.6    622.4   0.0970   0.0109   0.1123   27.9   69.9
  21..22      0.034   2563.6    622.4   0.0970   0.0040   0.0414   10.3   25.8
  22..3       0.023   2563.6    622.4   0.0970   0.0027   0.0279    6.9   17.4
  22..4       0.024   2563.6    622.4   0.0970   0.0028   0.0293    7.3   18.3
  19..23      0.141   2563.6    622.4   0.0970   0.0167   0.1717   42.7  106.9
  23..24      0.028   2563.6    622.4   0.0970   0.0033   0.0342    8.5   21.3
  24..12      0.050   2563.6    622.4   0.0970   0.0059   0.0611   15.2   38.0
  24..25      0.012   2563.6    622.4   0.0970   0.0014   0.0144    3.6    9.0
  25..26      0.001   2563.6    622.4   0.0970   0.0001   0.0008    0.2    0.5
  26..14      0.014   2563.6    622.4   0.0970   0.0016   0.0165    4.1   10.3
  26..15      0.015   2563.6    622.4   0.0970   0.0017   0.0178    4.4   11.1
  25..13      0.011   2563.6    622.4   0.0970   0.0014   0.0139    3.5    8.7
  23..27      0.016   2563.6    622.4   0.0970   0.0020   0.0201    5.0   12.5
  27..8       0.040   2563.6    622.4   0.0970   0.0048   0.0492   12.2   30.6
  27..28      0.020   2563.6    622.4   0.0970   0.0024   0.0248    6.2   15.4
  28..9       0.014   2563.6    622.4   0.0970   0.0016   0.0170    4.2   10.6
  28..29      0.014   2563.6    622.4   0.0970   0.0017   0.0175    4.3   10.9
  29..10      0.010   2563.6    622.4   0.0970   0.0011   0.0117    2.9    7.3
  29..11      0.009   2563.6    622.4   0.0970   0.0011   0.0113    2.8    7.1
  16..6       0.175   2563.6    622.4   0.0970   0.0207   0.2137   53.2  133.0


Naive Empirical Bayes (NEB) analysis
Time used: 44:59
